# Supplementary material for: Characterisation of Plasmodium falciparum populations selected on the human endothelial receptors P-selectin, E-selectin, CD9 and CD151
Source: Sci Rep. 2017 Jun 22;7:4069. doi: 10.1038/s41598-017-04241-3 (PMC5481354; doi:10.1038/s41598-017-04241-3)
Supplement: Supplementary file 2 — Table S1A-G [file 41598_2017_4241_MOESM2_ESM.xls]

## Sheet: IT4_St
Table S1A. var Gene expression of IT4 long-term cultivated parasites, parasites enriched for the binding to wild-type CHO-745 cells
					Generalized lineal model using DEseq1
	Numbers represent the normalized read count										Significantly expressed genes in CHO-745 enriched populations
Nomenclature 1	Nomenclature 2	IT4_Ctrl1	IT4_Ctrl2	IT4_Ctrl3	IT4_Ctrl4	IT4_Wild1	IT4_Wild2	IT4_Wild3	baseMeanA	baseMeanB	foldChange	log2FoldChange	P-value	Padj	name
PFIT_0710800	IT4_var66	862.141	2762.33	2043.43	1342.88	39.6691	48.5929	23.7901	1752.7	37.3507	0.0213104	-5.5523	4.66e-06	0.00031688	erythrocyte membrane protein 1, PfEMP1
PFIT_0711000	IT4_var28	119.247	48.3882	36.5872	52.6264	1484.5	3271.92	4617.44	64.2122	3124.62	48.6609	5.60469	4.04e-05	0.0013736	C_ITvar28 - erythrocyte membrane protein 1, PfEMP1, putative
PFIT_bin00100	IT4_var32A	4.79729	3.15575	6.13573	7.66209	602.97	3352.91	4543.91	5.43771	2833.26	521.039	9.02525	7.39e-05	0.00167507	stB_CS2var - erythrocyte membrane protein 1,, putative
PFIT_bin00900	IT4_var32B	23.9864	11.5711	16.1347	15.1225	828.642	4227.58	5287.89	16.7037	3448.04	206.424	7.68946	0.000207132	0.00352124	erythrocyte membrane protein 1, PfEMP1
PFIT_0419300	IT4_var62	115.82	328.198	154.075	117.351	12.3415	0	6.4882	178.861	6.27656	0.0350918	-4.83272	0.00357598	0.0486333	erythrocyte membrane protein 1, PfEMP1
PFIT_bin08300	IT4_var51	96.631	280.862	149.985	120.779	22.0384	0	10.8137	162.064	10.9507	0.0675701	-3.88747	0.0077863	0.0882447	erythrocyte membrane protein 1, PfEMP1
PFIT_1240500	IT4_var67	398.86	927.791	374.734	267.568	49.3659	0	21.6273	492.238	23.6644	0.0480751	-4.37857	0.014787	0.143645	erythrocyte membrane protein 1, PfEMP1
PFIT_1241100	IT4_var47	45.9169	124.126	115.897	93.9614	12.3415	0	2.16273	94.9754	4.83474	0.0509052	-4.29604	0.0199386	0.169478	erythrocyte membrane protein 1, PfEMP1
PFIT_bin02100	IT4_var29	6.16794	14.7268	15.9075	8.87189	95.2057	469.731	772.096	11.4185	445.678	39.0311	5.28655	0.0262833	0.198585	B_ITvar29 - erythrocyte membrane protein 1, PfEMP1, putative
PFIT_bin11100	IT4_var30	23.3011	93.6206	59.0848	54.2395	5.28921	0	0	57.5615	1.76307	0.0306293	-5.02894	0.0387768	0.263682	erythrocyte membrane protein 1, PfEMP1 (IT4_var30)
PFIT_bin07000	IT4_var14	58.9381	22.0903	24.3157	36.2941	160.439	696.498	798.049	35.4095	551.662	15.5795	3.96158	0.0464039	0.286861	stB_A4varICAM - erythrocyte membrane protein 1,, putative
PFIT_0616500	IT4_var01	19.8745	116.763	71.5836	55.6509	7.93381	16.1976	6.4882	65.9679	10.2065	0.15472	-2.69227	0.0609835	0.327484	erythrocyte membrane protein 1, PfEMP1
PFIT_bin09600	IT4_var19	2.05598	12.623	9.99897	7.46045	32.6168	145.779	168.693	8.0346	115.696	14.3997	3.84797	0.0626073	0.327484	B_ITvar19 - erythrocyte membrane protein 1, PfEMP1, putative
PFIT_0811500	IT4_var65	171.332	450.221	164.529	165.138	51.129	48.5929	38.9292	237.805	46.217	0.194349	-2.36328	0.070806	0.343915	erythrocyte membrane protein 1, PfEMP1
PFIT_bin06200	IT4_var54	4.79729	16.8307	10.6807	4.03268	31.7352	210.569	170.856	9.08534	137.72	15.1585	3.92206	0.092972	0.421473	B_ITvar54 - erythrocyte membrane protein 1, PfEMP1, putative
PFIT_0411000	IT4_var23	108.967	374.483	118.397	68.9588	17.6307	0	8.65094	167.701	8.76054	0.052239	-4.25873	0.110559	0.458553	erythrocyte membrane protein 1, PfEMP1, putative
PFIT_0710600	IT4_var68	126.1	184.086	78.6283	71.3784	28.2091	16.1976	28.1156	115.048	24.1741	0.210122	-2.2507	0.114638	0.458553	erythrocyte membrane protein 1, PfEMP1, putative
PFIT_bin02200	IT4_var31	82.2392	215.643	188.162	123.803	59.9443	16.1976	34.6038	152.462	36.9152	0.242128	-2.04616	0.178632	0.674832	stB_A4varTres - erythrocyte membrane protein 1,, putative
PFIT_bin11000	IT4_var46	98.0017	129.386	72.2653	66.1359	30.8537	32.3952	21.6273	91.4472	28.2921	0.309382	-1.69254	0.222404	0.795971	erythrocyte membrane protein 1, PfEMP1, putative
PFIT_1219000	IT4_var54	41.8049	105.192	33.8602	24.5993	12.3415	0	15.1391	51.364	9.16021	0.178339	-2.48731	0.325959	1	erythrocyte membrane protein 1, PfEMP1
PFIT_bin10500	IT4_var59	190.521	842.586	127.487	73.798	38.7875	16.1976	23.7901	308.598	26.2584	0.0850894	-3.55488	0.36728	1	erythrocyte membrane protein 1, PfEMP1 (VAR)
PFIT_bin00400	IT4_var12	28.0984	7.36342	4.99949	6.25065	29.0906	0	15.1391	11.678	14.7433	1.26248	0.336264	0.393314	1	erythrocyte membrane protein 1, PfEMP1, putative
PFIT_0411400	IT4_var13	47.9729	29.4537	29.3152	35.2859	44.0767	80.9881	116.788	35.5069	80.6175	2.27047	1.18299	0.528216	1	B_ITvar13 - erythrocyte membrane protein 1, PfEMP1, putative (IT4VAR13)
PFIT_0100100	IT4_var36	25.3571	33.6613	24.9974	20.9699	35.2614	16.1976	60.5566	26.2464	37.3385	1.42261	0.508543	0.535412	1	erythrocyte membrane protein 1, EMP1 (VAR)
PFIT_bin06100	IT4_var06	8.90924	12.623	13.1805	13.7111	29.0906	32.3952	15.1391	12.106	25.5417	2.10984	1.07714	0.538935	1	B_ITvar19 - erythrocyte membrane protein 1, PfEMP1, putative
PFIT_bin06900	IT4_var60	2.05598	5.25959	9.77172	5.84738	10.5784	0	12.9764	5.73367	7.85161	1.36939	0.45353	0.571769	1	A_ITvar60 - erythrocyte membrane protein 1, PfEMP1, putative (VAR)
PFIT_0411350	IT4_var58	10.2799	31.5575	13.8622	12.5013	3.52614	0	2.16273	17.0502	1.89629	0.111218	-3.16854	0.597705	1	erythrocyte membrane protein 1, PfEMP1
PFIT_0411500	IT4_var27	32.8957	99.9321	77.492	56.2559	52.0105	210.569	287.644	66.6439	183.408	2.75206	1.46051	0.598001	1	BC_ITvar27 - erythrocyte membrane protein 1,, putative (VAR)
PFIT_1150900	IT4_var08	13.7065	25.246	19.3162	12.9046	25.5645	0	19.4646	17.7933	15.0097	0.843558	-0.245441	0.608568	1	A_ITvar8 - erythrocyte membrane protein 1, PfEMP1, putative
PFIT_bin08950	IT4_var10	10.2799	0	0.681748	2.01634	6.17074	0	2.16273	3.2445	2.77783	0.856165	-0.224039	0.650779	1	erythrocyte membrane protein 1, EMP1, exon 2
PFIT_bin00300	IT4_var12	9.59457	7.36342	7.04473	7.66209	14.9861	16.1976	8.65094	7.9162	13.2782	1.67735	0.746181	0.65308	1	stB_ITGvarT11 - erythrocyte membrane protein 1,, putative
PFIT_0900100	IT4_var41	33.581	31.5575	11.5897	9.88006	7.05228	0	4.32547	21.6521	3.79258	0.17516	-2.51325	0.670116	1	B_ITvar41 - erythrocyte membrane protein 1, PfEMP1, putative
PFIT_1300100	IT4_var07	0	5.25959	3.40874	2.01634	3.52614	0	2.16273	2.67117	1.89629	0.709911	-0.49429	0.703359	1	A_ITvar7 - erythrocyte membrane protein 1, PfEMP1, putative
PFIT_1100100		8.22392	5.25959	7.95373	4.03268	7.93381	0	4.32547	6.36748	4.08643	0.641765	-0.639882	0.705487	1	erythrocyte membrane protein 1, PfEMP1, putative
PFIT_1102200		1.37065	4.20767	0	0.806535	2.6446	0	2.16273	1.59621	1.60245	1.0039	0.00562147	0.714537	1	erythrocyte membrane protein 1 (PfEMP1), exon2,, putative
PFIT_bin09200	IT4_var54	8.90924	10.5192	4.09049	5.24248	8.81534	0	4.32547	7.19035	4.38027	0.609188	-0.715041	0.71624	1	erythrocyte membrane protein 1, PfEMP1 (VAR)
PFIT_bin07600	IT4_var17	9.59457	6.3115	3.18149	3.22614	0	0	0	5.57843	0	0	#DIV/0!	0.78632	1	B_ITvar17 - erythrocyte membrane protein 1, PfEMP1, putative
PFIT_1200200	IT4_var04	31.525	31.5575	51.3584	52.8281	25.5645	32.3952	36.7665	41.8172	31.5754	0.755081	-0.405296	0.794516	1	erythrocyte membrane protein 1, PfEMP1
PFIT_0811900	IT4_var34	16650.7	48544.9	20101.1	12952	24994.1	23859.1	23056.9	24562.2	23970.1	0.975893	-0.035205	0.807661	1	erythrocyte membrane protein 1, PfEMP1
PFIT_bin09100	IT4_var16	8.22392	36.8171	24.9974	17.5421	14.1046	32.3952	8.65094	21.8951	18.3836	0.839619	-0.252194	0.81289	1	BC_ITvar16 - erythrocyte membrane protein 1,, putative
PFIT_bin04300	IT4_var45	56.1968	28.4018	19.3162	17.7438	42.3137	97.1857	19.4646	30.4146	52.988	1.74219	0.8009	0.817444	1	erythrocyte membrane protein 1, PfEMP1 (VAR)
PFIT_0835600	IT4_var61	40.4343	32.6094	23.6339	23.3895	35.2614	16.1976	10.8137	30.0168	20.7576	0.691532	-0.532133	0.824984	1	erythrocyte membrane protein 1, PfEMP1, putative
PFIT_0710900	IT4_var64	0.685327	6.3115	3.86324	4.63758	5.28921	16.1976	4.32547	3.87441	8.6041	2.22075	1.15105	0.829576	1	A_ITvar64 - erythrocyte membrane protein 1, PfEMP1, putative
PFIT_bin09700	IT4_var34 (frag.)	2077.22	4121.41	2630.64	1837.09	2669.29	2267.67	2484.98	2666.59	2473.98	0.927769	-0.108163	0.871961	1	erythrocyte membrane protein 1, PfEMP1 (VAR)
PFIT_1151000	IT4_var44	26.7277	19.9864	17.271	13.3078	7.05228	0	19.4646	19.3232	8.83896	0.457427	-1.12839	0.913637	1	erythrocyte membrane protein 1, PfEMP1 (VAR)
PFIT_1240400	IT4_var05	67.8473	71.5304	25.6792	23.7928	52.0105	80.9881	21.6273	47.2124	51.542	1.0917	0.126582	0.917423	1	C_ITvar5 - erythrocyte membrane protein 1, PfEMP1, putative
PFIT_0731700	IT4_var40	0.685327	1.05192	1.13625	1.00817	0	16.1976	4.32547	0.970415	6.84103	7.04959	2.81754	0.938532	1	erythrocyte membrane protein 1, PfEMP1, putative
PFIT_1400100	IT4_var26	27.4131	7.36342	6.36298	7.86372	7.93381	16.1976	15.1391	12.2508	13.0902	1.06852	0.0956107	0.955321	1	B_ITvar26 - erythrocyte membrane protein 1, PfEMP1, putative
PFIT_1240000	IT4_var39	15.7625	26.2979	16.362	16.7356	11.4599	0	8.65094	18.7895	6.70363	0.356775	-1.48691	0.978307	1	C_ITvar5 - erythrocyte membrane protein 1, PfEMP1, putative
PFIT_bin10900	IT4_var18	56.8821	39.9729	48.6314	69.5637	41.4321	16.1976	54.0684	53.7625	37.2327	0.69254	-0.53003	0.987472	1	A_ITvar18 - erythrocyte membrane protein 1, PfEMP1, putative
PFIT_0411300	IT4_var10	4.11196	4.20767	4.99949	6.04902	2.6446	0	2.16273	4.84203	1.60245	0.330945	-1.59534	1	1	erythrocyte membrane protein 1, PfEMP1
PFIT_0419500	IT4_var14	6.16794	0	1.3635	1.61307	1.76307	0	2.16273	2.28613	1.3086	0.57241	-0.80488	1	1	erythrocyte membrane protein 1, PfEMP1, putative
PFIT_0500100	IT4_var11	41.1196	30.5056	22.2704	26.0108	26.446	0	12.9764	29.9766	13.1408	0.438369	-1.18978	1	1	B_ITvar11_C1 - erythrocyte membrane protein 1,, putative
PFIT_0536800	IT4_var35	1436.44	3489.21	1865.72	1729.21	1939.38	1927.52	1805.88	2130.15	1890.93	0.887698	-0.17186	1	1	erythrocyte membrane protein 1 (PfEMP1), pseudogene (VAR1CSA)
PFIT_0537600	IT4_var25	17.1332	50.492	24.9974	17.9454	28.2091	0	10.8137	27.642	13.0076	0.470573	-1.08751	1	1	B_ITvar25 - erythrocyte membrane protein 1, PfEMP1, putative
PFIT_0800100	IT4_var10	15.7625	28.4018	29.9969	22.1797	15.8676	0	21.6273	24.0852	12.4983	0.518921	-0.946414	1	1	B_ITvar13 - erythrocyte membrane protein 1, PfEMP1, putative
PFIT_1400200	IT4_var09	6.16794	11.5711	6.81748	4.03268	7.05228	0	0	7.1473	2.35076	0.328902	-1.60427	1	1	erythrocyte membrane protein 1, PfEMP1
PFIT_1401900		6.16794	2.10383	7.27198	5.24248	5.28921	16.1976	2.16273	5.19656	7.88319	1.517	0.601223	1	1	erythrocyte membrane protein 1, PfEMP1, putative
PFIT_bin00200	IT4_var03	5.48261	13.6749	24.3157	19.9618	7.93381	16.1976	32.441	15.8587	18.8575	1.18909	0.249859	1	1	erythrocyte membrane protein 1 (PfEMP1)-like, putative
PFIT_bin01000	IT4_var22	3.42663	3.15575	3.86324	3.42778	3.52614	0	0	3.46835	1.17538	0.338887	-1.56112	1	1	erythrocyte membrane protein 1, PfEMP1
PFIT_bin02700	IT4_var03	4.79729	26.2979	29.0879	20.1634	9.69688	16.1976	47.5802	20.0866	24.4916	1.2193	0.286049	1	1	erythrocyte membrane protein 1, PfEMP1 (VAR)
PFIT_bin04200	IT4_var33	1.37065	5.25959	4.77224	4.23431	1.76307	0	4.32547	3.9092	2.02951	0.519164	-0.945739	1	1	B_ITvar33 - erythrocyte membrane protein 1, PfEMP1, putative
PFIT_bin07650	IT4_var24	23.9864	11.5711	14.7712	8.67026	12.3415	0	6.4882	14.7497	6.27656	0.425537	-1.23264	1	1	erythrocyte membrane protein 1, PfEMP1
PFIT_bin08900	IT4_var02	2.74131	5.25959	9.54447	7.66209	3.52614	0	6.4882	6.30186	3.33811	0.529703	-0.916745	1	1	erythrocyte membrane protein 1, PfEMP1
PFIT_bin10700	IT4_var15	29.469	27.3498	42.2684	23.9944	35.2614	16.1976	8.65094	30.7704	20.0366	0.651166	-0.618903	1	1	erythrocyte membrane protein 1, PfEMP1
PFIT_bin10800	IT4_var20	8.90924	11.5711	9.54447	9.67843	11.4599	0	4.32547	9.92581	5.26181	0.530114	-0.915627	1	1	erythrocyte membrane protein 1, PfEMP1
PFIT_bin10300	IT4_var41	0	0	0.227249	0.201634	0	0	0	0.107221	0	0	#DIV/0!	1	1	B_ITvar41 - erythrocyte membrane protein 1, PfEMP1, putative
PFIT_bin10100	IT4_var19 frag.	0	0	0	0	0	0	0	0	0	#N/A	#N/A	1	1	B_ITvar19 - erythrocyte membrane protein 1, PfEMP1, putative

## Sheet: IT4_ICAM-1
Table S1B var Gene expression of IT4 long-term cultivated parasites, parasites enriched for the binding to wild-type CHO-745 cells, and parasites enriched for the binding to ICAM-1.
					Generalized lineal model using DEseq1
	Numbers represent the normalized read count										Significantly expressed genes in ICAM_1 enriched populations
Nomenclature 1	Nomenclature 2	IT4_Ctrl1	IT4_Ctrl2	IT4_Ctrl3	IT4_Ctrl4	Average	IT4_Wild1	IT4_Wild2	IT4_Wild3	Average	IT4_ICAM-1.1	IT4_ICAM--1.2	Average	X.Intercept.	choTRUE	recTRUE	deviance	converged	P_value	padj
PFIT_0616500	IT4_var01	20.2933	120.301	73.3048	56.2481	67.5367	8.21067	16.7084	6.6144	10.5112	34989.8	76833.3	55911.5	6.07568	-2.90695	12.6021	2.11255	TRUE	0	0
PFIT_bin09100	IT4_var16	8.39724	37.9327	25.5985	17.7304	22.4147	14.5967	33.4168	8.8192	18.9443	4202.94	3378.32	3790.63	4.4613	-0.650117	8.07693	7.59605	TRUE	0	0
PFIT_0900100	IT4_var41	34.2887	32.5137	11.8684	9.98607	22.1642	7.29837	0	4.4096	3.90266	607.671	528.098	567.885	4.43308	-1.92604	6.64216	4.97672	TRUE	4.72e-13	1.05413e-11
PFIT_1219000	IT4_var63	42.686	108.379	34.6743	24.8633	52.6507	12.7722	0	15.4336	9.40192	713.293	607.109	660.201	5.69613	-2.054	5.72434	6.64558	TRUE	1.27e-12	2.12725e-11
PFIT_bin09700	IT4_var34	2121	4246.29	2693.89	1856.8	2729.5	2762.43	2339.18	2533.32	2544.98	264.742	37.7628	151.252	11.414	-0.0988526	-4.09502	15.0059	TRUE	2.92e-12	3.9128e-11
PFIT_0811900	IT4_var34	17001.6	50015.8	20584.5	13090.9	25173.2	25866.3	24611.5	23505.4	24661.1	2156.34	352.065	1254.2	14.6196	-0.0296213	-4.29829	7.01776	TRUE	1.05e-05	0.00011725
PFIT_0711000	IT4_var28	121.76	49.8544	37.4669	53.1911	65.5681	1536.31	3375.1	4707.25	3206.22	89.1617	58.6775	73.9196	6.03328	5.61306	-5.44076	2.24445	TRUE	0.000115864	0.00110898
PFIT_bin00900	IT4_var32B	24.492	11.9217	16.5227	15.2848	17.0553	857.559	4360.9	5390.74	3536.4	12.3455	11.6193	11.9824	4.09286	7.69476	-8.2058	1.38233	TRUE	0.000280186	0.00234656
PFIT_bin00100	IT4_var32A	4.89839	3.25137	6.28327	7.7443	5.54433	624.011	3458.64	4632.29	2904.98	12.3455	5.80966	9.07756	2.48756	9.01633	-8.33593	1.61568	TRUE	0.000542202	0.00403639
PFIT_bin06200	IT4_var54	4.89839	17.3406	10.9375	4.07595	9.31313	32.8427	217.209	174.179	141.41	0	4.06676	2.03338	3.20208	3.91594	-5.93972	4.79348	TRUE	0.00176082	0.0117975
PFIT_bin07000	IT4_var14	60.1802	22.7596	24.9004	36.6835	36.1309	166.038	718.462	813.572	566.024	28.8061	20.9148	24.8604	5.17517	3.96512	-4.50835	2.08055	TRUE	0.00393938	0.0239944
PFIT_bin10300	IT4_var41	0	0	0.232714	0.203797	0.109128	0	0	0	0	57.6122	26.1435	41.8778	-2.75463	-27.731	35.8716	0.799839	TRUE	0.00578488	0.0303103
PFIT_bin02100	IT4_var29	6.29793	15.1731	16.29	8.96708	11.682	98.528	484.544	787.114	456.729	9.60203	4.06676	6.83439	3.54542	5.28849	-6.0814	1.7633	TRUE	0.00622028	0.0303103
PFIT_bin09600	IT4_var19	2.09931	13.0055	10.2394	7.5405	8.22118	33.755	150.376	171.974	118.702	2.74344	9.87642	6.30993	3.03326	3.83706	-4.16516	3.69258	TRUE	0.0063335	0.0303103
PFIT_1240400	IT4_var05	69.2772	73.6977	26.2967	24.0481	48.3299	53.8255	83.5421	22.048	53.1385	0	10.4574	5.22869	5.58731	0.0529172	-3.13629	7.3192	TRUE	0.0142137	0.063488
PFIT_0536800	IT4_var35	1466.72	3594.93	1910.58	1747.77	2180	2007.05	1988.3	1841.01	1945.45	1253.75	980.67	1117.21	11.0896	-0.164208	-0.800183	3.94655	TRUE	0.108055	0.452481
PFIT_bin06100	IT4_var06	9.09701	13.0055	13.4974	13.8582	12.3645	30.1058	33.4168	15.4336	26.3187	67.2142	110.384	88.7988	3.63129	1.0312	1.81203	0.645425	TRUE	0.130068	0.51262
PFIT_0411500	IT4_var27	33.589	102.96	79.3554	56.8595	68.191	53.8255	217.209	293.239	188.091	595.326	252.139	423.732	6.08907	1.44831	1.18834	5.43149	TRUE	0.167072	0.621881
PFIT_bin02200	IT4_var31	83.9724	222.177	192.687	125.132	155.992	62.0362	16.7084	35.2768	38.0071	19.2041	19.7528	19.4784	7.2844	-1.88001	-1.1196	2.68033	TRUE	0.20689	0.729279
PFIT_0411400	IT4_var13	48.9839	30.3461	30.0201	35.6645	36.2537	45.6148	83.5421	119.059	82.7387	39.7798	27.8864	33.8331	5.17954	1.1831	-1.28753	1.20558	TRUE	0.217695	0.729279
PFIT_0411300	IT4_var10	4.19862	4.33516	5.1197	6.11392	4.94185	2.73689	0	2.2048	1.64723	0	0	0	2.30671	-1.33367	-33.3126	0.194478	TRUE	0.248138	0.771572
PFIT_1150900	IT4_var08	13.9954	26.011	19.7807	13.043	18.2075	26.4566	0	19.8432	15.4333	5.48687	2.32386	3.90537	4.18332	-0.0594422	-2.19089	1.7306	TRUE	0.253352	0.771572
PFIT_bin10900	IT4_var18	58.0809	41.184	49.8007	70.3101	54.8439	42.8779	16.7084	55.12	38.2355	91.9051	76.1065	84.0058	5.7797	-0.406558	1.01804	1.08543	TRUE	0.290976	0.805538
PFIT_bin07600	IT4_var17	9.79678	6.50274	3.25799	3.26076	5.70457	0	0	0	0	1.37172	1.7429	1.55731	2.50821	-34.4365	32.5727	0.121869	TRUE	0.292955	0.805538
PFIT_1240500	IT4_var67	407.266	955.903	383.745	270.439	504.338	51.0886	0	22.048	24.3789	8.23031	13.3622	10.7963	8.97767	-4.16356	-1.36844	3.88388	TRUE	0.300574	0.805538
PFIT_0800100	IT4_var67 (frag)	16.0947	29.2623	30.7182	22.4177	24.6232	16.4213	0	22.048	12.8231	4.11515	4.64773	4.38144	4.62195	-0.74045	-1.74535	1.44286	TRUE	0.324371	0.83588
PFIT_0710800	IT4_var66	880.311	2846.03	2092.56	1357.29	1794.05	41.0533	50.1252	24.2528	38.4771	23.3192	13.9432	18.6312	10.8089	-5.60599	-0.996108	1.94316	TRUE	0.358956	0.890743
PFIT_0731700	IT4_var40	0.69977	1.08379	1.16357	1.01899	0.991529	0	16.7084	4.4096	7.03934	0	1.16193	0.580966	-0.00935644	2.63344	-3.30885	1.70105	TRUE	0.447077	0.977991
PFIT_bin10700	IT4_var15	30.0901	28.1785	43.2848	24.2519	31.4513	36.4919	16.7084	8.8192	20.6732	12.3455	8.13352	10.2395	4.97615	-0.546744	-1.08352	1.10945	TRUE	0.46063	0.977991
PFIT_bin09200	IT4_var54	9.09701	10.8379	4.18885	5.29873	7.35562	9.12297	0	4.4096	4.51086	17.8323	14.5241	16.1782	2.86946	-0.421082	1.56628	0.817314	TRUE	0.481164	0.977991
PFIT_bin10500	IT4_var59	194.536	868.116	130.552	74.5898	316.949	40.1411	16.7084	24.2528	27.0341	8.23031	9.29545	8.76288	8.3076	-3.5192	-1.65571	1.34203	TRUE	0.498666	0.977991
PFIT_1200200	IT4_var04	32.1894	32.5137	52.5933	53.3949	42.6728	26.4566	33.4168	37.4816	32.4517	75.4445	31.9531	53.6988	5.41947	-0.411669	0.732356	1.01542	TRUE	0.505237	0.977991
PFIT_0811500	IT4_var65	174.943	463.862	168.485	166.91	243.55	52.9132	50.1252	39.6864	47.575	32.9212	26.7244	29.8228	7.92651	-2.36083	-0.670425	1.50968	TRUE	0.542717	0.977991
PFIT_1401900	x	6.29793	2.16758	7.44684	5.29873	5.30277	5.47378	16.7084	2.2048	8.129	24.6909	8.71449	16.7027	2.4171	0.317363	1.32122	1.04144	TRUE	0.562637	0.977991
PFIT_bin08300	IT4_var51	98.6676	289.372	153.591	122.075	165.926	22.8074	0	11.024	11.2771	8.23031	10.4574	9.34385	7.37262	-3.51207	-0.625499	3.21539	TRUE	0.569831	0.977991
PFIT_1400200	IT4_var09	6.29793	11.9217	6.98141	4.07595	7.31925	7.29837	0	0	2.43279	8.23031	8.71449	8.4724	2.8654	-1.22775	1.44562	1.68049	TRUE	0.58367	0.977991
PFIT_0710900	IT4_var64	0.69977	6.50274	3.95613	4.68734	3.9615	5.47378	16.7084	4.4096	8.86393	5.48687	1.16193	3.3244	1.98286	1.01046	-1.28681	0.968789	TRUE	0.661534	0.977991
PFIT_bin00200	IT4_var03	5.59816	14.0893	24.9004	20.1759	16.1909	8.21067	16.7084	33.072	19.3304	35.6647	24.9815	30.3231	4.02494	0.257716	0.63691	1.69907	TRUE	0.667688	0.977991
PFIT_bin08900	IT4_var02	2.79908	5.41895	9.77398	7.7443	6.43408	3.64919	0	6.6144	3.4212	1.37172	1.7429	1.55731	2.69017	-0.712828	-1.3306	0.532441	TRUE	0.682024	0.977991
PFIT_0835600	IT4_var61	41.2864	33.5975	24.2022	23.6405	30.6817	36.4919	16.7084	11.024	21.4081	15.0889	15.1051	15.097	4.93643	-0.453094	-0.567121	0.88676	TRUE	0.687369	0.977991
PFIT_0419300	IT4_var62	118.261	338.143	157.78	118.61	183.198	12.7722	0	6.6144	6.46219	5.48687	6.39062	5.93875	7.51576	-4.42653	-0.510997	2.27159	TRUE	0.694022	0.977991
PFIT_bin06900	IT4_var60	2.09931	5.41895	10.0067	5.91012	5.85877	10.9476	0	13.2288	8.05879	4.11515	4.64773	4.38144	2.5568	0.610652	-1.03393	0.970729	TRUE	0.694211	0.977991
PFIT_bin00400	IT4_var12	28.6906	7.58653	5.1197	6.31772	11.9286	30.1058	0	15.4336	15.1798	9.60203	11.0384	10.3202	3.57029	0.525343	-0.726208	2.52814	TRUE	0.695842	0.977991
PFIT_1400100	IT4_var26	27.9908	7.58653	6.51598	7.9481	12.5104	8.21067	16.7084	15.4336	13.4509	8.23031	7.55256	7.89143	3.64122	0.0517738	-0.714221	0.943522	TRUE	0.71803	0.977991
PFIT_bin11100	IT4_var30	23.7922	96.4573	60.5056	54.8215	58.8941	5.47378	0	0	1.82459	1.37172	2.32386	1.84779	5.87828	-4.36063	-0.578612	3.57582	TRUE	0.719738	0.977991
PFIT_1241100	IT4_var47	46.8846	127.887	118.684	94.9696	97.1064	12.7722	0	2.2048	4.99232	9.60203	9.29545	9.44874	6.60132	-3.76679	0.404143	3.23187	TRUE	0.726858	0.977991
PFIT_bin04300	IT4_var45	57.3812	29.2623	19.7807	17.9342	31.0896	43.7902	100.25	19.8432	54.628	45.2667	30.7912	38.0289	4.95202	0.678125	-0.385375	3.07298	TRUE	0.734441	0.977991
PFIT_0411000	IT4_var23	111.263	385.829	121.244	69.6987	172.009	18.2459	0	8.8192	9.02171	5.48687	8.71449	7.10068	7.42511	-3.99764	-0.588858	2.31007	TRUE	0.737563	0.977991
PFIT_bin11000	IT4_var46	100.067	133.306	74.003	66.8455	93.5555	31.9304	33.4168	22.048	29.1317	43.895	27.8864	35.8907	6.54457	-1.71453	0.328478	0.97217	TRUE	0.739205	0.977991
PFIT_0537600	IT4_var25	17.4943	52.0219	25.5985	18.138	28.3132	29.1935	0	11.024	13.4058	20.5758	23.2386	21.9072	4.81718	-0.81921	0.456751	2.55759	TRUE	0.748545	0.977991
PFIT_1100100	x	8.39724	5.41895	8.14498	4.07595	6.50928	8.21067	0	4.4096	4.20676	4.11515	1.16193	2.63854	2.70243	-0.414929	-0.913376	0.677614	TRUE	0.760941	0.977991
PFIT_0500100	IT4_var11	41.9862	31.4299	22.8059	26.2899	30.628	27.3689	0	13.2288	13.5326	19.2041	23.2386	21.2213	4.93457	-0.924036	0.39923	1.88384	TRUE	0.776015	0.977991
PFIT_1300100	IT4_var07	0	5.41895	3.49071	2.03797	2.73691	3.64919	0	2.2048	1.95133	1.37172	0.580966	0.976342	1.44794	-0.278788	-1.22505	1.01802	TRUE	0.790459	0.977991
PFIT_bin08950	IT4_var10	10.4966	0	0.698141	2.03797	3.30817	6.38608	0	2.2048	2.86363	8.23031	4.06676	6.14853	1.72244	0.0349048	0.857527	2.08156	TRUE	0.790772	0.977991
PFIT_0100100	IT4_var36	25.8915	34.6813	25.5985	21.1949	26.8416	36.4919	16.7084	61.7344	38.3116	21.9475	43.5724	32.76	4.74246	0.602109	-0.303721	1.13544	TRUE	0.802829	0.977991
PFIT_0411350	IT4_var58	10.4966	32.5137	14.1955	12.6354	17.4603	3.64919	0	2.2048	1.95133	2.74344	1.16193	1.95268	4.12153	-2.772	-0.424678	0.760167	TRUE	0.860207	0.99944
PFIT_bin04200	IT4_var33	1.39954	5.41895	4.88699	4.27974	3.99631	1.82459	0	4.4096	2.07807	1.37172	1.7429	1.55731	1.99874	-0.738432	-0.616018	0.379925	TRUE	0.874706	0.99944
PFIT_bin02700	IT4_var03	4.89839	27.0948	29.7874	20.3797	20.5401	10.0353	16.7084	48.5056	25.0831	30.1778	29.6293	29.9035	4.36189	0.331163	0.209022	2.6875	TRUE	0.879056	0.99944
PFIT_0710600	IT4_var68	128.758	189.663	80.519	72.1443	117.771	29.1935	16.7084	28.6624	24.8548	15.0889	32.5341	23.8115	6.87593	-2.14153	-0.143076	2.12259	TRUE	0.881009	0.99944
PFIT_bin07650	IT4_var24	24.492	11.9217	15.1264	8.76329	15.0758	12.7722	0	6.6144	6.46219	8.23031	9.87642	9.05336	3.91271	-0.962112	0.230474	1.07704	TRUE	0.907526	0.99944
PFIT_bin01000	IT4_var22	3.49885	3.25137	3.95613	3.46455	3.54273	3.64919	0	0	1.2164	1.37172	1.16193	1.26682	1.82565	-1.22952	-0.258552	0.664971	TRUE	0.952258	0.99944
PFIT_1240000	IT4_var39	16.0947	27.0948	16.7554	16.9152	19.215	11.8599	0	8.8192	6.89302	9.60203	8.13352	8.86777	4.26131	-1.21459	0.0990271	0.904913	TRUE	0.957448	0.99944
PFIT_bin10800	IT4_var20	9.09701	11.9217	9.77398	9.78227	10.1437	11.8599	0	4.4096	5.42315	8.23031	5.80966	7.01998	3.34127	-0.654531	0.11997	0.753372	TRUE	0.958505	0.99944
PFIT_bin00300	IT4_var12	9.79678	7.58653	7.21413	7.7443	8.08543	15.509	16.7084	8.8192	13.6789	12.3455	12.7812	12.5634	3.01429	0.723829	-0.0866059	0.121935	TRUE	0.965352	0.99944
PFIT_1151000	IT4_var44	27.291	20.592	17.6862	13.4506	19.755	7.29837	0	19.8432	9.04719	8.23031	12.2003	10.2153	4.30167	-0.913682	-0.0290928	1.41523	TRUE	0.98691	0.99944
PFIT_1102200	x	1.39954	4.33516	0	0.815189	1.63747	2.73689	0	2.2048	1.64723	1.37172	2.32386	1.84779	0.688393	0.227039	-0.023658	1.00721	TRUE	0.996114	0.99944
PFIT_0419500	IT4_var46	6.29793	0	1.39628	1.63038	2.33115	1.82459	0	2.2048	1.34313	1.37172	1.7429	1.55731	1.22151	-0.575617	-0.00331698	0.844822	TRUE	0.99944	0.99944

## Sheet: IT4_CD36
Table S1C. var Gene expression of IT4 long-term cultivated parasites, parasites enriched for the binding to wild-type CHO-745 cells, and parasites enriched for the binding to CD36.
					Generalized lineal model using DEseq1
											Significantly expressed genes in CD36 enriched populations
	Numbers represent the normalized read count
Nomenclature 1	Nomenclature 2	Ctrl_1	Ctrl_2	Ctrl_3	Ctrl_4	Average	wild_1	wild_2	wild_3	Average	CD36_1	CD36_2	CD36_3	CD36_4	Average	X.Intercept.	choTRUE	recTRUE	deviance	converged	p	padj	name
PFIT_bin09700	IT4_var34	2222.72	4402.5	2901	1980.73	2876.74	2935.23	2484.68	2768.5	2729.47	556.28	578.182	524.027	574.774	558.316	11.4898	-0.0732109	-2.29166	3.62279	TRUE	1.5824e-09	1.09186e-07	erythrocyte membrane protein 1, PfEMP1 (VAR)
PFIT_0711000	IT4_var28	127.599	51.6883	40.3473	56.7413	69.0941	1632.41	3585.03	5144.24	3453.89	49.2618	53.5177	36.6452	39.8043	44.8073	6.10921	5.64456	-6.26817	1.92123	TRUE	7.84755e-08	2.01325e-06	C_ITvar28 - erythrocyte membrane protein 1, PfEMP1, putative
PFIT_bin00100	IT4_var32A	5.13331	3.37098	6.76632	8.26118	5.88295	663.043	3673.77	5062.32	3133.05	0.757875	0	2.74839	1.59217	1.27461	2.57125	9.04176	-11.2627	3.13414	TRUE	8.75326e-08	2.01325e-06	stB_CS2var - erythrocyte membrane protein 1,, putative
PFIT_bin00900	IT4_var32B	25.6666	12.3602	17.7929	16.305	18.0312	911.2	4632.15	5891.18	3811.51	9.09449	6.68971	6.41292	11.9413	8.5346	4.17324	7.72254	-8.80072	1.38905	TRUE	8.90723e-07	1.5365e-05	erythrocyte membrane protein 1, PfEMP1
PFIT_0616500	IT_var01	21.2666	124.726	78.9403	60.0023	71.2338	8.72426	17.7477	7.22845	11.2335	159.154	213.115	169.484	137.723	169.869	6.15021	-2.96545	4.22327	4.40176	TRUE	4.32858e-06	5.46824e-05	erythrocyte membrane protein 1, PfEMP1
PFIT_bin07000	IT4_var14	63.0664	23.5968	26.8147	39.1319	38.1525	176.424	763.151	889.099	609.558	13.6417	7.64538	3.66452	7.96086	8.22813	5.25384	3.99421	-6.20364	2.43634	TRUE	4.75499e-06	5.46824e-05	stB_A4varICAM - erythrocyte membrane protein 1,, putative
PFIT_bin06200	IT4_var54	5.13331	17.9785	11.7784	4.34799	9.80956	34.897	230.72	190.349	151.989	3.0315	2.86702	0.916131	1.59217	2.10171	3.27967	3.94564	-6.15082	2.86035	TRUE	3.35996e-05	0.000331196	B_ITvar54 - erythrocyte membrane protein 1, PfEMP1, putative
PFIT_0411500	IT4_var27	35.1999	106.748	85.4561	60.6545	72.0145	57.1923	230.72	320.461	202.791	8.33662	11.4681	21.9871	11.9413	13.4333	6.16881	1.48358	-3.90731	3.93062	TRUE	4.04863e-05	0.000349194	BC_ITvar27 - erythrocyte membrane protein 1,, putative (VAR)
PFIT_bin09600	IT4_var19	2.19999	13.4839	11.0266	8.04378	8.68857	35.8664	159.729	187.94	127.845	3.0315	5.73404	6.41292	2.38826	4.39168	3.11491	3.8658	-4.85404	3.2574	TRUE	0.000110246	0.000845219	B_ITvar19 - erythrocyte membrane protein 1, PfEMP1, putative
PFIT_bin02100	IT4_var29	6.59997	15.7312	17.5423	9.56558	12.3598	104.691	514.683	860.185	493.187	8.33662	3.82269	8.24518	2.38826	5.69819	3.62731	5.3177	-6.43396	1.9154	TRUE	0.000265408	0.00183132	B_ITvar29 - erythrocyte membrane protein 1, PfEMP1, putative
PFIT_0411400	IT4_var13	51.3331	31.4624	32.328	38.0449	38.2921	48.4681	88.7385	130.112	89.1062	7.57875	3.82269	4.58065	9.55304	6.38378	5.25884	1.21406	-3.79184	1.4169	TRUE	0.000338464	0.00212309	B_ITvar13 - erythrocyte membrane protein 1, PfEMP1, putative (IT4VAR13)
PFIT_bin02200	IT4_var31	87.9997	230.35	207.5	133.483	164.833	65.9166	17.7477	38.5517	40.7387	5.30512	6.68971	9.16131	7.16478	7.08023	7.36424	-1.87441	-2.66937	2.57319	TRUE	0.00100653	0.00578752	stB_A4varTres - erythrocyte membrane protein 1,, putative
PFIT_0536800	IT4_var35	1537.06	3727.18	2057.46	1864.42	2296.53	2132.6	2111.98	2011.92	2085.5	1013.28	1030.22	1258.76	999.885	1075.54	11.1647	-0.13883	-0.955071	4.53725	TRUE	0.00981576	0.052099	erythrocyte membrane protein 1 (PfEMP1), pseudogene (VAR1CSA)
PFIT_0100100	IT4_var36	27.1332	35.9571	27.5665	22.6096	28.3166	38.7745	17.7477	67.4655	41.3292	7.57875	8.60106	8.24518	5.57261	7.4994	4.8213	0.609598	-2.52538	0.700339	TRUE	0.0488666	0.240842	erythrocyte membrane protein 1, EMP1 (VAR)
PFIT_bin11100	IT4_var30	24.9332	100.006	65.1571	58.4805	62.1441	5.81617	0	0	1.93872	12.8839	29.6259	19.2387	16.7178	19.6166	5.95613	-4.36007	2.69629	3.63971	TRUE	0.0557147	0.256288	erythrocyte membrane protein 1, PfEMP1 (IT4_var30)
PFIT_0811900	IT4_var34	17817	51855.7	22167	13964.7	26451.1	27484.3	26142.4	25687.5	26438.1	13078.6	14920.9	13498.3	11616.5	13278.6	14.691	-0.000653986	-0.993535	4.61815	TRUE	0.0640919	0.276396	erythrocyte membrane protein 1, PfEMP1
PFIT_1240400	IT4_var05	72.5997	76.4088	28.3183	25.6531	50.745	57.1923	88.7385	24.0948	56.6752	9.09449	21.0248	19.2387	16.7178	16.519	5.65905	0.0866607	-1.70182	2.65866	TRUE	0.0966121	0.392131	C_ITvar5 - erythrocyte membrane protein 1, PfEMP1, putative
PFIT_0800100		16.8666	30.3388	33.0798	23.914	26.0498	17.4485	0	24.0948	13.8478	3.0315	0.955673	1.83226	3.98043	2.44997	4.70336	-0.751444	-2.65087	1.66161	TRUE	0.11755	0.450607	B_ITvar13 - erythrocyte membrane protein 1, PfEMP1, putative
PFIT_bin09100	IT4_var16	8.79997	39.3281	27.5665	18.9138	23.6521	15.5098	35.4954	9.63793	20.2144	1.51575	4.77837	0.916131	5.57261	3.19571	4.56169	-0.349183	-2.53707	1.86257	TRUE	0.129871	0.471638	BC_ITvar16 - erythrocyte membrane protein 1,, putative
PFIT_0835600	IT4_var61	43.2665	34.8334	26.0628	25.2183	32.3453	38.7745	17.7477	12.0474	22.8565	7.57875	8.60106	2.74839	3.98043	5.72716	5.01369	-0.450697	-2.04536	1.09525	TRUE	0.147219	0.507907	erythrocyte membrane protein 1, PfEMP1, putative
PFIT_bin04300	IT4_var45	60.1331	30.3388	21.3014	19.1312	32.7261	46.5294	106.486	21.6853	58.2336	13.6417	17.2021	17.4065	28.6591	19.2274	5.02789	0.727046	-1.4895	2.54161	TRUE	0.171532	0.563606	erythrocyte membrane protein 1, PfEMP1 (VAR)
PFIT_bin07600	IT4_var17	10.2666	6.74195	3.50846	3.47839	5.99886	0	0	0	0	3.0315	3.82269	5.49679	3.98043	4.08285	2.5811	-34.4085	33.8565	0.132229	TRUE	0.194218	0.609137	B_ITvar17 - erythrocyte membrane protein 1, PfEMP1, putative
PFIT_1150900	IT4_var08	14.6666	26.9678	21.3014	13.9136	19.2123	28.1115	0	21.6853	16.5989	3.0315	2.86702	4.58065	10.3491	5.20707	4.26185	-0.0642057	-1.8151	1.8306	TRUE	0.278896	0.719669	A_ITvar8 - erythrocyte membrane protein 1, PfEMP1, putative
PFIT_1200200	IT4_var04	33.7332	33.7098	56.6366	56.9587	45.2596	28.1115	35.4954	40.9612	34.856	15.9154	13.3794	9.16131	21.4943	14.9876	5.50306	-0.386965	-1.20882	0.712888	TRUE	0.28684	0.719669	erythrocyte membrane protein 1, PfEMP1
PFIT_1102200		1.46666	4.49464	0	0.869598	1.70772	2.90809	0	2.40948	1.77252	0	0	0	0	0	0.760825	0.186835	-33.3537	0.582993	TRUE	0.29001	0.719669	erythrocyte membrane protein 1 (PfEMP1), exon2,, putative
PFIT_0710800	IT4_var66	922.53	2950.73	2253.43	1447.88	1893.64	43.6213	53.2431	26.5043	41.1229	21.2205	23.8918	20.1549	15.9217	20.2972	10.8869	-5.58316	-0.961215	1.70442	TRUE	0.293843	0.719669	erythrocyte membrane protein 1, PfEMP1
PFIT_1400100	IT4_var26	29.3332	7.86561	7.01692	8.47858	13.1736	8.72426	17.7477	16.8664	14.4461	3.0315	3.82269	1.83226	4.77652	3.36574	3.71717	0.0965361	-2.06179	0.774786	TRUE	0.302029	0.719669	B_ITvar26 - erythrocyte membrane protein 1, PfEMP1, putative
PFIT_bin06100	IT4_var06	9.5333	13.4839	14.535	14.7832	13.0839	31.9889	35.4954	16.8664	28.1169	9.09449	8.60106	5.49679	12.7374	8.98243	3.71131	1.07367	-1.61676	0.384762	TRUE	0.302449	0.719669	B_ITvar19 - erythrocyte membrane protein 1, PfEMP1, putative
PFIT_bin06900	IT4_var60	2.19999	5.61829	10.776	6.30459	6.22471	11.6323	0	14.4569	8.69641	0.757875	1.91135	2.74839	0	1.3544	2.64208	0.591064	-2.80442	1.76008	TRUE	0.308534	0.719669	A_ITvar60 - erythrocyte membrane protein 1, PfEMP1, putative (VAR)
PFIT_0731700	IT4_var40	0.73333	1.12366	1.25302	1.087	1.04925	0	17.7477	4.81896	7.52222	0.757875	0	0	0.796086	0.38849	0.0719635	2.7117	-4.12597	1.63504	TRUE	0.321543	0.719669	erythrocyte membrane protein 1, PfEMP1, putative
PFIT_1240500	IT4_var67	426.798	991.067	413.246	288.489	529.9	54.2843	0	24.0948	26.1264	15.1575	18.1578	11.9097	12.7374	14.4906	9.04904	-4.13944	-1.05302	3.75189	TRUE	0.32333	0.719669	erythrocyte membrane protein 1, PfEMP1
PFIT_bin00300	IT4_var12	10.2666	7.86561	7.76873	8.26118	8.54054	16.4792	17.7477	9.63793	14.6216	4.54725	1.91135	4.58065	4.77652	3.95394	3.09395	0.752214	-1.86112	0.208175	TRUE	0.380875	0.821261	stB_ITGvarT11 - erythrocyte membrane protein 1,, putative
PFIT_0710900	IT4_var64	0.73333	6.74195	4.26027	5.00019	4.18394	5.81617	17.7477	4.81896	9.46094	2.27362	3.82269	0.916131	1.59217	2.15115	2.0631	1.06902	-2.02843	0.669806	TRUE	0.476074	0.970832	A_ITvar64 - erythrocyte membrane protein 1, PfEMP1, putative
PFIT_bin08950		11	0	0.751813	2.174	3.48144	6.78553	0	2.40948	3.065	0	0.955673	0.916131	0	0.467951	1.79812	-0.0362518	-2.87494	1.90922	TRUE	0.489843	0.970832	erythrocyte membrane protein 1, EMP1, exon 2
PFIT_0419500		6.59997	0	1.50363	1.7392	2.4607	1.93872	0	2.40948	1.4494	10.6102	8.60106	5.49679	7.96086	8.16724	1.29974	-0.483174	2.21355	1.27015	TRUE	0.497698	0.970832	erythrocyte membrane protein 1, PfEMP1, putative
PFIT_bin08300	IT4_var51	103.4	300.017	165.399	130.222	174.759	24.234	0	12.0474	12.0938	7.57875	13.3794	9.16131	11.1452	10.3162	7.44759	-3.4874	-0.595805	3.39318	TRUE	0.513785	0.970832	erythrocyte membrane protein 1, PfEMP1
PFIT_1400200	IT4_var09	6.59997	12.3602	7.51813	4.34799	7.70658	7.75489	0	0	2.58496	9.09449	11.4681	10.9936	6.36869	9.48121	2.94082	-1.23146	1.53522	1.60609	TRUE	0.533078	0.970832	erythrocyte membrane protein 1, PfEMP1
PFIT_1401900		6.59997	2.24732	8.01934	5.65239	5.62975	5.81617	17.7477	2.40948	8.65778	0.757875	3.82269	0.916131	3.98043	2.36928	2.49813	0.462564	-1.71757	0.818427	TRUE	0.534661	0.970832	erythrocyte membrane protein 1, PfEMP1, putative
PFIT_1100100		8.79997	5.61829	8.77115	4.34799	6.88435	8.72426	0	4.81896	4.51441	2.27362	1.91135	0.916131	1.59217	1.67332	2.78342	-0.440203	-1.59912	0.48767	TRUE	0.58427	1	erythrocyte membrane protein 1, PfEMP1, putative
PFIT_0710600	IT4_var68	134.933	196.64	86.7091	76.9594	123.81	31.0196	17.7477	31.3233	26.6968	21.2205	17.2021	16.4904	27.0669	20.495	6.94887	-2.11882	-0.471295	1.52442	TRUE	0.588297	1	erythrocyte membrane protein 1, PfEMP1, putative
PFIT_0411000	IT4_var23	116.6	400.023	130.565	74.3506	180.384	19.3872	0	9.63793	9.67506	17.4311	22.9362	21.071	15.9217	19.34	7.49366	-3.9556	0.734896	2.39545	TRUE	0.603173	1	erythrocyte membrane protein 1, PfEMP1, putative
PFIT_0411350	IT4_var58	11	33.7098	15.2869	13.4788	18.3688	3.87745	0	2.40948	2.09564	6.82087	5.73404	9.16131	1.59217	5.8271	4.19575	-2.77015	1.11604	0.982208	TRUE	0.610891	1	erythrocyte membrane protein 1, PfEMP1
PFIT_1151000	IT4_var44	28.5999	21.3495	19.0459	14.3484	20.8359	7.75489	0	21.6853	9.81341	5.30512	5.73404	3.66452	10.3491	6.2632	4.37942	-0.91209	-0.819084	1.39053	TRUE	0.638821	1	erythrocyte membrane protein 1, PfEMP1 (VAR)
PFIT_bin10700	IT4_var21	31.5332	29.2151	46.6124	25.8705	33.3078	38.7745	17.7477	9.63793	22.0534	16.6732	15.2908	16.4904	11.9413	15.0989	5.05886	-0.543012	-0.599637	0.913537	TRUE	0.642417	1	erythrocyte membrane protein 1, PfEMP1
PFIT_0500100	IT4_var11	43.9998	32.5861	24.5592	28.0445	32.2974	29.0809	0	14.4569	14.5126	18.9469	1.91135	4.58065	18.31	10.9372	5.01195	-0.946133	-0.609845	3.46196	TRUE	0.661694	1	B_ITvar11_C1 - erythrocyte membrane protein 1,, putative
PFIT_0900100	IT4_var41	35.9332	33.7098	12.7808	10.6526	23.2691	7.75489	0	4.81896	4.19129	3.0315	0	3.66452	4.77652	2.86814	4.53651	-2.1848	-0.826283	2.68137	TRUE	0.671806	1	B_ITvar41 - erythrocyte membrane protein 1, PfEMP1, putative
PFIT_1300100	IT4_var07	0	5.61829	3.75906	2.174	2.88784	3.87745	0	2.40948	2.09564	0	0.955673	0.916131	0.796086	0.666973	1.52718	-0.300472	-1.81604	1.11966	TRUE	0.684213	1	A_ITvar7 - erythrocyte membrane protein 1, PfEMP1, putative
PFIT_0419300	IT4_var62	123.933	350.582	169.91	126.527	192.738	13.5711	0	7.22845	6.93317	3.78937	5.73404	7.32905	10.3491	6.8004	7.58912	-4.40275	-0.420857	2.76614	TRUE	0.70013	1	erythrocyte membrane protein 1, PfEMP1
PFIT_bin00400		30.0665	7.86561	5.51329	6.73939	12.5462	31.9889	0	16.8664	16.2851	10.6102	19.1135	6.41292	14.3296	12.6165	3.64426	0.533381	-0.520773	2.49878	TRUE	0.751147	1	erythrocyte membrane protein 1, PfEMP1, putative
PFIT_bin09200		9.5333	11.2366	4.51088	5.65239	7.73329	9.69362	0	4.81896	4.83753	0.757875	4.77837	3.66452	3.18435	3.09628	2.94669	-0.488855	-0.830122	0.801542	TRUE	0.753591	1	erythrocyte membrane protein 1, PfEMP1 (VAR)
PFIT_1240000	IT4_var39	16.8666	28.0915	18.0435	18.0442	20.2614	12.6017	0	9.63793	7.41321	11.3681	12.4237	8.24518	16.7178	12.1887	4.3385	-1.2095	0.478927	0.948234	TRUE	0.777839	1	C_ITvar5 - erythrocyte membrane protein 1, PfEMP1, putative
PFIT_bin00200		5.86664	14.6076	26.8147	21.5226	17.2029	8.72426	17.7477	36.1422	20.8714	28.7992	23.8918	28.4001	28.6591	27.4376	4.11153	0.283157	0.38357	1.51426	TRUE	0.778125	1	erythrocyte membrane protein 1 (PfEMP1)-like, putative
PFIT_bin08900	IT4_var02	2.93332	5.61829	10.5254	8.26118	6.83454	3.87745	0	7.22845	3.70196	3.0315	2.86702	0.916131	3.18435	2.49975	2.77636	-0.714933	-0.73836	0.591151	TRUE	0.79958	1	erythrocyte membrane protein 1, PfEMP1
PFIT_bin10900	IT4_var18	60.8664	42.699	53.6293	75.0028	58.0494	45.56	17.7477	60.2371	41.1816	40.1673	35.3599	32.9807	42.9887	37.8742	5.86119	-0.399837	-0.217816	0.968568	TRUE	0.816595	1	A_ITvar18 - erythrocyte membrane protein 1, PfEMP1, putative
PFIT_bin10800	IT4_var20	9.5333	12.3602	10.5254	10.4352	10.7135	12.6017	0	4.81896	5.80689	6.063	0.955673	9.16131	2.38826	4.64206	3.42069	-0.681128	-0.524396	1.21635	TRUE	0.817692	1	erythrocyte membrane protein 1, PfEMP1
PFIT_0411300	IT4_var10	4.39998	4.49464	5.51329	6.52199	5.23247	2.90809	0	2.40948	1.77252	1.51575	6.68971	3.66452	2.38826	3.56456	2.38932	-1.31087	0.753172	0.348401	TRUE	0.819318	1	erythrocyte membrane protein 1, PfEMP1
PFIT_1219000	IT4_var63	44.7332	112.366	37.34	26.5227	55.2405	13.5711	0	16.8664	10.1458	11.3681	7.64538	11.9097	9.55304	10.1191	5.78286	-2.17687	-0.266323	2.32466	TRUE	0.832363	1	erythrocyte membrane protein 1, PfEMP1
PFIT_0537600	IT4_var25	18.3333	53.9356	27.5665	19.3486	29.796	31.0196	0	12.0474	14.3557	16.6732	17.2021	22.9033	23.8826	20.1653	4.89229	-0.823011	0.264531	2.29617	TRUE	0.842673	1	B_ITvar25 - erythrocyte membrane protein 1, PfEMP1, putative
PFIT_1241100	IT4_var47	49.1331	132.592	127.808	101.308	102.71	13.5711	0	2.40948	5.32685	6.82087	7.64538	6.41292	12.7374	8.40414	6.68243	-3.78949	0.179979	3.13837	TRUE	0.869532	1	erythrocyte membrane protein 1, PfEMP1
PFIT_0811500	IT4_var65	183.333	480.926	181.437	178.05	255.937	56.223	53.2431	43.3707	50.9456	65.9351	37.2712	36.6452	80.4047	55.0641	7.9979	-2.3325	0.118857	2.54117	TRUE	0.888067	1	erythrocyte membrane protein 1, PfEMP1
PFIT_bin01000	IT4_var22	3.66665	3.37098	4.26027	3.69579	3.74842	3.87745	0	0	1.29248	0.757875	0.955673	0	2.38826	1.02545	1.90697	-1.27691	-0.590858	1.02064	TRUE	0.888679	1	erythrocyte membrane protein 1, PfEMP1
PFIT_bin02700	IT4_var03	5.13331	28.0915	32.0773	21.74	21.7605	10.663	17.7477	53.0086	27.1398	32.5886	25.8032	29.3162	33.4356	30.2859	4.44535	0.359048	0.116484	2.50221	TRUE	0.924609	1	erythrocyte membrane protein 1, PfEMP1 (VAR)
PFIT_bin07650	IT4_var24	25.6666	12.3602	16.2893	9.34818	15.9161	13.5711	0	7.22845	6.93317	6.82087	8.60106	5.49679	13.5335	8.61305	3.99143	-0.9731	0.0887318	1.09474	TRUE	0.962461	1	erythrocyte membrane protein 1, PfEMP1
PFIT_bin10500	IT4_var21	203.866	900.051	140.589	79.5682	331.018	42.6519	17.7477	26.5043	28.968	28.0414	28.6702	29.3162	25.4748	27.8756	8.37026	-3.48101	-0.0883631	1.36052	TRUE	0.962745	1	erythrocyte membrane protein 1, PfEMP1 (VAR)
PFIT_bin11000	IT4_var46	104.866	138.21	79.6922	71.3071	98.5189	33.9277	35.4954	24.0948	31.1726	34.1044	27.7145	27.4839	31.0474	30.0875	6.61982	-1.68727	-0.0208849	0.643651	TRUE	0.981622	1	erythrocyte membrane protein 1, PfEMP1, putative
PFIT_bin04200	IT4_var33	1.46666	5.61829	5.26269	4.56539	4.22826	1.93872	0	4.81896	2.25256	4.54725	2.86702	0.916131	1.59217	2.48064	2.08037	-0.726831	-0.041576	0.482005	TRUE	0.99057	1	B_ITvar33 - erythrocyte membrane protein 1, PfEMP1, putative
PFIT_bin10300		0	0	0.250604	0.2174	0.117001	0	0	0	0	0	0	0	0	0	-3.08907	-30.181	-2.02132	0.0287582	TRUE	0.999996	1	B_ITvar41 - erythrocyte membrane protein 1, PfEMP1, putative
PFIT_bin10100		0	0	0	0	0	0	0	0	0	0	0	0	0	0	#N/A	#N/A	#N/A	#N/A	#N/A	1	1	B_ITvar19 - erythrocyte membrane protein 1, PfEMP1, putative
PFIT_bin09800		0	0	0	0	0	0	0	0	0	0	0	0	0	0	#N/A	#N/A	#N/A	#N/A	#N/A	1	1	erythrocyte membrane protein 1, PfEMP1, putative

## Sheet: IT4_P-selectin
Table S1D. var Gene expression of IT4 long-term cultivated parasites, parasites enriched for the binding to wild-type CHO745 cells, and parasites enriched for the binding to P-selectin
					Generalized lineal model using DEseq1
	Numbers represent the normalized read count								Significantly expressed genes in P-selectin enriched populations
Nomenclature 1	Nomenclature 2	IT4_Ctrl1	IT4_Ctrl2	IT4_Ctrl3	IT4_Ctrl4	Average	IT4_Wild1	IT4_Wild2	IT4_Wild3	Average	IT4_P-selec-1	IT4_P-selec_2	IT4_P-selec-3	IT4_P-selec-4	Average	X.Intercept.	choTRUE	recTRUE	deviance	converged	P-value	Padj	name
PFIT_bin08900	IT4_var02	4.26262	8.67759	15.4316	12.1918	10.1409	5.65718	0	10.2586	5.30525	648.008	627.226	720.214	455.545	612.748	3.42788	-0.644262	6.47536	4.76723	TRUE	0	0	erythrocyte membrane protein 1, PfEMP1
PFIT_bin09700	IT4_var34	3230	6799.76	4253.24	2923.15	4301.54	4282.49	3586.47	3929.03	3932.66	685.538	1009.18	797.398	645.869	784.497	12.0703	-0.127157	-2.32756	4.21531	TRUE	2.86247e-08	9.87552e-07	erythrocyte membrane protein 1, PfEMP1 (VAR)
PFIT_0711000	IT4_var28	185.424	79.8338	59.1544	83.7387	102.038	2381.67	5174.76	7300.68	4952.37	126.599	182.881	273.978	228.907	203.091	6.67156	5.60207	-4.6076	2.37416	TRUE	6.76569e-06	0.000155611	C_ITvar28 - erythrocyte membrane protein 1, PfEMP1, putative
PFIT_0811900	IT4_var34	25891.2	80092.4	32499.6	20609	39773.1	40099.5	37734.7	36455.5	38096.6	6223.38	8574.94	6943.5	5395.54	6784.34	15.2795	-0.0620909	-2.4894	3.4441	TRUE	0.000301188	0.00469373	erythrocyte membrane protein 1, PfEMP1
PFIT_1300100	IT4_var07	0	8.67759	5.51128	3.20838	4.34931	5.65718	0	3.41952	3.02557	74.5585	81.4393	102.742	104.727	90.8666	2.06662	0.0648893	4.37432	5.55061	TRUE	0.000340125	0.00469373	A_ITvar7 - erythrocyte membrane protein 1, PfEMP1, putative
PFIT_0536800	IT4_var35	2233.61	5756.71	3016.51	2751.51	3439.58	3111.45	3048.5	2855.3	3005.08	992.779	1194.44	1117.89	967.507	1068.16	11.7476	-0.19461	-1.49207	3.71491	TRUE	0.000604137	0.00688693	erythrocyte membrane protein 1 (PfEMP1), pseudogene (VAR1CSA)
PFIT_bin09600	IT4_var19	3.19696	20.8262	16.1664	11.871	13.0152	52.3289	230.559	266.723	183.203	10.0079	15.7164	11.2454	14.2662	12.8089	3.69441	3.80294	-3.81745	3.15587	TRUE	0.000698674	0.00688693	B_ITvar19 - erythrocyte membrane protein 1, PfEMP1, putative
PFIT_bin04200	IT4_var33	2.13131	8.67759	7.71579	6.7376	6.31557	2.82859	0	6.83905	3.22255	87.0683	83.8206	85.8737	58.6859	78.8621	2.65983	-0.629073	4.2702	1.9079	TRUE	0.000896877	0.00701538	B_ITvar33 - erythrocyte membrane protein 1, PfEMP1, putative
PFIT_bin00900	IT4_var32B	37.2979	19.0907	26.0867	24.0628	26.6345	1329.44	6686.2	8360.73	5458.79	139.61	174.309	290.335	229.232	208.371	4.73617	7.67777	-4.71092	1.54316	TRUE	0.000915049	0.00701538	erythrocyte membrane protein 1, PfEMP1
PFIT_bin07600	IT4_var17	14.9192	10.4131	5.14386	5.13341	8.90239	0	0	0	0	33.5263	34.7665	39.8699	36.6382	36.2002	3.13119	-32.9894	35.0361	0.673216	TRUE	0.00112515	0.00776351	B_ITvar17 - erythrocyte membrane protein 1, PfEMP1, putative
PFIT_0411500	IT4_var27	51.1514	164.874	125.29	89.5138	107.707	83.4434	333.029	454.797	290.423	44.0346	47.1491	51.6264	49.2832	48.0233	6.74863	1.41902	-2.58195	3.92361	TRUE	0.00163102	0.0102309	BC_ITvar27 - erythrocyte membrane protein 1,, putative (VAR)
PFIT_bin08300	IT4_var51	150.257	463.383	242.496	192.182	262.08	35.3574	0	17.0976	17.485	112.588	130.017	141.078	108.293	122.994	8.03074	-3.47339	2.38491	4.63484	TRUE	0.00195171	0.0112223	erythrocyte membrane protein 1, PfEMP1
PFIT_1151000	IT4_var44	41.5605	32.9748	27.9238	21.1753	30.9086	11.3144	0	30.7757	14.03	118.593	108.586	130.855	87.5425	111.394	4.94061	-0.812089	2.6707	2.94903	TRUE	0.00247701	0.0131472	erythrocyte membrane protein 1, PfEMP1 (VAR)
PFIT_bin06200	IT4_var54	7.45958	27.7683	17.2687	6.41676	14.7283	50.9146	333.029	270.142	218.029	13.0102	19.5264	18.4015	19.1297	17.5169	3.86101	3.88052	-3.61049	2.91437	TRUE	0.00281114	0.0138549	B_ITvar54 - erythrocyte membrane protein 1, PfEMP1, putative
PFIT_bin00100	IT4_var32A	7.45958	5.20655	9.9203	12.1918	8.69457	967.378	5302.85	7184.42	4484.88	148.116	199.074	326.627	262.303	234.03	3.13711	8.99334	-4.25988	1.685	TRUE	0.00337084	0.0155059	stB_CS2var - erythrocyte membrane protein 1,, putative
PFIT_bin07000	IT4_var14	91.6463	36.4459	39.3138	57.7508	56.2892	257.402	1101.56	1261.8	873.588	87.0683	97.1557	154.368	159.846	124.61	5.81509	3.95074	-2.80441	2.63953	TRUE	0.00540946	0.0233283	stB_A4varICAM - erythrocyte membrane protein 1,, putative
PFIT_0411350	IT4_var58	15.9848	52.0655	22.4125	19.892	27.5887	5.65718	0	3.41952	3.02557	46.5365	60.9604	52.6487	38.5835	49.6823	4.77005	-2.65413	3.5184	1.73672	TRUE	0.00619415	0.025141	erythrocyte membrane protein 1, PfEMP1
PFIT_bin02100	IT4_var29	9.59089	24.2973	25.7193	14.1169	18.4311	152.744	742.911	1220.77	705.475	56.5444	70.0092	90.9852	63.8736	70.3531	4.20269	5.25843	-3.32465	1.83358	TRUE	0.0152347	0.0583995	B_ITvar29 - erythrocyte membrane protein 1, PfEMP1, putative
PFIT_1400200	IT4_var09	9.59089	19.0907	11.0226	6.41676	11.5302	11.3144	0	0	3.77145	48.5381	59.0554	45.4926	46.3651	49.8628	3.50145	-0.982242	3.12063	3.70814	TRUE	0.0181516	0.0603162	erythrocyte membrane protein 1, PfEMP1
PFIT_0900100	IT4_var41	52.2171	52.0655	18.7384	15.7211	34.6855	11.3144	0	6.83905	6.05114	53.542	49.5303	61.3383	43.1228	51.8834	5.09949	-2.04013	2.63749	2.63895	TRUE	0.0183472	0.0603162	B_ITvar41 - erythrocyte membrane protein 1, PfEMP1, putative
PFIT_bin01000	IT4_var22	5.32827	5.20655	6.24612	5.45424	5.5588	5.65718	0	0	1.88573	38.0298	45.2441	44.4703	36.3139	41.0145	2.48029	-0.888472	3.7661	1.8068	TRUE	0.0183571	0.0603162	erythrocyte membrane protein 1, PfEMP1
PFIT_0710900	IT4_var64	1.06565	10.4131	6.24612	7.37927	6.27604	8.48577	25.6176	6.83905	13.6475	56.044	63.3417	81.7845	64.5221	66.423	2.6342	0.684502	2.73484	2.91063	TRUE	0.0227233	0.0712684	A_ITvar64 - erythrocyte membrane protein 1, PfEMP1, putative
PFIT_bin11100	IT4_var30	36.2323	154.461	95.5288	86.3054	93.1319	8.48577	0	0	2.82859	20.0157	32.8615	22.4907	17.8327	23.3002	6.53771	-4.29558	2.29922	5.26279	TRUE	0.0331418	0.0994255	erythrocyte membrane protein 1, PfEMP1 (IT4_var30)
PFIT_0419300	IT4_var62	180.096	541.482	249.11	186.728	289.354	19.8001	0	10.2586	10.0196	60.0471	60.4842	55.2045	53.174	57.2274	8.17485	-4.43625	2.09993	2.58848	TRUE	0.0453499	0.130381	erythrocyte membrane protein 1, PfEMP1
PFIT_bin10800	IT4_var20	13.8535	19.0907	15.4316	15.4002	15.944	18.3858	0	6.83905	8.4083	46.0361	55.7216	51.6264	47.3378	50.1805	3.99033	-0.493686	2.15234	1.3486	TRUE	0.064107	0.176935	erythrocyte membrane protein 1, PfEMP1
PFIT_bin10900	IT4_var18	88.4494	65.9497	78.6276	110.689	85.9289	66.4719	25.6176	85.4881	59.1925	132.104	132.875	163.058	135.529	140.891	6.42968	-0.382618	1.09128	1.68614	TRUE	0.0855972	0.227162	A_ITvar18 - erythrocyte membrane protein 1, PfEMP1, putative
PFIT_0500100	IT4_var11	63.9393	50.33	36.007	41.3881	47.9161	42.4289	0	20.5171	20.982	53.0416	86.6781	69.5168	64.5221	68.4396	5.5776	-0.826122	1.34524	2.94575	TRUE	0.114399	0.292352	B_ITvar11_C1 - erythrocyte membrane protein 1,, putative
PFIT_1219000	IT4_var63	65.0049	173.552	54.7454	39.1422	83.1111	19.8001	0	23.9367	14.5789	48.0377	46.6728	54.6934	37.6109	46.7537	6.36527	-2.14756	1.32875	4.17418	TRUE	0.142368	0.341366	erythrocyte membrane protein 1, PfEMP1
PFIT_0616500	IT4_var01	30.904	192.643	115.737	88.5513	106.959	12.7287	25.6176	10.2586	16.2016	25.52	40.4815	40.3811	35.9897	35.5931	6.73683	-3.00145	1.41822	3.64389	TRUE	0.143473	0.341366	erythrocyte membrane protein 1, PfEMP1
PFIT_1241100	IT4_var47	71.3989	204.791	187.384	149.51	153.271	19.8001	0	3.41952	7.73989	19.5153	24.2889	36.2919	23.6689	25.9412	7.2594	-3.72166	1.15864	5.05818	TRUE	0.160357	0.36882	erythrocyte membrane protein 1, PfEMP1
PFIT_1150900	IT4_var08	21.3131	41.6524	31.2306	20.5336	28.6824	41.0146	0	30.7757	23.9301	72.5569	65.7229	79.7398	58.3617	69.0953	4.83208	0.061208	1.21693	2.73824	TRUE	0.169878	0.378115	A_ITvar8 - erythrocyte membrane protein 1, PfEMP1, putative
PFIT_1240400	IT4_var05	105.5	118.015	41.5183	37.8589	75.7231	83.4434	128.088	34.1952	81.9089	34.0267	40.9578	47.5372	50.2559	43.1944	6.22906	-0.0077063	-0.787983	4.71564	TRUE	0.277805	0.599018	C_ITvar5 - erythrocyte membrane protein 1, PfEMP1, putative
PFIT_bin09800		0	0	0	0	0	0	0	0	0	5.00393	1.42876	4.08922	6.1604	4.17058	-35.6106	2.86702	34.8043	0.0824757	TRUE	0.293527	0.602021	erythrocyte membrane protein 1, PfEMP1, putative
PFIT_bin02200	IT4_var31	127.879	355.781	304.223	196.994	246.219	96.1721	25.6176	54.7124	58.834	39.531	52.3879	43.9591	35.6655	42.8859	7.94229	-1.87881	-0.641799	3.99084	TRUE	0.296648	0.602021	stB_A4varTres - erythrocyte membrane protein 1,, putative
PFIT_0800100	IT4_var10	24.5101	46.859	48.4993	35.2922	38.7901	25.4573	0	34.1952	19.8842	45.0353	53.3404	44.9815	38.9078	45.5662	5.27725	-0.667016	0.899378	2.22299	TRUE	0.342483	0.637605	B_ITvar13 - erythrocyte membrane protein 1, PfEMP1, putative
PFIT_bin09100	IT4_var16	12.7879	60.7431	40.4161	27.9129	35.465	22.6287	51.2352	13.6781	29.1807	12.0094	14.2876	13.29	8.10579	11.9232	5.142	-0.505301	-1.06288	2.29676	TRUE	0.34493	0.637605	BC_ITvar16 - erythrocyte membrane protein 1,, putative
PFIT_1240500	IT4_var67	620.211	1530.73	605.873	425.752	795.641	79.2005	0	34.1952	37.7986	78.0613	89.0594	93.541	73.6006	83.5655	9.63537	-4.19001	0.939375	3.87111	TRUE	0.380162	0.637605	erythrocyte membrane protein 1, PfEMP1
PFIT_0835600	IT4_var61	62.8736	53.8011	38.2115	37.2172	48.0259	56.5718	25.6176	17.0976	33.0957	58.5459	67.1517	63.8941	47.0136	59.1513	5.57965	-0.425031	0.731284	1.86629	TRUE	0.382486	0.637605	erythrocyte membrane protein 1, PfEMP1, putative
PFIT_bin00400	IT4_var12	43.6919	12.1486	8.08321	9.94598	18.4674	46.6718	0	23.9367	23.5361	11.509	10.9538	14.3123	16.5358	13.3277	4.19797	0.585663	-1.04639	3.53924	TRUE	0.386931	0.637605	erythrocyte membrane protein 1, PfEMP1, putative
PFIT_0710800	IT4_var66	1340.59	4557.47	3303.83	2136.78	2834.67	63.6433	76.8528	37.6148	59.3703	20.5161	27.1464	42.9368	39.8805	32.62	11.4689	-5.63158	-0.809079	2.06072	TRUE	0.39394	0.637605	erythrocyte membrane protein 1, PfEMP1
PFIT_bin11000	IT4_var46	152.389	213.469	116.839	105.235	146.983	49.5003	51.2352	34.1952	44.9769	57.0448	61.9129	71.5614	69.7098	65.0572	7.19401	-1.7408	0.570621	1.39371	TRUE	0.400427	0.637605	erythrocyte membrane protein 1, PfEMP1, putative
PFIT_1400100	IT4_var26	42.6262	12.1486	10.2877	12.5127	19.3938	12.7287	25.6176	23.9367	20.761	36.0283	34.2902	47.0261	32.0989	37.3609	4.26922	0.00613386	0.947745	2.18404	TRUE	0.400554	0.637605	B_ITvar26 - erythrocyte membrane protein 1, PfEMP1, putative
PFIT_bin00300	IT4_var12	14.9192	12.1486	11.39	12.1918	12.6624	24.043	25.6176	13.6781	21.1129	40.0314	35.719	42.4257	39.8805	39.5141	3.66009	0.685393	0.958801	0.26133	TRUE	0.401348	0.637605	stB_ITGvarT11 - erythrocyte membrane protein 1,, putative
PFIT_0811500	IT4_var65	266.414	742.802	266.011	262.766	384.498	82.0291	76.8528	61.5514	73.4778	82.5648	121.921	135.967	130.017	117.617	8.58487	-2.39108	0.684269	2.14089	TRUE	0.419103	0.637605	erythrocyte membrane protein 1, PfEMP1
PFIT_bin07650	IT4_var24	37.2979	19.0907	23.8822	13.796	23.5167	19.8001	0	10.2586	10.0196	21.0165	27.6227	33.2249	19.1297	25.2484	4.55292	-0.872205	0.97679	1.75902	TRUE	0.426995	0.637605	erythrocyte membrane protein 1, PfEMP1
PFIT_1401900		9.59089	3.47104	11.7574	8.34179	8.29028	8.48577	25.6176	3.41952	12.5076	18.5145	16.1926	29.1357	23.6689	21.8779	3.07044	0.152917	1.2281	1.43103	TRUE	0.433801	0.637605	erythrocyte membrane protein 1, PfEMP1, putative
PFIT_0731700	IT4_var40	1.06565	1.73552	1.83709	1.60419	1.56061	0	25.6176	6.83905	10.8189	16.513	24.2889	22.4907	13.942	19.3086	0.651476	2.1315	1.48775	3.30342	TRUE	0.434311	0.637605	erythrocyte membrane protein 1, PfEMP1, putative
PFIT_bin06900	IT4_var60	3.19696	8.67759	15.799	9.3043	9.24446	16.9715	0	20.5171	12.4962	33.5263	21.4314	35.7807	26.2628	29.2503	3.22551	0.696947	0.94764	2.03411	TRUE	0.466356	0.65802	A_ITvar60 - erythrocyte membrane protein 1, PfEMP1, putative (VAR)
PFIT_1200200	IT4_var04	49.0201	52.0655	83.0366	84.0595	67.0455	41.0146	51.2352	58.1319	50.1272	67.553	65.2467	84.8514	71.3309	72.2455	6.07411	-0.443175	0.543814	0.915194	TRUE	0.46729	0.65802	erythrocyte membrane protein 1, PfEMP1
PFIT_1240000	IT4_var39	24.5101	43.388	26.4541	26.6295	30.2454	18.3858	0	13.6781	10.688	20.5161	29.0514	24.0242	21.7235	23.8288	4.91276	-1.15043	0.812134	1.27765	TRUE	0.490235	0.66774	C_ITvar5 - erythrocyte membrane protein 1, PfEMP1, putative
PFIT_bin04300	IT4_var45	87.3837	46.859	31.2306	28.2337	48.4268	67.8862	153.706	30.7757	84.1225	42.5334	48.1016	55.2045	57.389	50.8071	5.58777	0.603159	-0.523605	4.52025	TRUE	0.493547	0.66774	erythrocyte membrane protein 1, PfEMP1 (VAR)
PFIT_0710600	IT4_var68	196.081	303.716	127.127	113.577	185.125	45.2575	25.6176	44.4538	38.443	40.5318	44.7678	66.4499	66.7917	54.6353	7.52582	-2.13843	0.385136	3.18199	TRUE	0.558403	0.738292	erythrocyte membrane protein 1, PfEMP1, putative
PFIT_bin10700	IT4_var15	45.8232	45.1235	68.3399	38.1797	49.3666	56.5718	25.6176	13.6781	31.9558	22.5177	24.7652	26.0688	20.7508	23.5256	5.62728	-0.540951	-0.530671	1.72355	TRUE	0.567094	0.738292	erythrocyte membrane protein 1, PfEMP1
PFIT_bin09200	IT4_var54	13.8535	17.3552	6.61354	8.34179	11.541	14.143	0	6.83905	6.994	2.50196	5.23879	5.11153	5.83617	4.67211	3.51836	-0.429267	-0.863636	0.997784	TRUE	0.637731	0.796013	erythrocyte membrane protein 1, PfEMP1 (VAR)
PFIT_bin06100	IT4_var06	13.8535	20.8262	21.3103	21.817	19.4517	46.6718	51.2352	23.9367	40.6145	25.0196	31.909	34.2472	22.0477	28.3059	4.28459	1.00586	-0.46806	0.680178	TRUE	0.646055	0.796013	B_ITvar19 - erythrocyte membrane protein 1, PfEMP1, putative
PFIT_0419500	IT4_var46	9.59089	0	2.20451	2.5667	3.59053	2.82859	0	3.41952	2.0827	6.5051	4.28628	6.64499	6.80886	6.06131	1.84706	-0.466445	1.21919	1.5687	TRUE	0.652386	0.796013	erythrocyte membrane protein 1, PfEMP1, putative
PFIT_bin10100	IT4_var19	0	0	0	0	0	0	0	0	0	1.00079	0.476253	0.511153	0.972695	0.740221	-35.6106	2.86702	32.3099	0.00672935	TRUE	0.657576	0.796013	B_ITvar19 - erythrocyte membrane protein 1, PfEMP1, putative
PFIT_0411000	IT4_var23	169.439	617.844	191.425	109.727	272.109	28.2859	0	13.6781	13.988	17.5137	28.0989	28.6246	24.6416	24.7197	8.0868	-4.03234	0.573135	2.33538	TRUE	0.698518	0.830996	erythrocyte membrane protein 1, PfEMP1, putative
PFIT_bin02700	IT4_var03	7.45958	43.388	47.0296	32.0838	32.4902	15.5573	25.6176	75.2295	38.8015	35.0275	32.8615	32.2026	28.2081	32.0749	5.02352	0.309836	-0.330345	4.27909	TRUE	0.724984	0.846749	erythrocyte membrane protein 1, PfEMP1 (VAR)
PFIT_0411300	IT4_var10	6.39393	6.94207	8.08321	9.62514	7.76109	4.24289	0	3.41952	2.55414	4.00314	9.52507	5.62268	3.24232	5.5983	2.95988	-1.2548	0.778853	0.455282	TRUE	0.736303	0.846749	erythrocyte membrane protein 1, PfEMP1
PFIT_0537600	IT4_var25	26.6414	83.3049	40.4161	28.5546	44.7292	45.2575	0	17.0976	20.785	30.524	31.909	38.8476	24.9658	31.5616	5.47202	-0.768284	0.27568	3.79812	TRUE	0.772186	0.851764	B_ITvar25 - erythrocyte membrane protein 1, PfEMP1, putative
PFIT_1100100		12.7879	8.67759	12.8597	6.41676	10.1855	12.7287	0	6.83905	6.52257	10.0079	11.4301	11.2454	12.9693	11.4131	3.34844	-0.326086	0.490639	0.781724	TRUE	0.773536	0.851764	erythrocyte membrane protein 1, PfEMP1, putative
PFIT_bin08950	IT4_var10	15.9848	0	1.10226	3.20838	5.07386	9.90007	0	3.41952	4.43986	3.50275	3.81003	3.06692	2.91808	3.32444	2.34015	0.0819903	-0.689433	2.41863	TRUE	0.777698	0.851764	erythrocyte membrane protein 1, EMP1, exon 2
PFIT_bin10500	IT4_var59	296.252	1390.15	206.122	117.427	502.488	62.229	25.6176	37.6148	41.8205	30.524	30.4802	34.7584	26.587	30.5874	8.97245	-3.55609	-0.481586	1.30125	TRUE	0.807339	0.861062	erythrocyte membrane protein 1, PfEMP1 (VAR)
PFIT_bin10300	IT4_var41	0	0	0.367419	0.320838	0.172064	0	0	0	0	0	0	0.511153	0	0.127788	-2.51471	-28.7862	28.3289	0.236747	TRUE	0.811146	0.861062	B_ITvar41 - erythrocyte membrane protein 1, PfEMP1, putative
PFIT_0411400	IT4_var13	74.5958	48.5945	47.397	56.1466	56.6835	70.7148	128.088	184.654	127.819	116.091	103.823	180.437	153.362	138.428	5.82404	1.15906	0.129992	2.87342	TRUE	0.827844	0.865473	B_ITvar13 - erythrocyte membrane protein 1, PfEMP1, putative (IT4VAR13)
PFIT_0100100	IT4_var36	39.4292	55.5366	40.4161	33.3671	42.1873	56.5718	25.6176	95.7466	59.312	64.0503	60.4842	52.6487	66.4675	60.9127	5.39125	0.620994	-0.0833379	1.45038	TRUE	0.913204	0.940464	erythrocyte membrane protein 1, EMP1 (VAR)
PFIT_1102200		2.13131	6.94207	0	1.28335	2.58918	4.24289	0	3.41952	2.55414	3.00236	2.85752	3.57807	3.89078	3.33218	1.32756	0.297377	0.11194	1.62415	TRUE	0.970582	0.984855	erythrocyte membrane protein 1 (PfEMP1), exon2,, putative
PFIT_bin00200	IT4_var03	8.52524	22.5617	39.3138	31.763	25.5409	12.7287	25.6176	51.2928	29.8797	31.5247	33.3377	29.6469	25.6143	30.0309	4.68632	0.224361	-0.0026787	2.62971	TRUE	0.997936	0.997936	erythrocyte membrane protein 1 (PfEMP1)-like, putative

## Sheet: IT4_CD9
Table S1E. var Gene expression of IT4 long-term cultivated parasites, parasites enriched for the binding to wild-type CHO745 cells, and parasites enriched for the binding to CD9.
					Generalized lineal model using DEseq1
	Numbers represent the normalized read count								Significantly expressed genes in CD9 enriched populations
Nomenclature 1	Nomenclature 2	IT4_Ctr1 1	IT4_Ctrl 2	IT4_Ctrl 3	IT4_Ctrl 4	Average	IT4_Wild1	IT4_Wild2	IT4_Wild3	Average	IT4_CD9-1	IT4_CD9_2	IT4_CD9-1_3	IT4_CD9_4	Average	X.Intercept.	choTRUE	recTRUE	deviance	converged	P-value	Padj	name
PFIT_bin08900	IT4_var02	1.82737	3.55957	6.48551	5.23129	4.27594	2.37743	0	4.42067	2.26603	1097.26	634.124	1025.02	820.072	894.12	2.18801	-0.640031	8.25792	5.30466	TRUE	0	0	eryt+U2:AH61hrocyte membrane protein 1, PfEMP1
PFIT_0710900	IT4_var64	0.456844	4.27149	2.62509	3.16631	2.62993	3.56615	11.0488	2.94711	5.85402	183.691	92.1854	181.998	103.725	140.4	1.38352	0.58678	5.17172	5.80451	TRUE	3.25607e-09	1.12334e-07	A_ITvar64 - erythrocyte membrane protein 1, PfEMP1, putative
PFIT_1151000	IT4_var44	17.8169	13.5264	11.7357	9.08592	13.0412	4.75487	0	13.262	6.00562	164.149	150.849	106.451	197.725	154.794	3.69058	-0.776558	4.35708	4.39725	TRUE	6.1549e-09	1.41563e-07	erythrocyte membrane protein 1, PfEMP1 (VAR)
PFIT_0411400	IT4_var13	31.979	19.9336	19.9198	24.0915	23.981	29.7179	55.244	79.572	54.8446	401.579	371.535	535.691	534.83	460.909	4.58283	1.16934	3.09558	3.9779	TRUE	1.16586e-08	2.01111e-07	B_ITvar13 - erythrocyte membrane protein 1, PfEMP1, putative (IT4VAR13)
PFIT_bin07600	IT4_var17	6.39581	4.27149	2.16184	2.20265	3.75794	0	0	0	0	72.3037	41.9025	60.0936	45.3795	54.9198	1.85516	-31.4968	35.4307	1.9771	TRUE	2.66443e-08	3.67691e-07	B_ITvar17 - erythrocyte membrane protein 1, PfEMP1, putative
PFIT_1400200	IT4_var09	4.11159	7.83106	4.63251	2.75331	4.83212	4.75487	0	0	1.58496	83.0516	117.327	90.9988	87.5176	94.7237	2.21663	-0.774811	5.12123	5.72066	TRUE	3.8437e-08	4.42025e-07	erythrocyte membrane protein 1, PfEMP1
PFIT_1300100	IT4_var07	0	3.55957	2.31625	1.37665	1.81312	2.37743	0	1.47356	1.28366	84.0287	67.0439	109.885	74.552	83.8775	0.80196	0.132369	5.46018	6.9368	TRUE	8.04814e-08	7.01307e-07	A_ITvar7 - erythrocyte membrane protein 1, PfEMP1, putative
PFIT_0900100	IT4_var41	22.3853	21.3574	7.87526	6.74561	14.5909	4.75487	0	2.94711	2.56733	156.332	67.0439	118.47	71.3106	103.289	3.83549	-1.94544	4.813	5.71127	TRUE	8.1311e-08	7.01307e-07	B_ITvar41 - erythrocyte membrane protein 1, PfEMP1, putative
PFIT_bin08300	IT4_var51	64.4149	190.081	101.915	82.4616	109.718	14.859	0	7.36778	7.40891	116.272	58.6634	123.621	100.483	99.76	6.77348	-3.40315	3.27831	6.78217	TRUE	1.14403e-06	8.7709e-06	erythrocyte membrane protein 1, PfEMP1
PFIT_bin11100	IT4_var30	15.5327	63.3604	40.1484	37.032	39.0184	3.56615	0	0	1.18872	67.4184	30.7285	73.8292	19.4484	47.8561	5.28193	-4.22533	4.55325	8.43318	TRUE	3.61207e-06	2.49233e-05	erythrocyte membrane protein 1, PfEMP1 (IT4_var30)
PFIT_0419300	IT4_var62	77.2066	222.117	104.695	80.1213	121.035	8.32102	0	4.42067	4.24723	109.433	55.87	142.508	68.0692	93.9699	6.91621	-4.34165	3.98957	5.14226	TRUE	4.16389e-06	2.61189e-05	erythrocyte membrane protein 1, PfEMP1
PFIT_1219000	IT4_var63	27.8675	71.1914	23.0081	16.7952	34.7155	8.32102	0	10.3149	6.21197	120.181	53.0765	103.018	68.0692	86.086	5.09872	-2.06744	3.41015	7.068	TRUE	9.62761e-06	5.53588e-05	erythrocyte membrane protein 1, PfEMP1
PFIT_0811500	IT4_var65	114.211	304.699	111.798	112.748	160.864	34.4728	33.1464	26.524	31.3811	214.957	181.577	163.111	162.07	180.429	7.32493	-2.3635	2.53671	4.73743	TRUE	1.36164e-05	7.22717e-05	erythrocyte membrane protein 1, PfEMP1
PFIT_bin04200	IT4_var33	0.913687	3.55957	3.24276	2.89097	2.65175	1.18872	0	2.94711	1.37861	103.57	30.7285	123.621	58.3451	79.0662	1.41199	-0.611535	5.51289	3.22175	TRUE	3.42379e-05	0.000158769	B_ITvar33 - erythrocyte membrane protein 1, PfEMP1, putative
PFIT_bin06100	IT4_var06	5.93897	8.54297	8.95618	9.36125	8.19984	19.6138	22.0976	10.3149	17.3421	146.562	72.6309	152.809	126.414	124.604	3.04513	0.985397	2.93641	2.21459	TRUE	3.45149e-05	0.000158769	B_ITvar19 - erythrocyte membrane protein 1, PfEMP1, putative
PFIT_0616500	IT4_var01	13.2485	79.0225	48.6413	37.9957	44.727	5.34923	11.0488	4.42067	6.93956	83.0516	53.0765	123.621	35.6553	73.8511	5.47848	-2.99792	3.74022	6.28225	TRUE	4.24463e-05	0.00018305	erythrocyte membrane protein 1, PfEMP1
PFIT_0411350	IT4_var58	6.85265	21.3574	9.41943	8.53526	11.5412	2.37743	0	1.47356	1.28366	61.5559	30.7285	48.0749	32.4139	43.1933	3.50734	-2.5942	4.53536	2.63517	TRUE	5.69574e-05	0.00023118	erythrocyte membrane protein 1, PfEMP1
PFIT_bin01000	IT4_var22	2.28422	2.13574	2.62509	2.34031	2.34634	2.37743	0	0	0.792478	48.8539	25.1415	46.3579	48.6209	42.2435	1.24208	-0.778927	4.9421	2.60598	TRUE	6.71312e-05	0.000257336	erythrocyte membrane protein 1, PfEMP1
PFIT_1150900	IT4_var08	9.13687	17.0859	13.1254	8.81059	12.0397	17.2364	0	13.262	10.1661	127.997	100.566	90.9988	74.552	98.5285	3.5752	0.152746	2.9011	3.66849	TRUE	8.11213e-05	0.000294598	A_ITvar8 - erythrocyte membrane protein 1, PfEMP1, putative
PFIT_0500100	IT4_var11	27.4106	20.6455	15.1329	17.7588	20.237	17.8308	0	8.84133	8.8907	118.226	64.2504	97.8667	77.7934	89.5342	4.33198	-0.75756	2.91922	3.87984	TRUE	8.68262e-05	0.00029955	B_ITvar11_C1 - erythrocyte membrane protein 1,, putative
PFIT_1240500	IT4_var67	265.883	627.908	254.634	182.682	332.777	33.2841	0	14.7356	16.0065	129.951	173.197	82.414	220.415	151.494	8.37744	-4.09831	2.9595	6.18166	TRUE	0.00100282	0.00329499	erythrocyte membrane protein 1, PfEMP1
PFIT_0710600	IT4_var68	84.0592	124.585	53.4283	48.7336	77.7015	19.0195	11.0488	19.1562	16.4082	64.4871	64.2504	66.9614	110.207	76.4766	6.27312	-2.11261	2.08597	3.32303	TRUE	0.00171049	0.0053647	erythrocyte membrane protein 1, PfEMP1, putative
PFIT_1200200	IT4_var04	21.0148	21.3574	34.8982	36.0683	28.3347	17.2364	22.0976	25.0504	21.4615	124.089	125.707	60.0936	58.3451	92.0587	4.83413	-0.435404	2.13137	2.94674	TRUE	0.0020374	0.00611221	erythrocyte membrane protein 1, PfEMP1
PFIT_1241100	IT4_var47	30.6085	84.0059	78.7526	64.1521	64.3798	8.32102	0	1.47356	3.26486	46.8997	11.174	34.3392	22.6897	28.7757	6.00838	-3.70178	2.5839	6.86657	TRUE	0.00220002	0.00632507	erythrocyte membrane protein 1, PfEMP1
PFIT_bin09700	IT4_var34 (frag.)	1384.69	2789.28	1787.53	1254.27	1803.94	1799.72	1546.83	1693.11	1679.89	4566.86	3321.47	4561.96	3513.67	3990.99	10.8166	-0.100739	1.247	3.70889	TRUE	0.00297286	0.00820511	erythrocyte membrane protein 1, PfEMP1 (VAR)
PFIT_bin10700	IT4_var15	19.6443	18.5098	28.7215	16.3822	20.8144	23.7743	11.0488	5.89422	13.5725	68.3954	41.9025	113.319	38.8967	65.6285	4.38317	-0.495762	2.16403	4.74882	TRUE	0.00440575	0.0110638	erythrocyte membrane protein 1, PfEMP1
PFIT_0800100	IT4_var10	10.5074	19.2217	20.383	15.1432	16.3138	10.6985	0	14.7356	8.478	77.1891	47.4895	56.6597	35.6553	54.2484	4.02861	-0.604498	2.3525	3.22375	TRUE	0.0044073	0.0110638	B_ITvar13 - erythrocyte membrane protein 1, PfEMP1, putative
PFIT_bin07650	IT4_var24	15.9895	7.83106	10.0371	5.91961	9.94432	8.32102	0	4.42067	4.24723	43.9685	30.7285	60.0936	22.6897	39.3701	3.30848	-0.776606	2.78264	3.2173	TRUE	0.00448965	0.0110638	erythrocyte membrane protein 1, PfEMP1
PFIT_bin06900	IT4_var60	1.37053	3.55957	6.63993	3.9923	3.89058	7.1323	0	8.84133	5.32454	29.3123	55.87	60.0936	32.4139	44.4224	1.99756	0.779349	2.69421	3.73072	TRUE	0.00544261	0.0129497	A_ITvar60 - erythrocyte membrane protein 1, PfEMP1, putative (VAR)
PFIT_0811900	IT4_var34	11099.5	32854.1	13658.8	8842.94	16613.8	16851.8	16274.9	15709.6	16278.8	36369.8	32840.4	34069.6	40118.7	35849.6	14.02	-0.0293117	1.13895	8.51529	TRUE	0.00575667	0.0132403	erythrocyte membrane protein 1, PfEMP1
PFIT_0411000	IT4_var23	72.6381	253.441	80.4512	47.0816	113.403	11.8872	0	5.89422	5.92713	61.5559	61.4569	65.2444	42.1381	57.5988	6.82298	-3.9109	2.93875	3.70292	TRUE	0.0123023	0.0273825	erythrocyte membrane protein 1, PfEMP1, putative
PFIT_0731700	IT4_var40	0.456844	0.711914	0.772085	0.688327	0.657292	0	11.0488	2.94711	4.6653	26.3811	19.5545	29.1883	25.9311	25.2638	-0.580304	1.69882	3.54433	4.97574	TRUE	0.0140664	0.0303306	erythrocyte membrane protein 1, PfEMP1, putative
PFIT_bin10800	IT4_var20	5.93897	7.83106	6.48551	6.60794	6.71587	7.72666	0	2.94711	3.55792	27.3582	16.761	34.3392	38.8967	29.3388	2.74331	-0.454578	2.58464	1.90261	TRUE	0.017565	0.0367269	erythrocyte membrane protein 1, PfEMP1
PFIT_bin07000	IT4_var14	39.2885	14.9502	16.5226	24.7798	23.8853	108.173	475.098	543.742	375.671	111.387	64.2504	92.7158	61.5865	82.4849	4.57829	3.96924	-2.17607	3.06147	TRUE	0.0196405	0.0398586	stB_A4varICAM - erythrocyte membrane protein 1,, putative
PFIT_bin00900	IT4_var32B	15.9895	7.83106	10.9636	10.3249	11.2773	558.697	2883.73	3602.84	2348.42	387.9	371.535	279.864	473.243	378.136	3.49652	7.70039	-2.63447	1.92337	TRUE	0.0217683	0.0420055	erythrocyte membrane protein 1, PfEMP1
PFIT_1240000	IT4_var39	10.5074	17.7979	11.118	11.4262	12.7124	7.72666	0	5.89422	4.54029	39.0831	16.761	36.0561	25.9311	29.4578	3.65999	-1.0753	2.31306	2.00952	TRUE	0.0221527	0.0420055	C_ITvar5 - erythrocyte membrane protein 1, PfEMP1, putative
PFIT_1400100	IT4_var26	18.2737	4.9834	4.32367	5.36895	8.23744	5.34923	11.0488	10.3149	8.9043	48.8539	50.283	22.3205	29.1725	37.6575	3.02832	-0.00863144	2.21882	4.08866	TRUE	0.0225247	0.0420055	B_ITvar26 - erythrocyte membrane protein 1, PfEMP1, putative
PFIT_bin00300	IT4_var12	6.39581	4.9834	4.78692	5.23129	5.34936	10.1041	11.0488	5.89422	9.0157	48.8539	44.696	34.3392	25.9311	38.455	2.41646	0.687596	2.16959	0.752953	TRUE	0.0253271	0.0459886	stB_ITGvarT11 - erythrocyte membrane protein 1,, putative
PFIT_0537600	IT4_var25	11.4211	34.1719	16.9859	12.2522	18.7078	19.0195	0	7.36778	8.79575	34.1977	30.7285	39.4901	51.8623	39.0696	4.21086	-0.689909	1.76025	4.74595	TRUE	0.0380857	0.0673824	B_ITvar25 - erythrocyte membrane protein 1, PfEMP1, putative
PFIT_bin00100	IT4_var32A	3.1979	2.13574	4.16926	5.23129	3.68355	406.541	2287.1	3095.94	1929.86	402.556	340.807	365.712	427.864	384.235	1.90377	9.00994	-2.32788	2.09036	TRUE	0.0439392	0.0757951	stB_CS2var - erythrocyte membrane protein 1,, putative
PFIT_0710800	IT4_var66	574.709	1869.49	1388.52	916.852	1187.39	26.7461	33.1464	16.2091	25.3672	99.6619	86.5984	77.2632	81.0348	86.1396	10.2135	-5.61427	1.83091	1.83003	TRUE	0.0456524	0.0768297	erythrocyte membrane protein 1, PfEMP1
PFIT_0835600	IT4_var61	26.9538	22.0693	16.0594	15.9692	20.2629	23.7743	11.0488	7.36778	14.0636	60.5788	27.935	56.6597	32.4139	44.3968	4.33401	-0.404881	1.56302	2.9319	TRUE	0.0511267	0.0839939	erythrocyte membrane protein 1, PfEMP1, putative
PFIT_bin09600	IT4_var19	1.37053	8.54297	6.79434	5.09362	5.45037	21.9913	99.4391	114.937	78.7892	30.2894	16.761	29.1883	19.4484	23.9218	2.43864	3.82979	-1.66951	4.9852	TRUE	0.0543335	0.0871863	B_ITvar19 - erythrocyte membrane protein 1, PfEMP1, putative
PFIT_bin10900	IT4_var18	37.918	27.0527	33.0452	47.4946	36.3776	27.9349	11.0488	36.8389	25.2742	68.3954	47.4895	61.8105	94.0004	67.924	5.18939	-0.37648	1.26892	2.30334	TRUE	0.0585607	0.0918338	A_ITvar18 - erythrocyte membrane protein 1, PfEMP1, putative
PFIT_bin11000	IT4_var46	65.3286	87.5654	49.1046	45.1543	61.7882	20.8026	22.0976	14.7356	19.2119	49.831	36.3155	66.9614	29.1725	45.5701	5.94426	-1.72327	1.30785	2.28534	TRUE	0.0641795	0.0984085	erythrocyte membrane protein 1, PfEMP1, putative
PFIT_0411500	IT4_var27	21.9285	67.6318	52.6562	38.4087	45.1563	35.0672	143.634	195.983	124.895	62.533	75.4244	37.7731	35.6553	52.8465	5.49432	1.45057	-1.21834	6.19222	TRUE	0.0835168	0.125275	BC_ITvar27 - erythrocyte membrane protein 1,, putative (VAR)
PFIT_bin02200	IT4_var31	54.8212	145.942	127.857	84.5266	103.287	40.4164	11.0488	23.5769	25.014	53.7393	53.0765	68.6784	61.5865	59.2701	6.68922	-1.85044	1.04995	3.93566	TRUE	0.0871981	0.128014	stB_A4varTres - erythrocyte membrane protein 1,, putative
PFIT_bin02100	IT4_var29	4.11159	9.9668	10.8092	6.05728	7.73621	64.1907	320.415	526.059	303.555	94.7765	53.0765	144.225	45.3795	84.3643	2.95083	5.29311	-1.84057	3.18142	TRUE	0.103438	0.148692	B_ITvar29 - erythrocyte membrane protein 1, PfEMP1, putative
PFIT_0419500	IT4_var46	4.11159	0	0.926502	1.10132	1.53485	1.18872	0	1.47356	0.887424	12.702	0	8.5848	3.24139	6.13205	0.619266	-0.410528	2.45985	4.2614	TRUE	0.256562	0.361282	erythrocyte membrane protein 1, PfEMP1, putative
PFIT_bin06200	IT4_var54	3.1979	11.3906	7.2576	2.75331	6.14986	21.3969	143.634	116.411	93.814	48.8539	27.935	58.3766	58.3451	48.3776	2.58569	3.91102	-0.89832	6.23652	TRUE	0.267413	0.369031	B_ITvar54 - erythrocyte membrane protein 1, PfEMP1, putative
PFIT_bin08950	IT4_var10	6.85265	0	0.463251	1.37665	2.17314	4.16051	0	1.47356	1.87802	16.6103	2.7935	5.15088	9.72418	8.56972	1.10775	0.21162	1.80643	5.56519	TRUE	0.291678	0.390961	erythrocyte membrane protein 1, EMP1, exon 2
PFIT_bin10500	IT4_var59	127.003	570.243	86.6279	50.3856	208.565	26.1518	11.0488	16.2091	17.8032	65.4642	55.87	85.848	45.3795	63.1404	7.70363	-3.50666	1.7851	1.99851	TRUE	0.294638	0.390961	erythrocyte membrane protein 1, PfEMP1 (VAR)
PFIT_bin04300	IT4_var45	37.4612	19.2217	13.1254	12.1146	20.4807	28.5292	66.2928	13.262	36.028	59.6017	44.696	39.4901	58.3451	50.5332	4.34448	0.589863	0.725587	5.48787	TRUE	0.321857	0.419021	erythrocyte membrane protein 1, PfEMP1 (VAR)
PFIT_bin10100	IT4_var19	0	0	0	0	0	0	0	0	0	0.977078	0	0	3.24139	1.05462	-35.4126	2.88559	32.5683	0.587015	TRUE	0.405808	0.518533	B_ITvar19 - erythrocyte membrane protein 1, PfEMP1, putative
PFIT_1240400	IT4_var05	45.2275	48.4102	17.4491	16.2445	31.8328	35.0672	55.244	14.7356	35.0156	65.4642	30.7285	46.3579	35.6553	44.5515	4.97777	0.00120175	0.520053	5.82456	TRUE	0.464633	0.581003	C_ITvar5 - erythrocyte membrane protein 1, PfEMP1, putative
PFIT_0100100	IT4_var36	16.9032	22.7813	16.9859	14.3172	17.7469	23.7743	11.0488	41.2595	25.3609	46.8997	36.3155	58.3766	16.207	39.4497	4.14225	0.649703	0.532408	3.13565	TRUE	0.479746	0.581003	erythrocyte membrane protein 1, EMP1 (VAR)
PFIT_bin09800		0	0	0	0	0	0	0	0	0	2.93123	0	0	0	0.732808	-35.4126	2.88559	32.1547	0.607631	TRUE	0.479959	0.581003	erythrocyte membrane protein 1, PfEMP1, putative
PFIT_0411300	IT4_var10	2.74106	2.84766	3.39717	4.12996	3.27896	1.78308	0	1.47356	1.08554	0.977078	0	0	0	0.244269	1.71619	-1.27917	-1.99944	1.1241	TRUE	0.497089	0.584197	erythrocyte membrane protein 1, PfEMP1
PFIT_bin09200	IT4_var54	5.93897	7.11914	2.7795	3.5793	4.85423	5.94359	0	2.94711	2.96357	0.977078	0	1.71696	3.24139	1.48386	2.26924	-0.412394	-1.34827	1.77011	TRUE	0.499531	0.584197	erythrocyte membrane protein 1, PfEMP1 (VAR)
PFIT_bin00200	IT4_var03	3.65475	9.25488	16.5226	13.6289	10.7653	5.34923	11.0488	22.1033	12.8338	25.404	25.1415	15.4526	9.72418	18.9306	3.44256	0.245104	0.571354	3.76721	TRUE	0.566656	0.651654	erythrocyte membrane protein 1 (PfEMP1)-like, putative
PFIT_bin10300	IT4_var41	0	0	0.154417	0.137665	0.0730206	0	0	0	0	0.977078	0	0	0	0.244269	-3.7147	-27.3696	29.1462	0.402533	TRUE	0.657003	0.743168	B_ITvar41 - erythrocyte membrane protein 1, PfEMP1, putative
PFIT_bin09100	IT4_var16	5.48212	24.917	16.9859	11.9769	14.8405	9.50974	22.0976	5.89422	12.5005	21.4957	11.174	15.4526	6.48279	13.6513	3.88474	-0.513046	0.444774	3.32302	TRUE	0.673745	0.749813	BC_ITvar16 - erythrocyte membrane protein 1,, putative
PFIT_1401900		4.11159	1.42383	4.94134	3.5793	3.51402	3.56615	11.0488	1.47356	5.36283	4.88539	5.587	1.71696	0	3.04734	1.8265	0.24849	-0.421374	2.47071	TRUE	0.820752	0.898919	erythrocyte membrane protein 1, PfEMP1, putative
PFIT_bin02700	IT4_var03	3.1979	17.7979	19.7654	13.7665	13.6319	6.53794	11.0488	32.4182	16.6683	17.5874	16.761	17.1696	9.72418	15.3105	3.77174	0.34208	-0.160054	4.6608	TRUE	0.866884	0.921968	erythrocyte membrane protein 1, PfEMP1 (VAR)
PFIT_0536800	var35 var1CSA	957.544	2361.42	1267.76	1180.62	1441.84	1307.59	1314.81	1230.42	1284.27	1463.66	1357.64	1181.27	1351.66	1338.56	10.4932	-0.16704	0.0603588	3.76016	TRUE	0.883394	0.921968	erythrocyte membrane protein 1 (PfEMP1), pseudogene (VAR1CSA)
PFIT_bin00400	IT4_var12	18.7306	4.9834	3.39717	4.26763	7.8447	19.6138	0	10.3149	9.97624	6.83954	5.587	12.0187	19.4484	10.9734	2.95979	0.62023	-0.153102	4.98999	TRUE	0.892064	0.921968	erythrocyte membrane protein 1, PfEMP1, putative
PFIT_0711000	IT4_var28	79.4908	32.7481	24.8611	35.9307	43.2577	1000.9	2231.86	3146.04	2126.27	2093.88	2117.47	1488.6	2431.04	2032.75	5.42965	5.62337	-0.0640903	7.92047	TRUE	0.895244	0.921968	C_ITvar28 - erythrocyte membrane protein 1, PfEMP1, putative
PFIT_1100100		5.48212	3.55957	5.40459	2.75331	4.2999	5.34923	0	2.94711	2.76545	8.7937	2.7935	0	3.24139	3.70715	2.10446	-0.320377	0.163451	2.87036	TRUE	0.92652	0.940145	erythrocyte membrane protein 1, PfEMP1, putative
PFIT_1102200		0.913687	2.84766	0	0.550662	1.078	1.78308	0	1.47356	1.08554	0.977078	0	3.43392	0	1.10275	0.0651539	0.327309	-0.167047	2.59829	TRUE	0.957465	0.957465	erythrocyte membrane protein 1 (PfEMP1), exon2,, putative

## Sheet: IT4_E-selectin
Table S1F. var Gene expression of IT4 long-term cultivated parasites, parasites enriched for the binding to wild-type CHO745 cells, and parasites enriched for the binding to E-selectin.
					Generalized lineal model using DEseq1
	Numbers represent the normalized read count
Nomenclature 1	Nomenclature 2	Ctrl_1	Ctrl_2	Ctrl_3	Ctrl_4	Average	Wild_1	Wild_2	Wild_3	Average	esen_1	esen_2	esen_3	Average	X.Intercept.	choTRUE	recTRUE	deviance	converged	P_value	padj	name
PFIT_0711000	IT4_var28	88.5925	33.6529	25.3446	36.9188	46.1272	1077.07	2351.88	3215.43	2214.79	35.1326	41.5401	428.919	168.53	5.52543	5.58716	-3.98938	8.24197	TRUE	0.000303516	0.0203356	C_ITvar28 - erythrocyte membrane protein 1, PfEMP1, putative
PFIT_0411500	IT4_var27	24.4393	69.5006	53.6803	39.465	46.7713	37.7359	151.359	200.305	129.8	7.94665	15.3379	38.9926	20.759	5.54591	1.45875	-3.23136	4.64188	TRUE	0.00257597	0.170014	BC_ITvar27 - erythrocyte membrane protein 1,, putative (VAR)
PFIT_bin02200	IT4_var31	61.0983	149.975	130.344	86.8512	107.067	43.4922	11.643	24.0969	26.4107	9.61963	7.02986	0	5.54983	6.74193	-1.90332	-1.86203	2.11306	TRUE	0.0899757	1	stB_A4varTres - erythrocyte membrane protein 1,, putative
PFIT_bin09600	IT4_var19	1.52746	8.77903	6.92649	5.2337	5.61667	23.6649	104.787	117.472	81.9746	11.7109	9.58617	77.9852	33.0941	2.48573	3.84897	-2.04132	5.14481	TRUE	0.126311	1	B_ITvar19 - erythrocyte membrane protein 1, PfEMP1, putative
PFIT_bin09100	IT4_var16	6.10983	25.6055	17.3162	12.3063	15.3345	10.2335	23.2859	6.02422	13.1812	0.418245	1.27816	0	0.565467	3.93726	-0.308355	-3.9436	0.854766	TRUE	0.135387	1	BC_ITvar16 - erythrocyte membrane protein 1,, putative
PFIT_0411400	IT4_var13	35.6407	20.4844	20.3072	24.754	25.2966	31.9796	58.2148	81.327	57.1738	11.2926	11.5034	38.9926	20.5962	4.66032	1.17185	-1.9605	1.28156	TRUE	0.1466	1	B_ITvar13 - erythrocyte membrane protein 1, PfEMP1, putative (IT4VAR13)
PFIT_0537600	IT4_var25	12.7288	35.1161	17.3162	12.5892	19.4376	20.4669	0	7.53028	9.3324	25.9312	30.6757	77.9852	44.8641	4.2757	-0.817789	1.8349	2.76622	TRUE	0.214278	1	B_ITvar25 - erythrocyte membrane protein 1, PfEMP1, putative
PFIT_1240400	IT4_var05	50.4061	49.7478	17.7885	16.6913	33.6584	37.7359	58.2148	15.0606	37.0038	7.52841	19.1723	0	8.90025	5.0685	0.0819301	-1.59366	2.58382	TRUE	0.254484	1	C_ITvar5 - erythrocyte membrane protein 1, PfEMP1, putative
PFIT_0536800	IT4_var35	1067.18	2426.67	1292.42	1213.09	1499.84	1407.1	1385.51	1257.56	1350.06	1925.6	1991.37	1403.73	1773.57	10.5499	-0.15194	0.414113	5.4072	TRUE	0.262127	1	erythrocyte membrane protein 1 (PfEMP1), pseudogene (VAR1CSA)
PFIT_0731700	IT4_var40	0.509152	0.731586	0.787101	0.707257	0.683774	0	11.643	3.01211	4.88503	0	0	0	0	-0.546798	2.74572	-33.2475	0.668468	TRUE	0.266766	1	erythrocyte membrane protein 1, PfEMP1, putative
PFIT_0835600	IT4_var61	30.04	22.6792	16.3717	16.4084	21.3748	25.5836	11.643	7.53028	14.919	6.27367	2.55631	0	2.94333	4.41639	-0.481725	-1.91592	0.845897	TRUE	0.32905	1	erythrocyte membrane protein 1, PfEMP1, putative
PFIT_0710600	IT4_var68	93.684	128.027	54.4674	50.0738	81.5632	20.4669	11.643	19.5787	17.2295	7.11016	10.2252	0	5.77847	6.34769	-2.16822	-1.17318	1.37177	TRUE	0.336884	1	erythrocyte membrane protein 1, PfEMP1, putative
PFIT_0811500	IT4_var65	127.288	313.119	113.972	115.849	167.557	37.0963	34.9289	27.109	33.0447	16.3116	21.0896	0	12.467	7.3869	-2.34785	-0.957852	2.38964	TRUE	0.340956	1	erythrocyte membrane protein 1, PfEMP1
PFIT_bin10500	IT4_var21	141.544	586	88.3127	51.7712	216.907	28.142	11.643	16.5666	18.7839	4.60069	5.11262	0	3.23777	7.76045	-3.49753	-2.15859	1.50256	TRUE	0.346661	1	erythrocyte membrane protein 1, PfEMP1 (VAR)
PFIT_0411300	IT4_var10	3.05491	2.92634	3.46324	4.24354	3.42201	1.91877	0	1.50606	1.14161	0	0	0	0	1.77563	-1.41725	-32.8497	0.14317	TRUE	0.351684	1	erythrocyte membrane protein 1, PfEMP1
PFIT_1400100	IT4_var26	20.3661	5.1211	4.40776	5.51661	8.85289	5.75632	11.643	10.5424	9.31389	1.67298	1.27816	0	0.983712	3.14406	0.0454277	-2.72545	0.539035	TRUE	0.35578	1	B_ITvar26 - erythrocyte membrane protein 1, PfEMP1, putative
PFIT_0800100	IT4_var10	11.7105	19.7528	20.7795	15.5597	16.9506	11.5126	0	15.0606	8.85773	2.09122	3.19539	0	1.7622	4.08336	-0.805376	-1.99424	1.14718	TRUE	0.391194	1	B_ITvar13 - erythrocyte membrane protein 1, PfEMP1, putative
PFIT_bin07600	IT4_var17	7.12813	4.38951	2.20388	2.26322	3.99619	0	0	0	0	0.418245	1.27816	0	0.565467	1.99672	-34.4528	32.0447	0.132103	TRUE	0.427329	1	B_ITvar17 - erythrocyte membrane protein 1, PfEMP1, putative
PFIT_bin04300	IT4_var45	41.7505	19.7528	13.3807	12.4477	21.8329	30.7004	69.8578	13.5545	38.0376	15.4751	23.0068	0	12.8273	4.44484	0.724311	-1.13868	2.50133	TRUE	0.430071	1	erythrocyte membrane protein 1, PfEMP1 (VAR)
PFIT_bin11000	IT4_var46	72.8088	89.985	50.0596	46.3961	64.8124	22.3857	23.2859	15.0606	20.2441	11.7109	10.2252	0	7.31204	6.01653	-1.70221	-0.994215	0.923112	TRUE	0.437619	1	erythrocyte membrane protein 1, PfEMP1, putative
PFIT_0710800	IT4_var66	640.514	1921.14	1415.52	942.067	1229.81	28.7816	34.9289	16.5666	26.759	5.43718	12.7816	77.9852	32.068	10.2641	-5.58938	-0.81991	5.58499	TRUE	0.455197	1	erythrocyte membrane protein 1, PfEMP1
PFIT_0710900	IT4_var64	0.509152	4.38951	2.67614	3.25338	2.70705	3.83755	11.643	3.01211	6.16421	1.25473	0	0	0.418245	1.4358	1.11448	-3.29214	0.910239	TRUE	0.456136	1	A_ITvar64 - erythrocyte membrane protein 1, PfEMP1, putative
PFIT_0419500	IT4_var46	4.58237	0	0.944521	1.13161	1.66463	1.27918	0	1.50606	0.928413	0	0	0	0	0.734837	-0.716836	-32.5093	0.439285	TRUE	0.465226	1	erythrocyte membrane protein 1, PfEMP1, putative
PFIT_bin10700	IT4_var15	21.8936	19.0212	29.2801	16.8327	21.7569	25.5836	11.643	6.02422	14.4169	6.69192	6.39078	0	4.3609	4.44393	-0.55918	-1.34097	0.833601	TRUE	0.475648	1	erythrocyte membrane protein 1, PfEMP1
PFIT_1240500	IT4_var67	296.327	645.259	259.586	187.706	347.219	35.8171	0	15.0606	16.9592	7.94665	8.30801	38.9926	18.4158	8.4391	-4.13579	-0.877328	4.97232	TRUE	0.485504	1	erythrocyte membrane protein 1, PfEMP1
PFIT_bin06100	IT4_var06	6.61898	8.77903	9.13037	9.6187	8.53677	21.1065	23.2859	10.5424	18.3116	10.8744	5.11262	0	5.329	3.09467	1.07847	-1.39511	0.54717	TRUE	0.514135	1	B_ITvar19 - erythrocyte membrane protein 1, PfEMP1, putative
PFIT_1151000	IT4_var44	19.8569	13.9001	11.9639	9.3358	13.7642	5.11673	0	13.5545	6.22374	2.09122	3.19539	0	1.7622	3.78165	-1.00832	-1.50829	1.0272	TRUE	0.554106	1	erythrocyte membrane protein 1, PfEMP1 (VAR)
PFIT_bin08950	IT4_var10	7.63729	0	0.47226	1.41451	2.38102	4.47714	0	1.50606	1.9944	0.418245	0	0	0.139415	1.24978	-0.14037	-3.39794	1.1461	TRUE	0.583697	1	erythrocyte membrane protein 1, EMP1, exon 2
PFIT_bin00400	IT4_var12	20.8753	5.1211	3.46324	4.385	8.46115	21.1065	0	10.5424	10.5496	3.34596	7.02986	0	3.45861	3.07751	0.422839	-1.33784	1.81464	TRUE	0.590687	1	erythrocyte membrane protein 1, PfEMP1, putative
PFIT_1240000	IT4_var39	11.7105	18.2896	11.3342	11.7405	13.2687	8.31468	0	6.02422	4.77964	1.25473	3.19539	0	1.48337	3.72876	-1.30477	-1.40459	0.82012	TRUE	0.599905	1	C_ITvar5 - erythrocyte membrane protein 1, PfEMP1, putative
PFIT_bin00900	IT4_var32B	17.8203	8.04744	11.1768	10.6089	11.9134	601.216	3038.81	3682.31	2440.78	491.02	570.058	15870	5643.69	3.57458	7.67839	1.20794	2.36571	TRUE	0.609793	1	erythrocyte membrane protein 1, PfEMP1
PFIT_bin09200	IT4_var54	6.61898	7.31586	2.83356	3.67774	5.11153	6.39591	0	3.01211	3.13601	1.25473	0.639078	0	0.631271	2.35097	-0.569693	-1.97686	0.476275	TRUE	0.625148	1	erythrocyte membrane protein 1, PfEMP1 (VAR)
PFIT_1219000	IT4_var63	31.0583	73.1586	23.4556	17.2571	36.2324	8.95428	0	10.5424	6.49889	5.85543	3.19539	0	3.01694	5.17604	-2.25522	-0.851665	1.99693	TRUE	0.627949	1	erythrocyte membrane protein 1, PfEMP1
PFIT_bin10800	IT4_var20	6.61898	8.04744	6.61165	6.78967	7.01694	8.31468	0	3.01211	3.7756	3.34596	3.83447	38.9926	15.391	2.80987	-0.668725	1.24558	1.63459	TRUE	0.62865	1	erythrocyte membrane protein 1, PfEMP1
PFIT_bin00100	IT4_var32A	3.56407	2.19476	4.25034	5.37516	3.84608	437.48	2410.09	3164.22	2003.93	442.085	509.984	11541.8	4164.63	1.95043	9.018	1.05333	2.46814	TRUE	0.639546	1	stB_CS2var - erythrocyte membrane protein 1,, putative
PFIT_bin00300	IT4_var12	7.12813	5.1211	4.88002	5.37516	5.6261	10.873	11.643	6.02422	9.51341	4.18245	5.11262	0	3.09836	2.49155	0.739135	-1.23855	0.247599	TRUE	0.658431	1	stB_ITGvarT11 - erythrocyte membrane protein 1,, putative
PFIT_0616500	IT4_var01	14.7654	81.206	49.5873	39.0406	46.1498	5.75632	11.643	4.51817	7.30582	3.7642	4.47355	0	2.74592	5.52714	-2.84272	-0.73702	1.38198	TRUE	0.662707	1	erythrocyte membrane protein 1, PfEMP1
PFIT_bin06900	IT4_var60	1.52746	3.65793	6.76907	4.10209	4.01414	7.67509	0	9.03633	5.57048	3.7642	1.27816	0	1.68079	2.00826	0.561694	-1.43712	0.760207	TRUE	0.682729	1	A_ITvar60 - erythrocyte membrane protein 1, PfEMP1, putative (VAR)
PFIT_0900100	IT4_var41	24.9485	21.9476	8.02843	6.93112	15.4639	5.11673	0	3.01211	2.70961	0.83649	2.55631	0	1.13093	3.94807	-2.27037	-1.03005	0.97511	TRUE	0.702869	1	B_ITvar41 - erythrocyte membrane protein 1, PfEMP1, putative
PFIT_0411350	IT4_var58	7.63729	21.9476	9.60263	8.76999	11.9894	2.55836	0	1.50606	1.35481	0.83649	0.639078	0	0.491856	3.58171	-2.85447	-1.2316	0.434645	TRUE	0.707129	1	erythrocyte membrane protein 1, PfEMP1
PFIT_1400200	IT4_var09	4.58237	8.04744	4.7226	2.82903	5.04536	5.11673	0	0	1.70558	5.43718	6.39078	0	3.94265	2.33203	-1.32283	1.23865	1.2641	TRUE	0.721091	1	erythrocyte membrane protein 1, PfEMP1
PFIT_bin07000	IT4_var14	43.7871	15.3633	16.844	25.4613	25.3639	116.406	500.647	555.735	390.929	89.5044	78.6066	1559.7	575.939	4.66453	3.94452	0.538365	3.09064	TRUE	0.773302	1	stB_A4varICAM - erythrocyte membrane protein 1,, putative
PFIT_bin11100	IT4_var30	17.3112	65.1111	40.9292	38.0504	40.3505	3.83755	0	0	1.27918	2.50947	3.19539	0	1.90162	5.33373	-4.44557	0.537518	2.56838	TRUE	0.777641	1	erythrocyte membrane protein 1, PfEMP1 (IT4_var30)
PFIT_0500100	IT4_var11	30.5491	21.216	15.4272	18.2472	21.3599	19.1877	0	9.03633	9.40802	2.09122	3.83447	38.9926	14.9728	4.41547	-0.998978	-0.578483	3.2129	TRUE	0.778843	1	B_ITvar11_C1 - erythrocyte membrane protein 1,, putative
PFIT_bin00200	IT4_var03	4.07322	9.51061	16.844	14.0037	11.1079	5.75632	11.643	22.5908	13.33	15.0568	12.7816	38.9926	22.277	3.47859	0.266144	0.492625	1.23668	TRUE	0.788531	1	erythrocyte membrane protein 1 (PfEMP1)-like, putative
PFIT_bin02700	IT4_var03	3.56407	18.2896	20.1498	14.1451	14.0372	7.0355	11.643	33.1332	17.2706	15.0568	15.9769	0	10.3446	3.81227	0.325536	-0.455356	1.79681	TRUE	0.801822	1	erythrocyte membrane protein 1, PfEMP1 (VAR)
PFIT_bin09700	IT4_var34	1543.24	2866.35	1822.3	1288.76	1880.16	1936.68	1630.02	1730.46	1765.72	2032.25	2119.18	623.882	1591.77	10.8763	-0.0885057	-0.105394	8.07764	TRUE	0.806597	1	erythrocyte membrane protein 1, PfEMP1 (VAR)
PFIT_bin10900	IT4_var18	42.2597	27.8003	33.6879	48.8008	38.1371	30.0608	11.643	37.6514	26.4517	37.2238	44.0964	0	27.1067	5.25429	-0.452683	0.245052	2.00722	TRUE	0.841706	1	A_ITvar18 - erythrocyte membrane protein 1, PfEMP1, putative
PFIT_bin07650	IT4_var24	17.8203	8.04744	10.2323	6.08241	10.5456	8.95428	0	4.51817	4.49081	2.92771	5.11262	0	2.68011	3.39771	-1.06549	-0.527253	0.907317	TRUE	0.845379	1	erythrocyte membrane protein 1, PfEMP1
PFIT_bin06200	IT4_var54	3.56407	11.7054	7.39875	2.82903	6.3743	23.0253	151.359	118.978	97.7874	18.4028	26.2022	350.934	131.846	2.66392	3.93397	0.336248	3.60798	TRUE	0.85276	1	B_ITvar54 - erythrocyte membrane protein 1, PfEMP1, putative
PFIT_0411000	IT4_var23	80.9552	260.444	82.0159	48.3764	117.948	12.7918	0	6.02422	6.27202	7.11016	7.02986	0	4.71334	6.88076	-3.96841	-0.230782	2.61741	TRUE	0.885272	1	erythrocyte membrane protein 1, PfEMP1, putative
PFIT_1100100		6.10983	3.65793	5.5097	2.82903	4.52662	5.75632	0	3.01211	2.92281	4.60069	0.639078	0	1.74659	2.17826	-0.491547	-0.521539	0.651195	TRUE	0.888971	1	erythrocyte membrane protein 1, PfEMP1, putative
PFIT_1102200		1.0183	2.92634	0	0.565806	1.12761	1.91877	0	1.50606	1.14161	0.83649	0.639078	0	0.491856	0.163831	0.137833	-0.963478	0.546971	TRUE	0.889316	1	erythrocyte membrane protein 1 (PfEMP1), exon2,, putative
PFIT_bin08900	IT4_var02	2.03661	3.65793	6.61165	5.37516	4.42033	2.55836	0	4.51817	2.35884	1.25473	3.19539	0	1.48337	2.14658	-0.770073	-0.447232	0.475574	TRUE	0.90974	1	erythrocyte membrane protein 1, PfEMP1
PFIT_bin08300	IT4_var51	71.7905	195.333	103.897	84.7294	113.938	15.9898	0	7.53028	7.84002	7.94665	3.83447	77.9852	29.9221	6.83053	-3.49925	0.119638	7.61639	TRUE	0.920046	1	erythrocyte membrane protein 1, PfEMP1
PFIT_1150900	IT4_var08	10.183	17.5581	13.3807	9.05289	12.5437	18.5481	0	13.5545	10.7009	6.27367	3.83447	38.9926	16.3669	3.64675	-0.0825927	-0.170635	2.30858	TRUE	0.934713	1	A_ITvar8 - erythrocyte membrane protein 1, PfEMP1, putative
PFIT_1401900		4.58237	1.46317	5.03744	3.67774	3.69018	3.83755	11.643	1.50606	5.66219	5.43718	5.11262	0	3.5166	1.88739	0.486123	-0.258482	0.554213	TRUE	0.937824	1	erythrocyte membrane protein 1, PfEMP1, putative
PFIT_0100100	IT4_var36	18.8386	23.4107	17.3162	14.711	18.5691	25.5836	11.643	42.1696	26.4654	31.3684	23.6459	38.9926	31.3356	4.21235	0.57663	0.106706	0.655063	TRUE	0.939405	1	erythrocyte membrane protein 1, EMP1 (VAR)
PFIT_0811900	IT4_var34	12370.4	33761.9	13924.4	9086.14	17285.7	18134.3	17150.1	16056.1	17113.5	20421.6	24569.4	7837.52	17609.5	14.0773	-0.0144056	0.0435184	6.80348	TRUE	0.94124	1	erythrocyte membrane protein 1, PfEMP1
PFIT_1241100	IT4_var47	34.1132	86.3271	80.2843	65.9164	66.6602	8.95428	0	1.50606	3.48678	4.18245	5.11262	0	3.09836	6.05877	-3.83863	-0.0896616	2.38794	TRUE	0.950921	1	erythrocyte membrane protein 1, PfEMP1
PFIT_bin02100	IT4_var29	4.58237	10.2422	11.0194	6.22387	8.01696	69.0758	337.646	537.662	314.795	58.9725	64.5469	896.83	340.117	3.00283	5.29438	0.0685862	3.50512	TRUE	0.967906	1	B_ITvar29 - erythrocyte membrane protein 1, PfEMP1, putative
PFIT_0419300	IT4_var62	86.0468	228.255	106.731	82.3248	125.839	8.95428	0	4.51817	4.49081	4.60069	7.66894	0	4.08988	6.9738	-4.38931	-0.0461334	2.87799	TRUE	0.968359	1	erythrocyte membrane protein 1, PfEMP1
PFIT_1300100	IT4_var07	0	3.65793	2.3613	1.41451	1.85844	2.55836	0	1.50606	1.35481	2.09122	1.91723	0	1.33615	0.891925	-0.311107	0.134445	0.719044	TRUE	0.979668	1	A_ITvar7 - erythrocyte membrane protein 1, PfEMP1, putative
PFIT_1200200	IT4_var04	23.421	21.9476	35.5769	37.0603	29.5015	18.5481	23.2859	25.6029	22.479	9.61963	14.6988	77.9852	34.1012	4.88527	-0.403507	0.0359681	2.00159	TRUE	0.980077	1	erythrocyte membrane protein 1, PfEMP1
PFIT_bin01000	IT4_var22	2.54576	2.19476	2.67614	2.40468	2.45533	2.55836	0	0	0.852788	0.83649	1.27816	0	0.704882	1.29627	-1.32016	-0.112845	0.479477	TRUE	0.983882	1	erythrocyte membrane protein 1, PfEMP1
PFIT_bin04200	IT4_var33	1.0183	3.65793	3.30582	2.97048	2.73813	1.27918	0	3.01211	1.43043	2.50947	1.27816	0	1.26254	1.45346	-0.794676	0.010155	0.324287	TRUE	0.998323	1	B_ITvar33 - erythrocyte membrane protein 1, PfEMP1, putative
PFIT_bin10300	IT4_var41	0	0	0.15742	0.141451	0.0747179	0	0	0	0	0	0	0	0	-3.73764	-31.6038	-0.0352568	0.0215045	TRUE	0.999999	1	B_ITvar41 - erythrocyte membrane protein 1, PfEMP1, putative
PFIT_bin09800		0	0	0	0	0	0	0	0	0	0	0	0	0	#N/A	#N/A	#N/A	#N/A	#N/A	1	#N/A	erythrocyte membrane protein 1, PfEMP1, putative
PFIT_bin10100	IT4_var19	0	0	0	0	0	0	0	0	0	0	0	0	0	#N/A	#N/A	#N/A	#N/A	#N/A	1	#N/A	B_ITvar19 - erythrocyte membrane protein 1, PfEMP1, putative

## Sheet: IT4_CD151
Table S1G. var Gene expression of IT4 long-term cultivated parasites, parasites enriched for the binding to wild-type CHO745 cells, and parasites enriched for the binding to CD151
					Generalized lineal model using DEseq1
	Numbers represent the normalized read count
Nomenclature 1	Nomenclature 2	Ctrl_1	Ctrl_2	Ctrl_3	Ctrl_4	Average	wild_1	wild_2	wild_3	Average	CD151_1	CD151_2	CD151_3	Cd151_4	CD151_5	Average	X.Intercept.	choTRUE	recTRUE	deviance	converged	p	padj	name
PFIT_0616500	IT4_var01	20.2933	120.301	73.3048	56.2481	67.5367	8.21067	16.7084	6.6144	10.5112	34989.8	76833.3	55911.5	6.07568	-2.90695	12.6021	2.11255	TRUE	0	0	TRUE	0.000846706	0.057576	B_ITvar19 - erythrocyte membrane protein 1, PfEMP1, putative
PFIT_bin09100	IT4_var16	8.39724	37.9327	25.5985	17.7304	22.4147	14.5967	33.4168	8.8192	18.9443	4202.94	3378.32	3790.63	4.4613	-0.650117	8.07693	7.59605	TRUE	0	0	TRUE	0.00206252	0.138189	stB_A4varICAM - erythrocyte membrane protein 1,, putative
PFIT_0900100	IT4_var41	34.2887	32.5137	11.8684	9.98607	22.1642	7.29837	0	4.4096	3.90266	607.671	528.098	567.885	4.43308	-1.92604	6.64216	4.97672	TRUE	4.72e-13	1.05413e-11	TRUE	0.00758172	0.500394	erythrocyte membrane protein 1, PfEMP1
PFIT_1219000	IT4_var63	42.686	108.379	34.6743	24.8633	52.6507	12.7722	0	15.4336	9.40192	713.293	607.109	660.201	5.69613	-2.054	5.72434	6.64558	TRUE	1.27e-12	2.12725e-11	TRUE	0.00770402	0.500761	B_ITvar54 - erythrocyte membrane protein 1, PfEMP1, putative
PFIT_bin09700	IT4_var34	2121	4246.29	2693.89	1856.8	2729.5	2762.43	2339.18	2533.32	2544.98	264.742	37.7628	151.252	11.414	-0.0988526	-4.09502	15.0059	TRUE	2.92e-12	3.9128e-11	TRUE	0.0122226	0.78225	BC_ITvar27 - erythrocyte membrane protein 1,, putative (VAR)
PFIT_0811900	IT4_var34	17001.6	50015.8	20584.5	13090.9	25173.2	25866.3	24611.5	23505.4	24661.1	2156.34	352.065	1254.2	14.6196	-0.0296213	-4.29829	7.01776	TRUE	1.05e-05	0.00011725	TRUE	0.0135437	0.853253	stB_CS2var - erythrocyte membrane protein 1,, putative
PFIT_0711000	IT4_var28	121.76	49.8544	37.4669	53.1911	65.5681	1536.31	3375.1	4707.25	3206.22	89.1617	58.6775	73.9196	6.03328	5.61306	-5.44076	2.24445	TRUE	0.000115864	0.00110898	TRUE	0.016546	1	C_ITvar28 - erythrocyte membrane protein 1, PfEMP1, putative
PFIT_bin00900	IT4_var32B	24.492	11.9217	16.5227	15.2848	17.0553	857.559	4360.9	5390.74	3536.4	12.3455	11.6193	11.9824	4.09286	7.69476	-8.2058	1.38233	TRUE	0.000280186	0.00234656	TRUE	0.0192182	1	B_ITvar13 - erythrocyte membrane protein 1, PfEMP1, putative (IT4VAR13)
PFIT_bin00100	IT4_var32A	4.89839	3.25137	6.28327	7.7443	5.54433	624.011	3458.64	4632.29	2904.98	12.3455	5.80966	9.07756	2.48756	9.01633	-8.33593	1.61568	TRUE	0.000542202	0.00403639	TRUE	0.0205058	1	B_ITvar29 - erythrocyte membrane protein 1, PfEMP1, putative
PFIT_bin06200	IT4_var54	4.89839	17.3406	10.9375	4.07595	9.31313	32.8427	217.209	174.179	141.41	0	4.06676	2.03338	3.20208	3.91594	-5.93972	4.79348	TRUE	0.00176082	0.0117975	TRUE	0.0226734	1	erythrocyte membrane protein 1, PfEMP1
PFIT_bin07000	IT4_var14	60.1802	22.7596	24.9004	36.6835	36.1309	166.038	718.462	813.572	566.024	28.8061	20.9148	24.8604	5.17517	3.96512	-4.50835	2.08055	TRUE	0.00393938	0.0239944	TRUE	0.0720058	1	erythrocyte membrane protein 1, PfEMP1
PFIT_bin10300	IT4_var41	0	0	0.232714	0.203797	0.109128	0	0	0	0	57.6122	26.1435	41.8778	-2.75463	-27.731	35.8716	0.799839	TRUE	0.00578488	0.0303103	TRUE	0.106801	1	B_ITvar17 - erythrocyte membrane protein 1, PfEMP1, putative
PFIT_bin02100	IT4_var29	6.29793	15.1731	16.29	8.96708	11.682	98.528	484.544	787.114	456.729	9.60203	4.06676	6.83439	3.54542	5.28849	-6.0814	1.7633	TRUE	0.00622028	0.0303103	TRUE	0.172794	1	erythrocyte membrane protein 1, PfEMP1
PFIT_bin09600	IT4_var19	2.09931	13.0055	10.2394	7.5405	8.22118	33.755	150.376	171.974	118.702	2.74344	9.87642	6.30993	3.03326	3.83706	-4.16516	3.69258	TRUE	0.0063335	0.0303103	TRUE	0.210859	1	stB_A4varTres - erythrocyte membrane protein 1,, putative
PFIT_1240400	IT4_var05	69.2772	73.6977	26.2967	24.0481	48.3299	53.8255	83.5421	22.048	53.1385	0	10.4574	5.22869	5.58731	0.0529172	-3.13629	7.3192	TRUE	0.0142137	0.063488	TRUE	0.212964	1	erythrocyte membrane protein 1, PfEMP1
PFIT_0536800	IT4_var35	1466.72	3594.93	1910.58	1747.77	2180	2007.05	1988.3	1841.01	1945.45	1253.75	980.67	1117.21	11.0896	-0.164208	-0.800183	3.94655	TRUE	0.108055	0.452481	TRUE	0.213571	1	BC_ITvar16 - erythrocyte membrane protein 1,, putative
PFIT_bin06100	IT4_var06	9.09701	13.0055	13.4974	13.8582	12.3645	30.1058	33.4168	15.4336	26.3187	67.2142	110.384	88.7988	3.63129	1.0312	1.81203	0.645425	TRUE	0.130068	0.51262	TRUE	0.251079	1	erythrocyte membrane protein 1, PfEMP1 (VAR)
PFIT_0411500	IT4_var27	33.589	102.96	79.3554	56.8595	68.191	53.8255	217.209	293.239	188.091	595.326	252.139	423.732	6.08907	1.44831	1.18834	5.43149	TRUE	0.167072	0.621881	TRUE	0.254077	1	erythrocyte membrane protein 1 (PfEMP1), pseudogene (VAR1CSA)
PFIT_bin02200	IT4_var31	83.9724	222.177	192.687	125.132	155.992	62.0362	16.7084	35.2768	38.0071	19.2041	19.7528	19.4784	7.2844	-1.88001	-1.1196	2.68033	TRUE	0.20689	0.729279	TRUE	0.25596	1	erythrocyte membrane protein 1, PfEMP1
PFIT_0411400	IT4_var13	48.9839	30.3461	30.0201	35.6645	36.2537	45.6148	83.5421	119.059	82.7387	39.7798	27.8864	33.8331	5.17954	1.1831	-1.28753	1.20558	TRUE	0.217695	0.729279	TRUE	0.328754	1	erythrocyte membrane protein 1, PfEMP1 (VAR)
PFIT_0411300	IT4_var10	4.19862	4.33516	5.1197	6.11392	4.94185	2.73689	0	2.2048	1.64723	0	0	0	2.30671	-1.33367	-33.3126	0.194478	TRUE	0.248138	0.771572	TRUE	0.344902	1	erythrocyte membrane protein 1, PfEMP1
PFIT_1150900	IT4_var08	13.9954	26.011	19.7807	13.043	18.2075	26.4566	0	19.8432	15.4333	5.48687	2.32386	3.90537	4.18332	-0.0594422	-2.19089	1.7306	TRUE	0.253352	0.771572	TRUE	0.345342	1	erythrocyte membrane protein 1, PfEMP1, putative
PFIT_bin10900	IT4_var18	58.0809	41.184	49.8007	70.3101	54.8439	42.8779	16.7084	55.12	38.2355	91.9051	76.1065	84.0058	5.7797	-0.406558	1.01804	1.08543	TRUE	0.290976	0.805538	TRUE	0.400353	1	erythrocyte membrane protein 1, PfEMP1 (IT4_var30)
PFIT_bin07600	IT4_var17	9.79678	6.50274	3.25799	3.26076	5.70457	0	0	0	0	1.37172	1.7429	1.55731	2.50821	-34.4365	32.5727	0.121869	TRUE	0.292955	0.805538	TRUE	0.433129	1	C_ITvar5 - erythrocyte membrane protein 1, PfEMP1, putative
PFIT_1240500	IT4_var67	407.266	955.903	383.745	270.439	504.338	51.0886	0	22.048	24.3789	8.23031	13.3622	10.7963	8.97767	-4.16356	-1.36844	3.88388	TRUE	0.300574	0.805538	TRUE	0.497205	1	A_ITvar60 - erythrocyte membrane protein 1, PfEMP1, putative (VAR)
PFIT_0800100	IT4_var67 (frag)	16.0947	29.2623	30.7182	22.4177	24.6232	16.4213	0	22.048	12.8231	4.11515	4.64773	4.38144	4.62195	-0.74045	-1.74535	1.44286	TRUE	0.324371	0.83588	TRUE	0.498216	1	erythrocyte membrane protein 1, PfEMP1, putative
PFIT_0710800	IT4_var66	880.311	2846.03	2092.56	1357.29	1794.05	41.0533	50.1252	24.2528	38.4771	23.3192	13.9432	18.6312	10.8089	-5.60599	-0.996108	1.94316	TRUE	0.358956	0.890743	TRUE	0.503893	1	B_ITvar13 - erythrocyte membrane protein 1, PfEMP1, putative
PFIT_0731700	IT4_var40	0.69977	1.08379	1.16357	1.01899	0.991529	0	16.7084	4.4096	7.03934	0	1.16193	0.580966	-0.00935644	2.63344	-3.30885	1.70105	TRUE	0.447077	0.977991	TRUE	0.5148	1	erythrocyte membrane protein 1, PfEMP1
PFIT_bin10700	IT4_var15	30.0901	28.1785	43.2848	24.2519	31.4513	36.4919	16.7084	8.8192	20.6732	12.3455	8.13352	10.2395	4.97615	-0.546744	-1.08352	1.10945	TRUE	0.46063	0.977991	TRUE	0.528968	1	B_ITvar25 - erythrocyte membrane protein 1, PfEMP1, putative
PFIT_bin09200	IT4_var54	9.09701	10.8379	4.18885	5.29873	7.35562	9.12297	0	4.4096	4.51086	17.8323	14.5241	16.1782	2.86946	-0.421082	1.56628	0.817314	TRUE	0.481164	0.977991	TRUE	0.533255	1	B_ITvar19 - erythrocyte membrane protein 1, PfEMP1, putative
PFIT_bin10500	IT4_var59	194.536	868.116	130.552	74.5898	316.949	40.1411	16.7084	24.2528	27.0341	8.23031	9.29545	8.76288	8.3076	-3.5192	-1.65571	1.34203	TRUE	0.498666	0.977991	TRUE	0.543888	1	stB_ITGvarT11 - erythrocyte membrane protein 1,, putative
PFIT_1200200	IT4_var04	32.1894	32.5137	52.5933	53.3949	42.6728	26.4566	33.4168	37.4816	32.4517	75.4445	31.9531	53.6988	5.41947	-0.411669	0.732356	1.01542	TRUE	0.505237	0.977991	TRUE	0.550111	1	erythrocyte membrane protein 1, PfEMP1
PFIT_0811500	IT4_var65	174.943	463.862	168.485	166.91	243.55	52.9132	50.1252	39.6864	47.575	32.9212	26.7244	29.8228	7.92651	-2.36083	-0.670425	1.50968	TRUE	0.542717	0.977991	TRUE	0.591584	1	erythrocyte membrane protein 1, PfEMP1, putative
PFIT_1401900	x	6.29793	2.16758	7.44684	5.29873	5.30277	5.47378	16.7084	2.2048	8.129	24.6909	8.71449	16.7027	2.4171	0.317363	1.32122	1.04144	TRUE	0.562637	0.977991	TRUE	0.595107	1	erythrocyte membrane protein 1, EMP1 (VAR)
PFIT_bin08300	IT4_var51	98.6676	289.372	153.591	122.075	165.926	22.8074	0	11.024	11.2771	8.23031	10.4574	9.34385	7.37262	-3.51207	-0.625499	3.21539	TRUE	0.569831	0.977991	TRUE	0.608221	1	erythrocyte membrane protein 1, PfEMP1, putative
PFIT_1400200	IT4_var09	6.29793	11.9217	6.98141	4.07595	7.31925	7.29837	0	0	2.43279	8.23031	8.71449	8.4724	2.8654	-1.22775	1.44562	1.68049	TRUE	0.58367	0.977991	TRUE	0.6151	1	erythrocyte membrane protein 1, PfEMP1 (VAR)
PFIT_0710900	IT4_var64	0.69977	6.50274	3.95613	4.68734	3.9615	5.47378	16.7084	4.4096	8.86393	5.48687	1.16193	3.3244	1.98286	1.01046	-1.28681	0.968789	TRUE	0.661534	0.977991	TRUE	0.615757	1	erythrocyte membrane protein 1, PfEMP1
PFIT_bin00200	IT4_var03	5.59816	14.0893	24.9004	20.1759	16.1909	8.21067	16.7084	33.072	19.3304	35.6647	24.9815	30.3231	4.02494	0.257716	0.63691	1.69907	TRUE	0.667688	0.977991	TRUE	0.656529	1	erythrocyte membrane protein 1, PfEMP1
PFIT_bin08900	IT4_var02	2.79908	5.41895	9.77398	7.7443	6.43408	3.64919	0	6.6144	3.4212	1.37172	1.7429	1.55731	2.69017	-0.712828	-1.3306	0.532441	TRUE	0.682024	0.977991	TRUE	0.670215	1	erythrocyte membrane protein 1, PfEMP1 (VAR)
PFIT_0835600	IT4_var61	41.2864	33.5975	24.2022	23.6405	30.6817	36.4919	16.7084	11.024	21.4081	15.0889	15.1051	15.097	4.93643	-0.453094	-0.567121	0.88676	TRUE	0.687369	0.977991	TRUE	0.695147	1	erythrocyte membrane protein 1, PfEMP1
PFIT_0419300	IT4_var62	118.261	338.143	157.78	118.61	183.198	12.7722	0	6.6144	6.46219	5.48687	6.39062	5.93875	7.51576	-4.42653	-0.510997	2.27159	TRUE	0.694022	0.977991	TRUE	0.700765	1	A_ITvar64 - erythrocyte membrane protein 1, PfEMP1, putative
PFIT_bin06900	IT4_var60	2.09931	5.41895	10.0067	5.91012	5.85877	10.9476	0	13.2288	8.05879	4.11515	4.64773	4.38144	2.5568	0.610652	-1.03393	0.970729	TRUE	0.694211	0.977991	TRUE	0.708844	1	erythrocyte membrane protein 1 (PfEMP1), exon2,, putative
PFIT_bin00400	IT4_var12	28.6906	7.58653	5.1197	6.31772	11.9286	30.1058	0	15.4336	15.1798	9.60203	11.0384	10.3202	3.57029	0.525343	-0.726208	2.52814	TRUE	0.695842	0.977991	TRUE	0.718285	1	erythrocyte membrane protein 1, PfEMP1
PFIT_1400100	IT4_var26	27.9908	7.58653	6.51598	7.9481	12.5104	8.21067	16.7084	15.4336	13.4509	8.23031	7.55256	7.89143	3.64122	0.0517738	-0.714221	0.943522	TRUE	0.71803	0.977991	TRUE	0.737287	1	B_ITvar41 - erythrocyte membrane protein 1, PfEMP1, putative
PFIT_bin11100	IT4_var30	23.7922	96.4573	60.5056	54.8215	58.8941	5.47378	0	0	1.82459	1.37172	2.32386	1.84779	5.87828	-4.36063	-0.578612	3.57582	TRUE	0.719738	0.977991	TRUE	0.740067	1	erythrocyte membrane protein 1, PfEMP1
PFIT_1241100	IT4_var47	46.8846	127.887	118.684	94.9696	97.1064	12.7722	0	2.2048	4.99232	9.60203	9.29545	9.44874	6.60132	-3.76679	0.404143	3.23187	TRUE	0.726858	0.977991	TRUE	0.753895	1	erythrocyte membrane protein 1, PfEMP1, putative
PFIT_bin04300	IT4_var45	57.3812	29.2623	19.7807	17.9342	31.0896	43.7902	100.25	19.8432	54.628	45.2667	30.7912	38.0289	4.95202	0.678125	-0.385375	3.07298	TRUE	0.734441	0.977991	TRUE	0.761895	1	erythrocyte membrane protein 1, PfEMP1 (VAR)
PFIT_0411000	IT4_var23	111.263	385.829	121.244	69.6987	172.009	18.2459	0	8.8192	9.02171	5.48687	8.71449	7.10068	7.42511	-3.99764	-0.588858	2.31007	TRUE	0.737563	0.977991	TRUE	0.770399	1	erythrocyte membrane protein 1, PfEMP1, putative
PFIT_bin11000	IT4_var46	100.067	133.306	74.003	66.8455	93.5555	31.9304	33.4168	22.048	29.1317	43.895	27.8864	35.8907	6.54457	-1.71453	0.328478	0.97217	TRUE	0.739205	0.977991	TRUE	0.770757	1	erythrocyte membrane protein 1, PfEMP1
PFIT_0537600	IT4_var25	17.4943	52.0219	25.5985	18.138	28.3132	29.1935	0	11.024	13.4058	20.5758	23.2386	21.9072	4.81718	-0.81921	0.456751	2.55759	TRUE	0.748545	0.977991	TRUE	0.806823	1	B_ITvar26 - erythrocyte membrane protein 1, PfEMP1, putative
PFIT_1100100	x	8.39724	5.41895	8.14498	4.07595	6.50928	8.21067	0	4.4096	4.20676	4.11515	1.16193	2.63854	2.70243	-0.414929	-0.913376	0.677614	TRUE	0.760941	0.977991	TRUE	0.807137	1	erythrocyte membrane protein 1, PfEMP1, putative
PFIT_0500100	IT4_var11	41.9862	31.4299	22.8059	26.2899	30.628	27.3689	0	13.2288	13.5326	19.2041	23.2386	21.2213	4.93457	-0.924036	0.39923	1.88384	TRUE	0.776015	0.977991	TRUE	0.847752	1	erythrocyte membrane protein 1, PfEMP1, putative
PFIT_1300100	IT4_var07	0	5.41895	3.49071	2.03797	2.73691	3.64919	0	2.2048	1.95133	1.37172	0.580966	0.976342	1.44794	-0.278788	-1.22505	1.01802	TRUE	0.790459	0.977991	TRUE	0.848526	1	B_ITvar19 - erythrocyte membrane protein 1, PfEMP1, putative
PFIT_bin08950	IT4_var10	10.4966	0	0.698141	2.03797	3.30817	6.38608	0	2.2048	2.86363	8.23031	4.06676	6.14853	1.72244	0.0349048	0.857527	2.08156	TRUE	0.790772	0.977991	TRUE	0.858793	1	B_ITvar33 - erythrocyte membrane protein 1, PfEMP1, putative
PFIT_0100100	IT4_var36	25.8915	34.6813	25.5985	21.1949	26.8416	36.4919	16.7084	61.7344	38.3116	21.9475	43.5724	32.76	4.74246	0.602109	-0.303721	1.13544	TRUE	0.802829	0.977991	TRUE	0.868929	1	erythrocyte membrane protein 1, PfEMP1
PFIT_0411350	IT4_var58	10.4966	32.5137	14.1955	12.6354	17.4603	3.64919	0	2.2048	1.95133	2.74344	1.16193	1.95268	4.12153	-2.772	-0.424678	0.760167	TRUE	0.860207	0.99944	TRUE	0.872008	1	A_ITvar7 - erythrocyte membrane protein 1, PfEMP1, putative
PFIT_bin04200	IT4_var33	1.39954	5.41895	4.88699	4.27974	3.99631	1.82459	0	4.4096	2.07807	1.37172	1.7429	1.55731	1.99874	-0.738432	-0.616018	0.379925	TRUE	0.874706	0.99944	TRUE	0.88984	1	B_ITvar11_C1 - erythrocyte membrane protein 1,, putative
PFIT_bin02700	IT4_var03	4.89839	27.0948	29.7874	20.3797	20.5401	10.0353	16.7084	48.5056	25.0831	30.1778	29.6293	29.9035	4.36189	0.331163	0.209022	2.6875	TRUE	0.879056	0.99944	TRUE	0.895795	1	erythrocyte membrane protein 1, PfEMP1
PFIT_0710600	IT4_var68	128.758	189.663	80.519	72.1443	117.771	29.1935	16.7084	28.6624	24.8548	15.0889	32.5341	23.8115	6.87593	-2.14153	-0.143076	2.12259	TRUE	0.881009	0.99944	TRUE	0.914051	1	erythrocyte membrane protein 1 (PfEMP1)-like, putative
PFIT_bin07650	IT4_var24	24.492	11.9217	15.1264	8.76329	15.0758	12.7722	0	6.6144	6.46219	8.23031	9.87642	9.05336	3.91271	-0.962112	0.230474	1.07704	TRUE	0.907526	0.99944	TRUE	0.939786	1	erythrocyte membrane protein 1, PfEMP1, putative
PFIT_bin01000	IT4_var22	3.49885	3.25137	3.95613	3.46455	3.54273	3.64919	0	0	1.2164	1.37172	1.16193	1.26682	1.82565	-1.22952	-0.258552	0.664971	TRUE	0.952258	0.99944	TRUE	0.943523	1	erythrocyte membrane protein 1, EMP1, exon 2
PFIT_1240000	IT4_var39	16.0947	27.0948	16.7554	16.9152	19.215	11.8599	0	8.8192	6.89302	9.60203	8.13352	8.86777	4.26131	-1.21459	0.0990271	0.904913	TRUE	0.957448	0.99944	TRUE	0.957295	1	erythrocyte membrane protein 1, PfEMP1
PFIT_bin10800	IT4_var20	9.09701	11.9217	9.77398	9.78227	10.1437	11.8599	0	4.4096	5.42315	8.23031	5.80966	7.01998	3.34127	-0.654531	0.11997	0.753372	TRUE	0.958505	0.99944	TRUE	0.95949	1	A_ITvar18 - erythrocyte membrane protein 1, PfEMP1, putative
PFIT_bin00300	IT4_var12	9.79678	7.58653	7.21413	7.7443	8.08543	15.509	16.7084	8.8192	13.6789	12.3455	12.7812	12.5634	3.01429	0.723829	-0.0866059	0.121935	TRUE	0.965352	0.99944	TRUE	0.97947	1	C_ITvar5 - erythrocyte membrane protein 1, PfEMP1, putative
PFIT_1151000	IT4_var44	27.291	20.592	17.6862	13.4506	19.755	7.29837	0	19.8432	9.04719	8.23031	12.2003	10.2153	4.30167	-0.913682	-0.0290928	1.41523	TRUE	0.98691	0.99944	TRUE	0.98393	1	erythrocyte membrane protein 1, PfEMP1
PFIT_1102200	x	1.39954	4.33516	0	0.815189	1.63747	2.73689	0	2.2048	1.64723	1.37172	2.32386	1.84779	0.688393	0.227039	-0.023658	1.00721	TRUE	0.996114	0.99944	TRUE	0.987346	1	erythrocyte membrane protein 1, PfEMP1 (VAR)
PFIT_0419500	IT4_var46	6.29793	0	1.39628	1.63038	2.33115	1.82459	0	2.2048	1.34313	1.37172	1.7429	1.55731	1.22151	-0.575617	-0.00331698	0.844822	TRUE	0.99944	0.99944	TRUE	0.997169	1	A_ITvar8 - erythrocyte membrane protein 1, PfEMP1, putative
PFIT_bin10300	IT4_var41	0	0	0.185344	0.164566	0.0874776	0	0	0	0	0	0	0	0	0	0	-3.50786	-30.1726	-1.00863	0.0301949	TRUE	0.999999	1	B_ITvar41 - erythrocyte membrane protein 1, PfEMP1, putative
PFIT_bin09800		0	0	0	0	0	0	0	0	0	0	0	0	0	0	0	#N/A	#N/A	#N/A	#N/A	#N/A	#N/A	#N/A	erythrocyte membrane protein 1, PfEMP1, putative
