# Supplementary material for: Characterisation of Plasmodium falciparum populations selected on the human endothelial receptors P-selectin, E-selectin, CD9 and CD151
Source: Sci Rep. 2017 Jun 22;7:4069. doi: 10.1038/s41598-017-04241-3 (PMC5481354; doi:10.1038/s41598-017-04241-3)
Supplement: Supplementary file 3 — Table S2 2A-G [file 41598_2017_4241_MOESM3_ESM.xls]

## Sheet: 3D7_ST
Table S2A. var Gene expression of 3D7 long-term cultivated parasites, parasites enriched for the binding to wild-type CHO-745 cells
					Generalized lineal model using DEseq1
	Numbers represent the normalized read count							Significantly expressed genes in Wild enriched populations
Nomenclature 1	Nomenclature 2	3D7_Ctrl_1	3D7_Ctrl_2	3D7_Ctrl_3	3D7_Ctrl_4	3D7_Ctrl_5	Average	3D7_Wild_1	3D7_Wild_2	3D7_Wild_3	3D7_Wild_4	Average	baseMeanA	baseMeanB	foldChange	log2FoldChange	P.value	padj	name
PF3D7_0809100	PF08_0103	4989.59	4841.42	10487.4	14738.1	14476.8	9906.66	6.46633	11.8542	11.586	17.7021	11.9022	9906.66	11.9022	832.341	9.70103	2.67091e-21	1.84293e-19	erythrocyte membrane protein 1, PfEMP1 (VAR)
PF3D7_0712900	MAL7P1.56	322.081	310.218	686.908	575.903	530.557	485.133	2.87393	6.32226	5.40679	3.37183	4.4937	485.133	4.4937	107.959	6.75433	2.16845e-16	7.48115e-15	erythrocyte membrane protein 1, PfEMP1 (VAR)
PF3D7_1200400	PFL0020w	897.224	802.892	1281.94	883.279	819.592	936.985	12.2142	24.4987	24.7168	31.1894	23.1548	936.985	23.1548	40.4662	5.33864	4.62432e-13	1.06359e-11	erythrocyte membrane protein 1, PfEMP1 (VAR)
PF3D7_0712400	PF07_0050	839.71	896.526	4103.95	2118.5	2214.61	2034.66	3.59241	3.95141	3.0896	4.21479	3.71205	2034.66	3.71205	548.123	9.09836	3.76796e-11	6.49973e-10	erythrocyte membrane protein 1, PfEMP1 (VAR)
PF3D7_0421100	PFD1005c	54.8599	75.695	236.261	207.965	172.893	149.535	0	2.37085	0.772399	0.842958	0.996551	149.535	0.996551	150.052	7.22932	6.42281e-11	8.71751e-10	erythrocyte membrane protein 1, PfEMP1 (VAR)
PF3D7_0223500	PFB1055c	129.186	116.387	271.263	157.688	187.411	172.387	0.718481	10.2737	4.63439	3.37183	4.74959	172.387	4.74959	36.2951	5.1817	7.58044e-11	8.71751e-10	erythrocyte membrane protein 1, PfEMP1 (VAR)
PF3D7_0712300	MAL7P1.50	226.518	246.337	866.292	719.878	588.628	529.531	0.718481	3.95141	10.0412	9.27254	5.9959	529.531	5.9959	88.3154	6.46459	1.63473e-10	1.61138e-09	erythrocyte membrane protein 1, PfEMP1 (VAR)
PF3D7_0632800	MAL6P1.1	245.985	223.147	415.645	445.639	403.857	346.855	6.46633	12.6445	10.0412	23.6028	13.1887	346.855	13.1887	26.2993	4.71696	1.9705e-10	1.69956e-09	erythrocyte membrane protein 1, PfEMP1 (VAR)
PF3D7_0712000	PF07_0049	385.789	397.289	1470.07	541.623	712.689	701.492	1.43696	3.16113	2.3172	2.52887	2.36104	701.492	2.36104	297.111	8.21486	4.34545e-10	3.13715e-09	erythrocyte membrane protein 1, PfEMP1 (VAR)
PF3D7_0617400	MAL6P1.252	611.422	574.057	2253.23	1993.95	1726.29	1431.79	18562	18974.7	27804	31424.6	24191.3	1431.79	24191.3	0.0591861	-4.0786	4.54659e-10	3.13715e-09	erythrocyte membrane protein 1, PfEMP1 (VAR)
PF3D7_0200100	PFB0010w	189.355	168.454	183.759	417.072	378.781	267.484	15.8066	13.4348	10.0412	9.27254	12.1388	267.484	12.1388	22.0355	4.46176	1.30022e-09	8.15593e-09	erythrocyte membrane protein 1, PfEMP1 (VAR)
PF3D7_1240300	PFL1950w	742.378	693.944	1146.31	1118.67	1096.75	959.609	38.798	51.3683	51.7507	55.6352	49.3881	959.609	49.3881	19.43	4.28021	1.6531e-09	9.50533e-09	erythrocyte membrane protein 1, PfEMP1 (VAR)
PF3D7_0412900	PFD0630c	30.0844	23.1898	35.0017	69.7025	64.6699	44.5297	0	2.37085	0.772399	1.68592	1.20729	44.5297	1.20729	36.884	5.20492	2.15616e-08	1.14442e-07	erythrocyte membrane protein 1, PfEMP1 (VAR)
PF3D7_1300100	PF13_0001	206.167	216.584	288.764	444.496	390.659	309.334	4.31089	21.3376	32.4407	24.4458	20.6338	309.334	20.6338	14.9916	3.90609	3.55808e-08	1.75363e-07	erythrocyte membrane protein 1, PfEMP1 (VAR)
PF3D7_1373500	PF13_0364	130.956	116.387	96.2546	212.536	194.01	150.028	6.46633	11.064	9.26879	11.8014	9.65012	150.028	9.65012	15.5468	3.95855	4.14274e-08	1.90566e-07	erythrocyte membrane protein 1, PfEMP1 (VAR)
PF3D7_0833500	MAL7P1.212	233.597	241.086	520.65	470.778	516.04	396.43	17.962	25.289	28.5788	34.5613	26.5978	396.43	26.5978	14.9046	3.89769	7.06745e-08	3.04784e-07	erythrocyte membrane protein 1, PfEMP1 (VAR)
PF3D7_0412700	PFD0625c	342.432	336.471	1264.44	507.343	427.613	575.659	1.43696	1.58056	3.0896	11.8014	4.47713	575.659	4.47713	128.578	7.0065	9.72194e-08	3.82571e-07	erythrocyte membrane protein 1, PfEMP1 (VAR)
PF3D7_0413100	PFD0635c	21.2361	23.1898	65.6282	73.1305	58.0709	48.2511	0.718481	3.95141	0.772399	0.842958	1.57131	48.2511	1.57131	30.7075	4.94052	9.98011e-08	3.82571e-07	erythrocyte membrane protein 1, PfEMP1 (VAR)
PF3D7_0500100	PFE0005w	276.954	234.086	301.89	461.636	380.101	330.933	10.7772	37.1433	28.5788	25.2887	25.447	330.933	25.447	13.0048	3.70097	1.17468e-07	4.26594e-07	erythrocyte membrane protein 1, PfEMP1 (VAR)
PF3D7_1255200	PFL2665c	135.38	136.514	459.397	521.055	459.288	342.327	10.0587	8.6931	13.1308	10.1155	10.4995	342.327	10.4995	32.604	5.02698	2.41657e-07	8.33717e-07	erythrocyte membrane protein 1, PfEMP1 (VAR)
PF3D7_0733000	PF07_0139	90.2533	95.822	240.637	221.677	196.649	169.008	10.7772	11.064	14.6756	8.42958	11.2366	169.008	11.2366	15.0408	3.91081	2.59124e-07	8.51407e-07	erythrocyte membrane protein 1, PfEMP1 (VAR)
PF3D7_0800100	PF08_0142	150.422	117.699	218.761	291.379	253.4	206.332	14.3696	24.4987	21.6272	10.9585	17.8635	206.332	17.8635	11.5505	3.52988	1.14757e-06	3.5992e-06	erythrocyte membrane protein 1, PfEMP1 (VAR)
PF3D7_0632500	MAL6P1.4	1058.26	1019.48	6326.56	4190.15	4247.1	3368.31	23.7099	75.8671	84.1915	95.2542	69.7557	3368.31	69.7557	48.2872	5.59357	7.30386e-06	2.19116e-05	erythrocyte membrane protein 1, PfEMP1 (VAR)
PF3D7_1000100	PF10_0001	181.392	179.83	214.385	246.815	203.248	205.134	12.2142	52.1586	16.2204	21.0739	25.4168	205.134	25.4168	8.07082	3.01271	9.56543e-06	2.75006e-05	erythrocyte membrane protein 1, PfEMP1 (VAR)
PF3D7_0712600	PF07_0051	741.493	640.126	3023.27	844.429	902.739	1230.41	10.0587	8.6931	10.0412	18.5451	11.8345	1230.41	11.8345	103.968	6.7	2.2857e-05	6.30853e-05	erythrocyte membrane protein 1, PfEMP1 (VAR)
PF3D7_0100300	PFA0015c	1459.1	1340.63	1623.2	4240.43	4501.82	2633.04	116.394	90.8824	223.223	252.044	170.636	2633.04	170.636	15.4307	3.94773	3.26953e-05	8.67683e-05	erythrocyte membrane protein 1, PfEMP1 (VAR)
PF3D7_0115700	PFA0765c	30.0844	35.441	70.0034	63.9892	46.1928	49.1422	4.31089	7.11254	6.95159	0.842958	4.80449	49.1422	4.80449	10.2284	3.35451	4.12204e-05	0.000105341	erythrocyte membrane protein 1, PfEMP1 (VAR)
PF3D7_0711700	PF07_0048	1199.84	1064.11	8194.77	2251.05	2343.95	3010.74	5.02937	8.6931	10.0412	10.9585	8.68053	3010.74	8.68053	346.839	8.43812	4.82113e-05	0.000117057	erythrocyte membrane protein 1, PfEMP1 (VAR)
PF3D7_0712800	MAL7P1.55	105.296	102.823	826.915	430.784	322.03	357.569	2.15544	3.95141	3.0896	4.21479	3.35281	357.569	3.35281	106.648	6.73671	4.91978e-05	0.000117057	erythrocyte membrane protein 1, PfEMP1 (VAR)
PF3D7_0937600	PFI1820w	320.311	316.344	538.151	761.014	860.506	559.265	106.335	48.9975	79.5571	83.4528	79.5857	559.265	79.5857	7.02721	2.81295	5.49518e-05	0.000126389	erythrocyte membrane protein 1, PfEMP1 (VAR)
PF3D7_1240900		729.105	761.325	8072.26	3318.3	3017.05	3179.61	2.87393	19.7571	18.5376	18.5451	14.9284	3179.61	14.9284	212.99	7.73465	6.88922e-05	0.000153135	erythrocyte membrane protein 1, PfEMP1 (VAR)
PF3D7_0420900	PFD1000c	145.998	166.704	1400.07	585.044	539.796	567.522	5.02937	2.37085	3.0896	4.21479	3.67615	567.522	3.67615	154.379	7.27034	7.10189e-05	0.000153135	erythrocyte membrane protein 1, PfEMP1 (VAR)
PF3D7_0420700	PFD0995c	231.827	223.147	2804.51	1103.81	992.485	1071.16	2.87393	0	6.17919	6.74366	3.94919	1071.16	3.94919	271.234	8.0834	0.000104749	0.000219021	erythrocyte membrane protein 1, PfEMP1 (VAR)
PF3D7_1200600	PFL0030c	14435.2	13780.9	18472.1	3569.68	3180.7	10687.7	330.501	487.604	1293.77	1420.38	883.064	10687.7	883.064	12.103	3.59729	0.000145539	0.000295359	erythrocyte membrane protein 1, PfEMP1 (VAR2CSA)
PF3D7_1240400	PFL1955w	422.067	414.354	3469.54	1279.78	1244.57	1366.06	10.0587	11.8542	16.2204	20.231	14.5911	1366.06	14.5911	93.6231	6.54879	0.000287957	0.000567687	erythrocyte membrane protein 1, PfEMP1 (VAR)
PF3D7_0808600	PF08_0107	468.963	463.796	5407.76	2443.02	2239.69	2204.65	11.4957	6.32226	46.3439	47.2056	27.8419	2204.65	27.8419	79.1845	6.30715	0.000468356	0.000884996	erythrocyte membrane protein 1, PfEMP1 (VAR)
PF3D7_1219300	PFL0935c	454.806	372.349	1833.21	495.916	481.725	727.602	12.2142	9.48339	17.7652	24.4458	15.9771	727.602	15.9771	45.5402	5.50907	0.000474563	0.000884996	erythrocyte membrane protein 1, PfEMP1 (VAR)
PF3D7_0300100	PFC0005w	95.5624	108.948	345.642	345.085	324.669	243.981	26.5838	33.9821	35.5303	44.6768	35.1933	243.981	35.1933	6.93261	2.7934	0.000596206	0.00108258	erythrocyte membrane protein 1, PfEMP1 (VAR)
PF3D7_0200300		41.5873	52.0677	48.1273	13.712	15.8375	34.2664	2.15544	2.37085	10.8136	10.9585	6.57458	34.2664	6.57458	5.21195	2.38182	0.000816663	0.00144487	erythrocyte membrane protein 1 (PfEMP1), exon2
PF3D7_1100200	PF11_0008	82.2898	80.0704	892.543	369.08	347.106	354.218	4.31089	2.37085	9.26879	5.9007	5.46281	354.218	5.46281	64.8418	6.01885	0.00112554	0.00194156	erythrocyte membrane protein 1, PfEMP1 (VAR)
PF3D7_0808700	PF08_0106	65.4779	59.0684	328.141	226.247	188.731	173.533	8.62178	7.11254	22.3996	19.388	14.3805	173.533	14.3805	12.0673	3.59303	0.00115892	0.00194506	erythrocyte membrane protein 1, PfEMP1 (VAR)
PF3D7_0600400	MAL6P1.314	335.353	316.781	577.528	903.847	1022.84	631.27	222.011	82.1893	84.9639	75.8662	116.258	631.27	116.258	5.42993	2.44093	0.00118395	0.00194506	erythrocyte membrane protein 1, PfEMP1 (VAR)
PF3D7_1300300	PF13_0003	74.3263	74.8199	883.793	447.924	361.624	368.497	5.02937	7.11254	10.0412	10.9585	8.28539	368.497	8.28539	44.4756	5.47494	0.00164987	0.00264747	erythrocyte membrane protein 1, PfEMP1 (VAR)
PF3D7_0400100	PFD0005w	125.647	122.95	135.632	133.692	102.944	124.173	17.2436	37.1433	38.6199	26.1317	29.7846	124.173	29.7846	4.16902	2.05971	0.00178918	0.00280577	erythrocyte membrane protein 1, PfEMP1 (VAR)
PF3D7_0700100	MAL8P1.220	11.5029	10.501	8.75042	38.8506	19.7969	17.8804	1.43696	3.16113	1.5448	1.68592	1.9572	17.8804	1.9572	9.13568	3.19151	0.00241379	0.00370115	erythrocyte membrane protein 1, PfEMP1 (VAR)
PF3D7_0425800	PFD1235w	148.653	149.64	936.295	410.216	422.334	413.428	12.2142	11.064	35.5303	38.7761	24.3961	413.428	24.3961	16.9464	4.08291	0.00279529	0.00419294	erythrocyte membrane protein 1, PfEMP1 (VAR)
PF3D7_0400400	PFD0020c	50.4357	43.3168	485.648	189.682	170.253	187.867	1.43696	4.74169	6.17919	4.21479	4.14316	187.867	4.14316	45.344	5.50284	0.00317399	0.00465968	erythrocyte membrane protein 1, PfEMP1 (VAR)
PF3D7_0421300	PFD1015c	475.157	442.356	5355.26	1064.96	1059.79	1679.51	7.18481	7.11254	5.40679	9.27254	7.24417	1679.51	7.24417	231.842	7.857	0.00332414	0.00477845	erythrocyte membrane protein 1, PfEMP1 (VAR)
PF3D7_0324900	PFC1120c	101.756	99.3223	183.759	221.677	203.248	161.953	41.6719	45.0461	37.8475	43.8338	42.0998	161.953	42.0998	3.84687	1.94368	0.00679062	0.00946713	erythrocyte membrane protein 1, PfEMP1 (VAR)
PF3D7_0412400	PFD0615c	549.484	506.675	10220.5	2449.87	2262.13	3197.73	12.9327	15.0154	20.0824	31.1894	19.805	3197.73	19.805	161.461	7.33504	0.00686024	0.00946713	erythrocyte membrane protein 1, PfEMP1 (VAR)
PF3D7_0800300	PF08_0140	42.4722	39.8164	166.258	67.4172	56.7512	74.543	7.18481	7.90282	6.17919	16.0162	9.32076	74.543	9.32076	7.99753	2.99955	0.00865346	0.0117076	erythrocyte membrane protein 1, PfEMP1 (VAR)
PF3D7_1240600	PFL1960w	1199.84	1020.79	17973.4	2025.94	2262.13	4896.41	3.59241	16.5959	19.31	10.9585	12.6142	4896.41	12.6142	388.167	8.60053	0.0124373	0.0159125	erythrocyte membrane protein 1, PfEMP1 (VAR)
PF3D7_0900100	PFI0005w	36.2783	40.254	52.5025	76.5585	52.7918	51.677	7.18481	19.7571	16.9928	14.3303	14.5662	51.677	14.5662	3.54773	1.8269	0.0124428	0.0159125	erythrocyte membrane protein 1, PfEMP1 (VAR)
PF3D7_1150400	PF11_0521	92.023	98.0097	1308.19	403.36	374.822	455.281	7.18481	12.6445	10.8136	10.9585	10.4003	455.281	10.4003	43.7755	5.45205	0.0124533	0.0159125	erythrocyte membrane protein 1, PfEMP1 (VAR)
PF3D7_0223300		15.9271	15.314	13.1256	30.8519	44.873	24.0183	9.34026	3.16113	6.95159	3.37183	5.7062	24.0183	5.7062	4.20916	2.07353	0.01436	0.0180153	erythrocyte membrane protein 1 (PfEMP1), exon2
PF3D7_1200100	PFL0005w	357.474	452.857	315.015	457.066	385.38	393.558	71.8481	158.056	174.562	185.451	147.479	393.558	147.479	2.66857	1.41606	0.0151133	0.0186217	erythrocyte membrane protein 1, PfEMP1 (VAR)
PF3D7_0200800		1.76967	1.31263	0	1.14266	0	0.844994	5.74785	7.90282	4.63439	16.0162	8.57532	0.844994	8.57532	0.0985379	-3.34318	0.0182458	0.0220871	erythrocyte membrane protein 1 (PfEMP1), truncated
PF3D7_0937800	PFI1830c	187.585	224.022	354.392	499.344	444.771	342.023	87.6547	83.7699	133.625	137.402	110.613	342.023	110.613	3.09207	1.62857	0.0189973	0.0226002	erythrocyte membrane protein 1, PfEMP1 (VAR)
PF3D7_0600200	MAL6P1.316	296.42	289.654	4073.32	602.184	712.689	1194.85	4.31089	18.1765	13.1308	8.42958	11.0119	1194.85	11.0119	108.505	6.76162	0.0200758	0.0234785	erythrocyte membrane protein 1, PfEMP1 (VAR)
PF3D7_0800200	PF08_0141	25.6603	24.5024	61.253	20.568	23.7563	31.148	5.02937	7.90282	12.3584	8.42958	8.43004	31.148	8.43004	3.69488	1.88553	0.0283315	0.0325812	erythrocyte membrane protein 1, PfEMP1 (VAR)
PF3D7_1100100	PF11_0007	78.7505	84.8834	78.7538	117.694	113.502	94.7169	47.4198	26.8696	38.6199	63.2218	44.0328	94.7169	44.0328	2.15105	1.10504	0.0920041	0.10407	erythrocyte membrane protein 1, PfEMP1 (VAR)
PF3D7_1101000		1.76967	2.62526	0	4.57066	9.23856	3.64083	18.6805	7.90282	11.586	3.37183	10.3853	3.64083	10.3853	0.350576	-1.5122	0.108207	0.119884	erythrocyte membrane protein 1 (PfEMP1), truncated
PF3D7_0426000	PFD1245c	69.9021	73.9448	188.134	315.375	254.72	180.415	49.5752	101.946	59.4747	72.4944	70.8727	180.415	70.8727	2.54563	1.34802	0.111678	0.119884	erythrocyte membrane protein 1, PfEMP1 (VAR)
PF3D7_1000900		3.53935	4.81298	13.1256	0	1.31979	4.55955	5.74785	8.6931	16.2204	11.8014	10.6157	4.55955	10.6157	0.429511	-1.21923	0.112565	0.119884	erythrocyte membrane protein 1 (PfEMP1), truncated
PF3D7_0600600		0	3.0628	4.37521	1.14266	0	1.71614	0	0	0	0	0	1.71614	0	#DIV/0!	#DIV/0!	0.112934	0.119884	erythrocyte membrane protein 1 (PfEMP1), exon2 (VAR)
PF3D7_1041300	PF10_0406	115.914	133.013	245.012	329.087	277.157	220.037	87.6547	86.931	108.136	128.13	102.713	220.037	102.713	2.14225	1.09913	0.148411	0.155157	erythrocyte membrane protein 1, PfEMP1 (VAR)
PF3D7_0100100	PFA0005w	160.155	149.202	196.885	387.363	311.471	241.015	108.491	105.108	157.569	151.732	130.725	241.015	130.725	1.84368	0.88259	0.225614	0.232349	erythrocyte membrane protein 1, PfEMP1 (VAR)
PF3D7_0732800		7.07869	8.31332	4.37521	26.2813	25.0761	14.2249	7.18481	8.6931	6.17919	13.4873	8.88611	14.2249	8.88611	1.6008	0.678797	0.458382	0.465123	erythrocyte membrane protein 1 (PfEMP1), exon2
PF3D7_1300800		6.19386	14.4389	0	5.71332	3.95938	6.0611	4.31089	4.74169	8.49639	4.21479	5.44094	6.0611	5.44094	1.11398	0.155723	0.481515	0.481515	erythrocyte membrane protein 1-like (VAR-like)

## Sheet: 3D7_ICAM-1
Table S2B. var Gene expression of 3D7 long-term cultivated parasites, parasites enriched for the binding to wild-type CHO-745 cells, and parasites enriched for the binding to ICAM-1.
					Generalized lineal model using DEseq1
	Numbers represent the normalized read count
									Significantly expressed genes in ICAM-1 enriched populations
Nomenclature 1	Nomenclature 2	3D7_Ctrl_1	3D7_Ctrl_2	3D7_Ctrl_3	3D7_Ctrl_4	3D7_Ctrl_5	Average	3D7_Wild_1	3D7_Wild_2	3D7_Wild_3	3D7_Wild_4	Average	3D7_ICAM-1_1	3D7_ICAM-1_2	3D7_ICAM-1_3	3D7_ICAM-1_4	Average	X.Intercept.	choTRUE	recTRUE	deviance	converged	p	padj	name
PF3D7_1200400	PFL0020w	1085.42	961.404	1503.49	988.977	930.869	1094.03	14.6533	28.8441	28.8761	36.4489	27.2056	69735.9	69240.5	115757	70123.3	81214.3	10.0942	-5.33022	11.5455	2.43086	TRUE	0	0	erythrocyte membrane protein 1, PfEMP1 (VAR)
PF3D7_0632500	MAL6P1.4	1280.24	1220.75	7419.95	4691.57	4823.73	3887.25	28.4446	89.3236	98.3594	111.317	81.8611	8472.87	8602.62	1363.6	6409.16	6212.06	11.9239	-5.56931	6.24624	9.57999	TRUE	2.19e-11	7.665e-10	erythrocyte membrane protein 1, PfEMP1 (VAR)
PF3D7_0421100	PFD1005c	66.367	90.6391	277.093	232.851	196.367	172.664	0	2.79136	0.902379	0.985106	1.16971	71.5698	91.2467	24.7492	51.121	59.6717	7.42216	-7.21303	5.68994	7.72882	TRUE	3.61e-09	8.42333e-08	erythrocyte membrane protein 1, PfEMP1 (VAR)
PF3D7_0800300	PF08_0140	51.3809	47.6772	194.992	75.4847	64.4563	86.7982	8.61956	9.30454	7.21904	18.717	10.965	162.272	133.878	186.816	163.696	161.666	6.39077	-2.94102	3.88709	5.85233	TRUE	7.21e-09	1.26175e-07	erythrocyte membrane protein 1, PfEMP1 (VAR)
PF3D7_0600600	MAL6P1.312	0	3.66748	5.13136	1.2794	0	2.01565	0	0	0	0	0	7.08612	10.4709	23.1524	10.333	12.7606	0.826797	-28.7966	31.6392	6.79988	TRUE	4.82e-07	6.748e-06	erythrocyte membrane protein 1 (PfEMP1), exon2 (VAR)
PF3D7_0600400	MAL6P1.314	405.695	379.322	677.34	1012.01	1161.71	727.215	266.344	96.7672	99.2617	88.6596	137.758	16.2981	11.9668	16.7656	8.70144	13.433	9.50597	-2.39957	-3.36256	4.47957	TRUE	2.19e-05	0.0002555	erythrocyte membrane protein 1, PfEMP1 (VAR)
PF3D7_0700100	MAL8P1.220	13.9157	12.5742	10.2627	43.4997	22.4848	20.5474	1.72391	3.72182	1.80476	1.97021	2.30517	24.0928	27.6732	16.7656	21.2098	22.4353	4.39096	-3.18929	3.28618	3.84838	TRUE	4.14e-05	0.000414	erythrocyte membrane protein 1, PfEMP1 (VAR)
PF3D7_0937600	PFI1820w	387.498	378.798	631.157	852.081	977.337	645.374	127.569	57.6881	92.9451	97.5255	93.9321	9.92057	12.7147	18.3623	16.3152	14.3282	9.33347	-2.7797	-2.71281	3.37086	TRUE	5.89e-05	0.000515375	erythrocyte membrane protein 1, PfEMP1 (VAR)
PF3D7_1373500	PF13_0364	158.424	139.364	112.89	237.969	220.351	173.8	7.7576	13.0264	10.8286	13.7915	11.351	67.3181	68.061	43.1114	59.8224	59.5783	7.44655	-3.94456	2.39509	1.99871	TRUE	0.000179634	0.00139715	erythrocyte membrane protein 1, PfEMP1 (VAR)
PF3D7_0223500	PFB1055c	156.284	139.364	318.144	176.557	212.856	200.641	0.861956	12.0959	5.41428	3.94043	5.57814	34.0134	32.1607	23.1524	26.1043	28.8577	7.6376	-5.16372	2.37691	6.78305	TRUE	0.000387789	0.00271452	erythrocyte membrane protein 1, PfEMP1 (VAR)
PF3D7_0200800	PFB0045C	2.14087	1.57178	0	1.2794	0	0.99841	6.89565	9.30454	5.41428	18.717	10.0829	1.41722	0	0	1.08768	0.626226	0.307338	3.02275	-3.92715	6.66228	TRUE	0.000451999	0.00287636	erythrocyte membrane protein 1 (PfEMP1), truncated
PF3D7_0732800	MAL7P1.186	8.56348	9.95459	5.13136	29.4262	28.4807	16.3113	8.61956	10.235	7.21904	15.7617	10.4588	0	0.747924	3.9918	0	1.18493	4.06823	-0.684457	-3.2498	11.9177	TRUE	0.000532313	0.00310516	erythrocyte membrane protein 1 (PfEMP1), exon2
PF3D7_0420900	PFD1000c	176.622	199.616	1642.04	655.054	613.084	657.282	6.03369	2.79136	3.60952	4.92553	4.34003	184.948	254.294	30.3377	135.96	151.385	9.35859	-7.2402	5.12373	3.52724	TRUE	0.000957286	0.00515462	erythrocyte membrane protein 1, PfEMP1 (VAR)
PF3D7_0100300	PFA0015c	1765.15	1605.31	1903.73	4747.86	5113.03	3027.02	139.637	107.002	260.788	294.547	200.493	21.967	22.4377	25.5475	22.8413	23.1984	11.5638	-3.91645	-3.11157	2.51574	TRUE	0.00181032	0.00905162	erythrocyte membrane protein 1, PfEMP1 (VAR)
PF3D7_1300800	MAL13P1.6	7.49305	17.2895	0	6.39701	4.49695	7.13531	5.17174	5.58272	9.92617	4.92553	6.40154	0.708612	0.747924	0.79836	0.54384	0.699684	3.00886	-0.329317	-3.21314	4.36636	TRUE	0.00261332	0.0114001	erythrocyte membrane protein 1-like (VAR-like)
PF3D7_0200100	PFB0010w	229.073	201.711	215.517	466.982	430.208	308.698	18.963	15.8177	11.7309	10.8362	14.337	58.1062	60.5818	39.1196	58.1909	53.9996	8.27205	-4.42846	1.91192	2.85241	TRUE	0.00265165	0.0114001	erythrocyte membrane protein 1, PfEMP1 (VAR)
PF3D7_0712300	MAL7P1.50	274.031	294.97	1016.01	806.023	668.547	611.916	0.861956	4.65227	11.7309	10.8362	7.02033	54.5631	59.8339	20.7574	51.6648	46.7048	9.255	-6.44811	2.73926	6.36902	TRUE	0.00276859	0.0114001	erythrocyte membrane protein 1, PfEMP1 (VAR)
PF3D7_0500100	PFE0005w	335.046	280.3	354.064	516.878	431.707	383.599	12.9293	43.7313	33.388	29.5532	29.9005	128.967	105.457	32.7328	139.223	101.595	8.58352	-3.68267	1.76717	6.1326	TRUE	0.00329883	0.0128288	erythrocyte membrane protein 1, PfEMP1 (VAR)
PF3D7_0712900	MAL7P1.56	389.638	371.463	805.624	644.818	602.591	562.827	3.44782	7.44363	6.31666	3.94043	5.28713	17.7153	20.9419	17.5639	23.3851	19.9016	9.13331	-6.73157	1.91504	2.39297	TRUE	0.00385092	0.0141876	erythrocyte membrane protein 1, PfEMP1 (VAR)
PF3D7_1200100	PFL0005w	432.456	542.263	369.458	511.761	437.703	458.728	86.1956	186.091	203.938	216.723	173.237	63.7751	68.061	22.3541	72.3307	56.6302	8.84324	-1.40692	-1.611	4.12526	TRUE	0.00626374	0.021371	erythrocyte membrane protein 1, PfEMP1 (VAR)
PF3D7_0800100	PF08_0142	181.974	140.936	256.568	326.247	287.805	238.706	17.2391	28.8441	25.2666	12.8064	21.039	80.0732	75.5403	26.3459	84.2952	66.5636	7.8965	-3.50082	1.66252	4.77851	TRUE	0.0064113	0.021371	erythrocyte membrane protein 1, PfEMP1 (VAR)
PF3D7_0420700	PFD0995c	280.454	267.202	3289.2	1235.9	1127.24	1240	3.44782	0	7.21904	7.88085	4.63693	182.113	216.15	27.9426	133.785	139.998	10.2754	-8.06349	4.91742	5.26194	TRUE	0.00684711	0.0217862	erythrocyte membrane protein 1, PfEMP1 (VAR)
PF3D7_0200300	PFB0020C	50.3105	62.3472	56.445	15.3528	17.9878	40.4886	2.58587	2.79136	12.6333	12.8064	7.70423	2.12584	2.24377	0	1.08768	1.36432	5.33044	-2.38927	-2.48756	8.83077	TRUE	0.00855543	0.0260383	erythrocyte membrane protein 1 (PfEMP1), exon2
PF3D7_0223300	PFB1045W	19.2678	18.3374	15.3941	34.5438	50.9654	27.7017	11.2054	3.72182	8.12142	3.94043	6.74727	2.83445	0.747924	1.59672	0.54384	1.43073	4.80949	-2.04848	-2.27332	5.22001	TRUE	0.0102807	0.0299854	erythrocyte membrane protein 1 (PfEMP1), exon2
PF3D7_0712000	PF07_0049	466.71	475.725	1724.14	606.436	809.451	816.492	1.72391	3.72182	2.70714	2.95532	2.77705	29.0531	26.9252	11.177	19.5782	21.6834	9.67175	-8.20103	2.96807	1.90023	TRUE	0.0130527	0.0365476	erythrocyte membrane protein 1, PfEMP1 (VAR)
PF3D7_0115700	PFA0765c	36.3948	42.438	82.1018	71.6465	52.4644	57.0091	5.17174	8.37408	8.12142	0.985106	5.66309	22.6756	15.7064	9.58032	23.929	17.9728	5.80916	-3.3014	1.66518	5.77002	TRUE	0.0159965	0.0430675	erythrocyte membrane protein 1, PfEMP1 (VAR)
PF3D7_0712400	PF07_0050	1015.84	1073.52	4813.22	2372.01	2515.29	2357.98	4.30978	4.65227	3.60952	4.92553	4.37427	29.0531	32.1607	31.9344	27.192	30.0851	11.2028	-9.07458	2.78247	1.55361	TRUE	0.0201927	0.0506331	erythrocyte membrane protein 1, PfEMP1 (VAR)
PF3D7_1300100	PF13_0001	249.411	259.343	338.67	497.687	443.699	357.762	5.17174	25.1223	37.8999	28.5681	24.1905	75.1129	77.784	36.7246	64.717	63.5846	8.48253	-3.88821	1.39684	6.96907	TRUE	0.0202533	0.0506331	erythrocyte membrane protein 1, PfEMP1 (VAR)
PF3D7_0617400	MAL6P1.252	739.671	687.391	2642.65	2232.56	1960.67	1652.59	22268.6	22340.2	32483	36723.8	28453.9	12919.4	15069.2	7875.82	13767.9	12408.1	10.6889	4.10748	-1.19734	6.25476	TRUE	0.0359953	0.0868851	erythrocyte membrane protein 1, PfEMP1 (VAR)
PF3D7_1000900	PF10_0012	4.28174	5.76318	15.3941	0	1.49898	5.3876	6.89565	10.235	18.95	13.7915	12.468	2.83445	4.48754	3.19344	4.89456	3.8525	2.11607	1.52299	-1.68571	8.10464	TRUE	0.0393657	0.0918532	erythrocyte membrane protein 1 (PfEMP1), truncated
PF3D7_0809100	PF08_0103	6036.18	5797.24	12299.9	16501.7	16442.4	11415.5	7.7576	13.9568	13.5357	20.6872	13.9843	56.689	41.8837	39.918	39.1565	44.4118	13.4787	-9.67524	1.66933	2.62738	TRUE	0.0418345	0.0944651	erythrocyte membrane protein 1, PfEMP1 (VAR)
PF3D7_1255200	PFL2665c	163.777	163.465	538.793	583.407	521.646	394.218	12.0674	10.235	15.3405	11.8213	12.366	34.722	61.3297	27.1442	35.3496	39.6364	8.6205	-4.99189	1.67998	3.13369	TRUE	0.0504963	0.109687	erythrocyte membrane protein 1, PfEMP1 (VAR)
PF3D7_0413100	PFD0635c	25.6904	27.7681	76.9704	81.8817	65.9553	55.6532	0.861956	4.65227	0.902379	0.985106	1.85043	7.08612	11.9668	2.39508	3.26304	6.17775	5.77844	-4.89613	1.73837	7.41777	TRUE	0.0517094	0.109687	erythrocyte membrane protein 1, PfEMP1 (VAR)
PF3D7_0733000	PF07_0139	109.184	114.74	282.225	248.204	223.349	195.54	12.9293	13.0264	17.1452	9.85106	13.238	35.4306	37.3962	16.7656	28.8235	29.604	7.6019	-3.87386	1.16052	3.71907	TRUE	0.062344	0.128355	erythrocyte membrane protein 1, PfEMP1 (VAR)
PF3D7_0833500	MAL7P1.212	282.595	288.683	610.632	527.113	586.103	459.025	21.5489	29.7745	33.388	40.3894	31.2752	17.7153	9.72301	9.58032	20.6659	14.4211	8.83908	-3.87333	-1.10768	3.67668	TRUE	0.0687095	0.137419	erythrocyte membrane protein 1, PfEMP1 (VAR)
PF3D7_0632800	MAL6P1.1	297.581	267.202	487.479	498.967	458.689	401.984	7.7576	14.8873	11.7309	27.583	15.4897	31.1789	43.3796	23.9508	33.7181	33.0568	8.64839	-4.7004	1.09939	3.89782	TRUE	0.072095	0.140185	erythrocyte membrane protein 1, PfEMP1 (VAR)
PF3D7_1100200	PF11_0008	99.5505	95.8784	1046.8	413.247	394.233	409.941	5.17174	2.79136	10.8286	6.89574	6.42185	35.4306	38.1441	34.3295	55.4717	40.844	8.67694	-5.9939	2.66934	2.43141	TRUE	0.0878303	0.166166	erythrocyte membrane protein 1, PfEMP1 (VAR)
PF3D7_0100100	PFA0005w	193.749	178.659	230.911	433.717	353.76	278.159	130.155	123.75	184.085	177.319	153.828	70.8612	89.0029	59.877	92.4528	78.0485	8.12053	-0.855456	-0.978114	2.70463	TRUE	0.0928287	0.169283	erythrocyte membrane protein 1, PfEMP1 (VAR)
PF3D7_1200600	PFL0030c	17463.1	16501.6	21664.6	3996.85	3612.55	12647.7	396.5	574.09	1511.49	1659.9	1035.49	339.425	418.089	152.487	318.69	307.173	13.6265	-3.61046	-1.75313	4.48743	TRUE	0.0943147	0.169283	erythrocyte membrane protein 1, PfEMP1 (VAR2CSA)
PF3D7_0900100	PFI0005w	43.8878	48.2012	61.5763	85.7199	59.9593	59.8689	8.61956	23.2613	19.8523	16.7468	17.12	41.0995	35.9003	23.1524	38.6127	34.6912	5.8996	-1.80351	1.02177	2.55014	TRUE	0.10554	0.184695	erythrocyte membrane protein 1, PfEMP1 (VAR)
PF3D7_0400100	PFD0005w	152.002	147.223	159.072	149.69	116.921	144.982	20.6869	43.7313	45.119	30.5383	35.0189	65.1923	89.0029	26.3459	87.0144	66.8889	7.178	-2.04833	0.935503	3.6756	TRUE	0.117817	0.201151	erythrocyte membrane protein 1, PfEMP1 (VAR)
PF3D7_1101000	PF11_0522	2.14087	3.14355	0	5.11761	10.4929	4.17898	22.4109	9.30454	13.5357	3.94043	12.2979	4.25167	6.73131	5.58852	4.35072	5.23056	2.1614	1.46379	-1.24321	6.07452	TRUE	0.1213	0.202166	erythrocyte membrane protein 1 (PfEMP1), truncated
PF3D7_0300100	PFC0005w	115.607	130.457	405.378	386.379	368.75	281.314	31.8924	40.0095	41.5095	52.2106	41.4055	20.5497	20.1939	8.78196	23.929	18.3637	8.13158	-2.76031	-1.16921	3.84559	TRUE	0.125793	0.20478	erythrocyte membrane protein 1, PfEMP1 (VAR)
PF3D7_0712800	MAL7P1.55	127.382	123.123	969.827	482.334	365.752	413.684	2.58587	4.65227	3.60952	4.92553	3.9433	12.755	18.6981	16.7656	20.1221	17.0852	8.69007	-6.7125	2.11742	1.90103	TRUE	0.144202	0.229412	erythrocyte membrane protein 1, PfEMP1 (VAR)
PF3D7_1100100	PF11_0007	95.2687	101.642	92.3645	131.778	128.913	109.993	56.8891	31.6354	45.119	73.883	51.8816	106.292	112.936	55.0868	91.3652	91.4201	6.78474	-1.088	0.818015	2.32708	TRUE	0.167442	0.259085	erythrocyte membrane protein 1, PfEMP1 (VAR)
PF3D7_0412900	PFD0630c	36.3948	27.7681	41.0509	78.0435	73.4502	51.3415	0	2.79136	0.902379	1.97021	1.41599	1.41722	3.73962	3.19344	4.89456	3.31121	5.68396	-5.2069	1.26467	6.41663	TRUE	0.170256	0.259085	erythrocyte membrane protein 1, PfEMP1 (VAR)
PF3D7_1000100	PF10_0001	219.439	215.333	251.437	276.351	230.843	238.681	14.6533	61.41	18.95	24.6277	29.9102	44.6426	65.0693	34.3295	64.717	52.1896	7.89788	-2.99655	0.80564	4.69058	TRUE	0.176932	0.263516	erythrocyte membrane protein 1, PfEMP1 (VAR)
PF3D7_0412400	PFD0615c	664.74	606.706	11986.9	2743.04	2569.26	3714.12	15.5152	17.6786	23.4619	36.4489	23.2762	211.166	296.926	27.1442	153.363	172.15	11.8586	-7.31805	2.88696	2.20671	TRUE	0.190896	0.266847	erythrocyte membrane protein 1, PfEMP1 (VAR)
PF3D7_1041300	PF10_0406	140.227	159.273	287.356	368.468	314.787	254.022	105.159	102.35	126.333	149.736	120.894	83.6162	76.2882	49.4983	76.6815	71.5211	7.98552	-1.06811	-0.756541	2.98416	TRUE	0.193654	0.266847	erythrocyte membrane protein 1, PfEMP1 (VAR)
PF3D7_0421300	PFD1015c	574.824	529.689	6280.79	1192.4	1203.68	1956.28	8.61956	8.37408	6.31666	10.8362	8.53662	71.5698	97.978	21.5557	54.384	61.3719	10.9336	-7.84011	2.84609	1.48974	TRUE	0.193765	0.266847	erythrocyte membrane protein 1, PfEMP1 (VAR)
PF3D7_0324900	PFC1120c	123.1	118.931	215.517	248.204	230.843	187.319	49.9935	53.0359	44.2166	51.2255	49.6179	100.623	91.9946	41.5147	102.786	84.2295	7.54478	-1.91209	0.764588	3.03823	TRUE	0.194417	0.266847	erythrocyte membrane protein 1, PfEMP1 (VAR)
PF3D7_0600200	MAL6P1.316	358.596	346.839	4777.3	674.245	809.451	1393.29	5.17174	21.4004	15.3405	9.85106	12.9409	107.709	109.197	75.8442	103.873	99.1559	10.4438	-6.75008	2.93792	1.4988	TRUE	0.205717	0.276926	erythrocyte membrane protein 1, PfEMP1 (VAR)
PF3D7_0412700	PFD0625c	414.258	402.899	1482.96	568.054	485.671	670.769	1.72391	1.86091	3.60952	13.7915	5.24646	17.7153	14.9585	10.3787	13.0522	14.0262	9.3879	-7.00374	1.42607	3.46835	TRUE	0.230479	0.304406	erythrocyte membrane protein 1, PfEMP1 (VAR)
PF3D7_1219300	PFL0935c	550.204	445.861	2150.04	555.26	547.129	849.699	14.6533	11.1654	20.7547	28.5681	18.7854	58.1062	68.809	42.3131	55.4717	56.175	9.72958	-5.49848	1.5808	1.52107	TRUE	0.253642	0.328795	erythrocyte membrane protein 1, PfEMP1 (VAR)
PF3D7_1240400	PFL1955w	510.598	496.158	4069.17	1432.93	1413.54	1584.48	12.0674	13.9568	18.95	23.6426	17.1542	65.1923	64.3214	16.7656	57.6471	50.9816	10.6292	-6.5291	1.57201	2.04678	TRUE	0.308301	0.392383	erythrocyte membrane protein 1, PfEMP1 (VAR)
PF3D7_1300300	PF13_0003	89.9166	89.5913	1036.53	501.525	410.721	425.658	6.03369	8.37408	11.7309	12.8064	9.73627	27.6359	29.169	19.1606	25.5605	25.3815	8.7314	-5.44871	1.38313	2.32363	TRUE	0.35064	0.4383	erythrocyte membrane protein 1, PfEMP1 (VAR)
PF3D7_0800200	PF08_0141	31.0426	29.3398	71.8391	23.0292	26.9817	36.4465	6.03369	9.30454	14.4381	9.85106	9.90684	11.3378	16.4543	8.78196	16.859	13.3583	5.12171	-1.81437	0.436489	3.46439	TRUE	0.520597	0.639329	erythrocyte membrane protein 1, PfEMP1 (VAR)
PF3D7_1150400	PF11_0521	111.325	117.359	1534.28	451.629	425.711	528.06	8.61956	14.8873	12.6333	12.8064	12.2366	24.8014	21.6898	23.9508	27.7358	24.5445	9.04308	-5.43016	1.00454	1.64793	TRUE	0.575109	0.681503	erythrocyte membrane protein 1, PfEMP1 (VAR)
PF3D7_0711700	PF07_0048	1451.51	1274.19	9611.04	2520.42	2662.19	3503.87	6.03369	10.235	11.7309	12.8064	10.2015	22.6756	23.1856	15.1688	17.4029	19.6082	11.7745	-8.42429	0.943134	1.29934	TRUE	0.575249	0.681503	erythrocyte membrane protein 1, PfEMP1 (VAR)
PF3D7_1240600	PFL1960w	1451.51	1222.32	21079.6	2268.38	2569.26	5718.22	4.30978	19.5395	22.5595	12.8064	14.8038	45.3512	47.1192	27.1442	35.8935	38.877	12.4813	-8.59347	1.39307	1.35824	TRUE	0.586371	0.681503	erythrocyte membrane protein 1, PfEMP1 (VAR)
PF3D7_0808700	PF08_0106	79.2122	70.73	384.852	253.321	214.355	200.494	10.3435	8.37408	26.169	22.6574	16.886	13.4636	8.22716	5.58852	19.0344	11.5784	7.64098	-3.56387	-0.538524	3.98152	TRUE	0.593881	0.681503	erythrocyte membrane protein 1, PfEMP1 (VAR)
PF3D7_1240300	PFL1950w	898.095	830.946	1344.42	1252.53	1245.66	1114.33	46.5456	60.4795	60.4594	65.017	58.1254	69.444	86.7591	37.5229	83.2075	69.2334	10.1211	-4.26035	0.253721	2.04186	TRUE	0.660567	0.743267	erythrocyte membrane protein 1, PfEMP1 (VAR)
PF3D7_0937800	PFI1830c	226.932	268.25	415.64	559.098	505.157	395.016	105.159	98.6281	156.112	160.572	130.118	125.424	122.659	63.8688	126.715	109.667	8.62439	-1.60089	-0.245907	3.44777	TRUE	0.66894	0.743267	erythrocyte membrane protein 1, PfEMP1 (VAR)
PF3D7_1240900	MAL12P1.392	882.039	911.631	9467.36	3715.38	3426.68	3680.62	3.44782	23.2613	21.6571	21.6723	17.5097	30.4703	35.1524	15.1688	26.1043	26.724	11.8455	-7.71595	0.610625	2.50294	TRUE	0.702582	0.76845	erythrocyte membrane protein 1, PfEMP1 (VAR)
PF3D7_0808600	PF08_0107	567.331	555.361	6342.36	2735.36	2543.78	2548.84	13.7913	7.44363	54.1428	55.166	32.6359	18.4239	23.9336	18.3623	33.1743	23.4735	11.3153	-6.28719	-0.474553	3.07733	TRUE	0.758075	0.816388	erythrocyte membrane protein 1, PfEMP1 (VAR)
PF3D7_0400400	PFD0020c	61.0148	51.8686	569.581	212.381	193.369	217.643	1.72391	5.58272	7.21904	4.92553	4.8628	2.83445	2.99169	4.79016	4.35072	3.74176	7.76193	-5.48106	-0.376766	2.05632	TRUE	0.816984	0.866498	erythrocyte membrane protein 1, PfEMP1 (VAR)
PF3D7_0425800	PFD1235w	179.833	179.183	1098.11	459.305	479.675	479.221	14.6533	13.0264	41.5095	45.3149	28.626	27.6359	39.6399	24.7492	42.4195	33.6111	8.90208	-4.06331	0.232557	2.77675	TRUE	0.846387	0.884285	erythrocyte membrane protein 1, PfEMP1 (VAR)
PF3D7_0426000	PFD1245c	84.5644	88.5434	220.649	353.115	289.304	207.235	59.475	120.029	69.4832	84.7191	83.4265	79.3645	121.164	40.7164	107.68	87.2312	7.69165	-1.30952	0.0654561	7.09636	TRUE	0.915063	0.931289	erythrocyte membrane protein 1, PfEMP1 (VAR)
PF3D7_0712600	PF07_0051	897.025	766.503	3545.77	945.478	1025.3	1436.02	12.0674	10.235	11.7309	21.6723	13.9264	15.5895	13.4626	9.58032	14.6837	13.329	10.4872	-6.68804	-0.0620219	1.33454	TRUE	0.964233	0.964233	erythrocyte membrane protein 1, PfEMP1 (VAR)
PF3D7_0533100	PFE1640w	288.58	273.928	746.035	437.825	417.975	432.869	205.543	312.223	240.641	238.815	249.306	272.667	262.756	241.771	180.108	239.325	8.75182	-0.790099	-0.0590032	2.76809	TRUE	0.917984	0.931289	erythrocyte membrane protein 1 (PfEMP1), truncated, pseudogene (VAR1CSA)

## Sheet: 3D7_CD36
Table S2C. var Gene expression of 3D7 long-term cultivated parasites, parasites enriched for the binding to wild-type CHO-745 cells, and parasites enriched for the binding to CD36.
							Generalized lineal model using DEseq1
	Numbers represent the normalized read count
Nomenclature 1	Nomenclature 2	Ctrl_1	Ctrl_2	Ctrl_3	Ctrl_4	Ctrl_5	Average	wild_1	wild_2	wild_3	wild_4	Average	CD36_1	CD36_2	CD36_3	CD36_4	Average	X.Intercept.	choTRUE	recTRUE	deviance	converged	P_value	padj	name
PF3D7_0712400	PF07_0050	903.836	966.056	4373.63	2261.08	2377.5	2176.42	3.82051	4.16298	3.27403	4.42249	3.92	2990.96	2893.94	4169.92	3422.04	3369.21	11.086	-9.11701	9.74923	6.03628	TRUE	0	0	erythrocyte membrane protein 1, PfEMP1 (VAR)
PF3D7_0617400	MAL6P1.252	658.114	618.578	2401.3	2128.14	1853.26	1531.88	19740.6	19990.6	29463.8	32973.2	25542.1	1130.68	1124.41	1496.96	1543.31	1323.84	10.5795	4.0611	-4.27005	6.11596	TRUE	3.21411e-11	1.12e-09	erythrocyte membrane protein 1, PfEMP1 (VAR)
PF3D7_0712600	PF07_0051	798.118	689.771	3221.94	901.26	969.136	1316.04	10.6974	9.15855	10.6406	19.459	12.4889	617.92	699.473	1006.68	1023.64	836.927	10.3605	-6.7193	6.06777	2.99803	TRUE	1.12919e-07	2.64e-06	erythrocyte membrane protein 1, PfEMP1 (VAR)
PF3D7_1240900	MAL12P1.392	784.784	820.37	8602.72	3541.62	3238.95	3397.69	3.05641	20.8149	19.6442	19.459	15.7436	1635.07	1597.37	2365.48	2243.91	1960.46	11.7299	-7.75444	6.96154	5.14873	TRUE	7.37298e-07	1.29e-05	erythrocyte membrane protein 1, PfEMP1 (VAR)
PF3D7_0412900	PFD0630c	32.3819	24.9883	37.3018	74.3936	69.4264	47.6984	0	2.49779	0.818507	1.769	1.27132	26.9875	13.5908	22.745	17.3498	20.1683	5.57726	-5.25699	4.0133	6.13321	TRUE	4.1123e-06	5.75e-05	erythrocyte membrane protein 1, PfEMP1 (VAR)
PF3D7_0413100	PFD0635c	22.8578	24.9883	69.9408	78.0523	62.3421	51.6362	0.764102	4.16298	0.818507	0.884499	1.65752	26.0569	14.4969	21.9026	23.9593	21.6039	5.66772	-4.9441	3.70978	6.08881	TRUE	8.47939e-06	9.89e-05	erythrocyte membrane protein 1, PfEMP1 (VAR)
PF3D7_0808600	PF08_0107	504.776	499.765	5763.12	2607.43	2404.42	2355.9	12.2256	6.66077	49.1104	49.5319	29.3822	1218.16	1420.69	1389.13	1547.44	1393.85	11.2014	-6.32528	5.56877	6.53246	TRUE	1.0294e-05	0.000103	erythrocyte membrane protein 1, PfEMP1 (VAR)
PF3D7_0426000	PFD1245c	75.2403	79.6796	200.497	336.6	273.455	193.094	52.723	107.405	63.025	76.0669	74.8049	6.51422	10.8726	9.26649	8.26181	8.72879	7.59093	-1.36607	-3.09871	3.95009	TRUE	0.000229119	0.00200479	erythrocyte membrane protein 1, PfEMP1 (VAR)
PF3D7_0100300	PFA0015c	1570.52	1444.61	1729.87	4525.81	4832.93	2820.75	123.784	95.7485	236.548	264.465	180.137	24.1957	29.8998	26.1147	23.1331	25.8358	11.4619	-3.96909	-2.80165	2.49685	TRUE	0.00661674	0.0433198	erythrocyte membrane protein 1, PfEMP1 (VAR)
PF3D7_1200400	PFL0020w	965.742	865.16	1366.18	942.725	879.873	1003.94	12.9897	25.8105	26.1922	32.7265	24.4297	11.1672	6.34237	5.89686	5.78327	7.29743	9.97023	-5.36176	-1.74588	2.4595	TRUE	0.00663191	0.0433198	erythrocyte membrane protein 1, PfEMP1 (VAR)
PF3D7_0200300	PFB0020C	44.7632	56.1057	51.2899	14.6348	17.0024	36.7592	2.2923	2.49779	11.4591	11.4985	6.93692	1.86121	0.906054	0.842408	0.826181	1.10896	5.19132	-2.40289	-2.65223	6.41594	TRUE	0.00682917	0.0433198	erythrocyte membrane protein 1 (PfEMP1), exon2
PF3D7_0600400	MAL6P1.314	360.963	341.349	615.479	964.677	1098.07	676.108	236.107	86.59	90.0357	79.6049	123.084	26.0569	28.0877	29.4843	33.0473	29.169	9.40085	-2.45692	-2.07726	3.92447	TRUE	0.00742625	0.0433198	erythrocyte membrane protein 1, PfEMP1 (VAR)
PF3D7_0937600	PFI1820w	344.772	340.878	573.515	812.232	923.796	599.038	113.087	51.6209	84.3062	87.5654	84.1449	29.7793	19.0271	28.6419	21.4807	24.7322	9.22603	-2.831	-1.76688	3.12772	TRUE	0.00974536	0.052475	erythrocyte membrane protein 1, PfEMP1 (VAR)
PF3D7_1200600	PFL0030c	15537.6	14849.6	19686	3809.93	3414.64	11459.6	351.487	513.712	1371	1490.38	931.644	175.884	174.868	109.513	117.318	144.396	13.4842	-3.6206	-2.68981	4.11329	TRUE	0.0124787	0.0623935	erythrocyte membrane protein 1, PfEMP1 (VAR2CSA)
PF3D7_0421100	PFD1005c	59.0493	81.5655	251.787	221.961	185.609	159.994	0	2.49779	0.818507	0.884499	1.0502	2.79181	6.34237	6.73926	10.7404	6.65345	7.31546	-7.26026	2.68308	5.84115	TRUE	0.013881	0.064778	erythrocyte membrane protein 1, PfEMP1 (VAR)
PF3D7_1000900	PF10_0011	3.80963	5.18625	13.9882	0	1.41687	4.88018	6.11281	9.15855	17.1886	12.383	11.2107	0.930603	2.71816	2.52722	1.65236	1.95709	2.02115	1.46451	-2.51411	6.83167	TRUE	0.0155387	0.0679818	erythrocyte membrane protein 1 (PfEMP1), truncated
PF3D7_1101000	PF11_0522	1.90482	2.82886	0	4.87827	9.91806	3.906	19.8666	8.32596	12.2776	3.538	11.002	0.930603	3.62421	2.52722	0.826181	1.97706	2.04841	1.41481	-2.48235	5.76991	TRUE	0.0189064	0.0778499	erythrocyte membrane protein 1 (PfEMP1), truncated
PF3D7_0100100	PFA0005w	172.386	160.774	209.822	413.433	334.38	258.159	115.379	110.735	166.975	159.21	138.075	61.4198	53.4572	44.6476	54.528	53.5131	8.01276	-0.903587	-1.36761	2.75398	TRUE	0.0219635	0.0854136	erythrocyte membrane protein 1, PfEMP1 (VAR)
PF3D7_0712300	MAL7P1.50	243.817	265.441	923.219	768.327	631.922	566.545	0.764102	4.16298	10.6406	9.72949	6.32429	29.7793	21.7453	24.4298	28.9163	26.2177	9.14407	-6.4886	2.05701	5.41088	TRUE	0.0268442	0.0988997	erythrocyte membrane protein 1, PfEMP1 (VAR)
PF3D7_1240300	PFL1950w	799.071	747.762	1221.63	1193.96	1177.41	1027.97	41.2615	54.1187	54.8399	58.3769	52.1493	23.2651	27.1816	21.9026	16.5236	22.2182	10.0047	-4.30058	-1.23153	1.28743	TRUE	0.0399563	0.139847	erythrocyte membrane protein 1, PfEMP1 (VAR)
PF3D7_1240400	PFL1955w	454.299	446.489	3697.54	1365.91	1336.1	1460.07	10.6974	12.4889	17.1886	21.228	15.4007	95.8521	86.9811	166.797	140.451	122.52	10.5112	-6.56674	2.99247	1.91957	TRUE	0.0518686	0.169006	erythrocyte membrane protein 1, PfEMP1 (VAR)
PF3D7_0412700	PFD0625c	368.582	362.566	1347.53	541.488	459.064	615.845	1.5282	1.66519	3.27403	12.383	4.7126	19.5427	13.5908	37.066	21.4807	22.92	9.2646	-7.03595	2.29039	3.96434	TRUE	0.0531161	0.169006	erythrocyte membrane protein 1, PfEMP1 (VAR)
PF3D7_0833500	MAL7P1.212	251.436	259.784	554.864	502.462	553.994	424.508	19.1025	26.6431	30.2847	36.2645	28.0737	18.6121	10.8726	9.26649	14.8713	13.4056	8.72647	-3.91665	-1.06648	3.30574	TRUE	0.0861952	0.262333	erythrocyte membrane protein 1, PfEMP1 (VAR)
PF3D7_0115700	PFA0765c	32.3819	38.1896	74.6035	68.2957	49.5903	52.6122	4.58461	7.49336	7.36656	0.884499	5.08226	1.86121	0.906054	0.842408	4.13091	1.93514	5.69732	-3.34683	-1.38607	6.11841	TRUE	0.10751	0.311649	erythrocyte membrane protein 1, PfEMP1 (VAR)
PF3D7_0425800	PFD1235w	160.005	161.245	997.822	437.825	453.397	442.059	12.9897	11.6563	37.6513	40.6869	25.7461	5.58362	4.53027	11.7937	2.47854	6.09654	8.78585	-4.10011	-2.07722	3.30056	TRUE	0.111303	0.311649	erythrocyte membrane protein 1, PfEMP1 (VAR)
PF3D7_1240600	PFL1960w	1291.47	1099.96	19154.5	2162.29	2428.51	5227.34	3.82051	17.4845	20.4627	11.4985	13.3165	147.966	163.996	239.244	252.811	201.004	12.3518	-8.61678	3.91611	1.44959	TRUE	0.151706	0.408438	erythrocyte membrane protein 1, PfEMP1 (VAR)
PF3D7_0800200	PF08_0141	27.6198	26.4027	65.2781	21.9522	25.5036	33.3513	5.34871	8.32596	13.0961	8.84499	8.90394	5.58362	0	5.05445	6.60945	4.31188	5.00532	-1.8524	-1.03872	7.84994	TRUE	0.191715	0.49704	erythrocyte membrane protein 1, PfEMP1 (VAR)
PF3D7_0937800	PFI1830c	201.911	241.396	377.68	532.951	477.484	366.284	93.2204	88.2552	141.602	144.173	116.813	80.9624	79.7327	62.3382	54.528	69.3903	8.51548	-1.64765	-0.751607	3.10748	TRUE	0.199765	0.499412	erythrocyte membrane protein 1, PfEMP1 (VAR)
PF3D7_0324900	PFC1120c	109.527	107.025	195.834	236.596	218.197	173.436	44.3179	47.458	40.1068	45.9939	44.4692	28.8487	25.3695	24.4298	27.264	26.478	7.434	-1.95935	-0.748109	1.74554	TRUE	0.223048	0.536502	erythrocyte membrane protein 1, PfEMP1 (VAR)
PF3D7_0732800	MAL7P1.186	7.61927	8.95806	4.66272	28.05	26.9204	15.2421	7.64102	9.15855	6.54805	14.152	9.3749	5.58362	2.71816	5.89686	4.13091	4.58238	3.96422	-0.737979	-1.0296	4.28796	TRUE	0.22993	0.536502	erythrocyte membrane protein 1 (PfEMP1), exon2
PF3D7_1200100	PFL0005w	384.773	487.979	335.716	487.827	413.725	422.004	76.4102	166.519	184.982	194.59	155.625	106.089	129.566	58.9686	102.446	99.2673	8.7228	-1.4412	-0.648639	2.82331	TRUE	0.264142	0.589676	erythrocyte membrane protein 1, PfEMP1 (VAR)
PF3D7_0800300	PF08_0140	45.7156	42.9044	177.183	71.9544	60.9252	79.7366	7.64102	8.32596	6.54805	16.8055	9.83013	6.51422	1.81211	2.52722	6.60945	4.36575	6.3007	-3.00544	-1.16886	3.01156	TRUE	0.284623	0.589676	erythrocyte membrane protein 1, PfEMP1 (VAR)
PF3D7_1373500	PF13_0364	140.956	125.413	102.58	226.839	208.279	160.814	6.87691	11.6563	9.82208	12.383	10.1846	6.51422	5.43632	3.36963	9.08799	6.10204	7.33396	-3.9885	-0.735053	2.72424	TRUE	0.286079	0.589676	erythrocyte membrane protein 1, PfEMP1 (VAR)
PF3D7_0200800	PF02_0008	1.90482	1.41443	0	1.21957	0	0.907763	6.11281	8.32596	4.91104	16.8055	9.03882	2.79181	5.43632	4.21204	4.13091	4.14277	0.155262	3.01792	-1.1219	3.01609	TRUE	0.286414	0.589676	erythrocyte membrane protein 1 (PfEMP1), truncated
PF3D7_0632500	MAL6P1.4	1139.08	1098.54	6742.29	4472.15	4559.47	3602.31	25.2154	79.9292	89.2172	99.9484	73.5775	38.1547	27.1816	38.7508	31.3949	33.8705	11.8145	-5.61351	-1.11899	3.0096	TRUE	0.323135	0.64627	erythrocyte membrane protein 1, PfEMP1 (VAR)
PF3D7_0712800	MAL7P1.55	113.337	110.797	881.254	459.777	345.715	382.176	2.2923	4.16298	3.27403	4.42249	3.53795	13.0284	5.43632	8.42408	7.43563	8.58112	8.57587	-6.75491	1.27965	2.07401	TRUE	0.372552	0.7225	erythrocyte membrane protein 1, PfEMP1 (VAR)
PF3D7_0712000	PF07_0049	415.25	428.101	1566.67	578.075	765.107	750.641	1.5282	3.33038	2.45552	2.6535	2.4919	7.44482	3.62421	5.05445	4.13091	5.0636	9.55048	-8.23638	1.02456	1.68596	TRUE	0.385388	0.7225	erythrocyte membrane protein 1, PfEMP1 (VAR)
PF3D7_1000100	PF10_0001	195.244	193.777	228.473	263.426	218.197	219.824	12.9897	54.9513	17.1886	22.1125	26.8105	27.9181	33.524	36.2235	53.7018	37.8418	7.77922	-3.03568	0.49937	4.4573	TRUE	0.412703	0.7225	erythrocyte membrane protein 1, PfEMP1 (VAR)
PF3D7_0420900	PFD1000c	157.147	179.633	1492.07	624.418	579.498	606.553	5.34871	2.49779	3.27403	4.42249	3.88575	1.86121	1.81211	1.68482	0.826181	1.54608	9.2432	-7.28434	-1.33344	1.87427	TRUE	0.413118	0.7225	erythrocyte membrane protein 1, PfEMP1 (VAR)
PF3D7_1300800	MAL13P1.6	6.66686	15.5587	0	6.09783	4.2506	6.5148	4.58461	4.99558	9.00357	4.42249	5.75156	1.86121	6.34237	1.68482	3.30473	3.29828	2.84881	-0.32447	-0.804742	4.66998	TRUE	0.431986	0.7225	erythrocyte membrane protein 1-like (VAR-like)
PF3D7_1041300	PF10_0406	124.765	143.329	261.112	351.235	297.542	235.597	93.2204	91.5855	114.591	134.444	108.46	85.6154	81.5448	62.3382	86.749	79.0619	7.87703	-1.11622	-0.456002	2.95206	TRUE	0.43787	0.7225	erythrocyte membrane protein 1, PfEMP1 (VAR)
PF3D7_0632800	MAL6P1.1	264.77	240.453	442.958	475.631	433.561	371.475	6.87691	13.3215	10.6406	24.766	13.9013	8.37542	10.8726	8.42408	11.5665	9.80967	8.53466	-4.74289	-0.496775	3.69286	TRUE	0.439477	0.7225	erythrocyte membrane protein 1, PfEMP1 (VAR)
PF3D7_1219300	PFL0935c	489.538	401.227	1953.68	529.292	517.156	778.178	12.9897	9.99115	18.8257	25.6505	16.8642	5.58362	12.6847	5.89686	7.43563	7.90021	9.60283	-5.5274	-1.09386	1.58594	TRUE	0.443821	0.7225	erythrocyte membrane protein 1, PfEMP1 (VAR)
PF3D7_0900100	PFI0005w	39.0487	43.3759	55.9526	81.711	56.6746	55.3526	7.64102	20.8149	18.0071	15.0365	15.3749	12.0978	9.06054	6.73926	16.5236	11.1053	5.78693	-1.84606	-0.466863	2.90459	TRUE	0.499846	0.795209	erythrocyte membrane protein 1, PfEMP1 (VAR)
PF3D7_0808700	PF08_0106	70.4782	63.6494	349.704	241.474	202.612	185.584	9.16922	7.49336	23.7367	20.3435	15.1857	4.65301	10.8726	14.3209	9.08799	9.73365	7.52975	-3.60601	-0.639401	3.81342	TRUE	0.531385	0.811205	erythrocyte membrane protein 1, PfEMP1 (VAR)
PF3D7_0500100	PFE0005w	298.104	252.24	321.728	492.705	408.057	354.567	11.4615	39.132	30.2847	26.535	26.8533	22.3345	34.43	9.26649	16.5236	20.6387	8.46996	-3.72435	-0.38089	5.27077	TRUE	0.533078	0.811205	erythrocyte membrane protein 1, PfEMP1 (VAR)
PF3D7_1150400	PF11_0521	99.0505	105.611	1394.15	430.507	402.39	486.342	7.64102	13.3215	11.4591	11.4985	10.98	2.79181	3.62421	9.26649	5.78327	5.36645	8.92443	-5.46786	-1.03127	1.86832	TRUE	0.573893	0.821958	erythrocyte membrane protein 1, PfEMP1 (VAR)
PF3D7_0300100	PFC0005w	102.86	117.398	368.355	368.309	348.549	261.094	28.2718	35.8016	37.6513	46.8784	37.1508	21.4039	36.2421	21.9026	31.3949	27.7359	8.02413	-2.80934	-0.42104	3.48893	TRUE	0.577066	0.821958	erythrocyte membrane protein 1, PfEMP1 (VAR)
PF3D7_0700100	MAL8P1.220	12.3813	11.3154	9.32544	41.4653	21.253	19.1481	1.5282	3.33038	1.63701	1.769	2.06615	0	1.81211	1.68482	1.65236	1.28732	4.27619	-3.23116	-0.668783	4.00868	TRUE	0.578921	0.821958	erythrocyte membrane protein 1, PfEMP1 (VAR)
PF3D7_1255200	PFL2665c	145.718	147.101	489.586	556.123	493.069	366.319	10.6974	9.15855	13.9146	10.614	11.0961	5.58362	5.43632	13.4785	6.60945	7.77698	8.51506	-5.04294	-0.510692	3.00467	TRUE	0.587113	0.821958	erythrocyte membrane protein 1, PfEMP1 (VAR)
PF3D7_0200100	PFB0010w	203.815	181.519	195.834	445.142	406.64	286.59	16.8102	14.1541	10.6406	9.72949	12.8336	11.1672	11.7787	6.73926	9.91418	9.89984	8.16419	-4.48068	-0.377633	2.31532	TRUE	0.616174	0.845729	erythrocyte membrane protein 1, PfEMP1 (VAR)
PF3D7_1100200	PF11_0008	88.574	86.2803	951.195	393.92	372.635	378.521	4.58461	2.49779	9.82208	6.19149	5.77399	4.65301	1.81211	6.73926	0.826181	3.50764	8.56221	-6.03285	-0.719289	3.04903	TRUE	0.653479	0.868737	erythrocyte membrane protein 1, PfEMP1 (VAR)
PF3D7_0809100	PF08_0103	5370.63	5216.89	11176.5	15730	15541.6	10607.1	6.87691	12.4889	12.2776	18.5745	12.5545	9.30603	9.06054	10.9513	9.08799	9.60147	13.3727	-9.72487	-0.384316	2.44904	TRUE	0.657758	0.868737	erythrocyte membrane protein 1, PfEMP1 (VAR)
PF3D7_0400100	PFD0005w	135.242	132.485	144.544	142.689	110.515	133.095	18.3384	39.132	40.9253	27.4195	31.4538	40.9465	47.1148	23.5874	36.352	37.0002	7.0548	-2.08019	0.23413	1.871	TRUE	0.704169	0.895223	erythrocyte membrane protein 1, PfEMP1 (VAR)
PF3D7_1300300	PF13_0003	80.0023	80.6225	941.87	478.07	388.221	393.757	5.34871	7.49336	10.6406	11.4985	8.74529	4.65301	2.71816	6.73926	9.91418	6.00615	8.61918	-5.49144	-0.53953	2.60608	TRUE	0.721057	0.895223	erythrocyte membrane protein 1, PfEMP1 (VAR)
PF3D7_0600200	MAL6P1.316	319.057	312.118	4340.99	642.712	765.107	1276	4.58461	19.1497	13.9146	8.84499	11.6235	4.65301	4.53027	13.4785	4.13091	6.69818	10.317	-6.77819	-0.794586	1.57753	TRUE	0.727216	0.895223	erythrocyte membrane protein 1, PfEMP1 (VAR)
PF3D7_0421300	PFD1015c	511.443	476.663	5707.17	1136.64	1137.74	1793.93	7.64102	7.49336	5.72955	9.72949	7.64835	15.8202	15.4029	10.9513	8.26181	12.6091	10.8086	-7.87364	0.721148	1.25763	TRUE	0.728967	0.895223	erythrocyte membrane protein 1, PfEMP1 (VAR)
PF3D7_1100100	PF11_0007	84.7643	91.4665	83.929	125.615	121.85	101.525	50.4307	28.3083	40.9253	66.3374	46.5004	41.8771	44.3966	37.9084	39.6567	40.9597	6.66881	-1.13002	-0.182843	1.51289	TRUE	0.766164	0.924681	erythrocyte membrane protein 1, PfEMP1 (VAR)
PF3D7_0712900	MAL7P1.56	346.677	334.277	732.047	614.662	569.58	519.448	3.05641	6.66077	5.72955	3.538	4.74618	0.930603	6.34237	6.73926	7.43563	5.36197	9.01776	-6.77242	0.186761	5.63687	TRUE	0.792392	0.940126	erythrocyte membrane protein 1, PfEMP1 (VAR)
PF3D7_0733000	PF07_0139	97.1456	103.253	256.45	236.596	211.113	180.912	11.4615	11.6563	15.5516	8.84499	11.8786	12.0978	19.9332	8.42408	12.3927	13.212	7.49113	-3.91979	0.150793	3.43362	TRUE	0.822698	0.959814	erythrocyte membrane protein 1, PfEMP1 (VAR)
PF3D7_0420700	PFD0995c	249.531	240.453	2988.8	1178.1	1065.48	1144.47	3.05641	0	6.54805	7.07599	4.17011	3.72241	1.81211	7.58167	0	3.27905	10.1598	-8.10121	-0.34535	6.30897	TRUE	0.839781	0.963683	erythrocyte membrane protein 1, PfEMP1 (VAR)
PF3D7_0412400	PFD0615c	591.446	545.97	10892.1	2614.75	2428.51	3414.56	13.7538	15.8193	21.2812	32.7265	20.8952	15.8202	10.8726	18.533	22.3069	16.8832	11.7373	-7.35243	-0.307202	1.61589	TRUE	0.883898	0.988599	erythrocyte membrane protein 1, PfEMP1 (VAR)
PF3D7_0223300	PF02_0221	17.1433	16.5017	13.9882	32.9283	48.1734	25.747	9.93332	3.33038	7.36656	3.538	6.04206	4.65301	4.53027	6.73926	9.91418	6.45918	4.70141	-2.09988	0.094449	4.08837	TRUE	0.906969	0.988599	erythrocyte membrane protein 1 (PfEMP1), exon2
PF3D7_0800100	PF08_0142	161.909	126.827	233.136	310.99	272.038	220.98	15.282	25.8105	22.9182	11.4985	18.8773	25.1263	19.9332	10.1089	23.9593	19.7819	7.78534	-3.54625	0.0660093	3.8473	TRUE	0.915825	0.988599	erythrocyte membrane protein 1, PfEMP1 (VAR)
PF3D7_0223500	PFB1055c	139.052	125.413	289.089	168.3	201.195	184.61	0.764102	10.8237	4.91104	3.538	5.00922	3.72241	6.34237	4.21204	4.95709	4.80848	7.51832	-5.20016	-0.0525882	6.63856	TRUE	0.942651	0.999782	erythrocyte membrane protein 1, PfEMP1 (VAR)
PF3D7_1300100	PF13_0001	221.911	233.381	307.74	474.412	419.392	331.367	4.58461	22.4801	34.3773	25.6505	21.7731	27.9181	26.2756	15.1633	16.5236	21.4702	8.37195	-3.93003	-0.0197193	6.94775	TRUE	0.974378	0.999998	erythrocyte membrane protein 1, PfEMP1 (VAR)
PF3D7_0711700	PF07_0048	1291.47	1146.63	8733.28	2402.55	2516.35	3218.05	5.34871	9.15855	10.6406	11.4985	9.16158	11.1672	10.8726	7.58167	6.60945	9.05775	11.6517	-8.45674	-0.0164224	1.35766	TRUE	0.992115	0.999998	erythrocyte membrane protein 1, PfEMP1 (VAR)
PF3D7_0400400	PFD0020c	54.2873	46.6762	517.562	202.448	182.776	200.75	1.5282	4.99558	6.54805	4.42249	4.37358	6.51422	4.53027	1.68482	4.95709	4.4216	7.64535	-5.51783	0.0156757	2.41999	TRUE	0.992191	0.999998	erythrocyte membrane protein 1, PfEMP1 (VAR)
PF3D7_0600600	MAL6P1.312	0	3.30034	4.66272	1.21957	0	1.83653	0	0	0	0	0	0	0	0	0	0	0.75444	-31.7672	0.087376	2.3197	TRUE	0.999998	0.999998	erythrocyte membrane protein 1 (PfEMP1), exon2 (VAR)
PF3D7_0533100	PFE1640w	288.58	273.928	746.035	437.825	417.975	432.869	205.543	312.223	240.641	238.815	249.306	272.667	262.756	241.771	180.108	239.325	8.75182	-0.790099	-0.0590032	2.76809	TRUE	0.917984	0.988599	erythrocyte membrane protein 1 (PfEMP1), truncated, pseudogene (VAR1CSA)

## Sheet: 3D7_P-selectin
Table S2D. var Gene expression of 3D7 long-term cultivated parasites, parasites enriched for the binding to wild-type CHO-745 cells, and parasites enriched for the binding to P-selectin.
					Generalized lineal model using DEseq1
	Numbers represent the normalized read count
									Significantly expressed genes in P_selectin enriched populations
Nomenclature 1	Nomenclature 2	3D7_Ctrl_1	3D7_Ctrl_2	3D7_Ctrl_3	3D7_Ctrl_4	3D7_Ctrl_5	Average	3D7_Wild_1	3D7_Wild_2	3D7_Wild_3	3D7_Wild_4	Average	3D7_P-sele_1	3D7_P-sele_2	3D7_P-sele_3	3D7_P-sele_4	Average	X.Intercept.	choTRUE	recTRUE	deviance	converged	P-value	Padj	name
PF3D7_0617400	MAL6P1.252	424.728	401.397	1511.2	1203.25	1043.98	916.911	12009.1	12302.4	18222.7	20319.8	15713.5	98362.1	95008.9	93328.8	99745.1	96611.2	9.83874	4.10098	2.62019	5.65075	TRUE	5.59437e-06	0.000391606	erythrocyte membrane protein 1, PfEMP1 (VAR)
PF3D7_0600400	MAL6P1.314	232.955	221.503	387.337	545.426	618.566	401.157	143.635	53.2881	55.685	49.0567	75.4162	5.70215	16.0024	5.14095	6.88562	8.43278	8.6477	-2.41029	-3.1645	5.47144	TRUE	5.51389e-05	0.00192986	erythrocyte membrane protein 1, PfEMP1 (VAR)
PF3D7_0426000	PFD1245c	48.5579	51.7043	126.178	190.313	154.043	114.159	32.0738	66.0977	38.9795	46.8764	46.0069	293.661	341.384	141.376	133.122	227.386	6.83056	-1.30719	2.30437	8.02589	TRUE	0.000102063	0.00238147	erythrocyte membrane protein 1, PfEMP1 (VAR)
PF3D7_0937600	PFI1820w	222.506	221.197	360.928	459.233	520.394	356.852	68.7961	31.7679	52.1415	53.9624	51.667	2.85108	24.0036	5.14095	4.59041	9.14651	8.47851	-2.78701	-2.5062	7.86381	TRUE	0.00022953	0.00401678	erythrocyte membrane protein 1, PfEMP1 (VAR)
PF3D7_0100300	PFA0015c	1013.57	937.409	1088.65	2558.88	2722.49	1664.2	75.3038	58.9243	146.3	162.977	110.876	11.4043	21.3365	15.4229	9.18083	14.3361	10.7007	-3.90807	-2.95374	3.12727	TRUE	0.00197262	0.0276166	erythrocyte membrane protein 1, PfEMP1 (VAR)
PF3D7_1200400	PFL0020w	623.262	561.405	859.772	533.014	495.651	614.621	7.90225	15.884	16.1993	20.1678	15.0383	57.0215	45.3401	46.2686	64.2658	53.224	9.26211	-5.354	1.82695	2.26829	TRUE	0.00237902	0.0277552	erythrocyte membrane protein 1, PfEMP1 (VAR)
PF3D7_0809100	PF08_0103	3466.05	3385.26	7033.7	8893.68	8754.91	6306.72	4.18355	7.68578	7.59342	11.4466	7.72733	57.0215	18.6695	38.5571	36.7233	37.7429	12.6226	-9.67577	2.28959	3.63051	TRUE	0.00401337	0.0401337	erythrocyte membrane protein 1, PfEMP1 (VAR)
PF3D7_0420700	PFD0995c	161.04	156.031	1880.93	666.095	600.209	692.862	1.85935	0	4.04982	4.3606	2.56744	125.447	77.3449	89.9666	84.9227	94.4204	9.43565	-8.07717	5.20237	4.43858	TRUE	0.00501775	0.0439053	erythrocyte membrane protein 1, PfEMP1 (VAR)
PF3D7_0712400	PF07_0050	583.309	626.877	2752.44	1278.41	1339.3	1316.07	2.32419	2.56193	2.02491	2.72537	2.4091	31.3618	26.6707	23.1343	20.6569	25.4559	10.3615	-9.09377	3.40082	1.54387	TRUE	0.0066924	0.052052	erythrocyte membrane protein 1, PfEMP1 (VAR)
PF3D7_0200800	PF02_0008	1.22931	0.917828	0	0.68954	0	0.567336	3.71871	5.12386	3.03737	10.3564	5.55909	0	0	0	0	0	-0.561007	3.03362	-30.3912	2.51873	TRUE	0.0081618	0.0571326	erythrocyte membrane protein 1 (PfEMP1), truncated
PF3D7_0712900	MAL7P1.56	223.735	216.913	460.697	347.528	320.856	313.946	1.85935	4.09908	3.54359	2.1803	2.92058	8.55323	10.6683	12.8524	11.476	10.8875	8.29078	-6.74672	1.90518	2.37074	TRUE	0.00955632	0.060813	erythrocyte membrane protein 1, PfEMP1 (VAR)
PF3D7_0712300	MAL7P1.50	157.352	172.246	581.006	434.41	355.975	340.198	0.464838	2.56193	6.58096	5.99582	3.90089	25.6597	13.3353	23.1343	18.3617	20.1227	8.40792	-6.45061	2.3719	5.6885	TRUE	0.0115655	0.0674652	erythrocyte membrane protein 1, PfEMP1 (VAR)
PF3D7_0420900	PFD1000c	101.418	116.564	939	353.044	326.443	367.294	3.25387	1.53716	2.02491	2.72537	2.38533	39.9151	40.006	28.2752	45.9041	38.5251	8.51926	-7.26424	4.01289	1.90498	TRUE	0.014205	0.0764883	erythrocyte membrane protein 1, PfEMP1 (VAR)
PF3D7_1300800	MAL13P1.6	4.3026	10.0961	0	3.4477	2.39445	4.04817	2.78903	3.07431	5.5685	2.72537	3.53931	0	0	0	0	0	2.14337	-0.319832	-29.7421	3.33566	TRUE	0.0159185	0.0789603	erythrocyte membrane protein 1-like (VAR-like)
PF3D7_0421100	PFD1005c	38.1087	52.9281	158.456	125.496	104.558	95.9094	0	1.53716	0.506228	0.545074	0.647115	5.70215	5.33413	2.57048	4.59041	4.54929	6.57591	-7.22197	2.82632	5.14525	TRUE	0.0169201	0.0789603	erythrocyte membrane protein 1, PfEMP1 (VAR)
PF3D7_0732800	MAL7P1.186	4.91725	5.81291	2.93437	15.8594	15.1648	8.93776	4.64838	5.63624	4.04982	8.72119	5.76391	0	0	2.57048	0	0.642619	3.19949	-0.674844	-3.15694	5.34762	TRUE	0.0255216	0.111657	erythrocyte membrane protein 1 (PfEMP1), exon2
PF3D7_0100100	PFA0005w	111.253	104.326	132.047	233.754	188.363	153.949	70.1906	68.1473	103.27	98.1134	84.9304	28.5108	34.6719	33.4162	48.1993	36.1995	7.26714	-0.85909	-1.22601	2.47806	TRUE	0.0415727	0.171182	erythrocyte membrane protein 1, PfEMP1 (VAR)
PF3D7_1373500	PF13_0364	90.9692	81.3808	64.5562	128.254	117.328	96.4977	4.18355	7.1734	6.07473	7.63104	6.26568	14.2554	16.0024	12.8524	16.0664	14.7941	6.59788	-3.95369	1.24407	1.4393	TRUE	0.0735936	0.286197	erythrocyte membrane protein 1, PfEMP1 (VAR)
PF3D7_1240900	MAL12P1.392	506.477	532.34	5413.92	2002.42	1824.57	2055.95	1.85935	12.8096	12.1495	11.9916	9.70252	79.8301	85.3461	59.1209	78.037	75.5835	11.0054	-7.72767	2.96228	2.38763	TRUE	0.0839065	0.288878	erythrocyte membrane protein 1, PfEMP1 (VAR)
PF3D7_0500100	PFE0005w	192.388	163.679	202.472	278.574	229.867	213.396	6.97258	24.0821	18.7304	16.3522	16.5343	25.6597	45.3401	28.2752	36.7233	33.9996	7.73741	-3.69176	1.04341	3.25739	TRUE	0.0891681	0.288878	erythrocyte membrane protein 1, PfEMP1 (VAR)
PF3D7_0800100	PF08_0142	104.492	82.2986	146.719	175.833	153.245	132.517	9.29677	15.884	14.1744	7.08597	11.6103	25.6597	18.6695	35.9867	18.3617	24.6694	7.04722	-3.50951	1.08483	3.03195	TRUE	0.0907001	0.288878	erythrocyte membrane protein 1, PfEMP1 (VAR)
PF3D7_0223500	PFB1055c	89.7399	81.3808	181.931	95.1565	113.337	112.309	0.464838	6.66101	3.03737	2.1803	3.08588	11.4043	2.66707	5.14095	11.476	7.67209	6.79994	-5.182	1.32715	8.27545	TRUE	0.0907903	0.288878	erythrocyte membrane protein 1, PfEMP1 (VAR)
PF3D7_0413100	PFD0635c	14.7518	16.215	44.0156	44.1305	35.1186	30.8463	0.464838	2.56193	0.506228	0.545074	1.01952	5.70215	2.66707	0	4.59041	3.23991	4.92385	-4.9019	1.66858	7.46353	TRUE	0.124178	0.377933	erythrocyte membrane protein 1, PfEMP1 (VAR)
PF3D7_0712800	MAL7P1.55	73.1442	71.8965	554.597	259.956	194.749	230.869	1.39452	2.56193	2.02491	2.72537	2.17668	14.2554	5.33413	15.4229	6.88562	10.4745	7.84856	-6.72852	2.26628	2.14602	TRUE	0.134284	0.391661	erythrocyte membrane protein 1, PfEMP1 (VAR)
PF3D7_1101000	PF11_0522	1.22931	1.83566	0	2.75816	5.58705	2.28204	12.0858	5.12386	7.59342	2.1803	6.74584	2.85108	2.66707	0	2.29521	1.95334	1.29467	1.46295	-1.80073	5.40716	TRUE	0.141333	0.392848	erythrocyte membrane protein 1 (PfEMP1), truncated
PF3D7_1300100	PF13_0001	143.215	151.442	193.669	268.231	236.252	198.562	2.78903	13.8344	21.2616	15.8072	13.423	22.8086	32.0048	20.5638	25.2473	25.1561	7.63307	-3.88958	0.909368	6.2573	TRUE	0.148435	0.392848	erythrocyte membrane protein 1, PfEMP1 (VAR)
PF3D7_0700100	MAL8P1.220	7.99054	7.34263	5.86875	23.4444	11.9722	11.3237	0.929677	2.04954	1.01246	1.09015	1.27046	0	2.66707	7.71143	4.59041	3.74223	3.52703	-3.18448	1.58772	4.90896	TRUE	0.151527	0.392848	erythrocyte membrane protein 1, PfEMP1 (VAR)
PF3D7_1240400	PFL1955w	293.191	289.728	2326.96	772.285	752.655	886.964	6.50774	7.68578	10.6308	13.0818	9.47652	42.7661	24.0036	48.839	39.0185	38.6568	9.79215	-6.54824	2.02878	1.65524	TRUE	0.2034	0.491809	erythrocyte membrane protein 1, PfEMP1 (VAR)
PF3D7_1219300	PFL0935c	315.934	260.357	1229.5	299.26	291.325	479.276	7.90225	6.14863	11.6432	15.8072	10.3753	28.5108	32.0048	41.1276	43.6089	36.313	8.90347	-5.52891	1.80854	1.53012	TRUE	0.203749	0.491809	erythrocyte membrane protein 1, PfEMP1 (VAR)
PF3D7_1255200	PFL2665c	94.0425	95.4541	308.109	314.43	277.756	217.958	6.50774	5.63624	8.60587	6.54089	6.82269	19.9575	10.6683	10.2819	16.0664	14.2435	7.76532	-4.99493	1.06025	2.8262	TRUE	0.231919	0.541144	erythrocyte membrane protein 1, PfEMP1 (VAR)
PF3D7_0400400	PFD0020c	35.0354	30.2883	325.716	114.464	102.961	121.693	0.929677	3.07431	4.04982	2.72537	2.6948	2.85108	10.6683	17.9933	9.18083	10.1734	6.92276	-5.49417	1.92054	2.67846	TRUE	0.241115	0.544453	erythrocyte membrane protein 1, PfEMP1 (VAR)
PF3D7_0800300	PF08_0140	29.5035	27.8408	111.506	40.6828	34.3204	48.7708	4.64838	5.12386	4.04982	10.3564	6.04462	11.4043	16.0024	12.8524	9.18083	12.36	5.58608	-2.9929	1.0321	2.68112	TRUE	0.300989	0.638461	erythrocyte membrane protein 1, PfEMP1 (VAR)
PF3D7_0833500	MAL7P1.212	162.269	168.574	349.191	284.09	312.077	255.24	11.621	16.3963	18.7304	22.3481	17.2739	28.5108	26.6707	28.2752	22.9521	26.6022	7.99201	-3.88305	0.622502	2.35627	TRUE	0.31375	0.638983	erythrocyte membrane protein 1, PfEMP1 (VAR)
PF3D7_1240600	PFL1960w	833.475	713.764	12054.4	1222.55	1368.03	3238.45	2.32419	10.7601	12.6557	7.08597	8.20649	65.5747	37.3389	56.5505	50.4946	52.4897	11.661	-8.62442	2.67733	1.36718	TRUE	0.319492	0.638983	erythrocyte membrane protein 1, PfEMP1 (VAR)
PF3D7_0421300	PFD1015c	330.071	309.308	3591.67	642.651	640.914	1102.92	4.64838	4.61147	3.54359	5.99582	4.69982	22.8086	18.6695	23.1343	16.0664	20.1697	10.1068	-7.87438	2.10136	1.18445	TRUE	0.340002	0.661115	erythrocyte membrane protein 1, PfEMP1 (VAR)
PF3D7_0600200	MAL6P1.316	205.91	202.534	2731.9	363.387	431.001	786.947	2.78903	11.7849	8.60587	5.45074	7.15763	37.064	24.0036	46.2686	22.9521	32.5721	9.61968	-6.7804	2.18607	1.46624	TRUE	0.352178	0.666283	erythrocyte membrane protein 1, PfEMP1 (VAR)
PF3D7_0632500	MAL6P1.4	735.129	712.847	4243.11	2528.54	2568.45	2157.61	15.3397	49.189	55.1788	61.5934	45.3252	71.2769	48.0072	123.383	103.284	86.4878	11.0749	-5.57298	0.93298	3.3015	TRUE	0.402996	0.735969	erythrocyte membrane protein 1, PfEMP1 (VAR)
PF3D7_1100200	PF11_0008	57.1631	55.9875	598.612	222.721	209.913	228.88	2.78903	1.53716	6.07473	3.81552	3.55411	11.4043	2.66707	15.4229	6.88562	9.09496	7.83629	-6.00714	1.35485	2.61689	TRUE	0.41004	0.735969	erythrocyte membrane protein 1, PfEMP1 (VAR)
PF3D7_0712600	PF07_0051	515.082	447.594	2027.65	509.57	545.935	809.167	6.50774	5.63624	6.58096	11.9916	7.67914	22.8086	26.6707	5.14095	13.7712	17.0979	9.6596	-6.71931	1.15331	1.93893	TRUE	0.421818	0.738182	erythrocyte membrane protein 1, PfEMP1 (VAR)
PF3D7_0223300	PF02_0221	11.0638	10.708	8.80312	18.6176	27.1371	15.2659	6.0429	2.04954	4.55605	2.1803	3.7072	5.70215	8.0012	7.71143	2.29521	5.9275	3.95081	-2.05362	0.656971	3.72354	TRUE	0.471239	0.795918	erythrocyte membrane protein 1 (PfEMP1), exon2
PF3D7_0200300	PFB0020C	28.8889	36.4072	32.2781	8.27448	9.5778	23.0853	1.39452	1.53716	7.08719	7.08597	4.27621	0	2.66707	5.14095	2.29521	2.52581	4.51792	-2.42848	-0.731213	8.81519	TRUE	0.477551	0.795918	erythrocyte membrane protein 1 (PfEMP1), exon2
PF3D7_0300100	PFC0005w	66.3829	76.1797	231.816	208.241	196.345	155.793	17.199	22.0326	23.2865	28.8889	22.8518	14.2554	21.3365	5.14095	22.9521	15.9212	7.27813	-2.76456	-0.516291	4.77492	TRUE	0.496111	0.807623	erythrocyte membrane protein 1, PfEMP1 (VAR)
PF3D7_1200100	PFL0005w	248.321	316.651	211.275	275.816	233.06	257.025	46.4838	102.477	114.407	119.916	95.8212	108.341	58.6754	71.9733	59.6754	74.6663	8.00759	-1.42571	-0.361846	2.7936	TRUE	0.528759	0.816612	erythrocyte membrane protein 1, PfEMP1 (VAR)
PF3D7_1300300	PF13_0003	51.6312	52.3162	592.744	270.3	218.693	237.137	3.25387	4.61147	6.58096	7.08597	5.38307	8.55323	10.6683	10.2819	11.476	10.2449	7.88745	-5.45986	0.930362	2.13416	TRUE	0.549585	0.816612	erythrocyte membrane protein 1, PfEMP1 (VAR)
PF3D7_0711700	PF07_0048	833.475	744.053	5496.08	1358.39	1417.51	1969.9	3.25387	5.63624	6.58096	7.08597	5.63926	8.55323	13.3353	15.4229	9.18083	11.6231	10.9437	-8.4488	1.04405	1.30559	TRUE	0.550703	0.816612	erythrocyte membrane protein 1, PfEMP1 (VAR)
PF3D7_0808700	PF08_0106	45.4846	41.3023	220.078	136.529	114.135	111.506	5.57806	4.61147	14.6806	12.5367	9.35171	11.4043	5.33413	5.14095	2.29521	6.04365	6.79422	-3.57004	-0.646908	3.93097	TRUE	0.559917	0.816612	erythrocyte membrane protein 1, PfEMP1 (VAR)
PF3D7_1000900	PF10_0011	2.45863	3.36537	8.80312	0	0.79815	3.08505	3.71871	5.63624	10.6308	7.63104	6.90419	5.70215	5.33413	5.14095	2.29521	4.61811	1.33747	1.44848	-0.592858	7.37023	TRUE	0.561235	0.816612	erythrocyte membrane protein 1 (PfEMP1), truncated
PF3D7_0115700	PFA0765c	20.8983	24.7814	46.95	38.6142	27.9352	31.8358	2.78903	4.61147	4.55605	0.545074	3.12541	5.70215	0	5.14095	6.88562	4.43218	4.97047	-3.32165	0.513966	6.91761	TRUE	0.571629	0.816612	erythrocyte membrane protein 1, PfEMP1 (VAR)
PF3D7_0412900	PFD0630c	20.8983	16.215	23.475	42.0619	39.1093	28.3519	0	1.53716	0.506228	1.09015	0.783383	2.85108	0	0	2.29521	1.28657	4.8276	-5.20717	0.745047	7.15806	TRUE	0.594155	0.816922	erythrocyte membrane protein 1, PfEMP1 (VAR)
PF3D7_0712000	PF07_0049	267.99	277.796	985.95	326.842	431.001	457.916	0.929677	2.04954	1.51868	1.63522	1.53328	2.85108	2.66707	0	4.59041	2.52714	8.83743	-8.22418	0.737138	2.91219	TRUE	0.595186	0.816922	erythrocyte membrane protein 1, PfEMP1 (VAR)
PF3D7_0733000	PF07_0139	62.695	67.0015	161.391	133.771	118.924	108.756	6.97258	7.1734	9.61833	5.45074	7.30376	19.9575	0	10.2819	6.88562	9.28126	6.75502	-3.88539	0.325812	8.64182	TRUE	0.653205	0.879315	erythrocyte membrane protein 1, PfEMP1 (VAR)
PF3D7_0800200	PF08_0141	17.825	17.1328	41.0812	12.4117	14.3667	20.5635	3.25387	5.12386	8.09964	5.45074	5.48203	5.70215	10.6683	0	11.476	6.96161	4.30255	-1.84985	0.358455	6.89749	TRUE	0.669788	0.881954	erythrocyte membrane protein 1, PfEMP1 (VAR)
PF3D7_0200100	PFB0010w	131.537	117.788	123.244	251.682	229.069	170.664	10.2264	8.71055	6.58096	5.99582	7.87844	8.55323	5.33413	15.4229	9.18083	9.62276	7.41731	-4.43683	0.289788	3.17501	TRUE	0.681347	0.881954	erythrocyte membrane protein 1, PfEMP1 (VAR)
PF3D7_0632800	MAL6P1.1	170.875	156.031	278.766	268.921	244.234	223.765	4.18355	8.19817	6.58096	15.2621	8.55619	2.85108	8.0012	7.71143	9.18083	6.93613	7.80297	-4.71198	-0.278833	4.19842	TRUE	0.70288	0.881954	erythrocyte membrane protein 1, PfEMP1 (VAR)
PF3D7_1100100	PF11_0007	54.7044	59.3529	52.8187	71.0226	68.6409	61.3079	30.6793	17.4211	25.3114	40.8806	28.5731	39.9151	34.6719	25.7048	34.4281	33.6799	5.94147	-1.1053	0.23638	1.51669	TRUE	0.705563	0.881954	erythrocyte membrane protein 1, PfEMP1 (VAR)
PF3D7_1200600	PFL0030c	10027.5	9635.97	12388.9	2154.12	1923.54	7226.02	213.826	316.142	847.931	918.451	574.087	823.961	837.459	616.914	610.525	722.215	12.8189	-3.65383	0.331137	4.58943	TRUE	0.737828	0.906104	erythrocyte membrane protein 1, PfEMP1 (VAR2CSA)
PF3D7_0412400	PFD0615c	381.702	354.282	6854.7	1478.37	1368.03	2087.42	8.36709	9.73533	13.1619	20.1678	12.858	14.2554	16.0024	23.1343	27.5425	20.2336	11.0273	-7.34296	0.655091	1.53238	TRUE	0.764264	0.913286	erythrocyte membrane protein 1, PfEMP1 (VAR)
PF3D7_0412700	PFD0625c	237.872	235.27	848.034	306.156	258.601	377.187	0.929677	1.02477	2.02491	7.63104	2.9026	0	2.66707	7.71143	4.59041	3.74223	8.55739	-7.02751	0.391529	5.18843	TRUE	0.769769	0.913286	erythrocyte membrane protein 1, PfEMP1 (VAR)
PF3D7_0425800	PFD1235w	103.262	104.632	627.956	247.545	255.408	267.761	7.90225	7.1734	23.2865	25.0734	15.8589	8.55323	16.0024	12.8524	13.7712	12.7948	8.06238	-4.07577	-0.307616	2.57209	TRUE	0.810461	0.945538	erythrocyte membrane protein 1, PfEMP1 (VAR)
PF3D7_1150400	PF11_0521	63.9243	68.5312	877.378	243.408	226.675	295.983	4.64838	8.19817	7.08719	7.08597	6.75493	0	8.0012	17.9933	9.18083	8.79384	8.20793	-5.45225	0.384322	3.22115	TRUE	0.83778	0.94893	erythrocyte membrane protein 1, PfEMP1 (VAR)
PF3D7_1000100	PF10_0001	126.005	125.742	143.784	148.941	122.915	133.477	7.90225	33.8174	10.6308	13.6269	16.4943	11.4043	24.0036	20.5638	16.0664	18.0095	7.0592	-3.01667	0.129778	4.48874	TRUE	0.840961	0.94893	erythrocyte membrane protein 1, PfEMP1 (VAR)
PF3D7_0808600	PF08_0107	325.768	324.299	3626.89	1474.24	1354.46	1421.13	7.43741	4.09908	30.3737	30.5242	18.1086	17.1065	16.0024	10.2819	16.0664	14.8643	10.4725	-6.29428	-0.284694	2.90625	TRUE	0.858497	0.94893	erythrocyte membrane protein 1, PfEMP1 (VAR)
PF3D7_0400100	PFD0005w	87.2813	85.9699	90.9656	80.6762	62.2557	81.4297	11.1561	24.0821	25.3114	16.8973	19.3617	25.6597	26.6707	7.71143	22.9521	20.7485	6.34544	-2.07106	0.0981607	3.1052	TRUE	0.879576	0.94893	erythrocyte membrane protein 1, PfEMP1 (VAR)
PF3D7_1240300	PFL1950w	515.697	485.225	768.806	675.059	663.263	621.61	25.1013	33.3051	33.9173	35.9749	32.0746	28.5108	37.3389	35.9867	34.4281	34.0661	9.27886	-4.27601	0.088532	0.861077	TRUE	0.88115	0.94893	erythrocyte membrane protein 1, PfEMP1 (VAR)
PF3D7_1041300	PF10_0406	80.52	93.0066	164.325	198.587	167.611	140.81	56.7103	56.3624	70.8719	82.8513	66.699	71.2769	45.3401	69.4028	73.4466	64.8666	7.13397	-1.07464	-0.0393111	2.70601	TRUE	0.946308	0.991333	erythrocyte membrane protein 1, PfEMP1 (VAR)
PF3D7_0937800	PFI1830c	130.307	156.643	237.684	301.329	268.977	218.988	56.7103	54.3129	87.5774	88.8471	71.8619	74.128	64.0096	51.4095	91.8083	70.3388	7.77317	-1.60628	-0.0294316	2.87263	TRUE	0.959344	0.991333	erythrocyte membrane protein 1, PfEMP1 (VAR)
PF3D7_0900100	PFI0005w	25.2009	28.1467	35.2125	46.1992	31.926	33.3371	4.64838	12.8096	11.137	9.26627	9.46532	8.55323	24.0036	2.57048	2.29521	9.35562	5.05504	-1.81435	-0.0352667	6.84233	TRUE	0.963009	0.991333	erythrocyte membrane protein 1, PfEMP1 (VAR)
PF3D7_0324900	PFC1120c	70.6855	69.449	123.244	133.771	122.915	104.013	26.9606	29.206	24.8052	28.3439	27.3289	31.3618	34.6719	20.5638	22.9521	27.3874	6.69573	-1.92347	-0.000393523	1.73621	TRUE	0.999497	0.999955	erythrocyte membrane protein 1, PfEMP1 (VAR)
PF3D7_0600600	MAL6P1.312	0	2.1416	2.93437	0.68954	0	1.1531	0	0	0	0	0	0	0	0	0	0	0.0872842	-31.8023	2.35373	2.20173	TRUE	0.999955	0.999955	erythrocyte membrane protein 1 (PfEMP1), exon2 (VAR)
PF3D7_0533100	PFE1640w	186.241	177.753	469.5	247.545	235.454	263.299	125.042	192.145	148.831	147.17	153.297	153.958	181.36	295.605	296.082	231.751	8.03362	-0.773497	0.597292	3.65336	TRUE	0.286206	0.626075	erythrocyte membrane protein 1 (PfEMP1), truncated, pseudogene (VAR1CSA)

## Sheet: 3D7_CD9
Table S2E. var Gene expression of 3D7 long-term cultivated parasites, parasites enriched for the binding to wild-type CHO-745 cells, and parasites enriched for the binding to CD9.
					Generalized lineal model using DEseq1
	Numbers represent the normalized read count								Significantly expressed genes in CD9 enriched populations
Nomenclature 1	Nomenclature 2	3D7_Ctrl_1	3D7_Ctrl_2	3D7_Ctrl_3	3D7_Ctrl_4	3D7_Ctrl_5	Average	3D7_Wild_1	3D7_Wild_2	3D7_Wild_3	3D7_Wild_4	Average	3D7_CD9_1	3D7_CD9_2	3D7_CD9_3	Average	X.Intercept.	choTRUE	recTRUE	deviance	converged	P-value	padj	name
PF3D7_0421100	PFD1005c	34.2206	48.103	140.682	111.155	91.6162	85.1555	0	1.40675	0.471865	0.508926	0.596885	39.7771	33.4824	15.7177	29.6591	6.40105	-7.16774	5.70556	6.67118	TRUE	1.15158e-08	8.05e-07	erythrocyte membrane protein 1, PfEMP1 (VAR)
PF3D7_1200400	PFL0020w	559.673	510.226	763.331	472.104	434.303	547.927	7.16331	14.5364	15.0997	18.8303	13.9074	185.626	138.115	31.4355	118.392	9.09625	-5.30183	3.13332	6.48745	TRUE	2.79085e-07	9.765e-06	erythrocyte membrane protein 1, PfEMP1 (VAR)
PF3D7_0617400	MAL6P1.252	381.394	364.804	1341.69	1065.75	914.763	813.68	10886.1	11258.7	16985.7	18972.2	14525.7	66089.6	69860.9	79264.6	71738.4	9.66616	4.16015	2.30413	6.43177	TRUE	3.43365e-05	0.000800333	erythrocyte membrane protein 1, PfEMP1 (VAR)
PF3D7_0937600	PFI1820w	199.804	201.032	320.443	406.755	455.983	316.803	62.3629	29.0729	48.6021	50.3837	47.6054	3.31475	8.37059	0	3.89511	8.30674	-2.73335	-3.42829	4.84767	TRUE	0.000151075	0.00264381	erythrocyte membrane protein 1, PfEMP1 (VAR)
PF3D7_0600400	MAL6P1.314	209.187	201.31	343.89	483.098	542.004	355.898	130.204	48.7674	51.9051	45.8033	69.1699	9.94426	0	7.85887	5.93438	8.47499	-2.36213	-3.54972	7.17478	TRUE	0.000200831	0.00281163	erythrocyte membrane protein 1, PfEMP1 (VAR)
PF3D7_0800100	PF08_0142	93.8308	74.796	130.261	155.739	134.277	117.781	8.42742	14.5364	13.2122	6.61604	10.698	53.0361	54.4088	31.4355	46.2935	6.87702	-3.45732	2.14405	2.77371	TRUE	0.00127923	0.0149244	erythrocyte membrane protein 1, PfEMP1 (VAR)
PF3D7_1373500	PF13_0364	81.688	73.9619	57.315	113.598	102.806	85.8738	3.79234	6.56484	5.66237	7.12496	5.78613	9.94426	25.1118	55.0121	30.0227	6.43015	-3.90175	2.25315	4.21435	TRUE	0.00274475	0.0274475	erythrocyte membrane protein 1, PfEMP1 (VAR)
PF3D7_0420900	PFD1000c	91.071	105.938	833.672	312.7	286.038	325.884	2.9496	1.40675	1.88746	2.54463	2.19711	66.2951	83.7059	31.4355	60.4788	8.34652	-7.21002	4.7897	2.27112	TRUE	0.00365888	0.0297955	erythrocyte membrane protein 1, PfEMP1 (VAR)
PF3D7_0420700	PFD0995c	144.61	141.807	1669.95	589.978	525.919	614.453	1.68548	0	3.77492	4.07141	2.38295	129.275	154.856	23.5766	102.569	9.26236	-8.0124	5.43682	5.21677	TRUE	0.00383085	0.0297955	erythrocyte membrane protein 1, PfEMP1 (VAR)
PF3D7_0712300	MAL7P1.50	141.298	156.543	515.835	384.768	311.915	302.072	0.421371	2.34459	6.13424	5.59818	3.62459	16.5738	37.6677	15.7177	23.3197	8.23627	-6.38738	2.71413	6.39617	TRUE	0.0060638	0.0424466	erythrocyte membrane protein 1, PfEMP1 (VAR)
PF3D7_0712400	PF07_0050	523.796	569.729	2443.7	1132.32	1173.53	1168.61	2.10686	2.34459	1.88746	2.54463	2.22088	23.2033	41.8529	7.85887	24.305	10.19	-9.03988	3.48701	2.38247	TRUE	0.0066773	0.0424919	erythrocyte membrane protein 1, PfEMP1 (VAR)
PF3D7_0100300	PFA0015c	910.158	851.952	966.539	2266.47	2385.52	1476.13	68.2621	53.9255	136.369	152.169	102.681	9.94426	12.5559	23.5766	15.3589	10.5277	-3.84592	-2.81325	3.33842	TRUE	0.00798128	0.0465575	erythrocyte membrane protein 1, PfEMP1 (VAR)
PF3D7_0712900	MAL7P1.56	200.908	197.139	409.021	307.814	281.143	279.205	1.68548	3.75134	3.30305	2.0357	2.69389	6.62951	16.7412	15.7177	13.0295	8.12126	-6.69452	2.20736	3.1377	TRUE	0.0104191	0.0561027	erythrocyte membrane protein 1, PfEMP1 (VAR)
PF3D7_0809100	PF08_0103	3112.42	3076.65	6244.73	7877.36	7671.28	5596.49	3.79234	7.03376	7.07797	10.6874	7.14788	29.8328	25.1118	39.2944	31.413	12.4503	-9.61685	2.11738	2.98551	TRUE	0.0118393	0.0591964	erythrocyte membrane protein 1, PfEMP1 (VAR)
PF3D7_0632800	MAL6P1.1	153.441	141.807	247.497	238.19	214.004	198.988	3.79234	7.50267	6.13424	14.2499	7.91979	23.2033	16.7412	31.4355	23.7933	7.63345	-4.65568	1.55059	4.01526	TRUE	0.0323795	0.151104	erythrocyte membrane protein 1, PfEMP1 (VAR)
PF3D7_1101000	PF11_0522	1.10389	1.66831	0	2.44297	4.89552	2.02214	10.9556	4.68917	7.07797	2.0357	6.18962	0	0	0	0	1.11303	1.51995	-29.6672	3.30034	TRUE	0.0368998	0.161437	erythrocyte membrane protein 1 (PfEMP1), truncated
PF3D7_0100100	PFA0005w	99.9022	94.8158	117.235	207.042	165.049	136.809	63.627	62.366	96.2604	91.6066	78.465	16.5738	33.4824	47.1532	32.4031	7.09704	-0.803326	-1.34748	3.4496	TRUE	0.0486203	0.200201	erythrocyte membrane protein 1, PfEMP1 (VAR)
PF3D7_0426000	PFD1245c	43.6037	46.9908	112.025	168.565	134.977	101.232	29.0746	60.4903	36.3336	43.7676	42.4165	99.4426	104.632	78.5887	94.2212	6.65703	-1.25094	1.16143	6.12971	TRUE	0.0582986	0.226717	erythrocyte membrane protein 1, PfEMP1 (VAR)
PF3D7_0200800	PFB0045C	1.10389	0.834157	0	0.610743	0	0.509758	3.37097	4.68917	2.83119	9.66959	5.14023	0	0	0	0	-0.733768	3.09342	-29.3939	2.34305	TRUE	0.0645521	0.237823	erythrocyte membrane protein 1 (PfEMP1), truncated
PF3D7_0223500	PFB1055c	80.5841	73.9619	161.524	84.2825	99.3092	99.9323	0.421371	6.09592	2.83119	2.0357	2.84605	9.94426	4.18529	15.7177	9.9491	6.63091	-5.13038	1.70706	7.65814	TRUE	0.0687763	0.240717	erythrocyte membrane protein 1, PfEMP1 (VAR)
PF3D7_0712000	PF07_0049	240.648	252.471	875.356	289.492	377.655	407.124	0.842742	1.87567	1.41559	1.52678	1.4152	9.94426	0	15.7177	8.554	8.6677	-8.17089	2.50776	3.89681	TRUE	0.0741508	0.247169	erythrocyte membrane protein 1, PfEMP1 (VAR)
PF3D7_0500100	PFE0005w	172.759	148.758	179.761	246.74	201.416	189.887	6.32057	22.0391	17.459	15.2678	15.2716	36.4623	46.0382	15.7177	32.7394	7.5691	-3.63853	1.16112	4.06605	TRUE	0.0808943	0.257391	erythrocyte membrane protein 1, PfEMP1 (VAR)
PF3D7_1100100	PF11_0007	49.1232	53.9421	46.8941	62.9065	60.145	54.6022	27.8105	15.9432	23.5932	38.1694	26.3791	82.8689	50.2235	31.4355	54.8426	5.77487	-1.05418	1.09812	2.50156	TRUE	0.0934416	0.284388	erythrocyte membrane protein 1, PfEMP1 (VAR)
PF3D7_1240400	PFL1955w	263.278	263.315	2065.94	684.032	659.497	787.213	5.8992	7.03376	9.90916	12.2142	8.76408	29.8328	62.7794	70.7298	54.4473	9.61999	-6.48901	2.62969	1.82891	TRUE	0.109886	0.320501	erythrocyte membrane protein 1, PfEMP1 (VAR)
PF3D7_0300100	PFC0005w	59.6101	69.235	205.813	184.444	172.043	138.229	15.5907	20.1634	21.7058	26.9731	21.1083	13.259	0	7.85887	7.0393	7.1055	-2.70662	-1.54354	6.18122	TRUE	0.117407	0.328739	erythrocyte membrane protein 1, PfEMP1 (VAR)
PF3D7_0700100	MAL8P1.220	7.17529	6.67325	5.21045	20.7653	10.4904	10.0629	0.842742	1.87567	0.943729	1.01785	1.17	0	8.37059	7.85887	5.40982	3.35575	-3.13162	2.05783	4.50499	TRUE	0.133509	0.359447	erythrocyte membrane protein 1, PfEMP1 (VAR)
PF3D7_0412900	PFD0630c	18.7662	14.7368	20.8418	37.2553	34.2687	25.1737	0	1.40675	0.471865	1.01785	0.724117	3.31475	0	7.85887	3.72454	4.65642	-5.15183	2.13286	6.45798	TRUE	0.158804	0.411713	erythrocyte membrane protein 1, PfEMP1 (VAR)
PF3D7_1000100	PF10_0001	113.149	114.279	127.656	131.92	107.702	118.941	7.16331	30.9485	9.90916	12.7231	15.186	16.5738	20.9265	55.0121	30.8374	6.89288	-2.96955	0.910404	5.9759	TRUE	0.198377	0.464384	erythrocyte membrane protein 1, PfEMP1 (VAR)
PF3D7_1240900	MAL12P1.392	454.803	483.811	4806.64	1773.6	1598.74	1823.52	1.68548	11.7229	11.3247	11.1964	8.98238	46.4066	62.7794	15.7177	41.6346	10.8323	-7.666	2.22432	2.76417	TRUE	0.198987	0.464384	erythrocyte membrane protein 1, PfEMP1 (VAR)
PF3D7_0833500	MAL7P1.212	145.714	153.207	310.022	251.626	273.45	226.804	10.5343	15.0053	17.459	20.866	15.9661	29.8328	20.9265	39.2944	30.0179	7.82128	-3.82651	0.875795	2.90398	TRUE	0.199022	0.464384	erythrocyte membrane protein 1, PfEMP1 (VAR)
PF3D7_1219300	PFL0935c	283.7	236.622	1091.59	265.062	255.267	426.448	7.16331	5.627	10.8529	14.7588	9.60051	23.2033	33.4824	39.2944	31.9933	8.73495	-5.47256	1.72872	1.60087	TRUE	0.246521	0.507497	erythrocyte membrane protein 1, PfEMP1 (VAR)
PF3D7_0600200	MAL6P1.316	184.902	184.071	2425.47	321.861	377.655	698.791	2.52823	10.7851	8.0217	5.08926	6.60607	36.4623	37.6677	62.871	45.667	9.44824	-6.7247	2.78598	1.52945	TRUE	0.249337	0.507497	erythrocyte membrane protein 1, PfEMP1 (VAR)
PF3D7_0808700	PF08_0106	40.844	37.537	195.392	120.927	100.009	98.9417	5.05645	4.22025	13.6841	11.7053	8.66652	6.62951	0	0	2.20984	6.62159	-3.50768	-1.66574	5.35106	TRUE	0.251436	0.507497	erythrocyte membrane protein 1, PfEMP1 (VAR)
PF3D7_0732800	MAL7P1.186	4.41557	5.28299	2.60523	14.0471	13.2878	7.92774	4.21371	5.15809	3.77492	8.14281	5.32238	0	4.18529	0	1.3951	3.02503	-0.615544	-1.82292	4.38713	TRUE	0.253749	0.507497	erythrocyte membrane protein 1 (PfEMP1), exon2
PF3D7_0900100	PFI0005w	22.6298	25.5808	31.2627	40.9198	27.9744	29.6735	4.21371	11.7229	10.381	8.65174	8.74235	13.259	4.18529	39.2944	18.9129	4.88734	-1.76176	0.949811	4.86552	TRUE	0.261103	0.507699	erythrocyte membrane protein 1, PfEMP1 (VAR)
PF3D7_0800300	PF08_0140	26.4934	25.3027	98.9986	36.0338	30.0725	43.3802	4.21371	4.68917	3.77492	9.66959	5.58685	23.2033	12.5559	0	11.9197	5.41781	-2.93864	1.22077	4.95495	TRUE	0.274799	0.519889	erythrocyte membrane protein 1, PfEMP1 (VAR)
PF3D7_0733000	PF07_0139	56.2985	60.8934	143.287	118.484	104.205	96.6336	6.32057	6.56484	8.96543	5.08926	6.73502	13.259	4.18529	23.5766	13.6736	6.58398	-3.83148	0.896275	4.255	TRUE	0.283114	0.521527	erythrocyte membrane protein 1, PfEMP1 (VAR)
PF3D7_1240600	PFL1960w	748.438	648.696	10702.3	1082.85	1198.7	2876.19	2.10686	9.84726	11.7966	6.61604	7.59169	49.7213	58.5941	39.2944	49.2033	11.4898	-8.56567	2.69774	1.42246	TRUE	0.32344	0.572301	erythrocyte membrane protein 1, PfEMP1 (VAR)
PF3D7_0421300	PFD1015c	296.395	281.111	3188.8	569.212	561.586	979.42	4.21371	4.22025	3.30305	5.59818	4.3338	16.5738	20.9265	23.5766	20.359	9.93543	-7.82005	2.22809	1.23304	TRUE	0.327029	0.572301	erythrocyte membrane protein 1, PfEMP1 (VAR)
PF3D7_0712800	MAL7P1.55	65.6815	65.3423	492.388	230.25	170.644	204.861	1.26411	2.34459	1.88746	2.54463	2.0102	6.62951	4.18529	7.85887	6.22456	7.67608	-6.67128	1.60897	1.87195	TRUE	0.340635	0.578401	erythrocyte membrane protein 1, PfEMP1 (VAR)
PF3D7_0711700	PF07_0048	748.438	676.223	4879.59	1203.16	1242.06	1749.9	2.9496	5.15809	6.13424	6.61604	5.21449	13.259	8.37059	31.4355	17.6884	10.7728	-8.39112	1.73383	1.61488	TRUE	0.347041	0.578401	erythrocyte membrane protein 1, PfEMP1 (VAR)
PF3D7_0200300	PFB0020C	25.9414	33.0882	28.6575	7.32891	8.39233	20.6817	1.26411	1.40675	6.6061	6.61604	3.97325	0	4.18529	0	1.3951	4.35981	-2.37873	-1.39473	8.89186	TRUE	0.361807	0.588989	erythrocyte membrane protein 1 (PfEMP1), exon2
PF3D7_1150400	PF11_0521	57.4024	62.2837	778.963	215.592	198.618	262.572	4.21371	7.50267	6.6061	6.61604	6.23463	9.94426	12.5559	31.4355	17.9785	8.03499	-5.39503	1.50195	1.90858	TRUE	0.440881	0.688966	erythrocyte membrane protein 1, PfEMP1 (VAR)
PF3D7_0632500	MAL6P1.4	660.127	647.862	3767.16	2239.59	2250.54	1913.06	13.9052	45.016	51.4332	57.5086	41.9658	66.2951	104.632	62.871	77.9328	10.9014	-5.51059	0.896356	3.16033	TRUE	0.442907	0.688966	erythrocyte membrane protein 1, PfEMP1 (VAR)
PF3D7_0400400	PFD0020c	31.4609	27.5272	289.18	101.383	90.2175	107.954	0.842742	2.8135	3.77492	2.54463	2.49395	6.62951	4.18529	7.85887	6.22456	6.74992	-5.43354	1.3006	2.16397	TRUE	0.477752	0.727014	erythrocyte membrane protein 1, PfEMP1 (VAR)
PF3D7_1300800	MAL13P1.6	3.86362	9.17572	0	3.05371	2.09808	3.63823	2.52823	2.8135	5.19051	2.54463	3.26922	3.31475	0	0	1.10492	1.98024	-0.271631	-1.22161	4.46159	TRUE	0.500499	0.738427	erythrocyte membrane protein 1-like (VAR-like)
PF3D7_0800200	PF08_0141	16.0064	15.5709	36.4732	10.9934	12.5885	18.3265	2.9496	4.68917	7.54983	5.08926	5.06946	6.62951	0	0	2.20984	4.14243	-1.80323	-0.845156	4.96603	TRUE	0.50635	0.738427	erythrocyte membrane protein 1, PfEMP1 (VAR)
PF3D7_1100200	PF11_0008	51.3309	50.8836	531.466	197.27	183.932	202.976	2.52823	1.40675	5.66237	3.56248	3.28996	9.94426	4.18529	7.85887	7.32948	7.66293	-5.94562	1.15882	2.26951	TRUE	0.517902	0.739859	erythrocyte membrane protein 1, PfEMP1 (VAR)
PF3D7_1200100	PFL0005w	222.986	287.784	187.576	244.297	204.213	229.371	42.1371	93.7834	106.641	111.964	88.6314	46.4066	75.3353	86.4476	69.3965	7.84364	-1.37443	-0.376604	2.99124	TRUE	0.542384	0.746245	erythrocyte membrane protein 1, PfEMP1 (VAR)
PF3D7_0400100	PFD0005w	78.3763	78.1327	80.762	71.4569	54.5501	72.6556	10.1129	22.0391	23.5932	15.7767	17.8805	33.1475	20.9265	15.7177	23.2639	6.18105	-2.02177	0.436749	2.08966	TRUE	0.543693	0.746245	erythrocyte membrane protein 1, PfEMP1 (VAR)
PF3D7_0412700	PFD0625c	213.603	213.822	752.91	271.17	226.593	335.62	0.842742	0.937834	1.88746	7.12496	2.69825	3.31475	4.18529	7.85887	5.11964	8.38883	-6.96635	0.839551	3.63945	TRUE	0.581559	0.782867	erythrocyte membrane protein 1, PfEMP1 (VAR)
PF3D7_1240300	PFL1950w	463.082	440.991	682.569	597.917	581.169	553.146	22.754	30.4796	31.6149	33.5891	29.6094	23.2033	16.7412	31.4355	23.7933	9.11042	-4.22318	-0.360245	1.21487	TRUE	0.599518	0.791816	erythrocyte membrane protein 1, PfEMP1 (VAR)
PF3D7_1255200	PFL2665c	84.4477	86.7523	273.549	278.499	243.377	193.325	5.8992	5.15809	8.0217	6.10711	6.29652	6.62951	12.5559	7.85887	9.01475	7.5922	-4.93788	0.522586	2.71042	TRUE	0.622232	0.791847	erythrocyte membrane protein 1, PfEMP1 (VAR)
PF3D7_0712600	PF07_0051	462.53	406.79	1800.21	451.339	478.363	719.847	5.8992	5.15809	6.13424	11.1964	7.09697	6.62951	4.18529	0	3.60493	9.49083	-6.66449	-0.823716	2.16577	TRUE	0.630629	0.791847	erythrocyte membrane protein 1, PfEMP1 (VAR)
PF3D7_0324900	PFC1120c	63.4738	63.1178	109.42	118.484	107.702	92.4393	24.4395	26.7283	23.1214	26.4641	25.1883	9.94426	33.4824	15.7177	19.7148	6.52538	-1.87084	-0.349637	2.8007	TRUE	0.633478	0.791847	erythrocyte membrane protein 1, PfEMP1 (VAR)
PF3D7_1000900	PF10_0012	2.20778	3.05857	7.81568	0	0.69936	2.75628	3.37097	5.15809	9.90916	7.12496	6.39079	3.31475	8.37059	0	3.89511	1.20316	1.47103	-0.564793	7.69082	TRUE	0.668992	0.808965	erythrocyte membrane protein 1 (PfEMP1), truncated
PF3D7_0937800	PFI1830c	117.012	142.363	211.023	266.895	235.684	194.596	51.4073	49.7052	81.6326	82.9549	66.425	62.9803	83.7059	94.3064	80.3309	7.60271	-1.54948	0.259931	2.8263	TRUE	0.670286	0.808965	erythrocyte membrane protein 1, PfEMP1 (VAR)
PF3D7_0413100	PFD0635c	13.2467	14.7368	39.0784	39.0875	30.7719	27.3843	0.421371	2.34459	0.471865	0.508926	0.936687	3.31475	0	0	1.10492	4.75362	-4.85148	0.633497	6.05905	TRUE	0.721053	0.841826	erythrocyte membrane protein 1, PfEMP1 (VAR)
PF3D7_0425800	PFD1235w	92.7269	95.0939	557.518	219.257	223.795	237.678	7.16331	6.56484	21.7058	23.4106	14.7111	13.259	25.1118	23.5766	20.6491	7.89022	-4.01227	0.47767	2.84585	TRUE	0.721565	0.841826	erythrocyte membrane protein 1, PfEMP1 (VAR)
PF3D7_0412400	PFD0615c	342.758	321.984	6085.81	1309.43	1198.7	1851.74	7.58468	8.90942	12.2685	18.8303	11.8982	16.5738	8.37059	31.4355	18.7933	10.8545	-7.2821	0.645246	1.72719	TRUE	0.779827	0.894883	erythrocyte membrane protein 1, PfEMP1 (VAR)
PF3D7_1041300	PF10_0406	72.3049	84.5279	145.893	175.894	146.866	125.097	51.4073	51.5809	66.061	77.3567	61.6015	59.6656	58.5941	47.1532	55.1376	6.96306	-1.01855	-0.146278	2.53572	TRUE	0.817339	0.922802	erythrocyte membrane protein 1, PfEMP1 (VAR)
PF3D7_1300100	PF13_0001	128.603	137.636	171.945	237.579	207.011	176.555	2.52823	12.6608	19.8183	14.7588	12.4415	13.259	16.7412	0	10.0001	7.46365	-3.83092	-0.1286	9.28444	TRUE	0.870939	0.96771	erythrocyte membrane protein 1, PfEMP1 (VAR)
PF3D7_0808600	PF08_0107	292.531	294.735	3220.06	1305.77	1186.81	1259.98	6.74194	3.75134	28.3119	28.4998	16.8262	13.259	29.2971	15.7177	19.4246	10.2988	-6.22675	0.211546	3.17057	TRUE	0.900487	0.972695	erythrocyte membrane protein 1, PfEMP1 (VAR)
PF3D7_1200600	PFL0030c	9004.44	8757.53	10999.3	1907.96	1685.46	6470.93	193.831	289.322	790.373	857.54	532.766	470.695	665.462	322.214	486.124	12.6597	-3.60238	-0.130892	4.83193	TRUE	0.903217	0.972695	erythrocyte membrane protein 1, PfEMP1 (VAR2CSA)
PF3D7_0223300	PFB1045W	9.93502	9.73183	7.81568	16.4901	23.7783	13.5502	5.47782	1.87567	4.24678	2.0357	3.40899	0	4.18529	7.85887	4.01472	3.778	-2.00199	-0.0757919	4.54919	TRUE	0.955219	0.986505	erythrocyte membrane protein 1 (PfEMP1), exon2
PF3D7_1300300	PF13_0003	46.3634	47.5469	526.256	239.411	191.625	210.24	2.9496	4.22025	6.13424	6.61604	4.98003	6.62951	0	7.85887	4.82946	7.71372	-5.39868	-0.0980158	3.44292	TRUE	0.957273	0.986505	erythrocyte membrane protein 1, PfEMP1 (VAR)
PF3D7_0200100	PFB0010w	118.116	107.05	109.42	222.921	200.716	151.645	9.27016	7.97159	6.13424	5.59818	7.24354	13.259	4.18529	0	5.81477	7.24714	-4.38719	-0.0469409	4.81656	TRUE	0.958319	0.986505	erythrocyte membrane protein 1, PfEMP1 (VAR)
PF3D7_0115700	PFA0765c	18.7662	22.5222	41.6836	34.2016	24.4776	28.3302	2.52823	4.22025	4.24678	0.508926	2.87605	3.31475	4.18529	0	2.50002	4.80341	-3.27412	0.0151297	4.64627	TRUE	0.990672	1	erythrocyte membrane protein 1, PfEMP1 (VAR)
PF3D7_0600600	MAL6P1.312	0	1.94637	2.60523	0.610743	0	1.03247	0	0	0	0	0	0	0	0	0	-0.0497095	-31.7828	3.35555	1.8634	TRUE	1	1	erythrocyte membrane protein 1 (PfEMP1), exon2 (VAR)
PF3D7_0533100	PFE1640w	167.24	161.548	416.836	219.257	206.311	234.238	113.349	175.844	138.728	137.41	141.333	76.2393	301.341	298.637	225.406	7.86416	-0.721293	0.660059	6.42583	TRUE	0.251521	0.507497	erythrocyte membrane protein 1 (PfEMP1), truncated, pseudogene (VAR1CSA)

## Sheet: 3D7_CD151
Table S2F var Gene expression of 3D7 long-term cultivated parasites, parasites enriched for the binding to wild-type CHO-745 cells, and parasites enriched for the binding to CD151
					Generalized lineal model using DEseq1
	Numbers represents the normalized read count
Nomenclature 1	Nomenclature 2	3D7_Ctrl_1	3D7_Ctrl_2	3D7_Ctrl_3	3D7_Ctrl_4	3D7_Ctrl_5	Average	3D7_Wild_1	3D7_Wild_2	3D7_Wild_3	3D7_Wild_4	Average	3D7_CD151_1	3D7_CD151_1	3D7_CD151_1	3D7_CD151_1	Average	X.Intercept.	choTRUE	recTRUE	deviance	converged	P-value	Padj	name
PF3D7_1240900	MAL12P1.392	777.32	818.242	8917.25	3668.69	3346.86	3505.67	3.09707	21.5536	20.2197	19.9965	16.2167	245.249	37.1262	38.5985	29.7317	87.6763	11.7752	-7.75657	2.43535	4.03197	TRUE	0.138227	0.997838	erythrocyte membrane protein 1, PfEMP1 (VAR)
PF3D7_0421100	PFD1005c	58.4876	81.3539	260.993	229.925	191.793	164.51	0	2.58643	0.842487	0.90893	1.08446	3.33672	2.36976	2.14436	4.50481	3.08891	7.35586	-7.25813	1.5205	5.101	TRUE	0.186981	0.997838	erythrocyte membrane protein 1, PfEMP1 (VAR)
PF3D7_0712900	MAL7P1.56	343.379	333.41	758.812	636.714	588.556	532.174	3.09707	6.89716	5.89741	3.63572	4.88184	5.00507	10.2689	5.00351	15.3164	8.89847	9.05247	-6.76765	0.859405	4.80623	TRUE	0.209514	0.997838	erythrocyte membrane protein 1, PfEMP1 (VAR)
PF3D7_0420700	PFD0995c	247.157	239.83	3098.08	1220.37	1100.98	1181.28	3.09707	0	6.7399	7.27144	4.2771	47.5482	9.47903	7.86266	4.50481	17.3487	10.2055	-8.11027	2.02123	5.36259	TRUE	0.241782	0.997838	erythrocyte membrane protein 1, PfEMP1 (VAR)
PF3D7_1240300	PFL1950w	791.47	745.823	1266.3	1236.79	1216.64	1051.4	41.8104	56.0394	56.4466	59.9894	53.5715	36.7039	33.9665	32.1654	36.9394	34.9438	10.0371	-4.29421	-0.61638	1.23961	TRUE	0.271543	0.997838	erythrocyte membrane protein 1, PfEMP1 (VAR)
PF3D7_0600600	MAL6P1.312	0	3.29178	4.8332	1.26332	0	1.87766	0	0	0	0	0	0	0	0	0.900962	0.225241	0.754635	-30.2871	27.2897	4.61055	TRUE	0.291017	0.997838	erythrocyte membrane protein 1 (PfEMP1), exon2 (VAR)
PF3D7_0223300	PF02_0221	16.9803	16.4589	14.4996	34.1097	49.7784	26.3654	10.0655	3.44858	7.58238	3.63572	6.18304	10.8443	10.2689	9.29223	11.7125	10.5295	4.73583	-2.09916	0.758107	4.09535	TRUE	0.303156	0.997838	erythrocyte membrane protein 1 (PfEMP1), exon2
PF3D7_1100100	PF11_0007	83.9581	91.2293	86.9976	130.122	125.91	103.643	51.1017	29.3129	42.1244	68.1698	47.6772	34.2013	29.227	31.4506	36.9394	32.9546	6.69826	-1.12341	-0.533056	1.77338	TRUE	0.363732	0.997838	erythrocyte membrane protein 1, PfEMP1 (VAR)
PF3D7_0115700	PFA0765c	32.0739	38.0906	77.3312	70.746	51.2424	53.8968	4.64561	7.7593	7.58238	0.90893	5.22406	3.33672	3.15968	2.14436	4.50481	3.28639	5.72786	-3.33794	-0.685736	5.1761	TRUE	0.373494	0.997838	erythrocyte membrane protein 1, PfEMP1 (VAR)
PF3D7_0900100	PFI0005w	38.6773	43.2634	57.9984	84.6426	58.5628	56.6289	7.74268	21.5536	18.5347	15.4518	15.8207	8.34179	11.0589	10.7218	13.5144	10.9092	5.8181	-1.83669	-0.535271	2.65634	TRUE	0.413286	0.997838	erythrocyte membrane protein 1, PfEMP1 (VAR)
PF3D7_1101000	PF11_0522	1.8867	2.82152	0	5.05329	10.2485	4.002	20.131	8.62145	12.6373	3.63572	11.2564	9.17597	6.31935	8.57744	4.50481	7.14439	2.08218	1.41563	-0.657794	6.0688	TRUE	0.42849	0.997838	erythrocyte membrane protein 1 (PfEMP1), truncated
PF3D7_0712000	PF07_0049	411.3	426.991	1623.95	598.815	790.597	770.331	1.54854	3.44858	2.52746	2.72679	2.56284	6.67343	3.94959	3.57394	5.40577	4.90068	9.58785	-8.23385	0.93623	1.64867	TRUE	0.435434	0.997838	erythrocyte membrane protein 1, PfEMP1 (VAR)
PF3D7_1373500	PF13_0364	139.616	125.088	106.33	234.978	215.218	164.246	6.96841	12.07	10.1098	12.725	10.4683	5.00507	9.47903	6.43308	9.00962	7.4817	7.36463	-3.98028	-0.48314	2.65183	TRUE	0.455113	0.997838	erythrocyte membrane protein 1, PfEMP1 (VAR)
PF3D7_0200300		44.3374	55.9602	53.1652	15.1599	17.5688	37.2383	2.3228	2.58643	11.7948	11.8161	7.13004	5.83925	5.52943	5.7183	1.80192	4.72223	5.2071	-2.38028	-0.578261	7.92115	TRUE	0.457757	0.997838	erythrocyte membrane protein 1 (PfEMP1), exon2
PF3D7_1000100	PF10_0001	193.387	193.274	236.827	272.878	225.467	224.366	13.1625	56.9015	17.6922	22.7233	27.6199	22.5228	31.5968	39.3133	54.0577	36.8727	7.80823	-3.0224	0.417753	5.58281	TRUE	0.471148	0.997838	erythrocyte membrane protein 1, PfEMP1 (VAR)
PF3D7_0100100	PFA0005w	170.746	160.357	217.494	428.266	345.52	264.477	116.914	114.665	171.867	163.607	141.764	99.2673	101.9	121.514	109.016	107.924	8.04743	-0.900247	-0.393173	3.18762	TRUE	0.477988	0.997838	erythrocyte membrane protein 1, PfEMP1 (VAR)
PF3D7_1300800		6.60344	15.5184	0	6.31661	4.39221	6.56613	4.64561	5.17287	9.26736	4.54465	5.90762	10.8443	8.68911	7.86266	8.10866	8.87619	2.8938	-0.33099	0.586576	4.29679	TRUE	0.48953	0.997838	erythrocyte membrane protein 1-like (VAR-like)
PF3D7_0412700	PFD0625c	365.076	361.625	1396.79	560.915	474.358	631.754	1.54854	1.72429	3.36995	12.725	4.84195	0.834179	3.94959	2.85915	3.60385	2.81169	9.3015	-7.03333	-0.776596	4.01044	TRUE	0.534337	0.997838	erythrocyte membrane protein 1, PfEMP1 (VAR)
PF3D7_1219300	PFL0935c	484.881	400.186	2025.11	548.282	534.385	798.569	13.1625	10.3457	19.3772	26.359	17.3111	2.50254	6.31935	15.7253	13.5144	9.51541	9.64015	-5.52698	-0.862224	2.2315	TRUE	0.549412	0.997838	erythrocyte membrane protein 1, PfEMP1 (VAR)
PF3D7_0324900	PFC1120c	108.485	106.748	202.994	245.084	225.467	177.756	44.9075	49.1422	41.2819	47.2644	45.649	44.2115	37.1262	30.7358	32.4346	36.127	7.46849	-1.9561	-0.33769	2.35638	TRUE	0.557986	0.997838	erythrocyte membrane protein 1, PfEMP1 (VAR)
PF3D7_1150400	PF11_0521	98.1083	105.337	1445.13	445.953	415.796	502.064	7.74268	13.7943	11.7948	11.8161	11.287	5.00507	6.31935	5.7183	5.40577	5.61212	8.97033	-5.47403	-1.00754	1.63916	TRUE	0.584688	0.997838	erythrocyte membrane protein 1, PfEMP1 (VAR)
PF3D7_0712400	PF07_0050	895.238	963.55	4533.54	2342.2	2456.71	2238.25	3.87134	4.31072	3.36995	4.54465	4.02417	0.834179	4.73951	2.85915	1.80192	2.55869	11.1277	-9.1198	-0.645789	2.53685	TRUE	0.59783	0.997838	erythrocyte membrane protein 1, PfEMP1 (VAR)
PF3D7_0712600	PF07_0051	790.526	687.982	3339.74	933.595	1001.42	1350.65	10.8397	9.48359	10.9523	19.9965	12.818	4.1709	7.89919	9.29223	11.7125	8.26871	10.3988	-6.7193	-0.632139	1.54531	TRUE	0.653269	0.997838	erythrocyte membrane protein 1, PfEMP1 (VAR)
PF3D7_0600400	MAL6P1.314	357.529	340.464	637.982	999.288	1134.65	693.983	239.249	89.663	92.6736	81.8037	125.847	98.4331	95.5802	105.074	107.214	101.575	9.43841	-2.46234	-0.309674	4.32826	TRUE	0.663137	0.997838	erythrocyte membrane protein 1, PfEMP1 (VAR)
PF3D7_0937800	PFI1830c	199.99	240.77	391.489	552.072	493.391	375.542	94.4606	91.3873	145.75	148.156	119.938	95.0964	109.799	90.0632	111.719	101.669	8.5511	-1.64521	-0.238349	3.42795	TRUE	0.666239	0.997838	erythrocyte membrane protein 1, PfEMP1 (VAR)
PF3D7_0412900	PFD0630c	32.0739	24.9235	38.6656	77.0626	71.7394	48.893	0	2.58643	0.842487	1.81786	1.3117	1.66836	1.57984	3.57394	0	1.70553	5.61215	-5.24828	0.446465	8.45612	TRUE	0.673466	0.997838	erythrocyte membrane protein 1, PfEMP1 (VAR)
PF3D7_0300100	PFC0005w	101.882	117.093	381.823	381.523	360.161	268.496	28.6479	37.0722	38.7544	48.1733	38.162	33.3672	21.3278	27.1619	42.3452	31.0505	8.0644	-2.81091	-0.298037	3.63573	TRUE	0.697364	0.997838	erythrocyte membrane protein 1, PfEMP1 (VAR)
PF3D7_1200600	PFL0030c	15389.8	14811.1	20405.8	3946.62	3528.41	11616.3	356.163	531.943	1411.17	1531.55	957.705	872.551	1399.74	1304.49	1328.02	1226.2	13.5038	-3.6004	0.356574	4.57916	TRUE	0.706681	0.997838	erythrocyte membrane protein 1, PfEMP1 (VAR2CSA)
PF3D7_1300100	PF13_0001	219.8	232.776	318.991	491.432	433.364	339.273	4.64561	23.2779	35.3845	26.359	22.4167	20.8545	29.227	29.3063	24.326	25.9284	8.40568	-3.92247	0.214354	7.24186	TRUE	0.712479	0.997838	erythrocyte membrane protein 1, PfEMP1 (VAR)
PF3D7_0426000	PFD1245c	74.5246	79.4729	207.828	348.677	282.565	198.613	53.4245	111.217	64.8715	78.168	76.9202	148.484	82.1516	59.3273	68.4731	89.609	7.63045	-1.36551	0.220353	6.70329	TRUE	0.734699	0.997838	erythrocyte membrane protein 1, PfEMP1 (VAR)
PF3D7_0617400	MAL6P1.252	651.854	616.973	2489.1	2204.5	1915	1575.48	20003.2	20700.1	30327	33884	26228.6	18301.9	26211.9	24608	23755.7	23219.4	10.6197	4.05911	-0.17581	7.04037	TRUE	0.74289	0.997838	erythrocyte membrane protein 1, PfEMP1 (VAR)
PF3D7_0800200	PF08_0141	27.3571	26.3342	67.6648	22.7398	26.3532	34.0898	5.41987	8.62145	13.4798	9.0893	9.1526	2.50254	8.68911	10.007	9.91058	7.77731	5.02595	-1.83396	-0.230642	4.67672	TRUE	0.74643	0.997838	erythrocyte membrane protein 1, PfEMP1 (VAR)
PF3D7_1041300	PF10_0406	123.579	142.957	270.659	363.837	307.455	241.697	94.4606	94.8359	117.948	138.157	111.351	117.619	108.219	81.4857	89.1952	99.1298	7.91317	-1.11447	-0.167592	3.58912	TRUE	0.763108	0.997838	erythrocyte membrane protein 1, PfEMP1 (VAR)
PF3D7_0700100	MAL8P1.220	12.2635	11.2861	9.6664	42.9529	21.961	19.626	1.54854	3.44858	1.68497	1.81786	2.12499	0.834179	1.57984	4.28872	3.60385	2.57665	4.31134	-3.2269	0.285738	3.40452	TRUE	0.797306	0.997838	erythrocyte membrane protein 1, PfEMP1 (VAR)
PF3D7_1200400	PFL0020w	956.556	862.916	1416.13	976.548	909.187	1024.27	13.1625	26.7265	26.9596	33.6304	25.1198	15.0152	33.9665	25.7323	36.0385	27.6881	9.9989	-5.35073	0.142255	3.3518	TRUE	0.803083	0.997838	erythrocyte membrane protein 1, PfEMP1 (VAR)
PF3D7_1300300	PF13_0003	79.2413	80.4134	976.306	495.222	401.155	406.468	5.41987	7.7593	10.9523	11.8161	8.9869	9.17597	4.73951	5.7183	8.10866	6.93561	8.665	-5.49801	-0.374058	2.38176	TRUE	0.804973	0.997838	erythrocyte membrane protein 1, PfEMP1 (VAR)
PF3D7_0800100	PF08_0142	160.369	126.498	241.66	322.147	281.101	226.355	15.4854	26.7265	23.5896	11.8161	19.4044	14.181	18.9581	19.2992	18.0192	17.6144	7.81936	-3.5408	-0.139068	3.30001	TRUE	0.815621	0.997838	erythrocyte membrane protein 1, PfEMP1 (VAR)
PF3D7_1240600	PFL1960w	1279.18	1097.1	19854.8	2239.87	2509.41	5396.07	3.87134	18.105	21.0622	11.8161	13.7137	15.8494	23.6976	19.2992	20.7221	19.8921	12.3976	-8.62026	0.536786	1.36181	TRUE	0.831637	0.997838	erythrocyte membrane protein 1, PfEMP1 (VAR)
PF3D7_0712300	MAL7P1.50	241.497	264.753	956.973	795.893	652.975	582.418	0.774268	4.31072	10.9523	9.99823	6.50889	8.34179	3.15968	5.7183	12.6135	7.45831	9.18405	-6.48713	0.196501	6.09551	TRUE	0.839171	0.997838	erythrocyte membrane protein 1, PfEMP1 (VAR)
PF3D7_0833500	MAL7P1.212	249.044	259.11	575.151	520.489	572.451	435.249	19.3567	27.5886	31.172	37.2661	28.8459	25.8595	30.8068	27.1619	22.5241	26.5881	8.76232	-3.91349	-0.115361	2.8946	TRUE	0.848717	0.997838	erythrocyte membrane protein 1, PfEMP1 (VAR)
PF3D7_0200100	PFB0010w	201.877	181.048	202.994	461.113	420.188	293.444	17.0339	14.6565	10.9523	9.99823	13.1602	13.3469	12.6387	14.2957	17.1183	14.3499	8.1981	-4.47831	0.122329	2.1095	TRUE	0.871453	0.997838	erythrocyte membrane protein 1, PfEMP1 (VAR)
PF3D7_1240400	PFL1955w	449.977	445.33	3832.73	1414.92	1380.62	1504.71	10.8397	12.9322	17.6922	21.8143	15.8196	29.1963	17.3782	9.29223	18.0192	18.4715	10.5547	-6.57152	0.223496	1.89024	TRUE	0.884148	0.997838	erythrocyte membrane protein 1, PfEMP1 (VAR)
PF3D7_0632500	MAL6P1.4	1128.25	1095.69	6988.81	4632.6	4711.37	3711.34	25.5508	82.7659	91.8311	102.709	75.7142	110.946	69.5129	83.6301	73.8789	84.4919	11.8575	-5.61525	0.158525	3.13744	TRUE	0.887544	0.997838	erythrocyte membrane protein 1, PfEMP1 (VAR)
PF3D7_0937600	PFI1820w	341.492	339.994	594.483	841.372	954.573	614.383	114.592	53.453	86.7762	89.9841	86.2012	63.3976	86.1012	85.7744	90.0962	81.3424	9.26239	-2.83246	-0.0839686	3.30427	TRUE	0.895355	0.997838	erythrocyte membrane protein 1, PfEMP1 (VAR)
PF3D7_0711700	PF07_0048	1279.18	1143.66	9052.58	2488.74	2600.19	3312.87	5.41987	9.48359	10.9523	11.8161	9.41797	11.6785	6.31935	9.29223	5.40577	8.17397	11.6936	-8.45887	-0.203263	1.4317	TRUE	0.903844	0.997838	erythrocyte membrane protein 1, PfEMP1 (VAR)
PF3D7_0500100	PFE0005w	295.268	251.586	333.491	510.382	421.652	362.476	11.614	40.5208	31.172	27.2679	27.6437	34.2013	26.0673	20.014	25.2269	26.3774	8.50158	-3.71467	-0.066821	3.88036	TRUE	0.907844	0.997838	erythrocyte membrane protein 1, PfEMP1 (VAR)
PF3D7_0712800	MAL7P1.55	112.259	110.51	913.475	476.272	357.233	393.95	2.3228	4.31072	3.36995	4.54465	3.63703	5.00507	2.36976	2.85915	2.70289	3.23422	8.6197	-6.75909	-0.167995	2.01697	TRUE	0.909334	0.997838	erythrocyte membrane protein 1, PfEMP1 (VAR)
PF3D7_0400100	PFD0005w	133.956	132.141	149.829	147.809	114.197	135.586	18.5824	40.5208	42.1244	28.1768	32.3511	27.5279	25.2774	31.4506	50.4539	33.6775	7.08074	-2.06586	0.0571404	2.29767	TRUE	0.922338	0.997838	erythrocyte membrane protein 1, PfEMP1 (VAR)
PF3D7_0421300	PFD1015c	506.578	475.427	5915.83	1177.42	1175.65	1850.18	7.74268	7.7593	5.89741	9.99823	7.84941	15.8494	8.68911	8.57744	2.70289	8.95471	10.8531	-7.88075	0.190653	1.52803	TRUE	0.927454	0.997838	erythrocyte membrane protein 1, PfEMP1 (VAR)
PF3D7_0808700	PF08_0106	69.8078	63.4843	362.49	250.138	209.362	191.056	9.29121	7.7593	24.4321	20.9054	15.597	10.8443	13.4286	17.1549	17.1183	14.6365	7.57148	-3.60924	-0.0905975	3.47504	TRUE	0.928545	0.997838	erythrocyte membrane protein 1, PfEMP1 (VAR)
PF3D7_1255200	PFL2665c	144.332	146.719	507.486	576.075	509.496	376.822	10.8397	9.48359	14.3223	10.9072	11.3882	10.0101	9.47903	13.581	9.91058	10.7452	8.5558	-5.04623	-0.0827111	2.45465	TRUE	0.930105	0.997838	erythrocyte membrane protein 1, PfEMP1 (VAR)
PF3D7_1000900		3.7734	5.17279	14.4996	0	1.46407	4.98197	6.19414	9.48359	17.6922	12.725	11.5237	6.67343	11.8488	8.57744	17.1183	11.0545	1.99642	1.52823	-0.0614325	8.43172	TRUE	0.937367	0.997838	erythrocyte membrane protein 1 (PfEMP1), truncated
PF3D7_0632800	MAL6P1.1	262.251	239.83	459.154	492.696	448.005	380.387	6.96841	13.7943	10.9523	25.4501	14.2913	15.0152	10.2689	17.1549	12.6135	13.7631	8.56833	-4.73754	-0.046245	4.46309	TRUE	0.938818	0.997838	erythrocyte membrane protein 1, PfEMP1 (VAR)
PF3D7_0809100	PF08_0103	5319.55	5203.36	11585.2	16294.3	16059.4	10892.4	6.96841	12.9322	12.6373	19.0875	12.9064	11.6785	6.31935	17.8697	18.0192	13.4717	13.411	-9.72336	0.0639934	3.2948	TRUE	0.94199	0.997838	erythrocyte membrane protein 1, PfEMP1 (VAR)
PF3D7_0413100	PFD0635c	22.6404	24.9235	72.498	80.8526	64.419	53.0667	0.774268	4.31072	0.842487	0.90893	1.7091	3.33672	0.789919	1.42957	0.900962	1.61429	5.71319	-4.94741	-0.0767271	5.63279	TRUE	0.942841	0.997838	erythrocyte membrane protein 1, PfEMP1 (VAR)
PF3D7_0100300	PFA0015c	1555.58	1440.86	1793.12	4688.19	4993.94	2894.34	125.431	99.1466	243.479	271.77	184.957	163.499	210.118	195.137	202.716	192.868	11.4991	-3.96815	0.0605293	2.69528	TRUE	0.948629	0.997838	erythrocyte membrane protein 1, PfEMP1 (VAR)
PF3D7_0732800		7.54679	8.93483	4.8332	29.0564	27.8173	15.6377	7.74268	9.48359	6.7399	14.5429	9.62726	8.34179	7.10927	9.29223	12.6135	9.33919	4.00295	-0.739077	-0.0430185	5.03392	TRUE	0.954299	0.997838	erythrocyte membrane protein 1 (PfEMP1), exon2
PF3D7_0412400	PFD0615c	585.82	544.554	11290.4	2708.56	2509.41	3527.74	13.9368	16.3807	21.9047	33.6304	21.4632	22.5228	19.748	23.588	27.0289	23.2219	11.7844	-7.36079	0.113791	1.5879	TRUE	0.956956	0.997838	erythrocyte membrane protein 1, PfEMP1 (VAR)
PF3D7_0733000	PF07_0139	96.2216	102.986	265.826	245.084	218.146	185.653	11.614	12.07	16.0073	9.0893	12.1951	2.50254	16.5883	6.43308	22.5241	12.012	7.52873	-3.91964	-0.028857	7.39401	TRUE	0.967234	0.997838	erythrocyte membrane protein 1, PfEMP1 (VAR)
PF3D7_0400400	PFD0020c	53.7709	46.5551	536.485	209.711	188.865	207.077	1.54854	5.17287	6.7399	4.54465	4.50149	3.33672	2.36976	5.00351	8.10866	4.70466	7.69011	-5.52127	0.0633266	2.43899	TRUE	0.968642	0.997838	erythrocyte membrane protein 1, PfEMP1 (VAR)
PF3D7_0600200	MAL6P1.316	316.022	311.308	4499.71	665.771	790.597	1316.68	4.64561	19.8293	14.3223	9.0893	11.9716	13.3469	10.2689	12.8662	14.4154	12.7243	10.3623	-6.78096	0.0881158	1.39564	TRUE	0.968961	0.997838	erythrocyte membrane protein 1, PfEMP1 (VAR)
PF3D7_0800300	PF08_0140	45.2808	42.7931	183.662	74.536	62.955	81.8453	7.74268	8.62145	6.7399	17.2697	10.0934	7.50761	8.68911	6.43308	18.9202	10.3875	6.33688	-3.00364	0.0398572	2.95486	TRUE	0.969121	0.997838	erythrocyte membrane protein 1, PfEMP1 (VAR)
PF3D7_0425800	PFD1235w	158.483	160.827	1034.3	453.533	468.502	455.13	13.1625	12.07	38.7544	41.8108	26.4494	19.1861	37.1262	22.1584	30.6327	27.2759	8.82773	-4.10317	0.0448482	2.88877	TRUE	0.970548	0.997838	erythrocyte membrane protein 1, PfEMP1 (VAR)
PF3D7_0223500	PFB1055c	137.729	125.088	299.658	174.338	207.898	188.942	0.774268	11.2079	5.05492	3.63572	5.1682	2.50254	7.10927	4.28872	6.30673	5.05182	7.55074	-5.1902	-0.0261607	7.92201	TRUE	0.970747	0.997838	erythrocyte membrane protein 1, PfEMP1 (VAR)
PF3D7_1200100	PFL0005w	381.113	486.713	347.99	505.329	427.508	429.731	77.4268	172.429	190.402	199.965	160.056	105.107	165.093	195.137	182.895	162.058	8.749	-1.42699	0.0184812	2.85075	TRUE	0.973108	0.997838	erythrocyte membrane protein 1, PfEMP1 (VAR)
PF3D7_0420900	PFD1000c	155.653	179.167	1546.62	646.821	598.804	625.414	5.41987	2.58643	3.36995	4.54465	3.98023	8.34179	3.94959	1.42957	1.80192	3.88072	9.28737	-7.29366	-0.0389624	2.58034	TRUE	0.980154	0.997838	erythrocyte membrane protein 1, PfEMP1 (VAR)
PF3D7_0200800	PFD1015c	1.8867	1.41076	0	1.26332	0	0.912156	6.19414	8.62145	5.05492	17.2697	9.28505	10.0101	7.89919	8.57744	10.8115	9.32458	0.195413	3.01522	0.00893884	3.3832	TRUE	0.991715	0.997838	erythrocyte membrane protein 1 (PfEMP1), truncated
PF3D7_0808600	PF08_0107	499.975	498.469	5973.83	2700.98	2484.53	2431.56	12.3883	6.89716	50.5492	50.9001	30.1837	22.5228	41.8657	25.7323	29.7317	29.9632	11.2473	-6.33202	-0.0101954	3.21911	TRUE	0.994667	0.997838	erythrocyte membrane protein 1, PfEMP1 (VAR)
PF3D7_1100200	PF11_0008	87.7315	86.0565	985.972	408.053	385.05	390.573	4.64561	2.58643	10.1098	6.36251	5.9261	1.66836	4.73951	6.43308	10.8115	5.91312	8.6074	-6.04053	-0.00429188	2.83263	TRUE	0.997838	0.997838	erythrocyte membrane protein 1, PfEMP1 (VAR)
PF3D7_0533100	PFE1640w**	285.835	273.218	773.312	453.533	431.9	443.559	208.278	323.304	247.691	245.411	256.171	312.817	184.841	176.552	204.518	219.682	8.78607	-0.785183	-0.221764	3.70932	TRUE	0.684439	0.997838	erythrocyte membrane protein 1 (PfEMP1), truncated, pseudogene (VAR1CSA)

## Sheet: 3D7_E-selectin
Table S2G. var Gene expression of 3D7 long-term cultivated parasites, parasites enriched for the binding to wild-type CHO-745 cells, and parasites enriched for the binding to E-selectin.
					Generalized lineal model using DEseq1
	Numbers represent the normalized read count
Nomenclature 1	Nomenclature 2	3D7_Ctrl_1	3D7_Ctrl_2	3D7_Ctrl_3	3D7_Ctrl_4	3D7_Ctrl_5	Average	3D7_Wild_1	3D7_Wild_2	3D7_Wild_3	3D7_Wild_4	Average	3D7_E-sele_1	3D7_E-sele_2	3D7_E-sele_3	3D7_E-sele_4	Average	X.Intercept.	choTRUE	recTRUE	deviance	converged	P-value	Padj	name
PF3D7_0600600	MAL6P1.312	0	3.06172	4.44287	1.15523	0	1.73196	0	0	0	0	0	1.85321	0	0.997304	0	0.712628	0.633852	-30.312	29.2172	4.87071	TRUE	0.0856965	0.994707	erythrocyte membrane protein 1 (PfEMP1), exon2 (VAR)
PF3D7_1300800	MAL13P1.6	6.1536	14.4338	0	5.77613	4.02799	6.0783	4.23329	4.68968	8.31603	4.09337	5.33309	2.77981	19.6175	13.9623	15.2216	12.8953	2.78251	-0.366888	1.27276	6.75546	TRUE	0.133613	0.994707	erythrocyte membrane protein 1-like (VAR-like)
PF3D7_1240900	MAL12P1.392	724.367	761.055	8197.1	3354.78	3069.33	3221.33	2.82219	19.5403	18.1441	18.0108	14.6294	189.027	30.6032	14.9596	17.9891	63.1448	11.6532	-7.78308	2.11121	4.47797	TRUE	0.195192	0.994707	erythrocyte membrane protein 1, PfEMP1 (VAR)
PF3D7_0115700	PFA0765c	29.8889	35.4284	71.086	64.6927	46.9932	49.6178	4.23329	7.03452	6.80403	0.818674	4.72263	1.85321	2.3541	4.98652	0	2.29846	5.61088	-3.36684	-0.986621	8.0254	TRUE	0.240644	0.994707	erythrocyte membrane protein 1, PfEMP1 (VAR)
PF3D7_0420900	PFD1000c	145.049	166.645	1421.72	591.476	549.149	574.808	4.93883	2.34484	3.02401	4.09337	3.60026	2.77981	0	0.997304	0	0.94428	9.16564	-7.31673	-1.90186	4.36112	TRUE	0.267894	0.994707	erythrocyte membrane protein 1, PfEMP1 (VAR)
PF3D7_0900100	PFI0005w	36.0425	40.2397	53.3145	77.4001	53.7065	52.1407	7.05548	19.5403	16.6321	13.9175	14.2863	4.63302	12.5552	7.97843	8.30267	8.36733	5.69978	-1.86516	-0.762757	3.08059	TRUE	0.275782	0.994707	erythrocyte membrane protein 1, PfEMP1 (VAR)
PF3D7_0400100	PFD0005w	124.83	122.906	137.729	135.161	104.728	125.071	16.9331	36.7358	37.8002	25.3789	29.212	21.3119	18.8328	11.9676	22.1405	18.5632	6.96464	-2.09682	-0.656287	1.76875	TRUE	0.297316	0.994707	erythrocyte membrane protein 1, PfEMP1 (VAR)
PF3D7_1219300	PFL0935c	451.85	372.217	1861.56	501.368	490.072	735.414	11.9943	9.37936	17.3881	23.7416	15.6258	4.63302	4.70819	6.98113	5.53511	5.46436	9.52129	-5.55584	-1.51685	1.3893	TRUE	0.304408	0.994707	erythrocyte membrane protein 1, PfEMP1 (VAR)
PF3D7_0200300	PFB0020C	41.317	52.0492	48.8716	13.8627	16.112	34.4425	2.11664	2.34484	10.584	10.6428	6.42207	2.77981	4.70819	2.99191	4.15134	3.65781	5.09518	-2.41798	-0.805744	6.87225	TRUE	0.326303	0.994707	erythrocyte membrane protein 1 (PfEMP1), exon2
PF3D7_0808700	PF08_0106	65.0524	59.0474	333.215	228.735	192.001	175.61	8.46657	7.03452	21.9241	18.8295	14.0637	2.77981	4.70819	15.9569	4.15134	6.89905	7.45018	-3.637	-1.02517	4.83533	TRUE	0.335127	0.994707	erythrocyte membrane protein 1, PfEMP1 (VAR)
PF3D7_1373500	PF13_0364	130.105	116.345	97.7432	214.872	197.371	151.287	6.34993	10.9426	9.07204	11.4614	9.4565	9.26605	6.27759	3.98922	4.15134	5.92105	7.24575	-4.00755	-0.653669	2.74698	TRUE	0.34527	0.994707	erythrocyte membrane protein 1, PfEMP1 (VAR)
PF3D7_0800100	PF08_0142	149.445	117.657	222.144	294.583	257.791	208.324	14.111	24.23	21.1681	10.6428	17.538	10.1927	10.9858	13.9623	11.0702	11.5527	7.69997	-3.5673	-0.602844	2.9166	TRUE	0.347095	0.994707	erythrocyte membrane protein 1, PfEMP1 (VAR)
PF3D7_1100100	PF11_0007	78.2387	84.8533	79.9717	118.988	115.469	95.5042	46.5662	26.5748	37.8002	61.4006	43.0854	37.9908	14.9093	25.9299	37.362	29.048	6.58023	-1.1514	-0.574831	2.87951	TRUE	0.353814	0.994707	erythrocyte membrane protein 1, PfEMP1 (VAR)
PF3D7_0632500	MAL6P1.4	1051.39	1019.11	6424.39	4236.21	4320.69	3410.36	23.2831	75.0349	82.4043	92.5102	68.3081	316.899	89.4556	88.7601	60.8862	139	11.7354	-5.64172	1.02573	4.60632	TRUE	0.356843	0.994707	erythrocyte membrane protein 1, PfEMP1 (VAR)
PF3D7_0200100	PFB0010w	188.124	168.394	186.601	421.657	385.344	270.024	15.5221	13.2874	9.82804	9.00542	11.9107	12.9725	7.06229	4.98652	4.15134	7.29315	8.07815	-4.50245	-0.693356	3.21883	TRUE	0.376511	0.994707	erythrocyte membrane protein 1, PfEMP1 (VAR)
PF3D7_0324900	PFC1120c	101.095	99.2871	186.601	224.114	206.77	163.573	40.9218	44.5519	37.0442	42.5711	41.2722	29.6513	23.541	22.938	40.1296	29.065	7.34913	-1.98214	-0.51203	2.40908	TRUE	0.401777	0.994707	erythrocyte membrane protein 1, PfEMP1 (VAR)
PF3D7_1240300	PFL1950w	737.553	693.697	1164.03	1130.97	1115.75	968.4	38.0996	50.8048	50.6522	54.0325	48.3973	39.844	22.7563	24.9326	51.1998	34.6832	9.91854	-4.32213	-0.487752	2.32937	TRUE	0.408427	0.994707	erythrocyte membrane protein 1, PfEMP1 (VAR)
PF3D7_0600400	MAL6P1.314	333.174	316.669	586.459	913.784	1040.56	638.13	218.014	81.2878	83.1603	73.6807	114.036	47.2568	87.1015	81.7789	88.5618	76.1748	9.31738	-2.48355	-0.583141	4.69539	TRUE	0.418459	0.994707	erythrocyte membrane protein 1, PfEMP1 (VAR)
PF3D7_0420700	PFD0995c	230.321	223.068	2847.88	1115.95	1009.68	1085.38	2.82219	0	6.04803	6.54939	3.8549	21.3119	3.92349	8.97574	5.53511	9.93656	10.0834	-8.13773	1.36875	4.62388	TRUE	0.423616	0.994707	erythrocyte membrane protein 1, PfEMP1 (VAR)
PF3D7_0712900	MAL7P1.56	319.987	310.108	697.531	582.234	539.75	489.922	2.82219	6.2529	5.29202	3.2747	4.41045	6.48623	7.84698	8.97574	1.38378	6.17318	8.93316	-6.79451	0.526812	5.03581	TRUE	0.455307	0.994707	erythrocyte membrane protein 1, PfEMP1 (VAR)
PF3D7_0223300	PF02_0221	15.8235	15.3086	13.3286	31.1911	45.6505	24.2605	9.17212	3.12645	6.80403	3.2747	5.59432	3.70642	4.70819	15.9569	9.68645	8.51448	4.61552	-2.12404	0.584288	5.97048	TRUE	0.45563	0.994707	erythrocyte membrane protein 1 (PfEMP1), exon2
PF3D7_0223500	PFB1055c	128.347	116.345	275.458	159.421	190.658	174.046	0.705548	10.161	4.53602	3.2747	4.66931	5.55963	7.06229	5.98382	8.30267	6.7271	7.43269	-5.21819	0.526269	6.75601	TRUE	0.463308	0.994707	erythrocyte membrane protein 1, PfEMP1 (VAR)
PF3D7_0421100	PFD1005c	54.5033	75.6681	239.915	210.251	175.889	151.245	0	2.34484	0.756003	0.818674	0.979879	3.70642	0.784698	0.997304	1.38378	1.71805	7.23458	-7.28291	0.832475	5.93745	TRUE	0.496876	0.994707	erythrocyte membrane protein 1, PfEMP1 (VAR)
PF3D7_0500100	PFE0005w	275.154	234.003	306.558	466.711	386.687	333.823	10.5832	36.7358	27.9721	24.5602	24.9628	19.4587	22.7563	16.9542	15.2216	18.5977	8.38285	-3.74281	-0.416832	3.29	TRUE	0.497152	0.994707	erythrocyte membrane protein 1, PfEMP1 (VAR)
PF3D7_0712800	MAL7P1.55	104.611	102.786	839.703	435.52	327.61	362.046	2.11664	3.90807	3.02401	4.09337	3.28552	4.63302	3.13879	8.97574	8.30267	6.26256	8.49782	-6.78376	0.925366	2.21211	TRUE	0.525552	0.994707	erythrocyte membrane protein 1, PfEMP1 (VAR)
PF3D7_1000900	PF10_0011	3.51634	4.81127	13.3286	0	1.34266	4.59978	5.64438	8.59774	15.8761	11.4614	10.3949	4.63302	4.70819	7.97843	12.454	7.44341	1.90002	1.47648	-0.504471	8.01202	TRUE	0.556506	0.994707	erythrocyte membrane protein 1 (PfEMP1), truncated
PF3D7_1200100	PFL0005w	355.151	452.697	319.887	462.09	392.057	396.376	70.5548	156.323	170.857	180.108	144.461	134.358	131.045	93.7466	105.167	116.079	8.63233	-1.45814	-0.314509	2.14427	TRUE	0.586414	0.994707	erythrocyte membrane protein 1, PfEMP1 (VAR)
PF3D7_0732800	MAL7P1.186	7.03269	8.31037	4.44287	26.5702	25.5106	14.3733	7.05548	8.59774	6.04803	13.0988	8.70001	4.63302	5.49289	9.97304	5.53511	6.40852	3.88034	-0.762149	-0.4385	4.76165	TRUE	0.589772	0.994707	erythrocyte membrane protein 1 (PfEMP1), exon2
PF3D7_0100100	PFA0005w	159.115	149.149	199.929	391.622	316.868	243.337	106.538	103.955	154.225	147.361	128.02	114.899	88.6709	95.7412	114.854	103.541	7.92729	-0.927185	-0.306736	2.86494	TRUE	0.598364	0.994707	erythrocyte membrane protein 1, PfEMP1 (VAR)
PF3D7_0100300	PFA0015c	1449.61	1340.16	1648.31	4287.04	4579.82	2660.99	114.299	89.8855	218.485	244.784	166.863	25.9449	98.0873	137.628	215.869	119.382	11.3778	-3.99539	-0.484407	4.82503	TRUE	0.610248	0.994707	erythrocyte membrane protein 1, PfEMP1 (VAR)
PF3D7_0712000	PF07_0049	383.282	397.148	1492.81	547.577	725.038	709.17	1.4111	3.12645	2.26801	2.45602	2.31539	3.70642	2.3541	3.98922	4.15134	3.55027	9.4685	-8.26079	0.610468	1.58012	TRUE	0.617296	0.994707	erythrocyte membrane protein 1, PfEMP1 (VAR)
PF3D7_0425800	PFD1235w	147.686	149.587	950.775	414.726	429.652	418.485	11.9943	10.9426	34.7761	37.659	23.843	6.48623	11.7705	23.9353	22.1405	16.0831	8.70671	-4.13171	-0.571208	3.2573	TRUE	0.6458	0.994707	erythrocyte membrane protein 1, PfEMP1 (VAR)
PF3D7_0833500	MAL7P1.212	232.079	241.001	528.702	475.953	524.981	400.543	17.6387	25.0116	27.9721	33.5656	26.047	23.1651	21.1869	21.9407	19.3729	21.4164	8.64244	-3.94073	-0.279275	2.73313	TRUE	0.646211	0.994707	erythrocyte membrane protein 1, PfEMP1 (VAR)
PF3D7_0800300	PF08_0140	42.1961	39.8023	168.829	68.1583	57.7345	75.3441	7.05548	7.81613	6.04803	15.5548	9.11861	7.41284	8.63168	6.98113	2.76756	6.4483	6.21832	-3.03145	-0.483563	2.62775	TRUE	0.650739	0.994707	erythrocyte membrane protein 1, PfEMP1 (VAR)
PF3D7_0712600	PF07_0051	736.674	639.899	3070.03	853.712	918.381	1243.74	9.87767	8.59774	9.82804	18.0108	11.5786	4.63302	6.27759	8.97574	11.0702	7.73914	10.2798	-6.747	-0.586261	1.48846	TRUE	0.677416	0.994707	erythrocyte membrane protein 1, PfEMP1 (VAR)
PF3D7_0400400	PFD0020c	50.1079	43.3014	493.159	191.768	173.203	190.308	1.4111	4.68968	6.04803	4.09337	4.06054	5.55963	0.784698	0.997304	2.76756	2.5273	7.56834	-5.54799	-0.688031	2.93042	TRUE	0.679067	0.994707	erythrocyte membrane protein 1, PfEMP1 (VAR)
PF3D7_0937800	PFI1830c	186.366	223.943	359.873	504.834	452.477	345.499	86.0768	82.851	130.789	133.444	108.29	94.5137	83.9627	78.787	114.854	93.0293	8.43103	-1.67246	-0.220251	3.14581	TRUE	0.704795	0.994707	erythrocyte membrane protein 1, PfEMP1 (VAR)
PF3D7_0800200	PF08_0141	25.4935	24.4937	62.2002	20.7941	24.1679	31.4299	4.93883	7.81613	12.0961	8.18674	8.25944	1.85321	7.06229	4.98652	13.8378	6.93495	4.91438	-1.8699	-0.288046	5.4856	TRUE	0.705116	0.994707	erythrocyte membrane protein 1, PfEMP1 (VAR)
PF3D7_1300100	PF13_0001	204.827	216.507	293.23	449.383	397.428	312.275	4.23329	21.1036	31.7521	23.7416	20.2076	27.7981	19.6175	24.9326	22.1405	23.6222	8.28617	-3.95196	0.227805	6.4731	TRUE	0.710266	0.994707	erythrocyte membrane protein 1, PfEMP1 (VAR)
PF3D7_1100200	PF11_0008	81.755	80.042	906.346	373.138	353.12	358.88	4.23329	2.34484	9.07204	5.73072	5.34522	4.63302	0.784698	4.98652	4.15134	3.63889	8.48533	-6.0671	-0.56269	2.78181	TRUE	0.727957	0.994707	erythrocyte membrane protein 1, PfEMP1 (VAR)
PF3D7_0300100	PFC0005w	94.9413	108.91	350.987	348.878	330.295	246.802	26.1053	33.6094	34.7761	43.3897	34.4701	37.9908	21.1869	23.9353	31.8269	28.735	7.94282	-2.83607	-0.26367	3.54128	TRUE	0.729718	0.994707	erythrocyte membrane protein 1, PfEMP1 (VAR)
PF3D7_1300300	PF13_0003	73.8432	74.7933	897.46	452.849	367.89	373.367	4.93883	7.03452	9.82804	10.6428	8.11104	4.63302	4.70819	8.97574	4.15134	5.61707	8.54246	-5.5233	-0.527914	2.40573	TRUE	0.729753	0.994707	erythrocyte membrane protein 1, PfEMP1 (VAR)
PF3D7_0937600	PFI1820w	318.229	316.232	546.473	769.38	875.416	565.146	104.421	48.46	77.8683	81.0487	77.9495	38.9174	72.1923	71.8059	87.178	67.5234	9.1419	-2.85714	-0.209154	3.90459	TRUE	0.743567	0.994707	erythrocyte membrane protein 1, PfEMP1 (VAR)
PF3D7_0808600	PF08_0107	465.916	463.631	5491.39	2469.87	2278.5	2233.86	11.2888	6.2529	45.3602	45.8458	27.1869	10.1927	14.9093	21.9407	30.4431	19.3714	11.125	-6.36047	-0.491153	3.36221	TRUE	0.749329	0.994707	erythrocyte membrane protein 1, PfEMP1 (VAR)
PF3D7_1041300	PF10_0406	115.16	132.966	248.801	332.705	281.959	222.318	86.0768	85.9774	105.84	124.438	100.583	107.486	58.0677	89.7574	106.551	90.4655	7.79305	-1.141	-0.154337	3.58444	TRUE	0.791922	0.994707	erythrocyte membrane protein 1, PfEMP1 (VAR)
PF3D7_1000100	PF10_0001	180.213	179.766	217.701	249.529	206.77	206.796	11.9943	51.5865	15.8761	20.4669	24.9809	27.7981	23.541	15.9569	22.1405	22.3591	7.69081	-3.04977	-0.156836	4.34931	TRUE	0.799144	0.994707	erythrocyte membrane protein 1, PfEMP1 (VAR)
PF3D7_0809100	PF08_0103	4957.17	4839.7	10649.6	14900.1	14727.7	10014.8	6.34993	11.7242	11.34	17.1922	11.6516	12.9725	10.2011	12.965	17.9891	13.5319	13.2898	-9.74962	0.211565	2.64101	TRUE	0.809034	0.994707	erythrocyte membrane protein 1, PfEMP1 (VAR)
PF3D7_1200600	PFL0030c	14341.4	13776	18757.8	3608.93	3235.82	10744	324.552	482.255	1266.31	1379.47	863.145	499.44	623.835	750.97	1091.8	741.512	13.3912	-3.63775	-0.219234	4.55513	TRUE	0.821912	0.994707	erythrocyte membrane protein 1, PfEMP1 (VAR2CSA)
PF3D7_0617400	MAL6P1.252	607.448	573.853	2288.08	2015.87	1756.2	1448.29	18227.8	18766.5	27213.8	30519.4	23681.9	19865.5	19976.9	22421.4	25335.6	21899.8	10.4985	4.03301	-0.112868	6.12673	TRUE	0.841153	0.994707	erythrocyte membrane protein 1, PfEMP1 (VAR)
PF3D7_1200400	PFL0020w	891.393	802.607	1301.76	892.99	833.793	944.509	11.9943	24.23	24.1921	30.2909	22.6768	16.6789	12.5552	19.9461	35.9782	21.2896	9.88211	-5.38113	-0.106268	3.49241	TRUE	0.860871	0.994707	erythrocyte membrane protein 1, PfEMP1 (VAR)
PF3D7_0733000	PF07_0139	89.6668	95.788	244.358	224.114	200.057	170.797	10.5832	10.9426	14.3641	8.18674	11.0192	8.33944	7.06229	12.965	12.454	10.2052	7.40828	-3.94534	-0.12343	3.04472	TRUE	0.861278	0.994707	erythrocyte membrane protein 1, PfEMP1 (VAR)
PF3D7_0426000	PFD1245c	69.4478	73.9186	191.044	318.842	259.134	182.477	48.6828	100.828	58.2122	70.406	69.5323	115.826	56.4983	37.8976	45.6647	63.9715	7.50853	-1.38925	-0.118135	6.65693	TRUE	0.861757	0.994707	erythrocyte membrane protein 1, PfEMP1 (VAR)
PF3D7_0412700	PFD0625c	340.206	336.351	1283.99	512.92	435.023	581.698	1.4111	1.56323	3.02401	11.4614	4.36494	4.63302	5.49289	1.99461	2.76756	3.72202	9.1824	-7.06344	-0.209178	3.70057	TRUE	0.865358	0.994707	erythrocyte membrane protein 1, PfEMP1 (VAR)
PF3D7_1150400	PF11_0521	91.4249	97.9749	1328.42	407.795	381.316	461.386	7.05548	12.5058	10.584	10.6428	10.197	3.70642	7.06229	8.97574	13.8378	8.39556	8.84842	-5.49861	-0.284529	1.8988	TRUE	0.875545	0.994707	erythrocyte membrane protein 1, PfEMP1 (VAR)
PF3D7_0600200	MAL6P1.316	294.494	289.551	4136.31	608.804	725.038	1210.84	4.23329	17.9771	12.8521	8.18674	10.8123	12.0459	7.84698	4.98652	9.68645	8.64145	10.2414	-6.80699	-0.323426	1.45161	TRUE	0.886993	0.994707	erythrocyte membrane protein 1, PfEMP1 (VAR)
PF3D7_0711700	PF07_0048	1192.04	1063.73	8321.5	2275.8	2384.57	3047.53	4.93883	8.59774	9.82804	10.6428	8.50185	0.926605	3.92349	15.9569	8.30267	7.27741	11.5732	-8.486	-0.227648	2.51796	TRUE	0.892684	0.994707	erythrocyte membrane protein 1, PfEMP1 (VAR)
PF3D7_0421300	PFD1015c	472.069	442.199	5438.08	1076.67	1078.16	1701.43	7.05548	7.03452	5.29202	9.00542	7.09686	10.1927	8.63168	9.97304	5.53511	8.58312	10.7322	-7.90523	0.276022	1.24569	TRUE	0.895218	0.994707	erythrocyte membrane protein 1, PfEMP1 (VAR)
PF3D7_1255200	PFL2665c	134.5	136.465	466.502	526.783	467.247	346.299	9.87767	8.59774	12.8521	9.82409	10.2879	12.9725	9.41638	5.98382	16.6053	11.2445	8.43391	-5.07083	0.120394	2.9859	TRUE	0.897951	0.994707	erythrocyte membrane protein 1, PfEMP1 (VAR)
PF3D7_1101000	PF11_0522	1.75817	2.62433	0	4.6209	9.39864	3.68041	18.3442	7.81613	11.34	3.2747	10.1938	4.63302	14.9093	9.97304	8.30267	9.4545	1.9635	1.39085	-0.105953	6.47088	TRUE	0.899397	0.994707	erythrocyte membrane protein 1 (PfEMP1), truncated
PF3D7_0412900	PFD0630c	29.8889	23.1816	35.543	70.4688	65.7905	44.9745	0	2.34484	0.756003	1.63735	1.18455	0.926605	0.784698	0.997304	2.76756	1.36904	5.49187	-5.27468	0.13452	5.88456	TRUE	0.906174	0.994707	erythrocyte membrane protein 1, PfEMP1 (VAR)
PF3D7_1240400	PFL1955w	419.324	414.206	3523.2	1293.85	1266.13	1383.34	9.87767	11.7242	15.8761	19.6482	14.2815	21.3119	7.84698	10.9703	11.0702	12.7999	10.4334	-6.59771	-0.157442	1.83195	TRUE	0.918609	0.994707	erythrocyte membrane protein 1, PfEMP1 (VAR)
PF3D7_0700100	MAL8P1.220	11.4281	10.4973	8.88575	39.2777	20.1399	18.0458	1.4111	3.12645	1.51201	1.63735	1.92173	1.85321	1.5694	0.997304	4.15134	2.14281	4.19083	-3.25163	0.107127	2.96397	TRUE	0.926024	0.994707	erythrocyte membrane protein 1, PfEMP1 (VAR)
PF3D7_0413100	PFD0635c	21.0981	23.1816	66.6431	73.9345	59.0772	48.7869	0.705548	3.90807	0.756003	0.818674	1.54707	0	3.13879	2.99191	0	1.53268	5.59164	-4.97055	0.0847041	9.63182	TRUE	0.937559	0.994707	erythrocyte membrane protein 1, PfEMP1 (VAR)
PF3D7_1240600	PFL1960w	1192.04	1020.43	18251.3	2048.22	2301.32	4962.67	3.52774	16.4139	18.9001	10.6428	12.3711	14.8257	12.5552	8.97574	17.9891	13.5864	12.2768	-8.64808	0.134777	1.38125	TRUE	0.957383	0.994707	erythrocyte membrane protein 1, PfEMP1 (VAR)
PF3D7_0412400	PFD0615c	545.912	506.495	10378.6	2476.8	2301.32	3241.82	12.6999	14.8506	19.6561	30.2909	19.3744	22.2385	14.1246	17.9515	17.9891	18.0759	11.6624	-7.38654	-0.10001	1.58543	TRUE	0.962245	0.994707	erythrocyte membrane protein 1, PfEMP1 (VAR)
PF3D7_0712300	MAL7P1.50	225.046	246.249	879.689	727.792	598.827	535.521	0.705548	3.90807	9.82804	9.00542	5.86177	8.33944	3.13879	6.98113	4.15134	5.65268	9.06293	-6.51639	-0.0454842	5.62663	TRUE	0.963003	0.994707	erythrocyte membrane protein 1, PfEMP1 (VAR)
PF3D7_0200800	PF02_0008	1.75817	1.31216	0	1.15523	0	0.845112	5.64438	7.81613	4.53602	15.5548	8.38784	1.85321	17.2634	4.98652	8.30267	8.10144	0.0757943	2.98876	-0.0364104	5.92273	TRUE	0.968182	0.994707	erythrocyte membrane protein 1 (PfEMP1), truncated
PF3D7_0712400	PF07_0050	834.253	896.208	4167.41	2141.79	2252.99	2058.53	3.52774	3.90807	3.02401	4.09337	3.6383	6.48623	1.5694	3.98922	2.76756	3.7031	11.0069	-9.14447	0.0274564	2.30311	TRUE	0.981887	0.994707	erythrocyte membrane protein 1, PfEMP1 (VAR)
PF3D7_0632800	MAL6P1.1	244.386	223.068	422.073	450.538	410.855	350.184	6.34993	12.5058	9.82804	22.9229	12.9017	12.0459	13.3399	15.9569	9.68645	12.7573	8.44931	-4.76527	-0.00421773	3.92022	TRUE	0.994707	0.994707	erythrocyte membrane protein 1, PfEMP1 (VAR)
PF3D7_0533100	PFE1640w	266.363	254.122	710.86	414.726	396.085	408.431	189.792	293.105	222.265	221.042	231.551	310.413	286.415	299.191	190.961	271.745	8.66773	-0.812609	0.231561	3.06256	TRUE	0.68591	0.994707	erythrocyte membrane protein 1 (PfEMP1), truncated, pseudogene (VAR1CSA)
