# Supplementary material for: Characterisation of Plasmodium falciparum populations selected on the human endothelial receptors P-selectin, E-selectin, CD9 and CD151
Source: Sci Rep. 2017 Jun 22;7:4069. doi: 10.1038/s41598-017-04241-3 (PMC5481354; doi:10.1038/s41598-017-04241-3)
Supplement: Supplementary file 4 — Table S3 [file 41598_2017_4241_MOESM4_ESM.xls]

## Sheet: IT4_CHO745_whole 
Table S3. Whole transcriptome profile of IT4 long-term cultivated parasites, parasites enriched for the binding to wild-type CHO-745 cells
						Generalized lineal model using DEseq1
	Numbers represent the normalized read count
Genes	IT4_Ctrl1	IT4_Ctrl2	IT4_Ctrl3	IT4_Ctrl4	wild_1	wild_2	wild_3	baseMeanA	baseMeanB	foldChange	log2FoldChange	P_value	Padj	name
PFIT_0710800	862.141	2762.33	2043.43	1342.88	39.6691	48.5929	23.7901	1752.7	37.3507	0.0213104	-5.5523	4.65709e-06	0.0259819	erythrocyte membrane protein 1, PfEMP1
PFIT_0711000	119.247	48.3882	36.5872	52.6264	1484.5	3271.92	4617.44	64.2122	3124.62	48.6609	5.60469	4.03985e-05	0.112692	C_ITvar28 - erythrocyte membrane protein 1, PfEMP1, putative
PFIT_bin00100	4.79729	3.15575	6.13573	7.66209	602.97	3352.91	4543.91	5.43771	2833.26	521.039	9.02525	7.39431e-05	0.13751	stB_CS2var - erythrocyte membrane protein 1,, putative
PFIT_1036500	490.008	605.904	450.863	292.571	2306.98	1749.34	1911.86	459.837	1989.39	4.3263	2.11313	0.00020574	0.22724	ADP/ATP transporter on adenylate translocase
PFIT_bin00900	23.9864	11.5711	16.1347	15.1225	828.642	4227.58	5287.89	16.7037	3448.04	206.424	7.68946	0.000207132	0.22724	erythrocyte membrane protein 1, PfEMP1
PFIT_1419800	14813.3	3859.48	3849.38	4052.03	68547.2	56092.4	26595.2	6643.56	50411.6	7.58804	2.92373	0.000244388	0.22724	signal recognition particle RNA
PFIT_1035700	248.088	142.009	150.439	386.935	7.93381	0	28.1156	231.868	12.0165	0.0518246	-4.27022	0.00046764	0.354804	probable protein, unknown function
PFIT_1252500	230.27	323.99	293.152	307.895	1860.04	971.857	936.464	288.827	1256.12	4.34904	2.1207	0.000508771	0.354804	conserved Plasmodium protein, unknown function
PFIT_0813700	217.934	474.415	164.983	125.013	1173.32	647.905	605.566	245.586	808.931	3.29388	1.71979	0.00111028	0.68825	dihydropteroate synthetase
PFIT_0628300	163.108	189.345	53.4036	49.4003	547.433	275.36	261.691	113.814	361.494	3.17618	1.66729	0.00182796	1	RNA binding protein, putative
PFIT_0833400	4135.95	2372.07	5935.3	6299.45	649.691	1522.58	1868.6	4685.69	1346.96	0.287462	-1.79856	0.00237315	1	tryptophan/threonine-rich antigen
PFIT_0731900	779.902	253.512	299.06	829.925	23.8014	0	49.7429	540.6	24.5148	0.0453474	-4.46284	0.00264673	1	erythrocyte binding like protein 1, pseudogene
PFIT_0308600	194.633	48.3882	117.033	174.212	7.05228	16.1976	19.4646	133.567	14.2382	0.1066	-3.22972	0.00319221	1	conserved Plasmodium protein, unknown function
PFIT_0600700	111.708	219.851	92.036	62.9098	998.779	323.952	462.825	121.626	595.185	4.89356	2.29089	0.00320535	1	conserved Plasmodium protein, unknown function
PFIT_0419300	115.82	328.198	154.075	117.351	12.3415	0	6.4882	178.861	6.27656	0.0350918	-4.83272	0.00357598	1	erythrocyte membrane protein 1, PfEMP1
PFIT_0701400	1759.92	4412.79	1593.25	1538.67	9155.62	5037.46	4872.64	2326.16	6355.24	2.73208	1.45	0.00370218	1	Plasmodium exported protein, unknown function
PFIT_1035200	2653.58	10723.2	2003.66	1776.8	14492.4	11241.1	11190	4289.32	12307.9	2.86942	1.52076	0.00398388	1	probable protein, unknown function
PFIT_0805400	326.901	130.438	142.713	301.644	29.9722	0	30.2783	225.424	20.0835	0.0890921	-3.48856	0.00400855	1	adenylyl cyclase beta (ACbeta)
PFIT_0318500	389.951	123.074	104.307	262.527	9.69688	0	12.9764	219.965	7.55776	0.0343589	-4.86317	0.00401783	1	conserved Plasmodium protein, unknown function
PFIT_1137600	1125.99	560.672	899.908	1587.26	206.279	259.162	233.575	1043.46	233.005	0.223301	-2.16294	0.00431593	1	subtilisin-like protease 2
PFIT_1229500	1007.43	284.018	266.564	681.321	16.7492	48.5929	45.4174	559.833	36.9198	0.0659479	-3.92253	0.00437391	1	myosin D
PFIT_0107000	2014.17	3660.67	5703.28	5878.84	495.422	1133.83	1704.24	4314.24	1111.16	0.257557	-1.95704	0.00450121	1	conserved Plasmodium protein, unknown function
PFIT_1127600	803.888	268.239	204.297	443.998	13.223	0	36.7665	430.105	16.6632	0.0387421	-4.68996	0.00472242	1	conserved Plasmodium protein, unknown function
PFIT_0914200	313.88	103.088	83.4005	214.942	9.69688	16.1976	12.9764	178.827	12.957	0.0724552	-3.78677	0.00497398	1	conserved Plasmodium protein, unknown function
PFIT_0316600	1324.74	2419.41	850.822	638.776	3773.85	2607.82	2515.26	1308.44	2965.64	2.26656	1.1805	0.00508758	1	formate-nitrite transporter, putative
PFIT_0316700	243.291	388.157	179.073	130.457	808.367	615.51	700.726	235.244	708.201	3.01049	1.59	0.00531404	1	HVA22/TB2/DP1 family protein, putative
PFIT_1149400	8029.29	3744.83	11552.2	15763.3	770.461	1878.92	2128.13	9772.42	1592.51	0.162959	-2.61742	0.00559954	1	ring-infected erythrocyte surface antigen, pseudogene
PFIT_1458300	246.718	455.48	149.53	130.457	825.116	615.51	586.101	245.546	675.576	2.75132	1.46012	0.00574326	1	conserved Plasmodium protein, unknown function
PFIT_1243900	746.321	256.668	248.611	643.212	39.6691	48.5929	56.2311	473.703	48.1643	0.101676	-3.29794	0.00578132	1	ubiquitin conjugating enzyme E2, putative
PFIT_0536600	49.3435	212.487	109.08	80.6535	524.513	194.371	309.271	112.891	342.719	3.03584	1.60209	0.00662357	1	rifin (RIF)
PFIT_0919400	167.905	51.5439	55.4489	137.111	7.05228	48.5929	8.65094	103.002	21.432	0.208073	-2.26484	0.00709682	1	thioredoxin, putative
PFIT_1458400	282.355	196.709	95.672	69.3621	528.039	340.15	493.104	161.024	453.764	2.81799	1.49466	0.00728708	1	thioredoxin 1
PFIT_1034800	914.911	292.433	204.752	481.905	15.8676	32.3952	32.441	473.5	26.9013	0.0568137	-4.13762	0.00741201	1	merozoite surface protein 3
PFIT_bin08300	96.631	280.862	149.985	120.779	22.0384	0	10.8137	162.064	10.9507	0.0675701	-3.88747	0.0077863	1	erythrocyte membrane protein 1, PfEMP1
PFIT_0922600	4117.44	3785.85	2543.83	1581.21	8460.09	8568.54	7868.03	3007.08	8298.89	2.75978	1.46455	0.00836712	1	phosphoglycerate kinase
PFIT_0202300	167.905	57.8554	51.1311	138.119	7.93381	0	8.65094	103.753	5.52825	0.053283	-4.23018	0.00842913	1	conserved Plasmodium protein, unknown function
PFIT_0732500	8486.4	19475.2	7766.02	5184.41	26185.1	29803.6	30241.5	10228	28743.4	2.81027	1.49071	0.00879041	1	histidine-rich protein III
PFIT_0101000	759.342	301.9	434.274	1432.61	20.2753	178.174	67.0448	732.031	88.498	0.120894	-3.04819	0.00885897	1	erythrocyte binding antigen-181
PFIT_1013300	292.634	92.5687	68.1748	145.983	7.05228	32.3952	6.4882	149.84	15.3119	0.102188	-3.2907	0.00887037	1	conserved Plasmodium protein, unknown function
PFIT_1134400	2219.09	3661.72	3835.06	3337.44	899.165	1635.96	1427.41	3263.33	1320.84	0.404753	-1.30489	0.00895552	1	conserved Plasmodium protein, unknown function
PFIT_0703000	2101.21	1721.99	1421.44	1752.6	428.426	1150.03	813.188	1749.31	797.215	0.455731	-1.13375	0.00901075	1	conserved Plasmodium membrane protein, unknown function
PFIT_1334300	3543.82	727.927	793.782	2336.33	50.2475	64.7905	77.8585	1850.47	64.2988	0.0347474	-4.84695	0.00923808	1	merozoite surface protein 7
PFIT_0903800.1	362.538	93.6206	127.032	377.459	8.81534	0	32.441	240.162	13.7521	0.0572618	-4.12628	0.00924828	1	conserved Plasmodium protein, unknown function
PFIT_0214000	403.657	114.659	167.028	514.166	14.1046	0	30.2783	299.878	14.7943	0.0493344	-4.34126	0.00952295	1	serine/threonine protein kinase, putative
PFIT_1121900	1593.38	1874.52	2266.59	3054.35	571.234	971.857	1064.07	2197.21	869.052	0.395526	-1.33816	0.00966882	1	conserved Plasmodium protein, unknown function
PFIT_1011700	364.594	69.4265	73.6288	218.168	3.52614	16.1976	4.32547	181.454	8.01641	0.0441787	-4.50051	0.00991475	1	conserved Plasmodium protein, unknown function
PFIT_1035100	904.631	235.629	225.886	511.747	17.6307	32.3952	34.6038	469.473	28.2099	0.0600884	-4.05677	0.0101323	1	duffy binding-like merozoite surface protein
PFIT_1011900	527.701	539.634	486.086	307.29	2652.54	1150.03	936.464	465.178	1579.68	3.39586	1.76378	0.0105034	1	hypoxanthine-guanine phosphoribosyltransferase
PFIT_1013600	971.793	195.657	268.382	760.361	16.7492	32.3952	49.7429	549.048	32.9624	0.0600356	-4.05804	0.0106082	1	conserved Plasmodium protein, unknown function
PFIT_0201000	0	0	0	0	4.40767	16.1976	62.7193	0	27.7749	#DIV/0!	#DIV/0!	0.0107659	1	DnaJ protein, putative
PFIT_0411100	252.885	240.889	105.671	108.479	1218.28	437.336	404.431	176.981	686.683	3.87998	1.95605	0.0111737	1	Plasmodium RNA of unknown function RUF6-14
PFIT_0219400	2157.41	2601.39	3932.32	5844.76	722.858	955.66	906.186	3633.97	861.568	0.237087	-2.07651	0.0111968	1	liver stage antigen 3
PFIT_1329000	174.073	47.3363	62.0391	142.152	7.05228	0	17.3019	106.4	8.11805	0.0762974	-3.71222	0.0114481	1	conserved Plasmodium protein, unknown function
PFIT_1469500	416.679	107.296	113.17	294.789	14.1046	32.3952	19.4646	232.983	21.9881	0.0943765	-3.40543	0.0116192	1	zinc finger protein, putative
PFIT_1028100	1142.44	276.654	313.831	941.832	24.683	80.9881	95.1603	668.689	66.9438	0.100112	-3.32031	0.0125077	1	merozoite TRAP-like protein
PFIT_0808100	174.758	37.869	74.9923	246.195	3.52614	16.1976	12.9764	133.454	10.9001	0.0816767	-3.61393	0.0131537	1	conserved Plasmodium protein, unknown function
PFIT_1326500	575.674	247.201	298.151	859.162	52.8921	16.1976	54.0684	495.047	41.0527	0.0829268	-3.59202	0.0132209	1	conserved Plasmodium protein, unknown function
PFIT_1251400	1309.66	346.081	514.947	1780.23	39.6691	97.1857	101.649	987.728	79.5011	0.0804889	-3.63507	0.0133418	1	coronin
PFIT_1418400	278.243	51.5439	87.0365	211.312	11.4599	16.1976	2.16273	157.034	9.9401	0.0632991	-3.98167	0.0135611	1	cyclic nucleotide-binding protein, putative
PFIT_1214900	38.3783	59.9593	15.6802	12.5013	198.345	113.383	43.2547	31.6298	118.328	3.74103	1.90343	0.0136044	1	10 kDa chaperonin
PFIT_1465100	571.562	730.031	785.147	716.607	176.307	259.162	276.83	700.837	237.433	0.338785	-1.56156	0.0138116	1	YL1 nuclear protein, putative
PFIT_0704600	356.37	446.013	268.609	229.056	978.503	615.51	672.611	325.012	755.541	2.32466	1.21702	0.0140059	1	40S ribosomal protein S29, putative
PFIT_0220000	259.739	604.852	356.1	413.551	1583.24	696.498	711.54	408.56	997.091	2.4405	1.28718	0.0141679	1	Plasmodium exported protein (hyp9), unknown function
PFIT_1224400	859.399	323.99	734.47	1088.22	156.913	145.779	268.179	751.52	190.29	0.253207	-1.98161	0.0142463	1	conserved Plasmodium protein, unknown function
PFIT_0826700	720.278	536.478	358.827	261.922	1287.04	761.288	925.651	469.376	991.326	2.11201	1.07862	0.0143748	1	DnaJ protein, putative
PFIT_1244700	181.612	82.0495	307.014	308.5	40.5506	0	19.4646	219.794	20.0051	0.0910175	-3.45771	0.014518	1	conserved Plasmodium protein, unknown function
PFIT_0214300	338.551	113.607	62.9481	178.849	6.17074	16.1976	17.3019	173.489	13.2234	0.0762205	-3.71368	0.0145393	1	rhoptry neck protein 6 (RON6)
PFIT_1240500	398.86	927.791	374.734	267.568	49.3659	0	21.6273	492.238	23.6644	0.0480751	-4.37857	0.014787	1	erythrocyte membrane protein 1, PfEMP1
PFIT_0201300	0	0	0	0.403268	14.1046	48.5929	211.948	0.100817	91.5485	908.066	9.82665	0.0151775	1	knob-associated histidine-rich protein
PFIT_0720400	961.513	289.277	155.666	417.584	10.5784	16.1976	21.6273	456.01	16.1345	0.0353818	-4.82085	0.0153572	1	rhoptry-associated leucine zipper-like protein 1
PFIT_1437200	967.681	1895.55	852.64	651.479	2805.92	1911.32	2058.92	1091.84	2258.72	2.06873	1.04875	0.0153724	1	glucose-6-phosphate isomerase
PFIT_0821000	287.837	64.1669	121.124	300.233	13.223	80.9881	43.2547	193.34	45.8219	0.237002	-2.07703	0.0164323	1	zinc finger protein, putative
PFIT_1143800	1284.3	340.821	468.134	1563.27	61.7074	80.9881	86.5094	914.131	76.4016	0.0835784	-3.58073	0.016797	1	transcription factor with AP2 domain(s)
PFIT_0930500	21343.1	4367.56	4679.29	14279.3	370.244	858.474	871.582	11167.3	700.1	0.0626919	-3.99558	0.0168426	1	merozoite surface protein 1
PFIT_0723100	239.864	82.0495	130.441	442.586	8.81534	0	17.3019	223.735	8.70574	0.0389109	-4.68368	0.0171553	1	kinesin-like protein, putative
PFIT_1244600	833.357	495.453	1279.41	1316.67	300.603	80.9881	125.439	981.223	169.01	0.172244	-2.53747	0.0171686	1	conserved Plasmodium protein, unknown function
PFIT_1404900	191.891	227.214	125.442	88.5173	828.642	340.15	257.365	158.266	475.386	3.00371	1.58675	0.0174318	1	phosphatase, putative
PFIT_1035400	677.103	190.397	191.117	636.357	30.8537	48.5929	54.0684	423.743	44.505	0.105028	-3.25115	0.0174479	1	merozoite surface protein
PFIT_0403300	2182.77	5836.04	1438.49	1137.82	7354.64	5183.24	5043.5	2648.78	5860.46	2.21251	1.14569	0.0175875	1	conserved Plasmodium membrane protein, unknown function
PFIT_0825800	1496.75	332.406	377.916	1107.78	31.7352	80.9881	110.299	828.713	74.3409	0.0897065	-3.47864	0.017654	1	conserved Plasmodium protein, unknown function
PFIT_1412000.1	648.319	158.839	392.914	885.778	45.8398	64.7905	88.6721	521.463	66.4341	0.1274	-2.97257	0.0178223	1	conserved Plasmodium protein, unknown function
PFIT_0919300	88.4071	26.2979	30.9059	77.8307	2.6446	16.1976	0	55.8604	6.28074	0.112436	-3.15282	0.0183181	1	PPPDE peptidase, putative
PFIT_1142800	3939.26	4583.2	6156.64	7330.4	1714.58	2526.83	2908.88	5502.38	2383.43	0.433164	-1.20701	0.0185097	1	conserved Plasmodium protein, unknown function
PFIT_0107500	2786.54	795.249	1067.39	4162.33	91.6796	145.779	207.623	2202.88	148.36	0.0673484	-3.89221	0.0187655	1	photosensitized INA-labeled protein 1, PhIL1, putative
PFIT_0513400	1243.18	664.812	774.011	681.926	2318.44	1101.44	1254.39	840.983	1558.09	1.8527	0.889627	0.0190633	1	purine nucleoside phosphorylase (PNP)
PFIT_1002600	290.578	90.4649	50.6766	122.392	4.40767	0	6.4882	138.528	3.63196	0.0262182	-5.25329	0.0194177	1	conserved Plasmodium protein, unknown function
PFIT_0403200	154.198	414.455	246.566	195.786	749.304	890.869	888.884	252.751	843.019	3.33537	1.73785	0.0198557	1	6-cysteine protein
PFIT_0819500	246.718	410.248	125.214	110.495	661.151	307.755	365.502	223.169	444.803	1.99312	0.99503	0.019891	1	ClpB protein, putative
PFIT_1241100	45.9169	124.126	115.897	93.9614	12.3415	0	2.16273	94.9754	4.83474	0.0509052	-4.29604	0.0199386	1	erythrocyte membrane protein 1, PfEMP1
PFIT_0721500	497.547	123.074	132.032	362.941	18.5122	32.3952	36.7665	278.899	29.2247	0.104786	-3.25448	0.0207081	1	conserved Plasmodium protein, unknown function
PFIT_0508300	154.198	111.503	113.852	77.4274	416.966	210.569	203.297	114.245	276.944	2.42412	1.27746	0.0208724	1	triose phosphate transporter
PFIT_1026100	1568.03	811.028	1222.83	3398.14	122.533	210.569	255.203	1750	196.102	0.112058	-3.15769	0.0208834	1	conserved Plasmodium protein, unknown function
PFIT_1477300	888.183	3240.96	613.573	631.719	5463.75	2478.24	2456.87	1343.61	3466.28	2.57983	1.36728	0.0213487	1	Plasmodium exported protein (PHISTb), unknown function
PFIT_1409100	1447.41	1619.95	1470.99	1127.54	3695.39	3433.9	3728.55	1416.47	3619.28	2.55514	1.3534	0.0214951	1	histo-aspartic protease
PFIT_0100700	13957.4	6494.54	21046.5	29480.3	1993.15	4664.91	5694.48	17744.7	4117.52	0.232042	-2.10754	0.0219383	1	ring-infected erythrocyte surface antigen
PFIT_0421500	254.256	47.3363	58.8576	135.498	6.17074	16.1976	2.16273	123.987	8.17703	0.0659507	-3.92247	0.022755	1	conserved Plasmodium protein, unknown function
PFIT_1105700	384.468	87.3091	117.261	272.609	22.0384	0	8.65094	215.412	10.2298	0.0474894	-4.39625	0.0228487	1	calcium/calmodulin-dependent protein kinase, putative
PFIT_1134100	1449.47	336.613	658.114	2019.16	52.8921	210.569	198.972	1115.84	154.144	0.138142	-2.85578	0.0230652	1	apical membrane antigen 1
PFIT_0414400	159.681	42.0767	52.7219	143.362	11.4599	0	8.65094	99.4603	6.70363	0.0674	-3.89111	0.0234781	1	RING zinc finger protein, putative
PFIT_0908100	144.604	213.539	111.579	83.8797	422.255	372.545	402.269	138.401	399.023	2.8831	1.52762	0.024214	1	peptide deformylase
PFIT_0507300	191.206	71.5304	129.987	383.306	11.4599	16.1976	21.6273	194.007	16.4283	0.0846788	-3.56186	0.0242602	1	conserved Plasmodium protein, unknown function
PFIT_1352200	1807.89	2553	1964.12	2157.48	699.938	1101.44	953.766	2120.62	918.381	0.433071	-1.20732	0.0242718	1	tryptophan-rich antigen, pseudogene
PFIT_1149300.1	559.226	1065.59	801.736	668.618	1991.39	1231.02	1639.35	773.793	1620.59	2.09434	1.0665	0.0246079	1	Plasmodium exported protein, unknown function
PFIT_0212000	352.258	104.14	160.665	512.957	17.6307	48.5929	54.0684	282.505	40.0973	0.141935	-2.8167	0.0248809	1	secreted protein altered thrombospondin repeat protein
PFIT_1307500	247.403	220.903	276.563	210.102	720.214	323.952	447.686	238.743	497.284	2.08293	1.05861	0.0250129	1	40S ribosomal protein S27, putative
PFIT_0831700	1020.45	270.343	644.934	1883.66	50.2475	48.5929	90.8349	954.848	63.2251	0.0662148	-3.9167	0.0256657	1	GPI-anchored micronemal antigen
PFIT_1247600	225.472	226.162	164.529	137.514	564.182	242.964	309.271	188.419	372.139	1.97506	0.981895	0.0258311	1	FK506-binding protein (FKBP)-type peptidyl-prolyl isomerase
PFIT_0406600	176.814	73.6342	145.212	298.62	29.0906	80.9881	54.0684	173.57	54.7157	0.315237	-1.66549	0.0261331	1	conserved Plasmodium protein, unknown function
PFIT_1331500	868.309	258.772	176.573	416.374	19.3938	16.1976	47.5802	430.007	27.7238	0.0644731	-3.95516	0.0261587	1	conserved Plasmodium protein, unknown function
PFIT_0919900	585.269	171.462	413.367	529.692	97.8503	307.755	220.599	424.948	208.735	0.491201	-1.02561	0.0262274	1	TLD domain containing protein
PFIT_bin02100	6.16794	14.7268	15.9075	8.87189	95.2057	469.731	772.096	11.4185	445.678	39.0311	5.28655	0.0262833	1	B_ITvar29 - erythrocyte membrane protein 1, PfEMP1, putative
PFIT_1424300	1684.53	356.6	365.417	1205.57	44.9583	97.1857	92.9976	903.03	78.3805	0.0867973	-3.52621	0.0263803	1	serine/threonine protein phosphatase
PFIT_1036300	100.743	179.878	48.1769	56.4575	375.534	97.1857	185.995	96.3138	219.572	2.27975	1.18888	0.0267797	1	pyruvate kinase 2, putative
PFIT_1360800	8326.72	1402.21	2002.29	5723.98	189.53	323.952	397.943	4363.8	303.809	0.0696202	-3.84435	0.0267907	1	conserved Plasmodium protein, unknown function
PFIT_0417200	680.529	155.684	264.518	811.98	37.906	0	54.0684	478.178	30.6581	0.0641145	-3.96321	0.0272322	1	regulator of chromosome condensation, putative
PFIT_0422400	232.326	73.6342	150.212	457.306	13.223	0	17.3019	228.369	10.175	0.0445549	-4.48827	0.0275326	1	reticulocyte binding protein homologue 4
PFIT_0833100	558.541	960.4	1477.8	1330.18	3732.42	2300.06	1537.7	1081.73	2523.39	2.33274	1.22202	0.0275547	1	unspecified product
PFIT_1474500	212.451	48.3882	69.0838	199.618	10.5784	16.1976	23.7901	132.385	16.8554	0.127321	-2.97346	0.0277843	1	conserved Plasmodium protein, unknown function
PFIT_0102600	182.982	34.7133	44.0864	80.4519	3.52614	0	2.16273	85.5584	1.89629	0.0221637	-5.49566	0.0282296	1	conserved Plasmodium membrane protein, unknown function
PFIT_0400200	6.16794	16.8307	9.54447	11.0899	108.429	32.3952	36.7665	10.9082	59.1968	5.4268	2.4401	0.0282451	1	stevor, pseudogene
PFIT_0905700	143.233	22.0903	36.8144	82.065	3.52614	0	2.16273	71.0507	1.89629	0.0266893	-5.2276	0.0282824	1	conserved Plasmodium protein, unknown function
PFIT_0318700	121.988	42.0767	67.7203	184.293	14.1046	0	8.65094	104.02	7.58516	0.0729205	-3.77753	0.0282874	1	trophozoite stage antigen
PFIT_1137700	173.388	104.14	74.0833	72.5882	968.806	404.941	162.205	106.05	511.984	4.82777	2.27136	0.0283221	1	U2 spliceosomal RNA
PFIT_0400900	175.444	132.542	213.842	560.341	16.7492	48.5929	28.1156	270.542	31.1525	0.115149	-3.11843	0.0286355	1	surface-associated interspersed protein 4.1 (SURFIN 4.1) (SURF4.1)
PFIT_0213100	163.793	257.72	95.672	69.3621	415.203	259.162	289.806	146.637	321.39	2.19175	1.13208	0.0286776	1	conserved protein, unknown function
PFIT_0528300	855.973	689.006	1274.87	1436.84	342.917	469.731	514.731	1064.17	442.46	0.415778	-1.26611	0.0288896	1	conserved Plasmodium protein, unknown function
PFIT_0926900	195.318	79.9457	127.032	312.331	25.5645	48.5929	51.9056	178.657	42.021	0.235205	-2.08801	0.0294509	1	conserved Plasmodium protein, unknown function
PFIT_0422100	118.561	48.3882	94.5357	153.847	15.8676	0	8.65094	103.833	8.17285	0.0787115	-3.66728	0.0294835	1	probable protein, unknown function
PFIT_0503700	587.325	172.514	283.834	693.621	70.5228	97.1857	84.3467	434.324	84.0184	0.193447	-2.36999	0.0296775	1	myosin B
PFIT_1462600	533.869	122.022	149.53	410.93	29.9722	97.1857	41.092	304.088	56.0833	0.184431	-2.43885	0.0297198	1	conserved Plasmodium protein, unknown function
PFIT_1143200	625.018	667.967	594.03	506.101	1530.34	680.3	901.86	598.279	1037.5	1.73414	0.794223	0.0298351	1	60S ribosomal protein L28, putative
PFIT_0704400	9635.69	10056.3	13357.9	15737.5	4581.33	7159.35	5997.26	12196.9	5912.65	0.484768	-1.04463	0.029858	1	inositol-phosphate phosphatase, putative
PFIT_0900200	39.0636	148.32	96.8082	67.749	320.879	113.383	149.229	87.9853	194.497	2.21056	1.14441	0.0302033	1	rifin (RIF)
PFIT_1441900	91.1484	164.099	43.8591	50.2068	351.732	113.383	134.09	87.3284	199.735	2.28717	1.19357	0.0302488	1	adaptor complexes medium subunit family
PFIT_1144700	639.41	322.939	565.169	439.159	1364.62	842.276	843.467	491.669	1016.79	2.06803	1.04826	0.0305801	1	40S ribosomal protein S21e, putative
PFIT_1412000.2	631.186	135.697	357.691	911.788	42.3137	32.3952	77.8585	509.09	50.8558	0.0998954	-3.32344	0.0308828	1	conserved Plasmodium protein, unknown function
PFIT_0903400	148.031	94.6725	39.7686	39.117	357.021	97.1857	136.252	80.3972	196.82	2.44809	1.29166	0.0309208	1	Rab GTPase 7
PFIT_1435600	217.934	59.9593	46.3589	114.73	5.28921	16.1976	17.3019	109.745	12.9296	0.117814	-3.08541	0.0309972	1	conserved Plasmodium membrane protein, unknown function
PFIT_1026700	3301.22	1854.53	3040.14	3454.19	861.259	2024.7	2002.69	2912.52	1629.55	0.559499	-0.837793	0.0310466	1	merozoite capping protein 1
PFIT_0413500	558.541	147.268	285.652	938.606	26.446	48.5929	62.7193	482.517	45.9194	0.0951664	-3.3934	0.0312526	1	armadillo-domain containing rhoptry protein (ARO)
PFIT_1470500	67.162	126.23	66.1296	57.0624	488.37	129.581	147.066	79.146	255.006	3.22197	1.68794	0.0312585	1	nucleoside transporter 3, putative (NT3)
PFIT_0535800	9581.55	14910.9	7096.54	6715.82	23220.5	11370.7	12738.5	9576.21	15776.6	1.64748	0.720258	0.0313601	1	early transcribed membrane protein 5
PFIT_0937000	154.198	511.232	207.933	165.138	656.743	615.51	692.075	259.625	654.776	2.522	1.33457	0.0318375	1	ring-exported protein 4
PFIT_1235800	1387.1	1946.05	878.319	661.762	2851.76	2624.01	2121.64	1218.31	2532.47	2.07868	1.05567	0.0318426	1	clustered-asparagine-rich protein
PFIT_0811100	908.743	226.162	530.173	1400.95	70.5228	178.174	134.09	766.508	127.595	0.166463	-2.58672	0.031997	1	plasmepsin X
PFIT_0422300	477.673	59.9593	198.843	692.612	14.1046	16.1976	25.9528	357.272	18.7517	0.0524857	-4.25193	0.0323433	1	reticulocyte binding protein homologue 5
PFIT_1034700	2478.83	517.543	498.812	1347.12	52.0105	80.9881	103.811	1210.57	78.9366	0.0652059	-3.93885	0.0324275	1	glutamate-rich protein
PFIT_0515500	445.462	99.9321	98.399	265.955	12.3415	16.1976	25.9528	227.437	18.164	0.0798637	-3.64632	0.0324727	1	conserved Plasmodium protein, unknown function
PFIT_1222400	728.502	150.424	279.29	843.838	37.0244	48.5929	86.5094	500.513	57.3756	0.114633	-3.1249	0.0331592	1	glideosome-associated protein 45
PFIT_1129800	525.645	514.387	452.454	348.222	1385.77	518.324	594.752	460.177	832.949	1.81006	0.85604	0.0332038	1	spermidine synthase
PFIT_1244500	32.8957	14.7268	15.6802	12.9046	291.788	97.1857	36.7665	19.0518	141.913	7.44881	2.89701	0.0332798	1	ACEA small nucleolar RNA U3
PFIT_0834100	1326.79	780.523	1764.36	2119.37	481.318	1052.85	904.023	1497.76	812.729	0.542628	-0.881964	0.0335268	1	DnaJ protein, putative
PFIT_1034900	1008.12	311.367	346.555	885.374	106.666	80.9881	112.462	637.853	100.039	0.156837	-2.67267	0.0343029	1	merozoite surface protein 6
PFIT_1355900	1729.76	337.665	320.649	902.312	39.6691	16.1976	30.2783	822.598	28.715	0.0349077	-4.84031	0.0348469	1	serine/threonine protein kinase, putative
PFIT_0414600	271.389	485.986	137.713	106.059	584.457	518.324	542.846	250.287	548.543	2.19166	1.13202	0.0353448	1	RNA binding protein, putative
PFIT_1017000	866.253	257.72	514.038	1202.75	103.14	64.7905	147.066	710.189	104.999	0.147846	-2.75783	0.0353825	1	conserved Plasmodium protein, unknown function
PFIT_0608600	1006.06	983.543	1622.33	1986.09	488.37	647.905	709.377	1399.51	615.217	0.439596	-1.18575	0.0356286	1	conserved Plasmodium protein, unknown function
PFIT_0703900	1848.33	2899.08	2849.93	2519.21	919.44	1247.22	1208.97	2529.14	1125.21	0.444898	-1.16845	0.0356667	1	methyltransferase, putative
PFIT_0518200	198.059	322.939	133.623	122.19	531.565	275.36	272.505	194.203	359.81	1.85275	0.889671	0.035753	1	RAP protein, putative
PFIT_0616800	6189.87	3535.49	3623.95	6603.51	1895.3	2202.88	2329.27	4988.2	2142.48	0.429509	-1.21924	0.0361534	1	histone H3 variant, putative
PFIT_0530000	2260.89	784.73	1373.5	4847.48	89.9165	226.767	291.969	2316.65	202.884	0.0875765	-3.51331	0.0362703	1	membrane skeletal protein IMC1-related
PFIT_0422000	562.653	119.919	235.43	484.123	37.906	64.7905	110.299	350.531	70.9986	0.202546	-2.30368	0.0362962	1	cysteine-rich protective antigen (CyRPA)
PFIT_0730200	673.676	1124.5	509.72	421.616	2212.65	988.055	819.677	682.378	1340.13	1.96391	0.973727	0.0364669	1	Plasmodium exported protein (PHISTb), unknown function
PFIT_1004400	42.4902	59.9593	36.3599	25.4059	176.307	48.5929	88.6721	41.0538	104.524	2.54602	1.34825	0.0367055	1	ADP/ATP carrier protein, putative
PFIT_1316600	77.4419	123.074	35.6782	31.6565	279.446	64.7905	110.299	66.9627	151.512	2.26263	1.178	0.0369587	1	conserved Plasmodium protein, unknown function
PFIT_1321300	1790.07	1657.82	2986.97	3745.95	813.656	1538.77	1555.01	2545.2	1302.48	0.511739	-0.966521	0.0371586	1	SET domain protein, putative
PFIT_1149300.2	528.387	1115.03	778.784	653.294	1853.87	1360.6	1619.89	768.874	1611.45	2.09586	1.06754	0.0373711	1	Plasmodium exported protein, unknown function
PFIT_0832100	43.1756	148.32	50.2221	35.8908	246.83	64.7905	138.415	69.4022	150.012	2.16148	1.11202	0.0378324	1	prohibitin, putative
PFIT_0401000	12680.6	3693.28	5855.54	21053.2	883.298	809.881	938.627	10820.7	877.269	0.0810735	-3.62463	0.0383731	1	reticulocyte binding protein homologue 1
PFIT_bin11100	23.3011	93.6206	59.0848	54.2395	5.28921	0	0	57.5615	1.76307	0.0306293	-5.02894	0.0387768	1	erythrocyte membrane protein 1, PfEMP1 (IT4_var30)
PFIT_1421600	125.415	138.853	71.1291	52.2232	310.3	161.976	140.578	96.905	204.285	2.10809	1.07594	0.0391809	1	pantothenate kinase, putative (PANK)
PFIT_bin02300	93.2044	390.261	222.477	204.255	921.204	388.743	311.434	227.549	540.46	2.37513	1.24801	0.0393502	1	rifin (RIF)
PFIT_0615800	121.303	168.307	68.8566	55.2477	319.115	226.767	181.67	103.428	242.517	2.34478	1.22945	0.0395168	1	malate:quinone oxidoreductase, putative
PFIT_1410100	209.71	134.645	295.879	678.498	23.8014	32.3952	36.7665	329.683	30.9877	0.0939925	-3.41131	0.0396107	1	aldo-keto reductase, putative
PFIT_0107600	139.807	35.7652	81.5825	233.089	7.93381	0	21.6273	122.561	9.85372	0.0803986	-3.63669	0.0397188	1	LCCL domain-containing protein
PFIT_0804800	1768.14	4584.25	903.771	894.448	6682.91	3093.75	3021.34	2037.65	4266	2.09358	1.06597	0.0397978	1	glutamate dehydrogenase, putative (GDH3)
PFIT_0920600	163.108	19.9864	39.0869	120.98	5.28921	0	2.16273	85.7903	2.48398	0.0289541	-5.11009	0.0399201	1	ADP-ribosylation factor, putative
PFIT_1316500	180.926	171.462	69.3111	57.0624	353.495	129.581	157.88	119.691	213.652	1.78504	0.835954	0.04019	1	conserved Plasmodium protein, unknown function
PFIT_1232300	780.587	113.607	182.936	506.303	22.0384	48.5929	34.6038	395.858	35.0783	0.0886134	-3.49633	0.0414914	1	CG2-related protein, putative
PFIT_0930400	109.652	36.8171	55.2216	209.498	6.17074	16.1976	12.9764	102.797	11.7816	0.11461	-3.12519	0.0417365	1	leucine-rich repeat protein
PFIT_0911300	871.05	218.799	429.501	1601.38	33.4983	64.7905	97.3231	780.182	65.204	0.0835754	-3.58078	0.04224	1	conserved Plasmodium protein, unknown function
PFIT_1415900	45.9169	84.1534	52.2674	42.3431	203.634	48.5929	127.601	56.1702	126.61	2.25404	1.17251	0.0423629	1	ATP-dependent protease, putative
PFIT_1003200	1479.62	269.291	520.628	1396.11	89.9165	64.7905	149.229	916.413	101.312	0.110553	-3.17719	0.0423937	1	membrane skeletal protein IMC1-related
PFIT_0608800	309.768	146.216	286.334	293.781	54.6551	64.7905	125.439	259.025	81.6281	0.315136	-1.66595	0.0424668	1	conserved Plasmodium protein, unknown function
PFIT_1337000	1352.15	254.564	848.322	2044.77	107.547	161.976	207.623	1124.95	159.049	0.141383	-2.82232	0.0426177	1	calcium-dependent protein kinase 5
PFIT_1317900	276.187	84.1534	164.983	289.345	36.1429	113.383	105.974	203.667	85.1668	0.418167	-1.25785	0.0428026	1	conserved Plasmodium protein, unknown function
PFIT_1422100	623.647	209.332	701.973	1123.5	116.363	194.371	214.111	664.614	174.948	0.263233	-1.92559	0.0428395	1	conserved Plasmodium protein, unknown function
PFIT_1126600	458.483	93.6206	196.343	650.269	20.2753	32.3952	64.882	349.679	39.1842	0.112058	-3.15769	0.0431329	1	kelch protein, putative
PFIT_0501500	6598.32	12298	7251.76	12041.4	3171.76	6236.08	6542.27	9547.35	5316.71	0.556877	-0.844568	0.0431436	1	interspersed repeat antigen
PFIT_1440700	1690.02	488.09	1365.31	2942.85	211.568	242.964	339.549	1621.57	264.694	0.163234	-2.61499	0.0434416	1	CCAAT-binding transcription factor, putative
PFIT_1312000	735.355	167.255	159.529	334.914	22.9199	16.1976	21.6273	349.263	20.2483	0.0579743	-4.10844	0.043896	1	conserved Plasmodium protein, unknown function
PFIT_1478600	596.919	2205.87	531.309	508.924	2676.34	1619.76	1578.8	960.756	1958.3	2.03829	1.02736	0.0444414	1	Plasmodium exported protein (PHISTb), unknown function
PFIT_1001400	784.014	372.379	1143.52	1506	212.45	340.15	389.292	951.479	313.964	0.329975	-1.59957	0.0445112	1	Plasmodium exported protein (PHISTc), unknown function
PFIT_0216900	1361.74	233.526	244.066	557.518	14.1046	32.3952	38.9292	599.213	28.4763	0.0475229	-4.39523	0.0451469	1	calcium-dependent protein kinase 1
PFIT_1145900	1103.38	272.447	167.937	401.251	18.5122	16.1976	17.3019	486.253	17.3372	0.0356548	-4.80976	0.0451783	1	serine/threonine protein kinase, putative
PFIT_0216100.2	69.218	29.4537	49.5404	185.302	2.6446	0	6.4882	83.3784	3.04427	0.0365115	-4.77551	0.045467	1	conserved Plasmodium protein, unknown function
PFIT_1332600	534.555	811.028	329.057	211.716	1066.66	1506.38	1094.34	471.589	1222.46	2.59222	1.37419	0.04551	1	transmembrane protein Tmp21 homologue, putative
PFIT_1243600	118.561	30.5056	37.9506	100.212	8.81534	0	4.32547	71.8074	4.38027	0.0610002	-4.03504	0.0456635	1	conserved Plasmodium protein, unknown function
PFIT_1148900	884.071	1954.46	734.697	563.365	2181.8	1376.8	1706.4	1034.15	1755	1.69705	0.763025	0.0458019	1	Plasmodium exported protein (PHISTc), unknown function
PFIT_1205400	2716.63	2850.7	3691.44	4723.88	1399.88	1522.58	1702.07	3495.66	1541.51	0.440978	-1.18122	0.0459671	1	high mobility group protein B3, putative (HMGB3)
PFIT_1472000	544.835	451.272	281.789	226.636	869.193	809.881	845.629	376.133	841.568	2.23742	1.16184	0.0463209	1	20S proteasome beta 4 subunit, putative
PFIT_bin07000	58.9381	22.0903	24.3157	36.2941	160.439	696.498	798.049	35.4095	551.662	15.5795	3.96158	0.0464039	1	stB_A4varICAM - erythrocyte membrane protein 1,, putative
PFIT_0929100	108.967	128.334	131.577	117.351	369.363	291.557	348.2	121.557	336.373	2.7672	1.46843	0.0464512	1	guanylate kinase
PFIT_1017100	235.067	424.975	381.779	502.068	138.401	194.371	103.811	385.972	145.528	0.377042	-1.4072	0.0467702	1	conserved Plasmodium protein, unknown function
PFIT_0824300	1210.97	736.342	1304.64	1883.46	431.07	485.929	769.934	1283.85	562.311	0.437987	-1.19104	0.0467836	1	conserved Plasmodium protein, unknown function
PFIT_1217700	278.928	51.5439	136.577	443.191	13.223	16.1976	32.441	227.56	20.6206	0.0906159	-3.46409	0.0467959	1	thrombospondin-related apical membrane protein (TRAMP)
PFIT_1357000	204.913	501.764	228.158	174.212	1047.26	372.545	348.2	277.262	589.336	2.12556	1.08784	0.0468557	1	pyrroline carboxylate reductase
PFIT_0812900	170.646	56.8035	42.7229	25.6075	223.91	97.1857	140.578	73.9451	153.891	2.08115	1.05738	0.0470386	1	acyl-CoA binding protein, putative
PFIT_1032600	810.741	1362.23	496.994	482.107	3033.36	1036.65	936.464	788.019	1668.82	2.11775	1.08253	0.0470632	1	early transcribed membrane protein 10.2
PFIT_1464000	5906.83	6335.7	6826.12	4015.54	12858.9	10755.2	11730.7	5771.05	11781.6	2.0415	1.02963	0.0471337	1	glyceraldehyde-3-phosphate dehydrogenase
PFIT_1204500	89.0924	17.8826	36.3599	95.7761	5.28921	0	4.32547	59.7778	3.20489	0.0536135	-4.22126	0.0475895	1	probable protein, unknown function
PFIT_1435900	121.303	269.291	80.4463	78.2339	380.823	275.36	196.809	137.318	284.33	2.07059	1.05004	0.0478562	1	mitochondrial import inner membrane translocase subunit TIM17, putative (TIM17)
PFIT_1016300	807.315	334.51	1004.22	1406.6	182.478	534.521	501.755	888.159	406.251	0.457408	-1.12845	0.0483752	1	Plasmodium exported protein (PHISTc), unknown function
PFIT_0820800	1009.49	404.988	704.928	1068.26	306.774	340.15	304.946	796.914	317.29	0.398148	-1.32862	0.048929	1	high mobility group protein B2 (HMGB2)
PFIT_0706200	3213.5	797.353	326.33	965.625	20.2753	16.1976	49.7429	1325.7	28.7386	0.021678	-5.52762	0.0489591	1	rhoptry-associated membrane antigen
PFIT_1242100	616.109	1944.99	930.814	1106.37	274.157	323.952	408.757	1149.57	335.622	0.291954	-1.77618	0.0490195	1	Tetratricopeptide repeat protein, putative
PFIT_1124100	156.94	31.5575	55.6761	92.5499	13.223	16.1976	6.4882	84.1808	11.9696	0.142189	-2.81412	0.0491209	1	leucine-rich repeat protein
PFIT_0932800	192.577	265.083	176.573	168.969	535.091	340.15	376.316	200.8	417.186	2.07761	1.05493	0.0494133	1	M18 aspartyl aminopeptidase
PFIT_0414700	367.335	501.764	102.489	107.874	572.997	421.138	454.174	269.866	482.77	1.78893	0.839094	0.049494	1	glutamyl-tRNA(Gln) amidotransferase subunit A, putative
PFIT_1302200	86.3511	113.607	37.4961	36.899	196.582	194.371	227.087	68.5883	206.014	3.00362	1.5867	0.0495547	1	conserved Plasmodium protein, unknown function
PFIT_1478100	695.606	2018.63	442.682	489.97	3574.62	1198.62	1247.9	911.722	2007.05	2.20138	1.13841	0.0499349	1	Plasmodium exported protein (hyp17), unknown function
PFIT_bin04900	0	2.10383	2.49974	3.22614	61.7074	16.1976	6.4882	1.95743	28.1311	14.3714	3.84513	0.0504223	1	rifin (RIF)
PFIT_1024500	2227.31	1770.38	1948.21	2371.62	696.412	1020.45	1360.36	2079.38	1025.74	0.493292	-1.01949	0.051052	1	formin 2, putative
PFIT_0416900	786.755	1563.15	1521.66	2382.91	627.653	664.102	471.476	1563.62	587.744	0.375887	-1.41163	0.0511395	1	conserved Plasmodium protein, unknown function
PFIT_1015400	12198.1	17994.1	8903.18	6605.53	23054.8	16910.3	18208.1	11425.2	19391.1	1.69721	0.763168	0.05119	1	enolase
PFIT_1252600	1671.51	328.198	654.706	2505.1	75.812	80.9881	175.182	1289.88	110.661	0.0857914	-3.54302	0.0512491	1	reticulocyte binding protein homologue 3, pseudogene
PFIT_0532600	385.154	70.4784	59.5393	166.146	4.40767	0	10.8137	170.329	5.07378	0.0297881	-5.06912	0.0512692	1	cell cycle regulator with zn-finger domain, putative
PFIT_0700800	299.488	97.8283	404.277	663.375	33.4983	32.3952	114.625	366.242	60.1728	0.164298	-2.60561	0.0514224	1	Plasmodium exported protein, unknown function
PFIT_bin07100	2.74131	11.5711	3.63599	4.83921	73.1674	16.1976	10.8137	5.6969	33.3929	5.86159	2.55129	0.0515207	1	rifin
PFIT_0723000	137.751	73.6342	74.7651	174.212	13.223	32.3952	47.5802	115.09	31.0661	0.269928	-1.88935	0.0515691	1	kelch protein, putative
PFIT_0507500	632.556	115.711	268.382	595.223	48.4844	194.371	151.391	402.968	131.416	0.32612	-1.61653	0.051763	1	subtilisin-like protease 1
PFIT_0323500	1000.58	258.772	508.811	1734.05	55.5367	80.9881	155.717	875.553	97.4139	0.11126	-3.16799	0.0517889	1	Rh5 interacting protein (RIPR)
PFIT_1108900	679.844	214.591	201.116	448.232	68.7597	48.5929	75.6957	385.946	64.3494	0.166732	-2.5844	0.051932	1	conserved Plasmodium protein, unknown function
PFIT_0612900	302.229	76.79	172.028	587.964	17.6307	32.3952	34.6038	284.753	28.2099	0.099068	-3.33544	0.0519847	1	myosin E, putative
PFIT_0111000	460.539	684.798	1080.8	1900.4	7345.83	3061.35	1585.28	1031.63	3997.49	3.87491	1.95416	0.052249	1	28S ribosomal RNA
PFIT_1436500	953.975	180.93	231.34	562.559	41.4321	64.7905	54.0684	482.201	53.4303	0.110805	-3.1739	0.052453	1	NAD(P)H-dependent glutamate synthase, putative
PFIT_0609100	215.193	448.117	307.241	319.791	99.6134	178.174	118.95	322.585	132.246	0.409956	-1.28646	0.0531277	1	conserved Plasmodium protein, unknown function
PFIT_1200900	2016.92	1181.3	2486.79	3002.73	882.416	1182.43	1120.3	2171.94	1061.71	0.488833	-1.03259	0.0532771	1	Plasmodium exported protein (PHISTa-like), unknown function
PFIT_1223400	584.584	354.496	343.601	316.565	982.029	404.941	460.663	399.811	615.877	1.54042	0.623324	0.0540875	1	integral membrane protein, putative
PFIT_0209900	721.649	128.334	184.299	470.009	24.683	32.3952	71.3703	376.073	42.8162	0.113851	-3.13478	0.0541643	1	conserved Plasmodium protein, unknown function
PFIT_0831100	314.565	367.119	123.851	122.392	553.604	404.941	328.736	231.982	429.093	1.84969	0.887281	0.0549799	1	leucine--tRNA ligase, putative
PFIT_0206400	1054.03	213.539	267.018	695.032	56.4182	16.1976	64.882	557.405	45.8326	0.0822249	-3.60428	0.0553429	1	conserved Plasmodium protein, unknown function
PFIT_0936800	167.905	799.457	166.801	143.967	1898.83	437.336	458.5	319.532	931.554	2.91536	1.54368	0.0555458	1	Plasmodium exported protein (hyp11), unknown function
PFIT_0627200	3826.86	913.064	3025.37	5233	626.771	1052.85	1271.69	3249.58	983.768	0.302737	-1.72386	0.0556715	1	choline/ethanolaminephosphotransferase, putative
PFIT_0621800	2019.66	1706.21	2686.77	3139.84	1033.16	793.683	992.695	2388.12	939.846	0.39355	-1.34538	0.0557224	1	transcription factor with AP2 domain(s), putative
PFIT_1317500	294.69	585.918	174.755	151.427	1034.04	242.964	454.174	301.698	577.06	1.91271	0.935617	0.0559608	1	conserved Plasmodium protein, unknown function
PFIT_0813200	1289.1	308.212	326.785	774.879	84.6273	113.383	88.6721	674.744	95.5609	0.141626	-2.81985	0.0561037	1	protein phosphatase, putative
PFIT_0730400	5317.45	1664.13	4076.63	11831.5	392.283	858.474	973.231	5722.42	741.329	0.129548	-2.94844	0.0565918	1	erythrocyte binding antigen-175
PFIT_1342000	175.444	402.884	207.479	192.157	1082.52	340.15	278.993	244.491	567.222	2.32001	1.21413	0.0566292	1	phosphoenolpyruvate carboxykinase
PFIT_1147200	1231.53	304.004	458.362	1052.93	142.809	178.174	185.995	761.707	168.993	0.22186	-2.17228	0.0568679	1	CCAAT-box DNA binding protein subunit B
PFIT_0723600	717.537	129.386	181.8	589.174	30.8537	32.3952	75.6957	404.474	46.3149	0.114506	-3.1265	0.0571766	1	conserved Plasmodium protein, unknown function
PFIT_0529500	107.596	22.0903	44.3136	151.024	7.93381	0	8.65094	81.256	5.52825	0.068035	-3.87758	0.0572605	1	conserved Plasmodium protein, unknown function
PFIT_0104200	243.976	169.359	114.079	120.98	42.3137	48.5929	28.1156	162.099	39.674	0.244752	-2.03061	0.0581031	1	asparagine-rich antigen Pfa35-2
PFIT_1014200	87.0365	231.422	65.6751	49.6019	306.774	194.371	125.439	108.434	208.861	1.92616	0.945731	0.0583004	1	prohibitin, putative
PFIT_0216100.1	78.1272	35.7652	61.3573	212.724	5.28921	0	8.65094	96.9934	4.64672	0.0479076	-4.3836	0.0584691	1	conserved Plasmodium protein, unknown function
PFIT_1126700	470.819	212.487	347.01	1010.19	55.5367	129.581	131.927	510.126	105.681	0.207168	-2.27113	0.0598281	1	kelch protein, putative
PFIT_0730700	432.441	100.984	479.042	650.471	86.3904	275.36	198.972	415.734	186.907	0.449583	-1.15334	0.0599688	1	alpha/beta hydrolase, putative
PFIT_0926600	438.609	78.8938	109.307	227.846	20.2753	32.3952	17.3019	213.664	23.3241	0.109163	-3.19545	0.0606641	1	conserved Plasmodium protein, unknown function
PFIT_0319100	154.198	102.036	53.6309	43.7546	247.711	145.779	164.368	88.405	185.953	2.10342	1.07274	0.0607641	1	ubiquitin-protein ligase, putative
PFIT_0616500	19.8745	116.763	71.5836	55.6509	7.93381	16.1976	6.4882	65.9679	10.2065	0.15472	-2.69227	0.0609835	1	erythrocyte membrane protein 1, PfEMP1
PFIT_1341800	3491.05	663.76	1700.51	5011.21	314.708	599.312	467.151	2716.63	460.39	0.169471	-2.56089	0.0611228	1	myosin A
PFIT_1350900	1573.51	304.004	728.107	2093.36	136.638	145.779	222.762	1174.75	168.393	0.143344	-2.80245	0.0612304	1	alveolin, putative
PFIT_0206100	3165.52	1058.23	1355.54	2301.05	535.091	890.869	901.86	1970.09	775.94	0.393861	-1.34424	0.0613891	1	merozoite surface protein 2
PFIT_1336300	23.3011	49.4401	33.6329	28.8336	142.809	16.1976	60.5566	33.8019	73.1876	2.16519	1.11449	0.0617273	1	protein kinase 6
PFIT_bin09600	2.05598	12.623	9.99897	7.46045	32.6168	145.779	168.693	8.0346	115.696	14.3997	3.84797	0.0626073	1	B_ITvar19 - erythrocyte membrane protein 1, PfEMP1, putative
PFIT_0835200.2	16.4478	38.9209	14.544	11.0899	109.31	32.3952	23.7901	20.2506	55.1652	2.72412	1.44579	0.0626999	1	Plasmodium exported protein (PHISTa-like), unknown function
PFIT_1006900	142.548	32.6094	17.7255	49.4003	0.881534	0	4.32547	60.5708	1.73567	0.0286552	-5.12506	0.0631626	1	RING zinc finger protein, putative
PFIT_1436000	111.023	172.514	61.1301	55.046	452.227	97.1857	116.788	99.9284	222.067	2.22226	1.15203	0.0631976	1	mitochondrial acidic protein MAM33, putative
PFIT_0406400	2091.62	401.832	316.104	850.895	36.1429	32.3952	54.0684	915.112	40.8688	0.0446599	-4.48487	0.0637202	1	conserved Plasmodium protein, unknown function
PFIT_1337800	507.142	172.514	174.755	454.684	81.1012	0	34.6038	327.274	38.5683	0.117847	-3.08501	0.0637598	1	conserved Plasmodium protein, unknown function
PFIT_0820500	766.195	120.97	142.713	283.9	7.05228	0	28.1156	328.445	11.7226	0.0356913	-4.80828	0.0639913	1	conserved Plasmodium protein, unknown function
PFIT_1028300	128.156	26.2979	32.0422	91.7434	7.05228	32.3952	15.1391	69.5599	18.1956	0.261581	-1.93467	0.0640846	1	conserved Plasmodium protein, unknown function
PFIT_0705400	819.651	1724.09	1948.66	2394.2	761.646	502.126	581.776	1721.65	615.183	0.357321	-1.48471	0.064438	1	conserved Plasmodium protein, unknown function
PFIT_1024900	334.439	70.4784	44.9954	119.972	5.28921	0	4.32547	142.471	3.20489	0.022495	-5.47425	0.0650578	1	conserved Plasmodium membrane protein, unknown function
PFIT_1446000	5270.85	7984.05	3525.09	4877.73	11888.4	5005.06	6209.21	5414.43	7700.88	1.42229	0.508215	0.0669242	1	fructose-bisphosphate aldolase
PFIT_1300600	1430.28	3693.28	860.593	662.166	4317.76	1992.31	2536.89	1661.58	2948.98	1.77481	0.827663	0.0672396	1	Plasmodium exported protein (hyp12), unknown function
PFIT_0914600	481.099	534.374	643.116	800.89	186.004	550.719	467.151	614.87	401.291	0.652644	-0.615631	0.0674495	1	conserved Plasmodium protein, unknown function
PFIT_1461900	1521.42	1274.92	2030.47	1923.99	3757.1	2656.41	3280.87	1687.7	3231.46	1.91471	0.937125	0.0681812	1	60S ribosomal protein L27, putative
PFIT_0220600	21.2451	54.6997	28.4062	24.5993	226.554	16.1976	67.0448	32.2376	103.266	3.20327	1.67954	0.0683736	1	Plasmodium exported protein (hyp15), unknown function
PFIT_0422500	197.374	103.088	118.397	256.882	45.8398	16.1976	41.092	168.935	34.3765	0.203489	-2.29698	0.0685859	1	erythrocyte binding antigen-165, pseudogene
PFIT_0316000	239.179	115.711	145.212	517.594	36.1429	113.383	38.9292	254.424	62.8185	0.246905	-2.01797	0.0687007	1	conserved Plasmodium protein, unknown function
PFIT_1352300	6192.61	6040.11	5089.7	3827.21	10770.6	9119.26	9587.4	5287.41	9825.75	1.85833	0.894007	0.0692575	1	Plasmodium exported protein, unknown function
PFIT_1426300	189.835	55.7516	45.6771	113.117	17.6307	0	6.4882	101.095	8.03963	0.0795254	-3.65244	0.0695828	1	conserved Plasmodium protein, unknown function
PFIT_0811500	171.332	450.221	164.529	165.138	51.129	48.5929	38.9292	237.805	46.217	0.194349	-2.36328	0.070806	1	erythrocyte membrane protein 1, PfEMP1
PFIT_1134700	1154.78	1856.63	1222.15	1008.98	2730.11	1393	1578.8	1310.63	1900.63	1.45017	0.536217	0.0714151	1	heat shock protein 70
PFIT_1105500.1	50.0288	76.79	21.5887	14.5176	136.638	16.1976	62.7193	40.7313	71.8516	1.76404	0.818883	0.0714405	1	RNA polymerase subunit, putative
PFIT_1123900	2380.82	2767.59	3536.68	4420.42	1518.88	1457.79	1455.52	3276.38	1477.4	0.450924	-1.14905	0.0716623	1	conserved Plasmodium protein, unknown function
PFIT_0803100	67.162	32.6094	71.5836	124.206	10.5784	16.1976	12.9764	73.8904	13.2508	0.179331	-2.47931	0.0723725	1	acyl-CoA binding protein
PFIT_1137900	139.807	23.1422	33.1784	64.1196	2.6446	0	10.8137	65.0617	4.48609	0.0689514	-3.85828	0.0725318	1	conserved Plasmodium protein, unknown function
PFIT_1429700	589.381	261.927	875.137	1229.76	130.467	356.348	436.872	739.053	307.896	0.416609	-1.26324	0.0727391	1	protein kinase, putative
PFIT_0403400	1402.18	268.239	215.66	584.133	28.2091	32.3952	45.4174	617.552	35.3406	0.0572269	-4.12716	0.0727585	1	dipeptidyl peptidase 3
PFIT_0802300	438.609	1440.07	339.965	389.153	3054.52	777.486	707.214	651.951	1513.07	2.32084	1.21465	0.073016	1	Plasmodium exported protein (hyp17), unknown function
PFIT_0508500	475.617	149.372	152.712	216.353	50.2475	113.383	58.3938	248.513	74.0082	0.297804	-1.74757	0.0736364	1	guanidine nucleotide exchange factor
PFIT_1116600	3069.58	2878.05	5305.36	7536.27	1276.46	2866.98	3239.78	4697.31	2461.07	0.523932	-0.932549	0.0740215	1	conserved Plasmodium protein, unknown function
PFIT_0625000	89.0924	296.641	118.397	92.9532	364.955	340.15	309.271	149.271	338.125	2.26518	1.17963	0.0741279	1	oxidoreductase, short-chain dehydrogenase family, putative
PFIT_1149000	596.234	370.275	832.642	859.968	211.568	453.533	501.755	664.78	388.952	0.585084	-0.773284	0.0741316	1	Plasmodium exported protein (hyp11), unknown function
PFIT_0501300	761.398	2087	681.066	636.961	5108.49	1182.43	1109.48	1041.61	2466.8	2.36826	1.24383	0.0742405	1	parasite-infected erythrocyte surface protein (PIESP2)
PFIT_0822400	39.0636	85.2053	32.2694	25.6075	335.865	48.5929	58.3938	45.5365	147.617	3.24173	1.69677	0.0742993	1	conserved protein, unknown function
PFIT_0603700	41.1196	56.8035	17.9527	15.5258	128.704	48.5929	38.9292	32.8504	72.0754	2.19405	1.1336	0.0743119	1	RAP protein, putative
PFIT_1201100	12.3359	146.216	158.62	174.01	19.3938	32.3952	54.0684	122.796	35.2858	0.287354	-1.7991	0.0748111	1	Plasmodium exported protein, unknown function
PFIT_1035500	81.5539	25.246	32.9512	96.7843	7.05228	16.1976	6.4882	59.1338	9.9127	0.167632	-2.57663	0.0749811	1	merozoite surface protein (MSP3.8)
PFIT_1330700	33.581	17.8826	24.5429	75.0078	0.881534	0	4.32547	37.7536	1.73567	0.0459736	-4.44305	0.0750413	1	CPW-WPC family protein
PFIT_0612600	339.237	63.115	82.037	215.748	25.5645	16.1976	4.32547	175.034	15.3625	0.0877687	-3.51015	0.0750863	1	conserved Plasmodium protein, unknown function
PFIT_0113000	93.2044	289.277	143.849	101.019	607.377	113.383	214.111	156.837	311.624	1.98692	0.990537	0.075114	1	Plasmodium exported protein (hyp4), unknown function
PFIT_0401900	103.484	336.613	284.289	471.42	89.035	145.779	138.415	298.952	124.41	0.416153	-1.26482	0.0756474	1	conserved Plasmodium protein, unknown function
PFIT_1424100	112.394	37.869	37.9506	69.5637	5.28921	0	15.1391	64.4442	6.80945	0.105664	-3.24244	0.0758029	1	ankyrin, putative
PFIT_1245300	307.712	80.9976	124.987	144.773	38.7875	0	4.32547	164.617	14.371	0.0872994	-3.51788	0.075921	1	kinesin-13, putative
PFIT_0402600	195.318	31.5575	41.8139	94.9696	6.17074	16.1976	10.8137	90.9148	11.0607	0.12166	-3.03907	0.075975	1	SET domain protein, putative
PFIT_1300800	1962.78	674.279	1163.06	3612.47	239.777	404.941	456.337	1853.15	367.018	0.198051	-2.33605	0.0760321	1	erythrocyte binding antigen-140
PFIT_1235000	1365.17	1761.96	1983.21	2376.66	762.527	1085.24	1135.44	1871.75	994.401	0.531269	-0.912487	0.0761638	1	CCR4-NOT transcription complex subunit 4, putative
PFIT_0301700	677.788	237.733	1063.75	1468.5	104.903	453.533	514.731	861.944	357.722	0.415018	-1.26875	0.0766831	1	Plasmodium exported protein, unknown function
PFIT_0205500	616.794	260.875	371.553	996.071	119.889	97.1857	175.182	561.323	130.752	0.232935	-2.102	0.0770577	1	metabolite/drug transporter, putative
PFIT_0107400	65.7913	8.41534	23.6339	77.2258	1.76307	0	6.4882	43.7666	2.75042	0.062843	-3.9921	0.0772143	1	unspecified product
PFIT_0418600	1868.89	2259.52	2744.72	3431.2	1188.31	1328.2	1219.78	2576.08	1245.43	0.48346	-1.04853	0.0773671	1	zinc finger protein, putative
PFIT_1401800	3.42663	5.25959	9.31723	11.4931	71.4043	48.5929	43.2547	7.37414	54.4173	7.37947	2.88352	0.0777501	1	glycophorin binding protein
PFIT_1311000	7999.82	9950.08	8354.14	8059.31	17670.4	13930	14611.4	8590.84	15403.9	1.79306	0.842427	0.0778087	1	M1-family alanyl aminopeptidase
PFIT_0805900	932.729	1302.27	1075.57	1083.78	428.426	615.51	618.542	1098.59	554.159	0.504428	-0.98728	0.0786386	1	conserved Plasmodium protein, unknown function
PFIT_1330800	130.897	27.3498	39.7686	93.1548	14.1046	16.1976	2.16273	72.7927	10.8216	0.148664	-2.74987	0.0787571	1	conserved Plasmodium protein, unknown function
PFIT_0810100	124.729	170.411	151.348	150.822	394.927	226.767	259.528	149.328	293.741	1.96709	0.976063	0.078968	1	conserved Plasmodium membrane protein, unknown function
PFIT_1029600	280.984	92.5687	124.533	263.737	40.5506	32.3952	101.649	190.456	58.1981	0.305573	-1.71041	0.0794439	1	conserved Plasmodium protein, unknown function
PFIT_0619300	172.017	27.3498	41.5866	116.746	9.69688	0	8.65094	89.4249	6.11594	0.0683919	-3.87003	0.0795964	1	merozoite surface protein 10
PFIT_1463600	2182.08	1553.68	2835.39	3337.24	1056.08	1328.2	1492.29	2477.1	1292.19	0.521655	-0.938833	0.0798432	1	conserved Plasmodium protein, unknown function
PFIT_1410800	108.967	189.345	52.2674	42.5447	329.694	145.779	73.533	98.281	183.002	1.86203	0.896873	0.079889	1	RNA binding protein Bruno, putative
PFIT_1421200	382.412	107.296	119.079	262.124	41.4321	0	47.5802	217.728	29.6708	0.136275	-2.87541	0.0799042	1	tetratricopeptide repeat family protein, putative
PFIT_0920800	411.196	110.451	97.0355	258.091	36.1429	0	21.6273	219.194	19.2568	0.0878528	-3.50877	0.0800584	1	conserved Plasmodium protein, unknown function
PFIT_0206200.1	105.54	19.9864	38.8596	107.672	9.69688	0	8.65094	68.0147	6.11594	0.0899208	-3.4752	0.0802803	1	merozoite surface protein 5
PFIT_1449100	289.208	370.275	209.524	197.198	1055.2	178.174	300.62	266.551	511.33	1.91832	0.939843	0.0804022	1	multidrug resistance protein 2 (heavy metal transport family)
PFIT_1469000	712.054	186.189	224.977	408.107	78.4566	0	32.441	382.832	36.9659	0.096559	-3.37245	0.0805549	1	rab GTPase activator, putative
PFIT_0809400	1115.03	1026.67	1343.95	1836.48	601.206	518.324	583.938	1330.53	567.823	0.426764	-1.22849	0.0811095	1	DnaJ protein, putative
PFIT_bin05750	18.5038	30.5056	26.8154	22.7846	202.753	32.3952	32.441	24.6524	89.1964	3.61817	1.85526	0.0811238	1	rifin (RIF)
PFIT_1116900	1256.2	181.982	257.246	675.675	52.0105	32.3952	30.2783	592.777	38.228	0.0644898	-3.95479	0.0815229	1	serine esterase, putative
PFIT_0206300	797.72	176.722	111.579	230.064	12.3415	0	12.9764	329.021	8.4393	0.0256497	-5.28492	0.0822016	1	merozoite surface protein 4
PFIT_0317000	447.518	323.99	302.242	227.645	709.635	583.114	648.82	325.349	647.19	1.98922	0.992202	0.0823789	1	proteasome component C8, putative
PFIT_0833900	35.637	72.5823	28.4062	21.3732	190.411	32.3952	38.9292	39.4997	87.2453	2.20876	1.14324	0.0830542	1	Plasmodium exported protein (PHISTb), unknown function
PFIT_1126100	34.2663	24.1941	24.9974	20.9699	113.718	48.5929	67.0448	26.1069	76.4519	2.92841	1.55012	0.0834848	1	conserved Plasmodium protein, unknown function
PFIT_1023300	68.5327	15.7788	28.4062	81.8634	4.40767	0	4.32547	48.6452	2.91105	0.0598424	-4.06269	0.0840001	1	conserved Plasmodium protein, unknown function
PFIT_0304000	140.492	43.1286	33.8602	71.7817	10.5784	0	10.8137	72.3156	7.1307	0.0986052	-3.34219	0.0847419	1	membrane skeletal protein IMC1-related
PFIT_0536000	6979.37	20195.8	6114.6	4770.46	20268.2	15096.2	14289.2	9515.04	16551.2	1.73948	0.798654	0.0849142	1	Plasmodium exported protein (PHISTb), unknown function
PFIT_1405700	274.131	94.6725	259.292	409.922	94.3242	97.1857	84.3467	259.504	91.9522	0.354338	-1.4968	0.0850184	1	conserved Plasmodium protein, unknown function
PFIT_1149800	1165.06	1264.4	1688.69	2072.59	595.917	1263.41	1167.88	1547.69	1009.07	0.651986	-0.617087	0.0857707	1	DnaJ protein, putative
PFIT_1341400	33.581	49.4401	19.9979	17.1389	118.126	32.3952	38.9292	30.0395	63.15	2.10223	1.07192	0.0867183	1	conserved Plasmodium membrane protein, unknown function
PFIT_0832200	82.2392	50.492	60.6756	60.4902	193.056	129.581	173.019	63.4742	165.219	2.60292	1.38013	0.0867636	1	U6 snRNA-associated Sm-like protein LSm8, putative
PFIT_1331200	2505.55	3020.05	1910.03	1476.36	4342.44	4308.57	4007.55	2228	4219.52	1.89386	0.921329	0.086838	1	60S ribosomal protein L23, putative
PFIT_0927300	155.569	32.6094	63.4026	268.173	8.81534	0	19.4646	129.939	9.42665	0.072547	-3.78494	0.0869813	1	zinc finger protein, putative
PFIT_0706400	829.245	218.799	866.502	1377.56	203.634	404.941	354.689	823.027	321.088	0.39013	-1.35797	0.0870375	1	conserved Plasmodium protein, unknown function
PFIT_1230900	102.114	31.5575	34.5419	77.4274	4.40767	0	17.3019	61.4101	7.23652	0.117839	-3.08511	0.0870667	1	conserved Plasmodium protein, unknown function
PFIT_0622900	2663.18	2560.37	2130.01	1882.86	4675.66	3660.66	3551.21	2309.1	3962.51	1.71604	0.779082	0.0872719	1	hexokinase
PFIT_1015500	81.5539	16.8307	31.5877	83.0732	6.17074	0	4.32547	53.2613	3.49874	0.06569	-3.92818	0.0875206	1	conserved Plasmodium protein, unknown function
PFIT_0710200	45.2316	23.1422	41.5866	47.384	141.927	48.5929	114.625	39.3361	101.715	2.58579	1.37061	0.0877371	1	conserved Plasmodium protein, unknown function
PFIT_1452300	10573.2	15498.9	11618.1	9621.16	23083.9	24264	24557.9	11827.9	23968.6	2.02645	1.01896	0.0880215	1	elongation factor 2
PFIT_0701000	393.377	133.593	612.892	1279.37	37.906	129.581	147.066	604.807	104.851	0.173363	-2.52814	0.0882174	1	Plasmodium exported protein (PHISTb), unknown function
PFIT_0110300	122.673	178.826	76.583	58.8771	275.039	194.371	173.019	109.24	214.143	1.9603	0.971075	0.0882531	1	conserved Plasmodium protein, unknown function
PFIT_0834800	4183.92	15303.3	3727.57	1903.02	12903	11354.5	13599.3	6279.45	12618.9	2.00956	1.00688	0.0883177	1	histidine-rich protein II
PFIT_1306700	38.3783	4.20767	22.4977	64.9261	0.881534	0	2.16273	32.5024	1.01476	0.0312209	-5.00134	0.0885341	1	conserved Plasmodium protein, unknown function
PFIT_0536100	871.735	2634	560.397	412.341	3110.94	1263.41	1490.12	1119.62	1954.82	1.74597	0.804032	0.088563	1	Plasmodium exported protein (PHISTb), unknown function
PFIT_1442000	77.4419	138.853	60.9028	49.6019	508.645	80.9881	75.6957	81.6999	221.776	2.71452	1.4407	0.0888304	1	major facilitator superfamily, putative
PFIT_1314900	249.459	237.733	269.063	194.778	549.196	502.126	553.66	237.758	534.994	2.25016	1.17003	0.0888396	1	1-methyladenosine tRNA methyltransferase subunit, putative
PFIT_1246600	1017.71	172.514	452.454	1171.29	122.533	97.1857	144.903	703.492	121.541	0.172768	-2.53309	0.0889387	1	myosin A tail domain interacting protein
PFIT_0628600	2498.02	1933.42	3369.2	4152.45	1493.32	1101.44	1215.46	2988.27	1270.07	0.425019	-1.2344	0.0890526	1	SET domain protein, putative
PFIT_0512300	142.548	161.995	113.852	87.9124	336.746	178.174	131.927	126.577	215.616	1.70344	0.768448	0.0892489	1	glutathione synthetase
PFIT_0731300	6.85327	16.8307	12.2715	10.8882	92.5611	16.1976	10.8137	11.7109	39.8575	3.40345	1.767	0.0894126	1	rifin
PFIT_0712700	546.891	559.62	739.242	916.829	259.171	469.731	452.012	690.646	393.638	0.569957	-0.811076	0.0895585	1	conserved Plasmodium protein, unknown function
PFIT_0302400	11085.2	2335.26	1594.61	3979.65	226.554	502.126	419.571	4748.67	382.75	0.0806016	-3.63305	0.090119	1	cytoadherence linked asexual protein 3.1 (CLAG3.1)
PFIT_1352100	720.278	164.099	799.236	943.042	141.046	323.952	456.337	656.664	307.112	0.467685	-1.09639	0.0901262	1	conserved Plasmodium protein, unknown function
PFIT_1346900	2727.6	1216.02	3150.59	3838.71	1128.36	1862.73	1864.28	2733.23	1618.46	0.592141	-0.755987	0.0901431	1	ethanolamine-phosphate cytidylyltransferase, putative
PFIT_0501100	1110.23	2550.9	1236.01	1102.94	3596.66	1522.58	1561.49	1500.02	2226.91	1.48459	0.570063	0.0902215	1	Plasmodium exported protein, unknown function
PFIT_0714100	399.545	746.861	932.177	939.412	290.025	404.941	471.476	754.499	388.814	0.515327	-0.956439	0.0902517	1	RNA binding protein, putative
PFIT_0827400	80.1832	112.555	50.6766	46.7791	265.342	113.383	38.9292	72.5485	139.218	1.91897	0.94033	0.090344	1	conserved Plasmodium protein, unknown function
PFIT_0505300	45.9169	3.15575	25.9064	68.7572	1.76307	0	2.16273	35.9341	1.3086	0.0364167	-4.77925	0.0903459	1	UDP-N-acetyl glucosamine:UMP antiporter
PFIT_1029700	1310.34	1593.65	2968.56	4229.88	658.506	1441.59	1477.15	2525.61	1192.41	0.472129	-1.08275	0.0905086	1	conserved Plasmodium protein, unknown function
PFIT_1318300	1513.2	1035.09	2363.17	3123.71	738.726	907.067	1066.23	2008.79	904.007	0.450025	-1.15192	0.0905276	1	conserved protein, unknown function
PFIT_1215900	718.908	1071.9	608.574	626.275	1472.16	1101.44	1397.13	756.415	1323.58	1.7498	0.807191	0.0905626	1	glycerol-3-phosphate dehydrogenase, putative
PFIT_1001100	17160.6	23175.8	11579.5	12489.2	30254.3	33674.9	31253.7	16101.3	31727.6	1.9705	0.978563	0.0912066	1	early transcribed membrane protein 10.1
PFIT_0604700	357.74	192.501	401.095	599.458	154.269	226.767	173.019	387.698	184.685	0.476362	-1.06987	0.0913146	1	DNA repair-like protein, putative
PFIT_0532700	302.229	465.999	486.768	730.721	198.345	291.557	248.715	496.429	246.206	0.495953	-1.01172	0.0916298	1	conserved Plasmodium protein, unknown function
PFIT_0807500	248.774	215.643	391.551	603.49	100.495	178.174	253.04	364.864	177.236	0.485759	-1.04169	0.0917856	1	conserved Plasmodium protein, unknown function
PFIT_1309900	1129.42	176.722	719.244	2178.65	77.575	97.1857	207.623	1051.01	127.461	0.121275	-3.04365	0.0920788	1	conserved Plasmodium protein, unknown function
PFIT_0532500	159.681	58.9074	37.2689	81.0568	12.3415	32.3952	25.9528	84.2285	23.5632	0.279753	-1.83777	0.0922093	1	conserved Plasmodium protein, unknown function
PFIT_0918800	648.319	196.709	811.962	1374.94	121.652	437.336	387.13	757.983	315.372	0.416068	-1.26511	0.0925216	1	conserved Plasmodium protein, unknown function
PFIT_1414700	350.887	199.864	202.934	623.855	85.5088	32.3952	84.3467	344.385	67.4169	0.19576	-2.35284	0.0925633	1	conserved Plasmodium protein, unknown function
PFIT_1357900	1780.48	1336.99	2071.61	1732.03	3556.11	2462.04	3038.64	1730.28	3018.93	1.74477	0.803035	0.0926394	1	40S ribosomal protein S13, putative
PFIT_1222800	2744.73	417.611	431.092	1069.26	44.0767	80.9881	105.974	1165.68	77.0129	0.0660672	-3.91992	0.0926912	1	cAMP-dependent protein kinase regulatory subunit
PFIT_bin06200	4.79729	16.8307	10.6807	4.03268	31.7352	210.569	170.856	9.08534	137.72	15.1585	3.92206	0.092972	1	B_ITvar54 - erythrocyte membrane protein 1, PfEMP1, putative
PFIT_1012900	108.282	80.9976	161.12	240.952	18.5122	48.5929	116.788	147.838	61.2976	0.414627	-1.27011	0.0931448	1	conserved Plasmodium protein, unknown function
PFIT_1332300	111.023	128.334	79.9918	61.0951	249.474	291.557	235.738	95.1109	258.923	2.72233	1.44484	0.0932585	1	20 kDa chaperonin
PFIT_1118500	2034.73	1223.38	1508.25	1354.58	3097.71	2931.77	3017.02	1530.24	3015.5	1.97061	0.978642	0.0938128	1	GTP-binding nuclear protein ran/tc4
PFIT_0833300	200.115	136.749	235.658	234.5	518.342	323.952	307.108	201.756	383.134	1.899	0.925242	0.0939499	1	conserved Plasmodium protein, unknown function
PFIT_1139200	3295.74	3738.51	3238.99	3426.36	1479.21	2235.27	2112.99	3424.9	1942.49	0.567168	-0.818152	0.0942107	1	protein phosphatase 2c
PFIT_1441000	297.432	187.241	178.618	149.814	454.872	307.755	380.641	203.276	381.089	1.87474	0.906688	0.0944715	1	vesicle-associated membrane protein, putative
PFIT_1410600	755.23	870.987	1169.65	1536.25	506.882	502.126	484.453	1083.03	497.82	0.459655	-1.12138	0.0948147	1	conserved Plasmodium protein, unknown function
PFIT_1000800	92.5191	47.3363	40.6776	28.632	379.941	32.3952	64.882	52.2913	159.073	3.04206	1.60505	0.0953823	1	acyl-CoA binding protein, isoform 2, ACBP2
PFIT_0936600	720.964	514.387	1158.29	813.593	1823.89	1279.61	1135.44	801.808	1412.98	1.76224	0.817412	0.0969023	1	ring-exported protein 2
PFIT_1232700	20.5598	51.5439	29.5424	27.8255	135.756	80.9881	36.7665	32.3679	84.5036	2.61072	1.38445	0.0969756	1	nucleotidyltransferase, putative
PFIT_0926300	92.5191	28.4018	23.8612	36.4957	125.178	64.7905	157.88	45.3194	115.949	2.55849	1.35529	0.0971823	1	conserved Plasmodium protein, unknown function
PFIT_1456500	810.741	284.018	385.869	1237.63	133.993	64.7905	155.717	679.564	118.167	0.173886	-2.52378	0.0974289	1	conserved Plasmodium protein, unknown function
PFIT_0903300	118.561	62.0631	150.666	131.667	318.234	275.36	300.62	115.739	298.071	2.57536	1.36478	0.0975121	1	retrieval receptor for endoplasmic reticulum membrane proteins, putative
PFIT_1416700	97.3164	105.192	37.0417	38.1088	188.648	97.1857	95.1603	69.4146	126.998	1.82956	0.871496	0.0982863	1	serine C-palmitoyltransferase, putative
PFIT_1239800	584.584	304.004	775.375	1155.16	223.028	599.312	430.384	704.781	417.575	0.592489	-0.75514	0.0984874	1	early transcribed membrane protein 12
PFIT_0206200.2	97.3164	21.0383	31.1332	100.212	9.69688	0	6.4882	62.425	5.39503	0.0864242	-3.53242	0.0985507	1	merozoite surface protein 5
PFIT_0911000	233.011	158.839	177.936	140.136	393.164	113.383	278.993	177.481	261.847	1.47535	0.561062	0.0996655	1	nucleotide binding protein, putative
PFIT_0702300	49.3435	228.266	147.939	114.326	346.443	566.917	400.106	134.969	437.822	3.24387	1.69772	0.0998518	1	conserved Plasmodium protein, unknown function
PFIT_1458200	1024.56	1182.35	965.81	927.919	1981.69	1117.64	1611.24	1025.16	1570.19	1.53165	0.615085	0.10023	1	signal peptide peptidase
PFIT_1124000	945.065	1284.39	1723.91	2078.24	702.583	1069.04	858.606	1507.9	876.744	0.581433	-0.782316	0.101188	1	calcium-dependent protein kinase 7
PFIT_1365800	143.233	122.022	149.757	127.029	444.293	161.976	90.8349	135.511	232.368	1.71476	0.778007	0.101266	1	phosphatidylserine synthase I, putative
PFIT_1212500	3359.47	2339.46	3933.91	5079.36	1724.28	1603.56	2091.36	3678.05	1806.4	0.491131	-1.02582	0.101413	1	bromodomain protein, putative
PFIT_0732200	39.7489	95.7245	32.4967	22.3814	197.464	32.3952	41.092	47.5879	90.317	1.8979	0.924404	0.101562	1	Plasmodium exported protein, unknown function
PFIT_0704000	296.746	100.984	99.5352	120.98	37.906	64.7905	41.092	154.561	47.9295	0.3101	-1.6892	0.101566	1	conserved Plasmodium protein, unknown function
PFIT_1209000	261.795	108.347	114.988	319.186	64.352	16.1976	43.2547	201.079	41.2681	0.205233	-2.28466	0.101616	1	conserved Plasmodium protein, unknown function
PFIT_1336200	47.2875	94.6725	56.1306	44.5611	190.411	97.1857	67.0448	60.6629	118.214	1.9487	0.962513	0.102563	1	endopeptidase, putative
PFIT_0830200	778.531	897.285	1009.9	1188.03	431.07	534.521	508.243	968.435	491.278	0.507291	-0.979115	0.102837	1	conserved Plasmodium protein, unknown function
PFIT_1465300	137.751	181.982	334.511	494.608	90.798	194.371	121.113	287.213	135.428	0.471523	-1.0846	0.103136	1	zinc finger protein, putative
PFIT_1252800	1339.81	596.437	1827.99	2027.63	571.234	793.683	919.162	1447.97	761.36	0.525812	-0.92738	0.103356	1	lysophospholipase, putative
PFIT_1001600	572.933	204.072	1087.16	1262.03	138.401	421.138	460.663	781.548	340.067	0.43512	-1.20051	0.103485	1	Plasmodium exported protein (hyp2), unknown function
PFIT_1428100	2205.38	3469.22	3577.59	4141.76	1530.34	1716.95	2011.34	3348.49	1752.88	0.523484	-0.933784	0.10379	1	lipase, putative
PFIT_1034600	17501.2	2632.95	2831.75	7962.32	423.137	777.486	951.603	7732.05	717.409	0.0927837	-3.42998	0.103929	1	S-antigen
PFIT_0907600	1737.3	2262.67	761.967	636.357	2328.13	1911.32	1955.11	1349.58	2064.85	1.53	0.613535	0.104268	1	ATP-dependent heat shock protein, putative
PFIT_0623500	3541.08	5897.05	5851.9	6606.74	2793.58	2899.37	2526.07	5474.19	2739.68	0.500472	-0.99864	0.104421	1	SNF2 helicase, putative
PFIT_0618400	393.377	515.439	333.602	225.83	731.674	566.917	644.495	367.062	647.695	1.76454	0.81929	0.104452	1	acyl-CoA synthetase
PFIT_0627000	5398.32	849.949	823.325	1890.12	95.2057	226.767	181.67	2240.43	167.881	0.0749325	-3.73827	0.104802	1	HECT-domain (ubiquitin-transferase), putative
PFIT_0311000	111.023	220.903	225.659	307.895	75.812	16.1976	64.882	216.37	52.2972	0.241703	-2.04869	0.104876	1	pre-mRNA splicing factor, putative
PFIT_1356200	16362.2	20343	15871.3	12100.5	30388.3	26402.1	26783.3	16169.2	27857.9	1.72289	0.784834	0.105802	1	elongation factor 1-alpha
PFIT_0733200	2.74131	10.5192	3.18149	3.83104	52.8921	0	8.65094	5.06825	20.5143	4.04761	2.01707	0.106372	1	rifin
PFIT_1311900	98.687	175.67	79.9918	68.3539	401.98	64.7905	88.6721	105.676	185.147	1.75203	0.809031	0.106499	1	probable protein, unknown function
PFIT_0933500	1079.39	1921.85	1821.63	2610.76	848.036	890.869	1081.37	1858.41	940.091	0.505858	-0.983194	0.107053	1	mRNA processing protein, putative
PFIT_0902900	67.8473	94.6725	35.9054	26.8173	151.624	48.5929	88.6721	56.3106	96.2963	1.71009	0.774073	0.107266	1	Plasmodium exported protein (PHISTb), unknown function, pseudogene
PFIT_1208200	28.0984	12.623	16.8165	12.2997	82.8642	32.3952	49.7429	17.4594	55.0008	3.15021	1.65545	0.107276	1	mitochondrial import inner membrane translocase subunit tim10, putative (TIM10)
PFIT_1130700	1080.76	2021.78	1118.75	1056.76	3108.29	1182.43	1154.9	1319.51	1815.21	1.37566	0.460126	0.108059	1	transporter, putative
PFIT_0706300	225.472	387.106	208.16	209.296	546.551	323.952	374.153	257.509	414.886	1.61115	0.688093	0.108274	1	AAA family ATPase, putative
PFIT_1108600	3567.81	4221.34	1328.27	1518.5	4889.87	2915.57	3185.71	2658.98	3663.72	1.37786	0.462434	0.10876	1	transcription factor with AP2 domain(s)
PFIT_0820200	969.052	1766.17	561.988	609.539	4647.45	907.067	583.938	976.687	2046.15	2.09499	1.06695	0.109027	1	asparagine-rich antigen
PFIT_bin05600	10.2799	35.7652	15.2257	15.5258	92.5611	16.1976	12.9764	19.1991	40.5784	2.11355	1.07967	0.109163	1	Plasmodium exported protein (hyp6), unknown function
PFIT_0524800	65.106	8.41534	7.72648	14.316	0	0	0	23.891	0	0	#DIV/0!	0.109831	1	conserved protein, unknown function, putative
PFIT_0304400	13.7065	27.3498	9.77172	13.9127	84.6273	16.1976	10.8137	16.1852	37.2129	2.29919	1.20113	0.110019	1	1-cys-glutaredoxin-like protein-1
PFIT_1222700	93.2044	27.3498	12.2715	32.0598	3.52614	0	2.16273	41.2214	1.89629	0.0460026	-4.44214	0.110141	1	conserved Plasmodium protein, unknown function
PFIT_0703700	945.065	208.28	199.752	493.801	73.1674	16.1976	23.7901	461.725	37.7184	0.0816902	-3.61369	0.110334	1	conserved Plasmodium protein, unknown function
PFIT_1136900	402.972	66.2708	82.946	189.737	13.223	48.5929	43.2547	185.482	35.0235	0.188825	-2.40488	0.11041	1	conserved Plasmodium protein, unknown function
PFIT_0411000	108.967	374.483	118.397	68.9588	17.6307	0	8.65094	167.701	8.76054	0.052239	-4.25873	0.110559	1	erythrocyte membrane protein 1, PfEMP1, putative
PFIT_0101200	276.187	80.9976	375.643	631.921	48.4844	97.1857	162.205	341.187	102.625	0.300788	-1.73318	0.110667	1	merozoite-associated tryptophan-rich antigen, putative
PFIT_0607700	576.36	711.096	426.32	335.115	3685.7	518.324	328.736	512.223	1510.92	2.94973	1.56058	0.110716	1	ornithine aminotransferase
PFIT_1402800	100.058	36.8171	28.8607	57.6673	5.28921	0	12.9764	55.8507	6.08854	0.109015	-3.19741	0.111355	1	conserved Plasmodium protein, unknown function
PFIT_1445700	867.623	546.997	893.317	1119.27	357.021	404.941	534.196	856.802	432.053	0.504262	-0.987755	0.1115	1	eukaryotic initiation factor 2alpha kinase 1
PFIT_1251800	549.632	783.678	840.141	916.628	326.168	388.743	447.686	772.52	387.532	0.501647	-0.995255	0.111544	1	conserved Plasmodium protein, unknown function
PFIT_0536200	18.5038	67.3227	14.9985	18.5503	212.45	16.1976	25.9528	29.8438	84.8667	2.8437	1.50777	0.111755	1	Plasmodium exported protein, unknown function
PFIT_1437800	598.975	84.1534	82.7188	222.805	11.4599	48.5929	17.3019	247.163	25.7849	0.104323	-3.26087	0.111798	1	cGMP-dependent protein kinase
PFIT_0909000	152.142	163.047	153.621	111.504	341.154	178.174	227.087	145.078	248.805	1.71497	0.778182	0.112393	1	transporter, putative
PFIT_1364500	95.9457	173.566	50.2221	55.046	218.621	64.7905	112.462	93.6951	131.958	1.40837	0.494031	0.112405	1	glycine cleavage T protein, putative
PFIT_0625300	196.689	78.8938	57.0396	63.5147	16.7492	32.3952	36.7665	99.0342	28.637	0.289162	-1.79005	0.113116	1	Sec14 domain containing protein
PFIT_0519700	540.723	1477.94	575.85	480.695	1409.57	1020.45	1109.48	768.803	1179.84	1.53464	0.6179	0.113224	1	carbon catabolite repressor protein 4, putative
PFIT_0205300	1053.35	904.649	1032.62	1432.81	502.475	404.941	575.287	1105.86	494.234	0.446924	-1.1619	0.113384	1	DNA repair endonuclease, putative
PFIT_0218600	643.522	546.997	389.278	352.456	972.333	1409.19	1090.02	483.063	1157.18	2.39551	1.26033	0.113714	1	40S ribosomal protein S30, putative
PFIT_1421700	10021.5	19815	13576.6	17967.8	7208.31	8082.61	9310.57	15345.2	8200.5	0.534401	-0.904005	0.113719	1	surface protein, Pf113
PFIT_0108000	131.583	215.643	110.898	80.8552	316.471	210.569	177.344	134.745	234.795	1.74252	0.801172	0.114462	1	N-acetyltransferase, putative
PFIT_0710600	126.1	184.086	78.6283	71.3784	28.2091	16.1976	28.1156	115.048	24.1741	0.210122	-2.2507	0.114638	1	erythrocyte membrane protein 1, PfEMP1, putative
PFIT_0504000	448.889	534.374	237.476	215.345	890.35	323.952	272.505	359.021	495.602	1.38043	0.465115	0.114812	1	cation transporting P-ATPase
PFIT_1406900	532.499	748.965	1009.44	1348.53	416.966	550.719	519.056	909.858	495.58	0.544679	-0.876523	0.114894	1	RNA binding protein, putative
PFIT_0935800	769.622	1222.33	857.866	966.431	380.823	712.695	659.634	954.062	584.384	0.612522	-0.707166	0.114907	1	sec-1 family protein
PFIT_1149100	28.7837	21.0383	47.0406	31.8582	118.126	32.3952	80.0212	32.1802	76.8474	2.38803	1.25582	0.115371	1	probable protein, unknown function
PFIT_0415400	1147.92	1246.52	784.238	664.585	1818.61	1635.96	1522.57	960.817	1659.04	1.7267	0.788019	0.115523	1	small GTP-binding protein sar1
PFIT_0932700	964.254	112.555	173.619	444.603	29.0906	32.3952	36.7665	423.758	32.7508	0.0772866	-3.69364	0.115688	1	profilin, putative
PFIT_1318600	652.431	240.889	348.373	448.03	162.202	307.755	244.389	422.431	238.115	0.563679	-0.827055	0.116013	1	conserved Plasmodium protein, unknown function
PFIT_0601800	368.706	192.501	351.328	442.183	111.073	129.581	222.762	338.679	154.472	0.456101	-1.13257	0.116243	1	conserved Plasmodium protein, unknown function
PFIT_0808000	350.202	64.1669	484.95	1023.49	50.2475	64.7905	71.3703	480.703	62.1361	0.129261	-2.95164	0.11641	1	conserved Plasmodium protein, unknown function
PFIT_1442500	588.695	527.01	826.506	878.519	253	550.719	596.915	705.183	466.878	0.662067	-0.594951	0.11649	1	serine/threonine protein kinase, putative
PFIT_1330200	1282.93	2371.02	1667.56	1711.87	793.381	761.288	979.719	1758.35	844.796	0.48045	-1.05754	0.117007	1	conserved Plasmodium protein, unknown function
PFIT_1420300	171.332	73.6342	165.665	129.651	331.457	291.557	322.248	135.07	315.087	2.33276	1.22204	0.117411	1	glutathione S-transferase (GST)
PFIT_0926700	58.2528	19.9864	31.1332	82.2666	4.40767	0	8.65094	47.9097	4.35287	0.0908556	-3.46028	0.11752	1	conserved Plasmodium membrane protein, unknown function
PFIT_0613300	2157.41	2173.26	1982.07	1551.77	3704.21	3336.71	3449.56	1966.13	3496.83	1.77853	0.830689	0.118134	1	organic anion transporter
PFIT_1369300	14428.2	13962.1	13165.2	9331.41	23071.5	31812.1	30535.7	12721.7	28473.1	2.23815	1.1623	0.118221	1	membrane associated histidine-rich protein
PFIT_0219200	324.845	170.411	472.906	625.065	145.453	210.569	242.226	398.307	199.416	0.50066	-0.998097	0.118245	1	Plasmodium exported protein (PHISTc), unknown function
PFIT_0826800	148.716	118.867	79.5373	67.1441	256.527	178.174	151.391	103.566	195.364	1.88637	0.915614	0.118386	1	dicarboxylate/tricarboxylate carrier
PFIT_0815400	1679.74	2122.77	2767.44	2957.16	1066.66	1943.71	1766.95	2381.78	1592.44	0.668594	-0.580798	0.119894	1	RNA binding protein, putative
PFIT_1024300	12961.6	20822.7	21548.2	22310.2	9423.6	11905.3	12191.3	19410.7	11173.4	0.575632	-0.796783	0.120104	1	conserved Plasmodium protein, unknown function
PFIT_0801400	703.145	382.898	827.415	730.318	275.039	388.743	417.408	660.944	360.396	0.545275	-0.874943	0.120131	1	Plasmodium exported protein (PHISTa), unknown function
PFIT_0906700	866.938	791.042	856.048	924.491	1726.93	923.264	1051.09	859.63	1233.76	1.43522	0.521274	0.120449	1	arginase
PFIT_1425500	4.11196	1.05192	1.13625	0.806535	22.0384	32.3952	30.2783	1.77666	28.2373	15.8934	3.99036	0.121341	1	small nucleolar RNA snoR27
PFIT_1434200	108.967	54.6997	71.3563	61.2967	193.938	307.755	257.365	74.0799	253.019	3.41549	1.77209	0.121351	1	ribosome biogenesis protein, NOP10-like
PFIT_0917500	80.8685	9.46725	9.77172	25.2042	0.881534	0	0	31.3279	0.293845	0.00937964	-6.73625	0.121942	1	conserved Plasmodium protein, unknown function
PFIT_0719300	278.928	115.711	52.0401	43.3513	413.44	113.383	99.4858	122.508	208.77	1.70414	0.769041	0.122292	1	conserved Plasmodium protein, unknown function
PFIT_0103400	246.718	392.365	47.7224	56.2559	556.248	210.569	123.276	185.765	296.698	1.59717	0.675514	0.122293	1	RNase MRP
PFIT_1200800	113.079	450.221	80.219	84.283	963.517	145.779	103.811	181.95	404.369	2.22241	1.15213	0.122377	1	RESA-like protein with PHIST and DnaJ domains
PFIT_1328400	1280.19	1239.16	541.99	681.321	2512.37	761.288	650.983	935.665	1308.21	1.39817	0.483536	0.123111	1	myosin C
PFIT_0422800	4272.33	2404.68	4797.01	6955.56	2286.7	2105.69	2337.92	4607.39	2243.44	0.486921	-1.03824	0.12328	1	Plasmodium exported protein (PHISTb), unknown function
PFIT_1226800	265.907	337.665	171.119	171.59	487.489	161.976	216.273	236.57	288.579	1.21985	0.286699	0.123504	1	DNA helicase 60
PFIT_0935000	417.364	375.534	325.421	287.53	725.503	680.3	631.519	351.462	679.107	1.93223	0.950269	0.123727	1	vacuolar ATP synthase subunit e, putative
PFIT_1252300	5501.12	868.884	536.536	1285.42	45.8398	32.3952	69.2075	2047.99	49.1475	0.023998	-5.38094	0.123897	1	rhoptry neck protein 3 (RON3)
PFIT_0613700	108.967	26.2979	20.9069	40.5284	6.17074	0	2.16273	49.1751	2.77783	0.0564885	-4.1459	0.12471	1	conserved Plasmodium protein, unknown function
PFIT_1238300	202.857	41.0248	37.4961	80.0486	10.5784	0	2.16273	90.3566	4.24705	0.0470032	-4.4111	0.124742	1	sphingomyelin phosphodiesterase, putative
PFIT_0902800	291.264	523.855	329.512	270.189	678.782	874.672	880.233	353.705	811.229	2.29352	1.19756	0.1252	1	serine/threonine protein kinase, FIKK family
PFIT_0514700	232.326	181.982	188.844	145.58	397.572	129.581	250.877	187.183	259.343	1.38551	0.470416	0.125414	1	ribose 5-phosphate epimerase, putative
PFIT_1417800	62.3647	86.2572	32.0422	28.4304	144.572	32.3952	51.9056	52.2736	76.2908	1.45945	0.545427	0.125834	1	lysine--tRNA ligase, putative
PFIT_0209300	63.7354	109.399	73.4016	47.384	200.108	145.779	114.625	73.4801	153.504	2.08906	1.06285	0.126588	1	secretory complex protein 61 gamma subunit
PFIT_1316800	109.652	165.151	61.8118	37.3023	217.739	242.964	162.205	93.4793	207.636	2.2212	1.15134	0.126633	1	conserved Plasmodium protein, unknown function
PFIT_1003000	268.648	163.047	83.855	145.378	49.3659	113.383	71.3703	165.232	78.0398	0.472305	-1.08221	0.127343	1	conserved Plasmodium protein, unknown function
PFIT_1214700	140.492	183.034	111.579	121.988	328.812	161.976	149.229	139.273	213.339	1.5318	0.615229	0.127409	1	conserved Plasmodium protein, unknown function
PFIT_0624900	681.9	1025.62	731.743	647.245	1459.82	1182.43	1291.15	771.627	1311.13	1.69918	0.764839	0.127669	1	conserved Plasmodium protein, unknown function
PFIT_1116500	1321.99	2865.42	1852.76	1950.4	4777.04	1554.97	1697.75	1997.65	2676.58	1.33987	0.422092	0.128181	1	cysteine proteinase falcipain 2a
PFIT_1237600	785.384	977.231	1821.86	3615.09	347.325	469.731	467.151	1799.89	428.069	0.23783	-2.072	0.128287	1	conserved Plasmodium protein, unknown function
PFIT_1111300	226.158	135.697	88.8545	68.7572	278.565	97.1857	157.88	129.867	177.877	1.36969	0.453847	0.128319	1	vacuolar sorting protein 35, putative
PFIT_1302300	119.932	306.108	60.2211	44.5611	264.46	275.36	198.972	132.706	246.264	1.85572	0.891976	0.128368	1	methyltransferase-like protein, putative
PFIT_1116800	2666.61	807.872	195.434	457.507	30.8537	32.3952	47.5802	1031.85	36.943	0.0358026	-4.80379	0.128423	1	rhoptry neck protein 4
PFIT_0604800	567.45	169.359	758.331	1218.68	129.586	421.138	421.733	678.454	324.152	0.477781	-1.06558	0.128466	1	long chain polyunsaturated fatty acid elongation enzyme, putative
PFIT_0404600	756.6	140.957	84.764	206.876	11.4599	32.3952	17.3019	297.299	20.3857	0.0685696	-3.86629	0.128528	1	apical sushi protein
PFIT_0536300	38.3783	128.334	41.8139	39.9235	319.115	48.5929	30.2783	62.1124	132.662	2.13584	1.0948	0.12901	1	Plasmodium exported protein, unknown function
PFIT_1365900	1193.15	2526.71	2545.65	2235.11	989.082	1052.85	1330.08	2125.15	1124	0.528904	-0.918922	0.129182	1	conserved Plasmodium protein, unknown function
PFIT_1031500	1642.04	1891.35	2585.64	2965.63	1095.75	1166.23	1401.45	2271.17	1221.14	0.537672	-0.895201	0.129872	1	mRNA-decapping enzyme subunit 1, putative
PFIT_0718900	3246.39	2997.96	4476.36	4249.84	1663.46	3207.13	3045.13	3742.64	2638.57	0.705003	-0.504298	0.130372	1	phosphoinositide-binding protein, putative
PFIT_1477100	10.2799	17.8826	40.6776	35.0843	109.31	64.7905	73.533	25.9811	82.5446	3.1771	1.66771	0.130576	1	conserved Plasmodium protein, unknown function
PFIT_0910500	249.459	211.435	208.388	202.44	468.976	356.348	389.292	217.931	404.872	1.8578	0.893598	0.130592	1	conserved Plasmodium protein, unknown function
PFIT_1001700	5910.94	5210.15	8937.04	9582.25	3405.37	5426.2	5865.34	7410.09	4898.97	0.661121	-0.597013	0.130992	1	PF70 protein
PFIT_1252400	237.123	52.5959	127.714	364.352	34.3798	32.3952	67.0448	195.446	44.6066	0.228229	-2.13144	0.131252	1	chitinase
PFIT_1026500	794.979	1367.49	1147.84	1142.05	506.882	534.521	642.332	1113.09	561.245	0.504223	-0.987867	0.132106	1	small subunit rRNA processing stabilizing factor, putative
PFIT_0111200	65.106	21.0383	94.763	153.04	14.1046	16.1976	36.7665	83.4869	22.3562	0.267781	-1.90087	0.132289	1	Plasmodium exported protein (hyp11), unknown function
PFIT_0812800	949.177	533.322	1156.02	1287.63	447.82	550.719	627.193	981.538	541.911	0.552104	-0.856989	0.132701	1	JmjC domain containing protein
PFIT_0307000	1720.17	1443.23	1773.68	1415.07	3072.15	2462.04	2398.47	1588.04	2644.22	1.66509	0.735598	0.132769	1	40S ribosomal protein S12, putative
PFIT_0730100	616.794	369.223	678.339	809.56	264.46	323.952	387.13	618.479	325.181	0.525775	-0.927483	0.132973	1	Plasmodium exported protein, unknown function
PFIT_0422200	42.4902	70.4784	46.8134	43.7546	226.554	32.3952	25.9528	50.8842	94.9675	1.86635	0.900217	0.133354	1	Plasmodium exported protein (PHISTc), unknown function
PFIT_0820600	2286.25	467.051	231.794	526.264	32.6168	16.1976	32.441	877.84	27.0851	0.0308543	-5.01838	0.133373	1	rhoptry neck protein 5
PFIT_1119000	431.756	1171.84	662.886	572.439	1384.01	599.312	800.212	709.729	927.844	1.30732	0.386614	0.133469	1	heat shock protein 90, putative
PFIT_0813300	80.8685	93.6206	33.1784	35.0843	167.492	16.1976	56.2311	60.688	79.9734	1.31778	0.39811	0.133567	1	aquaporin, putative (AQP2)
PFIT_1436900.2	52.0848	74.6861	25.9064	36.0925	145.453	32.3952	25.9528	47.1925	67.9337	1.4395	0.525572	0.133822	1	ataxin-2 like protein, putative
PFIT_0928800	19.1891	12.623	23.8612	17.3405	84.6273	0	19.4646	18.2535	34.6973	1.90086	0.926654	0.1346	1	conserved Plasmodium protein, unknown function
PFIT_0730500	304.285	213.539	126.805	106.866	694.649	113.383	103.811	187.874	303.948	1.61783	0.69406	0.134692	1	acyl-CoA synthetase (ACS5)
PFIT_1105500.2	17.1332	15.7788	4.99949	2.82287	52.0105	0	23.7901	10.1836	25.2669	2.48114	1.311	0.134711	1	RNA polymerase subunit, putative
PFIT_0413400	33.581	11.5711	25.9064	84.283	2.6446	0	6.4882	38.8354	3.04427	0.0783891	-3.6732	0.134849	1	conserved Plasmodium protein, unknown function
PFIT_0219900	203.542	358.704	207.479	194.173	486.607	145.779	242.226	240.974	291.537	1.20983	0.2748	0.135596	1	Plasmodium exported protein (hyp2), unknown function
PFIT_1417500	1210.97	796.301	1342.59	1665.7	535.091	890.869	994.858	1253.89	806.94	0.643549	-0.635878	0.135916	1	NADP-specific glutamate dehydrogenase (GDH1)
PFIT_1137100	1363.11	1494.77	1872.08	2302.86	866.548	1052.85	1051.09	1758.21	990.161	0.563165	-0.82837	0.136026	1	conserved Plasmodium protein, unknown function
PFIT_0905600	10274.4	1709.37	1152.61	2961.6	151.624	161.976	259.528	4024.5	191.043	0.04747	-4.39684	0.136071	1	high molecular weight rhoptry protein 3
PFIT_1238000	443.406	894.13	654.024	743.021	297.959	356.348	395.78	683.645	350.029	0.512004	-0.965773	0.136309	1	cell cycle control protein, putative
PFIT_0511100	1572.14	2331.05	1112.16	962.398	2634.02	3676.86	2913.2	1494.44	3074.7	2.05743	1.04084	0.13665	1	translationally-controlled tumor protein homolog (TCTP)
PFIT_0913900	150.087	30.5056	153.393	679.909	2.6446	16.1976	19.4646	253.474	12.7689	0.0503758	-4.31112	0.136889	1	conserved Plasmodium protein, unknown function
PFIT_1323400	118.561	318.731	150.666	181.067	67.8782	129.581	77.8585	192.256	91.7725	0.477344	-1.0669	0.137033	1	micro-fibrillar-associated protein, putative
PFIT_0700250	1.37065	11.5711	2.72699	5.24248	51.129	0	4.32547	5.2278	18.4848	3.53587	1.82206	0.138408	1	rifin
PFIT_1446300	1581.73	1797.73	1507.8	1483.42	3042.18	2915.57	2558.52	1592.67	2838.75	1.78239	0.833811	0.138621	1	histidine--tRNA ligase, putative
PFIT_0910700	1014.97	993.01	1046.71	1132.78	505.119	518.324	547.172	1046.87	523.538	0.5001	-0.999711	0.138901	1	DNA repair protein REV1, putative
PFIT_0831600	89.7778	15.7788	10.4535	24.1961	0.881534	0	2.16273	35.0515	1.01476	0.0289504	-5.11027	0.139349	1	conserved Plasmodium protein, unknown function
PFIT_1230700	145.975	49.4401	74.3106	125.215	29.0906	48.5929	21.6273	98.735	33.1036	0.335278	-1.57657	0.139362	1	conserved Plasmodium protein, unknown function
PFIT_0932600	633.927	142.009	174.528	299.83	63.4705	80.9881	64.882	312.573	69.7802	0.223244	-2.1633	0.139534	1	Protein MAM3, putative
PFIT_1329600	74.7006	99.9321	46.1316	39.7219	167.492	80.9881	84.3467	65.1216	110.942	1.70362	0.7686	0.139632	1	DnaJ protein, putative
PFIT_1313300	124.729	89.413	107.489	78.6372	255.645	178.174	140.578	100.067	191.466	1.91337	0.936116	0.140087	1	conserved Plasmodium protein, unknown function
PFIT_0535700	9.59457	23.1422	4.31774	3.62941	55.5367	16.1976	10.8137	10.171	27.516	2.70534	1.43581	0.140237	1	unspecified product
PFIT_0729800	2522	6000.14	2199.55	2223.82	8267.03	2575.42	2640.7	3236.38	4494.38	1.38871	0.473744	0.140399	1	Plasmodium exported protein, unknown function
PFIT_0302100	277.557	68.3746	48.6314	103.035	14.9861	0	10.8137	124.4	8.59992	0.0691314	-3.85451	0.140485	1	cytoadherence linked asexual protein 3.2
PFIT_1418300	131.583	16.8307	24.0884	49.4003	4.40767	0	2.16273	55.4755	2.19014	0.0394793	-4.66276	0.140638	1	cysteine protease ATG4, putative (ATG4)
PFIT_0402500	1204.8	569.087	1138.52	2116.75	436.36	664.102	821.839	1257.29	640.767	0.509641	-0.972446	0.140779	1	alpha/beta hydrolase, putative
PFIT_0827300	332.383	342.925	174.073	172.8	950.294	161.976	112.462	255.545	408.244	1.59754	0.675853	0.141142	1	nucleoside transporter 2
PFIT_0208400	355.684	519.647	587.44	641.397	220.384	242.964	324.41	526.042	262.586	0.499173	-1.00239	0.141307	1	phospholipase A2, putative
PFIT_0526800	75.3859	6.3115	8.18098	15.7274	0	0	0	26.4015	0	0	#DIV/0!	0.14135	1	inner membrane complex protein
PFIT_0936100	2503.5	1076.11	3541.23	4539.79	940.597	2364.85	2314.13	2915.16	1873.19	0.64257	-0.638074	0.141455	1	gametocytogenesis-implicated protein
PFIT_0803700	54.8261	10.5192	156.348	197.803	10.5784	48.5929	41.092	104.874	33.4211	0.318679	-1.64983	0.142063	1	Plasmodium exported protein (hyp7), unknown function, pseudogene
PFIT_0919800	78.1272	151.476	56.8123	38.1088	178.951	48.5929	110.299	81.1311	112.615	1.38806	0.473067	0.142653	1	pyridoxal 5'-phosphate dependent enzyme class III, putative
PFIT_1037200.1	1603.66	1610.49	2052.74	2832.75	1026.99	971.857	1154.9	2024.91	1051.25	0.519158	-0.945755	0.142947	1	antigen UB05
PFIT_1440800	87.7218	14.7268	18.18	25.2042	2.6446	0	2.16273	36.4582	1.60245	0.043953	-4.5079	0.143003	1	conserved Plasmodium protein, unknown function
PFIT_1424600	69.218	130.438	28.8607	30.0434	163.965	64.7905	45.4174	64.64	91.3911	1.41385	0.499628	0.143215	1	serine/threonine protein kinase, putative
PFIT_0222000	13.7065	37.869	13.4077	12.7029	177.188	16.1976	2.16273	19.4215	65.1829	3.35622	1.74684	0.143434	1	Pfmc-2TM Maurer's cleft two transmembrane protein
PFIT_0213700	104.17	525.959	427.229	519.61	96.0873	372.545	367.665	394.242	278.766	0.707093	-0.500027	0.14372	1	conserved Plasmodium protein, unknown function
PFIT_1327800	335.125	409.196	224.295	378.87	784.566	194.371	266.016	336.871	414.985	1.23188	0.300859	0.144284	1	alpha/beta-hydrolase, putative
PFIT_0317600	3674.04	3672.24	2898.11	2357.5	5570.42	3466.29	3851.83	3150.47	4296.18	1.36366	0.447486	0.144317	1	40S ribosomal protein S11, putative
PFIT_0725200	274.131	156.736	340.874	316.565	100.495	145.779	162.205	272.076	136.16	0.500446	-0.998714	0.144487	1	mismatch repair protein PMS1, putative
PFIT_1409000	1140.38	1216.02	1231.46	1196.29	2263.78	890.869	1064.07	1196.04	1406.24	1.17575	0.233576	0.144637	1	plasmepsin II
PFIT_0936500	34577.5	81422.6	58811.5	47033.5	24002.4	37708.1	45685.6	55461.3	35798.7	0.645472	-0.631573	0.144855	1	ring-exported protein 1 (REX1)
PFIT_0609000	914.226	1456.91	1304.41	1447.93	586.22	777.486	858.606	1280.87	740.771	0.578335	-0.790024	0.144963	1	Pre-mRNA-splicing factor SLU7, putative
PFIT_0821800	23223.7	29802.9	24513.8	23884.3	46140.4	39101.1	38150.6	25356.2	41130.7	1.62212	0.697878	0.145068	1	heat shock protein 70
PFIT_1400400	4.11196	26.2979	7.95373	8.46862	72.2858	0	8.65094	11.7081	26.9789	2.3043	1.20433	0.145193	1	rifin (RIF)
PFIT_1339800	668.193	964.608	656.978	613.37	1380.48	1036.65	949.441	725.787	1122.19	1.54617	0.628699	0.145816	1	RNA lariat debranching enzyme, putative
PFIT_0833800	94.5751	322.939	62.4936	83.8797	420.492	113.383	114.625	140.972	216.167	1.5334	0.616739	0.145938	1	Plasmodium exported protein, unknown function
PFIT_0902700	1078.7	375.534	1283.05	1530.2	463.687	777.486	722.353	1066.87	654.509	0.613484	-0.704903	0.1463	1	serine/threonine protein kinase, FIKK family
PFIT_0733100	32.2103	140.957	41.1321	32.6647	356.14	32.3952	23.7901	61.741	137.442	2.2261	1.15452	0.146663	1	stevor, pseudogene
PFIT_0626000	3963.24	4670.51	5481.94	6824.9	2625.21	3482.49	3542.56	5235.15	3216.75	0.614453	-0.702626	0.146847	1	ankyrin-repeat protein, putative
PFIT_1447500	610.626	983.543	708.564	719.026	1482.74	1797.94	1403.61	755.44	1561.43	2.06692	1.04748	0.146936	1	conserved Plasmodium membrane protein, unknown function
PFIT_1444100	4614.99	3775.33	6397.07	6845.47	2669.29	3628.27	3888.6	5408.22	3395.38	0.62782	-0.671578	0.147527	1	guanine nucleotide exchange factor, putative
PFIT_0412600	56.1968	37.869	22.0432	16.7356	118.126	16.1976	15.1391	33.2111	49.8208	1.50012	0.58508	0.147621	1	conserved Plasmodium membrane protein, unknown function
PFIT_0914000	230.27	191.449	139.758	119.367	343.798	113.383	207.623	170.211	221.601	1.30192	0.380642	0.147752	1	arginine--tRNA ligase, putative
PFIT_1363800	1074.59	2120.66	2155.91	2929.54	1071.06	1133.83	1185.18	2070.18	1130.03	0.545859	-0.873399	0.147776	1	DNA-directed RNA polymerase 2, putative
PFIT_1009100	102.799	203.02	81.128	83.8797	400.217	64.7905	62.7193	117.707	175.909	1.49447	0.579632	0.147928	1	protein phosphatase, putative
PFIT_1346400	2671.4	2723.41	3355.56	2682.94	5386.18	2737.4	2802.9	2858.33	3642.16	1.27423	0.349621	0.148114	1	nucleoside transporter 1
PFIT_1411400	8075.2	899.389	968.082	2390.97	98.7319	80.9881	181.67	3083.41	120.463	0.0390682	-4.67786	0.148248	1	rhoptry-associated protein 1
PFIT_1150600	6.85327	18.9345	6.13573	9.67843	89.9165	0	6.4882	10.4005	32.1349	3.08975	1.62749	0.148747	1	rifin (RIF)
PFIT_0503500	343.349	87.3091	108.852	257.285	60.8259	32.3952	41.092	199.199	44.771	0.224756	-2.15357	0.148792	1	actin-depolymerizing factor 1
PFIT_bin05500	5.48261	12.623	7.04473	3.83104	53.7736	16.1976	4.32547	7.24535	24.7656	3.41813	1.77321	0.148997	1	Plasmodium exported protein (hyp15), unknown function
PFIT_1356100	9861.85	15344.3	9836.72	7994.58	18772.3	16570.2	15896.1	10759.4	17079.5	1.58741	0.666674	0.149091	1	elongation factor 1-alpha
PFIT_1133900	422.161	79.9457	54.3126	98.1957	10.5784	16.1976	0	163.654	8.92534	0.054538	-4.1966	0.149156	1	conserved Plasmodium protein, unknown function
PFIT_0103700	111.023	175.67	47.4951	57.264	263.579	80.9881	56.2311	97.8631	133.599	1.36517	0.449077	0.149344	1	conserved Plasmodium protein, unknown function
PFIT_0724100	32499.6	33073.3	324.058	853.718	77605.9	6786.8	3471.19	16687.7	29288	1.75507	0.811526	0.149697	1	5.8S ribosomal RNA
PFIT_0536700	80.1832	210.383	156.575	136.909	492.778	80.9881	92.9976	146.013	222.254	1.52216	0.606119	0.15	1	rifin, pseudogene
PFIT_0612300	563.338	71.5304	75.9013	192.964	11.4599	0	15.1391	225.933	8.86636	0.0392433	-4.67141	0.150485	1	rhoptry protein (ROP14)
PFIT_bin08400	0	13.6749	3.63599	2.01634	52.8921	0	2.16273	4.83181	18.3516	3.79808	1.92527	0.150685	1	rifin
PFIT_1448600	154.884	268.239	111.125	58.6755	283.854	129.581	198.972	148.231	204.136	1.37715	0.461683	0.150837	1	conserved Plasmodium protein, unknown function
PFIT_0835500	63.05	191.449	62.7208	51.4166	1085.17	16.1976	45.4174	92.1591	382.261	4.14784	2.05236	0.150924	1	rifin (RIF)
PFIT_1035300	2634.4	371.327	511.993	1019.26	76.6935	226.767	240.064	1134.24	181.175	0.159732	-2.64628	0.150955	1	probable protein, unknown function
PFIT_0701200	1909.32	1753.55	3096.95	3523.15	1203.29	2040.9	2106.5	2570.74	1783.57	0.693794	-0.52742	0.151011	1	sporozoite threonine and asparagine-rich protein (STARP)
PFIT_1010200	514.68	586.97	603.574	448.03	1009.36	1069.04	1124.62	538.314	1067.67	1.98337	0.987952	0.151361	1	dolichyl-phosphate-mannose protein mannosyltransferase, putative
PFIT_1328900	413.937	453.376	468.815	519.006	209.805	323.952	253.04	463.784	262.266	0.565492	-0.822422	0.151429	1	conserved Plasmodium protein, unknown function
PFIT_1224800	78.8126	157.788	35.4509	38.7137	190.411	48.5929	69.2075	77.6912	102.737	1.32238	0.403137	0.151528	1	isoleucine--tRNA ligase, putative
PFIT_1473700	346.775	55.7516	53.8581	132.675	13.223	0	8.65094	147.265	7.29132	0.0495116	-4.33609	0.151813	1	protein disulfide isomerase
PFIT_0729400	374.188	75.738	76.8103	188.931	29.9722	32.3952	30.2783	178.917	30.8819	0.172605	-2.53446	0.152286	1	conserved Plasmodium protein, unknown function
PFIT_1015100	220.675	589.074	133.168	107.471	789.855	178.174	190.321	262.597	386.116	1.47038	0.556186	0.152313	1	heat shock protein 60
PFIT_0610700	195.318	119.919	261.11	249.623	429.307	453.533	583.938	206.492	488.926	2.36777	1.24353	0.1524	1	60S ribosomal protein L39, putative
PFIT_1022500	233.696	85.2053	125.214	258.091	59.9443	32.3952	73.533	175.552	55.2909	0.314955	-1.66678	0.152643	1	conserved Plasmodium membrane protein, unknown function
PFIT_1031200	58.2528	14.7268	17.0437	31.0516	1.76307	0	2.16273	30.2687	1.3086	0.0432328	-4.53173	0.153042	1	conserved Plasmodium protein, unknown function
PFIT_1343600	78.1272	105.192	22.0432	24.3977	129.586	16.1976	69.2075	57.44	71.6636	1.24763	0.319185	0.15357	1	conserved Plasmodium protein, unknown function
PFIT_0400500	2497.33	7941.97	2949.24	2838.8	19190.1	1522.58	1946.46	4056.84	7553.05	1.86181	0.896705	0.15442	1	Plasmodium exported protein (PHISTb), unknown function
PFIT_0403900	319.362	175.67	126.805	166.953	75.812	97.1857	67.0448	197.198	80.0142	0.405756	-1.30131	0.154688	1	ag-1 blood stage membrane protein homologue
PFIT_1357200	333.754	730.031	625.39	624.863	248.593	421.138	395.78	578.51	355.17	0.613941	-0.703829	0.15534	1	small subunit rRNA processing factor, putative
PFIT_0700100	2.05598	15.7788	4.99949	7.05719	84.6273	0	4.32547	7.47285	29.6509	3.96782	1.98835	0.15545	1	stevor
PFIT_0314300	218.619	278.758	230.885	161.912	446.938	518.324	471.476	222.544	478.913	2.15199	1.10567	0.156742	1	serine/threonine protein phosphatase, putative
PFIT_0902000	19.8745	11.5711	8.18098	5.84738	66.9966	0	4.32547	11.3685	23.774	2.09122	1.06435	0.156779	1	Plasmodium exported protein, unknown function
PFIT_1336100	333.754	385.002	388.596	287.53	653.217	664.102	769.934	348.721	695.751	1.99515	0.9965	0.156797	1	tryptophan--tRNA ligase, putative
PFIT_1402300	18939	24425.5	26504.1	27834.3	12568.9	11856.7	15472.2	24425.7	13299.3	0.544477	-0.877056	0.156814	1	early transcribed membrane protein 14.1
PFIT_0625700	3879.63	7229.83	4158.44	2997.09	7530.07	6786.8	7483.06	4566.25	7266.64	1.59138	0.670281	0.156961	1	pyruvate kinase
PFIT_1450500	764.139	680.59	995.125	1178.55	419.61	502.126	609.891	904.601	510.543	0.564384	-0.82525	0.15708	1	transcription factor IIIb subunit, putative
PFIT_0603400	5250.29	5974.89	8531.17	10040.2	4036.55	3919.82	4349.26	7449.13	4101.88	0.550652	-0.860787	0.157242	1	conserved Plasmodium protein, unknown function
PFIT_0732100	79.4979	201.968	99.9897	85.6944	624.126	48.5929	36.7665	116.788	236.495	2.025	1.01793	0.158197	1	Plasmodium exported protein, unknown function
PFIT_0817900	19.8745	19.9864	10.6807	9.88006	67.8782	0	6.4882	15.1054	24.7888	1.64105	0.714621	0.158473	1	selenoprotein
PFIT_1224600	98.687	56.8035	59.0848	57.6673	170.136	226.767	188.158	68.0607	195.02	2.86539	1.51873	0.159257	1	splicing factor 3b subunit, putative
PFIT_0536500	5.48261	16.8307	11.817	9.07352	59.0628	0	10.8137	10.8009	23.2922	2.15649	1.10869	0.159805	1	rifin
PFIT_1129900	4814.42	5937.02	5291.96	6184.11	9967.51	4535.33	5646.9	5556.88	6716.58	1.2087	0.273453	0.16	1	parasitophorous vacuolar protein 1
PFIT_0700400	2.74131	3.15575	4.77224	4.03268	44.0767	0	2.16273	3.67549	15.4132	4.19349	2.06815	0.160149	1	rifin (RIF)
PFIT_0834500	1906.58	335.562	289.516	569.212	61.7074	80.9881	51.9056	775.217	64.8671	0.083676	-3.57904	0.160179	1	cytoadherence linked asexual protein 8
PFIT_1016900	178.185	200.916	157.484	124.005	345.562	421.138	354.689	165.147	373.796	2.26341	1.1785	0.160682	1	phosphomannomutase, putative
PFIT_0505800	592.807	828.911	409.503	312.734	913.27	971.857	951.603	535.989	945.577	1.76417	0.818991	0.160925	1	small ubiquitin-related modifier, putative
PFIT_1322200	31.525	59.9593	51.8129	47.384	119.889	226.767	218.436	47.6703	188.364	3.95139	1.98236	0.161652	1	beta-hydroxyacyl-ACP dehydratase
PFIT_1022000	428.329	176.722	278.608	489.769	132.23	194.371	237.901	343.357	188.167	0.548023	-0.867692	0.16168	1	citrate synthase, mitochondrial precursor, putative
PFIT_0811800	3.42663	2.10383	2.72699	0.403268	31.7352	0	12.9764	2.16518	14.9039	6.88343	2.78313	0.161683	1	unspecified product
PFIT_0419700	3.42663	3.15575	4.54499	3.62941	44.9583	32.3952	2.16273	3.6892	26.5054	7.1846	2.84491	0.161748	1	rifin, pseudogene
PFIT_0924500	1321.31	961.452	1441.44	2270.4	700.82	1085.24	1189.5	1498.65	991.855	0.661832	-0.595463	0.161974	1	conserved Plasmodium protein, unknown function
PFIT_1139400	2157.41	1591.55	2777.67	3531.82	1239.44	1603.56	1862.11	2514.61	1568.37	0.623704	-0.681068	0.1625	1	conserved Plasmodium protein, unknown function
PFIT_1338800	76.7566	159.891	52.9491	45.9725	162.202	64.7905	170.856	83.8924	132.616	1.58079	0.660646	0.162838	1	conserved Plasmodium protein, unknown function
PFIT_0709300	64.4207	64.1669	72.7198	55.046	152.505	97.1857	168.693	64.0884	139.462	2.17608	1.12173	0.163378	1	nucleotide excision repair protein, putative
PFIT_1018200	1223.99	799.457	1258.96	1323.52	2120.97	2364.85	2545.54	1151.48	2343.79	2.03545	1.02535	0.164125	1	conserved Plasmodium protein, unknown function
PFIT_0113100	47.9729	171.462	39.9959	37.5039	375.534	32.3952	17.3019	74.2338	141.744	1.90942	0.933136	0.164455	1	Plasmodium exported protein, unknown function, pseudogene
PFIT_1242800	224.102	290.329	192.48	155.661	426.663	453.533	397.943	215.643	426.046	1.9757	0.982365	0.164718	1	protein geranylgeranyltransferase type II, alpha subunit, putative
PFIT_0308200	176.814	37.869	58.1758	160.097	30.8537	32.3952	36.7665	108.239	33.3385	0.308008	-1.69896	0.164816	1	conserved Plasmodium protein, unknown function
PFIT_1426900	858.714	876.247	761.967	630.307	1408.69	1247.22	1265.2	781.809	1307.04	1.67181	0.741411	0.165231	1	conserved Plasmodium protein, unknown function
PFIT_1431500	808.685	945.674	1313.96	1123.3	535.091	534.521	579.613	1047.9	549.742	0.524611	-0.93068	0.165267	1	acid phosphatase, putative
PFIT_1133200	240.55	249.304	88.4	76.8225	330.575	97.1857	153.554	163.769	193.772	1.1832	0.242695	0.165409	1	conserved Plasmodium membrane protein, unknown function
PFIT_0817400	583.213	171.462	879.001	1101.53	247.711	388.743	326.573	683.8	321.009	0.469448	-1.09096	0.16573	1	conserved Plasmodium protein, unknown function
PFIT_0421800	673.676	922.531	996.716	1101.93	460.161	583.114	551.497	923.713	531.591	0.575494	-0.797128	0.165899	1	conserved Plasmodium protein, unknown function
PFIT_0908700	527.701	88.361	60.9028	161.71	14.9861	32.3952	10.8137	209.669	19.3983	0.0925189	-3.43411	0.16616	1	conserved Plasmodium protein, unknown function
PFIT_1236400	145.289	125.178	49.3131	43.5529	194.819	80.9881	95.1603	90.8334	123.656	1.36135	0.445037	0.16622	1	s-adenosyl-methyltransferase, putative
PFIT_1431400	335.125	75.738	63.1753	92.5499	17.6307	16.1976	6.4882	141.647	13.4388	0.0948756	-3.39782	0.16632	1	plasmepsin IX
PFIT_0305200	2352.04	1727.25	3401.92	3582.63	1374.31	1862.73	2084.88	2765.96	1773.97	0.641358	-0.640798	0.166329	1	conserved Plasmodium membrane protein, unknown function
PFIT_0924100	2122.46	1440.07	2264.54	2803.92	1039.33	1652.16	1693.42	2157.75	1461.64	0.67739	-0.561942	0.166581	1	patatin-like phospholipase, putative
PFIT_0525500	281.669	315.575	419.73	537.556	166.61	113.383	220.599	388.632	166.864	0.429362	-1.21973	0.166707	1	conserved Plasmodium protein, unknown function, putative
PFIT_1129300	139.121	105.192	100.217	102.632	239.777	97.1857	177.344	111.79	171.436	1.53355	0.616872	0.167139	1	geranylgeranyl pyrophosphate synthase, putative
PFIT_1207900	34.9517	48.3882	18.18	15.7274	87.2719	0	30.2783	29.3118	39.1834	1.33678	0.418761	0.16742	1	mitochondrial ACP precursor
PFIT_1340700	144.604	34.7133	24.5429	50.6101	7.93381	0	6.4882	63.6176	4.80734	0.0755662	-3.72611	0.167441	1	conserved Plasmodium protein, unknown function
PFIT_1442400	1163	1106.62	1395.08	1196.09	2254.08	1554.97	1643.68	1215.2	1817.58	1.49571	0.580826	0.167545	1	60S ribosomal protein L1, putative
PFIT_0309600	269.333	273.498	311.786	318.985	118.126	226.767	183.832	293.401	176.242	0.600686	-0.735318	0.167683	1	SECIS-binding protein 2, putative
PFIT_1417900	80.8685	110.451	42.0411	39.3186	153.387	32.3952	80.0212	68.1699	88.6011	1.29971	0.378191	0.167702	1	prefoldin subunit 2, putative
PFIT_0703800	129.527	116.763	51.1311	47.7872	220.384	48.5929	47.5802	86.302	105.519	1.22267	0.290036	0.167868	1	peptide chain release factor, putative
PFIT_1352900	83.6098	209.332	80.219	71.1768	239.777	161.976	138.415	111.084	180.056	1.6209	0.696793	0.168271	1	conserved Plasmodium protein, unknown function
PFIT_0713300	404.343	72.5823	51.1311	72.9915	6.17074	0	4.32547	150.262	3.49874	0.0232843	-5.4245	0.168681	1	conserved Plasmodium protein, unknown function
PFIT_0503600	65.106	68.3746	25.6792	29.4385	133.112	97.1857	45.4174	47.1496	91.905	1.94922	0.962897	0.168736	1	protein kinase, putative
PFIT_0219100	716.166	187.241	1045.8	1279.57	222.147	323.952	527.707	807.194	357.935	0.443432	-1.17322	0.168856	1	Plasmodium exported protein (PHISTc), unknown function
PFIT_1014400	1452.21	230.37	124.987	251.034	14.1046	16.1976	10.8137	514.65	13.7053	0.0266303	-5.23079	0.169197	1	conserved Plasmodium protein, unknown function
PFIT_0802200	21.2451	33.6613	19.5434	18.752	170.136	0	6.4882	23.3005	58.8748	2.52676	1.33729	0.169622	1	Plasmodium exported protein, unknown function, pseudogene
PFIT_0616900	805.944	123.074	99.5352	218.168	16.7492	16.1976	17.3019	311.68	16.7496	0.0537395	-4.21787	0.169656	1	conserved Plasmodium membrane protein, unknown function
PFIT_0726500	28.0984	65.2189	20.6797	19.3569	110.192	80.9881	17.3019	33.3384	69.4939	2.0845	1.0597	0.170231	1	conserved Plasmodium protein, unknown function
PFIT_1116300	158.996	215.643	262.7	331.889	91.6796	194.371	164.368	242.307	150.14	0.619625	-0.690532	0.170662	1	transcription factor with AP2 domain(s), putative
PFIT_0833600	294.69	529.114	415.639	414.963	801.315	485.929	495.266	413.602	594.17	1.43658	0.522634	0.171148	1	Plasmodium exported protein (hyp9), unknown function
PFIT_1340300	863.511	399.729	68.8566	618.209	1799.21	469.731	170.856	487.576	813.266	1.66798	0.738099	0.17116	1	U6 spliceosomal RNA
PFIT_1358800	525.645	139.905	162.483	231.879	74.9304	178.174	90.8349	264.978	114.646	0.432663	-1.20868	0.171403	1	conserved Plasmodium protein, unknown function
PFIT_0731500	0	3.15575	2.27249	1.61307	36.1429	0	0	1.76033	12.0476	6.84397	2.77483	0.171528	1	rifin
PFIT_1105200	1483.73	1451.65	976.718	734.552	1971.99	1911.32	1792.91	1161.66	1892.07	1.62876	0.703778	0.171723	1	conserved protein, unknown function
PFIT_0111600	174.073	470.207	177.709	183.084	896.521	113.383	103.811	251.268	371.238	1.47746	0.563118	0.172248	1	Plasmodium exported protein, unknown function
PFIT_1228300	4567.02	625.891	390.187	831.74	40.5506	16.1976	36.7665	1603.71	31.1716	0.0194372	-5.68504	0.17227	1	merozoite surface protein 9
PFIT_1226200	66.4767	85.2053	56.1306	56.0542	163.965	32.3952	58.3938	65.9667	84.9182	1.28729	0.364335	0.172524	1	RAP protein, putative
PFIT_1223700	103.484	166.203	28.6334	22.3814	216.857	48.5929	47.5802	80.1755	104.344	1.30144	0.380107	0.172552	1	GTP cyclohydrolase I
PFIT_1021200	2638.51	4531.66	1575.75	2260.52	4561.06	3174.73	3135.97	2751.61	3623.92	1.31702	0.397276	0.172626	1	conserved Plasmodium membrane protein, unknown function
PFIT_0529200	333.069	1028.77	346.783	330.881	2239.98	161.976	166.531	509.877	856.162	1.67915	0.747735	0.172728	1	zinc finger protein, putative
PFIT_1311700	17.8185	1.05192	33.1784	83.6781	1.76307	0	2.16273	33.9317	1.3086	0.0385657	-4.69654	0.172957	1	conserved Plasmodium protein, unknown function
PFIT_0620100	971.793	2399.42	888.545	790.606	2619.04	1085.24	1161.39	1262.59	1621.89	1.28457	0.361287	0.173256	1	pyridoxine biosynthesis protein PDX1 (PDX1)
PFIT_0400400	8.90924	46.2844	10.2262	13.1062	71.4043	16.1976	19.4646	19.6315	35.6888	1.81794	0.862302	0.173291	1	Plasmodium exported protein, unknown function, pseudogene
PFIT_1343700	74.7006	8.41534	7.95373	9.88006	0	0	0	25.2374	0	0	#DIV/0!	0.173327	1	conserved Plasmodium protein, unknown function
PFIT_1320300	751.803	131.49	140.667	271.198	33.4983	48.5929	56.2311	323.789	46.1074	0.142399	-2.81198	0.174208	1	conserved Plasmodium protein, unknown function
PFIT_1030800.1	165.849	33.6613	24.5429	60.0869	7.05228	16.1976	12.9764	71.0351	12.0754	0.169993	-2.55646	0.174254	1	OTU-like cysteine protease, putative
PFIT_0421700	1875.05	321.887	212.024	410.93	30.8537	0	34.6038	704.973	21.8192	0.0309503	-5.0139	0.174254	1	glideosome associated protein with multiple membrane spans 2
PFIT_1453200	2418.52	407.092	332.693	653.294	57.2997	113.383	90.8349	952.899	87.1727	0.0914815	-3.45038	0.174465	1	rhoptry neck protein 2
PFIT_0622100	125.415	124.126	183.39	159.492	297.077	113.383	283.318	148.106	231.26	1.56145	0.642884	0.174485	1	ferredoxin NADP reductase
PFIT_1140400	121.303	27.3498	88.1728	246.8	29.0906	32.3952	19.4646	120.906	26.9835	0.223177	-2.16374	0.174587	1	adrenodoxin reductase, putative
PFIT_1143000	286.466	112.555	97.49	117.553	44.0767	145.779	99.4858	153.516	96.447	0.628254	-0.670581	0.174883	1	conserved Plasmodium membrane protein, unknown function
PFIT_1443200	9.59457	18.9345	8.86273	8.06535	55.5367	16.1976	19.4646	11.3643	30.3996	2.67501	1.41955	0.175073	1	ADP-ribosylation factor, putative
PFIT_1223900	132.268	14.7268	41.8139	116.948	17.6307	0	6.4882	76.4391	8.03963	0.105177	-3.24911	0.175466	1	conserved Plasmodium protein, unknown function
PFIT_1311100	1422.05	1141.33	1442.35	1104.55	2306.09	2575.42	2407.12	1277.57	2429.55	1.90169	0.927283	0.175572	1	vacuolar ATP synthase subunit a
PFIT_1322700	725.761	520.699	728.562	565.785	1143.35	745.091	977.556	635.202	955.332	1.50398	0.588788	0.17565	1	PEXEL protease
PFIT_1312700	256.312	50.492	25.6792	71.7817	6.17074	16.1976	8.65094	101.066	10.3398	0.102307	-3.28903	0.175982	1	conserved Plasmodium membrane protein, unknown function
PFIT_1123700	1010.86	839.43	1115.57	1299.33	500.712	664.102	787.236	1066.3	650.683	0.610228	-0.71258	0.176125	1	calcium-dependent protein kinase 6
PFIT_1300400	219.304	624.839	215.432	148.403	475.147	615.51	663.96	301.995	584.872	1.9367	0.953599	0.176142	1	glycophorin binding protein
PFIT_0606800	172.017	46.2844	78.1738	222.805	42.3137	0	12.9764	129.82	18.43	0.141966	-2.81638	0.176916	1	conserved Plasmodium protein, unknown function
PFIT_0313000	294.005	376.586	221.341	198.206	538.618	372.545	263.854	272.535	391.672	1.43715	0.523207	0.177543	1	ubiquitin-protein ligase, putative
PFIT_1149700	206.969	178.826	426.093	501.463	137.519	291.557	250.877	328.338	226.651	0.690299	-0.534706	0.177886	1	ring-infected erythrocyte surface antigen 2, pseudogene
PFIT_0712400	794.979	713.2	657.205	880.333	365.837	696.498	523.382	761.429	528.572	0.694184	-0.52661	0.178099	1	zinc finger protein, putative
PFIT_1240200	0	12.623	3.18149	5.24248	68.7597	0	0	5.26174	22.9199	4.35595	2.12299	0.178148	1	rifin (RIF)
PFIT_0834300	86.3511	359.756	132.259	113.923	1276.46	16.1976	23.7901	173.072	438.817	2.53545	1.34224	0.178184	1	Plasmodium exported protein, unknown function
PFIT_1009800	678.473	151.476	671.295	850.492	253	518.324	387.13	587.934	386.151	0.656794	-0.606488	0.178224	1	succinate dehydrogenase subunit 4, putative
PFIT_0316100	126.785	35.7652	51.3584	126.626	29.0906	32.3952	8.65094	85.1338	23.3789	0.274614	-1.86452	0.178545	1	mitochondrial ribosomal protein L27 precursor, putative
PFIT_0315200	165.849	68.3746	92.945	143.967	37.906	64.7905	47.5802	117.784	50.0922	0.425289	-1.23348	0.178602	1	circumsporozoite- and TRAP-related protein
PFIT_bin02200	82.2392	215.643	188.162	123.803	59.9443	16.1976	34.6038	152.462	36.9152	0.242128	-2.04616	0.178632	1	stB_A4varTres - erythrocyte membrane protein 1,, putative
PFIT_0537500	8.90924	27.3498	24.0884	17.5421	76.6935	113.383	69.2075	19.4724	86.4281	4.43849	2.15007	0.178688	1	rifin
PFIT_0218100	616.109	750.017	721.971	824.884	362.311	453.533	421.733	728.245	412.526	0.566465	-0.81994	0.178788	1	pre-mRNA-processing protein 45, putative
PFIT_1300500	32.8957	89.413	30.2242	22.1797	112.836	80.9881	69.2075	43.6781	87.6773	2.00735	1.00529	0.178802	1	Plasmodium exported protein (PHISTa-like), unknown function, pseudogene
PFIT_1107100	214.507	319.783	56.8123	59.0787	344.68	210.569	125.439	162.545	226.896	1.39589	0.481189	0.178934	1	exonuclease, putative
PFIT_1037300	260.424	339.769	271.109	199.618	475.147	259.162	447.686	267.73	393.998	1.47163	0.557412	0.17919	1	GDP dissociation inhibitor domain containing protein
PFIT_0918700	139.121	137.801	55.6761	48.3921	194.819	97.1857	121.113	95.2477	137.706	1.44577	0.531836	0.179362	1	DNA helicase, putative
PFIT_0402100	1450.84	828.911	1587.34	1879.03	732.555	712.695	938.627	1436.53	794.626	0.553157	-0.854238	0.179763	1	conserved Plasmodium protein, unknown function
PFIT_1309400	67.8473	7.36342	6.36298	18.3487	0	0	2.16273	24.9806	0.720912	0.0288589	-5.11484	0.179803	1	conserved Plasmodium protein, unknown function
PFIT_1038000	1075.28	1333.83	1536.43	1701.79	616.193	1214.82	1319.27	1411.83	1050.09	0.743781	-0.427051	0.180008	1	RESA-like protein with PHIST and DnaJ domains
PFIT_0323800	429.014	680.59	519.719	561.752	266.223	275.36	278.993	547.769	273.525	0.499344	-1.00189	0.180029	1	U4/U6.U5 tri-snRNP-associated protein 1, putative
PFIT_0618900	53.4555	30.5056	44.5409	45.3676	5.28921	0	8.65094	43.4674	4.64672	0.106901	-3.22565	0.180478	1	conserved Plasmodium protein, unknown function
PFIT_1407200	2663.18	3413.47	3990.04	4510.95	1940.26	2332.46	2420.1	3644.41	2230.94	0.612153	-0.708035	0.180502	1	conserved Plasmodium protein, unknown function
PFIT_1402200	91.1484	297.693	118.624	103.237	417.847	113.383	86.5094	152.675	205.913	1.3487	0.43157	0.180674	1	aminopeptidase, putative
PFIT_1415100	481.099	1727.25	1414.4	1576.78	639.994	826.079	886.721	1299.88	784.265	0.603336	-0.728967	0.180952	1	conserved Plasmodium protein, unknown function
PFIT_0708600	461.91	216.695	333.148	362.336	145.453	307.755	233.575	343.522	228.928	0.666413	-0.585511	0.180955	1	lysophospholipase, putative
PFIT_0323100	379.671	386.054	357.009	329.268	691.123	502.126	501.755	363	565.001	1.55648	0.638283	0.181135	1	translation machinery-associated protein 7, putative (TMA7)
PFIT_1216100	1000.58	1026.67	1252.14	1433.62	558.893	793.683	899.698	1178.25	750.758	0.637179	-0.650229	0.181404	1	conserved Plasmodium membrane protein, unknown function
PFIT_1367100	286.466	247.201	167.937	142.958	367.6	194.371	361.177	211.141	307.716	1.4574	0.543395	0.181573	1	proteasome regulatory subunit, putative
PFIT_0500900	43.8609	135.697	58.4031	62.9098	761.646	0	6.4882	75.2178	256.045	3.40404	1.76725	0.181733	1	erythrocyte membrane protein 2
PFIT_1231900	598.29	579.606	211.115	209.094	805.722	404.941	278.993	399.526	496.552	1.24285	0.313654	0.18193	1	60 kDa chaperonin
PFIT_1038700	9.59457	25.246	17.9527	14.5176	84.6273	0	4.32547	16.8277	29.6509	1.76203	0.817236	0.182401	1	Plasmodium exported protein (hyp6), unknown function
PFIT_1304100	132.953	140.957	162.256	167.154	324.405	388.743	356.851	150.83	356.666	2.36469	1.24165	0.182451	1	DNA-directed RNA polymerase 2, putative
PFIT_bin08500	5.48261	1.05192	0.908998	0.403268	19.3938	0	28.1156	1.9617	15.8364	8.07282	3.01307	0.182566	1	Plasmodium RNA of unkown function RUF6-10
PFIT_1302000	1214.4	1279.13	1022.85	923.685	1909.4	2008.51	1968.09	1110.02	1962	1.76754	0.821744	0.182627	1	40S ribosomal protein S7, putative
PFIT_1025000	96.631	25.246	31.3604	56.8608	7.93381	0	12.9764	52.5246	6.97007	0.132701	-2.91375	0.18283	1	conserved Plasmodium protein, unknown function
PFIT_1028000	117.191	10.5192	21.8159	36.899	3.52614	32.3952	6.4882	46.6062	14.1365	0.303318	-1.7211	0.182833	1	conserved Plasmodium protein, unknown function
PFIT_1431200	76.7566	68.3746	58.4031	69.5637	163.965	80.9881	114.625	68.2745	119.859	1.75555	0.811926	0.182936	1	conserved Plasmodium protein, unknown function
PF_apicoplast_genome_105900	1468.65	1578.93	1862.31	2092.15	1025.22	631.707	683.424	1750.51	780.119	0.445652	-1.16601	0.182993	1	unspecified product
PFIT_1125600	124.729	251.408	124.987	123.602	299.722	97.1857	188.158	156.182	195.022	1.24869	0.320411	0.183433	1	GrpE protein homolog, mitochondrial, putative (MGE1)
PFIT_1406800	1437.82	2110.15	1967.98	2360.53	1012	923.264	1254.39	1969.12	1063.22	0.539946	-0.889112	0.183754	1	large subunit rRNA processing protein, putative
PFIT_0509600	201.486	343.977	177.936	173.203	430.189	307.755	289.806	224.151	342.583	1.52836	0.611986	0.183926	1	asparagine-tRNA ligase, putative
PFIT_0212300	336.495	51.5439	34.5419	61.7	4.40767	0	2.16273	121.07	2.19014	0.0180898	-5.78868	0.183962	1	Leu/Phe-tRNA protein transferase, putative
PFIT_0406700	390.636	308.212	499.04	587.763	174.544	275.36	382.804	446.413	277.569	0.621777	-0.68553	0.184116	1	conserved Plasmodium protein, unknown function
PFIT_1236600	132.953	37.869	23.1794	57.8689	13.223	16.1976	12.9764	62.9677	14.1323	0.224438	-2.15561	0.184168	1	conserved Plasmodium protein, unknown function
PFIT_1038200	974.534	2478.32	767.421	640.389	2191.49	1554.97	1453.36	1215.17	1733.27	1.42637	0.512348	0.184566	1	serine/threonine protein kinase, FIKK family
PFIT_0512900	94.5751	302.952	100.671	73.5964	273.276	178.174	175.182	142.949	208.877	1.4612	0.547156	0.18469	1	conserved Plasmodium protein, unknown function
PFIT_1359000	2332.85	1425.35	2778.81	3039.23	1227.98	1684.55	1792.91	2394.06	1568.48	0.655155	-0.610092	0.184702	1	conserved Plasmodium membrane protein, unknown function
PFIT_1401700	2.05598	1.05192	1.3635	2.82287	35.2614	0	0	1.82357	11.7538	6.4455	2.68829	0.184872	1	stevor
PFIT_0104600	433.126	387.106	302.014	281.884	630.297	421.138	506.08	351.033	519.172	1.47898	0.564607	0.184908	1	vacuolar ATP synthase subunit c, putative
PFIT_0929600	17046.1	2361.55	1359.18	3268.28	156.032	194.371	222.762	6008.79	191.055	0.0317959	-4.97501	0.185048	1	high molecular weight rhoptry protein 2
PFIT_0102800	2957.18	2262.67	4781.78	7668.74	1808.03	2089.49	2268.71	4417.6	2055.41	0.465278	-1.10384	0.185491	1	ubiquitin carboxyl-terminal hydrolase 1, putative (UBP1)
PFIT_0219600	416.679	404.988	980.581	1105.76	1475.69	988.055	908.349	727.002	1124.03	1.54612	0.62865	0.185577	1	Plasmodium exported protein, unknown function
PFIT_0924600	265.907	169.359	177.709	146.588	369.363	259.162	296.295	189.891	308.273	1.62343	0.699041	0.185874	1	conserved Plasmodium membrane protein, unknown function
PFIT_0825200	149.401	92.5687	116.806	94.9696	217.739	242.964	335.224	113.436	265.309	2.33884	1.22579	0.186132	1	small nuclear ribonucleoprotein G, putative
PFIT_1018600	333.069	47.3363	33.8602	63.9179	3.52614	0	4.32547	119.546	2.6172	0.0218929	-5.51339	0.186218	1	conserved Plasmodium protein, unknown function
PFIT_1442300	637.354	1170.78	639.253	1232.99	469.858	664.102	560.148	920.095	564.703	0.613744	-0.704291	0.186232	1	conserved Plasmodium protein, unknown function
PFIT_0520500	87.0365	64.1669	67.4931	46.9807	146.335	145.779	183.832	66.4193	158.649	2.38859	1.25616	0.18636	1	U6 snRNA-associated sm-like protein lsm2, putative
PFIT_1229000	945.065	454.428	477.905	547.839	184.241	874.672	633.681	606.31	564.198	0.930544	-0.103853	0.186482	1	conserved Plasmodium protein, unknown function
PFIT_0724200	38842.9	51310.4	306.559	868.437	84751.6	6673.42	3564.19	22832.1	31663.1	1.38678	0.471738	0.187049	1	5.8S ribosomal RNA
PFIT_1102000	84.9805	252.46	62.4936	69.7653	637.349	16.1976	6.4882	117.425	220.012	1.87364	0.905842	0.187225	1	Pfmc-2TM Maurer's cleft two transmembrane protein
PFIT_1453900	173.388	212.487	111.579	95.1712	349.088	64.7905	82.1839	148.156	165.354	1.11608	0.158437	0.187298	1	U1 snRNA associated protein, putative
PFIT_1471800	80.8685	136.749	51.1311	43.5529	188.648	178.174	71.3703	78.0754	146.064	1.87081	0.903661	0.187781	1	conserved Plasmodium protein, unknown function
PFIT_0815900	775.104	441.805	1195.1	1548.55	447.82	453.533	592.589	990.141	497.981	0.502939	-0.991543	0.187894	1	conserved Plasmodium protein, unknown function
PFIT_0832800	217.934	279.81	134.304	136.103	68.7597	113.383	97.3231	192.038	93.1554	0.485089	-1.04368	0.187911	1	unspecified product
PFIT_0627100	2840.68	3816.36	4333.87	4477.48	2056.62	2445.84	2623.4	3867.1	2375.29	0.61423	-0.70315	0.18798	1	protein kinase PK4
PFIT_1452900	144.604	16.8307	11.1352	33.4712	0.881534	0	2.16273	51.5103	1.01476	0.0197001	-5.66565	0.188	1	protein phosphatase 2b regulatory subunit, putative
PFIT_0729300	169.276	14.7268	37.0417	84.8879	12.3415	32.3952	10.8137	76.483	18.5168	0.242103	-2.0463	0.188078	1	conserved Plasmodium protein, unknown function
PFIT_0406500	428.329	251.408	244.52	607.724	178.07	48.5929	144.903	382.996	123.855	0.323386	-1.62867	0.188083	1	AAA family ATPase, putative
PFIT_0706900	50.0288	48.3882	30.4514	27.2206	111.955	48.5929	38.9292	39.0223	66.4923	1.70396	0.768891	0.188965	1	cytoskeleton associated protein, putative
PFIT_1012500	66.4767	54.6997	68.1748	70.5719	161.321	80.9881	110.299	64.9808	117.536	1.80878	0.85502	0.189159	1	zinc finger protein, putative
PFIT_1119500	94.5751	12.623	14.544	22.583	0.881534	0	4.32547	36.0813	1.73567	0.0481044	-4.37769	0.189642	1	conserved Plasmodium protein, unknown function
PFIT_1329800	171.332	44.1805	49.3131	78.0323	17.6307	32.3952	43.2547	85.7144	31.0935	0.362758	-1.46292	0.189787	1	conserved Plasmodium protein, unknown function
Pf_M7661101900	1168.48	280.862	362.236	509.327	167.492	64.7905	51.9056	580.227	94.7292	0.163262	-2.61473	0.189927	1	apocytochrome b
PFIT_0535100	312.509	87.3091	38.6324	66.7408	11.4599	0	6.4882	126.298	5.98272	0.0473699	-4.39988	0.190691	1	formin 1
PFIT_1021700	162.422	178.826	106.125	89.7271	275.039	178.174	160.042	134.275	204.418	1.52238	0.606332	0.190749	1	conserved Plasmodium membrane protein, unknown function
PFIT_0805600	429.014	59.9593	59.7666	127.836	9.69688	0	17.3019	169.144	8.99959	0.0532066	-4.23225	0.190768	1	serine/threonine protein phosphatase, putative
PFIT_1128300	17.8185	19.9864	16.1347	13.9127	65.2335	32.3952	38.9292	16.9631	45.5193	2.68343	1.42408	0.190922	1	conserved Plasmodium protein, unknown function
PFIT_1008400	398.175	435.494	419.048	349.23	755.475	502.126	480.127	400.487	579.243	1.44635	0.532414	0.190957	1	adenylate kinase
PFIT_0916300	154.884	328.198	91.3543	79.2421	352.614	194.371	114.625	163.42	220.537	1.34951	0.432438	0.191371	1	conserved Plasmodium protein, unknown function
PFIT_1204600	144.604	32.6094	74.9923	91.7434	21.1568	32.3952	36.7665	85.9873	30.1062	0.350124	-1.51406	0.19163	1	conserved Plasmodium protein, unknown function
PFIT_0807900	62.3647	26.2979	22.0432	34.4794	1.76307	0	10.8137	36.2963	4.19225	0.115501	-3.11403	0.191794	1	conserved Plasmodium protein, unknown function
PFIT_1452600	451.63	390.261	363.826	329.47	680.545	485.929	607.729	383.797	591.401	1.54092	0.623793	0.191989	1	transcriptional regulatory protein sir2b
PFIT_1344000	226.843	232.474	235.203	247.203	435.478	356.348	484.453	235.431	425.426	1.80701	0.853606	0.192205	1	aspartate carbamoyltransferase
PFIT_1364900	3249.82	4798.85	2071.83	2021.18	4708.28	4146.59	4383.86	3035.42	4412.91	1.45381	0.539835	0.193098	1	60S ribosomal protein L40/UBI, putative
PFIT_1105600	229.584	538.582	98.1717	82.2666	503.356	242.964	222.762	237.151	323.027	1.36212	0.44585	0.19329	1	metabolite/drug transporter, putative
PFIT_1430600	635.983	724.771	560.624	410.93	1022.58	745.091	743.981	583.077	837.217	1.43586	0.521915	0.193414	1	rRNA (adenosine-2'-O-)-methyltransferase, putative
PFIT_1239700	376.244	273.498	530.855	567.599	199.227	404.941	335.224	437.049	313.13	0.716465	-0.481032	0.193869	1	3-hydroxyisobutyryl-coenzyme A hydrolase, putative
PFIT_1206400	104.855	169.359	127.26	98.1957	234.488	178.174	285.481	124.917	232.714	1.86295	0.897587	0.19426	1	conserved Plasmodium protein, unknown function
PFIT_1218200	2779.68	1660.98	3427.83	4374.65	1561.2	2818.39	2662.33	3060.79	2347.3	0.766896	-0.382897	0.194481	1	conserved Plasmodium protein, unknown function
PFIT_1360500.1	250.144	38.9209	61.5846	129.852	21.1568	0	23.7901	120.125	14.9823	0.124722	-3.00321	0.194655	1	conserved Plasmodium protein, unknown function
PFIT_1011300	5216.71	9924.84	7645.12	8418.21	4396.21	3871.23	4306.01	7801.22	4191.15	0.537243	-0.896354	0.194711	1	QF122 antigen
PFIT_0709900	447.518	475.467	358.6	425.447	784.566	372.545	413.082	426.758	523.398	1.22645	0.29449	0.194841	1	AAA family ATPase, CDC48 subfamily
PFIT_0616000	420.105	535.426	463.816	377.459	783.684	485.929	659.634	449.201	643.082	1.43161	0.517641	0.194954	1	mitochondrial import receptor subunit tom40, putative
PFIT_0102700	1561.86	581.71	701.519	2069.57	520.987	404.941	259.528	1228.66	395.152	0.321611	-1.63661	0.195205	1	conserved Plasmodium protein, unknown function
PFIT_1325000	29.469	107.296	34.9964	32.8663	226.554	0	12.9764	51.1568	79.8436	1.56076	0.64225	0.195257	1	conserved Plasmodium protein, unknown function
PFIT_0915400	16.4478	42.0767	34.7692	32.8663	93.4427	16.1976	49.7429	31.54	53.1277	1.68446	0.752282	0.195272	1	conserved Plasmodium protein, unknown function
PFIT_0821500	108.282	41.0248	79.0828	177.035	25.5645	0	49.7429	101.356	25.1025	0.247667	-2.01353	0.195409	1	conserved Plasmodium protein, unknown function
PFIT_0320400	63.7354	46.2844	78.8555	127.836	24.683	0	10.8137	79.1778	11.8322	0.149439	-2.74238	0.195448	1	oocyst capsule protein
PFIT_1120500	164.478	36.8171	97.2627	142.958	37.906	32.3952	34.6038	110.379	34.9683	0.316802	-1.65835	0.195463	1	conserved Plasmodium protein, unknown function
PFIT_1120800	433.812	1142.38	681.066	851.5	391.401	421.138	445.523	777.19	419.354	0.539578	-0.890098	0.195578	1	conserved Plasmodium protein, unknown function
PFIT_1326700	182.982	14.7268	17.271	26.2124	0	0	2.16273	60.2981	0.720912	0.0119558	-6.38615	0.195803	1	conserved Plasmodium protein, unknown function
PFIT_1472200	6683.99	7560.13	6125.28	7868.36	12273.6	8374.17	8170.81	7059.44	9606.2	1.36076	0.444412	0.196372	1	exported protein 2
PFIT_0321700	193.262	150.424	59.9938	49.1987	235.37	48.5929	97.3231	113.22	127.095	1.12255	0.166785	0.196407	1	ATP-dependent RNA helicase, putative
PFIT_0711100	14.3919	31.5575	43.8591	31.6565	111.073	80.9881	30.2783	30.3663	74.1132	2.44064	1.28726	0.196537	1	rifin
PFIT_1337300	950.548	959.348	516.538	410.728	1120.43	939.462	1072.72	709.291	1044.2	1.47218	0.557953	0.196582	1	proteasome regulatory subunit, putative
PFIT_1037200.2	934.1	1147.64	1300.78	1796.96	690.241	583.114	780.747	1294.87	684.701	0.52878	-0.919261	0.196625	1	antigen UB05
PFIT_1347200	51.3995	12.623	6.81748	13.3078	0	0	2.16273	21.037	0.720912	0.0342688	-4.86696	0.19686	1	conserved Plasmodium protein, unknown function
PFIT_1237800	243.291	350.288	208.16	167.154	447.82	226.767	253.04	242.224	309.209	1.27654	0.352242	0.197119	1	calcyclin binding protein, putative
PFIT_1444700	58.9381	119.919	27.4972	30.85	152.505	64.7905	21.6273	59.3009	79.6411	1.343	0.425458	0.19713	1	Poly(A)-specific ribonuclease PARN, putative
PFIT_1314700	145.975	159.891	163.847	187.923	329.694	356.348	378.479	164.409	354.84	2.15828	1.10988	0.197158	1	conserved Plasmodium protein, unknown function
PFIT_0615000	47.9729	64.1669	20.6797	16.534	101.376	32.3952	21.6273	37.3384	51.7997	1.3873	0.472284	0.19746	1	pyridoxine kinase
PFIT_0628800	475.617	225.11	529.037	507.109	782.803	809.881	1016.49	434.218	869.723	2.00296	1.00214	0.197603	1	sec14-like cytosolic factor or phosphatidylinositol/phosphatidylcholine transfer protein, putative
PFIT_bin04600	1.37065	5.25959	3.63599	1.00817	31.7352	0	8.65094	2.8186	13.4621	4.77615	2.25585	0.197657	1	rifin (RIF)
PFIT_0801900	743.579	188.293	1062.39	1464.27	223.028	728.893	731.004	864.632	560.975	0.648802	-0.62415	0.197688	1	acyl-CoA synthetase
PFIT_0601300	214.507	309.264	131.577	120.779	361.429	64.7905	194.646	194.032	206.955	1.06661	0.0930262	0.198231	1	elongation factor G, putative
PFIT_0321500	422.161	50.492	44.0864	109.084	8.81534	0	2.16273	156.456	3.65936	0.0233891	-5.41802	0.198899	1	protein kinase, putative
PFIT_0112800	120.617	560.672	125.442	115.133	1047.26	48.5929	30.2783	230.466	375.378	1.62878	0.70379	0.199055	1	Pfmc-2TM Maurer's cleft two transmembrane protein
PFIT_1420200	102.799	77.8419	68.4021	70.3702	197.464	97.1857	49.7429	79.8533	114.797	1.4376	0.523667	0.199627	1	conserved Plasmodium protein, unknown function
PFIT_0318100	69.218	166.203	56.8123	48.1905	177.188	80.9881	92.9976	85.1059	117.058	1.37544	0.459892	0.199755	1	stomatin-like protein
PFIT_1343000	1514.57	417.611	398.368	630.912	166.61	291.557	320.085	740.366	259.417	0.350391	-1.51296	0.199901	1	conserved Plasmodium protein, unknown function
PFIT_1024800	145.975	123.074	52.2674	43.1496	235.37	16.1976	51.9056	91.1165	101.158	1.1102	0.150822	0.199924	1	conserved Plasmodium protein, unknown function
PFIT_1473300	2060.78	1320.16	2695.63	3040.24	1119.55	2089.49	2097.85	2279.2	1768.96	0.776134	-0.365622	0.200133	1	histone deacetylase, putative
PFIT_0830000	219.99	229.318	131.123	124.005	318.234	113.383	214.111	176.109	215.243	1.22221	0.289497	0.200609	1	translation initiation factor IF-2, putative
PFIT_1007300	974.534	1072.96	369.735	381.895	1972.87	210.569	263.854	699.78	815.766	1.16575	0.221254	0.200717	1	transcription factor with AP2 domain(s)
PFIT_1210200	856.658	459.688	1144.2	1444.71	494.541	599.312	724.516	976.313	606.123	0.620828	-0.687734	0.20129	1	conserved Plasmodium protein, unknown function
PFIT_0310100	1816.12	2435.19	3390.79	5019.68	1710.18	955.66	1185.18	3165.44	1283.67	0.405527	-1.30213	0.201631	1	phd finger protein, putative
PFIT_1036900	77.4419	46.2844	118.17	105.858	191.293	113.383	205.46	86.9384	170.045	1.95593	0.967854	0.201712	1	enhancer of rudimentary homolog, putative
PFIT_0420200	47.9729	80.9976	45.2226	33.068	120.77	64.7905	92.9976	51.8153	92.8528	1.792	0.841568	0.201871	1	steroid dehydrogenase, putative
PFIT_1427700	1977.85	1801.93	1598.47	1738.49	899.165	1425.39	1297.64	1779.19	1207.4	0.678624	-0.559315	0.201903	1	phosphoenolpyruvate carboxylase, putative
PFIT_0308000	439.294	59.9593	32.0422	63.313	1.76307	0	6.4882	148.652	2.75042	0.0185024	-5.75614	0.201908	1	conserved Plasmodium protein, unknown function
PFIT_1470100	46.6022	63.115	16.362	15.1225	85.5088	16.1976	47.5802	35.3004	49.7622	1.40968	0.495365	0.201916	1	translation initiation factor IF-1, putative
PFIT_0421600	138.436	27.3498	10.6807	24.1961	0	0	6.4882	50.1656	2.16273	0.0431119	-4.53577	0.202105	1	asparagine-rich protein
PFIT_0218800.1	84.9805	74.6861	45.9044	53.0297	141.046	16.1976	82.1839	64.6502	79.809	1.23447	0.303898	0.202168	1	ribosome associated membrane protein RAMP4, putative
PFIT_1141300	298.117	106.244	106.353	110.495	54.6551	48.5929	47.5802	155.302	50.2761	0.323731	-1.62713	0.202274	1	conserved Plasmodium protein, unknown function
PFIT_1141100	622.962	149.372	69.0838	128.441	22.0384	16.1976	4.32547	242.465	14.1872	0.0585122	-4.09512	0.202656	1	conserved Plasmodium protein, unknown function
PFIT_1135000	218.619	32.6094	39.9959	61.9016	6.17074	0	12.9764	88.2815	6.38238	0.0722958	-3.78994	0.202864	1	conserved Plasmodium protein, unknown function
PFIT_0907400	1182.87	1581.03	1935.26	1931.85	788.092	1150.03	1438.22	1657.75	1125.45	0.678899	-0.558731	0.203348	1	GTPase activator, putative
PFIT_1112900	364.594	134.645	95.2175	179.454	74.9304	80.9881	41.092	193.478	65.6702	0.33942	-1.55886	0.203574	1	conserved Plasmodium protein, unknown function
PFIT_0312400	232.326	295.589	341.783	277.247	535.973	388.743	469.313	286.736	464.676	1.62057	0.696503	0.20388	1	transporter, putative
PFIT_0624300	1184.93	1273.87	1056.48	1057.37	1942.9	1781.74	1805.88	1143.16	1843.51	1.61264	0.689423	0.204213	1	conserved Plasmodium protein, unknown function
PFIT_0420300	212.451	221.955	223.159	162.719	378.178	437.336	458.5	205.071	424.671	2.07085	1.05022	0.204618	1	transmembrane emp24 domain-containing protein, putative
PFIT_0609300	36421	6704.92	3869.83	8927.34	1070.18	437.336	523.382	13980.8	676.967	0.0484213	-4.36821	0.204703	1	histone H3
PFIT_0800200	85.6658	200.916	180.436	171.59	333.22	404.941	343.875	159.652	360.678	2.25915	1.17578	0.205168	1	rifin, pseudogene
PFIT_1325300	80.1832	64.1669	112.261	87.5091	200.99	145.779	155.717	86.0301	167.495	1.94694	0.961205	0.205169	1	conserved Plasmodium protein, unknown function
PFIT_bin02800	0.685327	4.20767	1.13625	0.604902	29.0906	0	0	1.65854	9.69688	5.84665	2.54761	0.205244	1	rifin (RIF)
PFIT_1448100	315.25	618.527	522.446	489.769	899.165	1101.44	932.139	486.498	977.581	2.00942	1.00678	0.205324	1	glutaminyl-peptide cyclotransferase, putative
PFIT_1465000	1272.65	220.903	165.665	336.729	32.6168	32.3952	60.5566	498.987	41.8562	0.0838824	-3.57549	0.205806	1	conserved Plasmodium membrane protein, unknown function
PFIT_0306200	433.812	794.197	299.742	187.318	682.308	437.336	534.196	428.767	551.28	1.28573	0.36259	0.206014	1	glutaredoxin 1
PFIT_1247000	112.394	86.2572	31.1332	32.6647	154.269	32.3952	34.6038	65.6122	73.7558	1.12412	0.168794	0.206064	1	signal recognition particle receptor, beta subunit
PFIT_1402100	61.6794	111.503	58.1758	61.0951	234.488	16.1976	17.3019	73.1134	89.3292	1.22179	0.288997	0.206835	1	Plasmodium exported protein, unknown function
PFIT_0413200	117.191	39.9729	24.7702	48.1905	14.9861	0	2.16273	57.5311	5.71627	0.0993597	-3.3312	0.207027	1	conserved protein, unknown function
PFIT_0417000	61.6794	74.6861	32.7239	32.0598	121.652	48.5929	54.0684	50.2873	74.771	1.48688	0.572285	0.20703	1	conserved Plasmodium protein, unknown function
PFIT_1226100	222.731	294.537	169.528	136.304	364.955	178.174	261.691	205.775	268.273	1.30372	0.382635	0.207139	1	conserved Plasmodium protein, unknown function
PFIT_0806500	180.926	111.503	54.7671	50.8117	206.279	242.964	142.741	99.5021	197.328	1.98315	0.987797	0.207556	1	tubulin gamma chain
PFIT_1241200	19.8745	8.41534	0	0.403268	34.3798	16.1976	10.8137	7.17327	20.4637	2.85277	1.51237	0.207614	1	unspecified product
PFIT_1103700	217.249	148.32	362.463	390.766	89.9165	80.9881	263.854	279.7	144.919	0.518125	-0.948627	0.207871	1	Plasmodium exported protein (hyp11), unknown function
PFIT_1012700	522.219	336.613	190.208	231.072	689.36	226.767	181.67	320.028	365.932	1.14344	0.193377	0.208023	1	conserved Plasmodium protein, unknown function
PFIT_1216200	34.9517	7.36342	7.95373	14.5176	0	0	0	16.1966	0	0	#DIV/0!	0.208176	1	male development gene 1
PFIT_0709600	451.63	403.936	604.029	649.664	267.105	372.545	333.061	527.315	324.237	0.614883	-0.701615	0.20818	1	conserved Plasmodium protein, unknown function
PFIT_1149600	104.855	498.609	147.258	155.661	943.242	48.5929	30.2783	226.596	340.704	1.50358	0.5884	0.208199	1	Plasmodium exported protein, unknown function
PFIT_1214500	111.023	51.5439	24.7702	26.414	139.282	48.5929	21.6273	53.4378	69.8342	1.30683	0.386074	0.208447	1	conserved Plasmodium membrane protein, unknown function
PFIT_1149200	509.883	1750.39	701.064	757.74	3221.13	356.348	190.321	929.769	1255.93	1.3508	0.433813	0.209702	1	antigen 332, DBL-like protein (Pf332)
PFIT_1470300	103.484	13.6749	20.9069	60.0869	7.93381	16.1976	15.1391	49.5383	13.0902	0.264244	-1.92006	0.210068	1	shewanella-like protein phosphatase 1, putative (SHLP1)
PFIT_1016600	356.37	30.5056	34.0874	69.1604	2.6446	0	4.32547	122.531	2.32336	0.0189614	-5.72079	0.210199	1	conserved Plasmodium protein, unknown function
PFIT_1224700	23.9864	84.1534	18.6345	18.5503	109.31	0	23.7901	36.3311	44.3668	1.22118	0.288273	0.210199	1	conserved Plasmodium protein, unknown function
PFIT_0103500	216.563	74.6861	73.4016	78.6372	204.516	259.162	274.667	110.822	246.115	2.22081	1.15109	0.210337	1	unspecified product
PFIT_1227400	1037.58	517.543	909.679	1122.09	409.032	583.114	780.747	896.725	590.965	0.659025	-0.601594	0.210691	1	conserved Plasmodium protein, unknown function
PFIT_1233300	2376.03	1804.04	3204.22	3656.63	1595.58	1619.76	1682.61	2760.23	1632.65	0.591491	-0.757573	0.210828	1	asparagine and aspartate rich protein 1
PFIT_1328800	14768.8	12741.9	23386.9	25184.9	10195.8	17250.5	16562.2	19020.6	14669.5	0.771243	-0.374743	0.210938	1	conserved Plasmodium protein, unknown function
PFIT_1304000	0.685327	9.46725	0.454499	1.00817	29.9722	0	0	2.90381	9.99072	3.44055	1.78264	0.211092	1	small nucleolar RNA snoR16
PFIT_1147800	126.785	27.3498	22.0432	48.1905	9.69688	0	4.32547	56.0922	4.67412	0.0833291	-3.58504	0.211149	1	tubulin-tyrosine ligase, putative
PFIT_0201600	23.3011	37.869	34.0874	47.1823	104.903	16.1976	28.1156	35.61	49.7386	1.39676	0.482085	0.211762	1	Plasmodium exported protein (hyp11), unknown function
PFIT_0820900	259.739	860.468	498.812	360.925	161.321	421.138	410.92	494.986	331.126	0.668961	-0.580007	0.211782	1	conserved protein, unknown function
PFIT_1111500	187.779	27.3498	26.1337	62.5065	6.17074	0	8.65094	75.9424	4.94056	0.0650567	-3.94216	0.211796	1	actin-like protein, putative (ALP1)
PFIT_1229100	873.791	683.746	599.029	465.774	1062.25	858.474	1044.6	655.585	988.441	1.50772	0.592372	0.211833	1	macrophage migration inhibitory factor
PFIT_0520100	81.5539	124.126	64.5388	58.2722	178.07	161.976	131.927	82.1228	157.324	1.91572	0.937888	0.211904	1	conserved Plasmodium protein, unknown function
PFIT_1436400	141.177	18.9345	14.9985	33.068	0.881534	0	6.4882	52.0445	2.45658	0.0472015	-4.40502	0.212048	1	conserved Plasmodium protein, unknown function
PFIT_0824600	1152.03	1126.6	1093.52	958.164	1858.27	1441.59	1444.71	1082.58	1581.52	1.46088	0.546839	0.21234	1	60S ribosomal protein L22, putative
PFIT_0508100	1008.8	116.763	87.9455	176.228	9.69688	0	10.8137	347.434	6.83685	0.0196781	-5.66726	0.212382	1	SET domain protein, putative
PFIT_0400600	17.1332	28.4018	77.2648	116.141	12.3415	32.3952	25.9528	59.7352	23.5632	0.394461	-1.34205	0.212457	1	acyl-CoA synthetase
PFIT_0712300	1551.58	1251.78	1452.58	1734.45	822.472	890.869	914.837	1497.6	876.059	0.584976	-0.77355	0.212583	1	conserved Plasmodium protein, unknown function
PFIT_1021300	685.327	129.386	95.672	216.958	31.7352	0	21.6273	281.836	17.7875	0.0631131	-3.98592	0.212679	1	conserved Plasmodium protein, unknown function
PFIT_0915700	219.304	529.114	407.231	449.24	204.516	275.36	207.623	401.223	229.166	0.571169	-0.808009	0.212724	1	conserved Plasmodium protein, unknown function
PFIT_0515800	2471.97	371.327	226.34	472.428	40.5506	32.3952	28.1156	885.517	33.6871	0.0380423	-4.71625	0.212788	1	glideosome-associated protein 40, putative
PFIT_1302100	112.394	572.243	316.331	255.873	572.116	809.881	622.868	314.21	668.288	2.12688	1.08874	0.212965	1	conserved Plasmodium protein, unknown function
PFIT_0410000	198.745	242.993	157.257	111.504	329.694	226.767	235.738	177.624	264.066	1.48666	0.57207	0.213277	1	DEAD box ATP-dependent RNA helicase, putative
PFIT_1444600	178.87	96.7764	46.5861	51.0134	205.398	48.5929	67.0448	93.3115	107.012	1.14682	0.197642	0.213307	1	conserved Plasmodium protein, unknown function
PFIT_1116400	1588.59	1126.6	512.675	420.407	1352.27	1328.2	1338.73	912.068	1339.74	1.4689	0.554737	0.213625	1	peptidyl-prolyl cis-trans isomerase
PFIT_0835200.1	24.6718	118.867	27.9517	17.3405	136.638	16.1976	30.2783	47.2076	61.0379	1.29297	0.370685	0.213736	1	Plasmodium exported protein (PHISTa-like), unknown function
PFIT_1017700	1014.97	171.462	102.035	177.438	14.9861	0	19.4646	366.476	11.4836	0.0313351	-4.99608	0.213819	1	serine/threonine protein phosphatase, putative
PFIT_1145600	558.541	301.9	277.017	283.699	596.799	518.324	609.891	355.289	575.005	1.61841	0.694579	0.214101	1	Rab GTPase 6
PFIT_1353700	290.578	451.272	239.066	185.503	506.001	323.952	343.875	291.605	391.276	1.3418	0.424171	0.214606	1	adenylosuccinate synthetase
PFIT_1341700	23.9864	7.36342	19.5434	49.6019	2.6446	16.1976	0	25.1238	6.28074	0.249992	-2.00005	0.215218	1	sporozoite protein essential for cell traversal
PFIT_1353600	594.178	1052.97	910.816	920.257	465.45	680.3	545.009	869.555	563.586	0.648132	-0.62564	0.215421	1	V-type ATPase, putative
PFIT_1108100	4575.24	7057.31	7303.8	8657.55	4249.88	3855.03	3445.24	6898.48	3850.05	0.558101	-0.841401	0.215426	1	polyadenylate-binding protein-interacting protein 1, putative
PFIT_1208100	50.7142	41.0248	32.9512	26.0108	104.021	48.5929	41.092	37.6752	64.5686	1.71382	0.777218	0.215719	1	conserved Plasmodium protein, unknown function
PFIT_0823000	38.3783	61.0112	18.8617	15.7274	81.9827	16.1976	45.4174	33.4947	47.8659	1.42906	0.515068	0.215722	1	conserved Plasmodium protein, unknown function
PFIT_0507200	470.819	642.721	388.142	355.077	190.411	210.569	339.549	464.19	246.843	0.531772	-0.91112	0.215946	1	subtilisin-like protease 3 (SUB3)
PFIT_1439600	775.79	464.947	205.206	251.034	840.102	226.767	371.99	424.244	479.62	1.13053	0.176996	0.217132	1	metacaspase-like protein
PFIT_1471100	10.2799	6.3115	4.77224	4.23431	39.6691	16.1976	10.8137	6.39949	22.2268	3.47321	1.79627	0.217324	1	autophagy-related protein 12, putative (ATG12)
PFIT_0522800	79.4979	6.3115	12.4987	12.5013	0	0	2.16273	27.7023	0.720912	0.0260235	-5.26404	0.217374	1	conserved protein, unknown function, putative
PFIT_0321900	2154.67	2157.48	2737.9	3238.44	1415.74	1603.56	1784.26	2572.12	1601.19	0.622516	-0.683816	0.217589	1	conserved Plasmodium protein, unknown function
PFIT_0501700	1863.4	174.618	204.297	438.352	31.7352	32.3952	23.7901	670.168	29.3069	0.0437306	-4.51521	0.21801	1	rhoptry-associated protein 2
PFIT_1030800.2	171.332	32.6094	28.6334	60.2885	10.5784	0	6.4882	73.2158	5.68887	0.0777001	-3.68594	0.218727	1	OTU-like cysteine protease, putative
PFIT_0721600	1075.28	1696.74	1634.83	1565.89	776.632	826.079	1044.6	1493.19	882.437	0.590976	-0.758828	0.218963	1	conserved Plasmodium protein, unknown function
PFIT_1409700	4780.15	3672.24	5815.08	5473.75	2930.22	2769.79	2809.39	4935.31	2836.47	0.57473	-0.799044	0.219051	1	conserved Plasmodium protein, unknown function
PFIT_1233700	29.469	26.2979	16.8165	13.9127	73.1674	32.3952	19.4646	21.624	41.6757	1.92729	0.946572	0.219252	1	conserved Plasmodium protein, unknown function
PFIT_0612800	1497.44	188.293	158.847	308.097	23.8014	16.1976	25.9528	538.169	21.984	0.0408496	-4.61354	0.219889	1	transcription factor with AP2 domain(s)
PFIT_0502500	1426.85	1689.38	1935.48	2080.26	925.611	1538.77	1453.36	1782.99	1305.91	0.732429	-0.44924	0.220234	1	merozoite surface protein 8
PFIT_0813900	174.758	37.869	17.9527	33.2696	5.28921	0	0	65.9624	1.76307	0.0267284	-5.22548	0.220464	1	cullin-like protein, putative
PFIT_1147600	56.8821	32.6094	37.7234	83.2748	10.5784	16.1976	15.1391	52.6224	13.9717	0.265509	-1.91317	0.220568	1	sporozoite asparagine-rich protein
PFIT_0802800	236.438	98.8802	365.417	405.687	113.718	275.36	248.715	276.606	212.597	0.768594	-0.379707	0.220657	1	Plasmodium exported protein (hyp13), unknown function
PFIT_1404800	60.3087	90.4649	33.8602	36.6974	129.586	129.581	84.3467	55.3328	114.504	2.06938	1.0492	0.220963	1	nuclear formin-like protein
PFIT_0218200	1731.82	1930.27	2969.24	2834.97	1533.87	907.067	824.002	2366.58	1088.31	0.459868	-1.12071	0.221259	1	ribonuclease P
PFIT_1001300	1410.4	1322.26	1941.85	1907.46	906.217	1393	1195.99	1645.49	1165.07	0.708037	-0.498104	0.22147	1	Plasmodium exported protein (PHISTc), unknown function
PFIT_0322000	1663.29	1245.47	2242.72	2383.51	945.005	1133.83	1602.59	1883.75	1227.14	0.651436	-0.618305	0.221681	1	cyclic amine resistance locus protein (CARL)
PFIT_0804900	1045.12	155.684	102.489	202.239	17.6307	32.3952	19.4646	376.384	23.1635	0.0615423	-4.02228	0.221849	1	transcription factor with AP2 domain(s)
PFIT_1333600	48.6582	114.659	44.5409	37.9072	141.927	48.5929	38.9292	61.4413	76.483	1.24481	0.315931	0.221868	1	MSP7-like protein
PFIT_1353100	532.499	548.049	427.229	325.034	751.067	680.3	767.771	458.203	733.046	1.59983	0.677918	0.222092	1	proteasome subunit, putative
PFIT_0523500	301.544	325.042	438.364	543	193.938	210.569	257.365	401.988	220.624	0.548833	-0.865561	0.222132	1	conserved Plasmodium protein, unknown function, putative
PFIT_0835400	2.74131	7.36342	4.99949	6.45228	38.7875	0	2.16273	5.38912	13.6501	2.53289	1.34079	0.22232	1	stevor
PFIT_1230500	348.831	746.861	475.86	587.763	255.645	275.36	359.014	539.829	296.673	0.549568	-0.863629	0.222389	1	conserved Plasmodium protein, unknown function
PFIT_bin11000	98.0017	129.386	72.2653	66.1359	30.8537	32.3952	21.6273	91.4472	28.2921	0.309382	-1.69254	0.222404	1	erythrocyte membrane protein 1, PfEMP1, putative
PFIT_1225700	30.8397	44.1805	18.18	15.1225	78.4566	16.1976	19.4646	27.0807	38.0396	1.40468	0.490238	0.22263	1	conserved Plasmodium protein, unknown function
PFIT_0608700	176.129	15.7788	49.5404	57.264	9.69688	48.5929	23.7901	74.678	27.3599	0.366372	-1.44862	0.222689	1	zinc finger protein, putative
PFIT_1437400	940.268	158.839	123.396	239.541	29.9722	16.1976	30.2783	365.511	25.4827	0.0697179	-3.84233	0.222722	1	conserved Plasmodium protein, unknown function
PFIT_1216300	30.8397	9.46725	25.9064	54.0379	2.6446	0	4.32547	30.0628	2.32336	0.0772834	-3.6937	0.223245	1	cell traversal protein for ookinetes and sporozoites
PFIT_1250500	60.9941	39.9729	22.7249	24.5993	92.5611	0	30.2783	37.0728	40.9465	1.10449	0.143378	0.223322	1	Hbeta58/Vps26 protein homolog, putative
PFIT_1208800	290.578	313.471	206.797	198.206	415.203	421.138	516.894	252.263	451.078	1.78813	0.838448	0.22382	1	U6 snRNA-associated Sm-like protein LSm7, putative
PFIT_1305100	78.1272	67.3227	40.4504	36.0925	148.098	16.1976	12.9764	55.4982	59.0906	1.06473	0.090488	0.224061	1	conserved Plasmodium protein, unknown function
PFIT_1443600	592.807	538.582	224.295	277.448	833.932	291.557	211.948	408.283	445.812	1.09192	0.126866	0.224249	1	conserved Plasmodium protein, unknown function
PFIT_0827900	438.609	290.329	315.877	364.756	178.07	194.371	168.693	352.393	180.378	0.511867	-0.966158	0.224488	1	conserved Plasmodium protein, unknown function
PFIT_0219700	61.6794	270.343	57.2668	66.5392	401.98	16.1976	28.1156	113.957	148.764	1.30544	0.384538	0.224563	1	Plasmodium exported protein, unknown function
PFIT_1126200	337.181	645.877	269.745	193.77	657.625	242.964	309.271	361.643	403.287	1.11515	0.157239	0.224895	1	DNA-directed RNA polymerase (mtRNAP)
PFIT_0708900	402.287	99.9321	122.715	154.048	54.6551	97.1857	73.533	194.745	75.1246	0.385758	-1.37423	0.225065	1	conserved Plasmodium protein, unknown function
PFIT_1461100	81.5539	12.623	13.4077	26.8173	4.40767	16.1976	4.32547	33.6005	8.31025	0.247326	-2.01552	0.225402	1	conserved Plasmodium membrane protein, unknown function
PFIT_1427200	755.23	1265.46	787.874	597.844	1325.83	1247.22	1431.73	851.601	1334.93	1.56755	0.648509	0.22546	1	arginine methyltransferase 1
PFIT_0619900	132.268	219.851	125.896	87.3075	282.973	145.779	101.649	141.331	176.8	1.25097	0.323044	0.225464	1	conserved Plasmodium protein, unknown function
PFIT_1111700	396.804	306.108	602.893	743.626	261.816	275.36	335.224	512.358	290.8	0.567572	-0.817125	0.225643	1	ES2 protein, putative
PFIT_1302700	2034.73	1311.74	1866.17	1894.15	880.653	1457.79	1555.01	1776.7	1297.82	0.730464	-0.453114	0.225916	1	sodium/hydrogen exchanger, Na , H antiporter
PFIT_0109500	278.928	69.4265	54.0854	85.4928	23.8014	0	4.32547	121.983	9.37563	0.0768601	-3.70162	0.225926	1	kinesin-8, putative
PFIT_0914300	999.206	463.895	1230.33	1645.33	573.879	1069.04	867.257	1084.69	836.726	0.771396	-0.374456	0.226355	1	phospholipid or glycerol acyltransferase, putative
PFIT_1233800	1040.33	1558.94	1516.21	1745.14	868.311	728.893	726.679	1465.15	774.628	0.528701	-0.919477	0.226411	1	conserved Plasmodium protein, unknown function
PFIT_0102100	103.484	173.566	94.763	84.4846	216.857	64.7905	129.764	114.075	137.137	1.20217	0.265645	0.226461	1	ATP-dependent RNA helicase, putative
PFIT_0400700	23.3011	84.1534	61.8118	53.6346	194.819	0	12.9764	55.7252	69.2652	1.24298	0.3138	0.226609	1	Plasmodium exported protein (PHISTa), unknown function
PFIT_0529600	87.0365	11.5711	17.4982	52.0215	7.05228	0	6.4882	42.0318	4.51349	0.107383	-3.21917	0.22681	1	G-protein coupled receptor, putative
PFIT_0301600	206.969	907.805	182.481	254.26	1227.1	129.581	127.601	387.879	494.759	1.27555	0.351122	0.227541	1	Plasmodium exported protein, unknown function
PFIT_0217500	45.9169	7.36342	3.86324	5.04085	0	0	0	15.5461	0	0	#DIV/0!	0.228	1	conserved Plasmodium membrane protein, unknown function
PFIT_0614400	1493.33	1842.96	2031.38	2067.35	1079.88	1166.23	1087.86	1858.75	1111.32	0.597885	-0.742061	0.228171	1	ribonuclease, putative
PFIT_0906200	109.652	271.395	61.8118	54.2395	233.607	129.581	121.113	124.275	161.434	1.29901	0.37741	0.228332	1	RNB-like protein, putative
PFIT_0918100	1730.45	330.302	318.149	454.886	79.3381	97.1857	121.113	708.447	99.2123	0.140042	-2.83607	0.228434	1	secreted acid phosphatase
PFIT_1116700	185.723	120.97	190.889	201.432	58.1813	275.36	177.344	174.754	170.295	0.974485	-0.0372885	0.228761	1	DHHC-type zinc finger protein, putative
PFIT_1112800	53.4555	8.41534	40.4504	40.1251	97.8503	113.383	110.299	35.6116	107.178	3.00963	1.58959	0.228761	1	conserved Plasmodium protein, unknown function
PFIT_0628200	137.065	65.2189	59.0848	117.351	28.2091	0	34.6038	94.68	20.9376	0.221141	-2.17696	0.228869	1	phospholipase, putative
PFIT_0817100	463.281	1786.16	1171.7	1359.21	638.231	907.067	726.679	1195.09	757.326	0.633699	-0.65813	0.228879	1	DNA/RNA-binding protein Alba 1 (ALBA1)
PFIT_1111200	2376.71	3891.04	6603.19	8436.76	2762.73	2834.58	2595.28	5326.93	2730.86	0.512653	-0.963945	0.229201	1	asparagine-rich antigen
PFIT_1135200	939.583	966.712	623.572	586.553	1295.86	988.055	884.559	779.105	1056.16	1.3556	0.438934	0.229683	1	alpha/beta hydrolase, putative
PFIT_0216700	167.905	71.5304	179.073	201.231	59.0628	129.581	103.811	154.935	97.485	0.629201	-0.668407	0.229982	1	clathrin coat assembly protein, putative
PFIT_1417100	1154.78	391.313	1005.81	1171.9	479.555	826.079	763.445	930.948	689.693	0.74085	-0.432746	0.230029	1	root hair defective 3 GTP-binding protein (RHD3) homolog, putative
PFIT_1127500	117.191	191.449	98.399	97.3892	245.067	97.1857	116.788	126.107	153.013	1.21336	0.279009	0.23017	1	steryl ester hydrolase, putative
PFIT_1334200	32.8957	4.20767	9.54447	14.9209	0	0	0	15.3922	0	0	#DIV/0!	0.230351	1	MSP7-like protein
PFIT_0923100	96.631	52.5959	137.486	128.239	222.147	129.581	181.67	103.738	177.799	1.71393	0.777304	0.230458	1	DNA-directed RNA polymerase II, putative
PFIT_1460700	6.16794	11.5711	5.45399	4.63758	37.906	0	8.65094	6.95765	15.519	2.23049	1.15736	0.230489	1	conserved Plasmodium protein, unknown function
PFIT_0522600	500.974	92.5687	90.4453	133.885	20.2753	0	32.441	204.468	17.5721	0.0859406	-3.54052	0.230589	1	conserved Plasmodium protein, unknown function, putative
PFIT_1120900	5455.88	10759	4294.56	2876.71	8364.88	9475.61	9014.28	5846.54	8951.59	1.53109	0.614561	0.230897	1	phosphoglycerate mutase, putative
PFIT_1307200	327.586	54.6997	31.8149	65.7326	7.93381	16.1976	4.32547	119.958	9.48563	0.0790744	-3.66065	0.231188	1	conserved Plasmodium membrane protein, unknown function
PFIT_1332200	1975.8	1855.58	2248.18	1823.78	3270.49	4098	3882.11	1975.83	3750.2	1.89803	0.924506	0.231546	1	isoleucine--tRNA ligase, putative
PFIT_1342900	1832.56	1150.8	2443.16	2705.32	1078.12	1587.37	1734.51	2032.96	1466.67	0.721443	-0.471042	0.231779	1	kelch protein, putative
PFIT_0418300	160.366	33.6613	24.9974	46.3758	9.69688	32.3952	12.9764	66.3502	18.3562	0.276656	-1.85384	0.231942	1	apical merozoite protein
PFIT_1006800	237.123	32.6094	30.2242	77.2258	7.05228	0	12.9764	94.2956	6.67623	0.0708011	-3.82009	0.232116	1	rhoGAP GTPase, putative
PFIT_1224300	66.4767	75.738	96.1265	75.4111	175.425	178.174	168.693	78.4381	174.098	2.21955	1.15027	0.232208	1	cytochrome c heme lyase, putative
PFIT_0719800	4276.44	6069.56	4526.35	3810.28	7543.29	5134.65	5223	4670.66	5966.98	1.27755	0.353375	0.23223	1	40S ribosomal protein S5, putative
PFIT_0106300	112.394	70.4784	28.4062	22.583	133.112	16.1976	36.7665	58.4653	62.0253	1.06089	0.0852757	0.232273	1	DNA repair exonuclease Mre11, putative
PFIT_0908400	440.665	48.3882	57.9486	109.89	10.5784	0	8.65094	164.223	6.40978	0.039031	-4.67924	0.232338	1	conserved Plasmodium protein, unknown function
PFIT_1117400	153.513	45.2324	58.4031	65.3294	183.359	113.383	71.3703	80.6195	122.704	1.52202	0.605984	0.232439	1	oligosaccharyl transferase STT3 subunit, putative
PFIT_0103000	141.177	154.632	144.758	110.697	245.948	161.976	270.342	137.816	226.089	1.64051	0.714146	0.23244	1	conserved protein, unknown function
PFIT_1312600	132.268	129.386	33.8602	33.8745	171.018	48.5929	47.5802	82.3471	89.0636	1.08156	0.113117	0.232799	1	DEAD box helicase, putative
PFIT_0928000	975.905	585.918	494.722	407.704	869.193	1133.83	1462.01	616.062	1155.01	1.87483	0.90676	0.233273	1	phosphatidylserine decarboxylase
PFIT_1426200	50.7142	39.9729	25.4519	19.1552	88.1534	48.5929	47.5802	33.8235	61.4422	1.81655	0.861201	0.233665	1	enoyl-CoA hydratase, putative
PFIT_1364000	148.031	339.769	325.876	368.788	125.178	194.371	229.25	295.616	182.933	0.61882	-0.692408	0.23399	1	conserved Plasmodium protein, unknown function
PFIT_1034500	586.64	90.4649	45.2226	85.2911	5.28921	0	10.8137	201.905	5.36763	0.026585	-5.23325	0.234239	1	probable protein, unknown function
PFIT_0526600	511.254	79.9457	84.0823	133.885	19.3938	80.9881	41.092	202.292	47.1579	0.233119	-2.10086	0.234315	1	conserved Plasmodium protein, unknown function, putative
PFIT_0726700	889.554	1007.74	814.007	592.4	1332	1214.82	1254.39	825.925	1267.07	1.53412	0.617413	0.234372	1	cation transporting ATPase, putative
PFIT_0321800	276.872	46.2844	47.4951	84.8879	12.3415	32.3952	28.1156	113.885	24.2841	0.213234	-2.22949	0.234478	1	microtubule and actin binding protein, putative
PFIT_1016200	1386.42	781.574	1950.94	2476.27	844.51	1263.41	1423.08	1648.8	1177	0.713854	-0.486299	0.235002	1	Plasmodium exported protein (PHISTc), unknown function
PFIT_0409200	223.416	215.643	139.986	129.651	330.575	178.174	168.693	177.174	225.814	1.27453	0.34997	0.23531	1	conserved Plasmodium protein, unknown function
PFIT_1405100	121.988	173.566	93.3995	67.9506	220.384	145.779	138.415	114.226	168.192	1.47245	0.55822	0.235334	1	cytochrome c, putative
PFIT_0824000	1767.46	1042.45	2387.25	2695.04	1041.97	1781.74	1788.58	1973.05	1537.43	0.779216	-0.359906	0.235594	1	protein kinase 1
PFIT_1470900	111.708	75.738	32.0422	43.7546	146.335	48.5929	34.6038	65.8107	76.5104	1.16258	0.217334	0.236111	1	conserved Plasmodium protein, unknown function
PFIT_0824100	115.135	119.919	116.352	89.9287	38.7875	48.5929	45.4174	110.333	44.2659	0.401201	-1.3176	0.236136	1	conserved Plasmodium protein, unknown function
PFIT_0218800.2	20.5598	42.0767	15.2257	10.485	57.2997	0	41.092	22.0868	32.7972	1.48493	0.570391	0.236334	1	ribosome associated membrane protein RAMP4, putative
PFIT_1361800	130.897	33.6613	26.3609	42.5447	12.3415	16.1976	12.9764	58.3661	13.8385	0.237098	-2.07644	0.236911	1	conserved Plasmodium protein, unknown function
PFIT_0817500	82.9245	35.7652	76.3558	82.6699	14.9861	16.1976	34.6038	69.4288	21.9292	0.315851	-1.66268	0.23706	1	conserved Plasmodium protein, unknown function
PFIT_1246400	6011	901.493	1175.11	3136.62	618.837	307.755	307.108	2806.05	411.233	0.146552	-2.77051	0.237121	1	actin I
PFIT_1303700	65.7913	41.0248	22.2704	21.9781	96.9688	16.1976	15.1391	37.7662	42.7685	1.13246	0.179455	0.237374	1	small heat shock protein, putative
PFIT_1320900	176.814	503.868	354.964	424.036	182.478	242.964	214.111	364.921	213.184	0.584194	-0.775482	0.237593	1	splicing factor, putative
PFIT_1239300	56.8821	24.1941	12.2715	15.5258	82.8642	80.9881	23.7901	27.2184	62.5475	2.29799	1.20037	0.237825	1	hydroxyethylthiazole kinase, putative
PFIT_1219600	42.4902	108.347	28.6334	26.2124	110.192	32.3952	49.7429	51.4209	64.11	1.24677	0.318195	0.23823	1	D-ribulose-5-phosphate 3-epimerase, putative
PFIT_0627700	67.8473	44.1805	19.3162	22.9863	93.4427	16.1976	30.2783	38.5826	46.6395	1.20882	0.273603	0.238232	1	glutamyl-tRNA(Gln) amidotransferase subunit B, putative
PFIT_0316800	2942.11	3878.42	3096.73	3124.92	5329.76	4664.91	4489.84	3260.54	4828.17	1.48079	0.566364	0.238343	1	40S ribosomal protein S15A, putative
PFIT_1239400	556.485	356.6	146.576	160.702	715.806	129.581	138.415	305.091	327.934	1.07487	0.104167	0.238702	1	cell division protein FtsH, putative
PFIT_0529300	3241.59	1604.17	3609.63	4359.32	1800.97	2332.46	2504.45	3203.68	2212.63	0.690651	-0.53397	0.238851	1	acyl-CoA synthetase
PFIT_0703200	1389.16	515.439	396.096	416.576	171.018	129.581	266.016	679.317	188.872	0.278032	-1.84668	0.239435	1	conserved Plasmodium membrane protein, unknown function
PFIT_0535300	200.801	51.5439	22.7249	42.1415	9.69688	16.1976	4.32547	79.3028	10.0733	0.127024	-2.97683	0.239541	1	conserved Plasmodium protein, unknown function
PFIT_0210500	17.8185	14.7268	7.27198	13.5095	51.129	0	8.65094	13.3317	19.9266	1.49468	0.579839	0.239836	1	conserved Plasmodium protein, unknown function
PFIT_1413000	211.081	39.9729	34.9964	64.3212	10.5784	0	12.9764	87.5928	7.85161	0.0896376	-3.47975	0.239846	1	p1/s1 nuclease, putative
PFIT_1251900	39.0636	72.5823	37.4961	46.5774	116.363	64.7905	71.3703	48.9299	84.1744	1.72031	0.782667	0.239869	1	tryptophan--tRNA ligase, putative
PFIT_0317300	3558.22	3591.25	4395.46	5364.07	2475.35	2753.6	2835.35	4227.25	2688.1	0.635898	-0.653133	0.240278	1	conserved Plasmodium protein, unknown function
PFIT_1355200	441.35	62.0631	51.3584	83.4764	6.17074	0	15.1391	159.562	7.1033	0.0445174	-4.48949	0.240762	1	conserved Plasmodium protein, unknown function
PFIT_1350800	94.5751	52.5959	78.401	262.326	29.9722	32.3952	45.4174	121.974	35.9283	0.294556	-1.76339	0.240966	1	glycerol kinase
PFIT_0508900	408.455	67.3227	82.4915	160.904	28.2091	48.5929	56.2311	179.793	44.3444	0.246641	-2.01952	0.241168	1	conserved Plasmodium protein, unknown function
PFIT_0208800	70.5886	16.8307	20.2252	40.3268	4.40767	0	8.65094	36.9928	4.35287	0.117668	-3.08721	0.241325	1	conserved Plasmodium protein, unknown function
PFIT_0905900.3	13.7065	5.25959	6.81748	7.25882	31.7352	32.3952	51.9056	8.2606	38.6787	4.68231	2.22722	0.241443	1	autophagy-related protein 3, putative (ATG3)
PFIT_0220200	224.102	36.8171	38.4051	54.2395	10.5784	48.5929	15.1391	88.3909	24.7701	0.280234	-1.8353	0.241488	1	cytoadherence linked asexual protein 2
PFIT_0521500	262.48	299.796	437.228	539.774	187.767	178.174	255.203	384.82	207.048	0.538039	-0.894218	0.241754	1	conserved Plasmodium protein, unknown function, putative
PFIT_0505700	441.35	584.866	571.759	517.997	256.527	242.964	361.177	528.993	286.889	0.542331	-0.882756	0.242252	1	conserved Plasmodium membrane protein, unknown function
PFIT_1316400	189.15	646.929	127.487	135.901	773.987	64.7905	112.462	274.867	317.08	1.15358	0.206114	0.242703	1	transcription factor with AP2 domain(s)
PFIT_1142400	82.2392	146.216	62.7208	41.3349	162.202	113.383	110.299	83.1279	128.628	1.54736	0.629805	0.242921	1	conserved Plasmodium protein, unknown function
PFIT_1036100	7691.42	10906.3	11695.2	14275.9	6331.18	8341.77	8653.1	11142.2	7775.35	0.69783	-0.519052	0.243145	1	conserved Plasmodium protein, unknown function
PF_apicoplast_genome_103800	259.739	66.2708	77.7193	114.125	38.7875	0	25.9528	129.463	21.5801	0.166689	-2.58477	0.243481	1	molecular chaperone
PFIT_0109100	1592.01	1791.41	2357.03	2851.51	1250.02	1635.96	1511.75	2147.99	1465.91	0.682456	-0.551193	0.243589	1	phosphatidylinositol-4-phosphate 5-kinase
PFIT_0606700	54.1408	23.1422	26.3609	61.7	9.69688	0	0	41.336	3.23229	0.0781957	-3.67677	0.243594	1	GTP-binding protein, putative
PFIT_0629500	525.645	258.772	246.566	195.786	514.816	356.348	378.479	306.692	416.547	1.35819	0.441689	0.2439	1	conserved Plasmodium protein, unknown function
PFIT_1450400	693.55	39.9729	49.7676	110.899	2.6446	32.3952	8.65094	223.547	14.5636	0.0651477	-3.94014	0.243913	1	conserved Plasmodium protein, unknown function
PFIT_0920000	2036.79	360.808	229.295	402.26	52.8921	80.9881	62.7193	757.288	65.5332	0.0865366	-3.53055	0.244135	1	regulator of chromosome condensation, putative
PFIT_1461000	196.689	114.659	147.258	110.899	280.328	161.976	153.554	142.376	198.619	1.39503	0.480301	0.244338	1	bax inhibitor 1, putative
PFIT_1107000	61.6794	42.0767	16.8165	20.365	89.035	32.3952	28.1156	35.2344	49.8486	1.41477	0.500569	0.244358	1	conserved Plasmodium protein, unknown function
PFIT_1204000	2562.44	3384.02	2284.77	1776.19	3839.08	2624.01	3049.46	2501.85	3170.85	1.2674	0.341873	0.244405	1	eukaryotic translation initiation factor 5A
PFIT_0910400	1212.34	1363.28	1064.89	1064.63	625.889	809.881	802.375	1176.29	746.048	0.634241	-0.656898	0.244559	1	conserved Plasmodium protein, unknown function
PFIT_0722000	258.368	45.2324	91.127	149.814	52.0105	32.3952	17.3019	136.135	33.9026	0.249036	-2.00558	0.245264	1	conserved Plasmodium protein, unknown function
PFIT_1341000	56.8821	7.36342	10.4535	14.9209	1.76307	0	0	22.405	0.58769	0.0262303	-5.25262	0.245554	1	conserved Plasmodium protein, unknown function
PFIT_1436900.1	47.9729	68.3746	26.5882	26.0108	98.7319	16.1976	32.441	42.2366	49.1235	1.16306	0.21792	0.245604	1	ataxin-2 like protein, putative
PFIT_0810900	39.0636	55.7516	29.3152	25.0026	91.6796	16.1976	34.6038	37.2832	47.4937	1.27386	0.349207	0.24598	1	conserved Plasmodium protein, unknown function
PFIT_0503900	37.0076	43.1286	13.635	12.7029	64.352	0	36.7665	26.6185	33.7062	1.26627	0.340582	0.246216	1	conserved Plasmodium protein, unknown function
PFIT_0214100	135.695	63.115	84.9913	165.541	28.2091	80.9881	99.4858	112.336	69.561	0.619225	-0.691464	0.24697	1	conserved Plasmodium protein, unknown function
PFIT_0601700	99.3723	74.6861	174.073	213.127	52.0105	64.7905	88.6721	140.315	68.491	0.488125	-1.03468	0.247016	1	JmjC domain containing protein
PFIT_1003100	1113.66	1670.44	1306.68	1201.33	2050.45	2219.07	2467.68	1323.03	2245.73	1.69742	0.763342	0.247458	1	40S ribosomal protein S20e, putative
PFIT_0715200	93.2044	47.3363	29.7697	23.5912	113.718	16.1976	21.6273	48.4754	50.5143	1.04206	0.0594398	0.248641	1	conserved Plasmodium protein, unknown function
PFIT_0311300	43.8609	17.8826	14.9985	30.0434	1.76307	0	4.32547	26.6963	2.02951	0.0760221	-3.71744	0.248727	1	protein kinase, putative
PFIT_0718300	259.053	255.616	432.228	574.052	172.781	129.581	291.969	380.237	198.11	0.521018	-0.940596	0.24954	1	small subunit rRNA processing protein, putative
PFIT_0418900	1433.02	1991.28	2304.08	4585.15	1319.66	1425.39	1245.74	2578.38	1330.26	0.515928	-0.954757	0.25135	1	transcription factor with AP2 domain(s)
PFIT_0103300	279.613	46.2844	86.582	189.133	44.9583	0	34.6038	150.403	26.5207	0.176331	-2.50364	0.251544	1	novel putative transporter 1
PFIT_0406300	430.385	79.9457	75.2195	161.912	39.6691	80.9881	32.441	186.866	51.0327	0.273099	-1.87251	0.251755	1	conserved Plasmodium protein, unknown function
PFIT_0615700	24.6718	44.1805	13.8622	11.4931	65.2335	0	10.8137	23.5519	25.3491	1.07631	0.106089	0.252022	1	ras GTPAse, putative
PFIT_1205100	4691.06	3715.37	6125.51	8002.65	3207.9	4745.9	4758.02	5633.65	4237.27	0.752137	-0.410932	0.25281	1	zinc finger protein, putative
PFIT_0303700	23.9864	15.7788	14.7712	12.2997	58.1813	0	0	16.709	19.3938	1.16068	0.214966	0.253798	1	IBR domain protein, putative
PFIT_1222000	1653.69	1798.78	941.721	787.784	1917.34	1279.61	1513.91	1295.49	1570.29	1.21212	0.277527	0.253817	1	endoplasmin, putative (GRP94)
PFIT_1446400	1137.64	1504.24	1073.3	1206.17	1947.31	1328.2	1589.61	1230.34	1621.71	1.3181	0.398458	0.253876	1	RNA helicase, putative
PFIT_0813600	10.9652	29.4537	16.1347	13.3078	52.0105	32.3952	49.7429	17.4654	44.7162	2.56028	1.3563	0.254608	1	conserved Plasmodium protein, unknown function
PFIT_1441100	1054.72	934.102	953.766	669.424	1488.91	1376.8	1215.46	903.003	1360.39	1.50652	0.591217	0.255128	1	triosephosphate isomerase
PFIT_1000600	24.6718	276.654	42.7229	51.0134	249.474	113.383	69.2075	98.7656	144.022	1.45822	0.544206	0.255253	1	Plasmodium exported protein (hyp12), unknown function
PFIT_0715600	896.407	295.589	331.33	510.94	218.621	340.15	339.549	508.566	299.44	0.588792	-0.764169	0.255312	1	calcium-dependent protein kinase 4
PFIT_1460400	65.106	66.2708	144.303	220.587	54.6551	97.1857	58.3938	124.067	70.0782	0.564842	-0.82408	0.255553	1	conserved Plasmodium protein, unknown function
PFIT_1436800	1086.93	219.851	179.3	336.527	66.1151	129.581	116.788	455.651	104.161	0.228599	-2.12911	0.255608	1	conserved Plasmodium protein, unknown function
PFIT_0803600	54.1408	74.6861	32.4967	44.5611	137.519	0	8.65094	51.4712	48.7234	0.946616	-0.0791485	0.256254	1	Plasmodium exported protein (hyp7), unknown function
PFIT_0521200	390.636	1104.51	619.709	558.324	354.377	340.15	363.339	668.296	352.622	0.527644	-0.922363	0.256764	1	conserved Plasmodium protein, unknown function
PFIT_1341900	174.073	100.984	146.349	140.136	269.75	307.755	283.318	140.385	286.941	2.04395	1.03136	0.257725	1	transcription activator, putative
PFIT_0933700	58.9381	65.2189	16.5892	12.7029	87.2719	16.1976	19.4646	38.3623	40.978	1.06819	0.0951631	0.25796	1	calcyclin binding protein, putative
PFIT_1112300	74.0153	47.3363	48.6314	37.1006	105.784	32.3952	95.1603	51.7709	77.7799	1.50239	0.587256	0.258177	1	acylphosphatase, putative
PFIT_0403500	108.282	38.9209	58.4031	111.504	28.2091	32.3952	21.6273	79.2773	27.4106	0.345756	-1.53218	0.258655	1	conserved Plasmodium protein, unknown function
PFIT_1333100	289.893	369.223	346.101	309.105	156.913	129.581	196.809	328.58	161.101	0.490294	-1.02828	0.259279	1	conserved Plasmodium protein, unknown function
PFIT_1311800	187.094	19.9864	24.3157	54.6428	7.05228	0	2.16273	71.5098	3.07167	0.0429546	-4.54104	0.259514	1	branched-chain alpha keto-acid dehydrogenase, putative
PFIT_0101700	428.329	397.625	457.453	321.404	724.621	502.126	365.502	401.203	530.75	1.3229	0.403701	0.259656	1	nucleoside transporter 4 (NT4)
PFIT_1140100	46.6022	145.165	101.58	70.9751	199.227	161.976	95.1603	91.0806	152.121	1.67018	0.740005	0.26027	1	unspecified product
PFIT_0203500	797.72	708.992	683.112	781.936	1169.8	1101.44	1327.92	742.94	1199.72	1.61482	0.691378	0.260308	1	conserved Plasmodium protein, unknown function
PFIT_0617500	19.8745	3.15575	8.86273	5.24248	40.5506	0	6.4882	9.28386	15.6796	1.68891	0.756092	0.260647	1	rhomboid protease ROM10
PFIT_0618500	37.693	44.1805	23.1794	16.3323	74.9304	48.5929	51.9056	30.3463	58.4763	1.92697	0.946331	0.261418	1	conserved Plasmodium protein, unknown function
PFIT_0709400	28.7837	48.3882	15.9075	17.7438	74.0489	32.3952	25.9528	27.7058	44.1323	1.59289	0.671648	0.261649	1	conserved Plasmodium protein, unknown function
PFIT_1467800	261.109	242.993	253.61	218.369	401.98	259.162	408.757	244.021	356.633	1.46149	0.547437	0.261652	1	large ribosomal subunit assembling protein, putative
PFIT_0700900	134.324	37.869	214.296	315.557	60.8259	64.7905	95.1603	175.512	73.5922	0.419301	-1.25394	0.261812	1	Plasmodium exported protein (hyp12), unknown function
PFIT_1336700	1939.47	2956.94	2988.33	2716.61	1410.46	2057.1	2292.5	2650.34	1920.02	0.724442	-0.465058	0.261839	1	conserved Plasmodium protein, unknown function
PFIT_0932500	190.521	19.9864	24.5429	55.8526	4.40767	0	10.8137	72.7257	5.07378	0.069766	-3.84133	0.262312	1	conserved Plasmodium protein, unknown function
PFIT_1035000	116.506	25.246	16.1347	29.6402	5.28921	0	6.4882	46.8816	3.9258	0.0837387	-3.57796	0.262513	1	merozoite surface protein
PFIT_0309700	248.774	418.663	615.391	782.339	291.788	372.545	335.224	516.292	333.186	0.645344	-0.63186	0.262759	1	YTH domain-containing protein, putative
PFIT_0106400	27.4131	49.4401	14.7712	12.9046	64.352	16.1976	34.6038	26.1322	38.3845	1.46885	0.554692	0.262951	1	conserved Plasmodium protein, unknown function
PFIT_1001500	1742.79	919.376	2522.92	2211.32	955.583	1506.38	1818.86	1849.1	1426.94	0.771694	-0.373898	0.263007	1	Plasmodium exported protein (hyp16), unknown function
PFIT_1447400	3418.41	8213.37	3846.65	2785.57	6588.59	7207.94	6931.57	4566	6909.37	1.51322	0.597622	0.263271	1	M17 leucyl aminopeptidase
PFIT_0613400	300.858	720.563	424.956	373.023	736.963	793.683	741.818	454.85	757.488	1.66536	0.735832	0.263624	1	conserved protein, unknown function
PFIT_1036700	404.343	71.5304	58.8576	131.465	26.446	16.1976	15.1391	166.549	19.2609	0.115647	-3.1122	0.263879	1	dynamin-like protein
PFIT_1302900	173.388	43.1286	24.5429	44.3595	7.93381	0	15.1391	71.3547	7.69098	0.107785	-3.21377	0.263919	1	conserved Plasmodium protein, unknown function
PFIT_1020700	121.303	18.9345	25.4519	36.0925	8.81534	0	2.16273	50.4454	3.65936	0.072541	-3.78506	0.263968	1	conserved Plasmodium protein, unknown function
PFIT_1346600	35.637	24.1941	31.1332	27.4222	70.5228	32.3952	80.0212	29.5966	60.9797	2.06036	1.0429	0.264713	1	conserved Plasmodium protein, unknown function
PFIT_0827100	57.5674	21.0383	22.7249	20.365	82.8642	16.1976	10.8137	30.4239	36.6252	1.20383	0.267629	0.264831	1	conserved Plasmodium protein, unknown function
PFIT_0936700	340.607	452.324	880.364	622.645	297.959	356.348	445.523	573.985	366.61	0.63871	-0.646768	0.264912	1	early transcribed membrane protein
PFIT_0528900	65.106	108.347	86.582	87.9124	171.899	64.7905	116.788	86.987	117.826	1.35452	0.437784	0.265008	1	mitochondrial import receptor subunit tom22, putative
PFIT_1310600	372.818	272.447	411.776	377.459	610.022	615.51	674.773	358.625	633.435	1.76629	0.820722	0.265459	1	clathrin-adaptor medium chain, putative
PFIT_0914100	217.934	227.214	213.16	202.44	403.743	518.324	365.502	215.187	429.19	1.9945	0.996024	0.265521	1	pseudouridylate synthase, putative
PFIT_1230600	1729.08	1391.69	2444.75	2892.44	1189.19	1684.55	1795.07	2114.49	1556.27	0.736004	-0.442215	0.265811	1	atypical protein kinase, RIO family, putative
PFIT_0408200	369.391	289.277	134.759	149.209	415.203	323.952	188.158	235.659	309.104	1.31166	0.391393	0.265878	1	replication protein A1, large subunit
PFIT_0607250	79.4979	70.4784	83.6278	60.4902	150.742	97.1857	125.439	73.5236	124.456	1.69273	0.759352	0.265879	1	sorting assembly machinery 50 kDa subunit, putative (SAM50)
PFIT_0534300	389.265	219.851	330.193	411.736	160.439	145.779	231.413	337.761	179.21	0.530582	-0.914352	0.266227	1	SNARE protein, putative
PFIT_0524600	518.792	89.413	86.582	141.144	24.683	0	30.2783	208.983	18.3204	0.0876647	-3.51186	0.266287	1	conserved Plasmodium protein, unknown function
PFIT_0903200	16.4478	12.623	3.40874	6.25065	40.5506	16.1976	8.65094	9.68256	21.7997	2.25144	1.17085	0.266296	1	conserved protein, unknown function
PFIT_0715000	80.8685	54.6997	83.6278	64.3212	148.979	48.5929	88.6721	70.8793	95.4148	1.34616	0.428848	0.266495	1	drug metabolite transporter, putative
PFIT_1009500	230.27	100.984	270.2	485.938	104.021	64.7905	160.042	271.848	109.618	0.403233	-1.31031	0.266799	1	ribosomal protein L43, mitochondrial, putative
PFIT_1359500	67.8473	83.1015	72.9471	43.1496	137.519	113.383	118.95	66.7614	123.284	1.84664	0.884905	0.266961	1	conserved Plasmodium protein, unknown function
PFIT_1433400	150.772	22.0903	17.271	34.2778	5.28921	16.1976	4.32547	56.1027	8.6041	0.153363	-2.70497	0.267219	1	conserved Plasmodium protein, unknown function
PFIT_1024600	332.383	151.476	292.243	326.445	142.809	145.779	142.741	275.637	143.776	0.521613	-0.938947	0.267484	1	glucosamine-fructose-6-phosphate aminotransferase, putative
PFIT_1027200	4455.99	5606.72	6308.22	5703.01	8773.91	5410.01	6546.6	5518.49	6910.17	1.25219	0.324449	0.267692	1	60S ribosomal protein L3, putative
PFIT_0923900.1	105.54	21.0383	28.1789	53.8362	11.4599	16.1976	17.3019	52.1484	14.9865	0.287381	-1.79896	0.268513	1	thioredoxin reductase
PFIT_0828200	23.3011	14.7268	9.99897	7.25882	51.129	80.9881	25.9528	13.8214	52.69	3.81219	1.93062	0.268552	1	conserved protein, unknown function
PFIT_0211200	1463.17	2426.77	1312.14	1075.52	2246.15	2526.83	2707.74	1569.4	2493.57	1.58887	0.668002	0.268751	1	asparagine--tRNA ligase, putative
PFIT_1441700	66.4767	140.957	47.9496	38.5121	144.572	97.1857	77.8585	73.4738	106.539	1.45002	0.536074	0.268853	1	allantoicase, putative
PFIT_1106200	7908.67	10441.3	6863.16	5953.04	11671.5	9167.85	9779.89	7791.55	10206.4	1.30993	0.389495	0.26952	1	40S ribosomal protein S4, putative
PFIT_1203400	6141.21	4308.65	7958.96	10654.1	4275.44	5895.93	6075.12	7265.74	5415.5	0.745347	-0.424015	0.269672	1	nucleosome assembly protein
PFIT_1420600	226.843	361.86	310.423	396.009	158.676	161.976	207.623	323.784	176.092	0.543856	-0.878703	0.269714	1	conserved Plasmodium protein, unknown function
PFIT_1336900	154.198	38.9209	27.4972	46.9807	12.3415	32.3952	25.9528	66.8993	23.5632	0.352219	-1.50546	0.269834	1	conserved Plasmodium protein, unknown function
PFIT_1403200	839.525	537.53	561.306	490.777	963.517	1052.85	1020.81	607.284	1012.39	1.66708	0.737323	0.27005	1	26S proteasome regulatory subunit
PFIT_1419700	8.90924	7.36342	0	0	10.5784	32.3952	32.441	4.06817	25.1382	6.17925	2.62743	0.270259	1	5S ribosomal RNA
PFIT_0921100.1	60.9941	38.9209	38.4051	33.2696	105.784	129.581	80.0212	42.8974	105.129	2.4507	1.29319	0.270348	1	ubiquitin conjugating enzyme, putative
PFIT_0711200	130.212	511.232	174.528	163.323	768.698	0	6.4882	244.824	258.395	1.05543	0.0778373	0.270804	1	Pfmc-2TM Maurer's cleft two transmembrane protein, putative
PFIT_0817700	337.181	341.873	353.6	303.459	550.078	583.114	622.868	334.028	585.353	1.75241	0.809337	0.271499	1	Fe-superoxide dismutase
PFIT_0922200	3183.34	3994.13	4557.94	4690	2198.55	3255.72	3793.44	4106.35	3082.57	0.750683	-0.413725	0.271635	1	ubiquitin-like protein, putative
PFIT_0211500	1348.72	1703.05	1807.31	1821.76	911.507	1393	1405.78	1670.21	1236.76	0.74048	-0.433467	0.271963	1	conserved Plasmodium protein, unknown function
PFIT_1315800	1285.67	1424.3	464.498	655.31	1403.4	1473.98	1271.69	957.444	1383.02	1.4445	0.530567	0.272069	1	choline-phosphate cytidylyltransferase
PFIT_1030700	125.415	166.203	51.1311	95.3728	215.976	80.9881	43.2547	109.53	113.406	1.03539	0.0501688	0.272508	1	conserved Plasmodium protein, unknown function
PFIT_1435300	81.5539	89.413	104.08	90.9369	191.293	129.581	121.113	91.496	147.329	1.61022	0.687262	0.273026	1	queuine tRNA-ribosyltransferase, putative
PFIT_0613000	237.808	54.6997	76.3558	209.901	60.8259	16.1976	19.4646	144.691	32.1627	0.222285	-2.16952	0.2731	1	thiamin-phosphate pyrophosphorylase, putative
PFIT_0209700	17.1332	12.623	9.99897	9.07352	44.9583	0	6.4882	12.2072	17.1488	1.40482	0.490381	0.273294	1	50S ribosomal protein L33, putative
PFIT_0811400	10.2799	7.36342	0.227249	0.403268	26.446	0	2.16273	4.56846	9.53626	2.08741	1.06172	0.273312	1	Plasmodium RNA of unkown function RUF6-4
PFIT_1307100	150.772	11.5711	12.9532	30.6483	1.76307	0	2.16273	51.4861	1.3086	0.0254166	-5.29809	0.274431	1	tripartite motif protein, putative
PFIT_0607400	622.276	573.295	463.816	385.726	773.106	469.731	707.214	511.278	650.017	1.27136	0.346369	0.275456	1	proteasome subunit alpha type 2, putative
PFIT_1015900	3772.72	4974.52	3821.2	3998	6621.21	5329.02	4721.25	4141.61	5557.16	1.34179	0.424156	0.275504	1	serine/threonine protein kinase, FIKK family
PFIT_1447800	536.611	102.036	60.9028	148.403	29.9722	16.1976	10.8137	211.988	18.9945	0.0896017	-3.48033	0.275863	1	centrin-2
PFIT_0701100	891.61	867.832	899.226	1064.22	1463.35	923.264	1280.34	930.723	1222.32	1.3133	0.393195	0.277611	1	lysophospholipase, putative
PFIT_1322900	1550.89	210.383	160.438	320.396	38.7875	48.5929	45.4174	560.528	44.2659	0.0789719	-3.66252	0.277727	1	glideosome associated protein with multiple membrane spans 1 (GAPM1)
PFIT_0717900	1833.93	3460.81	1917.08	1506.61	3049.23	3077.55	3663.67	2179.61	3263.48	1.49728	0.582345	0.277892	1	40S ribosomal protein S10, putative
PFIT_0929800	19.1891	10.5192	10.4535	15.5258	0	0	0	13.9219	0	0	#DIV/0!	0.278026	1	conserved Plasmodium protein, unknown function
PFIT_1238200	169.961	177.774	56.5851	59.6836	245.948	16.1976	49.7429	116.001	103.963	0.896225	-0.158068	0.278113	1	conserved Plasmodium protein, unknown function
PFIT_0531700	1662.6	2462.54	2031.61	2075.82	1174.2	1328.2	1468.5	2058.14	1323.64	0.643121	-0.636837	0.278351	1	Hsc70-interacting protein (HIP)
PFIT_1138700	710.684	83.1015	46.3589	79.2421	7.05228	0	4.32547	229.847	3.79258	0.0165005	-5.92135	0.278563	1	conserved Plasmodium protein, unknown function
PFIT_0507800	1818.86	2399.42	2645.86	3442.5	1514.48	1733.15	1946.46	2576.66	1731.36	0.67194	-0.573596	0.28037	1	conserved Plasmodium protein, unknown function
PFIT_1360200	932.044	1257.04	1245.1	1380.99	692.886	599.312	791.561	1203.79	694.586	0.576998	-0.793362	0.280555	1	conserved Plasmodium protein, unknown function
PFIT_0603000	1454.26	170.411	97.2627	177.438	14.1046	0	17.3019	474.844	10.4688	0.0220469	-5.50328	0.281126	1	SPE2-interacting protein
PFIT_0113300	0.685327	10.5192	2.04524	3.42778	27.3276	0	4.32547	4.16938	10.551	2.5306	1.33948	0.281756	1	Plasmodium exported protein (hyp10), unknown function
PFIT_0504600	143.233	93.6206	34.3147	29.0353	20.2753	16.1976	28.1156	75.051	21.5295	0.286865	-1.80156	0.281827	1	3-methyl-2-oxobutanoate dehydrogenase (lipoamide), putative
PFIT_1426800	92.5191	46.2844	29.5424	31.8582	10.5784	32.3952	19.4646	50.051	20.8128	0.415831	-1.26593	0.282322	1	conserved Plasmodium protein, unknown function
PFIT_0903800.2	37.693	9.46725	8.63548	27.2206	1.76307	0	0	20.7541	0.58769	0.0283168	-5.1422	0.282323	1	conserved Plasmodium protein, unknown function
PFIT_1405900	2435.65	2523.55	2743.81	3464.67	1746.32	1619.76	1676.12	2791.92	1680.73	0.601999	-0.732167	0.282368	1	conserved Plasmodium protein, unknown function
PFIT_0401200	1.37065	12.623	1.59075	1.61307	27.3276	0	0	4.29937	9.10919	2.11873	1.0832	0.282567	1	rifin
PFIT_1319800	659.969	533.322	425.865	456.701	769.58	939.462	1051.09	518.964	920.044	1.77285	0.826067	0.282763	1	Rab GTPase 11a
PFIT_0703500	6006.2	8049.27	8452.54	8273.64	4911.03	4681.11	4496.33	7695.41	4696.16	0.610254	-0.712519	0.282796	1	ubiquitin transferase, putative
PFIT_0423000	433.812	164.099	504.948	556.308	186.885	356.348	430.384	414.792	324.539	0.782415	-0.353995	0.283096	1	Plasmodium exported protein (PHISTb), unknown function
PFIT_1310300	37.693	33.6613	91.127	140.136	19.3938	16.1976	47.5802	75.6542	27.7238	0.366455	-1.44829	0.283212	1	conserved Plasmodium protein, unknown function
PFIT_1213700	163.793	32.6094	60.9028	51.0134	24.683	48.5929	30.2783	77.0797	34.518	0.447823	-1.159	0.283227	1	phosphatidylinositol-glycan biosynthesis class O protein, putative
PFIT_1131900	87.0365	94.6725	21.8159	22.583	116.363	64.7905	30.2783	56.527	70.4771	1.24679	0.318215	0.284011	1	serpentine receptor, putative
PFIT_1452200	136.38	489.141	349.055	255.268	526.276	550.719	464.988	307.461	513.994	1.67174	0.741348	0.28411	1	conserved Plasmodium protein, unknown function
PFIT_1103200	493.435	532.27	352.237	363.344	713.161	664.102	555.823	435.321	644.362	1.4802	0.565791	0.28421	1	flavoprotein, putative
PFIT_0517000	3072.32	5707.7	3976.41	3148.51	6029.7	4810.69	4931.04	3976.24	5257.14	1.32214	0.402875	0.284211	1	60S ribosomal protein L8, putative
PFIT_0110800	69.9033	125.178	46.3589	49.6019	144.572	32.3952	38.9292	72.7606	71.9654	0.989071	-0.0158538	0.284257	1	multidrug resistance-associated protein 1
PFIT_0220900	0.685327	3.15575	1.818	1.00817	22.9199	0	2.16273	1.66681	8.36088	5.01609	2.32656	0.28453	1	Pfmc-2TM Maurer's cleft two transmembrane protein, pseudogene
PFIT_0802100	152.828	91.5168	166.574	200.827	77.575	80.9881	54.0684	152.936	70.8772	0.463442	-1.10954	0.284538	1	Plasmodium exported protein, unknown function
PFIT_1115700	352.258	82.0495	89.7635	95.5745	28.2091	178.174	97.3231	154.911	101.235	0.653505	-0.61373	0.284732	1	conserved Plasmodium protein, unknown function
PFIT_1224000	20576.2	32120.3	39713.6	48275	20075.2	28459.2	32518.9	35171.3	27017.8	0.768177	-0.38049	0.284752	1	polyadenylate-binding protein, putative
PFIT_1455600	2584.37	3669.09	2664.27	2593.62	4520.51	3028.96	2854.81	2877.84	3468.09	1.2051	0.269158	0.285196	1	aminopeptidase P
PFIT_1208400	975.22	800.509	1378.72	1601.58	667.322	988.055	1025.14	1189.01	893.504	0.751471	-0.412211	0.285691	1	zinc finger protein, putative
PFIT_1312400	24.6718	41.0248	14.544	11.0899	62.5889	32.3952	19.4646	22.8326	38.1496	1.67084	0.740574	0.286353	1	methionyl-tRNA formyltransferase, putative
PFIT_0517100	1764.72	2063.86	1248.28	878.922	2231.16	1814.13	1639.35	1488.95	1894.88	1.27263	0.347819	0.286536	1	60S ribosomal protein L12, putative
PFIT_1460200	2204.7	2464.64	2999.69	2874.09	1405.17	2494.43	2593.12	2635.78	2164.24	0.8211	-0.28437	0.286733	1	ATP-dependent RNA helicase DBP5
PFIT_0605900	2494.59	4195.05	3300.34	3359.42	2031.06	1862.73	2054.6	3337.35	1982.79	0.594122	-0.751169	0.286858	1	translation initiation factor IF-2, putative
PFIT_0834600	24210.5	53175.5	26734.1	18429.5	41614.6	44138.5	49271.4	30637.4	45008.2	1.46906	0.554893	0.286911	1	heat shock protein 70 (HSP70-x)
PFIT_0829700	5783.47	10405.6	5884.62	5160.01	9740.07	9588.99	10290.3	6808.42	9873.12	1.45013	0.536186	0.287098	1	receptor for activated c kinase
PFIT_1231500	17.8185	51.5439	49.7676	33.4712	72.2858	323.952	270.342	38.1503	222.193	5.82416	2.54205	0.287595	1	conserved Plasmodium protein, unknown function
PFIT_0516200	104.855	64.1669	49.9949	54.0379	123.415	16.1976	97.3231	68.2637	78.9785	1.15696	0.210342	0.287602	1	cation-transporting ATPase 1
PFIT_1205900	129.527	50.492	30.9059	68.7572	22.0384	32.3952	23.7901	69.9205	26.0746	0.372918	-1.42307	0.287615	1	conserved Plasmodium protein, unknown function
PFIT_1407300	190.521	92.5687	116.579	178.244	270.631	80.9881	114.625	144.478	155.415	1.0757	0.105271	0.287725	1	glycerophosphodiester phosphodiesterase, putative (GDPD)
PFIT_0802000	2661.12	1240.21	954.22	849.484	602.97	696.498	683.424	1426.26	660.964	0.463425	-1.10959	0.287861	1	unspecified product
PFIT_1438500	199.43	28.4018	26.3609	43.9562	7.93381	0	2.16273	74.5372	3.36552	0.0451521	-4.46906	0.288172	1	conserved Plasmodium protein, unknown function
PFIT_0404300	80.1832	68.3746	104.989	83.4764	187.767	226.767	138.415	84.2559	184.316	2.18758	1.12933	0.288523	1	conserved Plasmodium membrane protein, unknown function
PFIT_1328200	232.326	220.903	147.712	140.539	318.234	275.36	246.552	185.37	280.048	1.51076	0.59527	0.288602	1	conserved Plasmodium protein, unknown function
PFIT_0829500	13.7065	26.2979	11.3625	5.84738	45.8398	16.1976	15.1391	14.3036	25.7255	1.79854	0.846824	0.288694	1	SNARE protein, putative
PFIT_1329200	20.5598	31.5575	13.8622	18.147	58.1813	16.1976	25.9528	21.0316	33.4439	1.59017	0.669182	0.288889	1	conserved Plasmodium protein, unknown function
PFIT_1419300	8.90924	24.1941	15.6802	14.316	47.6029	0	21.6273	15.7749	23.0767	1.46288	0.548809	0.289113	1	calmodulin, putative
PFIT_1359300	414.623	194.605	412.458	352.456	576.524	615.51	646.658	343.535	612.897	1.78409	0.835187	0.289282	1	conserved protein, unknown function
PFIT_1205200	281.669	421.819	147.939	146.789	401.98	210.569	190.321	249.554	267.623	1.0724	0.10085	0.28959	1	conserved Plasmodium protein, unknown function
PFIT_1340600	2898.25	4445.4	3836.42	3216.26	5397.64	4843.09	5447.93	3599.08	5229.55	1.45302	0.539058	0.289697	1	60S ribosomal protein L18-2, putative
PFIT_1367900	179.556	155.684	195.207	187.116	318.234	291.557	311.434	179.391	307.075	1.71177	0.775486	0.289707	1	conserved Plasmodium protein, unknown function
PFIT_0709100	529.072	548.049	197.707	187.721	170.136	97.1857	101.649	365.637	122.99	0.336372	-1.57187	0.290003	1	conserved Plasmodium protein, unknown function
PFIT_0809700	4201.05	3570.21	5308.77	6811.6	3084.49	3288.12	3555.54	4972.91	3309.38	0.665482	-0.587528	0.290078	1	vacuolar proton translocating ATPase subunit A, putative
PFIT_0725800	119.247	216.695	74.9923	57.0624	194.819	113.383	131.927	116.999	146.71	1.25394	0.326467	0.290853	1	mitochondrial inner membrane translocase subunit tim50, putative (TIM50)
PFIT_0519100	28.0984	34.7133	12.2715	15.1225	64.352	16.1976	4.32547	22.5514	28.2917	1.25454	0.327161	0.291078	1	conserved Plasmodium protein, unknown function
PFIT_1005900	1.37065	1.05192	2.27249	1.8147	11.4599	32.3952	30.2783	1.62744	24.7112	15.184	3.92448	0.291336	1	conserved Plasmodium protein, unknown function
PFIT_1034100	104.855	17.8826	10.2262	17.7438	1.76307	0	4.32547	37.6769	2.02951	0.0538663	-4.21447	0.291473	1	ADP-ribosylation factor, putative
PFIT_1459200	1489.9	1656.77	2020.7	2370.61	1136.3	1182.43	1317.11	1884.5	1211.94	0.643113	-0.636856	0.291662	1	cysteine proteinase falcipain 1
PFIT_1403000	111.708	195.657	124.533	89.5254	238.896	210.569	166.531	130.356	205.332	1.57517	0.655503	0.291962	1	conserved Plasmodium protein, unknown function
PFIT_0831000	42.4902	47.3363	25.6792	17.7438	74.0489	16.1976	41.092	33.3124	43.7795	1.31421	0.394197	0.291971	1	conserved Plasmodium protein, unknown function
PFIT_1469800	9227.92	11562.7	11175.7	11328	16656.6	17380	17362.4	10823.6	17133	1.58294	0.662604	0.292042	1	helicase 45
PFIT_0414800	422.161	346.081	384.279	423.633	189.53	275.36	324.41	394.038	263.1	0.667701	-0.582725	0.292365	1	conserved protein, unknown function
PFIT_0511600	11265.4	10684.3	17650.9	20719.1	9800.02	8957.28	9673.91	15079.9	9477.07	0.628456	-0.670117	0.292552	1	RNA pseudouridylate synthase, putative
PFIT_0421300	43.8609	19.9864	54.0854	42.948	91.6796	64.7905	97.3231	40.2202	84.5977	2.10337	1.0727	0.293173	1	clathrin assembly protein, putative
PFIT_1242400	286.466	312.419	271.79	246.598	472.502	372.545	356.851	279.319	400.633	1.43432	0.52037	0.293332	1	queuine tRNA-ribosyltransferase, putative
PFIT_1445500	361.167	203.02	218.841	278.658	413.44	485.929	577.45	265.422	492.273	1.85468	0.891173	0.293347	1	apicoplast 1-acyl-sn-glycerol-3-phosphate acyltransferase, putative
PFIT_0600300	15.0772	26.2979	7.95373	7.25882	43.1952	16.1976	19.4646	14.1469	26.2858	1.85806	0.893797	0.293396	1	Plasmodium exported protein (PHISTb), unknown function
PFIT_0305600	252.2	148.32	210.887	165.945	334.102	226.767	272.505	194.338	277.791	1.42942	0.51543	0.293449	1	ubiquitin conjugating enzyme E2, putative
PFIT_1437000	9.59457	7.36342	8.18098	5.44411	34.3798	0	4.32547	7.64577	12.9018	1.68744	0.754835	0.29389	1	GTPase, putative
PFIT_1234900	404.343	33.6613	30.6787	65.1277	4.40767	32.3952	8.65094	133.453	15.1513	0.113533	-3.13882	0.293962	1	V-type K -independent H -translocating inorganic pyrophosphatase
PFIT_1125800	561.282	939.362	848.095	789.195	1228.86	874.672	1068.39	784.484	1057.31	1.34777	0.43058	0.294049	1	60S ribosomal protein L35, putative
PFIT_0620000	524.275	78.8938	61.8118	132.473	18.5122	16.1976	30.2783	199.363	21.6627	0.108659	-3.20212	0.294182	1	conserved Plasmodium protein, unknown function
PFIT_0616200	2545.3	3817.41	3029.01	2867.03	1829.18	2251.47	2130.29	3064.69	2070.32	0.675539	-0.565889	0.294423	1	conserved Plasmodium protein, unknown function
PFIT_1476100	6.16794	3.15575	5.68123	2.01634	28.2091	16.1976	8.65094	4.25532	17.6859	4.15619	2.05526	0.294482	1	mediator complex subunit 31, putative
PFIT_1005500	91.1484	16.8307	13.1805	16.1307	3.52614	0	2.16273	34.3226	1.89629	0.0552491	-4.17791	0.295255	1	conserved Plasmodium protein, unknown function
PFIT_1401400	0	2.10383	0.227249	0.403268	18.5122	0	0	0.683588	6.17074	9.02699	3.17425	0.295676	1	rifin
PFIT_0903700	1180.82	1306.48	1833.22	2242.77	960.873	1279.61	1347.38	1640.82	1195.96	0.728876	-0.456255	0.295735	1	conserved Plasmodium protein, unknown function
PFIT_1231200	331.698	266.135	279.517	488.156	163.084	145.779	261.691	341.376	190.184	0.557111	-0.843964	0.295784	1	amino acid transporter, putative
PFIT_0817300	89.0924	39.9729	137.94	164.13	22.9199	48.5929	121.113	107.784	64.2086	0.595716	-0.747303	0.295787	1	phospholipase DDHD1, putative
PFIT_1032700	174.758	193.553	163.847	156.266	313.826	242.964	198.972	172.106	251.921	1.46375	0.549672	0.29583	1	conserved Plasmodium protein, unknown function
PFIT_1463100	1051.98	1117.14	1299.41	1093.66	1756.9	1376.8	1669.63	1140.55	1601.11	1.40381	0.489346	0.2961	1	valine--tRNA ligase, putative
PFIT_1440600	248.088	55.7516	37.2689	54.8444	14.1046	0	10.8137	98.9883	8.30608	0.0839097	-3.57502	0.296102	1	ubiquinol-cytochrome c reductase iron-sulfur subunit, putative
PFIT_0921600	12.3359	26.2979	4.77224	5.64575	38.7875	0	8.65094	12.2629	15.8128	1.28948	0.366789	0.29615	1	conserved Plasmodium protein, unknown function
PFIT_0217100	239.864	475.467	407.458	413.753	610.903	664.102	741.818	384.135	672.275	1.7501	0.807436	0.296267	1	E2F-associated phosphoprotein, putative
PFIT_1469900	277.557	721.615	376.098	399.84	241.54	291.557	259.528	443.778	264.209	0.595363	-0.748159	0.297029	1	U2 snRNP auxiliary factor, putative
PFIT_0922800	458.483	680.59	421.775	459.524	286.499	307.755	272.505	505.093	288.919	0.572012	-0.805882	0.297384	1	pre-mRNA splicing factor, putative
PFIT_1010600	126.1	96.7764	114.306	94.9696	210.687	307.755	216.273	108.038	244.905	2.26684	1.18068	0.29793	1	conserved Plasmodium protein, unknown function
PFIT_0519800	582.528	674.279	577.441	447.426	859.496	842.276	945.115	570.418	882.296	1.54675	0.629243	0.298609	1	zinc finger protein, putative
PFIT_0409600	4497.11	7715.81	5716	4450.46	8120.7	8795.31	9159.18	5594.85	8691.73	1.55352	0.635544	0.298817	1	conserved Plasmodium protein, unknown function
PFIT_0600500	39.0636	92.5687	23.1794	19.1552	89.035	64.7905	49.7429	43.4917	67.8561	1.56021	0.641737	0.299342	1	Plasmodium exported protein (PHISTa), unknown function, pseudogene
PFIT_1355800	77.4419	92.5687	40.2231	31.8582	107.547	32.3952	84.3467	60.523	74.763	1.23528	0.304842	0.299599	1	DnaJ protein, putative
PFIT_0922000	627.759	1227.59	1176.47	1263.03	611.785	534.521	774.259	1073.71	640.189	0.596238	-0.746039	0.300268	1	conserved Plasmodium protein, unknown function
PFIT_1410900	636.668	667.967	428.82	382.298	813.656	566.917	583.938	528.938	654.837	1.23802	0.308037	0.300493	1	cytidine diphosphate-diacylglycerol synthase
PFIT_0917400	132.268	14.7268	10.908	22.1797	2.6446	0	0	45.0206	0.881534	0.0195807	-5.67443	0.300498	1	conserved Plasmodium membrane protein, unknown function
PFIT_1117000.1	121.303	114.659	166.119	118.561	242.422	242.964	231.413	130.16	238.933	1.83568	0.876315	0.300507	1	SNO glutamine amidotransferase family protein (PDX2)
PFIT_0306600	219.304	131.49	181.345	145.176	285.617	275.36	313.597	169.329	291.524	1.72165	0.783789	0.300524	1	membrane magnesium transporter, putative
PFIT_1448900	44.5462	57.8554	18.4072	16.3323	76.6935	16.1976	21.6273	34.2853	38.1728	1.11339	0.154956	0.300645	1	conserved Plasmodium protein, unknown function
PFIT_1475100	98.0017	27.3498	41.1321	54.2395	16.7492	0	8.65094	55.1808	8.4667	0.153436	-2.70429	0.301723	1	probable protein, unknown function
PFIT_1344300	402.972	381.846	459.271	513.36	744.015	971.857	817.514	439.362	844.462	1.92202	0.942622	0.301738	1	thioredoxin 2
PFIT_1353500	1337.07	1907.13	2289.99	2445.01	1195.36	1117.64	1442.54	1994.8	1251.85	0.627555	-0.672186	0.301806	1	large subunit rRNA methyltransferase, putative
PFIT_0920200	44.5462	45.2324	37.7234	23.7928	85.5088	97.1857	77.8585	37.8237	86.851	2.29621	1.19925	0.302703	1	chaperone, putative
PFIT_bin06700	0.685327	3.15575	1.3635	1.8147	22.0384	0	2.16273	1.75482	8.06703	4.59707	2.20072	0.302776	1	rifin (RIF)
PFIT_1025700	19.1891	50.492	10.6807	10.8882	58.1813	16.1976	12.9764	22.8125	29.1184	1.27642	0.352106	0.303479	1	conserved Plasmodium protein, unknown function
PFIT_0606600	830.616	83.1015	51.1311	103.237	8.81534	16.1976	8.65094	267.021	11.2213	0.042024	-4.57264	0.303865	1	conserved Plasmodium protein, unknown function
PFIT_1473900	150.772	84.1534	59.9938	72.3866	36.1429	80.9881	38.9292	91.8264	52.0201	0.566505	-0.81984	0.304398	1	conserved Plasmodium protein, unknown function
PFIT_0406800	50.0288	64.1669	112.716	159.896	40.5506	97.1857	56.2311	96.7018	64.6558	0.66861	-0.580763	0.304569	1	conserved Plasmodium protein, unknown function
PFIT_1334500	13.0212	2.10383	21.8159	29.6402	0	0	2.16273	16.6453	0.720912	0.0433102	-4.52915	0.305184	1	reticulocyte binding protein homologue 6, pseudogene
PFIT_0925800	1484.42	2083.85	1449.85	1161.41	2261.14	2656.41	2510.94	1544.88	2476.16	1.60282	0.680608	0.30549	1	histone deacetylase
PFIT_0314800	65.7913	9.46725	4.77224	7.05719	0	0	2.16273	21.772	0.720912	0.0331119	-4.91651	0.305569	1	conserved Plasmodium protein, unknown function
PFIT_1450700	171.332	251.408	107.034	121.182	253	113.383	207.623	162.739	191.335	1.17572	0.233543	0.305713	1	transcription factor with AP2 domain(s), putative (ApiAP2)
PFIT_0621900	141.863	77.8419	43.8591	46.1742	138.401	16.1976	60.5566	77.4344	71.7184	0.926182	-0.110633	0.306009	1	chorismate synthase
PFIT_0935300	1086.93	147.268	169.755	309.105	56.4182	32.3952	67.0448	428.264	51.9527	0.12131	-3.04323	0.306471	1	cAMP-dependent protein kinase catalytic subunit
PFIT_1453400	13.0212	10.5192	23.4067	26.6157	51.129	0	34.6038	18.3907	28.5776	1.55392	0.635909	0.306594	1	aminomethyltransferase, putative
PFIT_0915200	307.026	321.887	257.701	226.636	418.729	469.731	549.335	278.313	479.265	1.72204	0.784117	0.306773	1	ubiquitin conjugating enzyme, putative
PFIT_1143600	58.9381	10.5192	4.77224	9.67843	0.881534	16.1976	4.32547	20.977	7.13488	0.340129	-1.55585	0.307018	1	conserved Plasmodium protein, unknown function
PFIT_1219100	46.6022	105.192	41.5866	35.4876	18.5122	48.5929	15.1391	57.217	27.4147	0.479136	-1.06149	0.307257	1	erythrocyte membrane protein 1 (PfEMP1), pseudogene
PFIT_0515000	196.003	108.347	170.437	147.193	252.119	275.36	356.851	155.495	294.777	1.89573	0.922752	0.307413	1	conserved Plasmodium protein, unknown function
PFIT_0315400	59.6234	34.7133	16.1347	11.0899	74.9304	32.3952	8.65094	30.3903	38.6589	1.27208	0.347188	0.307992	1	conserved Plasmodium protein, unknown function
PFIT_1008700	363.223	689.006	554.261	648.253	332.338	469.731	365.502	563.686	389.191	0.690439	-0.534414	0.308291	1	small subunit rRNA synthesis-associated protein, putative
PFIT_0918000	13191.9	12888.1	10234.9	8626.1	16027.2	18092.7	18071.8	11235.2	17397.2	1.54846	0.63083	0.308303	1	heat shock protein 70
PFIT_1005400	93.8897	10.5192	9.99897	17.9454	2.6446	0	0	33.0883	0.881534	0.0266419	-5.23016	0.308461	1	conserved Plasmodium membrane protein, unknown function
PFIT_0717800	3777.52	5863.39	4019.81	3516.29	6486.33	5199.44	4777.48	4294.25	5487.75	1.27793	0.353807	0.308616	1	60S ribosomal protein L11a, putative
PFIT_1358700	649.004	569.087	291.788	306.887	1000.54	48.5929	73.533	454.192	374.222	0.823931	-0.279405	0.308852	1	conserved Plasmodium protein, unknown function
PFIT_1006000	51.3995	31.5575	24.5429	21.9781	81.9827	48.5929	23.7901	32.3695	51.4552	1.58962	0.668682	0.308889	1	conserved Plasmodium protein, unknown function
PFIT_0805000	206.969	68.3746	60.9028	51.4166	220.384	64.7905	28.1156	96.9157	104.43	1.07753	0.107733	0.308954	1	1-cys peroxiredoxin
PFIT_1323100	347.461	409.196	545.171	558.929	246.83	259.162	354.689	465.189	286.893	0.616724	-0.697303	0.308984	1	conserved Plasmodium protein, unknown function
PFIT_0513100	43.8609	44.1805	22.4977	16.534	73.1674	48.5929	41.092	31.7683	54.2841	1.70875	0.772942	0.308994	1	conserved Plasmodium protein, unknown function
PFIT_1351700	505.771	602.749	274.745	219.176	565.945	340.15	482.29	400.61	462.795	1.15523	0.208175	0.309172	1	thioredoxin-related protein, putative
PFIT_1113800	603.773	80.9976	50.9039	105.051	11.4599	32.3952	23.7901	210.181	22.5484	0.107281	-3.22054	0.309231	1	conserved Plasmodium protein, unknown function
PFIT_0927700	420.105	71.5304	56.5851	101.22	24.683	16.1976	8.65094	162.36	16.5105	0.101691	-3.29774	0.309377	1	conserved Plasmodium protein, unknown function
PFIT_0925500	74.0153	31.5575	19.3162	31.2533	89.9165	16.1976	12.9764	39.0356	39.6968	1.01694	0.0242356	0.3096	1	protein phosphatase-beta
PFIT_0605500	751.803	866.78	2137.96	2896.07	790.736	842.276	875.908	1663.15	836.307	0.502844	-0.991817	0.309692	1	conserved Plasmodium protein, unknown function
PFIT_0407200	30.8397	10.5192	24.0884	43.9562	2.6446	0	6.4882	27.3509	3.04427	0.111304	-3.16742	0.309741	1	sporozoite invasion-associated protein 1 (SIAP-1)
PFIT_0311400	102.799	38.9209	150.894	125.618	192.175	210.569	266.016	104.558	222.92	2.13203	1.09222	0.310032	1	conserved Plasmodium protein, unknown function
PFIT_1122100	304.97	22.0903	29.7697	44.9644	5.28921	0	0	100.449	1.76307	0.0175519	-5.83223	0.31037	1	protein kinase, putative
PFIT_1452400	3175.8	4663.15	3861.88	5553.6	2795.35	2850.78	2688.28	4313.61	2778.14	0.64404	-0.634778	0.310579	1	conserved Plasmodium protein, unknown function
PFIT_1406400	63.7354	54.6997	42.4956	37.7055	107.547	32.3952	34.6038	49.6591	58.1821	1.17163	0.228518	0.310643	1	DNA mismatch repair protein, putative
PFIT_0210000	65.7913	10.5192	18.18	50.6101	8.81534	16.1976	4.32547	36.2751	9.77948	0.269592	-1.89115	0.310851	1	syntaxin, Qa-SNARE family
PFIT_0913800	347.461	318.731	166.574	204.457	423.137	210.569	201.134	259.306	278.28	1.07317	0.101884	0.310966	1	conserved Plasmodium protein, unknown function
PFIT_1402000	4719.16	2357.35	6335.94	5270.91	2834.13	3741.65	3970.78	4670.84	3515.52	0.752653	-0.409943	0.311321	1	DnaJ protein, putative
PFIT_0208900	307.712	35.7652	69.9928	106.059	26.446	80.9881	49.7429	129.882	52.3923	0.403383	-1.30978	0.311517	1	transporter, putative
PFIT_0936400	4262.05	442.857	298.833	608.934	59.0628	16.1976	62.7193	1403.17	45.9932	0.0327782	-4.93112	0.311837	1	cytoadherence linked asexual protein 9
PFIT_1359800	3808.36	3630.17	3071.05	2792.43	4871.36	5361.41	5199.21	3325.5	5144	1.54683	0.629318	0.311901	1	falcilysin
PFIT_1217200	720.278	322.939	574.259	546.831	877.127	1020.45	921.325	541.077	939.634	1.7366	0.796266	0.312082	1	conserved Plasmodium protein, unknown function
PFIT_1122300	30.1544	4.20767	6.36298	11.2915	0	0	0	13.0041	0	0	#DIV/0!	0.312443	1	conserved Plasmodium protein, unknown function
PFIT_1012000	411.196	467.051	479.269	453.475	694.649	631.707	776.422	452.748	700.926	1.54816	0.630555	0.312663	1	phosphoglucomutase, putative
PFIT_1454800	148.716	269.291	173.164	180.866	346.443	178.174	129.764	193.009	218.127	1.13014	0.1765	0.31272	1	RAP protein, putative
PFIT_0933200	28.7837	43.1286	26.8154	24.3977	86.3904	97.1857	25.9528	30.7814	69.843	2.269	1.18206	0.312747	1	conserved Plasmodium protein, unknown function
PFIT_1132600	596.919	732.134	304.969	560.744	1011.12	178.174	242.226	548.692	477.173	0.869657	-0.201482	0.31288	1	oxysterol-binding protein-related protein 2
PFIT_1360600	53.4555	3.15575	8.40823	7.66209	0.881534	0	0	18.1704	0.293845	0.0161716	-5.95039	0.313092	1	conserved Plasmodium protein, unknown function
PFIT_0420700	1866.83	2238.48	2876.75	3131.98	1673.15	1846.53	1559.33	2528.51	1693	0.669566	-0.578702	0.313249	1	pre-mRNA-splicing helicase BRR2, putative
PFIT_1322800	111.023	58.9074	27.4972	28.632	116.363	48.5929	23.7901	56.5149	62.9152	1.11325	0.154778	0.31329	1	conserved Plasmodium protein, unknown function
PFIT_0518000	246.032	44.1805	82.037	89.3238	31.7352	16.1976	43.2547	115.393	30.3959	0.263411	-1.92461	0.313648	1	zinc finger protein, putative
PFIT_1012200	700.404	471.259	646.752	876.301	390.52	469.731	488.778	673.679	449.676	0.667494	-0.583174	0.313863	1	protein phosphatase, putative
PFIT_1235200	263.851	315.575	162.256	153.04	342.917	437.336	389.292	223.681	389.848	1.74288	0.801473	0.314136	1	mRNA methyltransferase, putative
PFIT_0518400	435.868	551.205	310.195	260.914	638.231	599.312	371.99	389.545	536.511	1.37727	0.461816	0.31432	1	proteasome subunit beta type 1, putative
PFIT_1459900	93.2044	17.8826	19.7707	32.6647	11.4599	0	0	40.8806	3.81998	0.0934424	-3.41978	0.314339	1	exonuclease V, mitochondrial, putative
PFIT_1108300	220.675	188.293	172.71	168.566	313.826	291.557	294.132	187.561	299.838	1.59862	0.676826	0.314341	1	prefoldin, putative
PFIT_0930700	964.254	633.254	700.61	975.101	499.83	437.336	473.639	818.305	470.268	0.574686	-0.799155	0.314507	1	diacylglycerol kinase, putative
PFIT_0609800	577.045	684.798	796.736	913.401	461.043	566.917	469.313	742.995	499.091	0.671728	-0.57405	0.314635	1	trancription factor, putative
PFIT_1429100	862.826	687.954	429.047	347.818	817.182	680.3	806.7	581.911	768.061	1.31989	0.400421	0.315213	1	conserved protein, unknown function
PFIT_0721200	88.4071	66.2708	96.1265	105.455	39.6691	97.1857	38.9292	89.0647	58.5947	0.657889	-0.604085	0.315233	1	tRNAHis guanylyltransferase, putative
PFIT_0933300	622.962	381.846	565.851	528.079	840.102	761.288	776.422	524.684	792.604	1.51063	0.59515	0.315699	1	conserved Plasmodium protein, unknown function
PFIT_1026800	211.081	172.514	294.288	214.337	360.548	404.941	482.29	223.055	415.926	1.86468	0.898928	0.316259	1	DNA-directed RNA polymerase II, putative
PFIT_1459100	1139.01	757.38	788.328	901.707	550.078	583.114	525.545	896.607	552.912	0.616672	-0.697425	0.316613	1	conserved Plasmodium protein, unknown function
PFIT_1324600	1014.28	116.763	81.5825	143.16	13.223	0	25.9528	338.947	13.0586	0.038527	-4.69799	0.316828	1	conserved Plasmodium protein, unknown function
PFIT_0729000	27.4131	30.5056	13.8622	17.3405	60.8259	32.3952	19.4646	22.2803	37.5619	1.68588	0.753499	0.316997	1	tRNA pseudouridine synthase D, putative
PFIT_1111800	166.534	73.6342	143.394	162.517	253	388.743	311.434	136.52	317.726	2.32732	1.21867	0.317564	1	tRNA m5C-methyltransferase, putative
PFIT_1019700	46.6022	12.623	4.99949	14.316	1.76307	0	0	19.6352	0.58769	0.0299304	-5.06224	0.317565	1	conserved Plasmodium protein, unknown function
PFIT_1238600	295.376	106.244	199.07	482.308	151.624	178.174	101.649	270.75	143.815	0.531175	-0.91274	0.31774	1	protein kinase 2
PFIT_0926800	235.067	262.979	187.935	129.247	348.206	275.36	198.972	203.807	274.179	1.34529	0.427913	0.317763	1	NAD synthase, putative
PFIT_1230300	124.729	83.1015	99.7625	105.455	182.478	194.371	216.273	103.262	197.708	1.91462	0.937059	0.317912	1	sun-family protein, putative
PFIT_0611200	129.527	10.5192	16.1347	30.6483	2.6446	0	6.4882	46.7072	3.04427	0.0651777	-3.93948	0.317948	1	leucine-rich repeat protein
PFIT_1125750	352.258	154.632	108.171	124.61	63.4705	129.581	151.391	184.918	114.814	0.620895	-0.68758	0.318516	1	hypothetical protein
PFIT_0819600	17.1332	10.5192	8.63548	6.85555	40.5506	32.3952	12.9764	10.7858	28.6407	2.6554	1.40893	0.319377	1	conserved Plasmodium protein, unknown function
PFIT_0105200	1441.93	1958.67	1843.22	1895.36	1021.7	1409.19	1518.24	1784.79	1316.38	0.737551	-0.439185	0.31949	1	small ribosomal subunit assembling AARP2 protein
PFIT_1133700	34.2663	98.8802	19.7707	10.8882	78.4566	32.3952	34.6038	40.9514	48.4852	1.18397	0.243633	0.31953	1	glycine cleavage H protein
PFIT_bin06800	0	3.15575	0.908998	1.2098	20.2753	0	0	1.31864	6.75843	5.12531	2.35764	0.319706	1	rifin (RIF)
PFIT_0910600	181.612	144.113	102.035	81.8634	218.621	145.779	142.741	127.406	169.047	1.32684	0.407992	0.319789	1	selenide water dikinase, putative
PFIT_0813800.1	112.394	14.7268	9.31723	20.5667	1.76307	0	4.32547	39.2511	2.02951	0.0517059	-4.27353	0.319871	1	conserved Plasmodium protein, unknown function
PFIT_0810200	797.72	588.022	715.381	675.272	1023.46	793.683	1098.67	694.099	971.938	1.40029	0.485724	0.320103	1	Rab GTPase 18
PFIT_0904300	322.789	430.234	455.408	409.317	230.08	161.976	222.762	404.437	204.939	0.506728	-0.980717	0.320339	1	adapter-related protein, putative
PFIT_0915600	17.8185	21.0383	21.8159	23.1879	46.7213	16.1976	69.2075	20.9652	44.0422	2.10073	1.07089	0.320705	1	conserved Plasmodium protein, unknown function
PFIT_1018900	764.824	785.782	750.605	693.822	1168.03	712.695	772.096	748.758	884.275	1.18099	0.239995	0.320754	1	60S ribosomal protein L30e, putative
PFIT_1347800	180.241	37.869	20.2252	40.1251	10.5784	0	2.16273	69.6151	4.24705	0.0610076	-4.03487	0.320974	1	conserved Plasmodium protein, unknown function
PFIT_1344700	37.0076	14.7268	7.72648	6.04902	45.8398	16.1976	12.9764	16.3775	25.0046	1.52677	0.610479	0.321046	1	ubiquitin conjugating enzyme
PFIT_1410400	485.211	50.492	59.7666	99.8088	14.9861	16.1976	15.1391	173.82	15.441	0.0888332	-3.49276	0.321098	1	conserved Plasmodium membrane protein, unknown function
PFIT_0511900	1981.96	1159.21	1261.23	1078.94	1938.49	1895.12	2214.64	1370.34	2016.09	1.47123	0.557024	0.321538	1	myo-inositol 1-phosphate synthase, putative
PFIT_1432400	841.581	661.656	1166.93	1407.4	587.102	583.114	834.816	1019.39	668.344	0.65563	-0.609046	0.321607	1	conserved Plasmodium protein, unknown function
PFIT_1319700	89.7778	144.113	43.6319	46.9807	136.638	48.5929	84.3467	81.1258	89.8591	1.10765	0.147505	0.321862	1	SNARE protein, putative
PFIT_1128900.1	1431.65	1085.58	1777.09	1996.58	965.28	1166.23	1211.13	1572.72	1114.21	0.708461	-0.497239	0.321918	1	conserved Plasmodium protein, unknown function
PFIT_1311300	184.353	18.9345	21.8159	27.4222	5.28921	32.3952	4.32547	63.1314	14.0033	0.221812	-2.17259	0.321924	1	conserved Plasmodium protein, unknown function
PFIT_1139100	786.755	117.815	130.441	196.996	36.1429	32.3952	75.6957	308.002	48.078	0.156096	-2.67949	0.322129	1	guanylyl cyclase
PFIT_0406900	289.208	378.69	363.599	338.543	535.973	469.731	553.66	342.51	519.788	1.51758	0.601777	0.322207	1	zinc finger, RAN binding protein, putative
PFIT_1314400	69.9033	50.492	31.1332	35.0843	90.798	48.5929	73.533	46.6532	70.9746	1.52132	0.605328	0.322279	1	conserved Plasmodium protein, unknown function
PFIT_1419900	849.805	918.324	1059.89	1372.32	610.903	809.881	867.257	1050.08	762.68	0.726303	-0.461356	0.322335	1	DEAD/DEAH box ATP-dependent RNA helicase, putative
PFIT_0406100	44.5462	44.1805	52.0401	46.1742	112.836	113.383	60.5566	46.7353	95.5921	2.0454	1.03238	0.322359	1	mitochondrial carrier protein, putative
PFIT_0217000	350.202	359.756	225.886	213.732	450.464	210.569	257.365	287.394	306.133	1.0652	0.0911289	0.322727	1	conserved Plasmodium protein, unknown function
PFIT_1444400	36.3223	46.2844	41.3594	31.0516	89.9165	64.7905	51.9056	38.7544	68.8709	1.77711	0.829533	0.322745	1	conserved Plasmodium protein, unknown function
PFIT_1451500	544.835	479.674	524.492	499.649	781.04	1036.65	1014.32	512.162	944.003	1.84317	0.882191	0.323354	1	DNA polymerase delta interacting protein, putative
PFIT_0503000	21.2451	13.6749	5.22674	3.83104	34.3798	0	8.65094	10.9945	14.3436	1.30462	0.38363	0.323687	1	mitochondrial inner membrane TIM10 associated protein, putative
PFIT_1427600	136.38	19.9864	17.271	28.8336	5.28921	0	4.32547	50.6178	3.20489	0.0633156	-3.9813	0.323772	1	conserved Plasmodium protein, unknown function
PFIT_0103800	219.99	23.1422	17.271	35.8908	3.52614	0	4.32547	74.0734	2.6172	0.0353325	-4.82286	0.324524	1	cyclase-associated protein, putative
PFIT_0405000	786.07	1181.3	554.034	476.058	1049.91	1490.18	1256.55	749.366	1265.55	1.68882	0.756017	0.324638	1	cytosolic glyoxalase II
PFIT_1321800	53.4555	3.15575	4.99949	9.67843	0	0	2.16273	17.8223	0.720912	0.04045	-4.62772	0.325015	1	conserved Plasmodium protein, unknown function
PFIT_1308800	213.137	163.047	201.797	161.71	275.039	242.964	397.943	184.923	305.315	1.65104	0.723377	0.325182	1	ribosomal RNA methyltransferase, putative
PFIT_0727700	87.0365	47.3363	27.4972	25.4059	101.376	64.7905	30.2783	46.8189	65.4817	1.39862	0.484	0.325319	1	conserved Plasmodium protein, unknown function
PFIT_1219000	41.8049	105.192	33.8602	24.5993	12.3415	0	15.1391	51.364	9.16021	0.178339	-2.48731	0.325959	1	erythrocyte membrane protein 1, PfEMP1
PFIT_1223600	62.3647	38.9209	14.3167	13.3078	67.8782	0	17.3019	32.2275	28.3933	0.881027	-0.182742	0.325989	1	50S ribosomal protein L24, putative,mitochondrial ribosomal protein L24-2 precursor, putative
PFIT_1114300	185.723	225.11	229.749	292.167	399.335	372.545	361.177	233.188	377.686	1.61966	0.695695	0.326339	1	GTP binding protein, putative
PFIT_1110100	0	0	17.271	91.7434	0	0	0	27.2536	0	0	#DIV/0!	0.32654	1	small nucleolar RNA snR61/Z1/Z11
PFIT_0508700	849.805	1017.2	1164.2	1261.62	662.914	680.3	722.353	1073.21	688.522	0.641556	-0.640354	0.326551	1	Pre-mRNA-processing ATP-dependent RNA helicase prp5, putative
PFIT_1442600	285.781	367.119	210.206	149.612	386.994	323.952	322.248	253.18	344.398	1.36029	0.443915	0.32678	1	FACT complex subunit SSRP1, putative
PFIT_1021900	438.609	1241.26	633.344	537.153	386.994	469.731	413.082	712.592	423.269	0.593985	-0.751501	0.326795	1	pre-mRNA splicing factor, putative
PFIT_1125100	110.338	92.5687	82.4915	87.3075	165.728	64.7905	112.462	93.1763	114.327	1.227	0.295132	0.327209	1	conserved Plasmodium protein, unknown function
PFIT_0622600	79.4979	92.5687	90.218	116.746	186.885	97.1857	88.6721	94.7577	124.248	1.31122	0.390905	0.327312	1	ATP dependent DEAD-box helicase, putative
PFIT_1246200	4.11196	12.623	13.4077	10.2833	29.0906	16.1976	49.7429	10.1065	31.6771	3.13432	1.64815	0.327406	1	conserved Plasmodium protein, unknown function
PFIT_0707900	1598.87	733.186	2090.69	1897.17	2446.26	2591.62	2889.41	1579.98	2642.43	1.67245	0.741959	0.327475	1	chloroquine resistance transporter
PFIT_1002900	88.4071	91.5168	41.3594	40.3268	123.415	80.9881	69.2075	65.4025	91.2035	1.39449	0.479743	0.327558	1	N-acetyltransferase, putative
PFIT_0831800	119.932	27.3498	24.0884	51.0134	17.6307	16.1976	12.9764	55.5959	15.6016	0.280624	-1.83329	0.327665	1	conserved Plasmodium protein, unknown function
Pf_M7661101800	2071.74	416.559	445.409	671.642	241.54	64.7905	90.8349	901.338	132.389	0.14688	-2.76729	0.327777	1	cytochrome c oxidase subunit 1
PFIT_0320000	108.967	59.9593	35.4509	34.4794	21.1568	48.5929	15.1391	59.7141	28.2963	0.473862	-1.07746	0.328146	1	conserved Plasmodium protein, unknown function
PFIT_0909800	152.828	22.0903	32.4967	43.5529	14.1046	16.1976	8.65094	62.7419	12.9844	0.206949	-2.27265	0.328287	1	conserved Plasmodium protein, unknown function
PFIT_0509100	174.073	45.2324	45.6771	44.3595	22.9199	16.1976	15.1391	77.3355	18.0856	0.233858	-2.09629	0.328345	1	chromosome condensation protein, putative
PFIT_1125500	990.982	200.916	199.752	407.3	140.164	64.7905	49.7429	449.738	84.8991	0.188775	-2.40526	0.328528	1	ethanolamine kinase (EK)
PFIT_1116100	1150.66	1262.3	1770.73	1745.54	2342.24	1943.71	1991.88	1482.31	2092.61	1.41172	0.497457	0.328665	1	cysteine proteinase falcipain 2b
PFIT_0809100	118.561	8.41534	15.2257	31.6565	4.40767	0	2.16273	43.4648	2.19014	0.0503888	-4.31075	0.32868	1	conserved Plasmodium membrane protein, unknown function
PFIT_1014000	150.772	44.1805	155.666	205.868	66.1151	145.779	99.4858	139.122	103.793	0.746061	-0.422635	0.328795	1	conserved Plasmodium protein, unknown function
PFIT_0617100	577.73	743.705	739.015	638.373	977.622	907.067	1185.18	674.706	1023.29	1.51664	0.600883	0.328848	1	conserved Plasmodium protein, unknown function
PFIT_1367700	50.7142	45.2324	14.9985	12.9046	62.5889	0	28.1156	30.9624	30.2348	0.976501	-0.034306	0.329005	1	mitochondrial carrier protein, putative
PFIT_0921100.2	33.581	24.1941	42.7229	29.4385	79.3381	97.1857	75.6957	32.4841	84.0732	2.58813	1.37191	0.329485	1	ubiquitin conjugating enzyme, putative
PFIT_1405500	219.99	351.34	372.916	403.671	202.753	226.767	177.344	336.979	202.288	0.600298	-0.73625	0.329783	1	U3 small nucleolar ribonucleoprotein, U3 snoRNP, putative
PFIT_0217600	91.1484	142.009	46.5861	42.948	138.401	48.5929	69.2075	80.6728	85.4004	1.0586	0.0821602	0.32994	1	conserved Plasmodium protein, unknown function
PFIT_1144000	361.852	327.146	427.002	414.358	616.193	550.719	581.776	382.589	582.896	1.52355	0.607441	0.330195	1	DNA-directed RNA polymerase I, putative
PFIT_1300120	2.74131	6.3115	6.81748	4.03268	26.446	0	2.16273	4.97574	9.53626	1.91655	0.938511	0.330372	1	rifin
PFIT_1418200	4205.16	3651.2	5654.42	6171	3208.79	3660.66	3555.54	4920.45	3474.99	0.706235	-0.501779	0.330453	1	NOT family protein, putative
PFIT_1107400	73.3299	89.413	68.1748	72.7898	145.453	48.5929	67.0448	75.9269	87.0303	1.14624	0.196907	0.330666	1	DEAD/DEAH box helicase, putative
PFIT_0919500	304.97	17.8826	28.8607	39.9235	5.28921	16.1976	0	97.9093	7.16228	0.0731522	-3.77296	0.331009	1	protein disulfide isomerase
PFIT_1426700	215.193	215.643	124.533	81.2585	251.237	307.755	246.552	159.157	268.515	1.68711	0.754553	0.331032	1	conserved Plasmodium protein, unknown function
PFIT_1337500	3609.61	3787.95	3839.61	3490.89	5483.14	6268.48	5852.36	3682.02	5867.99	1.59369	0.672372	0.331911	1	elongation factor 1-gamma, putative
PFIT_1231100	65.7913	10.5192	15.9075	31.4549	6.17074	0	2.16273	30.9182	2.77783	0.0898443	-3.47643	0.33225	1	conserved Plasmodium protein, unknown function
PFIT_0814600	63.7354	6.3115	5.68123	11.4931	0	0	4.32547	21.8053	1.44182	0.0661226	-3.91871	0.332259	1	conserved Plasmodium protein, unknown function
PFIT_1420800.1	79.4979	39.9729	30.6787	49.1987	108.429	16.1976	8.65094	49.837	44.4258	0.891421	-0.165821	0.332426	1	glutathione reductase
PFIT_1432300	31.525	12.623	13.8622	27.4222	2.6446	0	0	21.3581	0.881534	0.041274	-4.59862	0.33244	1	conserved Plasmodium protein, unknown function
PFIT_1232400	90.4631	8.41534	18.4072	40.5284	9.69688	0	2.16273	39.4535	3.9532	0.100199	-3.31906	0.332537	1	conserved Plasmodium protein, unknown function
PFIT_0514300	149.401	134.645	149.757	132.473	220.384	210.569	307.108	141.569	246.02	1.73781	0.797269	0.332597	1	conserved Plasmodium protein, unknown function
PFIT_1357300	721.649	573.295	986.262	1137.01	522.75	534.521	614.217	854.555	557.163	0.651992	-0.617074	0.332935	1	conserved Plasmodium protein, unknown function
PFIT_0109200	240.55	221.955	233.612	280.674	402.861	388.743	393.618	244.198	395.074	1.61784	0.694073	0.333118	1	chromatin assembly factor 1 protein WD40 domain, putative
PFIT_1119800	153.513	120.97	88.1728	81.8634	199.227	113.383	97.3231	111.13	136.644	1.22959	0.298179	0.333394	1	acyl-CoA-binding protein, putative
PFIT_0833000	239.864	190.397	99.308	75.8143	237.133	178.174	175.182	151.346	196.829	1.30053	0.379096	0.334239	1	unspecified product
PFIT_0212500	567.45	919.376	579.031	562.357	992.608	1085.24	942.952	657.054	1006.93	1.5325	0.615886	0.334453	1	heat shock protein 40, putative
PFIT_1013800	226.843	68.3746	41.5866	80.0486	34.3798	32.3952	25.9528	104.213	30.9093	0.296597	-1.75343	0.334537	1	conserved protein, unknown function
PFIT_0317900	48.6582	43.1286	44.3136	26.8173	81.9827	48.5929	73.533	40.7294	68.0362	1.67044	0.740231	0.334678	1	conserved Plasmodium protein, unknown function
PFIT_1338500	3158.67	6788.02	3010.37	2977.33	5335.05	5879.74	6131.35	3983.6	5782.05	1.45146	0.537508	0.335086	1	conserved Plasmodium protein, unknown function
PFIT_0206900	10857.6	817.34	511.538	954.333	85.5088	97.1857	71.3703	3285.21	84.6883	0.0257786	-5.27768	0.335613	1	serine repeat antigen 5
PFIT_1449500	1121.19	1045.61	991.035	1064.43	661.151	939.462	718.028	1055.56	772.88	0.732196	-0.449698	0.337121	1	conserved Plasmodium protein, unknown function
PFIT_0822900	1981.96	2683.44	2334.99	2286.73	1349.63	1635.96	1937.81	2321.78	1641.13	0.706842	-0.500539	0.337452	1	Snf2-related CBP activator, putative
PFIT_1026200	6845.73	10786.4	8315.51	8254.89	12048.8	13087.7	14243.8	8550.62	13126.8	1.53518	0.618409	0.337796	1	40S ribosomal protein S2B, putative
PFIT_0400300.2	448.889	422.871	630.163	558.324	840.102	502.126	523.382	515.062	621.87	1.20737	0.271868	0.337907	1	rifin
PFIT_1454600	929.303	693.213	719.244	824.078	440.767	323.952	586.101	791.46	450.274	0.568916	-0.813714	0.337956	1	conserved Plasmodium protein, unknown function
PFIT_bin05700	104.855	21.0383	23.4067	35.6892	7.93381	16.1976	25.9528	46.2473	16.6948	0.360989	-1.46997	0.338046	1	cytoadherence linked asexual protein 2,cytoadherence linked asexual protein 8 (CLAG2)
PFIT_1003900	1614.63	2448.86	1830.49	1741.11	1019.05	1668.35	1879.42	1908.77	1522.28	0.797515	-0.326417	0.338081	1	zinc finger, C3HC4 type, putative
PFIT_0311200	598.975	73.6342	69.5383	129.651	25.5645	32.3952	17.3019	217.95	25.0872	0.115106	-3.11897	0.338221	1	phosphatidylinositol 3- and 4-kinase, putative
Pf_M7661101000	360.482	189.345	10.908	36.0925	23.8014	0	0	149.207	7.93381	0.0531732	-4.23316	0.338476	1	unspecified product
PFIT_1358300	78.8126	37.869	32.2694	35.8908	92.5611	32.3952	49.7429	46.2105	58.2331	1.26017	0.33362	0.338579	1	high mobility group protein B4, putative (HMGB4)
PFIT_0508000	353.628	49.4401	63.6298	73.3947	22.9199	64.7905	23.7901	135.023	37.1668	0.275262	-1.86112	0.33865	1	6-cysteine protein
PFIT_1441400	30.8397	34.7133	18.18	15.3242	63.4705	64.7905	30.2783	24.7643	52.8464	2.13398	1.09355	0.339134	1	delta-aminolevulinic acid dehydratase
PFIT_1122900	6.16794	10.5192	5.90848	7.66209	34.3798	32.3952	8.65094	7.56442	25.142	3.32372	1.7328	0.339378	1	conserved Plasmodium protein, unknown function
PFIT_0907500	163.793	155.684	104.989	87.9124	217.739	80.9881	97.3231	128.095	132.017	1.03062	0.0435112	0.339419	1	conserved Plasmodium protein, unknown function
PFIT_0708800	104.17	23.1422	13.1805	17.9454	6.17074	16.1976	6.4882	39.6094	9.61886	0.242843	-2.04191	0.339688	1	conserved Plasmodium membrane protein, unknown function
PFIT_1434700	6316.65	4475.91	8491.63	10467.4	4491.42	7353.72	7474.41	7437.9	6439.85	0.865815	-0.207869	0.34	1	DNA topoisomerase II, putative
PFIT_1118100	98.0017	19.9864	63.8571	55.046	121.652	178.174	131.927	59.2228	143.917	2.4301	1.28102	0.340092	1	conserved Plasmodium protein, unknown function
PFIT_1034000	106.226	10.5192	9.31723	18.147	2.6446	0	0	36.0523	0.881534	0.0244516	-5.35393	0.340281	1	conserved Plasmodium protein, unknown function
PFIT_0317700	681.9	792.094	1003.53	997.281	562.419	566.917	519.056	868.702	549.464	0.632512	-0.660836	0.340387	1	CPSF (cleavage and polyadenylation specific factor), subunit A, putative
PFIT_1024000	32.8957	22.0903	9.08998	11.8964	46.7213	32.3952	32.441	18.9931	37.1859	1.95786	0.969281	0.340421	1	conserved Plasmodium protein, unknown function
PFIT_1477200	9.59457	37.869	30.6787	24.1961	50.2475	97.1857	114.625	25.5846	87.3527	3.41427	1.77158	0.34056	1	early transcribed membrane protein 14.2
PFIT_0709000	132.953	76.79	172.482	224.217	74.0489	129.581	105.974	151.611	103.201	0.6807	-0.55491	0.34057	1	conserved Plasmodium protein, unknown function
PFIT_1009200	245.347	33.6613	35.6782	56.0542	13.223	32.3952	17.3019	92.6852	20.9734	0.226286	-2.14378	0.340747	1	tubulin-tyrosine ligase, putative
PFIT_0817000	4.11196	3.15575	24.5429	15.7274	34.3798	16.1976	54.0684	11.8845	34.8819	2.93507	1.5534	0.341014	1	conserved Plasmodium protein, unknown function
PFIT_0716900	14.3919	9.46725	9.54447	4.43595	30.8537	0	12.9764	9.45988	14.61	1.54442	0.627066	0.341488	1	conserved Plasmodium membrane protein, unknown function
PFIT_bin01600	0	3.15575	0.908998	1.00817	15.8676	0	6.4882	1.26823	7.45194	5.87586	2.5548	0.341507	1	stevor
PFIT_0728800	147.345	49.4401	59.9938	52.8281	37.906	80.9881	12.9764	77.4018	43.9568	0.567904	-0.81628	0.341653	1	dynein heavy chain, putative
PFIT_1244100	71.274	5.25959	15.453	31.8582	3.52614	0	10.8137	30.9612	4.77994	0.154385	-2.6954	0.341817	1	double C2-like domain-containing protein (DOC2)
PFIT_1319900	522.219	62.0631	38.4051	83.8797	13.223	16.1976	6.4882	176.642	11.9696	0.0677621	-3.88338	0.342407	1	conserved Plasmodium protein, unknown function
PFIT_0319400	202.171	26.2979	31.1332	43.1496	7.93381	32.3952	23.7901	75.688	21.373	0.282383	-1.82427	0.342527	1	kinesin-8, putative
PFIT_1459600	45.9169	46.2844	38.8596	30.85	89.9165	80.9881	56.2311	40.4777	75.7119	1.87046	0.903392	0.342576	1	aminotransferase, putative
PFIT_0729900	165.849	106.244	179.754	230.468	85.5088	161.976	123.276	170.579	123.587	0.724516	-0.46491	0.342635	1	unspecified product
PFIT_1407700	30.1544	16.8307	5.22674	4.83921	39.6691	0	2.16273	14.2627	13.9439	0.977647	-0.0326149	0.342638	1	phosphatase, putative
PFIT_1407800	1045.12	105.192	88.6273	184.898	21.1568	16.1976	32.441	355.96	23.2652	0.0653589	-3.93547	0.342918	1	glideosome associated protein with multiple membrane spans 3
PFIT_1332700	422.161	497.557	612.892	513.158	796.026	1360.6	1139.76	511.442	1098.8	2.14843	1.10328	0.343181	1	conserved protein, unknown function
PFIT_1200600	640.78	336.613	834.687	771.653	1035.8	583.114	702.889	645.933	773.935	1.19817	0.260828	0.344193	1	Plasmodium exported protein (PHISTc), unknown function
PFIT_bin03400	1.37065	3.15575	2.49974	2.41961	21.1568	0	0	2.36144	7.05228	2.98643	1.57842	0.344305	1	rifin (RIF)
PFIT_0832300	94.5751	16.8307	17.7255	27.2206	8.81534	16.1976	10.8137	39.0879	11.9422	0.305522	-1.71065	0.344337	1	prolyl 4-hydroxylase alpha subunit 1, putative
PFIT_1250300	28.7837	21.0383	39.5414	70.3702	11.4599	80.9881	23.7901	39.9334	38.746	0.970266	-0.0435475	0.344451	1	osmiophilic body protein
PFIT_1301400	86.3511	27.3498	38.6324	68.3539	20.2753	48.5929	17.3019	55.1718	28.7233	0.520616	-0.941708	0.344451	1	early transcribed membrane protein 13
PFIT_0905000	407.769	205.124	139.531	127.029	342.917	275.36	224.924	219.863	281.067	1.27837	0.354306	0.344572	1	replication protein A1, small fragment
PFIT_1349900	95.2604	49.4401	35.2237	38.9153	104.903	0	23.7901	54.7099	42.8976	0.784092	-0.350906	0.344581	1	N6-adenine-specific methylase, putative
PFIT_1411800	97.3164	10.5192	11.817	18.5503	0.881534	0	8.65094	34.5507	3.17749	0.091966	-3.44276	0.344766	1	ankyrin-repeat protein, putative
PFIT_1202000	105.54	53.6478	99.308	87.9124	41.4321	145.779	47.5802	86.6021	78.2636	0.903715	-0.14606	0.345163	1	dynein heavy chain, putative
PFIT_1456800	152.142	18.9345	19.3162	28.632	5.28921	0	4.32547	54.7563	3.20489	0.0585301	-4.09468	0.345479	1	ferlin, putative
PFIT_0923900.2	101.428	26.2979	26.8154	51.215	14.9861	48.5929	23.7901	51.4392	29.123	0.566164	-0.820708	0.345853	1	thioredoxin reductase
PFIT_1443300	69.9033	45.2324	15.2257	13.1062	73.1674	16.1976	17.3019	35.8669	35.5556	0.991321	-0.012576	0.345856	1	replication factor A protein 3, putative
PFIT_0924400	86.3511	25.246	24.3157	42.5447	9.69688	16.1976	19.4646	44.6144	15.1197	0.338897	-1.56108	0.34631	1	thiamine pyrophosphokinase
PFIT_0816000	261.795	56.8035	33.1784	43.9562	11.4599	0	15.1391	98.9332	8.86636	0.0896197	-3.48004	0.347373	1	conserved Plasmodium protein, unknown function
PFIT_0216200	47.9729	8.41534	4.09049	11.6948	0	0	4.32547	18.0434	1.44182	0.0799088	-3.6455	0.347468	1	conserved Plasmodium membrane protein, unknown function
PFIT_0905300	1399.44	1594.71	1895.26	2101.63	1100.16	1036.65	1260.87	1747.76	1132.56	0.648007	-0.625919	0.348027	1	nucleoporin NUP100/NSP100, putative
PFIT_1247900	43.1756	3.15575	4.77224	12.098	0.881534	0	0	15.8004	0.293845	0.0185973	-5.74876	0.348122	1	conserved Plasmodium protein, unknown function
PFIT_1142500	267.963	34.7133	19.3162	28.8336	2.6446	0	8.65094	87.7064	3.76518	0.0429294	-4.54189	0.348427	1	phd finger protein, putative
PFIT_1129700	463.281	49.4401	37.4961	71.9833	10.5784	16.1976	8.65094	155.55	11.809	0.0759176	-3.71942	0.34871	1	conserved Plasmodium protein, unknown function
PFIT_1008000	1217.83	922.531	1009.44	1032.77	621.482	1052.85	878.07	1045.64	850.799	0.813662	-0.297498	0.349237	1	conserved Plasmodium membrane protein, unknown function
PFIT_1130100	482.47	63.115	44.9954	86.7026	17.6307	16.1976	6.4882	169.321	13.4388	0.0793691	-3.65528	0.349512	1	conserved Plasmodium protein, unknown function
PFIT_0516300	4778.78	6270.48	4320.47	3702.4	6816.91	7548.09	6561.74	4768.03	6975.58	1.46299	0.548919	0.349894	1	40S ribosomal protein S14, putative
PFIT_1401300	0.685327	0	0.454499	1.41144	16.7492	0	2.16273	0.637816	6.30396	9.88368	3.30505	0.350091	1	rifin
PFIT_1426400	296.061	95.7245	89.9908	228.048	87.2719	0	36.7665	177.456	41.3461	0.232994	-2.10164	0.350339	1	DNA-directed DNA polymerase, putative
PFIT_1118000	11.6506	2.10383	186.117	229.056	13.223	0	21.6273	107.232	11.6168	0.108333	-3.20645	0.35034	1	conserved Plasmodium protein, unknown function
PFIT_0618300	2407.55	1826.13	1282.37	1036.6	2314.03	2024.7	1844.81	1638.16	2061.18	1.25823	0.331393	0.350387	1	cell division cycle protein 48 homologue, putative
PFIT_1441500	249.459	521.751	95.2175	98.8006	425.781	113.383	151.391	241.307	230.185	0.953911	-0.0680738	0.3506	1	stromal-processing peptidase, putative
PFIT_1010900	704.516	619.579	451.772	341.568	786.329	761.288	638.007	529.359	728.541	1.37627	0.460765	0.350799	1	proteasome subunit beta type-5
PFIT_0512100	166.534	292.433	115.897	78.6372	243.304	210.569	207.623	163.375	220.498	1.34964	0.432577	0.350849	1	prefoldin subunit, putative
PFIT_1002000.1	1694.13	1691.48	2606.55	2746.66	1241.2	2154.28	2355.22	2184.7	1916.9	0.877419	-0.188662	0.351113	1	RNA binding protein, putative
PFIT_0111700	1478.93	804.717	1637.56	1808.05	858.615	907.067	1215.46	1432.32	993.713	0.693781	-0.527448	0.351181	1	Plasmodium exported protein (hyp1), unknown function
PFIT_0530700	448.889	539.634	557.897	586.755	288.262	453.533	484.453	533.294	408.749	0.766462	-0.383714	0.351373	1	conserved Plasmodium protein, unknown function
PFIT_1439200	1631.76	2082.8	2471.11	2591.2	1333.76	1830.33	1933.49	2194.22	1699.19	0.774396	-0.368856	0.351455	1	eukaryotic translation initiation factor eIF2A, putative
PFIT_0726300	544.149	516.491	426.093	305.072	694.649	583.114	462.825	447.951	580.196	1.29522	0.373199	0.351768	1	proteasome subunit alpha type 5, putative
PFIT_0204200	47.2875	22.0903	13.1805	9.88006	54.6551	16.1976	15.1391	23.1096	28.664	1.24035	0.310747	0.351837	1	ubiE/COQ5 methyltransferase, putative
PFIT_1441200	279.613	23.1422	32.2694	44.3595	9.69688	32.3952	2.16273	94.8461	14.7516	0.155532	-2.68471	0.352699	1	conserved Plasmodium protein, unknown function
PFIT_1010700.2	1.37065	1.05192	1.13625	1.8147	9.69688	64.7905	15.1391	1.34338	29.8755	22.239	4.47502	0.352758	1	conserved Plasmodium protein, unknown function
PFIT_1228100	953.975	1372.75	1489.85	1526.37	825.116	874.672	1012.16	1335.74	903.983	0.676768	-0.563267	0.35316	1	conserved Plasmodium protein, unknown function
PFIT_0622700	6643.56	8600.47	9219.05	11406.8	5623.31	6705.82	7565.25	8967.48	6631.46	0.739501	-0.435377	0.353252	1	protein kinase, putative
PFIT_1109400	3836.46	3690.13	1729.14	1595.93	3611.65	3369.11	3257.08	2712.91	3412.61	1.25791	0.331032	0.35333	1	endoplasmic reticulum-resident calcium binding protein
PFIT_1206800	126.1	10.5192	21.3614	31.0516	7.93381	16.1976	4.32547	47.2581	9.48563	0.20072	-2.31674	0.353427	1	conserved Plasmodium protein, unknown function
PFIT_1477400	402.972	65.2189	27.9517	64.5228	8.81534	0	17.3019	140.166	8.70574	0.0621101	-4.00903	0.353615	1	Plasmodium exported protein (PHISTb), unknown function
PFIT_1208300	59.6234	44.1805	26.5882	17.1389	78.4566	145.779	67.0448	36.8827	97.0933	2.63249	1.39643	0.354224	1	conserved Plasmodium protein, unknown function
PFIT_1420000	341.978	210.383	258.61	272.811	121.652	226.767	270.342	270.945	206.253	0.761236	-0.393584	0.354665	1	conserved Plasmodium protein, unknown function
PFIT_1358500	1511.83	1708.31	1794.59	1745.75	2460.36	2024.7	2366.03	1690.12	2283.7	1.35121	0.434247	0.354743	1	rRNA associated RNA binding protein, putative
PFIT_1320700.1	298.117	49.4401	26.8154	46.1742	10.5784	0	4.32547	105.137	4.96796	0.0472524	-4.40347	0.355165	1	3',5'-cyclic nucleotide phosphodiesterase, putative
PFIT_1357100	182.297	31.5575	59.7666	68.1522	24.683	0	30.2783	85.4433	18.3204	0.214416	-2.22152	0.355207	1	patatin-like phospholipase, putative
PFIT_1119400	182.982	266.135	368.144	417.382	179.833	307.755	235.738	308.661	241.109	0.781144	-0.356339	0.355401	1	histone acetyltransferase, putative
PFIT_0110600	23.9864	1.05192	24.9974	60.0869	3.52614	16.1976	10.8137	27.5307	10.1791	0.369738	-1.43542	0.355502	1	conserved Plasmodium protein, unknown function
PFIT_1030600	60.3087	34.7133	10.2262	19.7601	5.28921	16.1976	8.65094	31.2521	10.0459	0.321448	-1.63734	0.355563	1	MORN repeat-containing protein 1
PFIT_0412100	849.12	634.306	657.432	613.975	974.977	971.857	1137.6	688.708	1028.14	1.49286	0.578078	0.355677	1	26S proteasome AAA-ATPase subunit RPT3, putative
PFIT_0821900	1047.18	1090.84	1212.6	1198.71	710.517	1198.62	923.488	1137.33	944.21	0.830196	-0.268476	0.355741	1	conserved Plasmodium protein, unknown function
PFIT_1310400	235.752	233.526	227.931	176.833	330.575	259.162	339.549	218.51	309.762	1.41761	0.503459	0.356019	1	alternative splicing regulator, putative
PFIT_0409300	385.839	233.526	108.171	190.544	131.349	64.7905	62.7193	229.52	86.2861	0.375942	-1.41142	0.356051	1	GTPase, putative
PFIT_1017400	441.35	421.819	313.377	243.977	486.607	372.545	551.497	355.131	470.217	1.32407	0.404975	0.356251	1	26s proteasome regulatory subunit p55, putative
PFIT_1127300	190.521	176.722	259.064	236.113	331.457	323.952	432.547	215.605	362.652	1.68202	0.750195	0.356404	1	large ribosomal subunit processing factor, putative
PFIT_1413300	384.468	195.657	370.189	353.867	514.816	518.324	545.009	326.045	526.05	1.61342	0.690126	0.356433	1	nuclear transport factor 2, putative
PFIT_1451700	155.569	31.5575	11.5897	22.9863	4.40767	0	6.4882	55.4257	3.63196	0.0655285	-3.93173	0.357061	1	conserved Plasmodium protein, unknown function
PFIT_1451000	178.87	168.307	117.488	130.659	215.094	145.779	268.179	148.831	209.684	1.40887	0.494543	0.35707	1	conserved Plasmodium protein, unknown function
PFIT_1130800	166.534	173.566	166.119	188.326	241.54	210.569	402.269	173.637	284.793	1.64017	0.713842	0.357406	1	N-acetyl glucosamine phosphate mutase, putative
PFIT_0725000	726.446	400.78	965.355	930.137	408.15	955.66	888.884	755.68	750.898	0.993672	-0.00915794	0.357605	1	Plasmodium exported protein, unknown function
PFIT_1402900	59.6234	59.9593	65.9023	43.7546	111.073	80.9881	84.3467	57.3099	92.136	1.60768	0.684981	0.357709	1	conserved Plasmodium protein, unknown function
PFIT_0205000.1	180.241	159.891	297.924	279.263	127.822	275.36	183.832	229.33	195.672	0.853232	-0.22899	0.357755	1	conserved Plasmodium protein, unknown function
PFIT_1416600	256.312	514.387	112.716	87.3075	365.837	194.371	240.064	242.681	266.757	1.09921	0.136468	0.357887	1	conserved Plasmodium protein, unknown function
PFIT_0806200	279.613	56.8035	37.4961	67.5473	24.683	16.1976	2.16273	110.365	14.3478	0.130003	-2.94338	0.358021	1	DNA repair protein RAD54, putative
PFIT_1110700	1697.55	2494.1	1693.01	1512.86	2622.57	2138.09	2249.24	1849.38	2336.63	1.26347	0.337389	0.358292	1	apicoplast ribosomal protein L36e precursor, putative
PFIT_1461800	35.637	5.25959	9.99897	29.6402	1.76307	0	2.16273	20.1339	1.3086	0.0649948	-3.94353	0.358372	1	inner membrane complex protein, putative
PFIT_0405300	115.135	11.5711	13.8622	17.3405	3.52614	16.1976	4.32547	39.4772	8.01641	0.203064	-2.29999	0.358491	1	conserved Plasmodium protein, unknown function
PFIT_0814900	37.693	42.0767	65.4478	48.997	101.376	210.569	147.066	48.5536	153.004	3.15123	1.65592	0.358496	1	conserved Plasmodium protein, unknown function
PFIT_0813500	3151.13	3000.07	3401.47	3672.76	4919.84	4146.59	4260.59	3306.36	4442.34	1.34358	0.426077	0.359027	1	RNA helicase, putative
PFIT_1409900	72.6446	43.1286	122.715	100.01	155.15	64.7905	118.95	84.6246	112.964	1.33488	0.41671	0.359291	1	tRNA-dihydrouridine synthase, putative
PFIT_1328600	197.374	83.1015	114.534	107.471	54.6551	64.7905	75.6957	125.62	65.0471	0.517809	-0.949509	0.359387	1	chromatin assembly factor 1 subunit, putative
PFIT_0322100	3654.85	4668.41	3272.16	3000.72	5313.89	4389.56	3853.99	3649.03	4519.15	1.23845	0.308536	0.359392	1	peptidyl-prolyl cis-trans isomerase
PFIT_0902400	886.813	631.15	1301.68	1475.15	709.635	907.067	791.561	1073.7	802.754	0.747652	-0.419561	0.35957	1	serine/threonine protein kinase, FIKK family
PFIT_1410000	363.908	322.939	332.239	280.674	491.015	291.557	389.292	324.94	390.621	1.20213	0.265598	0.35964	1	conserved Plasmodium protein, unknown function
PFIT_0628000	415.308	176.722	497.449	583.528	246.83	323.952	328.736	418.252	299.839	0.716887	-0.480183	0.359779	1	nicotinate phosphoribosyltransferase, putative
PFIT_0207200	106.226	17.8826	15.6802	21.9781	5.28921	0	6.4882	40.4416	3.9258	0.0970733	-3.36478	0.359899	1	serine repeat antigen 2
PFIT_0901900	67.162	105.192	39.7686	42.7464	115.481	48.5929	51.9056	63.7172	71.9932	1.12989	0.176178	0.360605	1	Plasmodium exported protein (hyp5), unknown function
PFIT_1127800	454.371	527.01	331.784	392.38	587.983	599.312	743.981	426.386	643.759	1.5098	0.594359	0.360665	1	small nuclear ribonucleoprotein F, putative
PFIT_1133100	71.9593	35.7652	37.7234	32.8663	100.495	113.383	47.5802	44.5785	87.1528	1.95504	0.967198	0.36093	1	nucleic acid binding protein, putative
PFIT_0710500	2.05598	2.10383	0	0	10.5784	16.1976	2.16273	1.03995	9.64626	9.27566	3.21345	0.361234	1	unspecified product
PFIT_1244300	619.535	665.864	444.045	707.735	905.336	534.521	663.96	609.295	701.272	1.15096	0.202835	0.361359	1	N-alpha-acetyltransferase 15, NatA auxiliary subunit, putative
PFIT_1458100	182.982	231.422	190.208	176.228	319.997	599.312	408.757	195.21	442.689	2.26776	1.18127	0.361594	1	conserved protein, unknown function
PFIT_1365600	711.369	738.446	925.814	1107.98	532.447	583.114	676.936	870.902	597.499	0.686069	-0.543573	0.362091	1	signal recognition particle receptor alpha subunit
PFIT_1472600	41.1196	8.41534	8.63548	14.316	1.76307	0	0	18.1216	0.58769	0.0324303	-4.94651	0.362225	1	conserved Plasmodium membrane protein, unknown function
PFIT_1214300	28.7837	12.623	21.1342	8.67026	49.3659	129.581	51.9056	17.8028	76.9508	4.3224	2.11183	0.362274	1	conserved Plasmodium protein, unknown function
PFIT_bin03800	0.685327	5.25959	1.13625	0.403268	17.6307	0	0	1.87111	5.8769	3.14087	1.65116	0.362562	1	stevor
PFIT_1034200	27.4131	32.6094	7.72648	7.66209	45.8398	16.1976	10.8137	18.8528	24.2837	1.28807	0.365212	0.362973	1	conserved Plasmodium protein, unknown function
PFIT_0107700	78.8126	98.8802	57.0396	45.9725	120.77	113.383	112.462	70.1762	115.539	1.64641	0.719321	0.363017	1	mRNA cleavage factor-like protein, putative
PFIT_1461300	591.437	396.573	692.202	857.347	397.572	631.707	510.405	634.39	513.228	0.809011	-0.305769	0.36311	1	conserved Plasmodium protein, unknown function
PFIT_0535600	304.285	939.362	403.822	389.96	243.304	275.36	324.41	509.357	281.024	0.551724	-0.857982	0.363474	1	conserved Plasmodium protein, unknown function
PFIT_1453000	865.567	453.376	163.392	166.751	735.2	275.36	227.087	412.272	412.549	1.00067	0.000969038	0.363859	1	sortilin, putative
PFIT_0404400	229.584	267.187	112.261	138.926	346.443	80.9881	34.6038	186.99	154.012	0.823638	-0.279918	0.364029	1	lysine decarboxylase, putative
PFIT_1422400	106.226	119.919	149.985	133.078	243.304	259.162	153.554	127.302	218.673	1.71775	0.780524	0.364129	1	DNA-directed RNA polymerase III subunit C, putative
PFIT_0206800	1431.65	94.6725	84.9913	124.408	14.1046	0	10.8137	433.93	8.30608	0.0191415	-5.70715	0.365009	1	serine repeat antigen 6
PFIT_1228500	1280.88	1371.7	1003.76	922.878	748.423	453.533	540.684	1144.8	580.88	0.507406	-0.978788	0.365063	1	conserved Plasmodium protein, unknown function
PFIT_1006500	128.156	88.361	119.306	93.9614	181.596	113.383	151.391	107.446	148.79	1.38479	0.469667	0.365254	1	PPPDE peptidase, putative
PFIT_0710300	116.506	266.135	70.9018	64.5228	200.108	145.779	118.95	129.516	154.946	1.19634	0.25863	0.365357	1	sin3 associated polypeptide p18-like protein
PFIT_1446700	142.548	114.659	152.03	162.517	241.54	145.779	183.832	142.938	190.384	1.33193	0.413517	0.365518	1	conserved Plasmodium protein, unknown function
PFIT_0400300.1	442.721	516.491	702.428	583.327	901.81	696.498	614.217	561.242	737.508	1.31406	0.394037	0.365815	1	rifin
PFIT_1417200	619.535	136.749	128.396	192.56	69.6412	64.7905	97.3231	269.31	77.2516	0.28685	-1.80163	0.365866	1	metacaspase-like protein
PFIT_1210800	933.415	798.405	1076.71	1235.61	660.269	745.091	692.075	1011.03	699.145	0.691514	-0.532169	0.365995	1	conserved Plasmodium protein, unknown function
PFIT_0903500	1159.57	104.14	109.534	159.896	21.1568	0	30.2783	383.286	17.145	0.0447318	-4.48256	0.366778	1	conserved Plasmodium membrane protein, unknown function
PFIT_1310900	143.233	151.476	157.257	145.781	263.579	259.162	190.321	149.437	237.687	1.59055	0.669528	0.366824	1	cytochrome c2 precursor, putative
PFIT_0613900	274.816	56.8035	52.7219	75.8143	26.446	16.1976	30.2783	115.039	24.3073	0.211296	-2.24266	0.366854	1	conserved Plasmodium membrane protein, unknown function
PFIT_1020400	1104.75	672.175	746.514	708.541	1182.14	1069.04	1061.9	807.994	1104.36	1.36679	0.450795	0.367221	1	ADP-ribosylation factor
PFIT_bin10500	190.521	842.586	127.487	73.798	38.7875	16.1976	23.7901	308.598	26.2584	0.0850894	-3.55488	0.36728	1	erythrocyte membrane protein 1, PfEMP1 (VAR)
PFIT_0827700	951.233	720.563	1320.55	1663.08	750.186	793.683	891.047	1163.85	811.639	0.697371	-0.520001	0.368267	1	conserved Plasmodium membrane protein, unknown function
PFIT_0209800	119.932	156.736	95.4447	93.3565	202.753	145.779	108.137	116.367	152.223	1.30812	0.387499	0.368485	1	conserved Plasmodium protein, unknown function
PFIT_0513200	295.376	125.178	121.351	137.716	67.8782	48.5929	134.09	169.905	83.5202	0.491569	-1.02453	0.36946	1	conserved Plasmodium protein, unknown function
PFIT_0602700	341.293	64.1669	40.4504	61.4983	21.1568	48.5929	17.3019	126.852	29.0172	0.228748	-2.12817	0.369519	1	conserved Plasmodium protein, unknown function
PFIT_1417400	17.1332	29.4537	63.4026	68.7572	11.4599	64.7905	34.6038	44.6866	36.9514	0.8269	-0.274215	0.369595	1	conserved Plasmodium protein, unknown function
PFIT_1322300	2789.96	2725.52	2911.06	2202.04	3795.01	3498.69	3581.49	2657.15	3625.06	1.36427	0.448127	0.369925	1	60S ribosomal protein L6, putative
PFIT_1315900	4.79729	7.36342	5.22674	7.25882	21.1568	0	21.6273	6.16157	14.2614	2.31457	1.21075	0.369946	1	conserved Plasmodium protein, unknown function
PFIT_1303800	49.3435	39.9729	15.9075	15.1225	63.4705	0	6.4882	30.0866	23.3196	0.775082	-0.36758	0.370018	1	conserved Plasmodium protein, unknown function
PFIT_1454900	486.582	1551.58	709.018	558.929	374.652	372.545	497.429	826.527	414.875	0.50195	-0.994383	0.370279	1	co-chaperone p23
PFIT_1002300	263.851	197.76	134.077	133.683	90.798	113.383	105.974	182.343	103.385	0.566982	-0.818625	0.370697	1	conserved Plasmodium protein, unknown function
PFIT_0734200	0	0	0.454499	0.604902	14.9861	0	0	0.26485	4.99536	18.8611	4.23734	0.371171	1	rifin (RIF)
PFIT_0408300	70.5886	78.8938	17.7255	16.7356	74.9304	16.1976	49.7429	45.9859	46.957	1.02112	0.0301491	0.371391	1	peptide chain release factor 2, putative
PFIT_0403000	115.135	214.591	248.838	336.729	121.652	64.7905	147.066	228.823	111.169	0.485831	-1.04147	0.371755	1	conserved Plasmodium protein, unknown function
PFIT_0702500	209.025	24.1941	24.5429	51.8199	7.05228	0	17.3019	77.3954	8.11805	0.104891	-3.25304	0.371841	1	conserved Plasmodium protein, unknown function
PFIT_1476200	633.242	1186.56	486.995	359.916	937.071	712.695	616.379	666.679	755.382	1.13305	0.180214	0.371913	1	conserved Plasmodium protein, unknown function
PFIT_1408300	820.336	1781.95	1060.8	1124.71	744.015	923.264	852.118	1196.95	839.799	0.701616	-0.511246	0.371913	1	pre-mRNA splicing factor, putative
PFIT_1363100	1075.96	73.6342	93.854	131.062	16.7492	64.7905	25.9528	343.628	35.8308	0.104272	-3.26158	0.371989	1	cysteine-rich surface protein
PFIT_1029300	1357.63	154.632	95.672	151.629	27.3276	32.3952	19.4646	439.891	26.3958	0.0600053	-4.05877	0.372289	1	conserved Plasmodium protein, unknown function
PFIT_1430000.2	45.2316	46.2844	47.9496	37.1006	81.1012	32.3952	75.6957	44.1415	63.064	1.42868	0.514681	0.37238	1	transcription initiation TFIID-like, putative
PFIT_1122800	68.5327	7.36342	4.54499	5.44411	0	0	2.16273	21.4713	0.720912	0.0335756	-4.89644	0.372449	1	serine/threonine protein kinase, putative
PFIT_0826900	24.6718	10.5192	14.3167	35.8908	1.76307	0	4.32547	21.3496	2.02951	0.0950609	-3.395	0.372456	1	conserved Plasmodium protein, unknown function
PFIT_1415500	1193.84	1424.3	1343.95	1400.15	822.472	1020.45	1079.2	1340.56	974.042	0.726594	-0.460778	0.372794	1	atypical protein kinase, ABC-1 family, putative
PFIT_1303200	209.71	21.0383	27.7244	35.6892	8.81534	0	0	73.5405	2.93845	0.0399569	-4.64541	0.373177	1	chromosome condensation protein, putative
PFIT_1221400	75.3859	119.919	48.6314	44.3595	131.349	97.1857	58.3938	72.0738	95.6427	1.32701	0.40818	0.373929	1	FbpA domain protein, putative
PFIT_1455900	799.091	638.514	631.981	474.041	894.757	1295.81	1165.71	635.907	1118.76	1.75932	0.815014	0.374435	1	6-phosphogluconate dehydrogenase, decarboxylating, putative
PFIT_0308400	181.612	181.982	157.711	134.49	274.157	129.581	118.95	163.949	174.23	1.06271	0.0877463	0.374494	1	activator of Hsp90 ATPase, putative
PFIT_0207300	283.725	26.2979	25.9064	45.7709	8.81534	0	0	95.4251	2.93845	0.0307932	-5.02124	0.37473	1	serine repeat antigen 1
PFIT_0213300	460.539	424.975	553.807	668.416	335.865	307.755	324.41	526.934	322.677	0.612366	-0.707534	0.37483	1	conserved Plasmodium protein, unknown function
PFIT_1312800	320.733	16.8307	20.4524	36.6974	3.52614	16.1976	4.32547	98.6783	8.01641	0.0812378	-3.62171	0.374884	1	conserved Plasmodium protein, unknown function
PFIT_1209400	20.5598	11.5711	9.08998	6.65392	37.0244	16.1976	6.4882	11.9687	19.9034	1.66296	0.733751	0.375585	1	ATP synthase mitochondrial F1 complex assembly factor 1, putative (ATP11)
PFIT_1434100	180.241	223.006	152.939	139.127	88.1534	129.581	105.974	173.828	107.903	0.620743	-0.687931	0.375623	1	SF-assemblin, putative
PFIT_0501600	477.673	29.4537	44.7681	72.5882	7.93381	16.1976	15.1391	156.121	13.0902	0.0838466	-3.5761	0.375825	1	rhoptry-associated protein 3
PFIT_0924700	209.025	38.9209	22.4977	30.6483	7.93381	0	8.65094	75.2729	5.52825	0.0734428	-3.76724	0.3759	1	conserved Plasmodium protein, unknown function
PFIT_0835000	1.37065	6.3115	0.454499	2.21797	18.5122	0	0	2.58866	6.17074	2.38376	1.25324	0.376001	1	stevor
PFIT_1019100	175.444	23.1422	13.4077	22.7846	4.40767	0	2.16273	58.6945	2.19014	0.0373141	-4.74413	0.3762	1	conserved Plasmodium protein, unknown function
PFIT_0703400	986.185	120.97	78.6283	106.463	19.3938	32.3952	25.9528	323.062	25.9139	0.0802136	-3.64001	0.376662	1	serine/threonine protein kinase, putative
PFIT_0525300	76.7566	75.738	77.9465	51.4166	134.875	113.383	80.0212	70.4644	109.426	1.55293	0.634994	0.376784	1	mitochondrial processing peptidase alpha subunit,, putative
PFIT_1210600	45.9169	24.1941	17.0437	26.414	6.17074	16.1976	4.32547	28.3922	8.89794	0.313394	-1.67395	0.376885	1	kinesin-like protein, putative
PFIT_1249200	46.6022	68.3746	40.4504	36.6974	94.3242	64.7905	54.0684	48.0311	71.061	1.47948	0.565088	0.377359	1	conserved Plasmodium membrane protein, unknown function
PFIT_1450300	527.701	66.2708	48.8586	84.283	17.6307	16.1976	12.9764	181.778	15.6016	0.0858274	-3.54242	0.377921	1	conserved Plasmodium protein, unknown function
PFIT_1324100	15199.9	25288.1	10929.8	8244.41	19799.3	16213.8	15143.5	14915.5	17052.2	1.14325	0.193141	0.377942	1	L-lactate dehydrogenase
PFIT_0529700	426.958	578.554	539.717	412.745	705.228	583.114	694.238	489.494	660.86	1.35009	0.433054	0.378275	1	conserved Plasmodium protein, unknown function
PFIT_0203400	407.084	75.738	62.9481	125.416	43.1952	16.1976	15.1391	167.797	24.844	0.14806	-2.75574	0.378296	1	conserved Plasmodium protein, unknown function
PFIT_0418000	687.383	102.036	53.8581	84.8879	13.223	64.7905	45.4174	232.041	41.1436	0.177312	-2.49564	0.378783	1	conserved Plasmodium protein, unknown function
PFIT_1117500	6185.76	6356.74	7869.19	8172.42	10602.2	6964.98	7444.13	7146.03	8337.11	1.16668	0.222406	0.378893	1	dipeptidyl peptidase 1
PFIT_1110600	80.8685	62.0631	0	1.2098	73.1674	16.1976	2.16273	36.0354	30.5092	0.846647	-0.240167	0.379459	1	unspecified product
PFIT_0312700	3104.53	4474.86	3467.37	3657.03	5144.64	4988.87	5240.31	3675.95	5124.6	1.39409	0.479324	0.379558	1	60S ribosomal protein L26, putative
PFIT_0214700	642.151	296.641	836.96	1237.63	455.753	745.091	661.797	753.345	620.88	0.824165	-0.278996	0.379578	1	acyl-CoA synthetase
PFIT_0407700	768.936	928.843	1293.96	1515.08	684.071	874.672	1035.95	1126.7	864.897	0.767635	-0.381507	0.379649	1	U4/U6 small nuclear ribonucleoprotein PRP31, putative
PFIT_1308300	4247.65	4768.34	3793.25	3276.55	5562.48	4794.5	5032.68	4021.45	5129.89	1.27563	0.351212	0.38111	1	60S ribosomal protein L24, putative
PFIT_1322600	2305.44	2639.26	3163.54	2726.9	3964.26	3045.15	3244.1	2708.78	3417.84	1.26176	0.335439	0.381119	1	60S ribosomal protein L23a, putative
PFIT_0207000	1288.41	96.7764	59.7666	123.602	14.1046	0	12.9764	392.14	9.02699	0.0230198	-5.44098	0.381179	1	serine repeat antigen 4
PFIT_1315300	814.168	595.385	658.796	713.381	461.043	356.348	359.014	695.432	392.135	0.563872	-0.826561	0.381781	1	inositol polyphosphate kinase, putative (IPK2)
PFIT_1333800	133.639	69.4265	76.3558	80.8552	186.885	0	0	90.069	62.2951	0.691637	-0.531913	0.382027	1	conserved Plasmodium protein, unknown function
PFIT_0831200	189.15	111.503	103.626	131.465	207.161	194.371	229.25	133.936	210.261	1.56986	0.650634	0.382146	1	conserved Plasmodium protein, unknown function
PFIT_1340400	3817.95	5750.83	4358.87	3693.33	6160.16	5895.93	5757.2	4405.25	5937.77	1.34789	0.430698	0.382229	1	60S ribosomal protein L18, putative
PFIT_0910000	237.123	154.632	198.389	161.912	293.551	404.941	356.851	188.014	351.781	1.87104	0.903838	0.382602	1	small nuclear ribonucleoprotein Sm D3, putative
PFIT_1437100	6.16794	5.25959	5.90848	6.04902	22.9199	16.1976	19.4646	5.84626	19.5274	3.34015	1.73991	0.382718	1	conserved Plasmodium protein, unknown function
PFIT_1120000	104.17	133.593	132.486	112.713	60.8259	178.174	86.5094	120.741	108.503	0.898645	-0.154177	0.382792	1	conserved protein, unknown function
PFIT_1419200	32.8957	46.2844	14.0895	12.2997	47.6029	0	36.7665	26.3923	28.1231	1.06558	0.0916401	0.383028	1	conserved Plasmodium protein, unknown function
PFIT_1347400	81.5539	78.8938	105.444	146.386	50.2475	113.383	67.0448	103.069	76.8919	0.74602	-0.422713	0.383092	1	step II splicing factor, putative
PFIT_1465800	495.491	438.649	356.782	432.303	658.506	793.683	622.868	430.806	691.686	1.60556	0.683078	0.383292	1	ATP synthase (C/AC39) subunit, putative
PFIT_1366100	269.333	781.574	541.308	451.458	264.46	421.138	501.755	510.919	395.784	0.774653	-0.368379	0.384079	1	U1 small nuclear ribonucleoprotein, putative
PFIT_0202400	40.4343	16.8307	37.2689	103.64	16.7492	16.1976	17.3019	49.5434	16.7496	0.338078	-1.56457	0.384361	1	protein kinase, putative
PFIT_0203900	114.45	169.359	86.1275	68.7572	171.018	64.7905	105.974	109.673	113.927	1.03879	0.0549034	0.384377	1	conserved Plasmodium protein, unknown function
PFIT_0601400	106.911	158.839	98.1717	80.6535	187.767	97.1857	88.6721	111.144	124.542	1.12054	0.164198	0.384673	1	geranylgeranyltransferase, putative
PFIT_0909900	1129.42	1006.68	1480.53	1678	835.695	1409.19	1239.25	1323.66	1161.38	0.877401	-0.188692	0.384832	1	FHA domain protein, putative
PFIT_0537100	7.53859	32.6094	31.8149	26.2124	58.1813	48.5929	47.5802	24.5438	51.4514	2.09631	1.06785	0.385069	1	rifin, pseudogene
PFIT_0917000	518.107	537.53	622.891	552.275	350.851	323.952	352.526	557.701	342.443	0.614027	-0.703627	0.385166	1	conserved Plasmodium protein, unknown function
PFIT_1449600	246.032	155.684	72.4926	73.9996	217.739	113.383	84.3467	137.052	138.49	1.01049	0.0150546	0.38524	1	ubiquitin-protein ligase, putative
PFIT_0937400	18.5038	46.2844	49.0859	37.7055	66.1151	16.1976	84.3467	37.8949	55.5531	1.46598	0.551865	0.385436	1	Plasmodium exported protein (PHISTc), unknown function
PFIT_0513500	10.2799	7.36342	5.90848	6.85555	23.8014	0	15.1391	7.60184	12.9802	1.70751	0.771891	0.385719	1	GTP binding protein, putative
PFIT_1216900	986.87	1288.6	1503.03	1805.03	873.601	1036.65	1200.32	1395.88	1036.86	0.742797	-0.428961	0.385929	1	snoRNA-associated small subunit rRNA processing protein, putative
PFIT_0408000	326.215	577.503	362.917	378.668	592.391	502.126	553.66	411.326	549.393	1.33566	0.417555	0.38607	1	heat shock protein 40
PFIT_1342800	34.9517	32.6094	27.7244	26.0108	59.0628	0	36.7665	30.3241	31.9431	1.05339	0.0750409	0.386244	1	UDP-N-acetylglucosamine pyrophosphorylase, putative
PFIT_1475800	32.8957	78.8938	47.0406	39.7219	89.035	129.581	112.462	49.638	110.359	2.22328	1.15269	0.386349	1	protein kinase, putative
PFIT_0604900	2280.08	1859.79	2892.66	3307.4	1592.93	2251.47	2526.07	2584.98	2123.49	0.821473	-0.283716	0.386469	1	conserved Plasmodium protein, unknown function
PFIT_1409200	2027.2	2299.49	3199.22	2921.27	1815.96	2219.07	1834	2611.79	1956.34	0.749043	-0.41688	0.386597	1	transcription factor with AP2 domain(s)
PFIT_0402400	517.422	775.263	640.616	727.697	404.624	388.743	480.127	665.249	424.498	0.638104	-0.648137	0.386658	1	CGI-201 protein, short form
PFIT_1027000	23.9864	23.1422	33.1784	22.3814	60.8259	80.9881	58.3938	25.6721	66.7359	2.59955	1.37826	0.386913	1	topoisomerase, putative
PFIT_0613800	122.673	138.853	39.0869	44.5611	141.927	48.5929	43.2547	86.2936	77.9249	0.90302	-0.14717	0.386921	1	endonuclease III homologue, putative
PFIT_1136500	21.9304	11.5711	17.0437	13.9127	37.0244	0	28.1156	16.1145	21.7133	1.34744	0.430222	0.386942	1	conserved Plasmodium protein, unknown function
PFIT_0814700	64.4207	48.3882	40.4504	35.0843	92.5611	32.3952	32.441	47.0859	52.4658	1.11426	0.156082	0.387137	1	conserved Plasmodium protein, unknown function
PFIT_0414500	5303.74	9004.41	5616.01	4645.04	8428.35	7629.08	7325.18	6142.3	7794.2	1.26894	0.343622	0.387314	1	60S ribosomal protein L15, putative
PFIT_1325800	261.109	38.9209	59.7666	81.0568	30.8537	0	8.65094	110.213	13.1682	0.119479	-3.06517	0.387336	1	conserved Plasmodium protein, unknown function
PFIT_1102600	114.45	46.2844	33.4057	85.896	29.9722	16.1976	17.3019	70.0089	21.1572	0.302208	-1.72639	0.387343	1	Plasmodium repeat_MYXSPDY protein, putative
PFIT_1423500	194.633	29.4537	29.7697	42.1415	13.223	16.1976	12.9764	73.9994	14.1323	0.190979	-2.38851	0.387641	1	ERAD-associated E3 ubiquitin-protein ligase HRD1 (HRD1)
PFIT_1028700	85.6658	49.4401	34.0874	38.7137	89.9165	0	43.2547	51.9768	44.3904	0.854043	-0.227619	0.387779	1	conserved Plasmodium protein, unknown function
PFIT_0623300	246.718	238.785	82.7188	70.5719	226.554	97.1857	136.252	159.698	153.331	0.960128	-0.0587019	0.388159	1	conserved Plasmodium protein, unknown function
PFIT_1021100	380.356	261.927	266.109	240.146	378.178	388.743	573.125	287.135	446.682	1.55565	0.637521	0.38822	1	deoxyribose-phosphate aldolase, putative
PFIT_0417300	723.705	906.753	888.091	913.401	510.408	566.917	715.865	857.987	597.73	0.696665	-0.521462	0.388308	1	RNA-binding protein NOB1, putative
PFIT_1475700	609.255	262.979	453.59	481.905	691.123	664.102	627.193	451.932	660.806	1.46218	0.54812	0.388334	1	conserved Plasmodium membrane protein, unknown function
PFIT_1117000.2	90.4631	71.5304	93.6268	76.6209	140.164	80.9881	123.276	83.0603	114.809	1.38224	0.467009	0.388564	1	SNO glutamine amidotransferase family protein (PDX2)
PFIT_1426000	4.79729	2.10383	1.13625	1.2098	16.7492	0	2.16273	2.31179	6.30396	2.72687	1.44725	0.388847	1	unspecified product
PFIT_1420800.2	93.8897	52.5959	29.9969	55.2477	102.258	0	34.6038	57.9325	45.6206	0.787478	-0.344689	0.38894	1	glutathione reductase
PFIT_0916800	5936.3	5885.48	7000.42	7820.57	4135.28	7337.52	6797.48	6660.69	6090.09	0.914333	-0.129208	0.389042	1	RNA-binding protein musashi, putative
PFIT_1128900.2	1067.74	748.965	1362.81	1490.07	734.318	858.474	1001.35	1167.4	864.713	0.740718	-0.433004	0.389132	1	conserved Plasmodium protein, unknown function
PFIT_0911100	114.45	15.7788	19.0889	22.583	6.17074	0	6.4882	42.9751	4.21965	0.0981883	-3.3483	0.389233	1	DNA primase large subunit, putative
PFIT_1404000	130.897	41.0248	38.4051	51.0134	27.3276	16.1976	12.9764	65.3352	18.8339	0.288265	-1.79453	0.389297	1	conserved Plasmodium protein, unknown function
PFIT_0202600	29.469	22.0903	21.1342	13.3078	44.9583	0	28.1156	21.5003	24.3579	1.13291	0.180033	0.389562	1	ERCC1 nucleotide excision repair protein, putative
PFIT_1137300	884.071	1036.14	1236.24	1137.42	678.782	566.917	778.585	1073.47	674.761	0.628582	-0.669828	0.389577	1	conserved Plasmodium protein, unknown function
PFIT_1300250	1.37065	2.10383	1.59075	0.201634	11.4599	0	10.8137	1.31672	7.42454	5.63868	2.49536	0.389788	1	rifin (RIF)
PFIT_1150500	0	6.3115	0.227249	1.00817	15.8676	0	0	1.88673	5.28921	2.80337	1.48716	0.390133	1	rifin (RIF)
PFIT_0809900	89.0924	147.268	126.351	89.3238	180.715	210.569	207.623	113.009	199.635	1.76655	0.820932	0.390657	1	gas41 homologue, putative
PFIT_0700700	1.37065	0	1.818	2.21797	16.7492	0	0	1.35166	5.58305	4.13053	2.04633	0.390786	1	rifin
PFIT_1456900	129.527	10.5192	17.9527	38.3104	7.93381	0	4.32547	49.0773	4.08643	0.0832652	-3.58614	0.391172	1	conserved Plasmodium protein, unknown function
PFIT_0712600	508.512	372.379	499.267	556.509	308.537	437.336	343.875	484.167	363.249	0.750256	-0.414545	0.391214	1	transcription elongation factor s-II, putative
PFIT_1225600	44.5462	24.1941	8.18098	9.27516	45.8398	16.1976	19.4646	21.5491	27.1673	1.26072	0.334245	0.391701	1	conserved Plasmodium protein, unknown function
PFIT_1338100	128.841	13.6749	25.2247	27.0189	3.52614	0	19.4646	48.69	7.66358	0.157395	-2.66753	0.391811	1	serine/threonine protein kinase, putative
PFIT_0921200	7.53859	16.8307	7.95373	6.04902	29.0906	16.1976	15.1391	9.593	20.1425	2.0997	1.07019	0.392102	1	conserved Plasmodium protein, unknown function
PFIT_1325200	68.5327	14.7268	13.4077	20.365	4.40767	0	8.65094	29.2581	4.35287	0.148775	-2.74879	0.39216	1	conserved Plasmodium protein, unknown function
PFIT_0313800	23.9864	7.36342	9.31723	10.8882	37.906	16.1976	8.65094	12.8888	20.9182	1.62297	0.698637	0.392214	1	conserved Plasmodium protein, unknown function
PFIT_0915100	216.563	29.4537	23.4067	39.5202	8.81534	32.3952	19.4646	77.2359	20.2251	0.261861	-1.93313	0.392238	1	type II NADH:ubiquinone oxidoreductase
PFIT_0629300	58.9381	5.25959	6.59023	11.6948	1.76307	0	2.16273	20.6207	1.3086	0.0634607	-3.97799	0.39251	1	conserved Plasmodium protein, unknown function
PFIT_1130500	41.8049	27.3498	23.1794	19.3569	59.9443	32.3952	32.441	27.9228	41.5935	1.48959	0.574918	0.392591	1	conserved Plasmodium protein, unknown function
PFIT_0714700	47.2875	43.1286	13.1805	11.6948	52.8921	32.3952	41.092	28.8228	42.1264	1.46156	0.547513	0.392732	1	cysteine desulfurase, putative
PFIT_1429000	106.911	125.178	80.6735	56.0542	154.269	178.174	129.764	92.2042	154.069	1.67095	0.74067	0.392862	1	exosome complex exonuclease rrp41, putative
PFIT_1313500	31.525	14.7268	13.8622	9.07352	39.6691	0	15.1391	17.2969	18.2694	1.05622	0.0789157	0.393304	1	conserved Plasmodium protein, unknown function
PFIT_bin00400	28.0984	7.36342	4.99949	6.25065	29.0906	0	15.1391	11.678	14.7433	1.26248	0.336264	0.393314	1	erythrocyte membrane protein 1, PfEMP1, putative
PFIT_0217900	368.706	467.051	362.236	338.543	543.907	647.905	650.983	384.134	614.265	1.59909	0.677252	0.394745	1	small nuclear ribonucleoprotein Sm D2, putative
PFIT_1434000	252.885	165.151	64.5388	87.9124	211.568	48.5929	114.625	142.622	124.929	0.875943	-0.191091	0.394869	1	conserved Plasmodium protein, unknown function
PFIT_0404000	66.4767	91.5168	79.9918	88.3156	39.6691	178.174	60.5566	81.5752	92.7998	1.1376	0.185991	0.394905	1	liver specific protein 2, putative (LISP2)
PFIT_1204800	54.1408	2.10383	8.18098	9.47679	1.76307	0	0	18.4756	0.58769	0.031809	-4.97442	0.395146	1	conserved Plasmodium protein, unknown function
PFIT_1472500	241.235	54.6997	24.9974	40.9317	14.9861	0	6.4882	90.4659	7.1581	0.0791248	-3.65973	0.39523	1	diacylglycerol kinase, putative
PFIT_0614500	279.613	25.246	53.6309	65.7326	17.6307	32.3952	28.1156	106.056	26.0472	0.245599	-2.02562	0.395416	1	cdc2-related protein kinase 5
PFIT_1409400	516.736	368.171	382.006	389.153	615.311	469.731	482.29	414.017	522.444	1.26189	0.335587	0.39557	1	DNA-repair helicase, putative
PFIT_1414400	95.9457	27.3498	22.4977	29.2369	15.8676	0	0	43.7575	5.28921	0.120875	-3.04841	0.395607	1	30S ribosomal protein S9, putative
PFIT_0728600	41.8049	7.36342	5.22674	8.06535	0.881534	16.1976	2.16273	15.6151	6.41396	0.410754	-1.28365	0.395792	1	conserved Plasmodium protein, unknown function
PFIT_1417600	76.0712	13.6749	15.2257	22.3814	8.81534	0	0	31.8383	2.93845	0.0922928	-3.43764	0.395796	1	conserved Plasmodium protein, unknown function
PFIT_1025400	678.473	225.11	79.0828	145.58	76.6935	97.1857	56.2311	282.061	76.7034	0.271939	-1.87865	0.396075	1	conserved Plasmodium protein, unknown function
PFIT_0708000	213.137	41.0248	57.0396	63.313	35.2614	48.5929	23.7901	93.6285	35.8814	0.383232	-1.38371	0.396495	1	Cg1 protein
PFIT_1467000	5991.81	8990.74	4865.41	3908.27	7941.74	6883.99	6520.65	5939.06	7115.46	1.19808	0.260723	0.39652	1	40S ribosomal protein S3, putative
PFIT_1332500	359.796	259.824	151.575	191.552	377.297	242.964	166.531	240.687	262.264	1.08965	0.123862	0.396574	1	ubiquitin-activating enzyme
PFIT_0516900	328.271	43.1286	48.8586	75.2094	22.0384	0	8.65094	123.867	10.2298	0.0825867	-3.59795	0.396656	1	transcription factor with AP2 domain(s)
PFIT_1206700	1757.86	1895.55	2004.57	2369.2	1312.6	1522.58	1580.96	2006.8	1472.05	0.733531	-0.44707	0.396985	1	small subunit rRNA processing factor, putative
PFIT_0321200	302.229	46.2844	42.2684	62.7081	18.5122	16.1976	19.4646	113.372	18.0582	0.159282	-2.65035	0.397072	1	conserved Plasmodium protein, unknown function
PFIT_0907700	55.5114	12.623	15.2257	23.1879	2.6446	48.5929	19.4646	26.637	23.5674	0.88476	-0.176642	0.397247	1	conserved Plasmodium protein, unknown function
PFIT_1206600	431.756	93.6206	48.4041	81.6617	31.7352	0	4.32547	163.861	12.0202	0.0733565	-3.76893	0.39738	1	conserved Plasmodium protein, unknown function
PFIT_0715300	341.293	90.4649	102.489	199.618	90.798	32.3952	58.3938	183.466	60.529	0.329919	-1.59981	0.397942	1	conserved Plasmodium protein, unknown function
PFIT_1006400	1680.42	2760.23	1741.87	1391.07	1133.65	1684.55	1619.89	1893.4	1479.36	0.781328	-0.355999	0.398504	1	RNA binding protein, putative
PFIT_1470200	62.3647	34.7133	50.9039	43.5529	84.6273	32.3952	75.6957	47.8837	64.2394	1.34157	0.423925	0.39881	1	conserved Plasmodium protein, unknown function
PFIT_1235900	303.6	187.241	122.487	101.623	96.9688	129.581	86.5094	178.738	104.353	0.583833	-0.776373	0.398994	1	conserved Plasmodium protein, unknown function
PFIT_1350700	7247.33	11976.1	6336.85	5761.69	10503.5	8698.12	8536.31	7830.49	9245.97	1.18077	0.239723	0.399343	1	60S ribosomal protein L17, putative
PFIT_0214900	212.451	172.514	242.702	261.721	315.589	145.779	352.526	222.347	271.298	1.22015	0.287064	0.399348	1	conserved Plasmodium protein, unknown function
PFIT_0215400	74.0153	10.5192	10.2262	11.2915	2.6446	0	4.32547	26.513	2.32336	0.0876308	-3.51242	0.400416	1	DEAD/DEAH box helicase, putative
PFIT_0525700	13.7065	10.5192	10.6807	7.05719	26.446	0	21.6273	10.4909	16.0245	1.52746	0.611137	0.400483	1	ribosomal large subunit pseudouridylate synthase, putative
PFIT_0625200	217.249	227.214	237.248	155.258	283.854	388.743	464.988	209.242	379.195	1.81223	0.857766	0.400836	1	3-oxoacyl-acyl-carrier protein synthase I/II
PFIT_0416200	42.4902	5.25959	6.81748	2.01634	0	0	2.16273	14.1459	0.720912	0.0509625	-4.29442	0.401437	1	conserved Plasmodium protein, unknown function
PFIT_1446600	1502.24	3015.85	1814.13	2191.76	2973.42	1749.34	2100.02	2130.99	2274.26	1.06723	0.0938698	0.401489	1	protein serine/threonine kinase-1
PFIT_1214200	23.3011	41.0248	53.1764	40.5284	79.3381	97.1857	90.8349	39.5077	89.1196	2.25575	1.17361	0.401637	1	adrenodoxin-type ferredoxin, putative
PFIT_1225300	761.398	926.739	1144.43	1351.75	671.729	842.276	878.07	1046.08	797.359	0.762235	-0.391692	0.401638	1	conserved Plasmodium protein, unknown function
PFIT_1253400	30.1544	26.2979	36.8144	36.2941	6.17074	0	10.8137	32.3902	5.66147	0.17479	-2.51631	0.401653	1	Plasmodium exported protein, unknown function
PFIT_0530200	28.7837	71.5304	31.8149	24.3977	76.6935	80.9881	51.9056	39.1317	69.8624	1.78532	0.83618	0.401795	1	RAP protein, putative
PFIT_bin01100	2.05598	1.05192	4.09049	3.62941	16.7492	0	4.32547	2.70695	7.02487	2.59513	1.3758	0.402073	1	rifin (RIF)
PFIT_0806000	453.001	65.2189	61.1301	96.1794	23.8014	16.1976	36.7665	168.882	25.5885	0.151517	-2.72245	0.40223	1	filament assembling protein, putative
PFIT_0719600	60.9941	38.9209	37.4961	17.1389	69.6412	16.1976	43.2547	38.6375	43.0312	1.11372	0.15538	0.40227	1	conserved Plasmodium protein, unknown function
PFIT_0309100	440.665	712.148	409.731	347.617	261.816	259.162	365.502	477.54	295.493	0.618782	-0.692496	0.402483	1	aurora-related kinase 2, putative
PFIT_1137400.1	55.5114	13.6749	7.72648	15.9291	4.40767	0	0	23.2105	1.46922	0.0633	-3.98165	0.402493	1	conserved Plasmodium protein, unknown function
PFIT_0301500	1385.73	1161.32	1692.55	1870.96	1054.32	1133.83	1061.9	1527.64	1083.35	0.709166	-0.495805	0.402662	1	Plasmodium exported protein (hyp1), unknown function
PFIT_0319200	349.517	509.128	544.944	558.526	316.471	421.138	346.038	490.529	361.216	0.73638	-0.441477	0.402747	1	endonuclease/exonuclease/phosphatase family protein, putative
PFIT_1470400	193.262	113.607	184.072	191.955	282.091	226.767	214.111	170.724	240.989	1.41157	0.497303	0.402991	1	small subunit rRNA processing KH domain protein, putative
PFIT_0909500	299.488	474.415	581.758	662.166	317.352	210.569	335.224	504.457	287.715	0.570347	-0.810089	0.403452	1	apoptosis-related protein, putative
PFIT_0415300	9.59457	7.36342	8.86273	6.25065	27.3276	16.1976	12.9764	8.01784	18.8339	2.34899	1.23204	0.403976	1	CDGSH iron-sulfur domain-containing protein, putative
PFIT_0314900	93.2044	5.25959	10.2262	16.9372	1.76307	0	4.32547	31.4069	2.02951	0.06462	-3.95187	0.40424	1	conserved Plasmodium membrane protein, unknown function
PFIT_1321700	238.494	30.5056	19.5434	41.1333	7.05228	0	10.8137	82.419	5.95532	0.0722566	-3.79073	0.404244	1	DHHC-type zinc finger protein, putative
PFIT_1106400	6441.38	7269.8	6676.59	7047.1	9300.19	9815.76	10670.9	6858.72	9928.96	1.44764	0.533704	0.40461	1	translocon component PTEX88
PFIT_1100300	0.685327	7.36342	2.04524	1.61307	16.7492	0	2.16273	2.92677	6.30396	2.1539	1.10695	0.405188	1	stevor
PFIT_1320700.2	224.787	27.3498	18.8617	34.681	8.81534	0	0	76.4199	2.93845	0.0384513	-4.70082	0.405217	1	3',5'-cyclic nucleotide phosphodiesterase, putative
PFIT_0525100	31.525	65.2189	73.6288	62.1032	16.7492	80.9881	56.2311	58.119	51.3228	0.883064	-0.17941	0.405436	1	zinc finger protein, putative
PFIT_0610600	267.277	43.1286	27.7244	47.5856	10.5784	16.1976	23.7901	96.429	16.8554	0.174796	-2.51626	0.405822	1	conserved Plasmodium protein, unknown function
PFIT_0313700	79.4979	44.1805	21.1342	18.9536	77.575	0	6.4882	40.9415	28.0211	0.684417	-0.547053	0.40612	1	conserved Plasmodium protein, unknown function
PFIT_1305600	1123.25	1122.4	553.807	459.927	1069.3	1473.98	1159.23	814.845	1234.17	1.51461	0.598944	0.406198	1	26S proteasome regulatory subunit, putative
PFIT_0823100	378.986	230.37	325.194	258.495	459.279	534.521	436.872	298.261	476.891	1.59891	0.677085	0.406344	1	phosphatidylglycerophosphate synthase
PFIT_1405000	22.6158	65.2189	12.0442	16.7356	56.4182	16.1976	19.4646	29.1536	30.6935	1.05282	0.0742573	0.406682	1	DNA-directed RNA polymerase II subunit RPB4, putative
PFIT_1331300	246.718	201.968	268.382	258.495	366.718	291.557	356.851	243.89	338.376	1.38741	0.472392	0.406749	1	syntaxin, Qa-SNARE family
PFIT_1327700	39.7489	82.0495	37.2689	28.8336	78.4566	0	43.2547	46.9753	40.5704	0.863655	-0.211473	0.407027	1	conserved Plasmodium protein, unknown function
PFIT_0506000	80.8685	75.738	99.7625	79.4437	137.519	64.7905	118.95	83.9532	107.087	1.27555	0.351123	0.407125	1	conserved Plasmodium protein, unknown function
PFIT_0402200	108.282	65.2189	82.4915	78.8388	148.979	80.9881	75.6957	83.7077	101.888	1.21718	0.283548	0.407278	1	ubiquitin specific protease, putative
PFIT_0727800	424.902	460.74	569.26	615.991	333.22	388.743	369.828	517.723	363.93	0.702943	-0.50852	0.408677	1	RNA binding protein, putative
PFIT_0803800	8444.59	7247.71	10591.2	12180.3	6630.02	6883.99	7431.16	9615.95	6981.72	0.726057	-0.461846	0.409055	1	Plasmodium exported protein (PHISTc), unknown function
PFIT_0914500	588.01	112.555	88.6273	121.384	37.906	129.581	112.462	227.644	93.3164	0.409922	-1.28658	0.409087	1	conserved Plasmodium protein, unknown function
PFIT_1431000	2581.63	2030.2	2724.27	2878.93	1648.47	2575.42	2374.68	2553.75	2199.52	0.86129	-0.215428	0.409135	1	coatamer beta subunit, putative
PFIT_0218500	24.6718	65.2189	57.4941	50.6101	83.7458	64.7905	108.137	49.4987	85.5577	1.72848	0.789506	0.409469	1	conserved protein, unknown function
PFIT_0825100	161.052	167.255	209.069	164.735	267.986	275.36	300.62	175.528	281.322	1.60272	0.680524	0.409665	1	conserved Plasmodium membrane protein, unknown function
PFIT_1106700	14.3919	14.7268	13.635	14.1144	37.0244	97.1857	51.9056	14.217	62.0386	4.36369	2.12555	0.409895	1	conserved Plasmodium membrane protein, unknown function
PFIT_0826600	1.37065	2.10383	2.49974	1.41144	14.1046	0	6.4882	1.84642	6.86425	3.71761	1.89437	0.409948	1	conserved Plasmodium protein, unknown function
PFIT_1326600	204.227	32.6094	25.4519	44.3595	15.8676	16.1976	6.4882	76.662	12.8511	0.167634	-2.57661	0.410366	1	conserved Plasmodium protein, unknown function
PFIT_0733800	0	0	0.227249	0	10.5784	0	0	0.0568123	3.52614	62.0664	5.95574	0.410381	1	stevor
PFIT_bin08800	1.37065	4.20767	4.54499	7.46045	19.3938	0	0	4.39594	6.46459	1.47058	0.556386	0.41068	1	rifin
PFIT_1441600	176.129	11.5711	12.4987	23.9944	2.6446	0	4.32547	56.0483	2.32336	0.0414528	-4.59239	0.410775	1	conserved Plasmodium protein, unknown function
PFIT_0904200	1987.45	2420.46	2438.16	2517	1429.85	1603.56	2160.57	2340.77	1731.33	0.739642	-0.435101	0.410911	1	GTPase activator, putative
PFIT_0519600	2426.74	3083.17	2413.39	2157.68	3390.38	3336.71	3512.28	2520.25	3413.12	1.35428	0.437529	0.411008	1	40S ribosomal protein S24, putative
PFIT_1308500	1499.49	1473.74	1489.39	1577.18	931.782	1312.01	1381.99	1509.95	1208.59	0.800418	-0.321174	0.411173	1	U4/U6 small nuclear ribonucleoprotein PRP3, putative
PFIT_0516400	583.898	1545.27	919.906	760.765	1236.79	1117.64	1410.1	952.459	1254.84	1.31748	0.39778	0.411657	1	tRNA pseudouridine synthase, putative
PFIT_0810400	982.758	883.61	744.242	599.256	1122.19	1150.03	1027.3	802.467	1099.84	1.37058	0.454782	0.411813	1	proteasome subunit alpha, putative
PFIT_1250700	85.6658	39.9729	35.6782	34.8827	81.1012	16.1976	60.5566	49.0499	52.6185	1.07275	0.10132	0.411825	1	adaptor-related protein complex 3, sigma 2 subunit, putative
PFIT_0826500	43.1756	96.7764	53.4036	53.433	122.533	194.371	82.1839	61.6971	133.03	2.15617	1.10847	0.411895	1	lipoate-protein ligase (LipB)
PFIT_0815800	52.0848	34.7133	89.9908	70.5719	23.8014	113.383	56.2311	61.8402	64.472	1.04256	0.0601275	0.412148	1	probable protein, unknown function
PFIT_1001800	607.199	961.452	1418.95	1559.64	757.238	1085.24	1003.51	1136.81	948.663	0.834496	-0.261023	0.412277	1	tryptophan-rich antigen 3
PFIT_1324000	156.94	215.643	93.854	83.6781	189.53	210.569	224.924	137.529	208.341	1.51489	0.599215	0.41241	1	dihydrofolate synthase/folylpolyglutamate synthase
PFIT_0629400	132.953	110.451	140.895	118.762	201.871	113.383	149.229	125.765	154.828	1.23108	0.29993	0.412611	1	microtubule-associated protein ytm1 homologue, putative
PFIT_0614100	13.0212	8.41534	5.90848	4.63758	20.2753	48.5929	36.7665	7.99565	35.2115	4.40384	2.13876	0.412631	1	enoyl-acyl carrier reductase
PFIT_1128800	207.654	114.659	100.217	219.378	94.3242	64.7905	62.7193	160.477	73.9447	0.460781	-1.11785	0.412654	1	conserved Plasmodium protein, unknown function
PFIT_1131200	1175.34	956.193	754.695	657.931	1175.09	1360.6	1347.38	886.039	1294.36	1.46084	0.546794	0.413165	1	26S proteasome regulatory subunit 6a, putative
PFIT_0721900	85.6658	264.031	95.2175	77.2258	187.767	129.581	153.554	130.535	156.967	1.20249	0.266027	0.413184	1	metallo-hydrolase/oxidoreductase, putative
PFIT_0834700	10.2799	80.9976	119.533	133.885	35.2614	48.5929	64.882	86.1739	49.5788	0.575334	-0.797529	0.413322	1	Plasmodium exported protein (PHISTa), unknown function, pseudogene
PFIT_0305000	230.955	199.864	96.8082	94.163	238.896	64.7905	71.3703	155.448	125.019	0.804251	-0.314283	0.413445	1	conserved Plasmodium protein, unknown function
PFIT_1026600	176.129	234.578	332.693	317.573	394.046	502.126	542.846	265.243	479.673	1.80843	0.854735	0.414222	1	mitochondrial ribosomal protein S22 precursor, putative
PFIT_0303000	383.783	212.487	127.941	123.4	293.551	210.569	237.901	211.903	247.34	1.16723	0.223094	0.414745	1	conserved Plasmodium protein, unknown function
PFIT_0201200	0	0	0	0	1.76307	0	10.8137	0	4.19225	#DIV/0!	#DIV/0!	0.414807	1	erythrocyte membrane protein 3
PFIT_1437500	14920.2	26070.7	19518.7	22838.9	14092.2	12828.5	15104.5	20837.1	14008.4	0.672282	-0.572862	0.415033	1	translocon component PTEX150
PFIT_0704800	42.4902	7.36342	24.3157	19.3569	54.6551	80.9881	49.7429	23.3816	61.7954	2.64291	1.40213	0.415102	1	ATP synthase subunit C, putative
PFIT_0913500	12.3359	21.0383	14.0895	14.1144	41.4321	48.5929	25.9528	15.3945	38.6593	2.51124	1.3284	0.415139	1	conserved Plasmodium protein, unknown function
PFIT_1202300	826.504	994.062	1321.91	1638.28	853.325	664.102	705.052	1195.19	740.826	0.619841	-0.69003	0.415279	1	conserved protein, unknown function
PFIT_1223200	2208.81	1759.86	2414.3	2293.79	1522.41	1231.02	1343.06	2169.19	1365.5	0.629497	-0.66773	0.415303	1	conserved Plasmodium protein, unknown function
PFIT_0411700	0.685327	2.10383	0.454499	0.403268	12.3415	0	2.16273	0.911732	4.83474	5.30281	2.40676	0.415329	1	rifin, pseudogene
PFIT_1150200	2.05598	1.05192	1.13625	0.201634	13.223	0	2.16273	1.11144	5.12858	4.61434	2.20612	0.415407	1	rifin
PFIT_1412500	481.785	505.972	721.744	709.953	360.548	728.893	640.17	604.863	576.537	0.953168	-0.069197	0.415481	1	conserved Plasmodium protein, unknown function
PFIT_1230100	121.988	48.3882	30.6787	35.0843	105.784	48.5929	30.2783	59.0348	61.5518	1.04263	0.0602341	0.415661	1	heat shock protein hslv
PFIT_1339100	100.058	120.97	36.1327	39.117	128.704	113.383	45.4174	74.0694	95.8349	1.29385	0.371673	0.415764	1	ABC transporter (MDR family), putative
PFIT_1364100	30.8397	57.8554	42.2684	46.5774	86.3904	64.7905	58.3938	44.3852	69.8582	1.57391	0.65435	0.41585	1	mitochondrial ribosomal protein S17 precursor, putative
PFIT_0201400	1552.26	400.78	1040.12	1362.64	674.374	777.486	958.092	1088.95	803.317	0.737698	-0.438899	0.415911	1	liver stage associated protein 2 (LSAP2)
PFIT_0109400	72.6446	62.0631	79.5373	71.1768	111.073	97.1857	155.717	71.3554	121.325	1.7003	0.765785	0.415927	1	adenylate kinase-like protein 1 (AKLP1)
PFIT_1006600	90.4631	92.5687	50.9039	32.0598	111.955	80.9881	64.882	66.4989	85.9417	1.29238	0.370028	0.416171	1	conserved membrane protein, unknown function
PFIT_1301700	908.058	588.022	980.808	1087.81	595.917	890.869	733.167	891.176	739.985	0.830346	-0.268215	0.41629	1	conserved Plasmodium protein, unknown function
PFIT_0534200	71.9593	30.5056	105.444	116.141	37.0244	80.9881	56.2311	81.0124	58.0812	0.716942	-0.480071	0.416333	1	conserved Plasmodium protein, unknown function
PFIT_0310400	1076.65	1148.69	1081.48	831.538	1420.15	1263.41	1356.03	1034.59	1346.53	1.30151	0.380191	0.416371	1	DEAD box helicase, putative
PFIT_1232500	112.394	16.8307	19.5434	44.9644	15.8676	16.1976	12.9764	48.433	15.0139	0.309993	-1.68969	0.416676	1	conserved Plasmodium protein, unknown function
PFIT_0727500	159.681	39.9729	23.1794	31.8582	13.223	0	12.9764	63.6729	8.73314	0.137156	-2.86611	0.416715	1	zinc finger, C3HC4 type, putative
PFIT_1442800	158.31	78.8938	81.5825	81.6617	158.676	80.9881	110.299	100.112	116.655	1.16524	0.220627	0.416923	1	acid cluster protein 33 homologue, putative
PFIT_1149900	4.11196	5.25959	2.49974	2.82287	17.6307	16.1976	8.65094	3.67354	14.1597	3.85452	1.94655	0.417888	1	rifin (RIF)
PFIT_0700300	1.37065	1.05192	2.72699	3.62941	14.9861	0	4.32547	2.19474	6.43719	2.933	1.55238	0.417895	1	stevor
PFIT_0306700	2091.62	3154.7	2341.12	1746.35	3089.78	3579.67	3488.49	2333.45	3385.98	1.45106	0.537111	0.418055	1	T-complex protein beta subunit, putative
PFIT_0408100	181.612	35.7652	27.7244	34.2778	13.223	0	10.8137	69.8447	8.01223	0.114715	-3.12388	0.418311	1	conserved Plasmodium protein, unknown function
PFIT_1229800	47.9729	6.3115	7.95373	12.7029	2.6446	0	0	18.7353	0.881534	0.0470522	-4.40959	0.41852	1	conserved Plasmodium protein, unknown function
PFIT_0411800	1.37065	8.41534	2.27249	0.806535	16.7492	0	0	3.21625	5.58305	1.73589	0.795672	0.418529	1	rifin (RIF)
PFIT_1320100	87.0365	165.151	118.624	100.817	62.5889	32.3952	41.092	117.907	45.3587	0.384699	-1.3782	0.418573	1	RNA-binding protein, putative
PFIT_1027700	407.769	473.363	852.64	1066.24	460.161	518.324	577.45	700.003	518.645	0.740918	-0.432613	0.419063	1	nucleolar preribosomal assembly protein, putative
PFIT_0723200	212.451	147.268	85.9003	95.3728	203.634	129.581	136.252	135.248	156.489	1.15705	0.210454	0.419084	1	exonuclease I, putative
PFIT_0833700	74.0153	131.49	47.4951	41.7382	122.533	113.383	73.533	73.6846	103.15	1.39988	0.485308	0.419281	1	surface-associated interspersed protein 8.2 (SURFIN 8.2) (SURF8.2)
PFIT_0810000	468.763	491.245	413.594	380.685	628.534	340.15	415.245	438.572	461.31	1.05185	0.0729226	0.419301	1	RNA helicase, putative
PFIT_0824700	187.779	302.952	477.451	500.254	587.102	485.929	452.012	367.109	508.347	1.38473	0.469606	0.419535	1	secretory complex protein 61 beta subunit
PFIT_1219300	1536.5	1501.09	1451.9	1230.97	2002.85	1943.71	1812.37	1430.11	1919.64	1.3423	0.424708	0.420105	1	aminophospholipid-transporting P-ATPase
PFIT_0823800	516.051	279.81	424.275	417.785	235.37	356.348	371.99	409.48	321.236	0.784497	-0.350161	0.420226	1	conserved Plasmodium protein, unknown function
PFIT_1205000	426.958	332.406	394.732	345.802	546.551	631.707	583.938	374.975	587.399	1.5665	0.647548	0.420252	1	conserved Plasmodium protein, unknown function
PFIT_1312100	1082.82	1715.68	1303.28	1600.97	965.28	826.079	932.139	1425.69	907.833	0.636769	-0.651157	0.420331	1	eukaryotic translation initation factor 4 gamma, putative
PFIT_1304900	2.74131	1.05192	2.95424	1.2098	14.9861	0	2.16273	1.98932	5.71627	2.87349	1.5228	0.420422	1	conserved Plasmodium protein, unknown function
PFIT_1209100.2	37.0076	12.623	9.54447	21.7765	2.6446	0	2.16273	20.2379	1.60245	0.0791805	-3.65871	0.420684	1	cGMP-specific phosphodiesterase
PFIT_0419600	2.05598	1.05192	0.227249	0	12.3415	0	0	0.833787	4.11383	4.93391	2.30273	0.420878	1	unspecified product
PFIT_0622400	229.584	254.564	240.657	226.233	127.822	161.976	188.158	237.76	159.319	0.670084	-0.577587	0.421217	1	superoxide dismutase
PFIT_1224900	385.154	408.144	519.492	680.716	330.575	421.138	363.339	498.376	371.684	0.74579	-0.423158	0.42128	1	conserved Plasmodium protein, unknown function
PFIT_1346100	114.45	11.5711	5.45399	7.25882	0.881534	0	2.16273	34.6834	1.01476	0.0292577	-5.09504	0.421399	1	conserved Plasmodium protein, unknown function
PFIT_0628500	91.8338	59.9593	118.624	122.795	161.321	113.383	160.042	98.3031	144.916	1.47417	0.559904	0.421471	1	conserved Plasmodium protein, unknown function
PFIT_1344800	184.353	19.9864	17.0437	32.8663	7.05228	16.1976	10.8137	63.5623	11.3545	0.178636	-2.4849	0.421868	1	inner membrane complex protein
PFIT_1440200	160.366	44.1805	53.1764	47.5856	33.4983	48.5929	32.441	76.3272	38.1774	0.500181	-0.999479	0.421935	1	copper transporter
PFIT_1001200	1363.11	145.165	140.213	200.222	44.9583	16.1976	49.7429	462.179	36.9663	0.0799826	-3.64417	0.422067	1	alpha/beta hydrolase, putative
PFIT_1451800	598.975	724.771	731.061	676.885	977.622	890.869	904.023	682.923	924.171	1.35326	0.436437	0.422095	1	conserved Plasmodium protein, unknown function
PFIT_0832700	154.884	174.618	123.169	105.253	78.4566	161.976	77.8585	139.481	106.097	0.760656	-0.394684	0.422138	1	unspecified product
PFIT_1360700	115.135	18.9345	10.4535	14.5176	5.28921	0	0	39.7601	1.76307	0.0443426	-4.49516	0.422186	1	cytochrome c oxidase subunit 2, putative
PFIT_0621400	54.1408	69.4265	39.7686	28.0271	90.798	113.383	58.3938	47.8408	87.5251	1.82951	0.871456	0.422322	1	RNA methyltransferase, putative
PFIT_0913000	524.96	534.374	523.583	508.319	745.778	923.264	841.304	522.809	836.782	1.60055	0.678568	0.42233	1	26S proteasome regulatory subunit, putative
PFIT_0724300	1.37065	0	2.72699	2.82287	14.1046	0	4.32547	1.73013	6.14334	3.5508	1.82814	0.422452	1	unspecified product
PFIT_0931500	1329.53	1049.81	2408.84	2901.91	1355.8	1214.82	1323.59	1922.53	1298.07	0.675191	-0.566633	0.42262	1	nucleolar protein Nop52, putative
PFIT_0812000	629.815	812.08	574.259	515.376	883.298	696.498	705.052	632.883	761.616	1.20341	0.267125	0.422753	1	asparagine-rich antigen Pfa55-14
PFIT_1232200	259.739	244.045	247.702	331.284	154.269	210.569	218.436	270.692	194.425	0.718249	-0.477444	0.42289	1	conserved protein, unknown function
PFIT_1345600	3913.9	4118.26	4417.5	4285.32	2915.23	2818.39	2869.95	4183.75	2867.86	0.685476	-0.544822	0.42309	1	conserved Plasmodium protein, unknown function
PFIT_0409900	58.2528	55.7516	13.4077	14.9209	59.9443	16.1976	32.441	35.5832	36.1943	1.01717	0.0245655	0.423143	1	conserved Plasmodium protein, unknown function
PFIT_0617800.2	42.4902	4.20767	2.95424	6.04902	0.881534	0	0	13.9253	0.293845	0.0211015	-5.56651	0.423152	1	N-acetylglucosamine transferase
PFIT_0213500	3998.2	4144.55	4666.11	5625.38	2756.56	4098	5082.43	4608.56	3978.99	0.863392	-0.211912	0.423531	1	protein transport protein sec31
PFIT_0832400	19.1891	4.20767	7.49923	11.6948	0	0	0	10.6477	0	0	#DIV/0!	0.423788	1	conserved Plasmodium protein, unknown function
PFIT_0537200	2.05598	1.05192	2.72699	1.8147	14.9861	16.1976	6.4882	1.9124	12.5573	6.56626	2.71507	0.424255	1	rifin (RIF)
PFIT_1025500	467.393	758.432	564.715	465.371	815.419	599.312	551.497	563.978	655.41	1.16212	0.216759	0.424342	1	conserved Plasmodium protein, unknown function
PFIT_1428600.1	67.8473	39.9729	35.9054	32.8663	74.9304	32.3952	62.7193	44.148	56.6817	1.2839	0.360535	0.424452	1	conserved Plasmodium membrane protein, unknown function
PFIT_0607230	61.6794	65.2189	55.9034	38.5121	94.3242	16.1976	47.5802	55.3284	52.7007	0.952506	-0.0701997	0.42455	1	conserved Plasmodium protein, unknown function
PFIT_0809200	338.551	27.3498	30.4514	59.0787	5.28921	0	25.9528	113.858	10.414	0.091465	-3.45064	0.424571	1	ferlin like protein, putative
PFIT_1431800	30.8397	9.46725	26.1337	42.948	7.93381	16.1976	2.16273	27.3472	8.76472	0.320498	-1.64161	0.424643	1	exodeoxyribonuclease III, putative
PFIT_0612500	140.492	158.839	59.9938	80.6535	175.425	32.3952	36.7665	109.995	81.529	0.741209	-0.432048	0.424947	1	adapter-related protein, putative
PFIT_0418200	1229.48	1248.63	1300.78	1216.86	726.384	1133.83	1308.45	1248.93	1056.22	0.8457	-0.241782	0.425611	1	ran binding protein 1, putative
PFIT_1310000	696.292	703.733	941.267	893.238	1162.74	1133.83	1176.53	808.632	1157.7	1.43168	0.517708	0.425706	1	conserved Plasmodium protein, unknown function
PFIT_1466400	302.914	333.458	406.322	397.42	498.067	469.731	631.519	360.029	533.106	1.48073	0.56631	0.42622	1	tRNA 3'-trailer sequence RNase, putative
PFIT_0611700	254.941	39.9729	83.1733	116.948	51.129	16.1976	41.092	123.759	36.1395	0.292016	-1.77588	0.426426	1	6-cysteine protein
PFIT_0216000	1372.71	1050.87	1442.35	1941.33	949.413	1101.44	1260.87	1451.81	1103.91	0.760365	-0.395236	0.426629	1	MtN3-like protein
PFIT_1227200	389.265	53.6478	40.4504	61.4983	17.6307	0	10.8137	136.215	9.48145	0.0696063	-3.84464	0.426962	1	cyclin
PFIT_0409800	21.9304	64.1669	9.54447	11.6948	47.6029	0	17.3019	26.8342	21.6349	0.806245	-0.310709	0.427171	1	conserved Plasmodium protein, unknown function
PFIT_0213200	13.0212	14.7268	10.908	11.6948	30.8537	0	10.8137	12.5877	13.8891	1.10339	0.141942	0.427392	1	conserved Plasmodium protein, unknown function
PFIT_1332100	814.853	1112.93	829.915	867.832	1254.42	1133.83	1154.9	906.382	1181.05	1.30304	0.381882	0.427437	1	translation initiation factor 6, putative
PFIT_0715700	697.662	107.296	53.8581	95.3728	28.2091	0	12.9764	238.547	13.7285	0.0575505	-4.11903	0.427577	1	conserved Plasmodium protein, unknown function
PFIT_1442100	70.5886	17.8826	11.5897	35.0843	8.81534	0	6.4882	33.7863	5.10118	0.150984	-2.72753	0.427597	1	conserved Plasmodium protein, unknown function
PFIT_0607600	1423.42	1322.26	1515.07	1266.26	1967.58	2138.09	1868.6	1381.75	1991.42	1.44123	0.5273	0.428099	1	chaperone, putative
PFIT_1324400	83.6098	316.627	172.028	143.967	255.645	210.569	250.877	179.058	239.03	1.33493	0.416769	0.428103	1	oxidoreductase, putative
PFIT_1464500	367.335	693.213	554.261	620.226	373.771	437.336	367.665	558.759	392.924	0.703208	-0.507976	0.428377	1	DNA-directed RNA polymerase III subunit RPC4, putative
PFIT_1138500	43.1756	17.8826	27.2699	48.3921	8.81534	0	8.65094	34.1801	5.82209	0.170336	-2.55354	0.428848	1	conserved Plasmodium protein, unknown function
PFIT_0218000	847.064	1350.66	1022.62	1124.31	1581.47	1133.83	990.533	1086.16	1235.28	1.13729	0.185595	0.429231	1	conserved Plasmodium protein, unknown function
PFIT_1348700	2702.93	1697.79	1900.03	1933.67	1377.84	1312.01	1462.01	2058.61	1383.95	0.672276	-0.572874	0.42953	1	conserved Plasmodium protein, unknown function
PFIT_1344900	341.978	462.844	263.609	254.26	440.767	404.941	469.313	330.673	438.34	1.3256	0.406647	0.429612	1	isocitrate dehydrogenase (NADP), mitochondrial precursor
PFIT_0719200	472.875	487.038	663.568	664.384	389.638	242.964	320.085	571.966	317.562	0.555212	-0.84889	0.429976	1	conserved Plasmodium membrane protein, unknown function
PFIT_0709200	96.631	218.799	102.489	79.6454	192.175	64.7905	75.6957	124.391	110.887	0.891437	-0.165795	0.430032	1	conserved Plasmodium membrane protein, unknown function
PFIT_1003600	2189.62	2814.93	2748.35	2534.74	3655.72	2802.19	2688.28	2571.91	3048.73	1.1854	0.245368	0.430222	1	60S ribosomal protein L13, putative
PFIT_1445100	591.437	809.976	401.322	482.107	779.276	404.941	501.755	571.211	561.99	0.983859	-0.0234768	0.430352	1	heat shock protein 90, putative
PFIT_1357800	490.008	599.593	393.823	355.884	574.76	437.336	702.889	459.827	571.662	1.24321	0.31407	0.430747	1	HVA22-like protein, putative
PFIT_0416600	143.919	30.5056	32.4967	40.1251	15.8676	0	23.7901	61.7615	13.2192	0.214037	-2.22407	0.430987	1	conserved Plasmodium protein, unknown function
PFIT_0306400	98.687	6.3115	12.726	15.7274	4.40767	16.1976	4.32547	33.363	8.31025	0.249086	-2.00528	0.431023	1	conserved Plasmodium protein, unknown function
PFIT_1136700	187.779	42.0767	36.1327	44.7627	16.7492	32.3952	47.5802	77.6879	32.2415	0.415014	-1.26877	0.431646	1	conserved Plasmodium protein, unknown function
PFIT_1018500	3753.53	5315.34	5801.45	6363.16	3649.55	4502.94	4429.28	5308.37	4193.92	0.790059	-0.339968	0.431681	1	eukaryotic translation initiation factor subunit eIF2A, putative
PFIT_0710400	428.329	848.897	502.903	396.614	712.28	307.755	562.311	544.186	527.449	0.969244	-0.0450687	0.431719	1	regulator of chromosome condensation, putative
PFIT_0313200	11.6506	10.5192	10.908	7.25882	25.5645	16.1976	25.9528	10.0841	22.5716	2.23833	1.16243	0.431786	1	apicoplast conserved ycf19 protein precursor, unknown function
PFIT_0707000	39.0636	15.7788	43.8591	44.9644	67.8782	48.5929	73.533	35.9165	63.3347	1.76339	0.81835	0.431949	1	DNA-directed RNA polymerase 2 8.2 kDa polypeptide, putative
PFIT_1220600	766.195	581.71	361.781	351.851	693.768	372.545	456.337	515.384	507.55	0.984799	-0.0220988	0.432256	1	heterochromatin protein 1
PFIT_1354700	9.59457	14.7268	7.49923	7.86372	23.8014	0	17.3019	9.92109	13.7011	1.38101	0.465721	0.432308	1	conserved Plasmodium protein, unknown function
PFIT_1460100	58.2528	65.2189	89.7635	82.6699	34.3798	64.7905	41.092	73.9763	46.7541	0.632015	-0.661969	0.432651	1	conserved protein, unknown function
PFIT_1011800	145.975	18.9345	14.9985	27.6238	10.5784	16.1976	0	51.8828	8.92534	0.172029	-2.53928	0.433261	1	ubiquinol-cytochrome c reductase complex subunit, putative
PFIT_1215700	150.087	155.684	132.259	114.326	210.687	194.371	190.321	138.089	198.46	1.43719	0.523248	0.433266	1	serine--tRNA ligase, putative
PFIT_1204700	239.179	313.471	231.34	197.4	330.575	210.569	339.549	245.347	293.565	1.19653	0.258852	0.433387	1	O-phosphoseryl-tRNA(Sec) selenium transferase, putative (SEPSECS)
PFIT_1455200	304.285	476.518	351.1	376.854	253.882	291.557	203.297	377.189	249.579	0.66168	-0.595794	0.433461	1	RNA binding protein, putative
PFIT_0704200	491.379	79.9457	67.0386	116.948	44.0767	0	6.4882	188.828	16.855	0.0892611	-3.48582	0.433474	1	origin recognition complex subunit 2, putative
PFIT_1232600	9.59457	10.5192	7.27198	6.25065	28.2091	16.1976	2.16273	8.40909	15.5232	1.846	0.884399	0.433684	1	conserved Plasmodium protein, unknown function
PFIT_0918300	254.256	142.009	233.385	142.152	258.29	161.976	322.248	192.95	247.504	1.28274	0.359224	0.4338	1	50S ribosomal protein L3, apicoplast, putative
PFIT_0534500	263.165	27.3498	20.4524	38.1088	8.81534	16.1976	8.65094	87.2691	11.2213	0.128583	-2.95923	0.434251	1	conserved Plasmodium membrane protein, unknown function
PFIT_0106000	8330.14	10270.9	11532	12479.3	6962.36	8941.09	10110.8	10653.1	8671.41	0.81398	-0.296934	0.434418	1	lipid/sterol:H symporter
PFIT_0900150	17.1332	43.1286	54.0854	38.3104	69.6412	161.976	129.764	38.1644	120.461	3.15636	1.65826	0.434495	1	rifin (RIF)
PFIT_0728900	4.79729	2.10383	2.27249	2.62124	15.8676	0	0	2.94871	5.28921	1.79373	0.842966	0.434627	1	conserved Plasmodium protein, unknown function
PFIT_1455800	82.9245	144.113	60.4483	57.4657	123.415	194.371	170.856	86.2378	162.881	1.88874	0.917424	0.434643	1	mitochondrial ribosomal protein S11 precursor, putative
PFIT_0310700	324.159	217.747	496.994	660.149	283.854	178.174	263.854	424.763	241.961	0.569637	-0.811885	0.43484	1	conserved Plasmodium protein, unknown function
PFIT_0213800	736.041	741.602	1371.68	1501.37	676.137	1263.41	1247.9	1087.67	1062.48	0.976842	-0.0338028	0.43512	1	conserved Plasmodium protein, unknown function
PFIT_1128400	102.799	6.3115	9.31723	15.3242	4.40767	32.3952	4.32547	33.438	13.7095	0.409997	-1.28632	0.435198	1	protein disulfide isomerase, putative
PFIT_0532400	1868.89	1251.78	1907.99	1741.92	2303.45	2802.19	2895.9	1692.64	2667.18	1.57575	0.656038	0.435322	1	eukaryotic translation initiation factor 3, subunit 6, putative
PFIT_1244200	107.596	85.2053	44.0864	74.6045	128.704	48.5929	58.3938	77.8731	78.5636	1.00887	0.0127353	0.435376	1	glucose inhibited division protein a homologue, putative
PFIT_1339500	945.751	2261.62	1507.35	1627.99	1003.19	971.857	1301.97	1585.68	1092.34	0.688877	-0.537682	0.435461	1	nucleolar complex protein 2, putative
PFIT_1146200	52.7701	43.1286	33.1784	33.8745	77.575	32.3952	30.2783	40.7379	46.7495	1.14757	0.19858	0.435478	1	transporter, putative
PFIT_0107900	77.4419	100.984	26.8154	21.7765	88.1534	32.3952	43.2547	56.7545	54.6011	0.962059	-0.055803	0.436046	1	tubulin-specific chaperone a, putative
PFIT_0702600	283.725	123.074	336.329	307.693	422.255	453.533	369.828	262.705	415.205	1.5805	0.660379	0.436166	1	conserved Plasmodium protein, unknown function
PFIT_0509800	1041.7	1049.81	1178.06	1365.26	749.304	971.857	1025.14	1158.71	915.433	0.790046	-0.339992	0.436493	1	phosphatidylinositol 4-kinase
PFIT_0706800	237.808	196.709	364.054	352.053	408.15	323.952	486.615	287.656	406.239	1.41224	0.497987	0.437243	1	large ribosomal subunit processing protein, putative
PFIT_1022100	1149.98	1303.33	1481.67	1659.45	918.559	761.288	1100.83	1398.6	926.893	0.662727	-0.593513	0.437401	1	kelch protein, putative
PFIT_1351500	50.7142	61.0112	68.1748	44.9644	104.903	129.581	86.5094	56.2161	106.998	1.90333	0.928523	0.437423	1	conserved Plasmodium protein, unknown function
PFIT_0521600	19.8745	31.5575	17.271	14.7193	42.3137	0	15.1391	20.8556	19.1509	0.918265	-0.123017	0.437589	1	conserved Plasmodium protein, unknown function
PFIT_1367600	2.05598	1.05192	2.95424	1.00817	13.223	64.7905	6.4882	1.76758	28.1672	15.9355	3.99417	0.437657	1	mitochondrial import inner membrane translocase subunit Tim9, putative (TIM9)
PFIT_0304500	4.79729	14.7268	6.59023	4.63758	21.1568	16.1976	19.4646	7.68798	18.9397	2.46354	1.30074	0.437996	1	circumsporozoite (CS) protein
PFIT_1309300	25.3571	13.6749	12.2715	12.9046	39.6691	16.1976	8.65094	16.052	21.5059	1.33976	0.421977	0.43817	1	conserved Plasmodium protein, unknown function
PFIT_0718200	87.0365	114.659	128.169	119.166	181.596	161.976	164.368	112.257	169.313	1.50826	0.592885	0.438444	1	3'-5' exoribonuclease Csl4 homolog, putative
PFIT_0413900	302.914	542.789	686.748	797.865	378.178	291.557	436.872	582.579	368.869	0.633166	-0.659344	0.439448	1	CDK-related kinase
PFIT_1448200	2079.28	3663.83	3058.32	2569.82	3923.71	3061.35	3086.22	2842.81	3357.09	1.18091	0.239894	0.439639	1	40S ribosomal protein S2, putative
PFIT_1471700	171.332	327.146	169.528	144.168	297.077	210.569	192.483	203.044	233.377	1.14939	0.20087	0.439664	1	RAP protein, putative
PFIT_0304300	1006.74	1800.88	1463.71	1413.66	907.98	842.276	1150.57	1421.25	966.944	0.680348	-0.555655	0.439711	1	60S ribosomal protein L44, putative
PFIT_0831500	95.2604	13.6749	8.40823	15.5258	4.40767	0	2.16273	33.2173	2.19014	0.0659335	-3.92284	0.439738	1	folate transporter 1
PFIT_1236100	456.427	276.654	396.55	376.249	507.764	566.917	685.587	376.47	586.756	1.55857	0.640225	0.439779	1	conserved Plasmodium protein, unknown function
PFIT_1464200	215.878	108.347	165.665	144.571	256.527	259.162	192.483	158.615	236.057	1.48824	0.573604	0.439814	1	conserved Plasmodium protein, unknown function
PFIT_1212300	1359	2149.07	3763.25	4580.52	2050.45	2057.1	2078.39	2962.96	2061.98	0.695919	-0.523009	0.43993	1	eukaryotic translation initiation factor 3 subunit 10, putative
PFIT_0913400	433.812	578.554	524.037	413.954	632.06	615.51	815.351	487.589	687.64	1.41029	0.495987	0.440019	1	conserved Plasmodium protein, unknown function
PFIT_0207900	185.723	110.451	53.4036	67.1441	159.558	129.581	101.649	104.181	130.262	1.25035	0.322334	0.440059	1	ribosome-recycling factor, putative
PFIT_0716500	25.3571	9.46725	15.2257	26.8173	1.76307	0	4.32547	19.2168	2.02951	0.105611	-3.24317	0.440062	1	cysteine repeat modular protein 2
PFIT_0415100	142.548	32.6094	15.6802	24.3977	9.69688	0	8.65094	53.8088	6.11594	0.113661	-3.1372	0.440267	1	repressor of RNA polymerase III transcription MAF1, putative
PFIT_1108800	745.635	917.272	1106.93	1253.56	601.206	777.486	1051.09	1005.85	809.927	0.805217	-0.31255	0.440269	1	IWS1-like protein, putative
PFIT_0309400	3087.4	4687.34	3249.67	3025.52	4593.68	6317.07	5683.67	3512.48	5531.47	1.57481	0.655173	0.440289	1	asparagine synthetase, putative
PFIT_1367500	81.5539	59.9593	57.7213	42.7464	103.14	64.7905	67.0448	60.4952	78.3249	1.29473	0.372651	0.440412	1	conserved Plasmodium protein, unknown function
PFIT_0101100	54.8261	402.884	107.716	134.49	315.589	129.581	80.0212	174.979	175.064	1.00048	0.000698439	0.44042	1	serine/threonine protein kinase, FIKK family
PFIT_0709800	92.5191	28.4018	84.0823	66.1359	111.073	97.1857	127.601	67.7848	111.953	1.6516	0.723867	0.440427	1	mitochondrial ribosomal protein L1 precursor, putative
PFIT_1100900	308.397	246.149	345.646	353.867	198.345	178.174	201.134	313.515	192.551	0.614169	-0.703292	0.440692	1	Plasmodium exported protein (hyp5), unknown function
PFIT_0806600	617.479	983.543	447	375.846	773.987	761.288	763.445	605.967	766.24	1.26449	0.338558	0.441381	1	20S proteasome beta subunit
PFIT_1140000	1716.06	4541.13	1907.76	1393.49	3140.91	2559.22	2647.19	2389.61	2782.44	1.16439	0.219576	0.441452	1	transcription factor with AP2 domain(s)
PFIT_1347600	119.932	75.738	54.5399	54.2395	126.059	16.1976	28.1156	76.1124	56.7909	0.746145	-0.422472	0.441766	1	conserved Plasmodium membrane protein, unknown function
PFIT_0915800	84.2952	24.1941	10.908	14.7193	6.17074	0	10.8137	33.5291	5.66147	0.168852	-2.56617	0.441862	1	conserved Plasmodium protein, unknown function
PFIT_0707800	144.604	189.345	173.619	131.465	207.161	388.743	415.245	159.758	337.05	2.10975	1.07707	0.44189	1	Cg3 protein
PFIT_1435800	987.556	991.958	1416.9	1491.69	819.827	777.486	973.231	1222.03	856.848	0.70117	-0.512163	0.441977	1	methionine aminopeptidase 2
PFIT_0321100	359.796	534.374	557.443	508.722	314.708	356.348	367.665	490.084	346.24	0.706492	-0.501256	0.442784	1	conserved Plasmodium protein, unknown function
PFIT_1002800	15.7625	21.0383	8.18098	7.66209	30.8537	0	4.32547	13.161	11.7264	0.890997	-0.166508	0.442855	1	conserved Plasmodium protein, unknown function
PFIT_1444500	212.451	250.356	272.472	221.797	345.562	356.348	376.316	239.269	359.408	1.50211	0.586989	0.442873	1	U6 snRNA-associated Sm-like protein LSm5, putative
PFIT_0208700	134.324	62.0631	115.443	87.1058	171.018	161.976	118.95	99.7339	150.648	1.5105	0.595027	0.443045	1	conserved protein, unknown function
Pf_M7661101100	143.233	12.623	38.8596	51.4166	20.2753	0	6.4882	61.5331	8.92117	0.144981	-2.78606	0.444261	1	cytochrome c oxidase subunit 3
PFIT_1220000	267.963	11.5711	22.0432	28.632	5.28921	0	2.16273	82.5522	2.48398	0.0300898	-5.05458	0.444481	1	Cell cycle associated protein, putative
PFIT_0934500	55.5114	96.7764	48.1769	41.5366	100.495	48.5929	54.0684	60.5003	67.7187	1.11931	0.162612	0.444572	1	histidine--tRNA ligase, putative
PFIT_1415300	4632.12	7540.14	4978.58	4368.8	7298.22	5183.24	4937.52	5379.91	5806.33	1.07926	0.110044	0.444668	1	60S ribosomal protein L10, putative
PFIT_1226600	348.831	237.733	161.802	230.266	368.481	97.1857	105.974	244.658	190.547	0.77883	-0.360619	0.444859	1	conserved Plasmodium protein, unknown function
PFIT_1104500	602.402	434.442	610.165	548.847	795.144	842.276	761.283	548.964	799.568	1.4565	0.542509	0.444962	1	casein kinase II beta chain
PFIT_1464600	376.244	188.293	453.363	421.213	210.687	404.941	380.641	359.778	332.09	0.923039	-0.115536	0.445149	1	conserved Plasmodium protein, unknown function
PFIT_0311800	33.581	26.2979	16.5892	15.3242	45.8398	0	10.8137	22.9481	18.8845	0.822922	-0.281172	0.44523	1	conserved Plasmodium protein, unknown function
PFIT_1443100	4.79729	10.5192	10.908	9.07352	22.0384	0	17.3019	8.82449	13.1134	1.48603	0.571459	0.445297	1	transcription factor TFIIH complex subunit Tfb5, putative
PFIT_1231800	58.2528	32.6094	10.908	13.5095	54.6551	0	2.16273	28.8199	18.9393	0.65716	-0.605683	0.44554	1	phenylalanyl-tRNA synthetase alpha chain, putative
PFIT_0818400	124.044	7.36342	9.08998	10.8882	0.881534	0	4.32547	37.8464	1.73567	0.0458608	-4.44659	0.445648	1	conserved Plasmodium protein, unknown function
PFIT_1126400	146.66	87.3091	194.298	165.541	226.554	242.964	274.667	148.452	248.062	1.67099	0.740703	0.445769	1	small nuclear ribonucleoprotein D1, putative
PFIT_0211100	138.436	66.2708	34.3147	49.6019	109.31	16.1976	56.2311	72.1558	60.5797	0.839567	-0.252282	0.446015	1	protein kinase, putative
PFIT_0624400	23.9864	61.0112	48.8586	45.7709	74.0489	64.7905	95.1603	44.9068	77.9999	1.73693	0.796539	0.446637	1	conserved Plasmodium membrane protein, unknown function
PFIT_1209100.1	41.1196	13.6749	11.5897	22.7846	2.6446	0	6.4882	22.2922	3.04427	0.136562	-2.87237	0.446883	1	cGMP-specific phosphodiesterase
PFIT_1245700	139.807	19.9864	12.4987	12.2997	5.28921	0	0	46.1479	1.76307	0.0382048	-4.7101	0.446983	1	conserved Plasmodium protein, unknown function
PFIT_0323200	666.137	1142.38	401.55	291.764	758.12	761.288	776.422	625.458	765.277	1.22355	0.291067	0.447047	1	conserved Plasmodium protein, unknown function
PFIT_1427000	2223.88	2469.9	2416.57	1954.84	2981.35	1862.73	2573.65	2266.3	2472.58	1.09102	0.125677	0.447301	1	60S ribosomal protein L21e, putative
PFIT_1325500	319.362	511.232	365.872	318.178	200.108	404.941	406.594	378.661	337.214	0.890544	-0.167241	0.447554	1	RNA binding protein, putative
PFIT_0925900	301.544	889.922	280.88	302.451	614.43	761.288	516.894	443.699	630.87	1.42184	0.507762	0.44796	1	conserved Plasmodium protein, unknown function
PFIT_1226000	1653.69	887.818	1609.61	1979.44	1059.6	1247.22	1258.71	1532.64	1188.51	0.775467	-0.366863	0.448316	1	cof-like hydrolase, had-superfamily, subfamily iib
Pf_M7661100700	2.74131	1.05192	0.454499	0.403268	12.3415	0	0	1.16275	4.11383	3.53802	1.82294	0.44849	1	unspecified product
PFIT_0626900	15.0772	15.7788	23.4067	24.1961	44.9583	32.3952	32.441	19.6147	36.5982	1.86586	0.899838	0.448731	1	6-pyruvoyltetrahydropterin synthase
PFIT_0925600	26.0424	11.5711	9.31723	10.6866	37.0244	32.3952	12.9764	14.4043	27.4654	1.90674	0.931111	0.448792	1	thioredoxin-like protein 2
PFIT_0928900	47.2875	19.9864	11.5897	15.1225	46.7213	0	6.4882	23.4966	17.7365	0.754856	-0.405727	0.449119	1	conserved Plasmodium protein, unknown function
PFIT_0716200	160.366	49.4401	25.4519	30.85	19.3938	0	8.65094	66.5271	9.34823	0.140518	-2.83118	0.449277	1	exported serine/threonine protein kinase
PFIT_0419000	39.0636	26.2979	18.18	23.9944	55.5367	32.3952	23.7901	26.884	37.2407	1.38524	0.470132	0.44928	1	ribosome recycling factor, putative
PFIT_1310100	100.058	128.334	89.9908	98.8006	167.492	113.383	105.974	104.296	128.95	1.23638	0.306128	0.449485	1	mitochondrial ribosomal protein S15 precursor, putative
PFIT_0110400	26.0424	16.8307	9.77172	9.07352	37.0244	16.1976	6.4882	15.4296	19.9034	1.28995	0.367318	0.449557	1	conserved Plasmodium protein, unknown function
PFIT_0816800	2187.56	3925.75	2266.13	1513.06	3020.14	3612.07	3726.39	2473.13	3452.87	1.39615	0.481458	0.449684	1	40S ribosomal protein S16, putative
PFIT_0704100	39.7489	42.0767	25.6792	34.0761	66.9966	0	8.65094	35.3952	25.2159	0.712408	-0.489224	0.450904	1	conserved Plasmodium protein, unknown function
PFIT_1325100	239.179	28.4018	26.5882	38.9153	14.9861	16.1976	2.16273	83.2711	11.1155	0.133486	-2.90524	0.451274	1	conserved Plasmodium protein, unknown function
PFIT_1471200	219.304	309.264	249.293	216.958	357.021	178.174	237.901	248.705	257.699	1.03616	0.0512516	0.45149	1	conserved Plasmodium protein, unknown function
PFIT_1218000	681.9	381.846	756.74	998.491	456.635	647.905	672.611	704.744	592.383	0.840565	-0.250569	0.451661	1	adaptor protein subunit, putative
PFIT_1132800	735.355	677.435	555.17	700.073	421.373	647.905	581.776	667.008	550.351	0.825104	-0.277352	0.452054	1	ubiquitin-like protein, putative
PFIT_1327500	518.107	134.645	77.9465	108.479	64.352	97.1857	58.3938	209.794	73.3105	0.34944	-1.51688	0.452996	1	conserved Plasmodium protein, unknown function
PFIT_0533500	56.8821	50.492	23.6339	18.5503	74.0489	97.1857	30.2783	37.3896	67.171	1.79652	0.845201	0.453045	1	apicoplast TIC22 protein (TIC22)
PFIT_0702800	1337.07	1802.99	2509.06	2592.21	1508.31	1522.58	1455.52	2060.33	1495.47	0.725838	-0.46228	0.453088	1	conserved Plasmodium membrane protein, unknown function
PFIT_0937200	1063.63	1045.61	818.78	569.817	1188.31	761.288	750.469	874.457	900.022	1.02923	0.0415721	0.45315	1	Plasmodium exported protein (PHISTb), unknown function
PFIT_0423100	547.576	553.308	674.931	749.675	354.377	421.138	683.424	631.372	486.313	0.770248	-0.376606	0.453208	1	Plasmodium exported protein (PHISTa), unknown function
PFIT_1445300	176.814	50.492	67.9476	89.5254	38.7875	32.3952	71.3703	96.1948	47.5177	0.493973	-1.0175	0.453223	1	conserved Plasmodium protein, unknown function
PFIT_1463500	2221.14	1906.07	2660.64	2929.34	1631.72	2138.09	2247.08	2429.3	2005.63	0.825601	-0.276484	0.453465	1	conserved Plasmodium protein, unknown function
PFIT_0923200	18.5038	29.4537	14.9985	14.5176	37.0244	0	21.6273	19.3684	19.5506	1.00941	0.0135081	0.453516	1	OTU-like cysteine protease, putative
PFIT_0917800	145.975	83.1015	144.985	144.975	193.938	178.174	224.924	129.759	199.012	1.5337	0.617021	0.453529	1	XPA binding protein 1, putative
PFIT_1010400	126.785	181.982	81.128	85.6944	166.61	97.1857	140.578	118.897	134.791	1.13368	0.181009	0.453665	1	conserved Plasmodium protein, unknown function
PFIT_1424000	521.533	773.159	859.912	914.611	510.408	647.905	644.495	767.304	600.936	0.783179	-0.352586	0.453898	1	GTPase, putative
PFIT_1440500	908.743	605.904	716.745	885.374	534.21	615.51	560.148	779.192	569.956	0.731471	-0.451128	0.453954	1	conserved Plasmodium protein, unknown function
PFIT_1472100	231.64	271.395	252.929	267.568	351.732	194.371	333.061	255.883	293.055	1.14527	0.195687	0.453971	1	RNA 3'-terminal phosphate cyclase-like protein, putative
PFIT_0313400	200.115	251.408	195.434	144.571	274.157	242.964	278.993	197.882	265.371	1.34106	0.42337	0.454082	1	GTP-binding protein EngA, putative
PFIT_0406000	15.0772	17.8826	12.9532	11.8964	29.9722	0	19.4646	14.4523	16.4789	1.14023	0.189319	0.454252	1	conserved Plasmodium protein, unknown function
PFIT_1363200	1161.63	734.238	1343.95	1702.19	849.799	971.857	1042.44	1235.5	954.698	0.77272	-0.371982	0.454452	1	conserved Plasmodium protein, unknown function
PFIT_1439100	1855.18	2256.36	1930.03	1670.74	2483.28	2413.45	2768.3	1928.08	2555.01	1.32516	0.406166	0.454605	1	HSP40, subfamily A, putative
PFIT_0519900	2538.45	4184.53	3690.53	4307.71	2418.93	2705	3339.26	3680.3	2821.07	0.766531	-0.383584	0.454622	1	conserved Plasmodium protein, unknown function
PFIT_1016400	310.453	82.0495	78.1738	133.28	78.4566	64.7905	41.092	150.989	61.4463	0.406959	-1.29705	0.454659	1	early transcribed membrane protein 10.3
PFIT_0100300	0	6.3115	2.27249	2.82287	14.1046	0	2.16273	2.85172	5.42243	1.90146	0.927108	0.45467	1	stevor
PFIT_1303500	19.1891	13.6749	7.95373	9.67843	32.6168	16.1976	6.4882	12.6241	18.4342	1.46024	0.546209	0.454925	1	conserved Plasmodium protein, unknown function
PFIT_0716600	55.5114	32.6094	20.2252	28.8336	66.9966	16.1976	8.65094	34.2949	30.6151	0.892699	-0.163754	0.4553	1	mitochondrial ribosomal protein S8 precursor, putative
PFIT_0203200	37.693	11.5711	14.544	10.2833	37.906	0	10.8137	18.5228	16.2399	0.876749	-0.189763	0.455707	1	5'-3' exonuclease, N-terminal resolvase-like domain, putative
PFIT_1246800	301.544	491.245	393.596	306.887	218.621	259.162	307.108	373.318	261.63	0.700824	-0.512875	0.455735	1	pre-mRNA-splicing factor, putative
PF_apicoplast_genome_103100	947.807	174.618	254.747	360.521	185.122	145.779	144.903	434.423	158.601	0.365085	-1.4537	0.455779	1	elongation factor Tu, putative
PFIT_1411700	176.129	11.5711	11.3625	13.3078	2.6446	0	2.16273	53.0926	1.60245	0.0301821	-5.05016	0.45581	1	conserved Plasmodium protein, unknown function
PFIT_0209600	82.9245	73.6342	35.2237	35.8908	85.5088	48.5929	75.6957	56.9183	69.9325	1.22865	0.29707	0.455828	1	monocarboxylate transporter, putative
PFIT_1412200	2009.38	1892.4	2083.88	2592.41	1391.06	1814.13	2063.25	2144.52	1756.15	0.818902	-0.288237	0.456051	1	rhomboid protease ROM8
PFIT_1410700	47.9729	37.869	19.7707	16.7356	56.4182	64.7905	43.2547	30.587	54.8211	1.7923	0.841811	0.456363	1	conserved Plasmodium protein, unknown function
PFIT_1222100	226.843	154.632	82.4915	105.253	227.436	48.5929	38.9292	142.305	104.986	0.737754	-0.438788	0.456401	1	transcription factor with AP2 domain(s)
PFIT_0214500	158.31	136.749	114.079	91.5418	197.464	421.138	231.413	125.17	283.338	2.26362	1.17863	0.456902	1	RING zinc finger protein, putative
PFIT_0311700	102.799	22.0903	11.817	11.6948	5.28921	0	6.4882	37.1002	3.9258	0.105816	-3.24037	0.457505	1	conserved protein, unknown function
PFIT_0319300	41.1196	23.1422	59.0848	49.6019	74.9304	48.5929	82.1839	43.2371	68.5691	1.58588	0.665287	0.457662	1	ubiquitin conjugating enzyme, putative
PFIT_0615900	403.657	356.6	446.772	427.262	275.039	129.581	209.785	408.573	204.802	0.501261	-0.996366	0.458007	1	conserved Plasmodium protein, unknown function
PFIT_1131700	23.9864	22.0903	12.0442	8.46862	38.7875	16.1976	4.32547	16.6474	19.7702	1.18759	0.248032	0.45834	1	mitochondrial rpoD precursor, putative
PFIT_1434900	78.1272	70.4784	32.2694	36.6974	97.8503	32.3952	8.65094	54.3931	46.2988	0.851189	-0.232448	0.458848	1	conserved Plasmodium protein, unknown function
PFIT_1313800	51.3995	43.1286	45.2226	39.7219	73.1674	0	45.4174	44.8681	39.5283	0.880987	-0.182807	0.458904	1	lipoate protein ligase a type 1
PFIT_0523600	35.637	25.246	19.3162	13.3078	40.5506	0	30.2783	23.3768	23.6096	1.00996	0.0143003	0.458924	1	conserved Plasmodium protein, unknown function, putative
PFIT_1110400	4.79729	2.10383	2.04524	2.82287	15.8676	16.1976	4.32547	2.94231	12.1302	4.12269	2.04359	0.459144	1	small nucleolar RNA snoR11
PFIT_0202500	204.913	235.629	332.466	373.426	171.018	226.767	255.203	286.608	217.662	0.759442	-0.396989	0.459248	1	conserved Plasmodium protein, unknown function
PFIT_0501200.1	1603.66	1011.94	2150.92	2465.58	1259.71	2219.07	1825.35	1808.03	1768.05	0.977887	-0.0322602	0.459381	1	heat shock protein 40, type II
PFIT_1333900	32.2103	5.25959	4.09049	4.83921	0	16.1976	2.16273	11.5999	6.12012	0.527601	-0.922482	0.459457	1	MSP7-like protein
PFIT_1029800	10.9652	16.8307	19.7707	16.7356	32.6168	0	23.7901	16.0756	18.8023	1.16962	0.22604	0.459488	1	conserved Plasmodium protein, unknown function
PFIT_0534000	117.191	44.1805	28.6334	33.2696	22.9199	0	10.8137	55.8186	11.2445	0.201448	-2.31152	0.459891	1	conserved Plasmodium protein, unknown function
PFIT_1477800	21.2451	42.0767	23.4067	26.0108	53.7736	48.5929	45.4174	28.1848	49.2613	1.7478	0.805537	0.460024	1	lysophospholipase, putative
PFIT_0219800	104.17	33.6613	78.1738	116.141	45.8398	48.5929	30.2783	83.0365	41.5703	0.500627	-0.998191	0.460506	1	DnaJ protein, putative, pseudogene
PFIT_1251200	6.16794	24.1941	27.7244	47.1823	3.52614	64.7905	30.2783	26.3172	32.865	1.2488	0.320545	0.460663	1	conserved Plasmodium protein, unknown function
PFIT_0403600	555.8	140.957	160.893	251.437	140.164	275.36	196.809	277.272	204.111	0.73614	-0.441948	0.460888	1	6-cysteine protein
PFIT_0500200	10.9652	53.6478	25.6792	13.1062	40.5506	32.3952	60.5566	25.8496	44.5008	1.72153	0.78369	0.460948	1	rifin (RIF)
PFIT_0628100	559.226	601.697	497.676	407.704	704.346	453.533	519.056	516.576	558.979	1.08208	0.113813	0.461039	1	DnaJ protein, putative
PFIT_1366800	0	1.05192	0	0	3.52614	0	8.65094	0.262979	4.05903	15.4348	3.94811	0.461202	1	secreted ookinete protein, putative
PFIT_1219900	4.79729	3.15575	13.8622	18.5503	0	0	0	10.0914	0	0	#DIV/0!	0.461285	1	conserved Plasmodium protein, unknown function, pseudogene
PFIT_1143400	534.555	644.825	509.493	421.012	719.332	566.917	586.101	527.471	624.117	1.18322	0.242724	0.462097	1	conserved protein, unknown function
PFIT_0529400	401.601	143.061	184.981	229.459	151.624	48.5929	99.4858	239.776	99.9009	0.416643	-1.26312	0.462445	1	conserved Plasmodium protein, unknown function
PFIT_1221200	17.1332	6.3115	9.99897	9.47679	27.3276	0	0	10.7301	9.10919	0.848937	-0.23627	0.462881	1	conserved Plasmodium protein, unknown function
PFIT_1132200	17.1332	21.0383	7.04473	7.05719	29.0906	0	4.32547	13.0684	11.1387	0.852342	-0.230496	0.462903	1	conserved Plasmodium protein, unknown function
PFIT_0702200	41.1196	54.6997	20.4524	14.5176	57.2997	0	10.8137	32.6973	22.7045	0.694383	-0.526197	0.46329	1	conserved Plasmodium protein, unknown function
PFIT_1144600	36.3223	82.0495	60.2211	58.6755	95.2057	178.174	144.903	59.3171	139.428	2.35055	1.233	0.463291	1	carbohydrate kinase, putative
PFIT_0919100	3615.1	2697.12	4675.66	5299.14	2678.98	4162.79	4422.79	4071.75	3754.85	0.922172	-0.116893	0.463343	1	nucleosome assembly protein
PFIT_0511000	1091.04	2510.93	42.9501	56.6591	1605.27	242.964	147.066	925.394	665.102	0.718723	-0.476493	0.463759	1	small nucleolar RNA snoR04
PFIT_1106900	66.4767	44.1805	42.4956	33.4712	81.1012	97.1857	73.533	46.656	83.94	1.79912	0.847295	0.46432	1	apicoplast ribosomal protein S15 precursor, putative
PFIT_0310300	1047.18	77.8419	79.31	119.367	30.8537	16.1976	12.9764	330.925	20.0092	0.0604647	-4.04776	0.464547	1	parasite-infected erythrocyte surface protein
PFIT_0417700	5.48261	13.6749	9.08998	8.06535	23.8014	32.3952	25.9528	9.07822	27.3832	3.01636	1.59281	0.464836	1	conserved Plasmodium protein, unknown function
PFIT_0534600	11.6506	23.1422	8.18098	10.2833	29.9722	0	4.32547	13.3143	11.4325	0.858669	-0.219825	0.465036	1	conserved Plasmodium protein, unknown function
PFIT_1030500	26.7277	22.0903	19.5434	20.1634	46.7213	16.1976	15.1391	22.1312	26.0194	1.17569	0.233504	0.465054	1	conserved Plasmodium protein, unknown function
PFIT_0710100	60.3087	61.0112	113.852	120.98	133.993	113.383	183.832	89.0381	143.736	1.61433	0.690931	0.465605	1	conserved Plasmodium protein, unknown function
PFIT_1430000.1	47.9729	38.9209	36.5872	26.8173	64.352	32.3952	49.7429	37.5746	48.8301	1.29955	0.378013	0.465637	1	transcription initiation TFIID-like, putative
PFIT_0916600	37.693	23.1422	16.5892	21.5748	46.7213	0	15.1391	24.7498	20.6202	0.833145	-0.263361	0.465979	1	apicoplast Ufd1 precursor
PFIT_0812700	27.4131	27.3498	19.7707	21.9781	46.7213	0	12.9764	24.1279	19.8992	0.824739	-0.27799	0.466103	1	conserved Plasmodium protein, unknown function
PFIT_1365100	83.6098	63.115	94.763	161.105	39.6691	0	84.3467	100.648	41.3386	0.410723	-1.28376	0.466545	1	conserved Plasmodium protein, unknown function
PFIT_1315400	102.114	5.25959	27.2699	80.8552	21.1568	0	12.9764	53.8746	11.3777	0.211189	-2.24339	0.466708	1	ADP-ribosylation factor, putative
PFIT_1362500	104.17	42.0767	16.5892	17.5421	74.0489	32.3952	25.9528	45.0944	44.1323	0.978665	-0.0311133	0.466745	1	DNase I-like protein, putative
PFIT_1109500	321.418	409.196	318.149	248.615	460.161	275.36	278.993	324.344	338.171	1.04263	0.0602269	0.466969	1	heat shock protein DnaJ homologue Pfj2
PFIT_0829000	7903.19	8502.65	13558.6	14817.1	8401.02	7855.85	8075.65	11195.4	8110.84	0.724481	-0.46498	0.467167	1	E3 ubiquitin-protein ligase, putative
PFIT_0309900	56.8821	18.9345	15.2257	28.0271	8.81534	0	2.16273	29.7674	3.65936	0.122932	-3.02407	0.46728	1	conserved Plasmodium protein, unknown function
PFIT_1004200	94.5751	83.1015	32.2694	52.4248	29.9722	0	12.9764	65.5927	14.3162	0.218259	-2.19589	0.467682	1	conserved Plasmodium membrane protein, unknown function
PFIT_0605200	13.7065	1.05192	9.31723	8.06535	18.5122	48.5929	45.4174	8.03526	37.5075	4.66787	2.22276	0.468472	1	conserved Plasmodium protein, unknown function
PFIT_0206700	432.441	46.2844	39.9959	49.8036	15.8676	0	8.65094	142.131	8.17285	0.0575022	-4.12024	0.468555	1	serine repeat antigen 7
PFIT_1246900	43.8609	23.1422	22.0432	22.3814	55.5367	32.3952	23.7901	27.8569	37.2407	1.33686	0.418844	0.46864	1	conserved Plasmodium protein, unknown function
PFIT_1307800	26.7277	13.6749	8.86273	12.5013	33.4983	0	4.32547	15.4417	12.6079	0.816487	-0.292498	0.468928	1	conserved Plasmodium protein, unknown function
PFIT_1246000	667.508	779.471	789.01	1043.66	534.21	664.102	741.818	819.911	646.71	0.788756	-0.342349	0.468941	1	clathrin coat assembly protein AP180, putative
[truncated: 3,594 more rows]

## Sheet: IT4_CHO745_rif
Table S3. rif genes expression of IT4 long-term cultivated parasites, parasites enriched for the binding to wild-type CHO-745 cells
					Generalized lineal model using DEseq1
	Numbers represent the normalized read count
X	IT4_Ctrl1	IT4_Ctrl2	IT4_Ctrl3	IT4_Ctrl4	wild_1	wild_2	wild_3	baseMeanA	baseMeanB	foldChange	log2FoldChange	P_value	padj
PFIT_0536600	49.3435	212.487	109.08	80.6535	524.513	194.371	309.271	112.891	342.719	3.03584	1.60209	0.00662357	0.85444
PFIT_0900200	39.0636	148.32	96.8082	67.749	320.879	113.383	149.229	87.9853	194.497	2.21056	1.14441	0.0302033	0.901809
PFIT_bin02300	93.2044	390.261	222.477	204.255	921.204	388.743	311.434	227.549	540.46	2.37513	1.24801	0.0393502	0.901809
PFIT_bin04900	0	2.10383	2.49974	3.22614	61.7074	16.1976	6.4882	1.95743	28.1311	14.3714	3.84513	0.0504223	0.901809
PFIT_bin07100	2.74131	11.5711	3.63599	4.83921	73.1674	16.1976	10.8137	5.6969	33.3929	5.86159	2.55129	0.0515207	0.901809
PFIT_bin05750	18.5038	30.5056	26.8154	22.7846	202.753	32.3952	32.441	24.6524	89.1964	3.61817	1.85526	0.0811238	0.901809
PFIT_0731300	6.85327	16.8307	12.2715	10.8882	92.5611	16.1976	10.8137	11.7109	39.8575	3.40345	1.767	0.0894126	0.901809
PFIT_0733200	2.74131	10.5192	3.18149	3.83104	52.8921	0	8.65094	5.06825	20.5143	4.04761	2.01707	0.106372	0.901809
PFIT_0700250	1.37065	11.5711	2.72699	5.24248	51.129	0	4.32547	5.2278	18.4848	3.53587	1.82206	0.138408	0.901809
PFIT_1400400	4.11196	26.2979	7.95373	8.46862	72.2858	0	8.65094	11.7081	26.9789	2.3043	1.20433	0.145193	0.901809
PFIT_1150600	6.85327	18.9345	6.13573	9.67843	89.9165	0	6.4882	10.4005	32.1349	3.08975	1.62749	0.148747	0.901809
PFIT_0536700	80.1832	210.383	156.575	136.909	492.778	80.9881	92.9976	146.013	222.254	1.52216	0.606119	0.15	0.901809
PFIT_bin08400	0	13.6749	3.63599	2.01634	52.8921	0	2.16273	4.83181	18.3516	3.79808	1.92527	0.150685	0.901809
PFIT_0835500	63.05	191.449	62.7208	51.4166	1085.17	16.1976	45.4174	92.1591	382.261	4.14784	2.05236	0.150924	0.901809
PFIT_0536500	5.48261	16.8307	11.817	9.07352	59.0628	0	10.8137	10.8009	23.2922	2.15649	1.10869	0.159805	0.901809
PFIT_0700400	2.74131	3.15575	4.77224	4.03268	44.0767	0	2.16273	3.67549	15.4132	4.19349	2.06815	0.160149	0.901809
PFIT_0419700	3.42663	3.15575	4.54499	3.62941	44.9583	32.3952	2.16273	3.6892	26.5054	7.1846	2.84491	0.161748	0.901809
PFIT_0731500	0	3.15575	2.27249	1.61307	36.1429	0	0	1.76033	12.0476	6.84397	2.77483	0.171528	0.901809
PFIT_1240200	0	12.623	3.18149	5.24248	68.7597	0	0	5.26174	22.9199	4.35595	2.12299	0.178148	0.901809
PFIT_0537500	8.90924	27.3498	24.0884	17.5421	76.6935	113.383	69.2075	19.4724	86.4281	4.43849	2.15007	0.178688	0.901809
PFIT_0711100	14.3919	31.5575	43.8591	31.6565	111.073	80.9881	30.2783	30.3663	74.1132	2.44064	1.28726	0.196537	0.901809
PFIT_bin04600	1.37065	5.25959	3.63599	1.00817	31.7352	0	8.65094	2.8186	13.4621	4.77615	2.25585	0.197657	0.901809
PFIT_0800200	85.6658	200.916	180.436	171.59	333.22	404.941	343.875	159.652	360.678	2.25915	1.17578	0.205168	0.901809
PFIT_bin02800	0.685327	4.20767	1.13625	0.604902	29.0906	0	0	1.65854	9.69688	5.84665	2.54761	0.205244	0.901809
PFIT_0401200	1.37065	12.623	1.59075	1.61307	27.3276	0	0	4.29937	9.10919	2.11873	1.0832	0.282567	0.901809
PFIT_1401400	0	2.10383	0.227249	0.403268	18.5122	0	0	0.683588	6.17074	9.02699	3.17425	0.295676	0.901809
PFIT_bin06700	0.685327	3.15575	1.3635	1.8147	22.0384	0	2.16273	1.75482	8.06703	4.59707	2.20072	0.302776	0.901809
PFIT_bin06800	0	3.15575	0.908998	1.2098	20.2753	0	0	1.31864	6.75843	5.12531	2.35764	0.319706	0.901809
PFIT_1300120	2.74131	6.3115	6.81748	4.03268	26.446	0	2.16273	4.97574	9.53626	1.91655	0.938511	0.330372	0.901809
PFIT_0400300.2	448.889	422.871	630.163	558.324	840.102	502.126	523.382	515.062	621.87	1.20737	0.271868	0.337907	0.901809
PFIT_bin03400	1.37065	3.15575	2.49974	2.41961	21.1568	0	0	2.36144	7.05228	2.98643	1.57842	0.344305	0.901809
PFIT_1401300	0.685327	0	0.454499	1.41144	16.7492	0	2.16273	0.637816	6.30396	9.88368	3.30505	0.350091	0.901809
PFIT_0400300.1	442.721	516.491	702.428	583.327	901.81	696.498	614.217	561.242	737.508	1.31406	0.394037	0.365815	0.901809
PFIT_0734200	0	0	0.454499	0.604902	14.9861	0	0	0.26485	4.99536	18.8611	4.23734	0.371171	0.901809
PFIT_0537100	7.53859	32.6094	31.8149	26.2124	58.1813	48.5929	47.5802	24.5438	51.4514	2.09631	1.06785	0.385069	0.901809
PFIT_1300250	1.37065	2.10383	1.59075	0.201634	11.4599	0	10.8137	1.31672	7.42454	5.63868	2.49536	0.389788	0.901809
PFIT_1150500	0	6.3115	0.227249	1.00817	15.8676	0	0	1.88673	5.28921	2.80337	1.48716	0.390133	0.901809
PFIT_0700700	1.37065	0	1.818	2.21797	16.7492	0	0	1.35166	5.58305	4.13053	2.04633	0.390786	0.901809
PFIT_bin01100	2.05598	1.05192	4.09049	3.62941	16.7492	0	4.32547	2.70695	7.02487	2.59513	1.3758	0.402073	0.901809
PFIT_bin08800	1.37065	4.20767	4.54499	7.46045	19.3938	0	0	4.39594	6.46459	1.47058	0.556386	0.41068	0.901809
PFIT_0411700	0.685327	2.10383	0.454499	0.403268	12.3415	0	2.16273	0.911732	4.83474	5.30281	2.40676	0.415329	0.901809
PFIT_1150200	2.05598	1.05192	1.13625	0.201634	13.223	0	2.16273	1.11144	5.12858	4.61434	2.20612	0.415407	0.901809
PFIT_1149900	4.11196	5.25959	2.49974	2.82287	17.6307	16.1976	8.65094	3.67354	14.1597	3.85452	1.94655	0.417888	0.901809
PFIT_0411800	1.37065	8.41534	2.27249	0.806535	16.7492	0	0	3.21625	5.58305	1.73589	0.795672	0.418529	0.901809
PFIT_0537200	2.05598	1.05192	2.72699	1.8147	14.9861	16.1976	6.4882	1.9124	12.5573	6.56626	2.71507	0.424255	0.901809
PFIT_0900150	17.1332	43.1286	54.0854	38.3104	69.6412	161.976	129.764	38.1644	120.461	3.15636	1.65826	0.434495	0.901809
PFIT_0500200	10.9652	53.6478	25.6792	13.1062	40.5506	32.3952	60.5566	25.8496	44.5008	1.72153	0.78369	0.460948	0.901809
PFIT_1038300	23.3011	58.9074	31.8149	27.4222	60.8259	16.1976	34.6038	35.3614	37.2091	1.05225	0.0734797	0.472883	0.901809
PFIT_0500400	0.685327	0	1.818	1.00817	11.4599	0	0	0.877873	3.81998	4.35141	2.12148	0.475153	0.901809
PFIT_0200500	0.685327	0	1.13625	1.41144	10.5784	0	0	0.808253	3.52614	4.36267	2.12521	0.491875	0.901809
PFIT_0616600	0.685327	3.15575	0.454499	0.806535	10.5784	0	0	1.27553	3.52614	2.76445	1.46699	0.492757	0.901809
PFIT_bin10000	4.11196	8.41534	7.04473	3.62941	15.8676	16.1976	17.3019	5.80036	16.4557	2.83702	1.50437	0.499376	0.901809
PFIT_bin05000	0.685327	1.05192	0.681748	0.604902	9.69688	0	0	0.755973	3.23229	4.27567	2.09615	0.505621	0.901809
PFIT_1401500	6.16794	41.0248	12.726	5.44411	26.446	16.1976	30.2783	16.3407	24.3073	1.48753	0.572921	0.506999	0.901809
PFIT_bin09900	1.37065	1.05192	2.72699	3.22614	9.69688	0	4.32547	2.09393	4.67412	2.23223	1.15848	0.507896	0.901809
PFIT_1100400	0.685327	1.05192	1.818	1.2098	9.69688	0	0	1.19126	3.23229	2.71334	1.44007	0.514528	0.901809
PFIT_1150800	13.7065	61.0112	31.3604	29.4385	50.2475	80.9881	82.1839	33.8792	71.1398	2.09981	1.07026	0.526004	0.901809
PFIT_0800300	19.1891	77.8419	20.9069	12.5013	45.8398	64.7905	54.0684	32.6098	54.8995	1.68353	0.751488	0.535351	0.901809
PFIT_0901700	0	0	0.227249	0.201634	7.05228	0	0	0.107221	2.35076	21.9245	4.45447	0.544219	0.901809
PFIT_0733500	0	0	0	0.403268	5.28921	0	2.16273	0.100817	2.48398	24.6385	4.62284	0.563928	0.901809
PFIT_bin08550	0	0	0.681748	0.403268	7.05228	0	0	0.271254	2.35076	8.66626	3.11541	0.564512	0.901809
PFIT_0800700	14.3919	2.10383	4.77224	11.0899	15.8676	0	2.16273	8.08945	6.01012	0.742958	-0.428648	0.579413	0.901809
PFIT_0801500	0.685327	0	1.3635	1.61307	6.17074	0	0	0.915473	2.05691	2.24683	1.16789	0.581491	0.901809
PFIT_bin02000	0	0	0	0.403268	4.40767	0	2.16273	0.100817	2.19014	21.7239	4.44121	0.594492	0.901809
PFIT_0300500	0	2.10383	0	0.604902	5.28921	0	0	0.677184	1.76307	2.60353	1.38047	0.615107	0.901809
PFIT_bin04400	58.9381	228.266	223.613	224.217	260.053	242.964	188.158	183.759	230.392	1.25377	0.326277	0.616082	0.901809
PFIT_0800960	2.74131	2.10383	3.40874	3.62941	10.5784	16.1976	2.16273	2.97082	9.64626	3.247	1.69911	0.622443	0.901809
PFIT_bin10600	0	0	0	0	3.52614	0	0	0	1.17538	#DIV/0!	#DIV/0!	0.632016	0.901809
PFIT_1100600	0	0	0.681748	1.61307	3.52614	0	2.16273	0.573705	1.89629	3.30534	1.7248	0.637128	0.901809
PFIT_0800400	0.685327	1.05192	0.227249	0.201634	4.40767	0	0	0.541532	1.46922	2.71309	1.43994	0.63888	0.901809
PFIT_bin05860	0	1.05192	0	0	3.52614	0	0	0.262979	1.17538	4.46947	2.16011	0.648093	0.901809
PFIT_0537300	2.05598	3.15575	4.09049	1.8147	5.28921	0	0	2.77923	1.76307	0.634373	-0.656597	0.650304	0.901809
PFIT_0801000	0.685327	1.05192	2.27249	0.806535	3.52614	0	0	1.20407	1.17538	0.976173	-0.0347908	0.655195	0.901809
PFIT_0537400	10.2799	18.9345	8.86273	6.04902	12.3415	0	19.4646	11.0315	10.602	0.961066	-0.057293	0.665085	0.901809
PFIT_bin03500	1.37065	2.10383	0.908998	1.00817	3.52614	0	2.16273	1.34791	1.89629	1.40683	0.492452	0.667116	0.901809
PFIT_bin07200	4.79729	13.6749	4.77224	8.26699	11.4599	0	2.16273	7.87786	4.54089	0.576412	-0.794827	0.678456	0.901809
PFIT_bin01700	0.685327	0	0	0	1.76307	0	2.16273	0.171332	1.3086	7.63783	2.93316	0.67909	0.901809
PFIT_0100200	30.1544	97.8283	104.762	93.9614	96.0873	161.976	175.182	81.6765	144.415	1.76813	0.822228	0.680193	0.901809
PFIT_1400300	0.685327	3.15575	0.908998	0.201634	3.52614	0	0	1.23793	1.17538	0.949474	-0.0748003	0.684947	0.901809
PFIT_0835100	0	1.05192	0.908998	1.2098	1.76307	0	4.32547	0.792679	2.02951	2.56032	1.35632	0.689803	0.901809
PFIT_1400500	0	1.05192	0.908998	0	2.6446	0	0	0.490229	0.881534	1.79821	0.846562	0.692661	0.901809
PFIT_bin00800	0	2.10383	2.49974	1.00817	1.76307	0	6.4882	1.40294	2.75042	1.96048	0.971204	0.692799	0.901809
PFIT_0300400	0	1.05192	0.227249	0.201634	2.6446	0	0	0.3702	0.881534	2.38124	1.25171	0.693341	0.901809
PFIT_bin01800	2.74131	2.10383	2.04524	1.61307	3.52614	0	0	2.12586	1.17538	0.552895	-0.854923	0.693869	0.901809
PFIT_bin05820	0	0	0.681748	0.201634	1.76307	0	2.16273	0.220846	1.3086	5.92541	2.56692	0.696836	0.901809
PFIT_0500300	0	2.10383	0.227249	0	2.6446	0	0	0.582771	0.881534	1.51266	0.597088	0.697152	0.901809
PFIT_0700200	0	4.20767	1.59075	0.403268	5.28921	16.1976	0	1.55042	7.16228	4.61957	2.20776	0.709786	0.901809
PFIT_bin10200	0	0	0	0.403268	1.76307	0	0	0.100817	0.58769	5.82927	2.54332	0.71782	0.901809
PFIT_bin02900	0	0	0.227249	0.201634	1.76307	0	0	0.107221	0.58769	5.48112	2.45447	0.717991	0.901809
PFIT_bin06000	0	0	0	0.201634	1.76307	0	0	0.0504085	0.58769	11.6585	3.54332	0.719168	0.901809
PFIT_0733400	0.685327	0	0.227249	0.201634	1.76307	0	0	0.278552	0.58769	2.1098	1.07711	0.71978	0.901809
PFIT_bin04000	0	4.20767	1.13625	0.604902	2.6446	0	0	1.4872	0.881534	0.592746	-0.754514	0.723282	0.901809
PFIT_bin09400	0	1.05192	0	0.201634	1.76307	0	0	0.313388	0.58769	1.87528	0.907106	0.723349	0.901809
PFIT_0113500	0	1.05192	0.227249	0	1.76307	0	0	0.319792	0.58769	1.83773	0.877922	0.723512	0.901809
PFIT_0733300	0.685327	1.05192	0.227249	0.201634	1.76307	0	0	0.541532	0.58769	1.08524	0.118009	0.728503	0.901809
PFIT_0901300	0	2.10383	0	0	1.76307	0	0	0.525959	0.58769	1.11737	0.160105	0.728624	0.901809
PFIT_0901100	0	0	0.454499	0.604902	0.881534	0	0	0.26485	0.293845	1.10948	0.149878	0.731514	0.901809
PFIT_0700600	1.37065	1.05192	0	0	1.76307	0	0	0.605643	0.58769	0.970357	-0.0434121	0.733159	0.901809
PFIT_0401400	0.685327	7.36342	2.27249	1.61307	3.52614	0	2.16273	2.98358	1.89629	0.635576	-0.653863	0.733701	0.901809
PFIT_bin03700	0.685327	3.15575	0.227249	0	0.881534	0	4.32547	1.01708	1.73567	1.70652	0.771055	0.734139	0.901809
PFIT_1240100	1.37065	6.3115	6.13573	3.83104	3.52614	0	8.65094	4.41223	4.05903	0.919948	-0.120376	0.737304	0.901809
PFIT_0200200	0	0	0	0.604902	0.881534	0	0	0.151225	0.293845	1.94309	0.958354	0.738837	0.901809
PFIT_1100200	20.5598	94.6725	64.3116	50.6101	73.1674	145.779	88.6721	57.5385	102.539	1.7821	0.833578	0.739872	0.901809
PFIT_0901200	0	0	0.454499	0.201634	0.881534	0	0	0.164033	0.293845	1.79137	0.841067	0.74004	0.901809
PFIT_1150300	0.685327	2.10383	0.454499	0.403268	1.76307	0	0	0.911732	0.58769	0.644586	-0.633555	0.740223	0.901809
PFIT_bin05200	0	0	0.454499	0	0.881534	0	0	0.113625	0.293845	2.5861	1.37078	0.744576	0.901809
PFIT_bin07800	0	0	0	0.201634	0.881534	0	0	0.0504085	0.293845	5.82927	2.54332	0.748012	0.901809
PFIT_bin03900	0	5.25959	0.227249	0.403268	1.76307	0	0	1.47253	0.58769	0.399103	-1.32517	0.77836	0.922709
PFIT_0733900	1.37065	1.05192	0	0	0.881534	0	0	0.605643	0.293845	0.485179	-1.04341	0.779654	0.922709
PFIT_bin05900	0	1.05192	0.681748	0.403268	0.881534	16.1976	2.16273	0.534233	6.41396	12.0059	3.58567	0.834698	0.978873
PFIT_0811700	13.7065	18.9345	32.7239	26.0108	19.3938	48.5929	49.7429	22.8439	39.2432	1.71788	0.780631	0.897691	1
PFIT_bin05840	3.42663	2.10383	0.908998	1.00817	2.6446	16.1976	0	1.86191	6.28074	3.37328	1.75415	0.899224	1
PFIT_bin08000	3.42663	19.9864	2.95424	3.42778	7.93381	16.1976	0	7.44877	8.04381	1.07988	0.110877	0.909169	1
PFIT_bin00500	121.988	604.852	235.885	240.549	274.157	210.569	257.365	300.819	247.364	0.822302	-0.282259	0.963719	1
PFIT_1218900	28.0984	33.6613	59.7666	44.1578	31.7352	16.1976	36.7665	41.421	28.2331	0.681613	-0.552975	0.966225	1
PFIT_0100400	2.05598	1.05192	0.681748	2.21797	0.881534	0	0	1.5019	0.293845	0.195648	-2.35367	1	1
PFIT_0400100	0	0	1.3635	0.201634	0	0	0	0.391283	0	0	#DIV/0!	1	1
PFIT_0424300	0	0	0.454499	0.403268	0	0	0	0.214442	0	0	#DIV/0!	1	1
PFIT_0500500	6.16794	7.36342	9.31723	6.45228	7.93381	0	0	7.32522	2.6446	0.361027	-1.46982	1	1
PFIT_0730900	0.685327	1.05192	0.454499	0.403268	0	0	0	0.648753	0	0	#DIV/0!	1	1
PFIT_0731600	0	0	0.454499	0.201634	0	0	0	0.164033	0	0	#DIV/0!	1	1
PFIT_0731650	0	0	0.227249	0.201634	0	0	0	0.107221	0	0	#DIV/0!	1	1
PFIT_1240900	0.685327	1.05192	5.68123	4.23431	3.52614	16.1976	2.16273	2.9132	7.2955	2.50429	1.3244	1	1
PFIT_1300150	1.37065	1.05192	0.681748	0.806535	0	0	0	0.977713	0	0	#DIV/0!	1	1
PFIT_bin01200	0.685327	4.20767	0.227249	0.604902	0.881534	0	0	1.43129	0.293845	0.205301	-2.28419	1	1
PFIT_bin03600	0	0	0.454499	1.41144	0	0	2.16273	0.466484	0.720912	1.54542	0.627995	1	1
PFIT_bin04800	1.37065	0	0.227249	1.00817	0.881534	0	0	0.651518	0.293845	0.451016	-1.14875	1	1
PFIT_0500600	2.74131	1.05192	2.04524	1.61307	1.76307	0	0	1.86288	0.58769	0.315473	-1.66441	1	1
PFIT_0411200	0.685327	1.05192	3.18149	1.2098	0.881534	0	2.16273	1.53213	1.01476	0.662315	-0.59441	1	1

## Sheet: IT4_CHO745_stevor
Table S3. stevor genes expression of IT4 long-term cultivated parasites, parasites enriched for the binding to wild-type CHO-745 cells
					Generalized lineal model using DEseq1
		Numbers represent the normalized read count
gene	IT4_Ctrl1	IT4_Ctrl2	IT4_Ctrl3	IT4_Ctrl4	wild_1	wild_2	wild_3	baseMeanA	baseMeanB	foldChange	log2FoldChange	P_value	padj
PFIT_0400200	6.16794	16.8307	9.54447	11.0899	108.429	32.3952	36.7665	10.9082	59.1968	5.4268	2.4401	0.0282451	0.942155
PFIT_0733100	32.2103	140.957	41.1321	32.6647	356.14	32.3952	23.7901	61.741	137.442	2.2261	1.15452	0.146663	0.942155
PFIT_0700100	2.05598	15.7788	4.99949	7.05719	84.6273	0	4.32547	7.47285	29.6509	3.96782	1.98835	0.15545	0.942155
PFIT_1401700	2.05598	1.05192	1.3635	2.82287	35.2614	0	0	1.82357	11.7538	6.4455	2.68829	0.184872	0.942155
PFIT_0835400	2.74131	7.36342	4.99949	6.45228	38.7875	0	2.16273	5.38912	13.6501	2.53289	1.34079	0.22232	0.942155
PFIT_bin01600	0	3.15575	0.908998	1.00817	15.8676	0	6.4882	1.26823	7.45194	5.87586	2.5548	0.341507	0.942155
PFIT_bin03800	0.685327	5.25959	1.13625	0.403268	17.6307	0	0	1.87111	5.8769	3.14087	1.65116	0.362562	0.942155
PFIT_0835000	1.37065	6.3115	0.454499	2.21797	18.5122	0	0	2.58866	6.17074	2.38376	1.25324	0.376001	0.942155
PFIT_1100300	0.685327	7.36342	2.04524	1.61307	16.7492	0	2.16273	2.92677	6.30396	2.1539	1.10695	0.405188	0.942155
PFIT_0733800	0	0	0.227249	0	10.5784	0	0	0.0568123	3.52614	62.0664	5.95574	0.410381	0.942155
PFIT_0700300	1.37065	1.05192	2.72699	3.62941	14.9861	0	4.32547	2.19474	6.43719	2.933	1.55238	0.417895	0.942155
PFIT_0100300	0	6.3115	2.27249	2.82287	14.1046	0	2.16273	2.85172	5.42243	1.90146	0.927108	0.45467	0.942155
PFIT_bin00600	0	2.10383	1.818	2.01634	11.4599	0	0	1.48454	3.81998	2.57317	1.36355	0.482907	0.942155
PFIT_0113400	1.37065	0	0.227249	1.00817	9.69688	0	0	0.651518	3.23229	4.96117	2.31068	0.505461	0.942155
PFIT_0800600	1.37065	1.05192	0.908998	2.21797	9.69688	0	0	1.38739	3.23229	2.32977	1.22019	0.516865	0.942155
PFIT_0401300	0.685327	4.20767	1.13625	1.8147	9.69688	0	0	1.96099	3.23229	1.6483	0.720978	0.531419	0.942155
PFIT_0900900	0	0	0	0.201634	6.17074	0	0	0.0504085	2.05691	40.8049	5.35067	0.55636	0.942155
PFIT_0536400	52.0848	62.0631	109.307	101.623	42.3137	80.9881	77.8585	81.2696	67.0534	0.825074	-0.277405	0.568527	0.942155
PFIT_bin03300	0	1.05192	0.454499	0.806535	7.05228	0	0	0.578238	2.35076	4.06538	2.02339	0.568809	0.942155
PFIT_0734100	0	0	0	0	0.881534	16.1976	0	0	5.69305	#DIV/0!	#DIV/0!	0.58903	0.942155
PFIT_bin05800	0	1.05192	2.49974	1.8147	3.52614	0	6.4882	1.34159	3.33811	2.48818	1.31509	0.627503	0.942155
PFIT_bin01300	0	3.15575	0.454499	0	3.52614	0	0	0.902563	1.17538	1.30227	0.381028	0.675569	0.942155
PFIT_bin09500	0	0	0.454499	0.403268	2.6446	0	0	0.214442	0.881534	4.11084	2.03943	0.686916	0.942155
PFIT_0220800	0	0	0	0.201634	2.6446	0	0	0.0504085	0.881534	17.4878	4.12828	0.687655	0.942155
PFIT_bin05300	0	1.05192	0	0.201634	1.76307	0	0	0.313388	0.58769	1.87528	0.907106	0.723349	0.942155
PFIT_0300100	0	0	0.681748	0.201634	0.881534	0	0	0.220846	0.293845	1.33054	0.412017	0.736308	0.942155
PFIT_0700500	0	0	0	0.403268	0.881534	0	0	0.100817	0.293845	2.91464	1.54332	0.743592	0.942155
PFIT_1150000	0	1.05192	0	0.806535	0.881534	0	0	0.464613	0.293845	0.63245	-0.660976	0.754391	0.942155
PFIT_0901800	0.685327	0	0.454499	0.604902	0	0	2.16273	0.436182	0.720912	1.65278	0.724893	0.780643	0.942155
PFIT_0100600	4.79729	1.05192	8.63548	17.7438	3.52614	0	2.16273	8.05712	1.89629	0.235356	-2.08708	1	1
PFIT_0423800	0	0	0.227249	0	0	0	0	0.0568123	0	0	#DIV/0!	1	1
PFIT_0500700	0.685327	0	1.3635	1.2098	0.881534	0	0	0.814657	0.293845	0.360698	-1.47114	1	1
PFIT_1300300	0	0	0.227249	0.403268	0	0	0	0.157629	0	0	#DIV/0!	1	1
PFIT_0731100	0.685327	0	1.13625	0.806535	0	0	0	0.657027	0	0	#DIV/0!	1	1
PFIT_1000100	0	1.05192	0.681748	0.604902	0	0	0	0.584642	0	0	#DIV/0!	1	1

## Sheet: IT4_CHO745_surf
Table S3. surf genes expression of IT4 long-term cultivated parasites, parasites enriched for the binding to wild-type CHO-745 cells
					Generalized lineal model using DEseq1
		Numbers represent the normalized read count
X	IT4_Ctrl1	IT4_Ctrl2	IT4_Ctrl3	IT4_Ctrl4	wild_1	wild_2	wild_3	baseMeanA	baseMeanB	foldChange	log2FoldChange	P_value	padj
PFIT_0400900	175.444	132.542	213.842	560.341	16.7492	48.5929	28.1156	270.542	31.1525	0.115149	-3.11843	0.0286355	0.343626
PFIT_0833700	74.0153	131.49	47.4951	41.7382	122.533	113.383	73.533	73.6846	103.15	1.39988	0.485308	0.419281	0.999779
PFIT_0834000	11.6506	97.8283	8.86273	11.4931	39.6691	32.3952	47.5802	32.4587	39.8815	1.22868	0.297115	0.534535	0.999779
PFIT_0111500	0.685327	7.36342	4.99949	5.44411	10.5784	0	6.4882	4.62309	5.68887	1.23054	0.299286	0.557902	0.999779
PFIT_1301000	16.4478	14.7268	17.9527	36.0925	6.17074	16.1976	8.65094	21.305	10.3398	0.485322	-1.04299	0.596804	0.999779
PFIT_0113900	0.685327	5.25959	0.908998	2.01634	5.28921	0	0	2.21756	1.76307	0.795048	-0.330886	0.651104	0.999779
PFIT_1301050	26.7277	13.6749	18.18	28.4304	7.05228	16.1976	15.1391	21.7532	12.7963	0.58825	-0.765499	0.698655	0.999779
PFIT_0112000	18.5038	21.0383	49.0859	42.1415	19.3938	48.5929	32.441	32.6924	33.4759	1.02397	0.0341678	0.77367	0.999779
PFIT_0800940	0.685327	4.20767	0.908998	0.806535	1.76307	0	0	1.65213	0.58769	0.355716	-1.4912	0.776783	0.999779
PFIT_0422600	7.53859	8.41534	12.726	16.3323	7.05228	16.1976	4.32547	11.2531	9.19179	0.816826	-0.2919	0.947052	0.999779
PFIT_0803400	6.85327	31.5575	5.68123	4.63758	6.17074	0	2.16273	12.1824	2.77783	0.22802	-2.13277	0.978702	0.999779
PFIT_1478700	2.74131	31.5575	4.09049	3.62941	8.81534	32.3952	4.32547	10.5047	15.1787	1.44495	0.531015	0.999779	0.999779

## Sheet: IT4_CHO745_pfmc-2tm
Table S3. pfmc-2tm genes expression of IT4 long-term cultivated parasites, parasites enriched for the binding to wild-type CHO-745 cells
					Generalized lineal model using DEseq1
	Numbers represent the normalized read count
X	IT4_Ctrl1	IT4_Ctrl2	IT4_Ctrl3	IT4_Ctrl4	wild_1	wild_2	wild_3	baseMeanA	baseMeanB	foldChange	log2FoldChange	P_value	padj
PFIT_0222000	13.7065	37.869	13.4077	12.7029	177.188	16.1976	2.16273	19.4215	65.1829	3.35622	1.74684	0.143434	0.28453
PFIT_1102000	84.9805	252.46	62.4936	69.7653	637.349	16.1976	6.4882	117.425	220.012	1.87364	0.905842	0.187225	0.28453
PFIT_0112800	120.617	560.672	125.442	115.133	1047.26	48.5929	30.2783	230.466	375.378	1.62878	0.70379	0.199055	0.28453
PFIT_0711200	130.212	511.232	174.528	163.323	768.698	0	6.4882	244.824	258.395	1.05543	0.0778373	0.270804	0.28453
PFIT_0220900	0.685327	3.15575	1.818	1.00817	22.9199	0	2.16273	1.66681	8.36088	5.01609	2.32656	0.28453	0.28453
