# Supplementary material for: Characterisation of Plasmodium falciparum populations selected on the human endothelial receptors P-selectin, E-selectin, CD9 and CD151
Source: Sci Rep. 2017 Jun 22;7:4069. doi: 10.1038/s41598-017-04241-3 (PMC5481354; doi:10.1038/s41598-017-04241-3)
Supplement: Supplementary file 5 — Table S4 [file 41598_2017_4241_MOESM5_ESM.xls]

## Sheet: IT4_Whole
Table S4. Whole transcriptome profile of IT4 long-term cultivated parasites, parasites enriched for the binding to wild-type CHO-745 cells, and parasites enriched for the binding to ICAM-1
					Generalized lineal model using DEseq1
		Numbers represent the normalized reads count
	ctrl_1	ctrl_2	ctrl_3	ctrl_4	average	wild_1	wild_2	wild_3	average	icam_1	icam_2	average	X.Intercept.	choTRUE	recTRUE	deviance	converged	p	padj	name
PFIT_0616500	20.2933	120.301	73.3048	56.2481	67.5367	8.21067	16.7084	6.6144	10.5112	34989.8	76833.3	55911.5	6.07568	-2.90695	12.6021	2.11255	TRUE	0	0	erythrocyte membrane protein 1, PfEMP1
PFIT_bin09100	8.39724	37.9327	25.5985	17.7304	22.4147	14.5967	33.4168	8.8192	18.9443	4202.94	3378.32	3790.63	4.4613	-0.650117	8.07693	7.59605	TRUE	0	0	BC_ITvar16 - erythrocyte membrane protein 1,, putative
PFIT_0900100	34.2887	32.5137	11.8684	9.98607	22.1642	7.29837	0	4.4096	3.90266	607.671	528.098	567.885	4.43308	-1.92604	6.64216	4.97672	TRUE	4.71956e-13	2.63351e-09	B_ITvar41 - erythrocyte membrane protein 1, PfEMP1, putative
PFIT_1219000	42.686	108.379	34.6743	24.8633	52.6507	12.7722	0	15.4336	9.40192	713.293	607.109	660.201	5.69613	-2.054	5.72434	6.64558	TRUE	1.27476e-12	7.11188e-09	erythrocyte membrane protein 1, PfEMP1
PFIT_bin09700	2121	4246.29	2693.89	1856.8	2729.5	2762.43	2339.18	2533.32	2544.98	264.742	37.7628	151.252	11.414	-0.0988526	-4.09502	15.0059	TRUE	2.91533e-12	1.62617e-08	erythrocyte membrane protein 1, PfEMP1 (VAR)
PFIT_1149400	8198.51	3858.29	11830	15932.5	9954.82	797.347	1938.18	2169.52	1635.02	26832.2	20043.3	23437.7	13.2813	-2.61199	3.8472	9.40719	TRUE	8.40839e-12	4.68936e-08	ring-infected erythrocyte surface antigen, pseudogene
PFIT_0731900	796.338	261.193	306.251	838.83	550.653	24.632	0	50.7104	25.1141	862.811	754.675	808.743	9.10565	-4.15716	4.71086	8.37659	TRUE	4.9194e-10	2.74306e-06	erythrocyte binding like protein 1, pseudogene
PFIT_1017000	884.51	265.529	526.398	1215.65	723.022	106.739	66.8337	149.926	107.833	1916.29	1439.63	1677.96	9.49905	-2.67218	3.88537	7.3686	TRUE	5.03103e-10	2.8048e-06	conserved Plasmodium protein, unknown function
PFIT_1035700	253.317	146.312	154.056	391.087	236.193	8.21067	0	28.6624	12.291	448.552	300.94	374.746	7.88581	-3.95503	4.61772	7.23799	TRUE	1.34879e-09	7.51816e-06	probable protein, unknown function
PFIT_0100700	14251.5	6691.32	21552.6	29796.6	18073	2062.7	4812.02	5805.24	4226.66	57931.8	38245	48088.4	14.1416	-2.09779	3.50957	8.52541	TRUE	1.07999e-08	6.0188e-05	ring-infected erythrocyte surface antigen
PFIT_0627200	3907.52	940.73	3098.12	5289.15	3308.88	648.643	1086.05	1296.42	1010.37	9885.97	7302.16	8594.07	11.6925	-1.71619	3.09277	10.2429	TRUE	1.26124e-08	7.02761e-05	choline/ethanolaminephosphotransferase, putative
PFIT_0101000	775.345	311.048	444.716	1447.98	744.772	20.9828	183.793	68.3488	91.0414	1646.06	1423.95	1535	9.54155	-3.29473	4.3371	11.4239	TRUE	1.62455e-08	9.05037e-05	erythrocyte binding antigen-181
PFIT_0903800.1	370.178	96.4573	130.087	381.509	244.558	9.12297	0	33.072	14.065	399.17	399.124	399.147	7.93558	-3.81884	4.52403	9.28029	TRUE	1.88035e-08	0.000104736	conserved Plasmodium protein, unknown function
PFIT_1243900	762.05	264.445	254.589	650.114	482.799	41.0533	50.1252	57.3248	49.5011	816.172	653.587	734.879	8.91568	-3.30019	3.9055	4.57743	TRUE	2.23045e-08	0.000124214	ubiquitin conjugating enzyme E2, putative
PFIT_1149700	211.331	184.244	436.338	506.844	334.689	142.318	300.751	255.757	232.942	2043.86	1603.47	1823.66	8.39053	-0.57738	3.01923	6.55708	TRUE	3.39874e-08	0.000189242	ring-infected erythrocyte surface antigen 2, pseudogene
PFIT_1224400	877.512	333.807	752.131	1099.89	765.836	162.389	150.376	273.395	195.387	1676.24	1297.3	1486.77	9.5822	-1.93864	2.89409	6.01094	TRUE	6.25935e-08	0.000348458	conserved Plasmodium protein, unknown function
PFIT_0730400	5429.52	1714.56	4174.65	11958.4	5819.29	405.972	885.546	992.16	761.226	15272.7	11632.7	13452.7	12.5068	-2.94036	4.1492	7.19768	TRUE	1.15778e-07	0.000644421	erythrocyte binding antigen-175
PFIT_0833400	4223.11	2443.95	6078.02	6367.04	4778.03	672.363	1570.59	1904.95	1382.63	10763.9	6904.78	8834.33	12.2224	-1.7953	2.68166	7.99812	TRUE	1.49027e-07	0.000829333	tryptophan/threonine-rich antigen
PFIT_1412000.1	661.983	163.652	402.362	895.282	530.82	47.4394	66.8337	90.3968	68.2233	818.916	927.802	873.359	9.05344	-2.9687	3.68586	6.55063	TRUE	1.90732e-07	0.00106123	conserved Plasmodium protein, unknown function
PFIT_1026100	1601.07	835.602	1252.23	3434.6	1780.88	126.809	217.209	260.167	201.395	3539.03	2570.19	3054.61	10.7987	-3.15612	3.93408	4.58841	TRUE	4.4018e-07	0.00244872	conserved Plasmodium protein, unknown function
PFIT_1412000.2	644.488	139.809	366.291	921.572	518.04	43.7902	33.4168	79.3728	52.1933	790.11	923.155	856.632	9.01813	-3.23537	3.95994	6.61747	TRUE	5.00223e-07	0.00278224	conserved Plasmodium protein, unknown function
PFIT_1326500	587.807	254.691	305.32	868.38	504.05	54.7378	16.7084	55.12	42.1887	641.964	636.739	639.351	8.97837	-3.41071	3.75279	4.7139	TRUE	5.04252e-07	0.00280415	conserved Plasmodium protein, unknown function
PFIT_1251400	1337.26	356.567	527.329	1799.33	1005.12	41.0533	100.25	103.626	81.6432	1559.64	1414.65	1487.15	9.97357	-3.67394	4.23865	5.80257	TRUE	8.23694e-07	0.00457974	coronin
PFIT_1337000	1380.65	262.277	868.72	2066.71	1144.59	111.3	167.084	211.661	163.348	2097.36	1985.16	2041.26	10.1613	-2.81673	3.65068	7.53163	TRUE	8.26882e-07	0.00459664	calcium-dependent protein kinase 5
PFIT_0403300	2228.77	6012.87	1473.08	1150.03	2716.19	7611.29	5346.69	5141.6	6033.19	156.376	471.163	313.77	11.4069	1.15232	-4.26259	8.30799	TRUE	8.71146e-07	0.00484183	conserved Plasmodium membrane protein, unknown function
PFIT_0413500	570.313	151.731	292.521	948.677	490.81	27.3689	50.1252	63.9392	47.1445	923.166	781.399	852.283	8.94015	-3.41438	4.20925	6.0125	TRUE	9.62771e-07	0.00535012	armadillo-domain containing rhoptry protein (ARO)
PFIT_1422100	636.791	215.674	718.853	1135.56	676.719	120.423	200.501	218.275	179.733	1356.63	1166.58	1261.6	9.40427	-1.94003	2.83661	8.03135	TRUE	1.06025e-06	0.00589076	conserved Plasmodium protein, unknown function
PFIT_0702300	50.3835	235.182	151.497	115.553	138.154	358.533	584.794	407.888	450.405	53.497	20.3338	36.9154	7.10662	1.68806	-3.61751	7.36134	TRUE	1.22655e-06	0.00681351	conserved Plasmodium protein, unknown function
PFIT_1028100	1166.52	285.037	321.378	951.937	681.217	25.5443	83.5421	97.0112	68.6992	946.485	1100.35	1023.42	9.41225	-3.37516	3.96222	7.11495	TRUE	1.42786e-06	0.00793035	merozoite TRAP-like protein
PFIT_1003200	1510.8	277.45	533.147	1411.09	933.124	93.0543	66.8337	152.131	104.006	1493.8	1456.48	1475.14	9.86632	-3.11513	3.77544	6.39247	TRUE	1.56274e-06	0.00867789	membrane skeletal protein IMC1-related
PFIT_1246600	1039.16	177.742	463.333	1183.86	716.023	126.809	100.25	147.722	124.927	1536.32	1233.39	1384.86	9.4847	-2.49015	3.4408	7.39905	TRUE	1.56849e-06	0.00870825	myosin A tail domain interacting protein
PFIT_0212000	359.682	107.295	164.529	518.46	287.492	18.2459	50.1252	55.12	41.1637	614.53	445.601	530.065	8.16925	-2.90584	3.78602	7.06331	TRUE	1.67823e-06	0.00931588	secreted protein altered thrombospondin repeat protein
PFIT_1137600	1149.72	577.66	921.546	1604.29	1063.31	213.477	267.335	238.118	239.644	1336.05	1329.83	1332.94	10.0552	-2.16956	2.49478	3.6806	TRUE	1.97027e-06	0.010935	subtilisin-like protease 2
PFIT_1034800	934.193	301.294	209.675	487.076	483.059	16.4213	33.4168	33.072	27.6367	495.19	788.952	642.071	8.91586	-4.21444	4.62564	3.7674	TRUE	2.6504e-06	0.0147071	merozoite surface protein 3
PFIT_1456500	827.828	292.623	395.148	1250.91	691.627	138.669	66.8337	158.746	121.416	1102.86	1364.11	1233.48	9.43469	-2.44136	3.27538	6.02592	TRUE	3.31239e-06	0.0183771	conserved Plasmodium protein, unknown function
PFIT_1143800	1311.37	351.148	479.39	1580.04	930.487	63.8608	83.5421	88.192	78.5316	1178.31	1262.44	1220.37	9.86223	-3.58245	3.97337	4.36771	TRUE	3.38819e-06	0.0187943	transcription factor with AP2 domain(s)
PFIT_1035200	2709.51	11048.2	2051.84	1795.86	4401.34	14998.2	11595.6	11407.6	12667.1	957.459	840.077	898.768	12.1034	1.52561	-3.81735	9.06665	TRUE	3.60038e-06	0.0199677	probable protein, unknown function
PFIT_1134100	1480.01	346.813	673.939	2040.83	1135.4	54.7378	217.209	202.842	158.263	1781.86	1945.07	1863.47	10.1495	-2.89596	3.61032	8.39806	TRUE	4.1038e-06	0.0227556	apical membrane antigen 1
PFIT_0214000	412.165	118.133	171.045	519.683	305.256	14.5967	0	30.8672	15.1547	314.123	365.427	339.775	8.25502	-4.02908	4.18282	6.19288	TRUE	5.89827e-06	0.0327	serine/threonine protein kinase, putative
PFIT_0811100	927.895	233.015	542.921	1415.98	779.954	72.9837	183.793	136.698	131.158	1419.73	1199.69	1309.71	9.6081	-2.64033	3.38714	6.85342	TRUE	6.04e-06	0.0334797	plasmepsin X
PFIT_1036500	500.336	624.263	461.704	295.71	470.503	2387.48	1804.51	1949.04	2047.01	474.614	241.682	358.148	8.87639	2.12593	-2.52142	3.70639	TRUE	6.61575e-06	0.0366645	ADP/ATP transporter on adenylate translocase
PFIT_0318700	124.559	43.3516	69.3487	186.271	105.883	14.5967	0	8.8192	7.80532	187.925	186.49	187.208	6.73045	-3.31346	4.13148	4.69649	TRUE	6.80679e-06	0.0377164	trophozoite stage antigen
PFIT_0813700	222.527	488.789	168.95	126.354	251.655	1214.27	668.337	617.344	833.316	16.4606	90.6307	53.5456	7.97174	1.73725	-3.94397	8.36526	TRUE	6.96032e-06	0.0385602	dihydropteroate synthetase
PFIT_1217700	284.806	53.1057	139.861	447.947	231.43	13.6844	16.7084	33.072	21.155	478.73	336.96	407.845	7.85664	-3.41348	4.22812	6.46136	TRUE	7.36417e-06	0.0407902	thrombospondin-related apical membrane protein (TRAMP)
PFIT_1341800	3564.63	683.872	1741.4	5064.98	2763.72	325.69	618.211	476.237	473.379	5799.62	4426.38	5113	11.4326	-2.56025	3.44755	6.92681	TRUE	8.50317e-06	0.0470906	myosin A
PFIT_0628300	166.545	195.082	54.6877	49.9303	116.561	566.536	284.043	266.781	372.453	6.85859	27.3054	17.082	6.85832	1.69599	-4.41464	6.90789	TRUE	9.09268e-06	0.0503461	RNA binding protein, putative
PFIT_1300800	2004.14	694.71	1191.03	3651.23	1885.28	248.145	417.71	465.213	377.023	4141.22	3100.03	3620.63	10.8809	-2.33046	3.2715	5.78315	TRUE	1.03973e-05	0.0575593	erythrocyte binding antigen-140
PFIT_0811900	17001.6	50015.8	20584.5	13090.9	25173.2	25866.3	24611.5	23505.4	24661.1	2156.34	352.065	1254.2	14.6196	-0.0296213	-4.29829	7.01776	TRUE	1.05453e-05	0.058368	erythrocyte membrane protein 1, PfEMP1
PFIT_0316700	248.418	399.919	183.378	131.857	240.893	836.576	634.92	714.355	728.617	112.481	97.0213	104.751	7.9074	1.60853	-2.80724	3.96261	TRUE	1.07637e-05	0.0595663	HVA22/TB2/DP1 family protein, putative
PFIT_0422400	237.222	75.8653	153.824	462.212	232.281	13.6844	0	17.6384	10.441	253.768	366.008	309.888	7.86166	-4.13279	4.54744	5.09163	TRUE	1.11257e-05	0.0615583	reticulocyte binding protein homologue 4
PFIT_1127600	820.83	276.367	209.21	448.762	438.792	13.6844	0	37.4816	17.0554	347.045	469.42	408.233	8.77723	-4.41271	4.30919	5.6405	TRUE	1.21284e-05	0.0670946	conserved Plasmodium protein, unknown function
PFIT_1458300	251.917	469.281	153.126	131.857	251.545	853.91	634.92	597.501	695.443	76.8162	123.746	100.281	7.96879	1.47851	-2.79247	6.63094	TRUE	1.24504e-05	0.068863	conserved Plasmodium protein, unknown function
PFIT_0821000	293.903	66.1112	124.036	303.454	196.876	13.6844	83.5421	44.096	47.1075	337.443	347.418	342.43	7.62375	-2.398	3.19402	10.0587	TRUE	1.34214e-05	0.0742206	zinc finger protein, putative
PFIT_1452200	139.254	503.962	357.448	258.007	314.668	544.641	568.086	474.032	528.92	87.79	59.2585	73.5242	8.29614	0.746297	-2.84986	4.8479	TRUE	1.37724e-05	0.0761476	conserved Plasmodium protein, unknown function
PFIT_0503700	599.703	177.742	290.659	701.063	442.292	72.9837	100.25	85.9872	86.4071	817.544	554.822	686.183	8.79002	-2.39568	3.02747	4.95209	TRUE	1.49371e-05	0.0825721	myosin B
PFIT_0323500	1021.66	266.612	521.046	1752.66	890.495	57.4747	83.5421	158.746	99.9208	1419.73	1369.34	1394.53	9.79904	-3.14146	3.78797	6.0342	TRUE	1.49991e-05	0.0828999	Rh5 interacting protein (RIPR)
PFIT_0732500	8665.25	20065.3	7952.76	5240.04	10480.8	27098.9	30743.5	30829.7	29557.4	5187.84	7794.82	6491.33	13.3553	1.49587	-2.1867	8.93707	TRUE	1.58769e-05	0.0877355	histidine-rich protein III
PFIT_1200900	2059.42	1217.1	2546.59	3034.95	2214.51	913.209	1219.71	1142.09	1091.67	4308.57	4772.63	4540.6	11.1133	-1.02696	2.06237	3.62946	TRUE	1.76047e-05	0.0972662	Plasmodium exported protein (PHISTa-like), unknown function
PFIT_0507300	195.236	73.6977	133.112	387.419	197.366	11.8599	16.7084	22.048	16.8721	249.653	285.835	267.744	7.62739	-3.57751	4.0152	4.11068	TRUE	1.80647e-05	0.0997892	conserved Plasmodium protein, unknown function
PFIT_1035400	691.373	196.166	195.712	643.184	431.609	31.9304	50.1252	55.12	45.7252	481.473	626.862	554.168	8.75405	-3.27628	3.63679	4.54427	TRUE	1.83576e-05	0.101389	merozoite surface protein
PFIT_0723100	244.92	84.5356	133.578	447.335	227.592	9.12297	0	17.6384	8.92046	315.495	221.929	268.712	7.83198	-4.34444	4.58163	4.81218	TRUE	1.9007e-05	0.104957	kinesin-like protein, putative
PFIT_0107500	2845.27	819.345	1093.06	4206.99	2241.16	94.8789	150.376	211.661	152.305	2480.07	2729.38	2604.72	11.1302	-3.88167	4.09842	4.23084	TRUE	2.41146e-05	0.133137	photosensitized INA-labeled protein 1, PhIL1, putative
PFIT_0403200	157.448	427.013	252.494	197.887	258.711	775.452	918.963	906.173	866.863	186.554	99.9261	143.24	8.01219	1.74442	-2.6011	4.46424	TRUE	2.41763e-05	0.133453	6-cysteine protein
PFIT_0414700	375.077	516.968	104.954	109.032	276.508	592.993	434.419	463.008	496.807	39.7798	65.0682	52.424	8.10637	0.857543	-3.24206	8.36859	TRUE	2.5045e-05	0.138223	glutamyl-tRNA(Gln) amidotransferase subunit A, putative
PFIT_1469500	425.46	110.547	115.891	297.952	237.463	14.5967	33.4168	19.8432	22.6189	268.857	294.55	281.703	7.89193	-3.60355	3.8499	4.16599	TRUE	2.50573e-05	0.138266	zinc finger protein, putative
PFIT_0422800	4362.37	2477.54	4912.35	7030.19	4695.61	2366.5	2172.09	2383.39	2307.33	8374.34	9731.76	9053.05	12.1974	-1.02398	1.97083	4.26663	TRUE	2.61381e-05	0.144204	Plasmodium exported protein (PHISTb), unknown function
PFIT_0107000	2056.62	3771.59	5840.42	5941.92	4402.64	512.711	1169.59	1737.38	1139.89	16136.9	7204.56	11670.7	12.1042	-1.95087	3.35718	4.82526	TRUE	2.77002e-05	0.152794	conserved Plasmodium protein, unknown function
PFIT_1222400	743.856	154.982	286.005	852.892	509.434	38.3165	50.1252	88.192	58.8779	628.247	788.952	708.599	8.99352	-3.09454	3.5701	5.75909	TRUE	2.776e-05	0.153097	glideosome-associated protein 45
PFIT_1013600	992.274	201.585	274.835	768.52	559.303	17.3336	33.4168	50.7104	33.8203	554.174	653.587	603.88	9.12775	-4.06586	4.17639	4.64945	TRUE	2.8857e-05	0.159117	conserved Plasmodium protein, unknown function
PFIT_1331500	886.609	266.612	180.819	420.842	438.72	20.0705	16.7084	48.5056	28.4282	658.425	454.896	556.66	8.77691	-3.85892	4.20228	4.12801	TRUE	3.11427e-05	0.17169	conserved Plasmodium protein, unknown function
PFIT_0608800	316.296	150.647	293.219	296.933	264.274	56.5624	66.8337	127.878	83.7582	652.938	395.057	523.997	8.04771	-1.62568	2.61009	3.80238	TRUE	3.29963e-05	0.181875	conserved Plasmodium protein, unknown function
PFIT_0417200	694.872	160.401	270.879	820.692	486.711	39.2288	0	55.12	31.4496	491.075	575.737	533.406	8.92759	-3.71849	3.85019	7.31061	TRUE	3.41155e-05	0.188011	regulator of chromosome condensation, putative
PFIT_0825800	1528.3	342.478	387.003	1119.66	844.36	32.8427	83.5421	112.445	76.2765	908.077	1218.29	1063.18	9.72185	-3.49551	3.82801	5.46249	TRUE	3.52193e-05	0.194058	conserved Plasmodium protein, unknown function
PFIT_0920600	166.545	20.592	40.0268	122.278	87.3606	5.47378	0	2.2048	2.55953	113.853	114.45	114.151	6.45075	-4.52742	4.9115	5.51091	TRUE	3.58219e-05	0.197343	ADP-ribosylation factor, putative
PFIT_0604800	579.41	174.49	776.566	1231.75	690.554	134.108	434.419	429.936	332.821	3478.68	1910.22	2694.45	9.43289	-1.07771	3.04039	8.79753	TRUE	4.10863e-05	0.226303	long chain polyunsaturated fatty acid elongation enzyme, putative
PFIT_1126700	480.742	218.926	355.354	1021.02	519.012	57.4747	133.667	134.493	108.545	910.821	839.496	875.158	9.02095	-2.30753	3.05989	5.78778	TRUE	4.13288e-05	0.227598	kelch protein, putative
PFIT_0422100	121.06	49.8544	96.8089	155.497	105.805	16.4213	0	8.8192	8.41351	163.234	149.889	156.562	6.72879	-3.20979	3.77118	3.34186	TRUE	4.61949e-05	0.254349	probable protein, unknown function
PFIT_1035100	923.697	242.769	231.317	517.238	478.755	18.2459	33.4168	35.2768	28.9799	609.043	402.028	505.536	8.90312	-4.10565	4.18372	3.31444	TRUE	4.922e-05	0.270956	duffy binding-like merozoite surface protein
PFIT_0914200	320.495	106.211	85.4059	217.248	182.34	10.0353	16.7084	13.2288	13.3242	171.465	168.48	169.972	7.51051	-3.91277	3.81133	3.17436	TRUE	5.01369e-05	0.275953	conserved Plasmodium protein, unknown function
PFIT_0625000	90.9701	305.629	121.244	93.9506	152.948	377.691	350.877	315.287	347.951	57.6122	30.2102	43.9112	7.25021	1.19258	-3.00242	5.48259	TRUE	5.09041e-05	0.280125	oxidoreductase, short-chain dehydrogenase family, putative
PFIT_1474500	216.929	49.8544	70.745	201.759	134.822	10.9476	16.7084	24.2528	17.3029	183.81	190.557	187.184	7.07707	-2.99399	3.4654	5.40514	TRUE	5.27223e-05	0.290078	conserved Plasmodium protein, unknown function
PFIT_1458400	288.305	202.669	97.9725	70.1063	164.763	546.466	350.877	502.695	466.679	56.2404	81.9162	69.0783	7.35844	1.52437	-2.76585	6.47434	TRUE	6.0038e-05	0.330269	thioredoxin 1
PFIT_1410100	214.13	138.725	302.993	685.778	335.407	24.632	33.4168	37.4816	31.8435	539.085	384.018	461.552	8.39143	-3.42235	3.8808	3.49335	TRUE	6.34255e-05	0.34884	aldo-keto reductase, putative
PFIT_1126600	468.146	96.4573	201.065	657.246	355.729	20.9828	33.4168	66.144	40.1812	518.509	478.135	498.322	8.47588	-3.12674	3.61168	6.37317	TRUE	6.4697e-05	0.355769	kelch protein, putative
PFIT_0206400	1076.25	220.009	273.439	702.489	568.046	58.387	16.7084	66.144	47.0798	680.372	706.454	693.413	9.15002	-3.46554	3.75313	4.82428	TRUE	6.50809e-05	0.357815	conserved Plasmodium protein, unknown function
PFIT_1229500	1028.66	292.623	272.973	688.631	570.722	17.3336	50.1252	46.3008	37.9199	491.075	532.746	511.91	9.15671	-4.01802	3.86116	3.99676	TRUE	6.54634e-05	0.359852	myosin D
PFIT_0316600	1352.66	2492.72	871.28	645.63	1340.57	3905.54	2690.05	2564.18	3053.26	452.667	696.578	574.622	10.3875	1.19055	-2.41033	7.33732	TRUE	6.61122e-05	0.363353	formate-nitrite transporter, putative
PFIT_0831700	1041.96	278.534	660.442	1903.87	971.202	52.0009	50.1252	92.6016	64.9093	925.91	1247.33	1086.62	9.92406	-3.87381	4.03554	3.95758	TRUE	6.94453e-05	0.381602	GPI-anchored micronemal antigen
PFIT_0530000	2308.54	808.508	1406.52	4899.49	2355.77	93.0543	233.918	297.648	208.207	3012.29	3199.38	3105.84	11.2022	-3.51121	3.90983	4.80482	TRUE	6.95869e-05	0.38231	membrane skeletal protein IMC1-related
PFIT_0107600	142.753	36.8489	83.5442	235.59	124.684	8.21067	0	22.048	10.0862	218.103	138.851	178.477	6.96599	-3.31588	3.82778	6.60711	TRUE	7.2535e-05	0.398435	LCCL domain-containing protein
PFIT_0808100	178.441	39.0165	76.7955	248.837	135.772	3.64919	16.7084	13.2288	11.1955	130.313	225.415	177.864	7.08773	-3.92394	4.31263	5.70367	TRUE	7.48953e-05	0.411325	conserved Plasmodium protein, unknown function
PFIT_0219400	2202.88	2680.21	4026.88	5907.47	3704.36	748.083	985.796	923.812	885.897	7559.54	3692.62	5626.08	11.8552	-2.0679	2.6705	3.41067	TRUE	7.76483e-05	0.426367	liver stage antigen 3
PFIT_0918800	661.983	202.669	831.486	1389.69	771.458	125.897	451.127	394.659	323.894	1979.39	1481.46	1730.43	9.59301	-1.29455	2.45824	11.611	TRUE	7.76656e-05	0.426384	conserved Plasmodium protein, unknown function
PFIT_1350900	1606.67	313.215	745.615	2115.82	1195.33	141.406	150.376	227.094	172.959	1739.34	1575.58	1657.46	10.2236	-2.7792	3.25031	5.55169	TRUE	8.03144e-05	0.440846	alveolin, putative
PFIT_0205500	629.793	268.78	380.487	1006.76	571.455	124.072	100.25	178.589	134.304	1344.28	737.246	1040.76	9.1594	-2.05837	2.92186	4.41932	TRUE	8.28141e-05	0.454484	metabolite/drug transporter, putative
PFIT_0320400	65.0786	47.6868	80.7517	129.208	80.6811	25.5443	0	11.024	12.1894	266.113	113.288	189.701	6.33936	-2.32358	3.54867	4.74971	TRUE	9.09123e-05	0.498836	oocyst capsule protein
PFIT_0608600	1027.26	1013.34	1661.34	2007.4	1427.34	505.412	668.337	723.175	632.308	2877.86	1922.42	2400.14	10.4798	-1.18081	1.92955	3.63627	TRUE	9.26925e-05	0.508511	conserved Plasmodium protein, unknown function
PFIT_1465100	583.608	752.15	804.026	724.296	716.02	182.459	267.335	282.215	244.003	1119.32	935.936	1027.63	9.484	-1.57099	2.09179	1.10125	TRUE	9.40415e-05	0.515817	YL1 nuclear protein, putative
PFIT_0518200	202.234	332.724	136.836	123.501	198.824	550.115	284.043	277.805	370.654	24.6909	71.4588	48.0749	7.63103	0.92165	-2.9443	5.75188	TRUE	9.44084e-05	0.517736	RAP protein, putative
PFIT_0503500	350.585	89.9546	111.47	260.045	203.014	62.9485	33.4168	41.8912	46.0855	310.008	330.57	320.289	7.66644	-2.04566	2.70268	5.56211	TRUE	0.000101852	0.558453	actin-depolymerizing factor 1
PFIT_0422000	574.511	123.552	241.091	489.317	357.118	39.2288	66.8337	112.445	72.8358	621.388	427.01	524.199	8.48127	-2.29245	2.84442	6.77705	TRUE	0.000106845	0.585722	cysteine-rich protective antigen (CyRPA)
PFIT_0202300	171.444	59.6085	52.3606	139.601	105.753	8.21067	0	8.8192	5.67662	106.994	116.774	111.884	6.72528	-3.80045	3.88156	3.3598	TRUE	0.000107549	0.589476	conserved Plasmodium protein, unknown function
PFIT_0216900	1390.44	240.601	249.935	563.5	611.12	14.5967	33.4168	39.6864	29.2333	748.958	808.704	778.831	9.25524	-4.43401	4.78397	3.74839	TRUE	0.000110417	0.605086	calcium-dependent protein kinase 1
PFIT_1477300	906.902	3339.16	628.327	638.497	1378.22	5654.41	2556.39	2504.65	3571.82	100.135	140.013	120.074	10.4281	1.37546	-4.89445	4.63551	TRUE	0.000112027	0.613797	Plasmodium exported protein (PHISTb), unknown function
PFIT_1034900	1029.36	320.802	354.888	894.874	649.982	110.388	83.5421	114.65	102.86	609.043	1030.63	819.838	9.34455	-2.63004	2.96525	3.94317	TRUE	0.000112883	0.618372	merozoite surface protein 6
PFIT_0711000	121.76	49.8544	37.4669	53.1911	65.5681	1536.31	3375.1	4707.25	3206.22	89.1617	58.6775	73.9196	6.03328	5.61306	-5.44076	2.24445	TRUE	0.000115864	0.634588	C_ITvar28 - erythrocyte membrane protein 1, PfEMP1, putative
PFIT_0930500	21792.9	4499.9	4791.81	14432.5	11379.3	383.165	885.546	888.535	719.082	9820.13	13936.2	11878.2	13.4741	-3.98864	4.05055	3.98418	TRUE	0.000118496	0.648884	merozoite surface protein 1
PFIT_0422500	201.534	106.211	121.244	259.638	172.157	47.4394	16.7084	41.8912	35.3464	263.37	288.74	276.055	7.4296	-2.11774	2.79731	2.80292	TRUE	0.000123898	0.67834	erythrocyte binding antigen-165, pseudogene
PFIT_0819500	251.917	422.678	128.225	111.681	228.625	684.222	317.46	372.611	458.098	34.293	54.0298	44.1614	7.83306	1.0216	-3.3817	4.86403	TRUE	0.000128056	0.70098	ClpB protein, putative
PFIT_1352100	735.458	169.071	818.454	953.16	669.036	145.967	334.168	465.213	315.116	1838.1	1156.7	1497.4	9.3876	-1.09941	2.25961	11.1574	TRUE	0.000130362	0.713472	conserved Plasmodium protein, unknown function
PFIT_1252600	1706.74	338.143	670.448	2531.98	1311.83	78.4575	83.5421	178.589	113.529	1299.02	2383.7	1841.36	10.3576	-3.51006	3.99917	4.99004	TRUE	0.000136854	0.748866	reticulocyte binding protein homologue 3, pseudogene
PFIT_1001400	800.537	383.662	1171.02	1522.16	969.344	219.863	350.877	396.864	322.535	1676.24	1233.39	1454.81	9.9221	-1.60096	2.18516	6.3867	TRUE	0.000142713	0.780781	Plasmodium exported protein (PHISTc), unknown function
PFIT_1209000	267.312	111.63	117.753	322.611	204.827	66.5977	16.7084	44.096	42.4674	268.857	335.217	302.037	7.68009	-2.08222	2.64154	5.17769	TRUE	0.000143359	0.784176	conserved Plasmodium protein, unknown function
PFIT_0318500	398.169	126.803	106.816	265.344	224.283	10.0353	0	13.2288	7.75469	139.915	173.709	156.812	7.80922	-4.4858	3.97029	3.60916	TRUE	0.000143821	0.786557	conserved Plasmodium protein, unknown function
PFIT_0821500	110.564	42.2678	80.9844	178.934	103.187	26.4566	0	50.7104	25.7223	329.212	178.937	254.075	6.69442	-1.73002	3.02262	7.51289	TRUE	0.000147543	0.806767	conserved Plasmodium protein, unknown function
PFIT_0422300	487.74	61.776	203.625	700.044	363.296	14.5967	16.7084	26.4576	19.2543	345.673	476.973	411.323	8.50592	-4.21537	4.39393	4.8431	TRUE	0.000151489	0.82819	reticulocyte binding protein homologue 5
PFIT_0826700	735.458	552.733	367.455	264.733	480.095	1331.95	785.295	943.655	1020.3	189.297	263.178	226.237	8.90533	1.09978	-2.18089	4.92324	TRUE	0.000153814	0.840747	DnaJ protein, putative
PFIT_1309900	1153.22	182.077	736.539	2202.03	1068.47	80.2821	100.25	211.661	130.731	1750.31	1477.98	1614.14	10.0618	-3.01401	3.60868	6.66267	TRUE	0.000164376	0.898316	conserved Plasmodium protein, unknown function
PFIT_1021200	2694.12	4668.97	1613.64	2284.77	2815.37	4720.22	3274.85	3196.96	3730.68	511.651	1174.13	842.891	11.4587	0.408246	-2.14605	6.55914	TRUE	0.00017101	0.934399	conserved Plasmodium membrane protein, unknown function
PFIT_0922600	4204.22	3900.56	2605	1598.18	3076.99	8755.31	8838.75	8021.07	8538.38	1716.02	2852.54	2284.28	11.5869	1.47261	-1.90153	5.30332	TRUE	0.000172976	0.944967	phosphoglycerate kinase
PFIT_0414600	277.109	500.711	141.025	107.197	256.511	604.853	534.669	553.405	564.309	69.9576	143.499	106.728	7.99647	1.14738	-2.39682	8.92138	TRUE	0.000175977	0.961189	RNA binding protein, putative
PFIT_0803100	68.5775	33.5975	73.3048	125.539	75.2547	10.9476	16.7084	13.2288	13.6283	183.81	134.784	159.297	6.23972	-2.58367	3.65821	2.1577	TRUE	0.000191285	1	acyl-CoA binding protein
PFIT_0808000	357.583	66.1112	496.611	1034.48	488.695	52.0009	66.8337	72.7584	63.8643	1170.08	646.615	908.345	8.93402	-2.9477	3.84044	6.15309	TRUE	0.000197152	1	conserved Plasmodium protein, unknown function
PFIT_0706400	846.722	225.428	887.337	1392.34	837.958	210.741	417.71	361.587	330.013	1315.48	1558.15	1436.81	9.71218	-1.37529	2.15195	9.05897	TRUE	0.00021398	1	conserved Plasmodium protein, unknown function
PFIT_1418400	284.107	53.1057	89.1294	213.58	159.98	11.8599	16.7084	2.2048	10.2577	142.659	143.499	143.079	7.32273	-4.20687	4.04483	5.15125	TRUE	0.000214249	1	cyclic nucleotide-binding protein, putative
PFIT_0323100	387.673	397.751	365.593	332.801	370.955	715.241	517.961	511.514	581.572	54.8687	183.585	119.227	8.53464	0.657106	-2.28051	4.13121	TRUE	0.00022089	1	translation machinery-associated protein 7, putative (TMA7)
PFIT_1369300	14732.3	14385.1	13481.8	9431.54	13007.7	23876.6	32815.3	31129.6	29273.8	6091.8	10294.1	8192.97	13.667	1.17002	-1.83675	2.51769	TRUE	0.000223841	1	membrane associated histidine-rich protein
PFIT_1300500	33.589	92.1222	30.9509	22.4177	44.7699	116.774	83.5421	70.5536	90.2899	4.11515	2.90483	3.50999	5.47283	1.03594	-4.73246	2.56892	TRUE	0.00022989	1	Plasmodium exported protein (PHISTa-like), unknown function, pseudogene
PFIT_1105700	392.571	89.9546	120.08	275.534	219.535	22.8074	0	8.8192	10.5422	168.721	199.271	183.996	7.77878	-3.9797	3.72498	5.06763	TRUE	0.000245749	1	calcium/calmodulin-dependent protein kinase, putative
PFIT_0824300	1236.49	758.653	1336.01	1903.67	1308.71	446.113	501.252	784.909	577.425	2340.15	1752.19	2046.17	10.3547	-1.17323	1.81696	4.49393	TRUE	0.000249043	1	conserved Plasmodium protein, unknown function
PFIT_0101200	282.007	83.4519	384.676	638.701	347.209	50.1763	100.25	165.36	105.262	984.894	552.498	768.696	8.44205	-1.72717	2.87076	8.0495	TRUE	0.000251979	1	merozoite-associated tryptophan-rich antigen, putative
PFIT_0529500	109.864	22.7596	45.3792	152.644	82.6617	8.21067	0	8.8192	5.67662	102.879	113.869	108.374	6.37363	-3.45742	3.84422	5.04966	TRUE	0.00025532	1	conserved Plasmodium protein, unknown function
PFIT_bin00900	24.492	11.9217	16.5227	15.2848	17.0553	857.559	4360.9	5390.74	3536.4	12.3455	11.6193	11.9824	4.09286	7.69476	-8.2058	1.38233	TRUE	0.000280186	1	erythrocyte membrane protein 1, PfEMP1
PFIT_0401000	12947.8	3805.19	5996.33	21279.1	11007.1	914.121	835.421	956.884	902.142	9087.63	13924.6	11506.1	13.4262	-3.60794	3.67189	3.27011	TRUE	0.000294531	1	reticulocyte binding protein homologue 1
PFIT_1140100	47.5844	149.563	104.023	71.7367	93.2268	206.179	167.084	97.0112	156.758	5.48687	24.4006	14.9437	6.53946	0.749799	-3.33153	5.10853	TRUE	0.000295904	1	unspecified product
PFIT_1149800	1189.61	1302.72	1729.3	2094.83	1579.11	616.713	1303.26	1190.59	1036.85	4357.95	2516.16	3437.06	10.6254	-0.621167	1.74243	4.81759	TRUE	0.000319113	1	DnaJ protein, putative
Pf_M7661101900	1193.11	289.372	370.946	514.792	592.054	173.336	66.8337	52.9152	97.6951	788.738	840.077	814.407	9.20952	-2.54335	3.0035	5.3551	TRUE	0.000319428	1	apocytochrome b
PFIT_0911300	889.408	225.428	439.829	1618.56	793.306	34.6673	66.8337	99.216	66.9057	743.471	1215.38	979.426	9.63218	-3.57608	3.87992	4.52398	TRUE	0.000325927	1	conserved Plasmodium protein, unknown function
PFIT_1315800	1312.77	1467.45	475.667	662.341	979.557	1452.38	1520.47	1296.42	1423.09	233.192	499.05	366.121	9.93448	0.538197	-1.95268	7.74674	TRUE	0.000328234	1	choline-phosphate cytidylyltransferase
PFIT_0908100	147.652	220.009	114.262	84.7797	141.676	436.99	384.294	410.093	410.459	49.3819	95.8594	72.6206	7.14078	1.54505	-2.49294	3.13532	TRUE	0.000356498	1	peptide deformylase
PFIT_0723000	140.654	75.8653	76.5628	176.081	117.291	13.6844	33.4168	48.5056	31.869	268.857	182.423	225.64	6.87608	-1.9377	2.87795	4.08234	TRUE	0.000374805	1	kelch protein, putative
PFIT_0919400	171.444	53.1057	56.7822	138.582	104.978	7.29837	50.1252	8.8192	22.0809	119.339	171.385	145.362	6.71515	-2.96575	3.43597	6.2869	TRUE	0.000385257	1	thioredoxin, putative
PFIT_1116600	3134.27	2965.25	5432.93	7617.13	4787.4	1321.01	2957.39	3302.79	2527.06	7910.7	7930.18	7920.44	12.2253	-0.926573	1.65262	8.3608	TRUE	0.000407347	1	conserved Plasmodium protein, unknown function
PFIT_0400900	179.141	136.558	218.984	566.353	275.259	17.3336	50.1252	28.6624	32.0404	821.659	273.635	547.647	8.10585	-3.24895	4.23944	3.35953	TRUE	0.00041262	1	surface-associated interspersed protein 4.1 (SURFIN 4.1) (SURF4.1)
PFIT_1200400	2559.76	1104.38	3369.23	3521.41	2638.7	2926.65	5931.49	6698.19	5185.44	19053.2	13186.2	16119.7	11.3662	0.972161	1.63815	9.20275	TRUE	0.00041503	1	acyl-CoA synthetase
PFIT_1360800	8502.21	1444.69	2050.44	5785.4	4445.68	196.144	334.168	405.683	311.998	4587.03	3938.37	4262.7	12.1182	-3.83655	3.77587	3.72313	TRUE	0.00042212	1	conserved Plasmodium protein, unknown function
PFIT_0511100	1605.27	2401.68	1138.9	972.725	1529.64	2725.94	3792.81	2969.87	3162.87	618.645	1177.62	898.131	10.5781	1.04555	-1.81138	5.63309	TRUE	0.00047197	1	translationally-controlled tumor protein homolog (TCTP)
PFIT_1232300	797.038	117.049	187.335	511.735	403.289	22.8074	50.1252	35.2768	36.0698	436.206	481.621	458.913	8.65592	-3.5855	3.77177	4.23016	TRUE	0.000488778	1	CG2-related protein, putative
PFIT_0208400	363.181	535.392	601.565	648.279	537.104	228.074	250.626	330.72	269.807	1293.53	695.416	994.473	9.06972	-0.987454	1.87446	2.75353	TRUE	0.000507298	1	phospholipase A2, putative
PFIT_1204500	90.9701	18.4244	37.2342	96.8037	60.8581	5.47378	0	4.4096	3.29446	78.1879	88.8878	83.5378	5.93115	-3.74721	4.20116	3.31491	TRUE	0.000522363	1	probable protein, unknown function
PFIT_0110300	125.259	184.244	78.4245	59.5088	111.859	284.637	200.501	176.384	220.507	10.9737	50.544	30.7589	6.79866	0.997255	-2.81679	6.15709	TRUE	0.000527294	1	conserved Plasmodium protein, unknown function
PFIT_bin00100	4.89839	3.25137	6.28327	7.7443	5.54433	624.011	3458.64	4632.29	2904.98	12.3455	5.80966	9.07756	2.48756	9.01633	-8.33593	1.61568	TRUE	0.000542202	1	stB_CS2var - erythrocyte membrane protein 1,, putative
PFIT_1148900	902.704	2013.68	752.364	569.41	1059.54	2257.93	1420.22	1739.59	1805.91	396.427	375.885	386.156	10.048	0.774908	-2.23008	5.34445	TRUE	0.000552918	1	Plasmodium exported protein (PHISTc), unknown function
PFIT_0723600	732.659	133.306	186.171	595.496	411.908	31.9304	33.4168	77.168	47.5051	407.4	590.842	499.121	8.68658	-3.06958	3.34668	5.09468	TRUE	0.000560639	1	conserved Plasmodium protein, unknown function
PFIT_1121900	1626.97	1931.31	2321.09	3087.12	2241.62	591.168	1002.5	1084.76	892.812	2768.13	2865.32	2816.73	11.1306	-1.33677	1.66597	3.19638	TRUE	0.000561238	1	conserved Plasmodium protein, unknown function
PFIT_0302200	302.301	576.576	397.475	324.445	400.199	417.832	634.92	474.032	508.928	134.428	95.2784	114.853	8.64326	0.329894	-2.13401	2.23919	TRUE	0.000577921	1	erythrocyte membrane protein 1 (PfEMP1), pseudogene
PFIT_1216300	31.4897	9.75411	26.5294	54.6177	30.5977	2.73689	0	4.4096	2.38216	137.172	42.9915	90.0816	4.94435	-3.30072	4.8451	3.05388	TRUE	0.000582077	1	cell traversal protein for ookinetes and sporozoites
PFIT_1302200	88.171	117.049	38.3978	37.2949	70.2283	203.442	200.501	231.504	211.816	16.4606	36.6008	26.5307	6.12296	1.60796	-2.97896	3.93148	TRUE	0.0005983	1	conserved Plasmodium protein, unknown function
PFIT_0406500	437.356	259.026	250.4	614.245	390.257	184.284	50.1252	147.722	127.377	470.499	628.024	549.262	8.60949	-1.49928	1.99193	5.86824	TRUE	0.000608762	1	AAA family ATPase, putative
PFIT_1429700	601.802	269.864	896.181	1242.96	752.702	135.02	367.585	445.37	315.992	1502.03	1092.22	1297.12	9.55749	-1.27496	2.05822	9.3251	TRUE	0.000609993	1	protein kinase, putative
PFIT_0721500	508.033	126.803	135.207	366.835	284.22	19.1582	33.4168	37.4816	30.0189	281.202	266.082	273.642	8.15119	-3.29468	3.23951	3.76225	TRUE	0.000616494	1	conserved Plasmodium protein, unknown function
PFIT_1414700	358.282	205.92	207.813	630.549	350.641	88.4928	33.4168	85.9872	69.2989	363.505	465.935	414.72	8.45519	-2.22805	2.46946	4.35702	TRUE	0.000616996	1	conserved Plasmodium protein, unknown function
PFIT_0701400	1797.01	4546.5	1631.56	1555.18	2382.56	9475.11	5196.32	4967.42	6546.28	1481.46	691.349	1086.4	11.2179	1.45952	-2.59281	5.38587	TRUE	0.000626483	1	Plasmodium exported protein, unknown function
PFIT_0206200.1	107.765	20.592	39.794	108.828	69.2446	10.0353	0	8.8192	6.28482	122.083	90.0497	106.066	6.11721	-3.05332	3.66333	4.42665	TRUE	0.000636679	1	merozoite surface protein 5
PFIT_0515500	454.851	102.96	100.765	268.809	231.846	12.7722	16.7084	26.4576	18.6461	222.218	243.425	232.821	7.8571	-3.62565	3.63183	3.52712	TRUE	0.000637652	1	conserved Plasmodium protein, unknown function
PFIT_1149300.1	571.012	1097.88	821.014	675.792	791.425	2060.88	1269.84	1671.24	1667.32	493.819	442.696	468.257	9.62767	1.08279	-1.83976	2.46951	TRUE	0.000641913	1	Plasmodium exported protein, unknown function
PFIT_0414400	163.046	43.3516	53.9896	144.9	101.322	11.8599	0	8.8192	6.89302	71.3293	122.584	96.9566	6.66452	-3.44952	3.38778	4.38419	TRUE	0.000657301	1	RING zinc finger protein, putative
PFIT_1029600	286.906	95.3735	127.527	266.567	194.093	41.9656	33.4168	103.626	59.6694	396.427	242.844	319.635	7.60225	-1.61037	2.32666	6.10605	TRUE	0.000666074	1	conserved Plasmodium protein, unknown function
PFIT_0209900	736.858	132.222	188.731	475.052	383.216	25.5443	33.4168	72.7584	43.9065	388.196	516.479	452.337	8.58227	-3.09088	3.33023	4.88049	TRUE	0.000669548	1	conserved Plasmodium protein, unknown function
PFIT_1300600	1460.42	3805.19	881.287	669.27	1704.04	4468.43	2055.13	2586.23	3036.6	130.313	363.685	246.999	10.7343	0.835703	-3.61935	5.74669	TRUE	0.000689781	1	Plasmodium exported protein (hyp12), unknown function
PFIT_1424300	1720.04	367.405	374.204	1218.5	920.037	46.5271	100.25	94.8064	80.528	839.491	912.116	875.804	9.84563	-3.55145	3.48034	3.83223	TRUE	0.000790505	1	serine/threonine protein phosphatase
PFIT_0621800	2062.22	1757.91	2751.37	3173.53	2436.26	1069.21	818.712	1012	966.643	2714.63	3209.84	2962.23	11.2508	-1.32595	1.60774	1.97053	TRUE	0.00080739	1	transcription factor with AP2 domain(s), putative
PFIT_1447400	3490.45	8462.23	3939.15	2815.46	4676.82	6818.51	7435.24	7066.39	7106.71	1780.49	2438.89	2109.69	12.191	0.603628	-1.7515	5.84794	TRUE	0.000822413	1	M17 leucyl aminopeptidase
PFIT_1445700	885.909	563.571	914.798	1131.28	873.889	369.48	417.71	544.586	443.925	1595.31	1304.27	1449.79	9.77215	-0.974364	1.70357	2.28661	TRUE	0.000846634	1	eukaryotic initiation factor 2alpha kinase 1
PFIT_1302300	122.46	315.383	61.6691	45.0392	136.138	273.689	284.043	202.842	253.525	6.85859	53.4489	30.1537	7.08078	0.897474	-3.02739	11.0399	TRUE	0.000848215	1	methyltransferase-like protein, putative
PFIT_1149300.2	539.523	1148.82	797.51	660.303	786.538	1918.56	1403.51	1651.4	1657.82	515.766	443.277	479.521	9.61858	1.08114	-1.79488	2.59466	TRUE	0.000851251	1	Plasmodium exported protein, unknown function
PFIT_1334300	3618.51	749.983	812.869	2361.4	1885.69	52.0009	66.8337	79.3728	66.0691	836.748	1512.83	1174.79	10.8809	-4.83897	4.15643	2.60564	TRUE	0.000861074	1	merozoite surface protein 7
PFIT_0720400	981.778	298.042	159.409	422.064	465.323	10.9476	16.7084	22.048	16.568	329.212	335.217	332.215	8.86188	-4.83169	4.3458	2.48365	TRUE	0.000863626	1	rhoptry-associated leucine zipper-like protein 1
PFIT_0615800	123.859	173.406	70.5123	55.8405	105.905	330.251	233.918	185.203	249.791	35.6647	45.3153	40.49	6.71889	1.25409	-2.62792	3.53069	TRUE	0.000872198	1	malate:quinone oxidoreductase, putative
PFIT_1034700	2531.07	533.225	510.807	1361.57	1234.17	53.8255	83.5421	105.83	81.066	973.92	1279.87	1126.89	10.2693	-3.93555	3.80447	3.07638	TRUE	0.000875362	1	glutamate-rich protein
PFIT_0507500	645.888	119.217	274.835	601.61	410.387	50.1763	200.501	154.336	135.004	585.724	658.815	622.269	8.68204	-1.6966	2.29617	9.51782	TRUE	0.000903618	1	subtilisin-like protease 1
PFIT_1252800	1368.05	614.509	1871.95	2049.39	1475.97	591.168	818.712	937.04	782.307	2847.69	1943.33	2395.51	10.5284	-0.920983	1.61837	6.87337	TRUE	0.000945991	1	lysophospholipase, putative
PFIT_0536000	7126.46	20807.7	6261.63	4821.64	9754.35	20975.5	15572.2	14567.1	17038.3	2570.6	3252.83	2911.71	13.2517	0.804933	-2.54891	5.44785	TRUE	0.000946691	1	Plasmodium exported protein (PHISTb), unknown function
PFIT_1235800	1416.33	2005.01	899.439	668.863	1247.41	2951.28	2706.76	2162.91	2606.98	783.251	797.666	790.459	10.2835	1.06421	-1.72108	5.46373	TRUE	0.000946698	1	clustered-asparagine-rich protein
PFIT_0216100.2	70.6768	30.3461	50.7316	187.29	84.7611	2.73689	0	6.6144	3.1171	90.5334	79.0113	84.7724	6.40925	-4.42515	4.42078	3.44833	TRUE	0.00100302	1	conserved Plasmodium protein, unknown function
PFIT_0111200	66.4782	21.6758	97.0416	154.682	84.9694	14.5967	16.7084	37.4816	22.9289	229.077	127.232	178.154	6.41726	-1.83987	2.89717	6.08624	TRUE	0.00102681	1	Plasmodium exported protein (hyp11), unknown function
PFIT_1437200	988.075	1952.99	873.142	658.469	1118.17	2903.84	1971.59	2098.97	2324.8	755.817	664.625	710.221	10.1255	1.061	-1.71479	5.64336	TRUE	0.00105454	1	glucose-6-phosphate isomerase
PFIT_1337800	517.83	177.742	178.957	459.563	333.523	83.9313	0	35.2768	39.736	379.966	222.51	301.238	8.3821	-2.8125	2.66377	8.38209	TRUE	0.00105548	1	conserved Plasmodium protein, unknown function
PFIT_1024500	2274.25	1824.02	1995.05	2397.06	2122.6	720.714	1052.63	1386.82	1053.39	3057.56	3198.22	3127.89	11.0517	-1.0123	1.57157	1.9068	TRUE	0.00107754	1	formin 2, putative
PFIT_1329000	177.742	48.7706	63.5309	143.677	108.43	7.29837	0	17.6384	8.31226	79.5596	109.222	94.3906	6.762	-3.37627	3.17705	4.61595	TRUE	0.00113686	1	conserved Plasmodium protein, unknown function
PFIT_0102600	186.839	35.7651	45.1465	81.3151	87.2663	3.64919	0	2.2048	1.95133	90.5334	52.2869	71.4102	6.44717	-4.96886	4.67704	2.79981	TRUE	0.0011446	1	conserved Plasmodium membrane protein, unknown function
PFIT_1000600	25.1917	285.037	43.7502	51.5607	101.385	258.18	116.959	70.5536	148.564	1.37172	1.7429	1.55731	6.66003	0.565512	-6.56257	3.94505	TRUE	0.00115681	1	Plasmodium exported protein (hyp12), unknown function
PFIT_0919300	90.2704	27.0948	31.6491	78.6658	56.92	2.73689	16.7084	0	6.48177	49.3819	80.7542	65.068	5.83264	-4.32638	4.52088	5.30702	TRUE	0.00118678	1	PPPDE peptidase, putative
PFIT_0102700	1594.78	599.336	718.387	2091.78	1251.07	539.167	417.71	264.576	407.151	1677.61	1697	1687.31	10.2894	-1.61943	2.05057	5.74995	TRUE	0.00119173	1	conserved Plasmodium protein, unknown function
PFIT_0613300	2202.88	2239.11	2029.73	1568.42	2010.04	3833.47	3441.93	3516.66	3597.35	1131.67	1160.19	1145.93	10.9728	0.840619	-1.65108	0.637381	TRUE	0.00120935	1	organic anion transporter
PFIT_0805400	333.79	134.39	146.144	304.881	229.801	31.0181	0	30.8672	20.6284	120.711	159.766	140.238	7.84509	-3.13459	2.42325	5.32321	TRUE	0.00123541	1	adenylyl cyclase beta (ACbeta)
PFIT_0834600	24720.8	54786.7	27376.9	18627.3	31377.9	43066.8	45530.4	50229.8	46275.7	11337.2	18864	15100.6	14.9374	0.560565	-1.61559	6.37251	TRUE	0.00124224	1	heat shock protein 70 (HSP70-x)
PFIT_1447500	623.495	1013.34	725.601	726.741	772.295	1534.48	1854.63	1430.92	1606.68	480.101	481.621	480.861	9.59244	1.05288	-1.73584	1.14137	TRUE	0.00125483	1	conserved Plasmodium membrane protein, unknown function
PFIT_0907600	1773.92	2331.23	780.289	643.184	1382.16	2409.38	1971.59	1993.14	2124.7	423.861	740.731	582.296	10.4316	0.623087	-1.86746	7.81282	TRUE	0.00127535	1	ATP-dependent heat shock protein, putative
PFIT_0532600	393.271	72.614	60.971	167.929	173.696	4.56148	0	11.024	5.19516	145.402	173.128	159.265	7.4402	-4.7479	4.62333	3.61669	TRUE	0.00127698	1	cell cycle regulator with zn-finger domain, putative
PFIT_1321300	1827.8	1708.05	3058.79	3786.15	2595.2	842.05	1587.3	1585.25	1338.2	4326.4	3379.48	3852.94	11.3421	-0.964294	1.53381	5.50245	TRUE	0.001287	1	SET domain protein, putative
PFIT_1243600	121.06	31.4299	38.8632	101.287	73.1602	9.12297	0	4.4096	4.51086	68.5859	87.1449	77.8654	6.19468	-3.53688	3.6267	3.45852	TRUE	0.00129308	1	conserved Plasmodium protein, unknown function
PFIT_0902700	1101.44	386.913	1313.9	1546.62	1087.22	479.868	802.004	736.403	672.758	2325.06	1710.94	2018	10.0877	-0.708361	1.59905	8.00132	TRUE	0.0013073	1	serine/threonine protein kinase, FIKK family
PFIT_0107400	67.1779	8.67032	24.2022	78.0544	44.5262	1.82459	0	6.6144	2.813	87.79	55.1918	71.4909	5.48181	-3.68321	4.35854	4.74746	TRUE	0.0013679	1	unspecified product
PFIT_1223900	135.056	15.1731	42.8193	118.202	77.8126	18.2459	0	6.6144	8.28678	102.879	108.06	105.469	6.28532	-2.7948	3.23044	7.14854	TRUE	0.00141269	1	conserved Plasmodium protein, unknown function
PFIT_0423100	559.116	570.074	691.16	757.718	644.517	366.743	434.419	696.717	499.293	165.978	108.06	137.019	9.33262	-0.361518	-1.87795	2.24905	TRUE	0.00143021	1	Plasmodium exported protein (PHISTa), unknown function
PFIT_0919900	597.604	176.658	423.306	535.376	433.236	101.265	317.46	224.89	214.538	821.659	597.814	709.736	8.76059	-1.09794	1.80777	7.851	TRUE	0.00143258	1	TLD domain containing protein
PFIT_0616600	0.69977	3.25137	0.465427	0.815189	1.30794	10.9476	0	0	3.64919	141.287	100.507	120.897	0.153926	2.25095	4.51185	5.68929	TRUE	0.00143332	1	rifin
PFIT_1038200	995.073	2553.41	785.874	647.26	1245.4	2267.97	1604.01	1481.63	1784.53	412.887	179.518	296.203	10.2816	0.521273	-2.59492	5.48662	TRUE	0.00143479	1	serine/threonine protein kinase, FIKK family
PFIT_0206100	3232.24	1090.29	1388.14	2325.74	2009.1	553.764	918.963	919.402	797.376	2960.17	2296.56	2628.36	10.9724	-1.34201	1.72934	5.31068	TRUE	0.00147799	1	merozoite surface protein 2
PFIT_0930400	111.963	37.9327	56.5494	211.745	104.548	6.38608	16.7084	13.2288	12.1078	117.968	107.479	112.723	6.71166	-3.32706	3.43159	3.92627	TRUE	0.00156149	1	leucine-rich repeat protein
PFIT_1330700	34.2887	18.4244	25.1331	75.8126	38.4147	0.912297	0	4.4096	1.77397	86.4182	33.696	60.0571	5.26948	-4.1759	4.8096	3.01842	TRUE	0.00159967	1	CPW-WPC family protein
PFIT_1014200	88.8708	238.434	67.2543	50.1341	111.173	317.479	200.501	127.878	215.286	12.3455	38.3437	25.3446	6.78954	0.968836	-3.06931	6.03539	TRUE	0.00161617	1	prohibitin, putative
PFIT_0111700	1510.1	829.1	1676.94	1827.45	1460.9	888.577	935.671	1239.1	1021.12	3320.93	2571.35	2946.14	10.5133	-0.514105	1.52525	3.21984	TRUE	0.00163725	1	Plasmodium exported protein (hyp1), unknown function
PFIT_0936100	2556.26	1108.72	3626.38	4588.5	2969.96	973.421	2439.43	2359.14	1924	7215.24	4888.83	6052.03	11.5367	-0.63356	1.65997	9.50047	TRUE	0.00169159	1	gametocytogenesis-implicated protein
PFIT_0913200	40.5867	65.0274	44.4483	45.243	48.8264	69.3345	150.376	81.5776	100.429	4.11515	11.6193	7.86724	5.60663	0.980123	-3.55776	1.64923	TRUE	0.00171782	1	conserved Plasmodium protein, unknown function
PFIT_1454900	496.837	1598.59	726.067	564.926	846.605	387.726	384.294	507.104	426.375	2281.17	1304.85	1793.01	9.72457	-0.983345	2.0666	4.4674	TRUE	0.00173582	1	co-chaperone p23
PFIT_bin06200	4.89839	17.3406	10.9375	4.07595	9.31313	32.8427	217.209	174.179	141.41	0	4.06676	2.03338	3.20208	3.91594	-5.93972	4.79348	TRUE	0.00176082	1	B_ITvar54 - erythrocyte membrane protein 1, PfEMP1, putative
PFIT_0834100	1354.76	804.172	1806.79	2142.11	1526.96	498.114	1086.05	921.607	835.256	2802.42	1956.11	2379.27	10.5772	-0.890234	1.52898	6.3308	TRUE	0.00177774	1	DnaJ protein, putative
PFIT_1316800	111.963	170.155	63.2981	37.7025	95.7797	225.337	250.626	165.36	213.775	12.3455	58.0966	35.221	6.57221	1.15226	-2.55476	7.53635	TRUE	0.00179112	1	conserved Plasmodium protein, unknown function
PFIT_0519700	552.119	1522.73	589.697	485.853	787.598	1458.76	1052.63	1131.06	1214.15	271.6	341.608	306.604	9.61979	0.630107	-1.98861	5.11379	TRUE	0.00182463	1	carbon catabolite repressor protein 4, putative
PFIT_1435900	123.859	277.45	82.3807	79.0734	140.691	394.112	284.043	200.637	292.931	60.3556	61.5824	60.969	7.12831	1.07169	-2.26963	5.37956	TRUE	0.00188162	1	mitochondrial import inner membrane translocase subunit TIM17, putative (TIM17)
PFIT_1420200	104.966	80.2005	70.0468	71.1253	81.5845	204.354	100.25	50.7104	118.438	8.23031	20.9148	14.5725	6.34885	0.56681	-3.0146	3.42707	TRUE	0.00188196	1	conserved Plasmodium protein, unknown function
PFIT_0905700	146.252	22.7596	37.6996	82.9455	72.4142	3.64919	0	2.2048	1.95133	38.4081	76.1065	57.2573	6.17892	-4.69644	4.36122	3.297	TRUE	0.00188563	1	conserved Plasmodium protein, unknown function
PFIT_0301700	692.073	244.937	1089.33	1484.26	877.65	108.563	467.836	524.743	367.047	2903.93	1327.51	2115.72	9.7783	-1.27473	2.5431	8.12693	TRUE	0.00188836	1	Plasmodium exported protein, unknown function
PFIT_0406600	180.541	75.8653	148.704	301.824	176.733	30.1058	83.5421	55.12	56.256	222.218	264.339	243.279	7.4692	-1.81751	2.27554	4.86657	TRUE	0.00189741	1	conserved Plasmodium protein, unknown function
PFIT_1430600	649.387	746.732	574.105	415.339	596.391	1058.26	768.587	758.452	861.768	183.81	328.827	256.318	9.21911	0.538154	-1.75159	2.61194	TRUE	0.00191442	1	rRNA (adenosine-2'-O-)-methyltransferase, putative
PFIT_1139700	202.933	438.935	493.819	345.029	370.179	468.008	401.002	421.117	430.042	94.6485	130.717	112.683	8.53235	0.221738	-1.93384	2.58061	TRUE	0.00195506	1	unspecified product
PFIT_0409600	4591.89	7949.6	5853.45	4498.21	5723.29	8404.08	9072.67	9337.33	8938.03	2862.78	3321.38	3092.08	12.4825	0.643109	-1.53115	1.87048	TRUE	0.00199731	1	conserved Plasmodium protein, unknown function
PFIT_1022500	238.622	87.787	128.225	260.861	178.874	62.0362	33.4168	74.9632	56.8054	275.715	267.825	271.77	7.48503	-1.55556	2.15666	3.55858	TRUE	0.00206418	1	conserved Plasmodium membrane protein, unknown function
PFIT_1023300	69.977	16.2569	29.0892	82.7417	49.5162	4.56148	0	4.4096	2.99036	57.6122	74.9446	66.2784	5.63393	-3.61411	4.03225	2.7435	TRUE	0.0020905	1	conserved Plasmodium protein, unknown function
PFIT_0206300	814.532	182.077	114.262	232.533	335.851	12.7722	0	13.2288	8.66699	278.459	291.645	285.052	8.3914	-4.99404	4.75776	3.14164	TRUE	0.00217169	1	merozoite surface protein 4
PFIT_0612600	346.386	65.0274	84.0097	218.063	178.372	26.4566	16.7084	4.4096	15.8582	144.03	189.976	167.003	7.47911	-3.46149	3.36692	5.06803	TRUE	0.00217392	1	conserved Plasmodium protein, unknown function
PFIT_0206200.2	99.3674	21.6758	31.8818	101.287	63.5531	10.0353	0	6.6144	5.54989	83.6748	81.9162	82.7955	5.99297	-3.08676	3.46514	3.91617	TRUE	0.00217501	1	merozoite surface protein 5
PFIT_0216100.1	79.7738	36.8489	62.8327	215.006	98.6154	5.47378	0	8.8192	4.76433	104.251	79.5923	91.9214	6.62711	-4.01381	3.90786	3.30611	TRUE	0.00225295	1	conserved Plasmodium protein, unknown function
PFIT_1252500	235.123	333.807	300.201	311.199	295.082	1924.95	1002.5	954.679	1294.04	390.94	137.108	264.024	8.20491	2.13795	-2.30214	3.35066	TRUE	0.00227898	1	conserved Plasmodium protein, unknown function
PFIT_1218200	2838.27	1711.3	3510.25	4421.59	3120.35	1615.68	2907.26	2714.11	2412.35	7378.47	5595.86	6487.17	11.6079	-0.376778	1.43217	5.31523	TRUE	0.00227994	1	conserved Plasmodium protein, unknown function
PFIT_0937000	157.448	526.722	212.933	166.91	266.003	679.661	634.92	705.536	673.372	255.14	122.584	188.862	8.05039	1.34792	-1.84293	7.31523	TRUE	0.00229391	1	ring-exported protein 4
PFIT_1441900	93.0694	169.071	44.9138	50.7455	89.45	364.006	116.959	136.698	205.888	1.37172	27.8864	14.629	6.47789	1.23268	-3.79052	7.27282	TRUE	0.00229447	1	adaptor complexes medium subunit family
PFIT_1247600	230.224	233.015	168.485	138.99	192.678	583.87	250.626	315.287	383.261	60.3556	130.717	95.5364	7.58765	1.02343	-2.02338	3.84861	TRUE	0.00246702	1	FK506-binding protein (FKBP)-type peptidyl-prolyl isomerase
PFIT_0902900	69.2772	97.5411	36.7688	27.105	57.673	156.915	50.1252	90.3968	99.1457	4.11515	16.848	10.4816	5.84071	0.853491	-3.2488	4.64094	TRUE	0.00249004	1	Plasmodium exported protein (PHISTb), unknown function, pseudogene
PFIT_0703700	964.983	214.59	204.555	499.1	470.807	75.7206	16.7084	24.2528	38.8939	392.311	450.829	421.57	8.87896	-3.4781	3.31892	4.21737	TRUE	0.00255744	1	conserved Plasmodium protein, unknown function
PFIT_1352200	1845.99	2630.36	2011.34	2180.63	2167.08	724.364	1136.17	972.317	944.284	3126.15	2008.98	2567.56	11.0814	-1.20978	1.4542	1.95723	TRUE	0.00260808	1	tryptophan-rich antigen, pseudogene
PFIT_1214900	39.1871	61.776	16.0572	12.6354	32.414	205.267	116.959	44.096	122.107	4.11515	9.29545	6.7053	5.00493	1.93499	-4.15763	4.06429	TRUE	0.00262609	1	10 kDa chaperonin
PFIT_1342900	1871.19	1185.67	2501.91	2734.35	2073.28	1115.74	1637.42	1768.25	1507.14	5421.03	2954.79	4187.91	11.0182	-0.46408	1.4776	4.87833	TRUE	0.00266221	1	kelch protein, putative
PFIT_0920800	419.862	113.798	99.3688	260.861	223.472	37.4042	0	22.048	19.8174	168.721	214.376	191.549	7.80399	-3.20105	2.97933	5.41145	TRUE	0.00267818	1	conserved Plasmodium protein, unknown function
PFIT_0219100	731.26	192.915	1070.95	1293.3	822.105	229.899	334.168	537.971	367.346	2057.58	1103.25	1580.42	9.68431	-1.16017	2.10156	8.00447	TRUE	0.00268543	1	Plasmodium exported protein (PHISTc), unknown function
PFIT_1410800	111.263	195.082	53.5242	43.0012	100.718	341.199	150.376	74.9632	188.846	6.85859	16.267	11.5628	6.64974	0.924997	-4.01809	4.10982	TRUE	0.00268585	1	RNA binding protein Bruno, putative
PFIT_1346900	2785.09	1252.86	3226.34	3879.89	2786.05	1167.74	1921.47	1900.54	1663.25	4932.7	3935.46	4434.08	11.4445	-0.750295	1.42013	6.24187	TRUE	0.00271019	1	ethanolamine-phosphate cytidylyltransferase, putative
PFIT_0820500	782.343	124.636	146.144	286.947	335.017	7.29837	0	28.6624	11.9869	288.061	277.702	282.881	8.38799	-4.58096	4.33699	4.36758	TRUE	0.00273651	1	conserved Plasmodium protein, unknown function
PFIT_1436500	974.08	186.412	236.903	568.595	491.497	42.8779	66.8337	55.12	54.9439	613.158	366.008	489.583	8.94113	-3.20069	3.19447	3.30314	TRUE	0.00274066	1	NAD(P)H-dependent glutamate synthase, putative
PFIT_1011700	372.278	71.5302	75.3993	220.509	184.929	3.64919	16.7084	4.4096	8.25573	76.8162	159.185	118	7.53095	-5.04369	4.39735	3.37408	TRUE	0.00277589	1	conserved Plasmodium protein, unknown function
PFIT_1022000	437.356	182.077	285.307	495.024	349.941	136.844	200.501	242.528	193.291	765.419	501.373	633.396	8.45266	-0.869075	1.72235	4.46129	TRUE	0.00277719	1	citrate synthase, mitochondrial precursor, putative
PFIT_1355900	1766.22	347.897	328.359	911.993	838.617	41.0533	16.7084	30.8672	29.543	482.845	551.337	517.091	9.71186	-4.74679	4.04928	2.45364	TRUE	0.00277788	1	serine/threonine protein kinase, putative
PFIT_1469000	727.061	191.831	230.387	412.486	390.441	81.1944	0	33.072	38.0888	288.061	319.531	303.796	8.60902	-3.13016	2.76831	6.98659	TRUE	0.00282385	1	rab GTPase activator, putative
PFIT_1015500	83.2727	17.3406	32.3472	83.9645	54.2313	6.38608	0	4.4096	3.59856	57.6122	74.3636	65.9879	5.76445	-3.45789	3.73921	3.03017	TRUE	0.00286829	1	conserved Plasmodium protein, unknown function
PFIT_1462600	545.121	125.72	153.126	415.339	309.826	31.0181	100.25	41.8912	57.7199	301.778	341.027	321.402	8.27578	-2.60721	2.65994	5.20051	TRUE	0.00287036	1	conserved Plasmodium protein, unknown function
PFIT_0831100	321.195	378.243	126.829	123.705	237.493	572.922	417.71	335.13	441.921	69.9576	163.832	116.895	7.88658	0.906992	-1.91516	7.4846	TRUE	0.00287862	1	leucine--tRNA ligase, putative
PFIT_1417500	1236.49	820.429	1374.87	1683.57	1278.84	553.764	918.963	1014.21	828.978	3190.62	1598.82	2394.72	10.3212	-0.63316	1.53706	4.47053	TRUE	0.00289222	1	NADP-specific glutamate dehydrogenase (GDH1)
PFIT_0402500	1230.2	586.331	1165.9	2139.46	1280.47	451.587	685.045	837.824	658.152	1810.67	1941.01	1875.84	10.3234	-0.965766	1.51576	6.63205	TRUE	0.00293274	1	alpha/beta hydrolase, putative
PFIT_1429100	881.011	708.799	439.364	351.55	595.181	845.699	701.753	822.391	789.948	185.182	308.493	246.837	9.21568	0.415883	-1.68063	4.18192	TRUE	0.00297945	1	conserved protein, unknown function
PFIT_1332600	545.821	835.602	336.969	213.987	483.095	1103.88	1553.88	1115.63	1257.8	397.798	407.257	402.528	8.91277	1.3754	-1.63511	7.05883	TRUE	0.0029909	1	transmembrane protein Tmp21 homologue, putative
PFIT_1421200	390.472	110.547	121.942	264.937	221.974	42.8779	0	48.5056	30.4612	181.067	228.32	204.693	7.79458	-2.60478	2.48837	6.53179	TRUE	0.00302519	1	tetratricopeptide repeat family protein, putative
PFIT_1036300	102.866	185.328	49.3353	57.0633	98.6482	388.638	100.25	189.613	226.167	10.9737	28.4673	19.7205	6.61937	1.23139	-3.52925	4.00923	TRUE	0.0030683	1	pyruvate kinase 2, putative
PFIT_0925900	307.899	916.887	287.634	305.696	454.529	635.871	785.295	526.947	649.371	165.978	120.26	143.119	8.826	0.508608	-2.17596	4.68218	TRUE	0.00309875	1	conserved Plasmodium protein, unknown function
PFIT_1011900	538.823	555.984	497.775	310.587	475.792	2745.1	1186.3	954.679	1628.69	98.7637	253.882	176.323	8.89387	1.77837	-3.20742	2.50301	TRUE	0.00314572	1	hypoxanthine-guanine phosphoribosyltransferase
PFIT_0813200	1316.27	317.551	334.642	783.193	687.913	87.5805	116.959	90.3968	98.3121	599.441	710.521	654.981	9.42612	-2.83134	2.76068	3.13662	TRUE	0.00320695	1	protein phosphatase, putative
PFIT_0835200.2	16.7945	40.1002	14.8937	11.2089	20.7493	113.125	33.4168	24.2528	56.9315	2.74344	0.580966	1.6622	4.36268	1.51931	-5.30915	2.98834	TRUE	0.00321684	1	Plasmodium exported protein (PHISTa-like), unknown function
PFIT_1134400	2265.86	3772.67	3927.28	3373.25	3334.77	930.543	1687.55	1455.17	1357.75	3961.52	3142.44	3551.98	11.7034	-1.30653	1.39739	2.89926	TRUE	0.00324652	1	conserved Plasmodium protein, unknown function
PFIT_1116800	2722.81	832.351	200.134	462.416	1054.43	31.9304	33.4168	48.5056	37.9509	1068.57	1035.86	1052.22	10.0421	-4.78456	4.78168	2.86882	TRUE	0.0033268	1	rhoptry neck protein 4
PFIT_1016300	824.329	344.645	1028.36	1421.69	904.757	188.845	551.378	511.514	417.246	1375.83	1135.79	1255.81	9.82273	-1.1504	1.62183	9.0437	TRUE	0.00337865	1	Plasmodium exported protein (PHISTc), unknown function
PFIT_1302100	114.762	589.582	323.938	258.619	321.725	592.081	835.421	634.983	687.495	203.014	204.5	203.757	8.32706	1.08589	-1.74219	7.55318	TRUE	0.00338617	1	conserved Plasmodium protein, unknown function
PFIT_0803700	55.9816	10.8379	160.107	199.925	106.713	10.9476	50.1252	41.8912	34.3213	196.156	173.709	184.932	6.74636	-1.82771	2.61171	11.8706	TRUE	0.0034014	1	Plasmodium exported protein (hyp7), unknown function, pseudogene
PFIT_1002600	296.703	93.206	51.8952	123.705	141.377	4.56148	0	6.6144	3.7253	56.2404	114.45	85.3454	7.14272	-4.87263	4.14779	2.79452	TRUE	0.00341633	1	conserved Plasmodium protein, unknown function
PFIT_1231500	18.194	53.1057	50.9643	33.8304	39.0236	74.8083	334.168	275.6	228.192	20.5758	13.9432	17.2595	5.28546	2.52469	-3.71004	2.77589	TRUE	0.00343319	1	conserved Plasmodium protein, unknown function
PFIT_0903800.2	38.4874	9.75411	8.84312	27.5126	21.1493	1.82459	0	0	0.608198	43.895	50.544	47.2195	4.40364	-4.33833	5.49671	2.37109	TRUE	0.00356015	1	conserved Plasmodium protein, unknown function
PFIT_1405700	279.908	97.5411	265.526	414.32	264.324	97.6157	100.25	85.9872	94.6178	399.17	286.997	343.084	8.04941	-1.49695	1.86872	4.66765	TRUE	0.00357597	1	conserved Plasmodium protein, unknown function
PFIT_1108600	3643	4349.25	1360.21	1534.8	2721.82	5060.51	3007.51	3247.67	3771.9	1145.38	868.544	1006.96	11.4099	0.473132	-1.90763	5.68163	TRUE	0.0036034	1	transcription factor with AP2 domain(s)
PFIT_0530800	364.58	522.387	208.977	181.787	319.433	335.725	501.252	474.032	437.003	124.826	119.098	121.962	8.31573	0.443113	-1.82911	4.24218	TRUE	0.00360979	1	conserved Plasmodium protein, unknown function
PFIT_0932500	194.536	20.592	25.1331	56.4519	74.1783	4.56148	0	11.024	5.19516	130.313	99.3452	114.829	6.2121	-3.52075	4.15126	4.74789	TRUE	0.00365363	1	conserved Plasmodium protein, unknown function
PFIT_1140000	1752.22	4678.72	1953.63	1408.44	2448.26	3250.51	2639.93	2698.68	2863.04	777.764	617.567	697.665	11.2571	0.227088	-2.03822	4.0731	TRUE	0.00366415	1	transcription factor with AP2 domain(s)
PFIT_0801400	717.964	394.5	847.311	738.154	674.482	284.637	401.002	425.527	370.388	1020.56	1091.05	1055.81	9.39875	-0.876815	1.52231	2.55429	TRUE	0.00374295	1	Plasmodium exported protein (PHISTa), unknown function
PFIT_1448100	321.894	637.269	535.009	495.024	497.299	930.543	1136.17	950.269	1005.66	396.427	256.206	326.316	8.95763	1.01065	-1.62051	2.23167	TRUE	0.00376665	1	glutaminyl-peptide cyclotransferase, putative
PFIT_1311700	18.194	1.08379	33.9762	84.5759	34.4575	1.82459	0	2.2048	1.34313	91.9051	27.3054	59.6053	5.11688	-4.25776	5.03355	6.1158	TRUE	0.00378519	1	conserved Plasmodium protein, unknown function
PFIT_0804800	1805.41	4723.16	925.503	904.045	2089.53	6916.12	3191.31	3080.11	4395.84	584.352	422.943	503.647	11.0286	1.07431	-3.12701	4.80804	TRUE	0.0037917	1	glutamate dehydrogenase, putative (GDH3)
PFIT_0316100	129.457	36.8489	52.5933	127.985	86.7211	30.1058	33.4168	8.8192	24.1139	150.889	129.555	140.222	6.44108	-1.95786	2.64758	4.42676	TRUE	0.00379677	1	mitochondrial ribosomal protein L27 precursor, putative
PFIT_0817400	595.504	176.658	900.137	1113.34	696.411	256.355	401.002	332.925	330.094	943.742	1235.13	1089.44	9.4456	-1.10015	1.74426	8.36891	TRUE	0.00379874	1	conserved Plasmodium protein, unknown function
PFIT_0501500	6737.39	12670.6	7426.13	12170.6	9751.17	3282.44	6432.74	6669.52	5461.57	39943.1	15211.4	27577.2	13.2513	-0.836969	2.33679	2.8004	TRUE	0.0038598	1	interspersed repeat antigen
PFIT_1339100	102.166	124.636	37.0015	39.5367	75.8351	133.195	116.959	46.3008	98.8183	5.48687	19.1719	12.3294	6.23687	0.37161	-2.93618	5.25773	TRUE	0.00386066	1	ABC transporter (MDR family), putative
PF_apicoplast_genome_105900	1499.61	1626.77	1907.09	2114.6	1787.02	1061	651.628	696.717	803.115	2304.49	1980.51	2142.5	10.8036	-1.14164	1.40301	1.61757	TRUE	0.00390697	1	unspecified product
PFIT_0534300	397.469	226.512	338.133	416.154	344.567	166.038	150.376	235.914	184.109	547.316	640.224	593.77	8.4299	-0.880419	1.66468	1.73372	TRUE	0.00391718	1	SNARE protein, putative
PFIT_1001100	17522.2	23878.1	11857.9	12623.2	16470.4	31310	34736.8	31861.6	32636.1	11485.4	13146.7	12316	14.0075	0.986555	-1.40579	2.72072	TRUE	0.00392456	1	early transcribed membrane protein 10.1
PFIT_bin07000	60.1802	22.7596	24.9004	36.6835	36.1309	166.038	718.462	813.572	566.024	28.8061	20.9148	24.8604	5.17517	3.96512	-4.50835	2.08055	TRUE	0.00393938	1	stB_A4varICAM - erythrocyte membrane protein 1,, putative
PFIT_1337300	970.581	988.417	528.958	415.135	725.773	1159.53	969.088	1093.58	1074.07	181.067	539.717	360.392	9.50181	0.571256	-1.57455	7.40903	TRUE	0.00394726	1	proteasome regulatory subunit, putative
PFIT_0703900	1887.28	2986.93	2918.46	2546.24	2584.73	951.525	1286.55	1232.48	1156.85	3257.83	2734.03	2995.93	11.3358	-1.16527	1.37815	1.44611	TRUE	0.0039622	1	methyltransferase, putative
PFIT_0730200	687.874	1158.57	521.977	426.14	698.641	2289.86	1019.21	835.62	1381.57	271.6	172.547	222.074	9.44766	0.988528	-2.64276	3.33211	TRUE	0.00397088	1	Plasmodium exported protein (PHISTb), unknown function
PFIT_1330200	1309.97	2442.86	1707.65	1730.24	1797.68	821.067	785.295	998.775	868.379	2691.31	1891.62	2291.47	10.8117	-1.04469	1.39477	2.13679	TRUE	0.00406168	1	conserved Plasmodium protein, unknown function
PFIT_1116900	1282.68	187.496	263.432	682.925	604.133	53.8255	33.4168	30.8672	39.3698	477.358	507.183	492.271	9.23877	-3.90947	3.61405	2.9553	TRUE	0.00419173	1	serine esterase, putative
PFIT_0526800	76.9747	6.50274	8.37769	15.8962	26.9378	0	0	0	0	24.6909	24.9815	24.8362	4.74968	-33.7926	33.6773	2.39355	TRUE	0.00427376	1	inner membrane complex protein
PFIT_0310100	1854.39	2508.97	3472.32	5073.53	3227.31	1769.86	985.796	1208.23	1321.29	3962.89	3254.57	3608.73	11.6564	-1.27922	1.43997	5.0486	TRUE	0.00432934	1	phd finger protein, putative
PFIT_1147200	1257.49	313.215	469.384	1064.23	776.079	147.792	183.793	189.613	173.732	777.764	744.798	761.281	9.6004	-2.16755	2.13939	3.99971	TRUE	0.00436246	1	CCAAT-box DNA binding protein subunit B
PFIT_1210200	874.713	473.616	1171.71	1460.21	995.063	511.798	618.211	738.608	622.873	1791.46	1552.34	1671.9	9.95993	-0.677906	1.42508	5.00345	TRUE	0.00442685	1	conserved Plasmodium protein, unknown function
PFIT_1138500	44.0855	18.4244	27.9256	48.9114	34.8367	9.12297	0	8.8192	5.98072	126.198	51.125	88.6615	5.12667	-2.16822	3.50791	2.20404	TRUE	0.00458934	1	conserved Plasmodium protein, unknown function
PFIT_1421600	128.058	143.06	72.8394	52.7835	99.1853	321.128	167.084	143.312	210.508	45.2667	43.5724	44.4196	6.62565	1.11636	-2.26966	3.37409	TRUE	0.00460116	1	pantothenate kinase, putative (PANK)
PFIT_1024900	341.488	72.614	46.0773	121.259	145.36	5.47378	0	4.4096	3.29446	109.737	98.1832	103.96	7.18302	-5.06076	4.57737	2.59323	TRUE	0.00463272	1	conserved Plasmodium membrane protein, unknown function
PFIT_1149000	608.8	381.494	852.663	869.196	678.038	218.951	467.836	511.514	399.434	1825.76	828.457	1327.11	9.40626	-0.780039	1.74711	5.01959	TRUE	0.00474459	1	Plasmodium exported protein (hyp11), unknown function
PFIT_bin05500	5.59816	13.0055	7.21413	3.87215	7.42248	55.6501	16.7084	4.4096	25.5894	0	0	0	2.87882	1.85096	-34.184	1.75279	TRUE	0.00503194	1	Plasmodium exported protein (hyp15), unknown function
PFIT_1230900	104.266	32.5137	35.3725	78.2582	62.6025	4.56148	0	17.6384	7.39996	79.5596	80.7542	80.1569	5.96917	-2.78501	3.14069	3.93684	TRUE	0.0050861	1	conserved Plasmodium protein, unknown function
PFIT_1212500	3430.27	2410.35	4028.51	5133.86	3750.75	1784.45	1654.13	2132.04	1856.88	4736.54	4530.37	4633.46	11.8732	-1.01166	1.31629	2.5177	TRUE	0.00512916	1	bromodomain protein, putative
PFIT_1102600	116.862	47.6868	34.2089	86.8177	71.3937	31.0181	16.7084	17.6384	21.7883	190.669	91.2116	140.94	6.15759	-1.61581	2.59385	3.11044	TRUE	0.00518614	1	Plasmodium repeat_MYXSPDY protein, putative
PFIT_1009800	692.772	156.066	687.436	859.617	598.973	261.829	534.669	394.659	397.053	2082.27	973.118	1527.69	9.22755	-0.616223	1.96533	6.75905	TRUE	0.00523586	1	succinate dehydrogenase subunit 4, putative
PFIT_1103700	221.827	152.814	371.178	394.959	285.195	93.0543	83.5421	268.986	148.527	626.875	357.294	492.085	8.15902	-0.883083	1.66523	7.42046	TRUE	0.00531982	1	Plasmodium exported protein (hyp11), unknown function
PFIT_0612900	308.599	79.1167	176.164	594.273	289.538	18.2459	33.4168	35.2768	28.9799	260.626	245.168	252.897	8.17879	-3.37086	3.17438	3.43757	TRUE	0.00532704	1	myosin E, putative
PFIT_0214300	345.686	117.049	64.4617	180.768	176.991	6.38608	16.7084	17.6384	13.5776	113.853	117.355	115.604	7.46701	-3.83332	3.21948	3.15781	TRUE	0.00532727	1	rhoptry neck protein 6 (RON6)
PFIT_0524800	66.4782	8.67032	7.91227	14.4696	24.3826	0	0	0	0	20.5758	17.429	19.0024	4.60523	-33.6481	33.2895	2.09183	TRUE	0.0054159	1	conserved protein, unknown function, putative
PFIT_0528300	874.013	709.883	1305.52	1452.26	1085.42	354.883	484.544	524.743	454.723	1334.68	1073.62	1204.15	10.0849	-1.26405	1.41258	2.94994	TRUE	0.00546078	1	conserved Plasmodium protein, unknown function
PFIT_0725200	279.908	161.485	349.071	319.962	277.606	104.002	150.376	165.36	139.913	522.625	372.399	447.512	8.11915	-1.00991	1.69549	2.39215	TRUE	0.00553517	1	mismatch repair protein PMS1, putative
PFIT_1235000	1393.94	1815.35	2030.89	2402.16	1910.59	789.137	1119.46	1157.52	1022.04	3050.7	2103.1	2576.9	10.9	-0.908303	1.33938	2.26034	TRUE	0.00556025	1	CCR4-NOT transcription complex subunit 4, putative
PFIT_1034600	17870	2712.73	2899.85	8047.75	7882.59	437.902	802.004	970.112	736.673	10150.7	6257.58	8204.15	12.9445	-3.42094	3.47861	3.38609	TRUE	0.00561777	1	S-antigen
PFIT_1463600	2228.07	1600.76	2903.57	3373.05	2526.36	1092.93	1370.09	1521.31	1328.11	3618.59	3002.43	3310.51	11.3033	-0.929902	1.31937	2.86668	TRUE	0.00564784	1	conserved Plasmodium protein, unknown function
PFIT_1205200	287.606	434.6	151.497	148.364	255.517	416.007	217.209	194.022	275.746	28.8061	93.5355	61.1708	7.99406	0.13283	-2.17629	6.11668	TRUE	0.00566345	1	conserved Plasmodium protein, unknown function
PFIT_bin10300	0	0	0.232714	0.203797	0.109128	0	0	0	0	57.6122	26.1435	41.8778	-2.75463	-27.731	35.8716	0.799839	TRUE	0.00578488	1	B_ITvar41 - erythrocyte membrane protein 1, PfEMP1, putative
PFIT_0403400	1431.73	276.367	220.845	590.401	629.836	29.1935	33.4168	46.3008	36.3037	467.756	536.812	502.284	9.29876	-4.10873	3.78241	2.45775	TRUE	0.00579591	1	dipeptidyl peptidase 3
PFIT_0936800	171.444	823.681	170.812	145.511	327.862	1965.09	451.127	467.418	961.211	15.0889	24.9815	20.0352	8.35608	1.55587	-5.58259	2.91206	TRUE	0.00592234	1	Plasmodium exported protein (hyp11), unknown function
PFIT_1243500	9.79678	1.08379	5.81784	11.0051	6.92587	0	0	0	0	56.2404	9.29545	32.7679	2.80411	-31.847	34.0714	1.64502	TRUE	0.00598735	1	conserved Plasmodium protein, unknown function
PFIT_1478100	710.267	2079.79	453.326	495.228	934.654	3699.36	1236.42	1272.17	2069.32	204.386	123.165	163.775	9.86779	1.14929	-3.66268	3.57016	TRUE	0.00607455	1	Plasmodium exported protein (hyp17), unknown function
PFIT_0600200	128.058	41.184	36.7688	89.467	73.8694	42.8779	16.7084	17.6384	25.7416	204.386	103.993	154.189	6.20733	-1.38784	2.44612	4.22406	TRUE	0.00613868	1	Plasmodium repeat_MYXSPDY protein
PFIT_0730700	441.555	104.044	490.561	657.45	423.402	89.4051	284.043	202.842	192.097	1010.96	482.783	746.869	8.72769	-1.19878	2.0149	7.97777	TRUE	0.00616523	1	alpha/beta hydrolase, putative
PFIT_0505300	46.8846	3.25137	26.5294	69.4949	36.5401	1.82459	0	2.2048	1.34313	39.7798	40.6676	40.2237	5.19814	-4.33333	4.46532	3.83373	TRUE	0.00619014	1	UDP-N-acetyl glucosamine:UMP antiporter
PFIT_1450500	780.244	701.212	1019.05	1191.2	922.926	434.253	517.961	621.754	524.656	1216.71	1527.94	1372.33	9.85083	-0.816042	1.38794	1.80143	TRUE	0.00619446	1	transcription factor IIIb subunit, putative
PFIT_bin02100	6.29793	15.1731	16.29	8.96708	11.682	98.528	484.544	787.114	456.729	9.60203	4.06676	6.83439	3.54542	5.28849	-6.0814	1.7633	TRUE	0.00622028	1	B_ITvar29 - erythrocyte membrane protein 1, PfEMP1, putative
PFIT_1238000	452.751	921.222	669.75	750.993	698.679	308.356	367.585	403.479	359.807	1233.17	712.264	972.719	9.44814	-0.960936	1.43767	2.79819	TRUE	0.00625002	1	cell cycle control protein, putative
PFIT_bin09600	2.09931	13.0055	10.2394	7.5405	8.22118	33.755	150.376	171.974	118.702	2.74344	9.87642	6.30993	3.03326	3.83706	-4.16516	3.69258	TRUE	0.0063335	1	B_ITvar19 - erythrocyte membrane protein 1, PfEMP1, putative
PFIT_1222800	2802.58	430.265	441.458	1080.74	1188.76	45.6148	83.5421	108.035	79.064	968.433	1184.59	1076.51	10.2152	-3.91812	3.77511	2.88086	TRUE	0.00638791	1	cAMP-dependent protein kinase regulatory subunit
PFIT_0706200	3281.22	821.513	334.177	975.985	1353.22	20.9828	16.7084	50.7104	29.4672	766.79	764.551	765.671	10.4021	-5.47188	4.65034	2.33569	TRUE	0.006403	1	rhoptry-associated membrane antigen
PFIT_1137900	142.753	23.8434	33.9762	64.8076	66.3451	2.73689	0	11.024	4.58696	46.6384	80.7542	63.6963	6.05193	-3.55346	3.49799	4.46921	TRUE	0.00651187	1	conserved Plasmodium protein, unknown function
PFIT_1333600	49.6837	118.133	45.6119	38.3139	62.9357	146.88	50.1252	39.6864	78.8971	5.48687	13.3622	9.42454	5.96889	0.389651	-3.08404	3.88561	TRUE	0.00689069	1	MSP7-like protein
PFIT_0932800	196.635	273.115	180.819	170.782	205.338	553.764	350.877	383.635	429.425	127.57	131.879	129.725	7.6796	1.08135	-1.74129	1.22828	TRUE	0.00689858	1	M18 aspartyl aminopeptidase
PFIT_0323200	680.177	1177	411.205	294.895	640.818	784.575	785.295	791.524	787.131	91.9051	348.579	220.242	9.3219	0.298629	-1.83112	8.38249	TRUE	0.00692362	1	conserved Plasmodium protein, unknown function
PFIT_1227400	1059.45	533.225	931.553	1134.13	914.591	423.306	601.503	795.933	606.914	1541.81	1550.6	1546.2	9.83776	-0.593993	1.35076	3.49586	TRUE	0.00729103	1	conserved Plasmodium protein, unknown function
PFIT_0407200	31.4897	10.8379	24.6677	44.4278	27.8558	2.73689	0	6.6144	3.1171	79.5596	44.1534	61.8565	4.80647	-2.82791	3.96941	1.95408	TRUE	0.00729345	1	sporozoite invasion-associated protein 1 (SIAP-1)
PFIT_1440700	1725.63	502.879	1398.14	2974.42	1650.27	218.951	250.626	346.154	271.91	1367.6	1304.85	1336.23	10.6888	-2.59856	2.29369	3.7324	TRUE	0.00735629	1	CCAAT-binding transcription factor, putative
PFIT_1300400	223.926	643.771	220.613	149.995	309.576	491.728	634.92	676.874	601.174	75.4445	273.635	174.54	8.26987	0.958131	-1.77232	9.68547	TRUE	0.00749682	1	glycophorin binding protein
PFIT_1026700	3370.79	1910.72	3113.24	3491.25	2971.5	891.314	2088.55	2041.65	1673.84	4508.84	3485.21	3997.03	11.5372	-0.837158	1.26452	5.06412	TRUE	0.00758907	1	merozoite capping protein 1
PFIT_1452400	3242.74	4804.44	3954.74	5613.19	4403.78	2892.89	2940.68	2740.57	2858.05	8109.6	5420.99	6765.29	12.1046	-0.624259	1.24351	1.9592	TRUE	0.0077049	1	conserved Plasmodium protein, unknown function
PFIT_1246400	6137.68	928.808	1203.36	3170.27	2860.03	640.432	317.46	313.082	423.658	3290.75	2963.51	3127.13	11.4818	-2.74791	2.87669	3.98256	TRUE	0.00776084	1	actin I
PFIT_0512900	96.5683	312.132	103.092	74.386	146.545	282.812	183.793	178.589	215.064	19.2041	70.8778	45.0409	7.1892	0.574181	-2.25006	6.69995	TRUE	0.00776337	1	conserved Plasmodium protein, unknown function
PFIT_1205400	2773.89	2937.07	3780.2	4774.56	3566.43	1448.73	1570.59	1735.18	1584.83	3639.17	3936.04	3787.61	11.8005	-1.17033	1.25698	1.61223	TRUE	0.00778263	1	high mobility group protein B3, putative (HMGB3)
PFIT_0536300	39.1871	132.222	42.8193	40.3519	63.6452	330.251	50.1252	30.8672	137.081	0	2.32386	1.16193	5.9897	1.1289	-6.74249	3.62753	TRUE	0.0078078	1	Plasmodium exported protein, unknown function
PFIT_1024600	339.389	156.066	299.27	329.948	281.168	147.792	150.376	145.517	147.895	526.74	376.466	451.603	8.13709	-0.931461	1.61224	2.01995	TRUE	0.00783719	1	glucosamine-fructose-6-phosphate aminotransferase, putative
PFIT_1125600	127.358	259.026	127.993	124.928	159.826	310.181	100.25	191.818	200.75	31.5495	72.6207	52.0851	7.31668	0.38935	-1.98824	4.59716	TRUE	0.00784506	1	GrpE protein homolog, mitochondrial, putative (MGE1)
PFIT_0304000	143.453	44.4354	34.6743	72.5519	73.7786	10.9476	0	11.024	7.32385	68.5859	72.0398	70.3128	6.20418	-2.95136	2.88326	3.29457	TRUE	0.00789181	1	membrane skeletal protein IMC1-related
PFIT_1013300	298.802	95.3735	69.8141	147.549	152.885	7.29837	33.4168	6.6144	15.7765	89.1617	97.6023	93.382	7.25578	-3.82335	3.11312	3.75644	TRUE	0.00800772	1	conserved Plasmodium protein, unknown function
PFIT_1009500	235.123	104.044	276.697	491.152	276.754	107.651	66.8337	163.155	112.547	443.065	331.151	387.108	8.11592	-1.23322	1.71299	6.17433	TRUE	0.00832895	1	ribosomal protein L43, mitochondrial, putative
PF_apicoplast_genome_103800	265.213	68.2788	79.5881	115.349	132.107	40.1411	0	26.4576	22.1996	117.968	172.547	145.257	7.04516	-2.27871	2.41767	5.70055	TRUE	0.0085352	1	molecular chaperone
PFIT_0113000	95.1687	298.042	147.308	102.102	160.655	628.572	116.959	218.275	321.269	6.85859	38.9247	22.8916	7.32638	1.01876	-3.80914	4.14681	TRUE	0.00856495	1	Plasmodium exported protein (hyp4), unknown function
PFIT_1306700	39.1871	4.33516	23.0387	65.6227	33.0459	0.912297	0	2.2048	1.03903	24.6909	42.4105	33.5507	5.05317	-4.65796	4.67714	3.19672	TRUE	0.00861848	1	conserved Plasmodium protein, unknown function
PFIT_1352900	85.372	215.674	82.1479	71.9405	113.784	248.145	167.084	141.107	185.445	26.0626	60.4204	43.2415	6.82327	0.725606	-2.0984	4.46215	TRUE	0.00862584	1	conserved Plasmodium protein, unknown function
PFIT_1105200	1515	1495.63	1000.2	742.434	1188.32	2040.81	1971.59	1827.78	1946.73	639.221	881.906	760.563	10.2139	0.71271	-1.35485	2.85062	TRUE	0.00881046	1	conserved protein, unknown function
PFIT_1448600	158.148	276.367	113.797	59.305	151.904	293.76	133.667	202.842	210.09	26.0626	79.5923	52.8275	7.24087	0.512534	-2.01221	7.01411	TRUE	0.00888615	1	conserved Plasmodium protein, unknown function
PFIT_0613400	307.199	742.396	435.175	377.025	465.449	762.68	818.712	756.247	779.213	266.113	289.321	277.717	8.86082	0.742408	-1.48524	2.78686	TRUE	0.00892779	1	conserved protein, unknown function
PFIT_0726700	908.302	1038.27	833.581	598.757	844.727	1378.48	1253.13	1278.78	1303.47	406.029	589.68	497.854	9.72165	0.628003	-1.38865	1.57111	TRUE	0.00912537	1	cation transporting ATPase, putative
PFIT_0921600	12.5959	27.0948	4.88699	5.70633	12.571	40.1411	0	8.8192	16.3201	0	0	0	3.63822	0.547402	-33.6398	2.65392	TRUE	0.0091586	1	conserved Plasmodium protein, unknown function
PFIT_1145900	1126.63	280.702	171.975	405.557	496.216	19.1582	16.7084	17.6384	17.835	257.883	291.064	274.473	8.95468	-4.7822	3.92816	1.82383	TRUE	0.00921986	1	serine/threonine protein kinase, putative
PFIT_1312000	750.853	172.323	163.365	338.507	356.262	23.7197	16.7084	22.048	20.8254	213.988	216.7	215.344	8.4767	-4.04662	3.32044	2.02045	TRUE	0.0092248	1	conserved Plasmodium protein, unknown function
PFIT_0411100	258.215	248.188	108.212	109.643	181.065	1260.79	451.127	412.298	708.073	38.4081	95.8594	67.1337	7.49891	1.97459	-3.39963	2.63606	TRUE	0.00922977	1	Plasmodium RNA of unknown function RUF6-14
PFIT_0706300	230.224	398.835	213.166	211.542	263.442	565.624	334.168	381.431	427.074	98.7637	178.357	138.56	8.03869	0.717589	-1.63614	3.09063	TRUE	0.00929475	1	AAA family ATPase, putative
PFIT_0508300	157.448	114.882	116.59	78.2582	116.794	431.516	217.209	207.251	285.326	69.9576	87.1449	78.5512	6.86591	1.31433	-1.88169	2.3682	TRUE	0.00932536	1	triose phosphate transporter
PFIT_0416900	803.336	1610.51	1558.25	2408.48	1595.14	649.555	685.045	480.647	605.082	2526.7	1124.75	1825.73	10.6397	-1.40478	1.59877	4.38752	TRUE	0.00940923	1	conserved Plasmodium protein, unknown function
PFIT_0805900	952.387	1341.73	1101.43	1095.41	1122.74	443.376	634.92	630.573	569.623	1399.15	1393.74	1396.44	10.1326	-0.989016	1.30396	0.953404	TRUE	0.00948798	1	conserved Plasmodium protein, unknown function
PFIT_0311000	113.363	227.596	231.085	311.199	220.811	78.4575	16.7084	66.144	53.77	256.511	164.994	210.753	7.78803	-1.8602	1.7893	4.24208	TRUE	0.00949198	1	pre-mRNA splicing factor, putative
PFIT_0406400	2135.7	414.008	323.705	860.025	933.359	37.4042	33.4168	55.12	41.9803	438.95	772.685	605.817	9.86624	-4.45267	3.82939	2.25516	TRUE	0.00962211	1	conserved Plasmodium protein, unknown function
PFIT_1124100	160.247	32.5137	57.0149	93.543	85.8297	13.6844	16.7084	6.6144	12.3358	72.7011	74.9446	73.8228	6.42445	-2.92343	2.70522	3.19511	TRUE	0.00964207	1	leucine-rich repeat protein
PFIT_0105200	1472.32	2018.02	1887.54	1915.69	1823.39	1057.35	1453.63	1547.77	1352.92	3757.14	2621.9	3189.52	10.8324	-0.434009	1.24048	1.49582	TRUE	0.00967718	1	small ribosomal subunit assembling AARP2 protein
PFIT_1105600	234.423	554.901	100.532	83.1493	243.251	520.921	250.626	227.094	332.881	19.2041	59.2585	39.2313	7.92371	0.46464	-3.08307	5.35398	TRUE	0.00994053	1	metabolite/drug transporter, putative
PFIT_0529300	3309.91	1652.78	3696.43	4406.1	3266.3	1863.82	2406.01	2553.16	2274.33	5619.93	4865.01	5242.47	11.6738	-0.524283	1.20645	4.27029	TRUE	0.0102365	1	acyl-CoA synthetase
PFIT_1026500	811.733	1408.93	1175.44	1154.31	1137.6	524.571	551.378	654.826	576.925	1552.78	1268.25	1410.52	10.1516	-0.976865	1.28696	1.3794	TRUE	0.0102482	1	small subunit rRNA processing stabilizing factor, putative
PFIT_1141800	81.8731	112.714	93.0855	44.224	82.9742	113.125	116.959	94.8064	108.297	5.48687	33.1151	19.301	6.37124	0.378163	-2.43366	4.09163	TRUE	0.0102636	1	conserved Plasmodium protein, unknown function
PFIT_0603700	41.9862	58.5247	18.3844	15.6924	33.6469	133.195	50.1252	39.6864	74.3357	4.11515	12.2003	8.15772	5.05979	1.20318	-3.19069	3.81015	TRUE	0.0103168	1	RAP protein, putative
PFIT_0413400	34.2887	11.9217	26.5294	85.1873	39.4818	2.73689	0	6.6144	3.1171	52.1253	47.6392	49.8822	5.31041	-3.32973	3.65917	3.02642	TRUE	0.0103494	1	conserved Plasmodium protein, unknown function
PFIT_1035300	2689.92	382.578	524.304	1030.2	1156.75	79.3698	233.918	244.733	186.007	1378.58	1393.74	1386.16	10.1758	-2.65189	2.91293	4.20494	TRUE	0.0107331	1	probable protein, unknown function
PFIT_1330800	133.656	28.1785	40.7249	94.1544	74.1785	14.5967	16.7084	2.2048	11.17	68.5859	70.2969	69.4414	6.21434	-2.8898	2.79337	4.74451	TRUE	0.0108602	1	conserved Plasmodium protein, unknown function
PFIT_1444700	60.1802	123.552	28.1584	31.181	60.7679	157.827	66.8337	22.048	82.2363	1.37172	12.2003	6.786	5.91852	0.4689	-3.55668	5.88337	TRUE	0.010878	1	Poly(A)-specific ribonuclease PARN, putative
PFIT_0518400	445.054	567.906	317.654	263.714	398.582	660.503	618.211	379.226	552.647	157.748	228.901	193.324	8.63656	0.467347	-1.50603	3.3154	TRUE	0.0109308	1	proteasome subunit beta type 1, putative
PFIT_1231600	5296.56	4897.65	7236.23	5391.66	5705.53	7030.16	8671.67	9116.85	8272.89	2886.09	4092.9	3489.5	12.4782	0.535549	-1.24474	1.49623	TRUE	0.0109803	1	asparagine-rich protein, putative
PFIT_1210000	449.952	328.388	550.368	660.1	497.202	374.042	367.585	423.322	388.316	1079.54	907.469	993.505	8.95922	-0.353551	1.3504	1.76336	TRUE	0.0110098	1	general transcription factor 3C polypeptide 5, putative
PFIT_0323800	438.056	701.212	532.216	567.779	559.816	275.514	284.043	284.419	281.325	611.786	850.534	731.16	9.12837	-0.993714	1.38015	1.00551	TRUE	0.0110153	1	U4/U6.U5 tri-snRNP-associated protein 1, putative
PFIT_0929800	19.5936	10.8379	10.7048	15.6924	14.2072	0	0	0	0	21.9475	16.848	19.3977	3.82885	-35.7571	36.2043	0.138659	TRUE	0.0110291	1	conserved Plasmodium protein, unknown function
PFIT_0504000	458.349	550.565	243.186	217.656	367.439	921.42	334.168	277.805	511.131	56.2404	129.555	92.8979	8.52013	0.489716	-2.46692	4.14775	TRUE	0.0110601	1	cation transporting P-ATPase
PFIT_0926700	59.4805	20.592	31.8818	83.1493	48.7759	4.56148	0	8.8192	4.46023	72.7011	37.7628	55.2319	5.61218	-3.10525	3.27607	2.65721	TRUE	0.0111699	1	conserved Plasmodium membrane protein, unknown function
PFIT_0730100	629.793	380.41	694.651	818.246	630.775	273.689	334.168	394.659	334.172	851.837	849.372	850.604	9.30221	-0.919977	1.3501	2.27325	TRUE	0.0111988	1	Plasmodium exported protein, unknown function
PFIT_1006900	145.552	33.5975	18.1517	49.9303	61.8079	0.912297	0	4.4096	1.77397	35.6647	51.125	43.3948	5.94839	-4.83918	4.33232	3.12845	TRUE	0.0112444	1	RING zinc finger protein, putative
PFIT_0536100	890.108	2713.81	573.872	416.766	1148.64	3219.49	1303.26	1519.11	2013.95	279.83	247.491	263.661	10.1652	0.812971	-2.9358	4.4858	TRUE	0.0114487	1	Plasmodium exported protein (PHISTb), unknown function
PFIT_0727700	88.8708	48.7706	28.1584	25.6785	47.8696	104.914	66.8337	30.8672	67.5383	2.74344	13.3622	8.05282	5.57559	0.512466	-3.01648	4.31557	TRUE	0.0115803	1	conserved Plasmodium protein, unknown function
PFIT_0710300	118.961	274.199	72.6067	65.2151	132.745	207.091	150.376	121.264	159.577	23.3192	45.3153	34.3173	7.04588	0.281399	-2.21269	4.85452	TRUE	0.0117071	1	sin3 associated polypeptide p18-like protein
PFIT_1237600	801.937	1006.84	1865.67	3653.88	1832.08	359.445	484.544	476.237	440.075	2523.96	1613.92	2068.94	10.8396	-2.0619	2.23688	3.51067	TRUE	0.0117508	1	conserved Plasmodium protein, unknown function
PFIT_1351700	516.43	621.012	281.351	221.528	410.08	585.694	350.877	491.671	476.081	153.632	186.49	170.061	8.67697	0.238205	-1.50352	4.59113	TRUE	0.0118291	1	thioredoxin-related protein, putative
PFIT_0600700	114.063	226.512	94.2491	63.5848	124.602	1033.63	334.168	471.827	613.209	116.596	38.3437	77.4699	6.95811	2.31117	-2.99957	3.40682	TRUE	0.0118351	1	conserved Plasmodium protein, unknown function
PFIT_1131900	88.8708	97.5411	22.3405	22.8253	57.8944	120.423	66.8337	30.8672	72.708	9.60203	11.0384	10.3202	5.84545	0.360391	-2.83232	5.04098	TRUE	0.0119041	1	serpentine receptor, putative
PFIT_1341400	34.2887	50.9381	20.4788	17.3228	30.7571	122.248	33.4168	39.6864	65.117	4.11515	9.29545	6.7053	4.9326	1.15927	-3.30899	2.71647	TRUE	0.0119511	1	conserved Plasmodium membrane protein, unknown function
PFIT_0906200	111.963	279.618	63.2981	54.8215	127.425	241.759	133.667	123.469	166.298	12.3455	42.9915	27.6685	6.98775	0.408175	-2.58392	5.64454	TRUE	0.0120737	1	RNB-like protein, putative
PFIT_1142800	4022.28	4722.07	6304.68	7409.05	5614.52	1774.42	2606.51	2965.46	2448.8	5912.1	5106.11	5509.11	12.4551	-1.19917	1.17162	2.9178	TRUE	0.0120764	1	conserved Plasmodium protein, unknown function
PFIT_0932700	984.577	115.966	177.793	449.373	431.927	30.1058	33.4168	37.4816	33.6681	418.374	313.141	365.757	8.75467	-3.68235	3.44219	2.8195	TRUE	0.0120904	1	profilin, putative
PFIT_0402400	528.326	798.753	656.02	735.505	679.651	418.744	401.002	489.466	436.404	1355.26	811.028	1083.14	9.40851	-0.632309	1.30396	1.57784	TRUE	0.0121103	1	CGI-201 protein, short form
PFIT_1473700	354.084	57.4409	55.1532	134.099	150.194	13.6844	0	8.8192	7.50122	117.968	123.165	120.566	7.23043	-4.00049	3.68384	3.34294	TRUE	0.0121824	1	protein disulfide isomerase
PFIT_1108900	694.172	221.093	205.952	453.041	393.565	71.1591	50.1252	77.168	66.1508	297.663	284.673	291.168	8.6205	-2.52751	2.0926	2.89871	TRUE	0.0121869	1	conserved Plasmodium protein, unknown function
PFIT_0812800	969.182	549.482	1183.81	1301.45	1000.98	463.447	568.086	639.392	556.975	1454.02	1217.7	1335.86	9.9682	-0.84955	1.26465	3.20129	TRUE	0.0122916	1	JmjC domain containing protein
PFIT_bin00500	124.559	623.179	241.557	243.13	308.106	283.724	217.209	262.371	254.435	1071.31	583.871	827.591	8.26461	-0.259504	1.68689	6.01257	TRUE	0.0124789	1	rifin (RIF)
PFIT_0102800	3019.51	2331.23	4896.76	7751.02	4499.63	1871.12	2155.39	2312.84	2113.11	5982.06	5293.76	5637.91	12.1358	-1.0912	1.41627	4.6503	TRUE	0.0128716	1	ubiquitin carboxyl-terminal hydrolase 1, putative (UBP1)
PFIT_0222000	13.9954	39.0165	13.7301	12.8392	19.8953	183.372	16.7084	2.2048	67.4283	0	0	0	4.31075	1.79	-35.5549	2.38187	TRUE	0.0130324	1	Pfmc-2TM Maurer's cleft two transmembrane protein
PFIT_1116400	1622.07	1160.74	525.002	424.917	933.182	1399.46	1370.09	1364.77	1378.11	534.97	529.26	532.115	9.86463	0.564063	-1.37314	7.4406	TRUE	0.0131322	1	peptidyl-prolyl cis-trans isomerase
PFIT_1017100	240.021	437.851	390.959	507.455	394.072	143.231	200.501	105.83	149.854	484.216	317.207	400.712	8.62278	-1.45675	1.47885	2.80081	TRUE	0.0131978	1	conserved Plasmodium protein, unknown function
PFIT_1238600	301.601	109.463	203.857	487.483	275.601	156.915	183.793	103.626	148.111	506.164	342.189	424.176	8.1094	-0.936835	1.55475	6.20674	TRUE	0.0132382	1	protein kinase 2
PFIT_0729300	172.843	15.1731	37.9323	85.7987	77.9368	12.7722	33.4168	11.024	19.071	117.968	93.5355	105.752	6.28515	-2.32426	2.76257	5.78514	TRUE	0.0132599	1	conserved Plasmodium protein, unknown function
PFIT_1404900	195.936	234.099	128.458	89.467	161.99	857.559	350.877	262.371	490.269	38.4081	103.412	70.91	7.33787	1.60792	-2.79163	3.10211	TRUE	0.0133153	1	phosphatase, putative
PFIT_0823000	39.1871	62.8598	19.3152	15.8962	34.3146	84.8436	16.7084	46.3008	49.2843	2.74344	6.39062	4.56703	5.09017	0.628058	-3.47856	2.97393	TRUE	0.0133313	1	conserved Plasmodium protein, unknown function
PFIT_1406800	1468.12	2174.08	2015.3	2385.86	2010.84	1047.32	952.38	1278.78	1092.83	2437.54	2570.77	2504.16	10.9737	-0.874412	1.1909	1.27004	TRUE	0.0133539	1	large subunit rRNA processing protein, putative
PFIT_1231900	610.899	597.168	216.191	211.338	408.899	833.839	417.71	284.419	511.99	106.994	126.651	116.822	8.67405	0.334487	-2.13926	4.54138	TRUE	0.0137651	1	60 kDa chaperonin
PFIT_0809400	1138.53	1057.78	1376.27	1856.19	1357.19	622.186	534.669	595.296	584.051	1240.03	1501.22	1370.62	10.4069	-1.21033	1.22431	1.57234	TRUE	0.0139353	1	DnaJ protein, putative
PFIT_0805600	438.056	61.776	61.2037	129.208	172.561	10.0353	0	17.6384	9.22456	141.287	176.033	158.66	7.43065	-3.97574	3.85521	3.52818	TRUE	0.014009	1	serine/threonine protein phosphatase, putative
PFIT_1334200	33.589	4.33516	9.77398	15.081	15.6948	0	0	0	0	21.9475	10.4574	16.2024	3.97302	-33.0159	33.0553	1.06437	TRUE	0.0140455	1	MSP7-like protein
PFIT_1478600	609.5	2272.71	544.085	514.384	985.169	2769.73	1670.84	1609.5	2016.69	620.017	343.932	481.974	9.94323	1.03655	-2.06794	6.14716	TRUE	0.0141285	1	Plasmodium exported protein (PHISTb), unknown function
PFIT_1240400	69.2772	73.6977	26.2967	24.0481	48.3299	53.8255	83.5421	22.048	53.1385	0	10.4574	5.22869	5.58731	0.0529172	-3.13629	7.3192	TRUE	0.0142137	1	C_ITvar5 - erythrocyte membrane protein 1, PfEMP1, putative
PFIT_1318300	1545.09	1066.45	2419.99	3157.23	2047.19	764.505	935.671	1086.97	929.048	2314.09	2093.22	2203.65	11.0001	-1.14158	1.24712	4.85888	TRUE	0.0142515	1	conserved protein, unknown function
PFIT_1000700.1	132.257	18.4244	95.4126	111.477	89.3927	43.7902	50.1252	72.7584	55.558	485.588	160.928	323.258	6.48523	-0.678454	2.52823	4.25409	TRUE	0.0145036	1	acyl-CoA binding protein, isoform 1, ACBP1
PFIT_1016200	1415.64	805.256	1997.85	2502.84	1680.39	873.98	1303.26	1450.76	1209.33	3127.52	2332.58	2730.05	10.7154	-0.4796	1.17866	6.25107	TRUE	0.0145244	1	Plasmodium exported protein (PHISTc), unknown function
PFIT_0606800	175.642	47.6868	80.0535	225.196	132.145	43.7902	0	13.2288	19.0063	96.0203	126.07	111.045	7.04858	-2.45742	2.20545	7.12907	TRUE	0.0146928	1	conserved Plasmodium protein, unknown function
Pf_M7661101800	2115.41	429.181	456.119	678.849	919.889	249.969	66.8337	92.6016	136.468	1008.21	920.831	964.522	9.84523	-2.71693	2.78533	3.81765	TRUE	0.0148054	1	cytochrome c oxidase subunit 1
PFIT_0308200	180.541	39.0165	59.5747	161.815	110.237	31.9304	33.4168	37.4816	34.2763	133.057	149.889	141.473	6.78684	-1.68446	2.04267	4.32858	TRUE	0.014889	1	conserved Plasmodium protein, unknown function
PFIT_1253200	135.056	110.547	143.817	130.634	130.013	134.108	200.501	136.698	157.102	57.6122	21.4957	39.5539	7.0235	0.236735	-1.97507	1.85262	TRUE	0.0149193	1	gametocyte erythrocyte cytosolic protein
PFIT_bin01500	71.3766	75.8653	95.1799	62.1582	76.145	66.5977	116.959	88.192	90.5829	17.8323	14.5241	16.1782	6.25097	0.205027	-2.44731	0.565451	TRUE	0.0151312	1	Plasmodium exported protein (PHISTa), unknown function
PFIT_0106400	27.9908	50.9381	15.1264	13.043	26.7746	66.5977	16.7084	35.2768	39.5276	0	5.22869	2.61435	4.73159	0.658795	-3.85844	4.6507	TRUE	0.0153775	1	conserved Plasmodium protein, unknown function
PFIT_1324000	160.247	222.177	96.1108	84.5759	140.778	196.144	217.209	229.299	214.217	34.293	86.5639	60.4284	7.1319	0.608674	-1.80921	3.73629	TRUE	0.0154247	1	dihydrofolate synthase/folylpolyglutamate synthase
PFIT_0400700	23.7922	86.7032	63.2981	54.2101	57.0009	201.618	0	13.2288	71.6155	0	2.32386	1.16193	5.83232	0.384629	-5.83894	5.89912	TRUE	0.0154248	1	Plasmodium exported protein (PHISTa), unknown function
PFIT_1137300	902.704	1067.53	1265.96	1149.62	1096.46	702.468	584.794	793.728	693.664	1824.39	1394.32	1609.35	10.0989	-0.650975	1.20403	0.964697	TRUE	0.0154826	1	conserved Plasmodium protein, unknown function
PFIT_1317500	300.901	603.671	178.957	153.052	309.145	1070.12	250.626	463.008	594.586	28.8061	127.812	78.3093	8.27069	0.956261	-2.92899	4.92256	TRUE	0.0155918	1	conserved Plasmodium protein, unknown function
PFIT_1015100	225.326	606.923	136.37	108.624	269.311	817.418	183.793	194.022	398.411	16.4606	36.6008	26.5307	8.07184	0.576509	-3.91127	3.56127	TRUE	0.0156046	1	heat shock protein 60
PFIT_1472000	556.317	464.946	288.565	229.068	384.724	899.524	835.421	862.077	865.674	301.778	372.98	337.379	8.58541	1.17404	-1.36014	3.17456	TRUE	0.015702	1	20S proteasome beta 4 subunit, putative
PFIT_1004400	43.3858	61.776	37.2342	25.6785	42.0186	182.459	50.1252	90.3968	107.66	17.8323	21.4957	19.664	5.38559	1.42749	-2.51055	2.21752	TRUE	0.0159063	1	ADP/ATP carrier protein, putative
PFIT_1428100	2251.86	3574.34	3663.61	4186.2	3419	1583.75	1771.09	2050.46	1801.77	3482.79	4443.23	3963.01	11.7395	-0.92411	1.13716	2.04192	TRUE	0.0159232	1	lipase, putative
PFIT_1402800	102.166	37.9327	29.5546	58.286	56.9849	5.47378	0	13.2288	6.2342	42.5233	72.6207	57.572	5.83166	-2.86869	2.88818	2.92722	TRUE	0.0159399	1	conserved Plasmodium protein, unknown function
PFIT_1025500	477.243	781.413	578.294	470.364	576.828	843.874	618.211	562.224	674.77	274.344	254.463	264.403	9.17113	0.233331	-1.35836	1.64271	TRUE	0.0159929	1	conserved Plasmodium protein, unknown function
PFIT_1001600	585.008	210.255	1113.3	1275.57	796.033	143.231	434.419	469.623	349.091	1422.47	860.41	1141.44	9.63786	-1.20915	1.72752	8.50878	TRUE	0.0163117	1	Plasmodium exported protein (hyp2), unknown function
PFIT_1426300	193.836	57.4409	46.7755	114.33	103.096	18.2459	0	6.6144	8.28678	53.497	77.2685	65.3827	6.68763	-3.21731	2.56334	4.33565	TRUE	0.0163473	1	conserved Plasmodium protein, unknown function
PFIT_0408200	377.176	298.042	137.999	150.81	241.007	429.692	334.168	191.818	318.559	108.366	105.155	106.76	7.9096	0.404877	-1.57661	4.87454	TRUE	0.0164985	1	replication protein A1, large subunit
PFIT_1441500	254.716	537.56	97.5071	99.8607	247.411	440.639	116.959	154.336	237.311	9.60203	36.6008	23.1014	7.94897	-0.0391214	-3.36371	4.60003	TRUE	0.0166708	1	stromal-processing peptidase, putative
PFIT_0217600	93.0694	146.312	47.7063	43.4088	82.6241	143.231	50.1252	70.5536	87.9698	4.11515	31.3722	17.7437	6.36112	0.164688	-2.32767	6.7826	TRUE	0.0166936	1	conserved Plasmodium protein, unknown function
PFIT_1473300	2104.21	1360.16	2760.45	3072.86	2324.42	1158.62	2155.39	2138.66	1817.55	4932.7	3021.02	3976.86	11.1831	-0.361499	1.13552	5.45389	TRUE	0.0167205	1	histone deacetylase, putative
PFIT_0929100	111.263	132.222	134.741	118.61	124.209	382.252	300.751	354.973	345.992	85.0465	138.27	111.658	6.95654	1.48863	-1.6372	0.70006	TRUE	0.0168154	1	guanylate kinase
PFIT_0418600	1908.27	2327.98	2810.72	3468.02	2628.75	1229.78	1370.09	1243.51	1281.12	2936.85	2701.49	2819.17	11.3604	-1.04002	1.14061	1.5485	TRUE	0.0169038	1	zinc finger protein, putative
PFIT_1409100	1477.91	1669.04	1506.36	1139.63	1448.24	3824.35	3542.18	3801.08	3722.54	1924.52	1330.41	1627.47	10.4998	1.36296	-1.19484	1.10875	TRUE	0.0169959	1	histo-aspartic protease
PFIT_0628600	2550.66	1992.01	3450.21	4197	3047.47	1545.43	1136.17	1239.1	1306.9	2923.13	2837.44	2880.28	11.5737	-1.21623	1.13447	2.78279	TRUE	0.0170143	1	SET domain protein, putative
PFIT_0616800	6320.32	3642.62	3711.09	6674.36	5087.1	1961.44	2272.34	2374.57	2202.78	5075.36	4468.21	4771.78	12.3127	-1.20858	1.11613	2.71758	TRUE	0.0170844	1	histone H3 variant, putative
PFIT_0835200.1	25.1917	122.468	28.6238	17.5266	48.4526	141.406	16.7084	30.8672	62.9939	1.37172	2.90483	2.13827	5.59289	0.439618	-4.88778	3.38267	TRUE	0.0171402	1	Plasmodium exported protein (PHISTa-like), unknown function
PFIT_1226600	356.183	244.937	165.692	232.737	249.887	381.34	100.25	108.035	196.542	39.7798	66.2301	53.005	7.9643	-0.292692	-1.93559	4.79229	TRUE	0.0171628	1	conserved Plasmodium protein, unknown function
PFIT_0621600	79.074	230.847	175.699	146.734	158.089	166.95	233.918	222.685	207.851	37.0364	83.0781	60.0572	7.30323	0.380519	-1.76257	3.46769	TRUE	0.0172358	1	conserved Plasmodium membrane protein, unknown function
PFIT_1436000	113.363	177.742	62.6	55.6367	102.335	468.008	100.25	119.059	229.106	15.0889	20.3338	17.7114	6.6747	1.18423	-3.70775	2.44881	TRUE	0.0172681	1	mitochondrial acidic protein MAM33, putative
PFIT_1001700	6035.52	5368.01	9151.93	9685.06	7560.13	3524.2	5597.32	5979.42	5033.65	12370.2	9200.76	10785.5	12.8843	-0.588445	1.10086	3.62646	TRUE	0.0172726	1	PF70 protein
PFIT_1305600	1146.92	1156.4	567.123	464.862	833.828	1106.62	1520.47	1181.77	1269.62	395.055	658.234	526.645	9.70208	0.600655	-1.26023	5.64748	TRUE	0.0175611	1	26S proteasome regulatory subunit, putative
PFIT_0516100	54.5821	127.887	37.6996	45.243	66.353	87.5805	100.25	66.144	84.6583	12.3455	17.429	14.8872	6.04397	0.33513	-2.47105	2.29625	TRUE	0.0177494	1	RAP protein, putative
PFIT_1139200	3365.19	3851.79	3316.87	3463.13	3499.25	1530.83	2305.76	2154.09	1996.9	4635.04	3998.21	4316.62	11.7728	-0.813791	1.11663	0.890456	TRUE	0.0177705	1	protein phosphatase 2c
PFIT_1120900	5570.87	11085	4397.82	2907.58	5990.32	8656.78	9774.42	9189.61	9206.94	3283.89	4370.02	3826.96	12.5481	0.620036	-1.26605	6.78457	TRUE	0.0179393	1	phosphoglycerate mutase, putative
PFIT_0613000	242.82	56.3571	78.1918	212.153	147.381	62.9485	16.7084	19.8432	33.1667	138.544	153.375	145.959	7.20494	-1.9878	1.97281	6.05929	TRUE	0.0181237	1	thiamin-phosphate pyrophosphorylase, putative
PFIT_1238300	207.132	42.2678	38.3978	80.9075	92.1763	10.9476	0	2.2048	4.38412	61.7273	62.1633	61.9453	6.5258	-3.93968	3.36683	3.58586	TRUE	0.0181391	1	sphingomyelin phosphodiesterase, putative
PFIT_0531700	1697.64	2537.15	2080.46	2098.09	2103.34	1215.18	1370.09	1497.06	1360.78	3415.58	2531.85	2973.71	11.0384	-0.62876	1.12824	1.09586	TRUE	0.0183939	1	Hsc70-interacting protein (HIP)
PFIT_0205300	1075.55	932.06	1057.45	1448.18	1128.31	520.009	417.71	586.477	508.065	1093.26	1245.01	1169.13	10.1403	-1.13713	1.18823	1.14278	TRUE	0.0185095	1	DNA repair endonuclease, putative
PFIT_1032600	827.828	1403.51	508.945	487.279	806.89	3139.21	1069.34	954.679	1721.08	308.637	222.51	265.573	9.65575	1.09635	-2.6997	2.89623	TRUE	0.0185953	1	early transcribed membrane protein 10.2
PFIT_0201400	1584.98	412.924	1065.13	1377.26	1110.07	697.907	802.004	976.727	825.546	1772.26	1920.09	1846.18	10.1172	-0.42732	1.16051	6.86278	TRUE	0.0188106	1	liver stage associated protein 2 (LSAP2)
PFIT_1350400	226.726	397.751	259.243	191.569	268.822	335.725	350.877	357.178	347.927	96.0203	148.146	122.083	8.06828	0.373331	-1.50521	1.93502	TRUE	0.0188135	1	conserved Plasmodium protein, unknown function
PFIT_1222700	95.1687	28.1785	12.5665	32.4038	42.0794	3.64919	0	2.2048	1.95133	17.8323	48.2202	33.0262	5.39217	-3.93206	3.59356	3.10388	TRUE	0.0188452	1	conserved Plasmodium protein, unknown function
PFIT_1470500	68.5775	130.055	67.7197	57.6746	81.0067	505.412	133.667	149.926	263.002	26.0626	23.2386	24.6506	6.33774	1.71725	-3.43286	1.74608	TRUE	0.0188947	1	nucleoside transporter 3, putative (NT3)
PFIT_0103300	285.506	47.6868	88.6639	191.162	153.255	46.5271	0	35.2768	27.268	182.439	121.422	151.93	7.2607	-2.23862	2.22364	6.78719	TRUE	0.0189144	1	novel putative transporter 1
PFIT_1416700	99.3674	108.379	37.9323	38.5177	71.0491	195.231	100.25	97.0112	130.831	24.6909	36.0199	30.3554	6.14228	0.920854	-2.13086	3.44589	TRUE	0.0191321	1	serine C-palmitoyltransferase, putative
PFIT_1471800	82.5729	140.893	52.3606	44.0202	79.9616	195.231	183.793	72.7584	150.594	26.0626	45.8963	35.9795	6.31266	0.901553	-2.03364	4.21991	TRUE	0.0191638	1	conserved Plasmodium protein, unknown function
PFIT_1333400	187.538	152.814	101.23	81.9265	130.877	169.687	300.751	231.504	233.981	67.2142	70.2969	68.7555	7.02839	0.811218	-1.73554	2.13522	TRUE	0.0192149	1	conserved Plasmodium protein, unknown function
PFIT_1360500.1	255.416	40.1002	63.0654	131.245	122.457	21.8951	0	24.2528	15.3826	96.0203	131.298	113.659	6.93642	-2.7165	2.60984	4.90062	TRUE	0.0192304	1	conserved Plasmodium protein, unknown function
PFIT_0803800	8622.57	7467.32	10845.9	12311	9811.68	6861.38	7101.08	7575.7	7179.38	17770.6	12541.9	15156.2	13.2604	-0.450666	1.07788	1.72114	TRUE	0.0192716	1	Plasmodium exported protein (PHISTc), unknown function
PFIT_1458200	1046.16	1218.18	989.033	937.875	1047.81	2050.84	1152.88	1642.58	1615.43	725.639	677.406	701.522	10.0328	0.633837	-1.21251	1.39344	TRUE	0.0194421	1	signal peptide peptidase
PFIT_0112800	123.16	577.66	128.458	116.368	236.412	1083.81	50.1252	30.8672	388.267	2.74344	2.90483	2.82413	7.88457	0.723219	-7.10805	3.45698	TRUE	0.0196174	1	Pfmc-2TM Maurer's cleft two transmembrane protein
PFIT_0111100	311.398	1581.25	1438.87	1653.2	1246.18	1487.96	718.462	588.682	931.7	3438.9	1802.74	2620.82	10.2835	-0.411257	1.48331	9.01851	TRUE	0.0197592	1	28S ribosomal RNA
PFIT_1107100	219.028	329.472	58.1784	59.7126	166.598	356.708	217.209	127.878	233.932	32.9212	56.3537	44.6375	7.37581	0.50096	-2.39005	5.88614	TRUE	0.0199254	1	exonuclease, putative
PFIT_0403500	110.564	40.1002	59.8074	112.7	80.7928	29.1935	33.4168	22.048	28.2194	128.941	110.964	119.953	6.33893	-1.5722	2.13876	1.81585	TRUE	0.0199791	1	conserved Plasmodium protein, unknown function
PFIT_1111300	230.924	139.809	90.9911	69.4949	132.805	288.286	100.25	160.95	183.162	21.9475	77.8494	49.8985	7.04979	0.515399	-1.9059	6.19012	TRUE	0.0200369	1	vacuolar sorting protein 35, putative
PFIT_0926800	240.021	270.948	192.454	130.634	208.514	360.357	284.043	202.842	282.414	50.7536	138.27	94.5117	7.70145	0.44249	-1.5698	3.99638	TRUE	0.020216	1	NAD synthase, putative
PFIT_0606700	55.2818	23.8434	26.9948	62.362	42.1205	10.0353	0	0	3.34509	43.895	44.7344	44.3147	5.3988	-3.09885	3.1699	4.5213	TRUE	0.0203328	1	GTP-binding protein, putative
PFIT_0103700	113.363	180.993	48.6372	57.8784	100.218	272.777	83.5421	57.3248	137.881	10.9737	25.5625	18.2681	6.6431	0.4951	-2.93059	3.95476	TRUE	0.0204919	1	conserved Plasmodium protein, unknown function
PFIT_1226000	1688.55	914.719	1648.31	2000.68	1563.06	1096.58	1286.55	1283.19	1222.11	3046.59	2247.18	2646.88	10.6107	-0.358015	1.11714	2.78369	TRUE	0.0207194	1	cof-like hydrolase, had-superfamily, subfamily iib
PFIT_1332700	431.058	512.633	627.629	518.664	522.496	823.804	1403.51	1161.93	1129.75	508.907	432.239	470.573	9.02971	1.10184	-1.25392	1.44039	TRUE	0.0208944	1	conserved protein, unknown function
PFIT_1424100	114.762	39.0165	38.8632	70.3101	65.738	5.47378	0	15.4336	6.96913	69.9576	40.0866	55.0221	6.03862	-2.92575	2.66455	3.25824	TRUE	0.0210018	1	ankyrin, putative
PFIT_0820200	989.475	1819.68	575.501	616.079	1000.18	4809.63	935.671	595.296	2113.53	76.8162	105.155	90.9855	9.96588	1.08108	-4.53872	2.37755	TRUE	0.0210817	1	asparagine-rich antigen
PFIT_0609100	219.728	461.695	314.629	323.223	329.819	103.09	183.793	121.264	136.049	414.259	277.702	345.98	8.36454	-1.34763	1.41604	2.41199	TRUE	0.0215215	1	conserved Plasmodium protein, unknown function
PFIT_1251800	561.216	807.424	860.343	926.463	788.861	337.55	401.002	456.394	398.315	897.104	927.802	912.453	9.62398	-0.988469	1.19816	1.19121	TRUE	0.0215534	1	conserved Plasmodium protein, unknown function
PFIT_0916900	65.7784	113.798	23.5041	22.2139	56.3236	78.4575	16.7084	41.8912	45.6857	2.74344	9.87642	6.30993	5.80646	-0.18464	-2.9051	4.80701	TRUE	0.0215797	1	conserved Plasmodium protein, unknown function
PFIT_1415900	46.8846	86.7032	53.5242	42.7974	57.4774	210.741	50.1252	130.083	130.316	24.6909	37.1818	30.9364	5.83957	1.25545	-2.1353	2.76642	TRUE	0.0216093	1	ATP-dependent protease, putative
PFIT_1336100	340.788	396.667	397.94	290.615	356.503	676.012	685.045	784.909	715.322	266.113	309.655	287.884	8.47729	1.00708	-1.31416	0.530052	TRUE	0.0219962	1	tryptophan--tRNA ligase, putative
PFIT_0409500	637.491	1209.51	798.906	671.308	829.304	1001.7	1319.96	1219.25	1180.31	438.95	572.832	505.891	9.69491	0.505029	-1.21626	2.30679	TRUE	0.0221581	1	conserved Plasmodium protein, unknown function
PFIT_0201000	0	0	0	0	0	4.56148	16.7084	63.9392	28.403	0	0	0	-33.3751	38.2236	-37.1881	0.887535	TRUE	0.0222215	1	DnaJ protein, putative
PFIT_0520100	83.2727	127.887	66.0907	58.8974	84.037	184.284	167.084	134.493	161.954	28.8061	55.7727	42.2894	6.38731	0.950465	-1.92364	1.82337	TRUE	0.0222257	1	conserved Plasmodium protein, unknown function
PFIT_0903400	151.15	97.5411	40.7249	39.5367	82.2383	369.48	100.25	138.902	202.878	28.8061	30.7912	29.7986	6.35804	1.33343	-2.79339	3.3156	TRUE	0.0224621	1	Rab GTPase 7
PFIT_0905600	10491	1761.16	1180.32	2993.38	4106.45	156.915	167.084	264.576	196.192	2469.09	3128.5	2798.8	12.0037	-4.38458	3.83152	2.11323	TRUE	0.0225211	1	high molecular weight rhoptry protein 3
PFIT_1317900	282.007	86.7032	168.95	292.449	207.527	37.4042	116.959	108.035	87.4661	218.103	266.082	242.093	7.69953	-1.34302	1.56385	6.01583	TRUE	0.0226183	1	conserved Plasmodium protein, unknown function
PFIT_0421600	141.354	28.1785	10.9375	24.4557	51.2313	0	0	6.6144	2.2048	28.8061	81.9162	55.3611	5.67688	-4.3092	4.42628	5.76276	TRUE	0.0226594	1	asparagine-rich protein
PFIT_0726500	28.6906	67.195	21.177	19.5645	34.1568	114.037	83.5421	17.6384	71.7392	6.85859	13.3622	10.1104	5.08177	1.07152	-2.79134	4.21422	TRUE	0.022754	1	conserved Plasmodium protein, unknown function
PFIT_0316000	244.22	119.217	148.704	523.148	258.822	37.4042	116.959	39.6864	64.6832	178.323	382.856	280.59	8.01719	-2.14983	2.26638	4.53357	TRUE	0.0230501	1	conserved Plasmodium protein, unknown function
PFIT_1336200	48.2841	97.5411	57.4803	45.0392	62.0862	197.056	100.25	68.3488	121.885	27.4344	29.0483	28.2413	5.9508	1.00586	-2.13562	2.31152	TRUE	0.0232879	1	endopeptidase, putative
PFIT_1222000	1688.55	1853.28	964.366	796.236	1325.61	1984.25	1319.96	1543.36	1615.86	632.362	814.514	723.438	10.3715	0.292544	-1.16462	4.40058	TRUE	0.0236226	1	endoplasmin, putative (GRP94)
PFIT_1441400	31.4897	35.7651	18.6171	15.4886	25.3401	65.6854	66.8337	30.8672	54.4621	5.48687	5.80966	5.64827	4.65525	1.08656	-3.24109	0.969262	TRUE	0.0236982	1	delta-aminolevulinic acid dehydratase
PFIT_1205000	435.957	342.478	404.224	349.512	383.043	565.624	651.628	595.296	604.183	286.689	197.528	242.109	8.58148	0.652259	-1.31669	0.677291	TRUE	0.0237252	1	conserved Plasmodium protein, unknown function
PFIT_0914300	1020.26	477.952	1259.91	1662.99	1105.28	593.905	1102.76	884.125	860.262	2667.99	1410	2039	10.1112	-0.375718	1.25773	6.30606	TRUE	0.024071	1	phospholipid or glycerol acyltransferase, putative
PFIT_1343600	79.7738	108.379	22.5732	24.6595	58.8464	134.108	16.7084	70.5536	73.7899	5.48687	16.267	10.877	5.87081	0.423938	-2.81873	5.31735	TRUE	0.0241842	1	conserved Plasmodium protein, unknown function
PFIT_0827400	81.8731	115.966	51.8952	47.281	74.2537	274.601	116.959	39.6864	143.749	4.11515	35.4389	19.777	6.21073	0.973545	-2.84915	5.50293	TRUE	0.0243282	1	conserved Plasmodium protein, unknown function
PFIT_1102500	74.8754	30.3461	22.5732	43.6126	42.8519	24.632	16.7084	19.8432	20.3945	141.287	76.1065	108.697	5.41971	-1.00763	2.34925	1.88673	TRUE	0.0243716	1	Plasmodium repeat_MYXSPDY protein, putative
PFIT_1357000	209.231	516.968	233.645	176.081	283.981	1083.81	384.294	354.973	607.692	96.0203	131.879	113.95	8.14829	1.10779	-2.4224	2.9879	TRUE	0.0244425	1	pyrroline carboxylate reductase
PFIT_0308600	198.735	49.8544	119.848	176.081	136.129	7.29837	16.7084	19.8432	14.6167	45.2667	72.0398	58.6532	7.09103	-3.3383	2.12678	3.71488	TRUE	0.0244829	1	conserved Plasmodium protein, unknown function
PFIT_1476200	646.588	1222.52	498.706	363.778	682.897	969.771	735.17	628.368	777.77	67.2142	464.192	265.703	9.41408	0.191865	-1.54575	10.4403	TRUE	0.0245559	1	conserved Plasmodium protein, unknown function
PFIT_0530700	458.349	555.984	571.312	593.05	544.674	298.321	467.836	493.875	420.011	1137.15	762.808	949.981	9.08949	-0.388211	1.18973	1.61252	TRUE	0.0246638	1	conserved Plasmodium protein, unknown function
PFIT_1315400	104.266	5.41895	27.9256	81.7227	54.8333	21.8951	0	13.2288	11.708	74.0728	84.821	79.4469	5.78087	-1.88847	2.42033	7.94334	TRUE	0.024898	1	ADP-ribosylation factor, putative
PFIT_1417100	1179.11	403.17	1029.99	1184.47	949.186	496.289	852.129	778.295	708.904	1373.09	1687.71	1530.4	9.89155	-0.436454	1.12486	5.80954	TRUE	0.0249054	1	root hair defective 3 GTP-binding protein (RHD3) homolog, putative
PFIT_1452100	39.1871	29.2623	33.7435	31.7924	33.4963	33.755	116.959	39.6864	63.4668	10.9737	4.64773	7.81074	5.06632	0.796307	-2.93497	1.72357	TRUE	0.0249541	1	acetyl-CoA acetyltransferase, putative
PFIT_1232400	92.3697	8.67032	18.8498	40.9633	40.2133	10.0353	0	2.2048	4.08002	48.0101	45.3153	46.6627	5.33018	-2.82208	3.03569	4.79372	TRUE	0.0249971	1	conserved Plasmodium protein, unknown function
PFIT_1006400	1715.84	2843.87	1783.75	1406	1937.36	1173.21	1737.68	1651.4	1520.76	6567.79	2463.88	4515.83	10.9197	-0.351609	1.57253	2.87417	TRUE	0.0250355	1	RNA binding protein, putative
PFIT_0800300	19.5936	80.2005	21.4097	12.6354	33.4598	47.4394	66.8337	55.12	56.4644	8.23031	5.80966	7.01998	5.04957	0.742515	-2.99707	3.04446	TRUE	0.0251209	1	rifin (RIF)
PFIT_0817300	90.9701	41.184	141.257	165.891	109.826	23.7197	50.1252	123.469	65.7713	359.39	138.851	249.12	6.78429	-0.718412	1.89222	6.82956	TRUE	0.0251259	1	phospholipase DDHD1, putative
PFIT_0113100	48.9839	176.658	40.9576	37.9063	76.1264	388.638	33.4168	17.6384	146.565	1.37172	2.32386	1.84779	6.24843	0.964257	-6.30054	2.90316	TRUE	0.0254004	1	Plasmodium exported protein, unknown function, pseudogene
PFIT_1436900.2	53.1825	76.9491	26.5294	36.4797	48.2852	150.529	33.4168	26.4576	70.1345	4.11515	12.7812	8.4482	5.58835	0.606468	-3.07962	3.58137	TRUE	0.0254267	1	ataxin-2 like protein, putative
PFIT_1140400	123.859	28.1785	90.2929	249.448	122.945	30.1058	33.4168	19.8432	27.7886	168.721	93.5355	131.128	6.94559	-2.19846	2.28537	4.47391	TRUE	0.0255919	1	adrenodoxin reductase, putative
PFIT_0315400	60.88	35.7651	16.5227	11.2089	31.0942	77.5452	33.4168	8.8192	39.9271	0	7.55256	3.77628	4.95083	0.408392	-3.32319	7.38974	TRUE	0.0256429	1	conserved Plasmodium protein, unknown function
PFIT_0714100	407.966	769.491	954.592	949.492	770.385	300.146	417.71	480.647	399.501	1126.18	658.815	892.498	9.59012	-0.955007	1.16551	4.36721	TRUE	0.0257756	1	RNA binding protein, putative
PFIT_0712300	1584.28	1289.71	1487.51	1753.06	1528.64	851.173	918.963	932.631	900.922	1884.74	1946.24	1915.49	10.5782	-0.764283	1.08958	0.390734	TRUE	0.0257876	1	conserved Plasmodium protein, unknown function
PFIT_1031500	1676.65	1948.65	2647.82	2997.45	2317.64	1133.98	1203.01	1428.71	1255.23	2429.31	2833.95	2631.63	11.1788	-0.883774	1.06688	1.89967	TRUE	0.0258995	1	mRNA-decapping enzyme subunit 1, putative
PFIT_0402600	199.435	32.5137	42.8193	95.9885	92.689	6.38608	16.7084	11.024	11.3728	78.1879	65.0682	71.628	6.53439	-3.24047	2.86758	3.06325	TRUE	0.0260189	1	SET domain protein, putative
PFIT_1149600	107.065	513.717	150.799	157.332	232.228	976.157	50.1252	30.8672	352.383	2.74344	8.13352	5.43848	7.85887	0.610591	-6.00594	3.74575	TRUE	0.0260282	1	Plasmodium exported protein, unknown function
PFIT_0302400	11318.8	2406.01	1632.95	4022.35	4845.02	234.46	517.961	427.731	393.384	2872.38	3847.16	3359.77	12.2423	-3.62818	3.10007	2.42192	TRUE	0.026346	1	cytoadherence linked asexual protein 3.1 (CLAG3.1)
PFIT_1103600	14385.9	11617.1	14077.1	18045.4	14531.4	11823.4	19398.5	16006.9	15742.9	49860.6	22920.3	36390.4	13.8269	0.114862	1.20946	2.93085	TRUE	0.0263512	1	early transcribed membrane protein 11.2
PFIT_1449600	251.217	160.401	74.2357	74.7936	140.162	225.337	116.959	85.9872	142.761	16.4606	56.9346	36.6976	7.12745	0.0557629	-1.96448	5.97073	TRUE	0.0264785	1	ubiquitin-protein ligase, putative
PFIT_1316600	79.074	126.803	36.5361	31.9962	68.6024	289.198	66.8337	112.445	156.159	13.7172	32.5341	23.1256	6.09415	1.22922	-2.77858	3.74103	TRUE	0.0265251	1	conserved Plasmodium protein, unknown function
PFIT_0822400	39.8869	87.787	33.0454	25.8823	46.6504	347.585	50.1252	59.5296	152.413	4.11515	4.64773	4.38144	5.54093	1.72933	-5.13505	1.77704	TRUE	0.0265705	1	conserved protein, unknown function
PFIT_0219200	331.691	175.574	484.277	631.772	405.829	150.529	217.209	246.938	204.892	563.776	419.457	491.617	8.66754	-1.00206	1.27499	5.44185	TRUE	0.0266112	1	Plasmodium exported protein (PHISTc), unknown function
PFIT_0927300	158.848	33.5975	64.9271	271.05	132.106	9.12297	0	19.8432	9.65539	56.2404	122.003	89.1216	7.0473	-3.50549	2.93854	4.4473	TRUE	0.0267489	1	zinc finger protein, putative
PFIT_1216200	35.6883	7.58653	8.14498	14.6734	16.5233	0	0	0	0	9.60203	11.6193	10.6107	4.0456	-34.5312	33.8952	0.715585	TRUE	0.026791	1	male development gene 1
PFIT_0715300	348.486	93.206	104.954	201.759	187.101	93.9666	33.4168	59.5296	62.3043	205.758	217.281	211.519	7.54782	-1.47608	1.65314	4.84836	TRUE	0.0268124	1	conserved Plasmodium protein, unknown function
PFIT_1149200	520.629	1803.43	717.922	765.87	951.962	3333.53	367.585	194.022	1298.38	46.6384	62.7443	54.6914	9.89463	0.45073	-4.57117	3.37835	TRUE	0.0268239	1	antigen 332, DBL-like protein (Pf332)
PFIT_0218000	864.916	1391.59	1047.21	1136.37	1110.02	1636.66	1169.59	1009.8	1272.02	518.509	625.119	571.814	10.1161	0.200641	-1.15672	1.79112	TRUE	0.0268252	1	conserved Plasmodium protein, unknown function
PFIT_0700800	305.8	100.792	413.998	670.493	372.771	34.6673	33.4168	116.854	61.6462	492.447	135.365	313.906	8.54333	-2.54269	2.29181	5.64247	TRUE	0.0269558	1	Plasmodium exported protein, unknown function
PFIT_1477100	10.4966	18.4244	41.6558	35.4607	26.5094	113.125	66.8337	74.9632	84.9739	12.3455	15.6861	14.0158	4.7401	1.69535	-2.61943	1.97338	TRUE	0.0270474	1	conserved Plasmodium protein, unknown function
PFIT_1442300	650.786	1206.26	654.624	1246.22	939.472	486.254	685.045	571.043	580.781	2131.65	839.496	1485.57	9.87555	-0.703545	1.36404	3.92869	TRUE	0.0270889	1	conserved Plasmodium protein, unknown function
PFIT_bin05600	10.4966	36.8489	15.5918	15.6924	19.6574	95.7911	16.7084	13.2288	41.9095	2.74344	1.7429	2.24317	4.29002	1.16933	-4.32626	2.34729	TRUE	0.0272617	1	Plasmodium exported protein (hyp6), unknown function
PFIT_0820600	2334.43	481.203	237.368	531.911	896.229	33.755	16.7084	33.072	27.8451	433.463	553.079	493.271	9.80764	-4.96181	4.10049	1.87666	TRUE	0.0272668	1	rhoptry neck protein 5
PFIT_1239800	596.904	313.215	794.019	1167.55	717.923	230.811	618.211	438.755	429.259	1234.55	801.152	1017.85	9.48919	-0.780868	1.28237	7.1978	TRUE	0.0273671	1	early transcribed membrane protein 12
PFIT_0704400	9838.77	10361	13679.1	15906.4	12446.3	4741.21	7385.12	6113.91	6080.08	12511.4	12042.8	12277.1	13.6035	-1.03574	1.01593	2.03402	TRUE	0.0275	1	inositol-phosphate phosphatase, putative
PFIT_1109400	3917.31	3801.94	1770.72	1613.06	2775.76	3737.68	3475.35	3320.43	3511.15	1377.2	1921.83	1649.52	11.4382	0.339818	-1.0897	5.56378	TRUE	0.0277469	1	endoplasmic reticulum-resident calcium binding protein
PFIT_0719300	284.806	119.217	53.2914	43.8164	125.283	427.867	116.959	101.421	215.416	13.7172	28.4673	21.0923	6.96737	0.800469	-3.3601	3.88911	TRUE	0.0277886	1	conserved Plasmodium protein, unknown function
PFIT_0313000	300.201	387.997	226.663	200.333	278.799	557.413	384.294	268.986	403.564	155.004	159.766	157.385	8.12061	0.542758	-1.36494	2.66365	TRUE	0.0281561	1	ubiquitin-protein ligase, putative
PFIT_1417800	63.6791	88.8708	32.8126	28.7354	53.5245	149.617	33.4168	52.9152	78.6496	5.48687	24.4006	14.9437	5.73418	0.642291	-2.43745	4.88334	TRUE	0.0282053	1	lysine--tRNA ligase, putative
PFIT_1139400	2202.88	1639.77	2844.46	3569.71	2564.21	1282.69	1654.13	1898.33	1611.72	3445.76	3189.5	3317.63	11.3247	-0.671744	1.04293	3.09118	TRUE	0.0282324	1	conserved Plasmodium protein, unknown function
PFIT_1015400	12455.2	18539.3	9117.26	6676.4	11697	23859.3	17443.6	18562.2	19955	8039.64	11174.9	9607.26	13.5137	0.771142	-1.05488	5.47888	TRUE	0.0284023	1	enolase
PFIT_0802100	156.049	94.2898	170.579	202.982	155.975	80.2821	83.5421	55.12	72.9814	174.208	252.72	213.464	7.28803	-1.12675	1.57833	1.62047	TRUE	0.0285267	1	Plasmodium exported protein, unknown function
PFIT_1230600	1765.52	1433.85	2503.53	2923.47	2156.6	1230.69	1737.68	1829.98	1599.45	3669.35	2910.64	3289.99	11.075	-0.435039	1.04374	3.19255	TRUE	0.0286116	1	atypical protein kinase, RIO family, putative
PFIT_1242100	629.093	2003.93	953.195	1118.24	1176.11	283.724	334.168	416.707	344.867	869.669	980.67	925.17	10.1993	-1.76855	1.42294	3.22392	TRUE	0.0290237	1	Tetratricopeptide repeat protein, putative
PFIT_1038700	9.79678	26.011	18.3844	14.6734	17.2164	87.5805	0	4.4096	30.6634	0	0.580966	0.290483	4.10372	0.922679	-6.52902	3.54275	TRUE	0.0290403	1	Plasmodium exported protein (hyp6), unknown function
PFIT_0905000	416.363	211.339	142.886	128.392	224.745	354.883	284.043	229.299	289.409	67.2142	144.08	105.647	7.80953	0.371424	-1.44934	5.78004	TRUE	0.0290448	1	replication protein A1, small fragment
PFIT_0628200	139.954	67.195	60.5056	118.61	96.5662	29.1935	0	35.2768	21.4901	104.251	98.7642	101.507	6.59392	-1.88303	1.9542	3.8466	TRUE	0.0291873	1	phospholipase, putative
PFIT_0421500	259.615	48.7706	60.2729	136.952	126.402	6.38608	16.7084	2.2048	8.4331	43.895	67.973	55.934	6.98198	-4.36032	3.18639	3.11392	TRUE	0.0292939	1	conserved Plasmodium protein, unknown function
PFIT_0612300	575.211	73.6977	77.7264	195.034	230.417	11.8599	0	15.4336	9.09782	124.826	159.185	142.005	7.84797	-4.42592	3.72808	3.01399	TRUE	0.0299025	1	rhoptry protein (ROP14)
PFIT_0320900	5864.77	3265.46	3365.74	3771.07	4066.76	2968.61	2974.1	3527.68	3156.8	7698.08	5053.82	6375.95	11.9896	-0.364514	1.01316	2.67974	TRUE	0.029973	1	histone H2A variant, putative
PFIT_1366100	275.01	805.256	554.324	456.302	522.723	273.689	434.419	511.514	406.541	1076.8	722.721	899.76	9.02887	-0.371102	1.15485	5.24169	TRUE	0.0300195	1	U1 small nuclear ribonucleoprotein, putative
PFIT_0601800	376.476	198.334	359.775	446.928	345.378	114.949	133.667	227.094	158.57	396.427	390.409	393.418	8.43377	-1.10577	1.29186	2.9637	TRUE	0.030156	1	conserved Plasmodium protein, unknown function
PFIT_0733100	32.8892	145.228	42.1212	33.0152	63.3134	368.568	33.4168	24.2528	142.079	1.37172	2.90483	2.13827	5.98237	1.18556	-6.03952	2.6025	TRUE	0.0306128	1	stevor, pseudogene
PFIT_1107000	62.9793	43.3516	17.2208	20.5835	36.0338	92.142	33.4168	28.6624	51.4071	2.74344	11.6193	7.18138	5.16407	0.578951	-2.84512	3.5656	TRUE	0.0308069	1	conserved Plasmodium protein, unknown function
PFIT_1442000	79.074	143.06	62.3673	50.1341	83.6589	526.395	83.5421	77.168	229.035	8.23031	10.4574	9.34385	6.38495	1.46746	-4.62437	1.85803	TRUE	0.03118	1	major facilitator superfamily, putative
PFIT_1012900	110.564	83.4519	164.994	243.538	150.637	19.1582	50.1252	119.059	62.7809	238.679	144.66	191.67	7.23922	-1.2471	1.58785	7.57755	TRUE	0.0312647	1	conserved Plasmodium protein, unknown function
PFIT_1123700	1032.16	864.865	1142.39	1313.27	1088.17	518.184	685.045	802.548	668.592	1437.56	1378.05	1407.81	10.0882	-0.706262	1.07728	1.29595	TRUE	0.031354	1	calcium-dependent protein kinase 6
PFIT_0501300	777.445	2150.24	697.443	643.796	1067.23	5286.76	1219.71	1131.06	2545.85	150.889	288.74	219.814	10.0594	1.25597	-3.53455	2.57659	TRUE	0.0317072	1	parasite-infected erythrocyte surface protein (PIESP2)
PFIT_0701200	1949.56	1806.68	3171.42	3560.95	2622.15	1245.28	2105.26	2147.48	1832.67	4185.11	3212.74	3698.93	11.3569	-0.522179	1.01797	4.23253	TRUE	0.0317966	1	sporozoite threonine and asparagine-rich protein (STARP)
PFIT_0627700	69.2772	45.5192	19.7807	23.2329	39.4525	96.7034	16.7084	30.8672	48.093	1.37172	12.7812	7.07648	5.29587	0.396516	-2.79905	5.14383	TRUE	0.0318604	1	glutamyl-tRNA(Gln) amidotransferase subunit B, putative
PFIT_0806500	184.739	114.882	56.084	51.3569	101.766	213.477	250.626	145.517	203.207	53.497	72.6207	63.0589	6.663	0.981111	-1.66102	4.43634	TRUE	0.0321179	1	tubulin gamma chain
PFIT_1437800	611.599	86.7032	84.7078	225.196	252.052	11.8599	50.1252	17.6384	26.5412	175.58	247.491	211.536	7.97743	-3.43569	3.18343	3.40141	TRUE	0.0322151	1	cGMP-dependent protein kinase
PFIT_0936600	736.158	529.973	1186.14	822.322	818.649	1887.54	1319.96	1157.52	1455.01	720.152	625.119	672.636	9.67815	0.832447	-1.11733	3.25113	TRUE	0.0325858	1	ring-exported protein 2
PFIT_0218100	629.093	772.742	739.332	833.735	743.726	374.954	467.836	429.936	424.242	831.261	993.452	912.356	9.53876	-0.820452	1.1155	0.514418	TRUE	0.0326815	1	pre-mRNA-processing protein 45, putative
PFIT_1252300	5617.06	895.211	549.437	1299.21	2090.23	47.4394	33.4168	70.5536	50.47	742.099	1294.97	1018.54	11.0294	-5.35257	4.3155	1.81684	TRUE	0.0327672	1	rhoptry neck protein 3 (RON3)
PFIT_0503600	66.4782	70.4464	26.2967	29.7544	48.2439	137.757	100.25	46.3008	94.7694	21.9475	18.5909	20.2692	5.58363	0.982252	-2.22899	2.68963	TRUE	0.032864	1	protein kinase, putative
PFIT_0933200	29.3903	44.4354	27.4602	24.6595	31.4864	89.4051	100.25	26.4576	72.0377	12.3455	10.4574	11.4014	4.97108	1.15502	-2.62064	1.61593	TRUE	0.0331511	1	conserved Plasmodium protein, unknown function
PFIT_1470300	105.665	14.0893	21.4097	60.7316	50.474	8.21067	16.7084	15.4336	13.4509	71.3293	66.2301	68.7797	5.65861	-2.0275	2.47232	4.06986	TRUE	0.0332502	1	shewanella-like protein phosphatase 1, putative (SHLP1)
PFIT_0917500	82.5729	9.75411	10.0067	25.4747	31.9521	0.912297	0	0	0.304099	13.7172	19.7528	16.735	4.99679	-5.88601	4.95751	2.49966	TRUE	0.0333075	1	conserved Plasmodium protein, unknown function
PFIT_1333800	136.455	71.5302	78.1918	81.7227	91.975	193.407	0	0	64.469	1.37172	10.4574	5.91455	6.52302	-0.418989	-3.48403	12.5291	TRUE	0.0333649	1	conserved Plasmodium protein, unknown function
PFIT_0619300	175.642	28.1785	42.5866	117.999	91.1015	10.0353	0	8.8192	6.28482	34.293	73.2017	53.7473	6.5102	-3.49379	2.73644	3.76357	TRUE	0.033536	1	merozoite surface protein 10
PFIT_0936200	601.802	293.707	654.391	738.562	572.116	401.411	451.127	643.802	498.78	1325.08	833.105	1079.09	9.16176	-0.193741	1.10681	4.3386	TRUE	0.0335855	1	Plasmodium exported protein, unknown function
PFIT_0702100	100.067	49.8544	30.9509	39.5367	55.1023	71.1591	83.5421	41.8912	65.5308	12.3455	11.6193	11.9824	5.78043	0.214802	-2.41466	1.84342	TRUE	0.0336121	1	conserved Plasmodium protein, unknown function
PFIT_0701000	401.668	137.641	627.629	1293.09	615.008	39.2288	133.667	149.926	107.608	850.465	323.598	587.032	9.26513	-2.53918	2.47077	4.86392	TRUE	0.0337636	1	Plasmodium exported protein (PHISTb), unknown function
PFIT_0530200	29.3903	73.6977	32.5799	24.6595	40.0819	79.3698	83.5421	52.9152	71.9424	6.85859	18.0099	12.4343	5.31609	0.833713	-2.48407	2.09671	TRUE	0.0338118	1	RAP protein, putative
PFIT_0624900	696.271	1056.7	749.338	654.189	789.124	1510.76	1219.71	1316.27	1348.91	573.378	675.663	624.521	9.62336	0.777789	-1.11404	1.23582	TRUE	0.0339619	1	conserved Plasmodium protein, unknown function
PFIT_0627000	5512.09	875.703	843.122	1910.4	2285.33	98.528	233.918	185.203	172.55	1256.49	1834.69	1545.59	11.1582	-3.73981	3.17564	2.39876	TRUE	0.0340535	1	HECT-domain (ubiquitin-transferase), putative
PFIT_1319700	91.6699	148.479	44.681	47.4848	83.0787	141.406	50.1252	85.9872	92.5062	12.3455	35.4389	23.8922	6.36884	0.230434	-1.99604	4.49202	TRUE	0.0340565	1	SNARE protein, putative
PFIT_0321500	431.058	52.0219	45.1465	110.254	159.62	9.12297	0	2.2048	3.77592	104.251	84.24	94.2453	7.31823	-5.03744	4.27722	2.74403	TRUE	0.0340875	1	protein kinase, putative
PFIT_0605900	2547.16	4322.16	3379.7	3395.47	3411.12	2101.93	1921.47	2094.56	2039.32	4198.83	3953.47	4076.15	11.7359	-0.740546	0.997563	1.11416	TRUE	0.0342041	1	translation initiation factor IF-2, putative
PFIT_1024300	13234.8	21453.6	22066.4	22549.6	19826.1	9752.45	12280.7	12428.5	11487.2	24121.7	20917.1	22519.4	14.2751	-0.787786	0.971526	1.81187	TRUE	0.034225	1	conserved Plasmodium protein, unknown function
PFIT_0832100	44.0855	152.814	51.4297	36.2759	71.1514	255.443	66.8337	141.107	154.461	43.895	23.8196	33.8573	6.14506	1.17162	-2.2444	4.39269	TRUE	0.0342486	1	prohibitin, putative
PFIT_1224800	80.4736	162.569	36.3033	39.1291	79.6186	197.056	50.1252	70.5536	105.912	8.23031	28.4673	18.3488	6.30884	0.468118	-2.5558	4.74481	TRUE	0.0343076	1	isoleucine--tRNA ligase, putative
PFIT_0905300	1428.93	1643.03	1940.83	2124.18	1784.24	1138.55	1069.34	1285.4	1164.43	2747.55	1989.81	2368.68	10.8013	-0.612691	1.02093	1.1823	TRUE	0.0344245	1	nucleoporin NUP100/NSP100, putative
PFIT_1302600	1065.05	899.546	1167.52	1240.72	1093.21	733.487	735.17	965.703	811.453	1812.04	1550.6	1681.32	10.0947	-0.425787	1.04624	0.836798	TRUE	0.0346623	1	conserved Plasmodium protein, unknown function
PFIT_0501700	1902.68	179.909	209.21	443.055	683.712	32.8427	33.4168	24.2528	30.1708	436.206	561.794	499	9.41718	-4.51208	4.05787	2.11153	TRUE	0.034869	1	rhoptry-associated protein 2
PFIT_0700100	2.09931	16.2569	5.1197	7.13291	7.65219	87.5805	0	4.4096	30.6634	0	0	0	2.92919	2.06381	-34.4472	2.34013	TRUE	0.0348997	1	stevor
PFIT_0913900	153.25	31.4299	157.082	687.205	257.241	2.73689	16.7084	19.8432	13.0962	187.925	182.423	185.174	8.00781	-4.38327	3.90817	3.55132	TRUE	0.0349209	1	conserved Plasmodium protein, unknown function
PFIT_1402300	19338.1	25165.6	27141.4	28133	24944.5	13007.5	12230.6	15773.1	13670.4	27845.9	25588.6	26717.3	14.6064	-0.867268	0.966296	0.97778	TRUE	0.0349938	1	early transcribed membrane protein 14.1
PFIT_0618400	401.668	531.057	341.624	228.253	375.651	757.206	584.794	657.031	666.344	156.376	422.362	289.369	8.55103	0.836598	-1.20567	5.0035	TRUE	0.0350619	1	acyl-CoA synthetase
PFIT_1314700	149.051	164.736	167.787	189.939	167.878	341.199	367.585	385.84	364.875	105.622	174.29	139.956	7.39198	1.11818	-1.37688	0.723802	TRUE	0.0355242	1	conserved Plasmodium protein, unknown function
PFIT_1031200	59.4805	15.1731	17.4535	31.3848	30.873	1.82459	0	2.2048	1.34313	23.3192	24.9815	24.1504	4.94824	-4.09384	3.74023	1.20819	TRUE	0.0356422	1	conserved Plasmodium protein, unknown function
PFIT_1411400	8245.39	926.641	991.361	2416.63	3145.01	102.177	83.5421	185.203	123.641	1489.69	2147.83	1818.76	11.6188	-4.65968	3.86961	2.11307	TRUE	0.0356777	1	rhoptry-associated protein 1
PFIT_0213100	167.245	265.529	97.9725	70.1063	150.213	429.692	267.335	295.443	330.823	78.1879	173.128	125.658	7.22332	1.16417	-1.40688	6.28046	TRUE	0.0357437	1	conserved protein, unknown function
PFIT_1238500	2698.31	1156.4	2444.89	2726.6	2256.55	1676.8	1888.05	2065.9	1876.92	4289.36	3195.31	3742.34	11.1403	-0.266585	0.995837	3.82219	TRUE	0.0358922	1	acyl-CoA synthetase (ACS11)
PFIT_1314900	254.716	244.937	275.533	196.868	243.014	568.361	517.961	564.429	550.25	204.386	257.368	230.877	7.92462	1.1831	-1.25524	0.488682	TRUE	0.0363477	1	1-methyladenosine tRNA methyltransferase subunit, putative
PFIT_0918700	142.053	141.977	57.0149	48.9114	97.489	201.618	100.25	123.469	141.779	31.5495	54.6108	43.0802	6.60044	0.585541	-1.74722	3.88635	TRUE	0.0363636	1	DNA helicase, putative
PFIT_1363800	1097.24	2184.92	2207.76	2960.97	2112.72	1108.44	1169.59	1208.23	1162.09	2488.3	2182.11	2335.2	11.0451	-0.863101	1.00716	3.64795	TRUE	0.0364007	1	DNA-directed RNA polymerase 2, putative
PFIT_0916300	158.148	338.143	93.5509	80.0924	167.483	364.919	200.501	116.854	227.425	58.9839	53.4489	56.2164	7.38381	0.456286	-2.02824	4.36972	TRUE	0.0365729	1	conserved Plasmodium protein, unknown function
PFIT_1135200	959.385	996.003	638.566	592.846	796.7	1341.08	1019.21	901.764	1087.35	433.463	575.156	504.31	9.63694	0.453077	-1.1108	2.26494	TRUE	0.0366409	1	alpha/beta hydrolase, putative
PFIT_0613700	111.263	27.0948	21.4097	40.9633	50.1828	6.38608	0	2.2048	2.86363	34.293	28.4673	31.3801	5.64758	-3.62545	2.94775	2.88727	TRUE	0.0366853	1	conserved Plasmodium protein, unknown function
PFIT_1002000.2	919.498	881.122	1142.39	1196.09	1034.77	657.766	1069.34	1311.86	1012.99	2477.32	1640.07	2058.69	10.0156	-0.0352557	1.02682	2.78194	TRUE	0.0367385	1	RNA binding protein, putative
PFIT_1120500	167.945	37.9327	99.6015	144.492	112.493	39.2288	33.4168	35.2768	35.9741	127.57	119.098	123.334	6.81665	-1.62427	1.75362	3.02317	TRUE	0.0368299	1	conserved Plasmodium protein, unknown function
PFIT_0900300	0.69977	0	3.02528	0.611392	1.08411	7.29837	33.4168	11.024	17.2464	0	0	0	0.191049	3.81212	-33.4573	1.70675	TRUE	0.0368896	1	erythrocyte membrane protein 1 (PfEMP1), exon2, pseudogene
PFIT_1410900	650.086	688.207	439.131	386.4	540.956	842.05	584.794	595.296	674.047	200.271	402.028	301.15	9.07801	0.327618	-1.16749	3.41036	TRUE	0.0369581	1	cytidine diphosphate-diacylglycerol synthase
PFIT_0604700	365.28	198.334	410.74	605.889	395.061	159.652	233.918	176.384	189.985	559.661	302.683	431.172	8.62822	-1.09632	1.21813	4.50921	TRUE	0.0371664	1	DNA repair-like protein, putative
PFIT_1123900	2431	2851.45	3621.72	4467.85	3343.01	1571.89	1503.76	1483.83	1519.83	2825.74	3203.45	3014.59	11.7071	-1.137	0.987691	1.71113	TRUE	0.0371963	1	conserved Plasmodium protein, unknown function
PFIT_1134700	1179.11	1912.89	1251.53	1019.8	1340.83	2825.38	1436.92	1609.5	1957.27	957.459	931.869	944.664	10.3883	0.553878	-1.05858	3.62945	TRUE	0.0372555	1	heat shock protein 70
PFIT_1352300	6323.12	6223.12	5212.09	3868.28	5406.65	11146.4	9406.84	9773.88	10109.1	5980.69	4090	5035.35	12.4004	0.90338	-1.00608	1.86987	TRUE	0.0375286	1	Plasmodium exported protein, unknown function
PFIT_0535800	9783.49	15362.7	7267.18	6787.88	9800.32	24030.8	11729.3	12986.3	16248.8	7726.89	6320.33	7023.61	13.2585	0.730293	-1.21085	4.29376	TRUE	0.0375881	1	early transcribed membrane protein 5
PFIT_0219600	425.46	417.259	1004.16	1117.62	741.126	1527.18	1019.21	926.016	1157.47	602.184	480.459	541.321	9.53548	0.646946	-1.10287	6.68348	TRUE	0.0377056	1	Plasmodium exported protein, unknown function
PFIT_1410600	771.147	897.378	1197.78	1552.73	1104.76	524.571	517.961	493.875	512.136	1127.55	996.937	1062.24	10.1102	-1.11052	1.05299	2.04915	TRUE	0.0378511	1	conserved Plasmodium protein, unknown function
PFIT_0400200	6.29793	17.3406	9.77398	11.2089	11.1554	112.212	33.4168	37.4816	61.037	8.23031	6.97159	7.60095	3.47095	2.51415	-3.06495	1.48199	TRUE	0.0379382	1	stevor, pseudogene
PFIT_0106300	114.762	72.614	29.0892	22.8253	59.8227	137.757	16.7084	37.4816	63.9823	1.37172	15.1051	8.23841	5.89837	0.18246	-2.98401	5.93911	TRUE	0.0379622	1	DNA repair exonuclease Mre11, putative
PFIT_1021400	1038.46	1429.52	343.951	355.626	791.889	759.031	952.38	789.319	833.576	296.291	249.815	273.053	9.62789	0.0713051	-1.60673	5.2133	TRUE	0.0381306	1	conserved Plasmodium protein (10b antigen), unknown function
PFIT_1405000	23.0924	67.195	12.3338	16.9152	29.8841	58.387	16.7084	19.8432	31.6462	1.37172	5.22869	3.30021	4.88964	0.180577	-3.27394	3.20727	TRUE	0.0381576	1	DNA-directed RNA polymerase II subunit RPB4, putative
PFIT_0721600	1097.94	1748.15	1674.14	1582.69	1525.73	803.733	852.129	1064.92	906.927	1864.16	1802.74	1833.45	10.5753	-0.747984	1.01299	1.23566	TRUE	0.0382682	1	conserved Plasmodium protein, unknown function
PFIT_0802800	241.421	101.876	374.204	410.04	281.885	117.686	284.043	253.552	218.427	480.101	507.183	493.642	8.14305	-0.419754	1.22419	7.22637	TRUE	0.0383334	1	Plasmodium exported protein (hyp13), unknown function
PFIT_1232700	20.9931	53.1057	30.2528	28.124	33.1189	140.494	83.5421	37.4816	87.1725	9.60203	24.9815	17.2918	5.04322	1.41515	-2.32342	2.85988	TRUE	0.0383411	1	nucleotidyltransferase, putative
PFIT_1102000	86.7715	260.11	63.9963	70.5139	120.348	659.59	16.7084	6.6144	227.638	1.37172	3.48579	2.42876	6.9102	0.931291	-6.53209	3.86711	TRUE	0.0384926	1	Pfmc-2TM Maurer's cleft two transmembrane protein
PFIT_1347800	184.04	39.0165	20.7115	40.5557	71.0808	10.9476	0	2.2048	4.38412	64.4707	56.3537	60.4122	6.14992	-3.61092	3.37728	3.55734	TRUE	0.0385198	1	conserved Plasmodium protein, unknown function
PFIT_0512300	145.552	166.904	116.59	88.8556	129.475	348.497	183.793	134.493	222.261	69.9576	87.7258	78.8417	7.0133	0.805459	-1.51495	2.65941	TRUE	0.0386011	1	glutathione synthetase
PFIT_1452300	10796.1	15968.6	11897.5	9724.39	12096.6	23889.4	25029.2	25035.5	24651.4	13372.9	11418.9	12395.9	13.5623	1.02708	-0.991795	1.25121	TRUE	0.0386669	1	elongation factor 2
PFIT_1028300	130.857	27.0948	32.8126	92.7278	70.8731	7.29837	33.4168	15.4336	18.7163	56.2404	81.3352	68.7878	6.14845	-2.27882	2.23725	4.59532	TRUE	0.0387528	1	conserved Plasmodium protein, unknown function
PFIT_0201300	0	0	0	0.407595	0.101899	14.5967	50.1252	216.07	93.5975	0	0.580966	0.290483	-2.88327	9.43884	-8.10901	2.73167	TRUE	0.038923	1	knob-associated histidine-rich protein
PFIT_1353500	1365.25	1964.91	2345.06	2471.25	2036.62	1237.07	1152.88	1470.6	1286.85	2982.12	2146.09	2564.1	10.9922	-0.658812	0.990572	2.13293	TRUE	0.0390729	1	large subunit rRNA methyltransferase, putative
PFIT_0312700	3169.96	4610.44	3550.75	3696.27	3756.86	5324.16	5146.19	5342.23	5270.86	2565.11	2679.41	2622.26	11.8752	0.488852	-1.00744	0.601454	TRUE	0.0391761	1	60S ribosomal protein L26, putative
PFIT_0402100	1481.41	854.027	1625.51	1899.19	1465.03	758.119	735.17	956.884	816.724	1705.05	1601.14	1653.09	10.5173	-0.838557	1.01209	2.65783	TRUE	0.039393	1	conserved Plasmodium protein, unknown function
PFIT_0815400	1715.14	2187.09	2833.99	2988.89	2431.28	1103.88	2005.01	1801.32	1636.74	3588.41	2838.6	3213.51	11.2478	-0.57902	0.981041	3.05121	TRUE	0.0394476	1	RNA binding protein, putative
PFIT_1461300	603.902	408.589	708.846	866.546	646.971	411.446	651.628	520.333	527.802	1249.64	934.193	1091.91	9.33884	-0.314647	1.06797	2.77638	TRUE	0.0395679	1	conserved Plasmodium protein, unknown function
PFIT_1460400	66.4782	68.2788	147.773	222.954	126.371	56.5624	100.25	59.5296	72.1142	261.998	134.203	198.101	6.98755	-0.909316	1.54874	4.78653	TRUE	0.0396675	1	conserved Plasmodium protein, unknown function
PFIT_0422900	2070.62	7616.88	4225.62	3198.6	4277.93	4091.65	5329.98	6535.03	5318.89	2751.67	1688.87	2220.27	12.0625	0.314245	-1.26055	5.69122	TRUE	0.0397263	1	serine/threonine protein kinase, FIKK family
PFIT_1133100	73.4759	36.8489	38.6305	33.219	45.5435	104.002	116.959	48.5056	89.8221	12.3455	25.5625	18.954	5.50713	0.94709	-2.19155	1.9888	TRUE	0.0397969	1	nucleic acid binding protein, putative
PFIT_1404800	61.5798	93.206	34.6743	37.0911	56.6378	134.108	133.667	85.9872	117.921	28.8061	31.3722	30.0891	5.81481	1.05352	-1.95539	1.82029	TRUE	0.0398624	1	nuclear formin-like protein
PFIT_0732100	81.1733	208.088	102.394	86.6139	119.567	645.906	50.1252	37.4816	244.504	4.11515	8.71449	6.41482	6.90103	1.04426	-5.2508	2.54906	TRUE	0.0398733	1	Plasmodium exported protein, unknown function
PFIT_1133200	245.619	256.858	90.5256	77.6468	167.663	342.111	100.25	156.541	199.634	24.6909	83.0781	53.8845	7.38594	0.29504	-1.91634	5.9279	TRUE	0.0399325	1	conserved Plasmodium membrane protein, unknown function
PFIT_0314300	223.227	287.204	236.437	163.649	227.629	462.534	534.669	480.647	492.617	152.261	257.949	205.105	7.82873	1.10956	-1.25444	1.56796	TRUE	0.0400854	1	serine/threonine protein phosphatase, putative
PFIT_0205800	1873.98	1327.64	1925.47	1966.64	1773.44	1477.01	1152.88	1724.15	1451.35	2935.48	2831.05	2883.26	10.7926	-0.28251	0.98335	1.29603	TRUE	0.0402077	1	conserved Plasmodium protein, unknown function
PFIT_1356200	16707	20959.4	16253	12230.3	16537.4	31448.7	27234.7	27304.3	28662.6	13988.8	15038.9	14513.8	14.0134	0.793589	-0.981842	1.28916	TRUE	0.0403667	1	elongation factor 1-alpha
PFIT_1431400	342.188	78.0329	64.6944	93.543	144.614	18.2459	16.7084	6.6144	13.8562	111.109	94.6974	102.903	7.17544	-3.42229	2.93156	2.4171	TRUE	0.0403709	1	plasmepsin IX
PFIT_0928000	996.473	603.671	506.618	412.078	629.71	899.524	1169.59	1490.45	1186.52	513.023	600.719	556.871	9.2976	0.914581	-1.09045	3.90872	TRUE	0.0406301	1	phosphatidylserine decarboxylase
PFIT_0628000	424.061	182.077	509.41	589.789	426.334	255.443	334.168	335.13	308.247	764.047	575.737	669.892	8.73829	-0.481563	1.13037	4.55136	TRUE	0.0406823	1	nicotinate phosphoribosyltransferase, putative
PFIT_0301900	492.638	490.957	702.097	695.56	595.313	440.639	501.252	493.875	478.589	1096	906.888	1001.45	9.21841	-0.320264	1.06938	0.955997	TRUE	0.0409083	1	golgi organization and biogenesis factor, putative
PFIT_0926600	447.853	81.2843	111.935	230.291	217.841	20.9828	33.4168	17.6384	24.0127	111.109	144.66	127.885	7.76722	-3.28139	2.51363	2.51561	TRUE	0.040948	1	conserved Plasmodium protein, unknown function
PFIT_1006800	242.12	33.5975	30.9509	78.0544	96.1808	7.29837	0	13.2288	6.84239	94.6485	62.7443	78.6964	6.58719	-3.53705	3.24692	3.35469	TRUE	0.0413381	1	rhoGAP GTPase, putative
PFIT_0619900	135.056	226.512	128.923	88.2442	144.684	292.847	150.376	103.626	182.283	39.7798	88.3068	64.0433	7.17265	0.364058	-1.52426	4.65295	TRUE	0.0416266	1	conserved Plasmodium protein, unknown function
PFIT_0826800	151.85	122.468	81.4498	67.8645	105.908	265.478	183.793	154.336	201.202	46.6384	90.6307	68.6345	6.72262	0.941928	-1.55493	2.62583	TRUE	0.0417983	1	dicarboxylate/tricarboxylate carrier
PFIT_0318100	70.6768	171.239	58.1784	48.7076	87.2004	183.372	83.5421	94.8064	120.573	28.8061	42.9915	35.8988	6.43802	0.519403	-1.78366	3.89074	TRUE	0.0420486	1	stomatin-like protein
PFIT_1309400	69.2772	7.58653	6.51598	18.5456	25.4813	0	0	2.2048	0.734934	16.4606	20.9148	18.6877	4.66948	-5.00485	4.56156	3.89473	TRUE	0.0422239	1	conserved Plasmodium protein, unknown function
PFIT_1003900	1648.66	2523.06	1874.51	1759.79	1951.51	1054.61	1720.97	1915.97	1563.85	3521.2	2591.11	3056.15	10.9301	-0.32341	0.970575	2.59148	TRUE	0.0424762	1	zinc finger, C3HC4 type, putative
PFIT_1451500	556.317	494.208	537.103	505.01	523.16	808.295	1069.34	1034.05	970.562	412.887	486.849	449.868	9.03118	0.886421	-1.10358	0.426588	TRUE	0.0425935	1	DNA polymerase delta interacting protein, putative
PFIT_1417900	82.5729	113.798	43.052	39.7405	69.7908	158.74	33.4168	81.5776	91.2447	13.7172	35.4389	24.578	6.11763	0.482663	-1.96008	4.50124	TRUE	0.0426298	1	prefoldin subunit 2, putative
PFIT_1452000	21.6929	22.7596	31.8818	22.2139	24.637	41.9656	83.5421	68.3488	64.6188	13.7172	6.39062	10.0539	4.62502	1.34849	-2.66929	0.776531	TRUE	0.0426334	1	conserved Plasmodium protein, unknown function
PFIT_1447800	547.92	105.128	62.3673	149.995	216.352	31.0181	16.7084	11.024	19.5835	207.129	145.822	176.476	7.75685	-3.4232	3.12922	2.70154	TRUE	0.0428224	1	centrin-2
PFIT_0518000	251.217	45.5192	84.0097	90.2822	117.757	32.8427	16.7084	44.096	31.2157	124.826	131.298	128.062	6.87956	-1.80504	1.92641	3.78108	TRUE	0.0428627	1	zinc finger protein, putative
PFIT_1450200	28.6906	6.50274	10.4721	14.8772	15.1357	1.82459	0	0	0.608198	19.2041	27.3054	23.2547	3.92063	-3.92695	4.54799	1.57942	TRUE	0.0429196	1	gamete egress and sporozoite traversal protein, putative (GEST)
PFIT_1464600	384.174	193.998	464.264	425.733	367.042	218.039	417.71	388.045	341.265	943.742	511.25	727.496	8.52197	-0.133899	1.11737	4.74797	TRUE	0.0432633	1	conserved Plasmodium protein, unknown function
PFIT_1357200	340.788	752.15	640.428	631.568	591.234	257.268	434.419	403.479	365.055	973.92	550.756	762.338	9.20747	-0.717778	1.08332	3.88228	TRUE	0.0432634	1	small subunit rRNA processing factor, putative
PFIT_1000800	94.469	48.7706	41.6558	28.9392	53.4586	393.2	33.4168	66.144	164.254	2.74344	8.13352	5.43848	5.7394	1.63809	-4.91205	2.08218	TRUE	0.0433182	1	acyl-CoA binding protein, isoform 2, ACBP2
PFIT_0601700	101.467	76.9491	178.259	215.414	143.022	53.8255	66.8337	90.3968	70.352	193.412	200.433	196.923	7.1648	-1.02544	1.4823	2.73195	TRUE	0.0433283	1	JmjC domain containing protein
PFIT_1223700	105.665	171.239	29.3219	22.6215	82.2119	224.425	50.1252	48.5056	107.685	2.74344	22.6577	12.7006	6.35661	0.429975	-3.08831	5.81089	TRUE	0.0434332	1	GTP cyclohydrolase I
PFIT_1431500	825.729	974.327	1345.55	1135.35	1070.24	553.764	551.378	590.887	565.343	1006.84	1288	1147.42	10.0641	-0.919511	1.01996	1.11481	TRUE	0.0435061	1	acid phosphatase, putative
PFIT_bin07100	2.79908	11.9217	3.72342	4.89114	5.83383	75.7206	16.7084	11.024	34.4843	1.37172	1.16193	1.26682	2.52477	2.6374	-4.83493	1.66493	TRUE	0.0437512	1	rifin
PFIT_1329600	76.2749	102.96	47.2409	40.1481	66.656	173.336	83.5421	85.9872	114.289	21.9475	41.8295	31.8885	6.05158	0.822698	-1.86673	2.62567	TRUE	0.0438066	1	DnaJ protein, putative
PFIT_0421700	1914.57	331.64	217.122	415.339	719.668	31.9304	0	35.2768	22.4024	318.239	400.285	359.262	9.4911	-4.8872	3.88508	3.11695	TRUE	0.0440149	1	glideosome associated protein with multiple membrane spans 2
PFIT_0705400	836.925	1776.33	1995.52	2419.89	1757.17	788.224	517.961	593.091	633.092	1415.61	1145.66	1280.64	10.7794	-1.45924	1.00218	4.71638	TRUE	0.0442358	1	conserved Plasmodium protein, unknown function
PFIT_1207900	35.6883	49.8544	18.6171	15.8962	30.014	90.3174	0	30.8672	40.3949	4.11515	6.39062	5.25289	4.8994	0.574875	-3.06109	4.37577	TRUE	0.0445865	1	mitochondrial ACP precursor
PFIT_1367100	292.504	254.691	171.975	144.492	215.916	380.428	200.501	368.202	316.377	116.596	144.66	130.628	7.7518	0.586329	-1.30671	2.49694	TRUE	0.0445949	1	proteasome regulatory subunit, putative
PFIT_0802300	447.853	1483.71	348.14	393.329	668.258	3161.11	802.004	720.97	1561.36	218.103	136.527	177.315	9.38381	1.22717	-3.14149	2.92636	TRUE	0.0447101	1	Plasmodium exported protein (hyp17), unknown function
PFIT_1363200	1186.11	756.486	1376.27	1720.46	1259.83	879.454	1002.5	1062.71	981.558	1899.83	1978.77	1939.3	10.2998	-0.362343	0.983918	2.57115	TRUE	0.0447425	1	conserved Plasmodium protein, unknown function
PFIT_0807900	63.6791	27.0948	22.5732	34.8493	37.0491	1.82459	0	11.024	4.28287	41.1515	36.0199	38.5857	5.21021	-2.83267	2.89142	2.50851	TRUE	0.0449938	1	conserved Plasmodium protein, unknown function
PFIT_0616900	822.93	126.803	101.929	220.509	318.043	17.3336	16.7084	17.6384	17.2268	164.606	233.548	199.077	8.3129	-4.20091	3.52551	1.90131	TRUE	0.0452635	1	conserved Plasmodium membrane protein, unknown function
PFIT_0833000	244.92	196.166	101.696	76.6278	154.852	245.408	183.793	178.589	202.596	24.6909	122.584	73.6374	7.27023	0.404559	-1.45407	7.56507	TRUE	0.0454163	1	unspecified product
PFIT_1016900	181.94	207.004	161.271	125.335	168.888	357.62	434.419	361.587	384.542	126.198	184.747	155.473	7.39759	1.17914	-1.29307	1.04712	TRUE	0.0455599	1	phosphomannomutase, putative
PFIT_1446300	1615.07	1852.2	1544.06	1499.34	1627.66	3148.34	3007.51	2608.28	2921.38	1585.71	1340.29	1463	10.6684	0.84365	-0.997579	0.446016	TRUE	0.045604	1	histidine--tRNA ligase, putative
PFIT_0810100	127.358	175.574	154.987	152.44	152.59	408.709	233.918	264.576	302.401	111.109	128.974	120.042	7.25302	1.00922	-1.35337	0.968535	TRUE	0.0456212	1	conserved Plasmodium membrane protein, unknown function
PFIT_0504100	27.9908	8.67032	9.54126	22.8253	17.2569	2.73689	0	0	0.912297	24.6909	25.5625	25.1267	4.11077	-3.58165	4.12225	1.87239	TRUE	0.0456386	1	AN1-like zinc finger family protein
PFIT_0207900	189.638	113.798	54.6877	67.8645	106.497	165.126	133.667	103.626	134.14	35.6647	48.8011	42.2329	6.73029	0.34111	-1.66523	3.26505	TRUE	0.0456461	1	ribosome-recycling factor, putative
PFIT_0832800	222.527	288.288	137.534	137.563	196.478	71.1591	116.959	99.216	95.778	307.265	169.061	238.163	7.61477	-1.08523	1.36348	2.75729	TRUE	0.0457348	1	unspecified product
PFIT_1122300	30.7899	4.33516	6.51598	11.4127	13.2634	0	0	0	0	10.9737	6.39062	8.68218	3.72887	-34.2145	33.5977	0.831185	TRUE	0.0457882	1	conserved Plasmodium protein, unknown function
PFIT_0603400	5360.94	6155.93	8736.31	10147.9	7600.26	4177.41	4043.44	4433.85	4218.23	7473.12	8545.43	8009.27	12.8919	-0.849009	0.924552	2.18368	TRUE	0.0460304	1	conserved Plasmodium protein, unknown function
PFIT_1105500.1	51.0832	79.1167	22.1078	14.6734	41.7453	141.406	16.7084	63.9392	74.0179	2.74344	21.4957	12.1196	5.37394	0.916049	-2.65043	5.89317	TRUE	0.0460928	1	RNA polymerase subunit, putative
PFIT_1340700	147.652	35.7651	25.1331	51.1531	64.9257	8.21067	0	6.6144	4.94169	34.293	54.6108	44.4519	6.0194	-3.33584	2.79369	2.88983	TRUE	0.0461223	1	conserved Plasmodium protein, unknown function
PFIT_0418200	1255.39	1286.46	1332.05	1229.92	1275.95	751.732	1169.59	1333.9	1085.08	2607.64	1641.81	2124.72	10.3174	-0.238445	0.973705	2.0127	TRUE	0.0461922	1	ran binding protein 1, putative
PFIT_1122900	6.29793	10.8379	6.05056	7.7443	7.73267	35.5796	33.4168	8.8192	25.9385	0	1.7429	0.871449	2.94489	1.72324	-4.6772	1.70642	TRUE	0.0463251	1	conserved Plasmodium protein, unknown function
PFIT_0220600	21.6929	56.3571	29.0892	24.8633	33.0006	234.46	16.7084	68.3488	106.506	9.60203	3.48579	6.54391	5.04142	1.72841	-4.0833	2.28297	TRUE	0.0463748	1	Plasmodium exported protein (hyp15), unknown function
PFIT_1342500	486.34	532.141	205.486	235.997	364.991	395.024	250.626	160.95	268.867	97.392	111.545	104.469	8.50943	-0.427885	-1.37313	4.53826	TRUE	0.0464564	1	conserved Plasmodium protein, unknown function
PFIT_1125500	1011.87	207.004	204.555	411.671	458.774	145.055	66.8337	50.7104	87.5331	438.95	383.437	411.194	8.84153	-2.36097	2.20298	3.51722	TRUE	0.0470199	1	ethanolamine kinase (EK)
PFIT_0303000	391.871	218.926	131.018	124.724	216.635	303.795	217.209	242.528	254.511	79.5596	123.746	101.653	7.75621	0.25183	-1.33542	4.57893	TRUE	0.0471457	1	conserved Plasmodium protein, unknown function
PFIT_0110800	71.3766	128.971	47.4736	50.1341	74.4888	149.617	33.4168	39.6864	74.24	13.7172	22.6577	18.1874	6.2133	0.0866144	-2.10172	3.87121	TRUE	0.0471576	1	multidrug resistance-associated protein 1
PFIT_1021300	699.77	133.306	97.9725	219.286	287.584	32.8427	0	22.048	18.2969	179.695	171.966	175.83	8.16762	-3.78983	3.08019	3.56627	TRUE	0.0472328	1	conserved Plasmodium protein, unknown function
PFIT_0420200	48.9839	83.4519	46.31	33.4228	53.0421	124.985	66.8337	94.8064	95.5416	20.5758	28.4673	24.5215	5.72255	0.894949	-1.99427	1.35796	TRUE	0.0473452	1	steroid dehydrogenase, putative
PFIT_0807100	77.6745	97.5411	140.094	172.82	122.032	68.4222	50.1252	83.7824	67.4433	270.228	121.422	195.825	6.93453	-0.806122	1.48137	2.55243	TRUE	0.0473771	1	conserved Plasmodium protein, unknown function
PFIT_1452900	147.652	17.3406	11.403	33.8304	52.5564	0.912297	0	2.2048	1.03903	30.1778	33.696	31.9369	5.71485	-5.3155	4.59827	2.23357	TRUE	0.0474144	1	protein phosphatase 2b regulatory subunit, putative
PFIT_1236400	148.351	128.971	50.4989	44.0202	92.9604	201.618	83.5421	97.0112	127.39	2.74344	77.2685	40.0059	6.53177	0.5094	-1.68505	13.3477	TRUE	0.0479864	1	s-adenosyl-methyltransferase, putative
PFIT_1338800	78.3743	164.736	54.2223	46.4658	85.9496	167.863	66.8337	174.179	136.292	28.8061	59.2585	44.0323	6.41656	0.732963	-1.67715	4.66468	TRUE	0.0481175	1	conserved Plasmodium protein, unknown function
PFIT_0521000	779.544	1289.71	709.079	625.25	850.896	866.682	1035.92	714.355	872.32	358.018	472.906	415.462	9.7317	0.0278217	-1.05971	2.81491	TRUE	0.0481995	1	conserved Plasmodium protein, unknown function
PFIT_1208300	60.88	45.5192	27.2275	17.3228	37.7374	81.1944	150.376	68.3488	99.973	9.60203	34.8579	22.23	5.2291	1.35312	-2.08209	3.64941	TRUE	0.0482437	1	conserved Plasmodium protein, unknown function
PFIT_0406700	398.869	317.551	511.039	594.069	455.382	180.635	284.043	390.25	284.976	658.425	554.241	606.333	8.83241	-0.682231	1.09332	3.00453	TRUE	0.0485918	1	conserved Plasmodium protein, unknown function
PFIT_1025700	19.5936	52.0219	10.9375	11.0051	23.3895	60.2116	16.7084	13.2288	30.0496	1.37172	4.64773	3.00972	4.53461	0.454791	-3.33297	3.09666	TRUE	0.0487617	1	conserved Plasmodium protein, unknown function
PFIT_1350800	96.5683	54.1895	80.2862	265.14	124.046	31.0181	33.4168	46.3008	36.9119	208.501	89.4687	148.985	6.95797	-1.73725	1.99551	3.52157	TRUE	0.0492587	1	glycerol kinase
PFIT_1328400	1307.17	1276.7	555.022	688.631	956.882	2600.05	785.295	663.645	1349.66	316.867	353.808	335.338	9.90186	0.501436	-2.01365	3.35626	TRUE	0.0494406	1	myosin C
PFIT_1426700	219.728	222.177	127.527	82.1303	162.891	260.005	317.46	251.347	276.271	46.6384	166.737	106.688	7.34324	0.752529	-1.34639	5.85144	TRUE	0.0495304	1	conserved Plasmodium protein, unknown function
PFIT_0305200	2401.61	1779.58	3483.72	3621.07	2821.5	1422.27	1921.47	2125.43	1823.06	3190.62	3744.91	3467.76	11.4626	-0.632564	0.929826	3.19485	TRUE	0.0497705	1	conserved Plasmodium membrane protein, unknown function
PFIT_0925800	1515.7	2146.99	1484.71	1173.87	1580.32	2340.04	2740.18	2559.77	2546.66	1404.64	1170.07	1287.35	10.6255	0.687246	-0.982858	1.62043	TRUE	0.0498196	1	histone deacetylase
PFIT_1409400	527.627	379.327	391.192	393.329	422.868	636.783	484.544	491.671	537.666	197.527	295.131	246.329	8.72392	0.354381	-1.13128	1.14724	TRUE	0.0502834	1	DNA-repair helicase, putative
PFIT_0820800	1030.76	417.259	721.878	1079.72	812.404	317.479	350.877	310.877	326.411	729.754	601.881	665.817	9.66689	-1.32494	1.03652	3.45883	TRUE	0.050452	1	high mobility group protein B2 (HMGB2)
PFIT_1356100	10069.7	15809.2	10073.2	8080.36	11008.1	19427.4	17092.7	16205.3	17575.1	9062.94	9316.95	9189.94	13.4262	0.67517	-0.935516	2.1472	TRUE	0.0510025	1	elongation factor 1-alpha
PFIT_1017700	1036.36	176.658	104.488	179.342	374.212	15.509	0	19.8432	11.7841	176.952	234.71	205.831	8.54753	-4.8187	3.95667	2.71123	TRUE	0.0512157	1	serine/threonine protein phosphatase, putative
PFIT_0807500	254.017	222.177	400.966	609.965	371.781	104.002	183.793	257.962	181.919	412.887	388.085	400.486	8.54087	-1.04349	1.148	5.4008	TRUE	0.0512516	1	conserved Plasmodium protein, unknown function
PFIT_0629000	74.1756	42.2678	91.6892	162.223	92.5888	50.1763	33.4168	44.096	42.5631	152.261	123.165	137.713	6.53869	-1.06951	1.63518	2.5894	TRUE	0.0512649	1	conserved Plasmodium protein, unknown function
PFIT_0937400	18.8938	47.6868	50.2662	38.1101	38.7392	68.4222	16.7084	85.9872	57.0393	10.9737	12.2003	11.587	5.27634	0.650329	-2.38879	2.00655	TRUE	0.0515362	1	Plasmodium exported protein (PHISTc), unknown function
PFIT_0529600	88.8708	11.9217	17.919	52.5797	42.8228	7.29837	0	6.6144	4.63759	50.7536	25.5625	38.158	5.4214	-2.82104	2.64791	3.70278	TRUE	0.0516215	1	G-protein coupled receptor, putative
PFIT_0708600	471.645	223.261	341.158	366.224	350.572	150.529	317.46	238.118	235.369	578.865	414.81	496.837	8.45438	-0.626821	1.12805	3.06304	TRUE	0.0516236	1	lysophospholipase, putative
PFIT_1344400	139.254	130.055	133.578	115.757	129.661	156.915	233.918	242.528	211.12	83.6748	70.8778	77.2763	7.01819	0.68975	-1.43816	0.511088	TRUE	0.0518174	1	rhomboid protease ROM6, putative
PFIT_1030800.2	174.943	33.5975	29.3219	60.9354	74.6993	10.9476	0	6.6144	5.85399	42.5233	62.7443	52.6338	6.22224	-3.31273	2.8104	3.06657	TRUE	0.0519556	1	OTU-like cysteine protease, putative
PFIT_0908700	538.823	91.0384	62.3673	163.445	213.919	15.509	33.4168	11.024	19.9833	156.376	156.861	156.618	7.74062	-3.5638	3.11429	2.6057	TRUE	0.0521204	1	conserved Plasmodium protein, unknown function
PFIT_1435600	222.527	61.776	47.4736	115.961	111.934	5.47378	16.7084	17.6384	13.2735	43.895	77.2685	60.5817	6.80612	-3.2148	2.33324	3.26541	TRUE	0.0521817	1	conserved Plasmodium membrane protein, unknown function
PFIT_1461800	36.388	5.41895	10.2394	29.9582	20.5012	1.82459	0	2.2048	1.34313	24.6909	24.9815	24.8362	4.36069	-3.51883	3.7926	1.56443	TRUE	0.0526832	1	inner membrane complex protein, putative
PFIT_1216100	1021.66	1057.78	1282.25	1449	1202.67	578.396	818.712	917.197	771.435	1890.23	1106.74	1498.48	10.2324	-0.645993	0.962177	2.3376	TRUE	0.052718	1	conserved Plasmodium membrane protein, unknown function
PFIT_0834500	1946.76	345.729	296.477	575.32	791.072	63.8608	83.5421	52.9152	66.7727	503.421	523.45	513.435	9.62759	-3.58505	2.96152	2.00317	TRUE	0.0527214	1	cytoadherence linked asexual protein 8
PFIT_0113300	0.69977	10.8379	2.09442	3.46455	4.27416	28.2812	0	4.4096	10.8969	0	0	0	2.07666	1.50164	-33.0325	1.95582	TRUE	0.0528388	1	Plasmodium exported protein (hyp10), unknown function
PFIT_1434900	79.7738	72.614	33.0454	37.0911	55.6311	101.265	33.4168	8.8192	47.8337	6.85859	13.3622	10.1104	5.79292	-0.142623	-2.28773	4.97986	TRUE	0.0528596	1	conserved Plasmodium protein, unknown function
PFIT_1421000	1141.33	1490.21	453.792	641.146	931.619	1008.09	1203.01	1468.4	1226.5	3740.68	1786.47	2763.57	9.86247	0.397914	1.17159	5.47073	TRUE	0.0530191	1	splicing factor 3B subunit 4, putative
PFIT_1328900	422.661	467.114	480.088	524.574	473.609	217.127	334.168	257.962	269.752	463.641	651.263	557.452	8.88784	-0.844127	1.07998	0.929063	TRUE	0.0531318	1	conserved Plasmodium protein, unknown function
PFIT_0401900	105.665	346.813	291.125	476.478	305.02	92.142	150.376	141.107	127.875	411.515	205.662	308.589	8.25374	-1.28986	1.30319	5.68846	TRUE	0.0534365	1	conserved Plasmodium protein, unknown function
PFIT_1222100	231.624	159.317	84.4751	106.382	145.45	235.373	50.1252	39.6864	108.395	15.0889	40.0866	27.5878	7.18264	-0.358543	-2.02157	5.43853	TRUE	0.0535327	1	transcription factor with AP2 domain(s)
PFIT_0217100	244.92	489.873	417.256	418.192	392.56	632.222	685.045	756.247	691.171	345.673	302.683	324.178	8.61659	0.816317	-1.09295	1.63085	TRUE	0.0536373	1	E2F-associated phosphoprotein, putative
PFIT_1420700	1163.72	1118.47	1219.19	1111.1	1153.12	849.348	885.546	1325.09	1019.99	2580.2	1365.85	1973.03	10.1714	-0.171859	0.946046	2.33494	TRUE	0.0536793	1	conserved Plasmodium protein, unknown function
PFIT_1302000	1239.99	1317.89	1047.44	933.596	1134.73	1976.03	2071.84	2006.37	2018.08	973.92	1071.88	1022.9	10.1477	0.830376	-0.979442	0.571671	TRUE	0.0538606	1	40S ribosomal protein S7, putative
PFIT_0918000	13469.9	13278.6	10481	8718.65	11487	16586.5	18663.3	18423.3	17891	10419.6	8444.92	9432.24	13.4877	0.639132	-0.923459	1.25602	TRUE	0.0539168	1	heat shock protein 70
PFIT_1454800	151.85	277.45	177.328	182.806	197.359	358.533	183.793	132.288	224.871	64.4707	116.774	90.6224	7.62288	0.215859	-1.32973	3.66882	TRUE	0.054018	1	RAP protein, putative
Pf_M7661101100	146.252	13.0055	39.794	51.9683	62.755	20.9828	0	6.6144	9.19908	60.3556	64.4872	62.4214	5.97197	-2.41551	2.40788	5.21349	TRUE	0.0541508	1	cytochrome c oxidase subunit 3
PFIT_0709400	29.3903	49.8544	16.29	17.9342	28.3672	76.6329	33.4168	26.4576	45.5025	5.48687	8.71449	7.10068	4.81626	0.737631	-2.7077	1.77698	TRUE	0.0545016	1	conserved Plasmodium protein, unknown function
PFIT_1228300	4663.27	644.855	399.569	840.664	1637.09	41.9656	16.7084	37.4816	32.0519	604.928	752.932	678.93	10.6769	-5.63848	4.36874	1.66694	TRUE	0.0545474	1	merozoite surface protein 9
PFIT_0926900	199.435	82.3681	130.087	315.682	181.893	26.4566	50.1252	52.9152	43.1657	90.5334	158.023	124.278	7.50943	-2.13826	1.58975	3.85536	TRUE	0.0548015	1	conserved Plasmodium protein, unknown function
PFIT_0818300	17.4943	26.011	9.30855	8.15189	15.2414	19.1582	66.8337	17.6384	34.5434	0	5.22869	2.61435	3.91726	1.05263	-3.46261	3.88235	TRUE	0.0549475	1	conserved Plasmodium protein, unknown function
PFIT_1341000	58.0809	7.58653	10.7048	15.081	22.8633	1.82459	0	0	0.608198	16.4606	16.848	16.6543	4.51337	-4.49733	4.04202	2.59192	TRUE	0.0553458	1	conserved Plasmodium protein, unknown function
PFIT_1131700	24.492	22.7596	12.3338	8.55949	17.0362	40.1411	16.7084	4.4096	20.4197	0	2.32386	1.16193	4.08384	0.314266	-4.00534	3.03756	TRUE	0.0554447	1	mitochondrial rpoD precursor, putative
PFIT_0900200	39.8869	152.814	99.1361	68.4759	90.0783	332.076	116.959	152.131	200.389	63.099	70.2969	66.6979	6.48941	1.19627	-1.62487	4.1047	TRUE	0.0556917	1	rifin (RIF)
PFIT_1016600	363.88	31.4299	34.9071	69.9025	125.03	2.73689	0	4.4096	2.38216	48.0101	87.7258	67.868	6.96582	-5.39806	4.51788	2.1538	TRUE	0.0557636	1	conserved Plasmodium protein, unknown function
PFIT_0815900	791.44	455.192	1223.84	1565.16	1008.91	463.447	467.836	604.115	511.799	1046.62	1037.6	1042.11	9.97985	-0.974928	1.02036	5.21999	TRUE	0.0557946	1	conserved Plasmodium protein, unknown function
PFIT_1200800	115.462	463.862	82.1479	85.1873	186.665	997.14	150.376	105.83	417.782	20.5758	21.4957	21.0358	7.54322	1.16979	-4.31794	2.74557	TRUE	0.0558581	1	RESA-like protein with PHIST and DnaJ domains
PFIT_1034300	1807.51	823.681	1588.97	1492	1428.04	1256.23	1537.17	1794.71	1529.37	3432.04	2352.91	2892.48	10.4803	0.0977528	0.919803	3.40413	TRUE	0.0559426	1	methionine--tRNA ligase, putative
PFIT_0532500	163.046	60.6923	38.1651	81.9265	85.9576	12.7722	33.4168	26.4576	24.2155	82.3031	76.1065	79.2048	6.42398	-1.98193	1.86487	3.20352	TRUE	0.0560646	1	conserved Plasmodium protein, unknown function
PFIT_1232600	9.79678	10.8379	7.44684	6.31772	8.59981	29.1935	16.7084	2.2048	16.0356	0	0.580966	0.290483	3.09934	0.911961	-5.51289	1.54715	TRUE	0.0560779	1	conserved Plasmodium protein, unknown function
PFIT_0902400	905.503	650.274	1332.98	1490.98	1094.94	734.399	935.671	806.957	825.676	2039.74	1131.72	1585.73	10.0976	-0.416025	0.948601	4.26911	TRUE	0.0562139	1	serine/threonine protein kinase, FIKK family
PFIT_0623300	251.917	246.02	84.7078	71.3291	163.494	234.46	100.25	138.902	157.871	37.0364	72.6207	54.8286	7.34844	-0.00202612	-1.55992	5.49808	TRUE	0.0562337	1	conserved Plasmodium protein, unknown function
PFIT_1338500	3225.24	6993.7	3082.76	3009.27	4077.74	5521.22	6065.15	6250.61	5945.66	3023.27	3231.33	3127.3	11.9932	0.544185	-0.926633	4.43375	TRUE	0.0564567	1	conserved Plasmodium protein, unknown function
PFIT_1220600	782.343	599.336	370.48	355.626	526.946	717.977	384.294	465.213	522.495	108.366	389.247	248.806	9.04009	0.00981455	-1.0836	8.14959	TRUE	0.0565694	1	heterochromatin protein 1
PFIT_1341700	24.492	7.58653	20.0134	50.1341	25.5565	2.73689	16.7084	0	6.48177	38.4081	28.4673	33.4377	4.68338	-2.98639	3.36424	4.36193	TRUE	0.0565873	1	sporozoite protein essential for cell traversal
PFIT_0217500	46.8846	7.58653	3.95613	5.09493	15.8806	0	0	0	0	6.85859	5.80966	6.33412	3.98505	-33.0279	31.7034	1.61186	TRUE	0.0566453	1	conserved Plasmodium membrane protein, unknown function
PFIT_1418300	134.356	17.3406	24.6677	49.9303	56.5736	4.56148	0	2.2048	2.25543	15.0889	46.4773	30.7831	5.82178	-4.19068	3.31979	2.79301	TRUE	0.0566571	1	cysteine protease ATG4, putative (ATG4)
PFIT_0505700	450.652	602.587	585.508	523.555	540.576	265.478	250.626	368.202	294.769	751.702	474.068	612.885	9.07827	-0.859485	1.03944	1.3978	TRUE	0.0568616	1	conserved Plasmodium membrane protein, unknown function
PFIT_1244700	185.439	84.5356	314.396	311.81	224.045	41.9656	0	19.8432	20.603	69.9576	91.7926	80.8751	7.8102	-3.11417	1.64396	5.83571	TRUE	0.0572187	1	conserved Plasmodium protein, unknown function
PFIT_0306200	442.955	818.262	306.949	189.328	439.373	706.118	451.127	544.586	567.277	117.968	345.094	231.531	8.77676	0.381721	-1.29853	7.31039	TRUE	0.0574307	1	glutaredoxin 1
PFIT_0417300	738.957	934.227	909.445	923.202	876.458	528.22	584.794	729.789	614.268	1102.86	1295.55	1199.21	9.77559	-0.51062	0.963149	0.694892	TRUE	0.057638	1	RNA-binding protein NOB1, putative
PFIT_0302100	283.407	70.4464	49.8007	104.14	126.949	15.509	0	11.024	8.84435	52.1253	85.402	68.7636	6.98753	-3.53904	2.65705	3.07143	TRUE	0.0578249	1	cytoadherence linked asexual protein 3.2
PFIT_0623500	3615.71	6075.73	5992.61	6677.62	5590.42	2891.07	2990.81	2575.21	2819.03	6481.37	3927.91	5204.64	12.4488	-0.988905	0.885488	2.71051	TRUE	0.0578492	1	SNF2 helicase, putative
PFIT_1464000	6031.32	6527.67	6990.26	4058.62	5901.97	13307.7	11094.4	11958.8	12120.3	6892.88	5999.63	6446.26	12.5269	1.03863	-0.911364	1.52481	TRUE	0.0580963	1	glyceraldehyde-3-phosphate dehydrogenase
PFIT_1424600	70.6768	134.39	29.5546	30.3658	66.2468	169.687	66.8337	46.3008	94.2739	19.2041	25.5625	22.3833	6.04116	0.556145	-2.10716	4.37692	TRUE	0.0582625	1	serine/threonine protein kinase, putative
PFIT_0607500	14.6952	67.195	43.2848	38.7215	40.9741	50.1763	66.8337	74.9632	63.9911	12.3455	14.5241	13.4348	5.3533	0.636928	-2.2374	1.79252	TRUE	0.0582814	1	conserved Plasmodium protein, unknown function
PFIT_0311300	44.7853	18.4244	15.3591	30.3658	27.2337	1.82459	0	4.4096	2.07807	37.0364	15.1051	26.0707	4.76706	-3.37148	3.30167	1.3749	TRUE	0.0587102	1	protein kinase, putative
PFIT_1241700	39.1871	122.468	25.3658	20.9911	52.0031	74.8083	50.1252	22.048	48.9939	4.11515	13.3622	8.73868	5.6907	-0.069915	-2.45417	4.44475	TRUE	0.0588334	1	conserved Plasmodium protein, unknown function
PFIT_1138800	35.6883	6.50274	44.681	41.9823	32.2136	20.0705	0	46.3008	22.1238	124.826	81.9162	103.371	5.02093	-0.328537	1.99741	5.80823	TRUE	0.0592178	1	ubiquitin related modifier homologue
PFIT_0409900	59.4805	57.4409	13.7301	15.081	36.4331	62.0362	16.7084	33.072	37.2722	1.37172	11.0384	6.20503	5.17771	0.136851	-2.61313	4.51168	TRUE	0.0594366	1	conserved Plasmodium protein, unknown function
PFIT_1332300	113.363	132.222	81.9152	61.7506	97.3128	258.18	300.751	240.323	266.418	124.826	81.9162	103.371	6.59907	1.44707	-1.35871	1.68184	TRUE	0.0594552	1	20 kDa chaperonin
PFIT_1342000	179.141	415.092	212.468	194.219	250.23	1120.3	350.877	284.419	585.199	119.339	124.327	121.833	7.96621	1.23458	-2.2719	2.363	TRUE	0.0595454	1	phosphoenolpyruvate carboxykinase
PFIT_0214500	161.647	140.893	116.822	92.524	127.971	204.354	434.419	235.914	291.562	105.622	122.003	113.813	6.99718	1.14453	-1.30976	1.98183	TRUE	0.0595713	1	RING zinc finger protein, putative
PFIT_1324100	15520.2	26054.3	11192.6	8332.87	15275	20490.2	16725.1	15438	17551.1	5957.37	11120.8	8539.11	13.8988	0.200629	-1.03943	5.90599	TRUE	0.0595753	1	L-lactate dehydrogenase
PFIT_1406900	543.721	771.659	1033.71	1363	928.023	431.516	568.086	529.152	509.585	1096	880.744	988.373	9.85892	-0.876174	0.965747	3.42673	TRUE	0.0596622	1	RNA binding protein, putative
PFIT_1225000	293.204	187.496	386.77	458.34	331.452	236.285	217.209	273.395	242.297	548.687	485.687	517.187	8.37518	-0.442437	1.08144	2.44219	TRUE	0.0597653	1	conserved Plasmodium protein, unknown function
PFIT_0108000	134.356	222.177	113.564	81.7227	137.955	327.514	217.209	180.794	241.839	68.5859	124.327	96.4563	7.10278	0.828357	-1.33288	3.46403	TRUE	0.0600789	1	N-acetyltransferase, putative
PFIT_0932600	647.287	146.312	178.724	303.047	318.842	65.6854	83.5421	66.144	71.7905	270.228	234.71	252.469	8.31665	-2.17571	1.83872	2.73273	TRUE	0.0601213	1	Protein MAM3, putative
PFIT_1324700	19.5936	20.592	9.54126	11.8202	15.3868	31.0181	0	0	10.3394	0	0.580966	0.290483	3.93913	-0.354418	-5.07444	4.4611	TRUE	0.0604069	1	conserved Plasmodium protein, unknown function
PFIT_1021700	165.846	184.244	108.677	90.6898	137.364	284.637	183.793	163.155	210.528	75.4445	89.4687	82.4566	7.09798	0.636693	-1.36699	1.93804	TRUE	0.0605633	1	conserved Plasmodium membrane protein, unknown function
PFIT_0913800	354.783	328.388	170.579	206.65	265.1	437.902	217.209	205.046	286.719	71.3293	180.68	126.005	8.04805	0.143521	-1.20534	5.29991	TRUE	0.0606661	1	conserved Plasmodium protein, unknown function
PFIT_1006600	92.3697	95.3735	52.1279	32.4038	68.0687	115.862	83.5421	66.144	88.5159	12.3455	37.1818	24.7636	6.08282	0.397518	-1.82705	3.1035	TRUE	0.0612194	1	conserved membrane protein, unknown function
PFIT_1141100	636.091	153.898	70.745	129.819	247.638	22.8074	16.7084	4.4096	14.6418	148.146	135.946	142.046	7.9517	-4.09122	3.28962	2.51759	TRUE	0.0612738	1	conserved Plasmodium protein, unknown function
PFIT_1244300	632.592	686.039	454.723	715.329	622.171	936.929	551.378	676.874	721.727	189.297	524.612	356.955	9.28084	0.228894	-1.02551	4.66704	TRUE	0.0613897	1	N-alpha-acetyltransferase 15, NatA auxiliary subunit, putative
PFIT_0109500	284.806	71.5302	55.3859	86.4101	124.533	24.632	0	4.4096	9.68054	78.1879	68.554	73.3709	6.95967	-3.3608	2.59776	4.07249	TRUE	0.0615572	1	kinesin-8, putative
PFIT_0210000	67.1779	10.8379	18.6171	51.1531	36.9465	9.12297	16.7084	4.4096	10.0803	50.7536	45.8963	48.3249	5.20999	-2.13584	2.51985	2.88645	TRUE	0.0618252	1	syntaxin, Qa-SNARE family
PFIT_1430300	167.945	186.412	57.9457	48.0962	115.1	123.16	116.959	114.65	118.256	26.0626	53.4489	39.7557	6.83974	0.04817	-1.56133	4.79934	TRUE	0.0619592	1	apicoplast ribosomal protein L15 precursor, putative
PFIT_0933500	1102.14	1980.08	1865.43	2638.77	1896.61	877.629	918.963	1102.4	966.331	1411.5	2213.48	1812.49	10.8894	-0.971145	0.905969	3.65873	TRUE	0.0621848	1	mRNA processing protein, putative
PFIT_0615000	48.9839	66.1112	21.177	16.7114	38.2459	104.914	33.4168	22.048	53.4597	8.23031	13.9432	11.0867	5.24694	0.559273	-2.31874	3.7242	TRUE	0.0623286	1	pyridoxine kinase
PFIT_0733200	2.79908	10.8379	3.25799	3.87215	5.19178	54.7378	0	8.8192	21.1857	0	0.580966	0.290483	2.3604	2.14207	-6.02913	2.48426	TRUE	0.0623406	1	rifin
PFIT_1035500	83.2727	26.011	33.7435	97.8227	60.2125	7.29837	16.7084	6.6144	10.2071	48.0101	34.277	41.1436	5.91483	-2.85953	2.30391	2.22768	TRUE	0.0624067	1	merozoite surface protein (MSP3.8)
PFIT_0910100	966.383	617.76	1250.6	1216.26	1012.75	695.17	785.295	956.884	812.45	1540.44	1552.34	1546.39	9.98495	-0.3178	0.927544	2.40395	TRUE	0.0624113	1	helicase with Zn-finger motif, putative
PFIT_1449100	295.303	381.494	214.562	199.314	272.668	1092.02	183.793	306.467	527.426	71.3293	119.679	95.5041	8.09039	0.963962	-2.47506	2.53326	TRUE	0.0625905	1	multidrug resistance protein 2 (heavy metal transport family)
PFIT_1458100	186.839	238.434	194.781	178.119	199.543	331.164	618.211	416.707	455.361	234.564	167.318	200.941	7.63931	1.16456	-1.15559	1.47331	TRUE	0.0627325	1	conserved protein, unknown function
PFIT_1443300	71.3766	46.603	15.5918	13.2468	36.7045	75.7206	16.7084	17.6384	36.6891	4.11515	8.71449	6.41482	5.18981	0.109203	-2.58614	4.16144	TRUE	0.062736	1	replication factor A protein 3, putative
PFIT_1119500	96.5683	13.0055	14.8937	22.8253	36.8232	0.912297	0	4.4096	1.77397	23.3192	26.7244	25.0218	5.20107	-4.08408	3.52915	2.76668	TRUE	0.0632257	1	conserved Plasmodium protein, unknown function
PFIT_0529200	340.088	1059.95	355.121	334.431	522.397	2318.15	167.084	169.77	885	39.7798	56.9346	48.3572	9.02875	0.764527	-4.19658	2.93382	TRUE	0.0633277	1	zinc finger protein, putative
PFIT_1452500	81.8731	32.5137	25.5985	23.0291	40.7536	52.0009	50.1252	59.5296	53.8853	5.48687	16.267	10.877	5.34477	0.416302	-2.28494	2.37238	TRUE	0.0634478	1	conserved Plasmodium protein, unknown function
PFIT_1402900	60.88	61.776	67.487	44.224	58.5918	114.949	83.5421	85.9872	94.8262	16.4606	37.1818	26.8212	5.87168	0.713325	-1.82332	0.982085	TRUE	0.0635197	1	conserved Plasmodium protein, unknown function
PFIT_1323400	121.06	328.388	154.289	183.01	196.687	70.2468	133.667	79.3728	94.429	207.129	223.091	215.11	7.61693	-1.14986	1.28224	2.97037	TRUE	0.063777	1	micro-fibrillar-associated protein, putative
PFIT_1426400	302.301	98.6249	92.1546	230.495	180.894	90.3174	0	37.4816	42.5997	145.402	138.851	142.126	7.49944	-1.83968	1.49102	8.3486	TRUE	0.0639139	1	DNA-directed DNA polymerase, putative
PFIT_1002000.1	1729.83	1742.73	2669.23	2776.13	2229.48	1284.51	2222.22	2401.03	1969.25	4220.78	3004.76	3612.77	11.1229	-0.183578	0.879409	3.58743	TRUE	0.0641714	1	RNA binding protein, putative
PFIT_1035600	12.5959	4.33516	11.6357	17.9342	11.6252	1.82459	0	2.2048	1.34313	28.8061	27.3054	28.0557	3.54712	-2.71944	3.98227	0.677581	TRUE	0.0642799	1	liver stage antigen 1
PFIT_0401200	1.39954	13.0055	1.629	1.63038	4.4161	28.2812	0	0	9.42707	0	0	0	2.1174	1.26352	-31.3924	3.29225	TRUE	0.0646069	1	rifin
PFIT_1455700	223.227	101.876	278.093	270.439	218.409	242.671	167.084	227.094	212.283	589.839	343.351	466.595	7.77451	-0.0162962	1.10623	3.76519	TRUE	0.0646491	1	nifU protein, putative
PFIT_1206400	107.065	174.49	130.32	99.2493	127.781	242.671	183.793	291.034	239.166	106.994	87.7258	97.3599	6.99494	0.928477	-1.32033	1.16518	TRUE	0.0647205	1	conserved Plasmodium protein, unknown function
PFIT_1403000	114.063	201.585	127.527	90.486	133.415	247.232	217.209	169.77	211.404	48.0101	116.774	82.3921	7.05603	0.666995	-1.34832	2.92344	TRUE	0.0647866	1	conserved Plasmodium protein, unknown function
PFIT_0813800.1	114.762	15.1731	9.54126	20.7873	40.066	1.82459	0	4.4096	2.07807	39.7798	28.4673	34.1236	5.32247	-3.93891	3.70758	2.76498	TRUE	0.0648047	1	conserved Plasmodium protein, unknown function
PFIT_1231100	67.1779	10.8379	16.29	31.7924	31.5245	6.38608	0	2.2048	2.86363	23.3192	35.4389	29.3791	4.97865	-2.99032	2.89187	2.54755	TRUE	0.064871	1	conserved Plasmodium protein, unknown function
PFIT_0604900	2328.14	1916.14	2962.21	3342.89	2637.34	1648.52	2322.47	2575.21	2182.07	3927.23	4051.66	3989.44	11.3652	-0.27575	0.87256	2.18728	TRUE	0.0649802	1	conserved Plasmodium protein, unknown function
PFIT_1247900	44.0855	3.25137	4.88699	12.2278	16.1129	0.912297	0	0	0.304099	19.2041	8.71449	13.9593	4.00866	-4.93143	4.71903	2.5252	TRUE	0.0651963	1	conserved Plasmodium protein, unknown function
PFIT_1322900	1583.58	216.758	164.296	323.834	572.117	40.1411	50.1252	46.3008	45.5224	543.2	345.094	444.147	9.16005	-3.66041	3.29509	2.1402	TRUE	0.065437	1	glideosome associated protein with multiple membrane spans 1 (GAPM1)
PFIT_0218200	1768.32	1988.76	3040.64	2865.39	2415.78	1587.4	935.671	840.029	1121.03	1141.27	3410.85	2276.06	11.2385	-1.10117	1.01569	5.73611	TRUE	0.065439	1	ribonuclease P
PFIT_0536200	18.8938	69.3626	15.3591	18.7494	30.5912	219.863	16.7084	26.4576	87.6765	4.11515	2.32386	3.21951	4.93064	1.5522	-4.8144	2.24225	TRUE	0.0654544	1	Plasmodium exported protein, unknown function
PFIT_0420300	216.929	228.68	228.525	164.464	209.649	391.375	451.127	467.418	436.64	185.182	209.729	197.455	7.71098	1.0562	-1.14092	0.479034	TRUE	0.0656653	1	transmembrane emp24 domain-containing protein, putative
PFIT_1325300	81.8731	66.1112	114.961	88.448	87.8482	208.004	150.376	158.746	172.375	48.0101	77.2685	62.6393	6.46001	0.984966	-1.4696	1.00449	TRUE	0.0656886	1	conserved Plasmodium protein, unknown function
PFIT_0421800	687.874	950.484	1020.68	1113.75	943.198	476.219	601.503	562.224	546.649	1023.3	1060.26	1041.78	9.88174	-0.795832	0.938996	1.02405	TRUE	0.0658475	1	conserved Plasmodium protein, unknown function
PFIT_1130700	1103.54	2083.04	1145.65	1068.1	1350.08	3216.76	1219.71	1177.36	1871.28	868.298	555.403	711.85	10.3985	0.476287	-1.39993	3.71794	TRUE	0.0660853	1	transporter, putative
PFIT_0501200.1	1637.46	1042.61	2202.64	2492.03	1843.68	1303.67	2289.05	1860.85	1817.86	4316.8	2325.61	3321.2	10.849	-0.0289018	0.876995	5.70423	TRUE	0.0663479	1	heat shock protein 40, type II
PFIT_1427200	771.147	1303.8	806.819	604.259	871.506	1372.09	1286.55	1459.58	1372.74	624.132	795.923	710.027	9.76629	0.658627	-0.95252	2.49985	TRUE	0.0666944	1	arginine methyltransferase 1
PFIT_1224500	125.959	50.9381	114.495	168.337	114.932	58.387	150.376	136.698	115.153	336.071	202.757	269.414	6.84972	-0.0659419	1.28796	4.61097	TRUE	0.0668978	1	conserved Plasmodium protein, unknown function
PFIT_0830200	794.939	924.473	1034.18	1200.77	988.591	446.113	551.378	518.128	505.206	754.445	1167.16	960.803	9.9496	-0.977213	0.936554	1.38388	TRUE	0.067176	1	conserved Plasmodium protein, unknown function
PFIT_0322000	1698.34	1283.21	2296.65	2409.09	1921.82	977.982	1169.59	1633.76	1260.44	2458.12	2193.73	2325.92	10.9087	-0.607104	0.881852	2.88088	TRUE	0.0671849	1	cyclic amine resistance locus protein (CARL)
PFIT_1120100	1017.47	1227.93	1291.79	1249.89	1196.77	816.506	818.712	1093.58	909.6	2218.07	1193.88	1705.98	10.225	-0.391509	0.902143	1.97438	TRUE	0.0671922	1	U2 snRNP auxiliary factor, small subunit, putative
PFIT_1453200	2469.49	419.427	340.693	660.303	972.478	59.2993	116.959	92.6016	89.6199	646.079	662.301	654.19	9.92546	-3.4575	2.88562	2.12008	TRUE	0.067422	1	rhoptry neck protein 2
PFIT_1460200	2251.16	2539.32	3071.82	2904.93	2691.81	1454.2	2573.1	2643.56	2223.62	4399.1	3672.28	4035.69	11.3945	-0.280185	0.864198	2.16827	TRUE	0.0675457	1	ATP-dependent RNA helicase DBP5
PFIT_1405100	124.559	178.825	95.6453	68.6797	116.927	228.074	150.376	141.107	173.186	48.0101	83.6591	65.8346	6.86438	0.590046	-1.40611	2.58257	TRUE	0.0676074	1	cytochrome c, putative
PFIT_0512100	170.044	301.294	118.684	79.481	167.376	251.794	217.209	211.661	226.888	42.5233	143.499	93.0109	7.38089	0.450523	-1.27935	6.59141	TRUE	0.0678808	1	prefoldin subunit, putative
PFIT_0731300	6.9977	17.3406	12.5665	11.0051	11.9775	95.7911	16.7084	11.024	41.1745	5.48687	0	2.74344	3.57929	1.83988	-4.06787	4.34472	TRUE	0.0680037	1	rifin
PFIT_1147600	58.0809	33.5975	38.6305	84.1683	53.6193	10.9476	16.7084	15.4336	14.3632	68.5859	48.8011	58.6935	5.74774	-1.9759	2.10076	1.01932	TRUE	0.0682943	1	sporozoite asparagine-rich protein
PFIT_1465000	1299.47	227.596	169.648	340.342	509.265	33.755	33.4168	61.7344	42.9687	282.574	387.504	335.039	8.99214	-3.54845	2.94468	2.12754	TRUE	0.0685875	1	conserved Plasmodium membrane protein, unknown function
PFIT_0507800	1857.19	2472.13	2709.49	3479.43	2629.56	1567.33	1787.8	1984.32	1779.82	3571.95	2903.09	3237.52	11.3608	-0.563746	0.863471	1.88074	TRUE	0.0690767	1	conserved Plasmodium protein, unknown function
PFIT_1439800	243.52	98.6249	309.277	295.506	236.732	255.443	116.959	299.853	224.085	596.697	384.018	490.358	7.89083	-0.0249485	1.07053	5.7387	TRUE	0.0691221	1	conserved protein, unknown function
PFIT_0709300	65.7784	66.1112	74.4684	55.6367	65.4987	157.827	100.25	171.974	143.351	37.0364	61.5824	49.3094	6.03318	1.16289	-1.56485	0.789845	TRUE	0.0694118	1	nucleotide excision repair protein, putative
PFIT_0730500	310.698	220.009	129.854	108.013	192.144	718.89	116.959	105.83	313.893	43.895	42.4105	43.1527	7.58533	0.722873	-2.87702	2.79187	TRUE	0.0694215	1	acyl-CoA synthetase (ACS5)
PFIT_0107700	80.4736	101.876	58.4111	46.4658	71.8067	124.985	116.959	114.65	118.864	20.5758	55.7727	38.1742	6.16068	0.735122	-1.62491	2.04012	TRUE	0.0699797	1	mRNA cleavage factor-like protein, putative
PFIT_0833700	75.5752	135.474	48.6372	42.186	75.468	126.809	116.959	74.9632	106.244	23.3192	42.9915	33.1553	6.22971	0.491657	-1.65849	2.90119	TRUE	0.0704977	1	surface-associated interspersed protein 8.2 (SURFIN 8.2) (SURF8.2)
PFIT_0719400	128.758	92.1222	122.64	141.435	121.239	85.7559	50.1252	114.65	83.5103	266.113	169.061	217.587	6.92353	-0.466888	1.30679	1.44521	TRUE	0.0707835	1	conserved Plasmodium protein, unknown function
PFIT_0530900	218.328	241.685	196.643	166.706	205.841	239.022	183.793	240.323	221.046	93.2768	96.4403	94.8586	7.68406	0.122953	-1.2389	0.466225	TRUE	0.0709734	1	conserved Plasmodium protein, unknown function
PFIT_0210100	323.294	262.277	429.124	427.974	360.667	247.232	217.209	280.01	248.15	514.394	509.507	511.951	8.49607	-0.526199	1.02996	1.04376	TRUE	0.0710057	1	conserved Plasmodium protein, unknown function
PFIT_1326700	186.839	15.1731	17.6862	26.4937	61.5479	0	0	2.2048	0.734934	23.3192	34.8579	29.0886	5.94299	-6.19491	5.11561	2.8863	TRUE	0.071156	1	conserved Plasmodium protein, unknown function
PFIT_1444600	182.64	99.7087	47.7063	51.5607	95.4039	212.565	50.1252	68.3488	110.346	13.7172	41.2486	27.4829	6.57303	0.266589	-2.04333	4.65078	TRUE	0.0711706	1	conserved Plasmodium protein, unknown function
PFIT_1432300	32.1894	13.0055	14.1955	27.7164	21.7767	2.73689	0	0	0.912297	16.4606	19.7528	18.1067	4.44595	-3.91177	3.64596	1.67063	TRUE	0.0714518	1	conserved Plasmodium protein, unknown function
PFIT_0600500	39.8869	95.3735	23.7368	19.3607	44.5895	92.142	66.8337	50.7104	69.8953	19.2041	15.6861	17.4451	5.46567	0.67234	-2.01852	3.10647	TRUE	0.071634	1	Plasmodium exported protein (PHISTa), unknown function, pseudogene
PFIT_1111500	191.737	28.1785	26.7621	63.1772	77.4637	6.38608	0	8.8192	5.06843	45.2667	52.8679	49.0673	6.27491	-3.62256	2.96501	2.75279	TRUE	0.0716511	1	actin-like protein, putative (ALP1)
PFIT_0824700	191.737	312.132	488.932	505.621	374.605	607.59	501.252	460.803	523.215	312.752	195.785	254.269	8.55128	0.483879	-1.04782	4.03415	TRUE	0.0717725	1	secretory complex protein 61 beta subunit
PFIT_0315200	169.344	70.4464	95.1799	145.511	120.12	39.2288	66.8337	48.5056	51.5227	174.208	93.5355	133.872	6.90979	-1.30638	1.45753	2.2037	TRUE	0.071806	1	circumsporozoite- and TRAP-related protein
PFIT_1136900	411.465	68.2788	84.9405	191.773	189.114	13.6844	50.1252	44.096	35.9686	127.57	170.223	148.896	7.5631	-2.48655	2.14234	3.83457	TRUE	0.0720798	1	conserved Plasmodium protein, unknown function
PFIT_1203400	6270.64	4439.21	8150.33	10768.4	7407.16	4424.64	6081.86	6193.29	5566.6	11634.9	8173.61	9904.26	12.8549	-0.413377	0.832262	4.34468	TRUE	0.0721494	1	nucleosome assembly protein
PFIT_0810900	39.8869	57.4409	30.0201	25.2709	38.1547	94.8789	16.7084	35.2768	48.9547	15.0889	6.97159	11.0302	5.24783	0.46951	-2.27811	2.4452	TRUE	0.0723499	1	conserved Plasmodium protein, unknown function
PFIT_1036700	412.864	73.6977	60.2729	132.876	169.928	27.3689	16.7084	15.4336	19.837	131.685	116.193	123.939	7.40841	-3.05653	2.60135	2.37468	TRUE	0.0725264	1	dynamin-like protein
PFIT_0820900	265.213	886.54	510.807	364.797	506.839	166.95	434.419	418.912	340.094	1065.82	500.793	783.309	8.98426	-0.597405	1.2256	5.98791	TRUE	0.0725345	1	conserved protein, unknown function
PFIT_0806600	630.493	1013.34	457.748	379.878	620.366	800.996	785.295	778.295	788.196	238.679	560.051	399.365	9.27492	0.347761	-0.977527	5.84972	TRUE	0.0726828	1	20S proteasome beta subunit
PFIT_1316400	193.137	666.531	130.552	137.359	281.895	800.996	66.8337	114.65	327.493	31.5495	30.7912	31.1704	8.13815	0.229666	-3.40586	3.5373	TRUE	0.072759	1	transcription factor with AP2 domain(s)
PFIT_0503900	37.7876	44.4354	13.9628	12.8392	27.2563	66.5977	0	37.4816	34.6931	4.11515	7.55256	5.83385	4.7587	0.505947	-2.69553	4.1633	TRUE	0.0728696	1	conserved Plasmodium protein, unknown function
PFIT_0924800	448.553	419.427	358.845	393.533	405.089	296.496	300.751	350.563	315.937	539.085	721.56	630.322	8.66168	-0.35394	0.992954	0.492044	TRUE	0.0729041	1	splicing factor 3A subunit 3, putative
PFIT_1341600	298.102	416.175	332.083	257.804	326.041	249.057	334.168	348.359	310.528	807.942	434.562	621.252	8.34767	-0.0793612	1.00918	2.08952	TRUE	0.072992	1	casein kinase II beta chain
PFIT_0835500	64.3789	197.25	64.229	51.9683	94.4565	1123.04	16.7084	46.3008	395.349	2.74344	3.48579	3.11462	6.5609	2.07052	-6.98777	2.17745	TRUE	0.0730021	1	rifin (RIF)
PFIT_0535100	319.095	89.9546	39.5613	67.4569	129.017	11.8599	0	6.6144	6.15809	39.7798	90.0497	64.9148	7.0106	-4.08325	3.09534	2.74674	TRUE	0.0733696	1	formin 1
PFIT_0215100	2602.45	3434.53	3707.13	3945.72	3422.46	2458.64	3091.06	3357.91	2969.2	6148.04	4469.95	5309	11.7409	-0.206057	0.839239	1.5318	TRUE	0.0734702	1	DNA-directed RNA polymerase II second largest subunit, putative
PFIT_1229800	48.9839	6.50274	8.14498	12.8392	19.1177	2.73689	0	0	0.912297	16.4606	21.4957	18.9782	4.25488	-3.73213	3.72573	2.8239	TRUE	0.0735263	1	conserved Plasmodium protein, unknown function
PFIT_0203900	116.862	174.49	88.1985	69.4949	112.261	176.986	66.8337	108.035	117.285	32.9212	54.0298	43.4755	6.80602	0.130199	-1.48534	2.81351	TRUE	0.0737116	1	conserved Plasmodium protein, unknown function
PFIT_1441700	67.8777	145.228	49.1026	38.9253	75.2834	149.617	100.25	79.3728	109.747	19.2041	52.2869	35.7455	6.22522	0.568861	-1.61722	4.26668	TRUE	0.0737667	1	allantoicase, putative
PFIT_0613800	125.259	143.06	40.0268	45.0392	88.3463	146.88	50.1252	44.096	80.367	10.9737	37.1818	24.0778	6.45878	-0.0674617	-1.7771	5.76716	TRUE	0.0738076	1	endonuclease III homologue, putative
PFIT_0536400	53.1825	63.9436	111.935	102.714	82.9438	43.7902	83.5421	79.3728	68.9017	17.8323	20.9148	19.3736	6.37753	-0.314197	-1.7827	1.32685	TRUE	0.0739807	1	stevor, pseudogene
PFIT_0506700	396.07	540.811	241.557	278.999	364.359	471.657	284.043	337.335	364.345	123.455	225.415	174.435	8.50683	0.023571	-1.07897	3.65237	TRUE	0.0740467	1	GTPase-activating protein, putative
PFIT_1469700	14.6952	14.0893	33.7435	25.6785	22.0516	20.9828	100.25	37.4816	52.905	5.48687	11.0384	8.26261	4.47146	1.12148	-2.52289	2.16227	TRUE	0.0740779	1	aminophospholipid transporter, putative
PFIT_0312400	237.222	304.545	350.001	280.221	292.997	554.676	401.002	478.442	478.04	222.218	238.777	230.498	8.1951	0.718027	-1.06405	0.687673	TRUE	0.0743299	1	transporter, putative
PFIT_1345500	2067.12	2720.31	2366.7	1997.42	2287.89	1610.2	2289.05	2268.74	2056	4253.7	3121.53	3687.61	11.1597	-0.157345	0.845978	1.39952	TRUE	0.074664	1	DNA/RNA-binding protein Alba 2 (ALBA2)
PFIT_0301500	1414.94	1196.5	1733.25	1891.04	1558.93	1091.11	1169.59	1082.56	1114.42	1880.63	2177.46	2029.04	10.6068	-0.486865	0.86684	1.00929	TRUE	0.0747025	1	Plasmodium exported protein (hyp1), unknown function
PFIT_0609800	589.206	705.547	815.894	923.202	758.463	477.131	584.794	478.442	513.456	1028.79	902.821	965.805	9.56746	-0.574752	0.922628	0.937379	TRUE	0.0747175	1	trancription factor, putative
PFIT_1239400	568.213	367.405	150.1	162.426	312.036	740.785	133.667	141.107	338.52	53.497	78.4304	65.9637	8.28481	0.134898	-2.3742	3.93568	TRUE	0.0747491	1	cell division protein FtsH, putative
Pf_M7661101000	368.079	195.082	11.1703	36.4797	152.703	24.632	0	0	8.21067	52.1253	131.298	91.7118	7.2533	-3.93066	3.19797	7.72191	TRUE	0.0747692	1	unspecified product
PFIT_0208800	72.0763	17.3406	20.7115	40.7595	37.722	4.56148	0	8.8192	4.46023	20.5758	45.3153	32.9456	5.23765	-2.74744	2.55837	2.44646	TRUE	0.0749024	1	conserved Plasmodium protein, unknown function
PFIT_0305000	235.823	205.92	99.1361	95.1734	159.013	247.232	66.8337	72.7584	128.941	30.1778	59.8395	45.0086	7.31013	-0.237003	-1.57081	4.95131	TRUE	0.0750339	1	conserved Plasmodium protein, unknown function
PFIT_1126200	344.287	665.447	276.231	195.849	370.454	680.573	250.626	315.287	415.495	65.8425	232.967	149.405	8.53137	0.186829	-1.48929	5.89254	TRUE	0.0752199	1	DNA-directed RNA polymerase (mtRNAP)
PFIT_0529900	55.2818	16.2569	19.7807	40.7595	33.0197	18.2459	0	2.2048	6.81691	72.7011	21.4957	47.0984	5.04668	-1.87421	2.37792	4.35877	TRUE	0.075357	1	conserved Plasmodium protein, unknown function
PFIT_0515800	2524.07	382.578	231.783	477.497	903.982	41.9656	33.4168	28.6624	34.6816	438.95	449.668	444.309	9.82009	-4.69944	3.67478	1.66892	TRUE	0.0754925	1	glideosome-associated protein 40, putative
PFIT_0623900.2	18.194	0	7.67955	15.4886	10.3405	0.912297	0	0	0.304099	16.4606	15.6861	16.0733	3.37659	-4.33073	4.96043	3.19847	TRUE	0.0755775	1	sphingomyelin synthase 1, putative (SMS1)
PFIT_1435800	1008.37	1022.01	1450.97	1507.69	1247.26	848.436	802.004	992.16	880.867	1743.45	1500.63	1622.04	10.2851	-0.497905	0.876258	1.24911	TRUE	0.0756312	1	methionine aminopeptidase 2
PFIT_0802900	4053.77	2503.56	3539.34	2916.54	3253.3	2255.2	3558.89	3750.37	3188.15	5833.92	5495.36	5664.64	11.6678	-0.031622	0.83161	2.19092	TRUE	0.0759806	1	Plasmodium exported protein (PHISTa), unknown function
PFIT_0107900	79.074	104.044	27.4602	22.0101	58.1471	91.2297	33.4168	44.096	56.2475	15.0889	15.1051	15.097	5.85233	0.0334107	-1.96952	3.70318	TRUE	0.0761643	1	tubulin-specific chaperone a, putative
PFIT_0834300	88.171	370.656	135.439	115.145	177.353	1321.01	16.7084	24.2528	453.989	8.23031	6.39062	7.31047	7.47009	1.36115	-5.96388	3.13526	TRUE	0.0761938	1	Plasmodium exported protein, unknown function
PFIT_1443600	605.301	554.901	229.688	280.425	417.579	863.033	300.751	216.07	459.952	153.632	149.889	151.761	8.70488	0.154875	-1.61421	4.18993	TRUE	0.0762213	1	conserved Plasmodium protein, unknown function
PFIT_1201100	12.5959	150.647	162.434	175.877	125.389	20.0705	33.4168	55.12	36.2025	200.271	46.4773	123.374	6.9717	-1.79249	1.76218	8.44553	TRUE	0.0762255	1	Plasmodium exported protein, unknown function
PFIT_1242800	228.825	299.126	197.109	157.332	220.598	441.552	467.836	405.683	438.357	170.093	239.358	204.725	7.78258	0.988657	-1.09135	1.43476	TRUE	0.0763068	1	protein geranylgeranyltransferase type II, alpha subunit, putative
PFIT_1231400	675.278	976.495	920.616	673.958	811.587	773.628	969.088	1091.38	944.697	381.338	599.557	490.447	9.66431	0.217417	-0.942076	1.83757	TRUE	0.0763134	1	pre-mRNA-splicing factor ATP-dependent RNA helicase PRP2, putative
PFIT_0834000	11.8961	100.792	9.07584	11.6164	33.3452	41.0533	33.4168	48.5056	40.9919	2.74344	8.71449	5.72896	5.04507	0.334528	-2.8213	4.69035	TRUE	0.0763741	1	surface-associated interspersed protein 8.1 (SURFIN 8.1) (SURF8.1)
PFIT_1461900	1553.49	1313.55	2079.3	1944.63	1722.74	3888.21	2740.18	3344.68	3324.36	1990.36	1642.39	1816.38	10.7509	0.95091	-0.875178	1.5711	TRUE	0.0764919	1	60S ribosomal protein L27, putative
PFIT_1006000	52.4828	32.5137	25.1331	22.2139	33.0859	84.8436	50.1252	24.2528	53.0739	13.7172	8.71449	11.2158	5.04418	0.703133	-2.27389	1.70016	TRUE	0.0765586	1	conserved Plasmodium protein, unknown function
PFIT_1015800	1915.97	5390.77	1900.11	2500.8	2926.91	2440.39	918.963	822.391	1393.92	213.988	626.862	420.425	11.515	-1.06596	-1.73199	4.37203	TRUE	0.076593	1	glycophorin binding protein
PFIT_0516400	596.204	1592.09	942.025	768.927	974.811	1279.95	1152.88	1437.53	1290.12	519.881	848.21	684.046	9.92805	0.408943	-0.917671	4.73713	TRUE	0.0766753	1	tRNA pseudouridine synthase, putative
PFIT_1325500	326.093	526.722	374.669	321.592	387.269	207.091	417.71	414.503	346.435	814.801	526.936	670.868	8.59592	-0.184393	0.977305	3.14613	TRUE	0.0772778	1	RNA binding protein, putative
PFIT_1134600	606.001	468.197	472.642	476.274	505.779	284.637	568.086	590.887	481.203	1101.49	716.912	909.201	8.98222	-0.0895989	0.935003	2.74157	TRUE	0.0775999	1	conserved Plasmodium protein, unknown function
PFIT_0829700	5905.36	10720.9	6026.12	5215.38	6966.93	10080	9891.38	10490.4	10153.9	5274.26	6020.55	5647.4	12.7661	0.543742	-0.846462	2.76517	TRUE	0.0778856	1	receptor for activated c kinase
PFIT_0716500	25.8915	9.75411	15.5918	27.105	19.5856	1.82459	0	4.4096	2.07807	30.1778	22.0767	26.1272	4.29509	-2.90538	3.31559	0.927787	TRUE	0.0779278	1	cysteine repeat modular protein 2
PFIT_1323200	731.96	1114.14	798.441	617.098	815.409	975.245	1035.92	1093.58	1034.92	370.364	714.588	542.476	9.67058	0.344441	-0.929394	2.72598	TRUE	0.0784412	1	conserved Plasmodium protein, unknown function
PFIT_0620600	170.044	534.309	291.125	241.704	309.295	426.043	401.002	277.805	368.283	144.03	202.176	173.103	8.27038	0.24829	-1.08042	4.43326	TRUE	0.0784739	1	conserved Plasmodium protein, unknown function
PFIT_0725800	121.76	223.261	76.7955	57.6746	119.873	201.618	116.959	134.493	151.023	37.0364	80.7542	58.8953	6.89799	0.371385	-1.37825	4.86771	TRUE	0.078538	1	mitochondrial inner membrane translocase subunit tim50, putative (TIM50)
PFIT_0622900	2719.31	2637.95	2181.23	1903.06	2360.38	4838.82	3776.1	3620.28	4078.4	2484.18	2009.56	2246.87	11.2046	0.790356	-0.861459	1.19193	TRUE	0.0786225	1	hexokinase
PFIT_1129800	536.724	529.973	463.333	351.958	470.497	1434.13	534.669	606.32	858.373	358.018	381.114	369.566	8.8775	0.881022	-1.22865	2.76256	TRUE	0.0787311	1	spermidine synthase
PFIT_0729400	382.075	78.0329	78.6572	190.958	182.431	31.0181	33.4168	30.8672	31.7674	105.622	149.889	127.756	7.51114	-2.53285	2.02005	2.65634	TRUE	0.0788243	1	conserved Plasmodium protein, unknown function
PFIT_1344900	349.185	476.868	269.948	256.988	338.247	456.148	417.71	478.442	450.767	241.422	197.528	219.475	8.39981	0.421864	-1.04514	1.49767	TRUE	0.0788266	1	isocitrate dehydrogenase (NADP), mitochondrial precursor
PFIT_1142400	83.9724	150.647	64.229	41.7785	85.1567	167.863	116.959	112.445	132.422	20.5758	73.7827	47.1792	6.40422	0.66201	-1.48822	4.70023	TRUE	0.0788698	1	conserved Plasmodium protein, unknown function
PFIT_0929600	17405.4	2433.11	1391.86	3303.35	6133.43	161.477	200.501	227.094	196.357	1902.57	3592.69	2747.63	12.5825	-4.96565	3.80718	1.69921	TRUE	0.0792	1	high molecular weight rhoptry protein 2
PFIT_1334000	583.608	355.483	699.072	771.169	602.333	402.323	751.879	670.259	608.154	1382.69	870.868	1126.78	9.23586	-0.00590013	0.907279	4.10108	TRUE	0.0793563	1	probable protein, unknown function
PFIT_0536600	50.3835	218.926	111.703	81.5189	115.633	542.817	200.501	315.287	352.868	171.465	105.736	138.6	6.84852	1.64112	-1.37789	5.34364	TRUE	0.0795213	1	rifin (RIF)
PFIT_1018200	1249.79	823.681	1289.23	1337.73	1175.11	2194.99	2439.43	2595.05	2409.82	1396.41	1221.77	1309.09	10.1991	1.0352	-0.880152	1.21034	TRUE	0.0795713	1	conserved Plasmodium protein, unknown function
PFIT_1470900	114.063	78.0329	32.8126	44.224	67.283	151.441	50.1252	35.2768	78.9478	6.85859	38.9247	22.8916	6.06729	0.295205	-1.81522	6.24196	TRUE	0.0795727	1	conserved Plasmodium protein, unknown function
PFIT_0219800	106.365	34.6813	80.0535	117.387	84.6218	47.4394	50.1252	30.8672	42.8106	109.737	130.717	120.227	6.4071	-1.02419	1.52775	2.2273	TRUE	0.0796431	1	DnaJ protein, putative, pseudogene
PFIT_0317000	456.95	333.807	309.509	230.087	332.588	734.399	601.503	661.44	665.781	348.416	321.274	334.845	8.37642	1.00837	-0.99783	1.50955	TRUE	0.0796938	1	proteasome component C8, putative
PFIT_1038300	23.7922	60.6923	32.5799	27.7164	36.1952	62.9485	16.7084	35.2768	38.3112	13.7172	2.32386	8.02052	5.17269	0.182181	-2.40801	2.86748	TRUE	0.0800361	1	rifin, pseudogene
PFIT_0412600	57.3812	39.0165	22.5732	16.9152	33.9715	122.248	16.7084	15.4336	51.4633	5.48687	9.29545	7.39116	5.08204	0.678359	-2.8594	3.09538	TRUE	0.0802553	1	conserved Plasmodium membrane protein, unknown function
PFIT_1014400	1482.81	237.35	127.993	253.728	525.471	14.5967	16.7084	11.024	14.1097	141.287	280.606	210.947	9.03736	-5.24532	3.92905	1.61659	TRUE	0.0808084	1	conserved Plasmodium protein, unknown function
PFIT_1001500	1779.52	947.233	2583.59	2235.05	1886.35	988.93	1553.88	1854.24	1465.68	3082.25	2150.15	2616.2	10.882	-0.367727	0.838673	5.85508	TRUE	0.0808692	1	Plasmodium exported protein (hyp16), unknown function
PFIT_1147800	129.457	28.1785	22.5732	48.7076	57.2292	10.0353	0	4.4096	4.81495	34.293	35.4389	34.8659	5.83758	-3.15896	2.4454	3.03632	TRUE	0.0809761	1	tubulin-tyrosine ligase, putative
PFIT_1322700	741.057	536.476	746.08	571.855	648.867	1183.25	768.587	996.57	982.802	491.075	547.27	519.172	9.34206	0.608849	-0.930452	1.1804	TRUE	0.0813037	1	PEXEL protease
PFIT_0804100	14.6952	31.4299	14.661	13.8582	18.6611	38.3165	50.1252	19.8432	36.095	5.48687	4.06676	4.77682	4.21372	0.907262	-2.87855	0.805288	TRUE	0.0814791	1	von Willebrand factor A-domain related protein
PFIT_0525200	7971.78	5469.89	10252.4	11716.1	8852.55	6901.52	8337.5	8876.53	8038.52	16110.8	11940.6	14025.7	13.112	-0.13963	0.803366	3.16237	TRUE	0.0815762	1	multidrug resistance protein, putative
PFIT_1309500	198.735	184.244	172.906	219.897	193.946	128.634	100.25	125.674	118.186	197.527	335.217	266.372	7.59978	-0.687396	1.1472	0.813097	TRUE	0.0816553	1	zinc finger protein, putative
PFIT_0501200.2	1255.39	692.542	1418.39	1784.04	1287.59	995.316	1737.68	1406.66	1379.88	3506.11	1684.8	2595.46	10.3312	0.0906727	0.919455	5.25243	TRUE	0.0819732	1	heat shock protein 40, type II
PFIT_0308400	185.439	187.496	161.503	135.933	167.593	283.724	133.667	121.264	179.552	75.4445	78.4304	76.9374	7.38755	0.137287	-1.25871	1.86485	TRUE	0.082142	1	activator of Hsp90 ATPase, putative
PFIT_0907110	330.292	784.664	463.566	362.759	485.32	483.517	451.127	487.261	473.968	178.323	295.712	237.017	8.92116	-0.0288076	-1.00015	3.49527	TRUE	0.0821525	1	tubulin-specific chaperone, putative
PFIT_1206000	14.6952	6.50274	3.72342	8.76329	8.42116	0	0	0	0	5.48687	9.29545	7.39116	3.0724	-35.0007	34.8188	0.264435	TRUE	0.0824265	1	rhodanese like protein, putative
PFIT_0828900	60.1802	184.244	41.423	56.4519	85.5749	124.072	33.4168	26.4576	61.3156	6.85859	18.5909	12.7247	6.4147	-0.415379	-2.30689	3.98247	TRUE	0.0825308	1	conserved Plasmodium protein, unknown function
PFIT_0212300	343.587	53.1057	35.3725	62.362	123.607	4.56148	0	2.2048	2.25543	35.6647	57.5156	46.5901	6.94919	-5.39546	3.98939	1.87655	TRUE	0.0825921	1	Leu/Phe-tRNA protein transferase, putative
PFIT_1311900	100.767	180.993	81.9152	69.0873	108.191	416.007	66.8337	90.3968	191.079	38.4081	30.7912	34.5996	6.75552	0.849119	-2.4938	2.63736	TRUE	0.0825939	1	probable protein, unknown function
PFIT_0607700	588.507	732.642	436.571	338.711	524.108	3814.31	534.669	335.13	1561.37	96.0203	97.0213	96.5208	9.03359	1.57664	-4.01745	1.75795	TRUE	0.0831746	1	ornithine aminotransferase
PFIT_1307200	334.49	56.3571	32.5799	66.4379	122.466	8.21067	16.7084	4.4096	9.77623	63.099	103.412	83.2555	6.93562	-3.84719	3.29199	2.38397	TRUE	0.0833408	1	conserved Plasmodium membrane protein, unknown function
PFIT_1019500	304.4	431.349	460.075	452.634	412.114	280.987	200.501	363.792	281.76	551.431	572.832	562.131	8.68732	-0.51751	0.965059	1.41483	TRUE	0.0835173	1	large subunit rRNA processing RRM protein, putative
PFIT_1030700	128.058	171.239	52.3606	96.3961	112.013	223.513	83.5421	44.096	117.05	31.5495	47.6392	39.5944	6.80356	0.110281	-1.60006	4.84539	TRUE	0.083666	1	conserved Plasmodium protein, unknown function
PFIT_0423600	30.0901	23.8434	33.7435	36.4797	31.0392	29.1935	33.4168	52.9152	38.5085	9.60203	4.64773	7.12488	4.95881	0.32333	-2.4775	0.580392	TRUE	0.083718	1	Plasmodium exported protein (PHISTa), unknown function
PFIT_1010600	128.758	99.7087	117.055	95.9885	110.377	218.039	317.46	220.48	251.993	97.392	112.126	104.759	6.7863	1.16569	-1.23963	0.569725	TRUE	0.0838115	1	conserved Plasmodium protein, unknown function
PFIT_0902800	297.402	539.728	337.435	273.088	361.913	702.468	902.254	897.354	834.026	508.907	347.418	428.162	8.49743	1.20191	-0.958848	2.47427	TRUE	0.0838428	1	serine/threonine protein kinase, FIKK family
PFIT_1215900	734.059	1104.38	623.207	632.995	773.661	1523.54	1136.17	1424.3	1361.34	710.55	755.837	733.193	9.59446	0.822189	-0.898432	1.86548	TRUE	0.0839379	1	glycerol-3-phosphate dehydrogenase, putative
PFIT_1014000	153.949	45.5192	159.409	208.077	141.739	68.4222	150.376	101.421	106.74	233.192	235.291	234.242	7.15226	-0.498536	1.21817	4.95495	TRUE	0.0840092	1	conserved Plasmodium protein, unknown function
PFIT_0419700	3.49885	3.25137	4.65427	3.66835	3.76821	46.5271	33.4168	2.2048	27.3829	2.74344	0.580966	1.6622	1.92033	2.84025	-4.12021	2.04329	TRUE	0.0840673	1	rifin, pseudogene
PFIT_0826500	44.0855	99.7087	54.6877	54.0063	63.1221	126.809	200.501	83.7824	137.031	39.7798	51.706	45.7429	5.97483	1.06953	-1.52481	1.98879	TRUE	0.0841563	1	lipoate-protein ligase (LipB)
PFIT_0804500	377.176	529.973	384.909	299.174	397.808	468.008	417.71	370.407	418.708	122.083	289.321	205.702	8.63462	0.0763685	-1.02057	2.98949	TRUE	0.0842138	1	sentrin-specific protease 2, putative
PFIT_0213500	4082.46	4270.13	4778.31	5685.74	4704.16	2852.75	4227.23	5181.28	4087.09	7226.21	7038.4	7132.31	12.1998	-0.203765	0.8041	1.9143	TRUE	0.0842182	1	protein transport protein sec31
PFIT_1303700	67.1779	42.2678	22.8059	22.2139	38.6164	100.353	16.7084	15.4336	44.1649	5.48687	13.3622	9.42454	5.2661	0.302438	-2.30498	3.99465	TRUE	0.0842655	1	small heat shock protein, putative
PFIT_0508500	485.641	153.898	156.384	218.675	253.649	52.0009	116.959	59.5296	76.1631	194.784	192.881	193.832	7.98632	-1.84257	1.45487	3.35601	TRUE	0.0844394	1	guanidine nucleotide exchange factor
PFIT_0508100	1030.06	120.301	90.0602	178.119	354.635	10.0353	0	11.024	7.01976	97.392	176.614	137.003	8.47007	-5.46211	4.09053	2.1968	TRUE	0.084607	1	SET domain protein, putative
PFIT_0937200	1086.04	1077.29	838.468	575.931	894.432	1229.78	785.295	765.066	926.712	226.333	762.808	494.571	9.80406	0.0604142	-0.910323	7.21806	TRUE	0.0848148	1	Plasmodium exported protein (PHISTb), unknown function
PFIT_1420600	231.624	372.824	317.887	400.258	330.648	164.213	167.084	211.661	180.986	458.154	285.254	371.704	8.36936	-0.860266	1.02712	1.59837	TRUE	0.0849424	1	conserved Plasmodium protein, unknown function
PFIT_0930700	984.577	652.442	717.456	985.564	835.01	517.272	451.127	482.851	483.75	814.801	983.575	899.188	9.70595	-0.781792	0.888707	1.0581	TRUE	0.0852371	1	diacylglycerol kinase, putative
PFIT_1103500	1997.84	3050.87	3991.04	4952.07	3497.96	2569.03	2172.09	2764.82	2501.98	5290.72	3488.7	4389.71	11.7726	-0.480918	0.80807	4.24152	TRUE	0.0856119	1	early transcribed membrane protein 11.1
PFIT_0917400	135.056	15.1731	11.1703	22.4177	45.9542	2.73689	0	0	0.912297	24.6909	24.9815	24.8362	5.52101	-5.05759	4.17101	2.84024	TRUE	0.0857287	1	conserved Plasmodium membrane protein, unknown function
PFIT_1009100	104.966	209.172	83.0788	84.7797	120.499	414.183	66.8337	63.9392	181.652	24.6909	37.7628	31.2269	6.9112	0.619717	-2.5626	2.96719	TRUE	0.0857693	1	protein phosphatase, putative
PFIT_1310300	38.4874	34.6813	93.3182	141.639	77.0315	20.0705	16.7084	48.5056	28.4282	102.879	81.9162	92.3975	6.27468	-1.35423	1.60782	4.0989	TRUE	0.085777	1	conserved Plasmodium protein, unknown function
PFIT_1353100	543.721	564.655	437.502	328.521	468.6	777.277	701.753	782.704	753.911	400.542	382.275	391.409	8.871	0.690992	-0.949662	1.13615	TRUE	0.0858443	1	proteasome subunit, putative
PFIT_0831900	477.243	379.327	345.347	301.009	375.731	486.254	534.669	392.455	471.126	216.731	248.072	232.402	8.55281	0.317619	-1.00905	0.937336	TRUE	0.0858799	1	conserved Plasmodium membrane protein, unknown function
PFIT_1421400	1495.41	1770.91	1720.45	1528.07	1628.71	1161.35	1236.42	1463.99	1287.25	2344.27	2236.72	2290.49	10.6695	-0.338257	0.830202	0.375883	TRUE	0.0859821	1	glycine--tRNA ligase (GlyRS)
PFIT_1239600	417.763	391.248	694.418	656.839	540.067	412.358	284.043	522.538	406.313	876.528	683.216	779.872	9.07841	-0.385621	0.913746	2.76472	TRUE	0.0859846	1	vesicle fusion and protein sorting subunit 16, putative
PFIT_1402100	62.9793	114.882	59.5747	61.7506	74.7966	242.671	16.7084	17.6384	92.3392	6.85859	17.429	12.1438	6.22349	0.354315	-2.96118	3.85225	TRUE	0.0868987	1	Plasmodium exported protein, unknown function
PFIT_0516700	270.811	519.136	286.471	283.482	339.975	465.271	584.794	365.997	472.021	307.265	156.28	231.772	8.40722	0.458154	-1.01313	3.45572	TRUE	0.0873204	1	sporozoite surface antigen MB2
PFIT_0323600	361.781	378.243	291.358	322.407	338.447	230.811	300.751	246.938	259.5	530.855	480.459	505.657	8.40202	-0.402736	0.982428	0.42143	TRUE	0.0873752	1	survival of motor neuron (SMN)-like protein
PFIT_1416400	167.945	435.684	123.338	90.8936	204.465	248.145	284.043	180.794	237.66	78.1879	94.6974	86.4427	7.67132	0.207608	-1.44355	4.51749	TRUE	0.0874142	1	conserved Plasmodium protein, unknown function
PFIT_1316500	184.739	176.658	70.9777	57.6746	122.512	365.831	133.667	160.95	220.15	38.4081	124.327	81.3674	6.93182	0.883878	-1.45971	6.00325	TRUE	0.0875856	1	conserved Plasmodium protein, unknown function
PFIT_1214500	113.363	53.1057	25.3658	26.6975	54.6329	144.143	50.1252	22.048	72.1054	16.4606	15.6861	16.0733	5.76749	0.44588	-2.2078	4.10728	TRUE	0.0876293	1	conserved Plasmodium membrane protein, unknown function
PFIT_1311800	191.037	20.592	24.9004	55.2291	72.9397	7.29837	0	2.2048	3.16772	32.9212	46.4773	39.6992	6.1882	-4.12728	3.25151	2.66365	TRUE	0.0877408	1	branched-chain alpha keto-acid dehydrogenase, putative
PFIT_0527200	8088.64	5442.79	10290.1	11727.1	8887.17	7055.7	8721.79	8570.06	8115.85	16005.2	11995.2	14000.2	13.1176	-0.131691	0.787173	3.10621	TRUE	0.087949	1	multidrug resistance protein
PFIT_1419800	15125.5	3976.43	3941.94	4095.51	6784.85	70939.3	57861.2	27112.4	51971	28515.3	11966.2	20240.7	12.7281	2.93732	-1.36045	7.12532	TRUE	0.0887688	1	signal recognition particle RNA
PFIT_0420400	1308.57	1493.46	1512.87	1384.4	1424.83	1806.35	1570.59	1492.65	1623.2	484.216	1300.78	892.499	10.4766	0.189326	-0.862093	3.59263	TRUE	0.0889039	1	erythrocyte membrane-associated antigen
PFIT_1242000	1702.54	1791.51	2217.76	2458	2042.45	1428.66	1988.3	2169.52	1862.16	3825.72	2697.42	3261.57	10.9963	-0.135997	0.810785	1.84218	TRUE	0.0889841	1	DEAD/DEAH box ATP-dependent RNA helicase, putative
PFIT_1344000	231.624	239.518	240.859	249.856	240.464	450.675	367.585	493.875	437.378	220.847	209.148	214.997	7.90984	0.874452	-1.03649	0.225103	TRUE	0.0890037	1	aspartate carbamoyltransferase
PFIT_0807300	1517.1	1608.34	1375.8	1229.92	1432.79	1484.31	668.337	756.247	969.63	359.39	707.035	533.213	10.4844	-0.546556	-0.876847	4.4426	TRUE	0.0891798	1	conserved Plasmodium membrane protein, unknown function
PFIT_0601300	219.028	318.634	134.741	122.075	198.62	374.042	66.8337	198.432	213.102	53.497	106.317	79.9069	7.63112	0.159063	-1.4639	5.10995	TRUE	0.0892114	1	elongation factor G, putative
PFIT_1311000	8168.42	10251.6	8555.02	8145.78	8780.2	18287	14369.2	14895.6	15850.6	9073.92	8999.74	9036.83	13.1	0.852626	-0.811028	0.567868	TRUE	0.0895029	1	M1-family alanyl aminopeptidase
PFIT_0731500	0	3.25137	2.32714	1.63038	1.80222	37.4042	0	0	12.4681	0	0	0	0.843193	2.88833	-31.743	3.12293	TRUE	0.0895379	1	rifin
PFIT_1407200	2719.31	3516.9	4085.99	4559.35	3720.39	2007.96	2406.01	2467.17	2293.72	4179.62	3794.87	3987.25	11.8614	-0.699268	0.799021	1.34432	TRUE	0.0896498	1	conserved Plasmodium protein, unknown function
PFIT_1037300	265.913	350.064	277.627	201.759	273.841	491.728	267.335	456.394	405.152	212.616	191.138	201.877	8.09564	0.593846	-1.03291	1.70134	TRUE	0.0896992	1	GDP dissociation inhibitor domain containing protein
PFIT_0522800	81.1733	6.50274	12.7993	12.6354	28.2777	0	0	2.2048	0.734934	20.5758	11.0384	15.8071	4.82023	-5.10761	4.26508	3.28816	TRUE	0.0898943	1	conserved protein, unknown function, putative
PFIT_1001800	619.996	990.584	1453.06	1576.37	1160	783.663	1119.46	1023.03	975.385	2540.42	1138.11	1839.27	10.1806	-0.257261	0.920935	5.1486	TRUE	0.0899139	1	tryptophan-rich antigen 3
PFIT_1441000	303.7	192.915	182.913	151.421	207.737	470.745	317.46	388.045	392.083	211.245	169.642	190.443	7.69723	0.933586	-1.05917	1.79491	TRUE	0.0901531	1	vesicle-associated membrane protein, putative
PFIT_0714700	48.2841	44.4354	13.4974	11.8202	29.5093	54.7378	33.4168	41.8912	43.3486	8.23031	9.29545	8.76288	4.87243	0.601646	-2.33854	1.97974	TRUE	0.0903213	1	cysteine desulfurase, putative
PFIT_0109100	1625.57	1845.69	2413.71	2882.1	2191.77	1293.64	1687.55	1541.16	1507.45	3137.12	2138.54	2637.83	11.0982	-0.54468	0.811304	2.30902	TRUE	0.0903474	1	phosphatidylinositol-4-phosphate 5-kinase
PFIT_0313800	24.492	7.58653	9.54126	11.0051	13.1562	39.2288	16.7084	8.8192	21.5855	0	3.48579	1.7429	3.71683	0.759872	-3.54616	2.74571	TRUE	0.0906189	1	conserved Plasmodium protein, unknown function
PFIT_1442400	1187.51	1140.15	1428.63	1208.93	1241.3	2332.74	1604.01	1675.65	1870.8	1006.84	1067.23	1037.04	10.2778	0.595867	-0.855325	0.845756	TRUE	0.0906389	1	60S ribosomal protein L1, putative
PFIT_0915000	323.994	280.702	195.48	164.057	241.058	281.9	300.751	291.034	291.228	60.3556	210.31	135.333	7.91108	0.271523	-1.09179	4.63541	TRUE	0.0906685	1	BSD domain, putative
PFIT_1364500	97.9678	178.825	51.4297	55.6367	95.9649	226.25	66.8337	114.65	135.911	30.1778	69.1349	49.6564	6.57726	0.568036	-1.50056	5.01325	TRUE	0.0906737	1	glycine cleavage T protein, putative
PFIT_1029400	619.996	482.287	531.053	527.02	540.089	532.781	818.712	727.584	693.026	1665.27	847.048	1256.16	9.07714	0.347285	0.869399	2.28839	TRUE	0.0907729	1	transcription factor, putative
PFIT_1208200	28.6906	13.0055	17.2208	12.4316	17.8371	85.7559	33.4168	50.7104	56.6277	4.11515	19.1719	11.6435	4.15522	1.72008	-2.30085	2.07658	TRUE	0.090817	1	mitochondrial import inner membrane translocase subunit tim10, putative (TIM10)
PFIT_1247000	114.762	88.8708	31.8818	33.0152	67.1325	159.652	33.4168	35.2768	76.1152	15.0889	23.2386	19.1638	6.06415	0.254947	-2.05035	4.12029	TRUE	0.0908734	1	signal recognition particle receptor, beta subunit
PFIT_0909200	22.3926	2.16758	3.25799	6.52151	8.58493	0	0	0	0	6.85859	6.39062	6.62461	3.10051	-33.5861	33.2127	0.781644	TRUE	0.0910235	1	conserved Plasmodium protein, unknown function
PFIT_1453000	883.81	467.114	167.321	168.54	421.696	760.855	284.043	231.504	425.468	90.5334	124.908	107.721	8.71928	0.022925	-1.98983	4.25479	TRUE	0.0912327	1	sortilin, putative
PFIT_1354400	342.887	186.412	481.717	456.098	366.779	273.689	300.751	370.407	314.949	626.875	586.775	606.825	8.52128	-0.219216	0.942897	3.11579	TRUE	0.0912663	1	histone-lysine N-methyltransferase, putative
PFIT_0833900	36.388	74.7815	29.0892	21.6025	40.4653	197.056	33.4168	39.6864	90.0531	15.0889	13.3622	14.2256	5.33334	1.20267	-2.7076	2.42663	TRUE	0.0912915	1	Plasmodium exported protein (PHISTb), unknown function
PFIT_1365100	85.372	65.0274	97.0416	162.834	102.569	41.0533	0	85.9872	42.3469	153.632	102.25	127.941	6.68429	-1.06894	1.38156	6.50212	TRUE	0.0914785	1	conserved Plasmodium protein, unknown function
PFIT_0703800	132.257	120.301	52.3606	48.3	88.3045	228.074	50.1252	48.5056	108.902	30.1778	28.4673	29.3226	6.4609	0.35922	-1.94702	3.69877	TRUE	0.0916529	1	peptide chain release factor, putative
PFIT_0618500	38.4874	45.5192	23.7368	16.5076	31.0627	77.5452	50.1252	52.9152	60.1952	9.60203	19.1719	14.3869	4.9486	0.988359	-2.07329	1.30905	TRUE	0.0917048	1	conserved Plasmodium protein, unknown function
PFIT_0104600	442.255	398.835	309.277	284.909	358.819	652.292	434.419	515.923	534.211	193.412	353.808	273.61	8.48593	0.588881	-0.975447	2.15479	TRUE	0.0917991	1	vacuolar ATP synthase subunit c, putative
PFIT_1328200	237.222	227.596	151.264	142.047	189.532	329.339	284.043	251.347	288.243	101.507	164.413	132.96	7.56382	0.610062	-1.11467	1.59364	TRUE	0.0918748	1	conserved Plasmodium protein, unknown function
PFIT_1024800	149.051	126.803	53.5242	43.6126	93.2478	243.583	16.7084	52.9152	104.402	6.85859	33.696	20.2773	6.54055	0.22336	-2.40376	5.19601	TRUE	0.0920047	1	conserved Plasmodium protein, unknown function
PFIT_1009600	143.453	79.1167	154.987	215.821	148.345	97.6157	167.084	97.0112	120.57	235.936	275.959	255.947	7.2168	-0.373751	1.15733	2.53274	TRUE	0.0922253	1	conserved Plasmodium protein, unknown function
PFIT_1241300	270.111	117.049	336.271	343.399	266.708	198.881	401.002	328.515	309.466	643.336	534.489	588.912	8.06259	0.17601	0.962826	4.79825	TRUE	0.0928544	1	conserved Plasmodium protein, unknown function
PFIT_1119100	4290.99	2986.93	5589.32	6074.99	4735.56	3391.01	4160.4	5002.69	4184.7	8126.06	6266.3	7196.18	12.2095	-0.178778	0.782175	3.12125	TRUE	0.0929709	1	insulinase, putative
PFIT_0817500	84.6722	36.8489	78.1918	83.5569	70.8174	15.509	16.7084	35.2768	22.4981	82.3031	67.392	74.8476	6.14919	-1.60322	1.67844	1.52085	TRUE	0.0929892	1	conserved Plasmodium protein, unknown function
PFIT_0935300	1109.84	151.731	173.837	312.421	436.956	58.387	33.4168	68.3488	53.3842	312.752	324.179	318.465	8.77123	-3.00072	2.54451	2.32453	TRUE	0.0930207	1	cAMP-dependent protein kinase catalytic subunit
PF_apicoplast_genome_103100	967.782	179.909	260.872	364.39	443.238	191.582	150.376	147.722	163.227	386.824	599.557	493.191	8.79185	-1.43414	1.58877	3.54658	TRUE	0.0933338	1	elongation factor Tu, putative
PFIT_0532700	308.599	480.119	498.473	738.562	506.438	205.267	300.751	253.552	253.19	331.956	621.052	476.504	8.98522	-1.02774	0.940919	3.58695	TRUE	0.0934466	1	conserved Plasmodium protein, unknown function
PFIT_1034500	599.003	93.206	46.31	86.2063	206.181	5.47378	0	11.024	5.49926	74.0728	110.964	92.5186	7.68748	-5.00997	3.85463	2.2742	TRUE	0.0936992	1	probable protein, unknown function
PFIT_0206600	15.3949	5.41895	14.4283	29.5506	16.1982	0.912297	0	4.4096	1.77397	31.5495	15.1051	23.3273	4.02527	-2.90718	3.42105	1.59935	TRUE	0.0939049	1	serine repeat antigen 8
PFIT_1019700	47.5844	13.0055	5.1197	14.4696	20.0448	1.82459	0	0	0.608198	8.23031	18.0099	13.1201	4.32181	-4.32901	3.7291	2.40352	TRUE	0.0939516	1	conserved Plasmodium protein, unknown function
PFIT_1012200	715.165	485.538	662.303	885.703	687.177	404.147	484.544	498.285	462.325	961.574	731.436	846.505	9.42534	-0.57769	0.877145	1.54626	TRUE	0.0940972	1	protein phosphatase, putative
PFIT_1216900	1007.67	1327.64	1539.17	1824.39	1424.72	904.086	1069.34	1223.66	1065.7	2008.2	1747.55	1877.87	10.4768	-0.420054	0.817952	1.72882	TRUE	0.0940998	1	snoRNA-associated small subunit rRNA processing protein, putative
PFIT_0208000.2	137.155	190.747	126.596	91.9126	136.603	207.091	250.626	160.95	206.223	32.9212	140.013	86.467	7.09044	0.574884	-1.21673	4.72232	TRUE	0.0941881	1	conserved Plasmodium protein, unknown function
PFIT_1127500	119.661	197.25	100.765	98.4341	129.027	253.618	100.25	119.059	157.643	42.5233	91.2116	66.8674	7.00757	0.342496	-1.27685	3.58346	TRUE	0.094254	1	steryl ester hydrolase, putative
PFIT_0615900	412.165	367.405	457.515	431.847	417.233	284.637	133.667	213.866	210.723	379.966	468.258	424.112	8.70521	-0.932838	0.956678	1.41621	TRUE	0.0943497	1	conserved Plasmodium protein, unknown function
PFIT_1403200	857.218	553.817	574.803	496.043	620.47	997.14	1086.05	1040.67	1041.28	488.332	633.253	560.792	9.27686	0.74535	-0.890033	1.43223	TRUE	0.0945174	1	26S proteasome regulatory subunit
PFIT_1124000	964.983	1323.31	1765.37	2100.54	1538.55	727.1	1102.76	875.306	901.721	1883.37	1278.12	1580.75	10.5879	-0.783752	0.821782	3.53901	TRUE	0.0946076	1	calcium-dependent protein kinase 7
PFIT_1132200	17.4943	21.6758	7.21413	7.13291	13.3793	30.1058	0	4.4096	11.5051	0	1.16193	0.580966	3.73389	-0.0213092	-4.2843	2.85144	TRUE	0.0947183	1	conserved Plasmodium protein, unknown function
PFIT_1127200	575.911	921.222	589.929	534.153	655.304	807.383	634.92	784.909	742.404	337.443	457.801	397.622	9.355	0.189308	-0.907692	1.72356	TRUE	0.0947508	1	DnaJ protein, putative
PFIT_0709000	135.755	79.1167	176.63	226.623	154.531	76.6329	133.667	108.035	106.112	227.705	230.643	229.174	7.27602	-0.600802	1.16515	2.60378	TRUE	0.0947592	1	conserved Plasmodium protein, unknown function
PFIT_0813600	11.1963	30.3461	16.5227	13.4506	17.8789	53.8255	33.4168	50.7104	45.9843	8.23031	8.71449	8.4724	4.15167	1.40627	-2.4734	0.700748	TRUE	0.0949452	1	conserved Plasmodium protein, unknown function
PFIT_1477500	636.091	539.728	813.567	781.97	692.839	485.342	467.836	520.333	491.17	1082.29	718.074	900.18	9.43714	-0.493431	0.869532	1.25786	TRUE	0.0950481	1	serine/threonine protein kinase, FIKK family, pseudogene (FIKK14)
PFIT_0813300	82.5729	96.4573	33.9762	35.4607	62.1168	173.336	16.7084	57.3248	82.4565	13.7172	27.8864	20.8018	5.95184	0.496288	-2.0575	4.09945	TRUE	0.0951866	1	aquaporin, putative (AQP2)
PFIT_1320300	767.648	135.474	144.05	274.107	330.32	34.6673	50.1252	57.3248	47.3724	220.847	219.605	220.226	8.36758	-2.81235	2.2276	2.28815	TRUE	0.0952938	1	conserved Plasmodium protein, unknown function
PFIT_0609300	37188.6	6908.08	3962.88	9023.13	14270.7	1107.53	451.127	533.562	697.406	5127.48	6765.35	5946.41	13.8008	-4.3528	3.08985	1.84893	TRUE	0.095657	1	histone H3
PFIT_0413900	309.298	559.236	703.261	806.426	594.555	391.375	300.751	445.37	379.165	953.344	471.163	712.254	9.21673	-0.63051	0.888365	4.86566	TRUE	0.0959418	1	CDK-related kinase
PFIT_1243800	3104.88	1790.42	3044.59	4835.3	3193.8	2564.47	2807.01	3252.08	2874.52	5113.76	4769.15	4941.46	11.6414	-0.152058	0.78134	3.94935	TRUE	0.0962049	1	translation initiation factor SUI1, putative
PFIT_1224700	24.492	86.7032	19.0825	18.7494	37.2568	113.125	0	24.2528	45.7925	2.74344	8.13352	5.43848	5.21316	0.395055	-3.13506	4.66135	TRUE	0.0962174	1	conserved Plasmodium protein, unknown function
PFIT_0924100	2167.19	1483.71	2318.99	2834.01	2200.97	1075.6	1704.26	1726.36	1502.07	3031.5	2170.49	2600.99	11.1043	-0.556881	0.797172	2.9925	TRUE	0.0962257	1	patatin-like phospholipase, putative
PFIT_1351500	51.783	62.8598	69.8141	45.4468	57.4759	108.563	133.667	88.192	110.141	24.6909	48.2202	36.4555	5.84433	0.912943	-1.55815	0.909342	TRUE	0.0967433	1	conserved Plasmodium protein, unknown function
PFIT_0513800	7.69747	2.16758	1.39628	2.03797	3.32483	4.56148	16.7084	4.4096	8.55983	0	0	0	1.72614	1.22747	-33.8505	0.575579	TRUE	0.0968163	1	secreted ookinete protein, putative
PFIT_1422600	391.871	615.593	406.085	329.744	435.823	525.483	484.544	524.743	511.59	178.323	350.322	264.323	8.76613	0.236546	-0.952567	2.54416	TRUE	0.09707	1	conserved Plasmodium protein, unknown function
PFIT_0831600	91.6699	16.2569	10.7048	24.4557	35.7718	0.912297	0	2.2048	1.03903	15.0889	15.1051	15.097	5.15913	-4.75847	3.51555	1.95394	TRUE	0.097127	1	conserved Plasmodium protein, unknown function
PFIT_1230400	1998.54	1691.8	1293.19	1236.23	1554.94	1706.91	2857.14	2658.99	2407.68	4720.08	3568.87	4144.48	10.6023	0.626616	0.787945	2.58012	TRUE	0.0972715	1	protein transport protein Sec13, putative
PFIT_0910700	1036.36	1023.1	1071.88	1144.93	1069.07	522.746	534.669	557.815	538.41	790.11	1141.02	965.563	10.0623	-0.989405	0.843096	0.517916	TRUE	0.0972863	1	DNA repair protein REV1, putative
PFIT_0832400	19.5936	4.33516	7.67955	11.8202	10.8571	0	0	0	0	5.48687	4.64773	5.0673	3.44176	-33.9273	32.8244	0.314412	TRUE	0.0973129	1	conserved Plasmodium protein, unknown function
PFIT_0713900	99.3674	50.9381	16.0572	18.7494	46.278	69.3345	0	8.8192	26.0512	0	7.55256	3.77628	5.52835	-0.664015	-2.85662	7.86542	TRUE	0.0973527	1	drug/metabolite exporter, drug/metabolite transporter
PFIT_1139600	25.8915	15.1731	34.6743	53.1911	32.2325	53.8255	66.8337	37.4816	52.7136	13.7172	9.87642	11.7968	5.01865	0.664286	-2.13229	1.2958	TRUE	0.0973849	1	unspecified product
PFIT_1200500	870.514	403.17	981.354	1102.54	839.395	737.136	1002.5	1062.71	934.118	2017.8	1284.52	1651.16	9.7145	0.148451	0.825779	4.9158	TRUE	0.0974386	1	serine/threonine protein kinase, FIKK family
PFIT_0825100	164.446	172.323	214.097	166.502	179.342	277.338	284.043	306.467	289.283	123.455	146.403	134.929	7.48718	0.690368	-1.09996	0.294141	TRUE	0.0975538	1	conserved Plasmodium membrane protein, unknown function
PFIT_1365600	726.361	760.821	948.076	1119.87	888.781	551.027	601.503	690.103	614.211	1131.67	1072.46	1102.07	9.79627	-0.53301	0.84264	1.00789	TRUE	0.0976118	1	signal recognition particle receptor alpha subunit
PFIT_1119400	186.839	274.199	376.996	421.86	314.974	186.109	317.46	240.323	247.964	504.792	438.629	471.711	8.30096	-0.384841	0.965197	2.69185	TRUE	0.09776	1	histone acetyltransferase, putative
PFIT_1320900	180.541	519.136	363.499	428.586	372.94	188.845	250.626	218.275	219.249	565.148	278.283	421.715	8.54236	-0.787219	0.962553	4.44973	TRUE	0.0982476	1	splicing factor, putative
PFIT_1364300	289.705	197.25	317.422	371.319	293.924	171.512	233.918	299.853	235.094	484.216	433.981	459.099	8.20116	-0.327399	0.968552	1.86633	TRUE	0.0982886	1	conserved Plasmodium protein, unknown function
PFIT_1233300	2426.1	1858.7	3281.26	3695.86	2815.48	1651.26	1670.84	1715.34	1679.14	3079.51	2712.53	2896.02	11.4595	-0.745908	0.78615	2.17016	TRUE	0.0983025	1	asparagine and aspartate rich protein 1
PFIT_0824000	1804.71	1074.04	2444.66	2723.96	2011.84	1078.33	1837.93	1823.37	1579.88	2680.34	2768.3	2724.32	10.9749	-0.355396	0.792193	4.84573	TRUE	0.098426	1	protein kinase 1
PFIT_0618900	54.5821	31.4299	45.6119	45.8544	44.3696	5.47378	0	8.8192	4.76433	27.4344	31.3722	29.4033	5.47276	-2.87579	2.28234	0.950502	TRUE	0.0986115	1	conserved Plasmodium protein, unknown function
PFIT_1421700	10232.7	20415.4	13903	18160.6	15677.9	7459.85	8337.5	9491.67	8429.67	14611.5	13944.3	14277.9	13.9364	-0.895166	0.760229	2.41697	TRUE	0.098674	1	surface protein, Pf113
PFIT_0921200	7.69747	17.3406	8.14498	6.11392	9.82425	30.1058	16.7084	15.4336	20.7493	0	2.90483	1.45241	3.28613	1.12085	-3.7353	1.87624	TRUE	0.0991578	1	conserved Plasmodium protein, unknown function
PFIT_1236700	151.15	233.015	116.59	86.6139	146.842	190.67	150.376	149.926	163.657	48.0101	91.7926	69.9014	7.19358	0.172893	-1.2306	2.71239	TRUE	0.0997219	1	ubiquitin-activating enzyme, putative
PFIT_0536500	5.59816	17.3406	12.1011	9.17088	11.0527	61.1239	0	11.024	24.0493	2.74344	1.7429	2.24317	3.46194	1.25582	-3.57782	2.68085	TRUE	0.0997694	1	rifin
PFIT_1113700	21.6929	4.33516	4.88699	7.13291	9.51198	0	0	0	0	8.23031	2.90483	5.56757	3.24837	-33.734	32.9508	0.572596	TRUE	0.0998048	1	conserved Plasmodium protein, unknown function
PFIT_0102100	105.665	178.825	97.0416	85.3911	116.731	224.425	66.8337	132.288	141.182	43.895	76.1065	60.0007	6.86299	0.347633	-1.29601	3.25544	TRUE	0.0999023	1	ATP-dependent RNA helicase, putative
PFIT_0209600	84.6722	75.8653	36.0706	36.2759	58.221	88.4928	50.1252	77.168	71.9287	13.7172	31.3722	22.5447	5.8577	0.356065	-1.70146	2.03973	TRUE	0.0999675	1	monocarboxylate transporter, putative
PFIT_0924500	1349.16	990.584	1476.1	2294.76	1527.65	725.276	1119.46	1212.64	1019.13	1854.56	1690.61	1772.59	10.5777	-0.590425	0.804233	3.72984	TRUE	0.100086	1	conserved Plasmodium protein, unknown function
PFIT_1024000	33.589	22.7596	9.30855	12.024	19.4203	48.3517	33.4168	33.072	38.2802	5.48687	7.55256	6.51971	4.27083	1.00838	-2.563	1.07245	TRUE	0.100196	1	conserved Plasmodium protein, unknown function
PFIT_1108700	170.044	497.46	386.77	448.966	375.81	426.043	534.669	557.815	506.175	274.344	246.329	260.337	8.55379	0.424696	-0.954906	3.66599	TRUE	0.100464	1	mechanosensitive ion channel protein
PFIT_0211200	1494.01	2500.3	1343.69	1087.05	1606.26	2324.53	2606.51	2760.41	2563.82	1374.46	1535.49	1454.98	10.6487	0.674839	-0.816641	3.10891	TRUE	0.100474	1	asparagine--tRNA ligase, putative
PFIT_0715600	915.299	304.545	339.297	516.422	518.891	226.25	350.877	346.154	307.76	607.671	562.375	585.023	9.01926	-0.770943	0.943829	4.84055	TRUE	0.100627	1	calcium-dependent protein kinase 4
PFIT_1037200.1	1637.46	1659.28	2102.1	2863.15	2065.5	1062.83	1002.5	1177.36	1080.9	2093.24	1664.47	1878.85	11.0126	-0.931514	0.794269	1.86137	TRUE	0.100675	1	antigen UB05
PFIT_0509600	205.732	354.399	182.215	175.062	229.352	445.201	317.46	295.443	352.701	139.915	206.824	173.37	7.83823	0.634517	-1.03204	2.48816	TRUE	0.100736	1	asparagine-tRNA ligase, putative
PFIT_0409800	22.3926	66.1112	9.77398	11.8202	27.5245	49.264	0	17.6384	22.3008	0	6.97159	3.48579	4.77057	-0.114016	-2.75454	7.02171	TRUE	0.100793	1	conserved Plasmodium protein, unknown function
PFIT_0513200	301.601	128.971	124.269	139.194	173.509	70.2468	50.1252	136.698	85.6899	211.245	187.071	199.158	7.43782	-0.944214	1.14352	3.7367	TRUE	0.100995	1	conserved Plasmodium protein, unknown function
PFIT_1204600	147.652	33.5975	76.7955	92.7278	87.6931	21.8951	33.4168	37.4816	30.9312	105.622	67.392	86.5072	6.45629	-1.54242	1.51759	2.8409	TRUE	0.101623	1	conserved Plasmodium protein, unknown function
PFIT_0420800	46.8846	44.4354	70.5123	69.4949	57.8318	40.1411	33.4168	50.7104	41.4228	133.057	107.479	120.268	5.85777	-0.444391	1.49561	0.587243	TRUE	0.101669	1	conserved Plasmodium protein, unknown function
PFIT_0404600	772.546	145.228	86.8022	209.096	303.418	11.8599	33.4168	17.6384	20.9717	120.711	172.547	146.629	8.24496	-3.96033	2.91182	2.05116	TRUE	0.101852	1	apical sushi protein
PFIT_0408300	72.0763	81.2843	18.1517	16.9152	47.1069	77.5452	16.7084	50.7104	48.3213	13.7172	13.3622	13.5397	5.54761	0.152918	-1.94217	4.11357	TRUE	0.102137	1	peptide chain release factor 2, putative
PFIT_1402000	4818.62	2428.77	6488.29	5327.47	4765.79	2933.03	3859.64	4048.01	3613.56	5987.55	6259.91	6123.73	12.2187	-0.400798	0.762264	4.26447	TRUE	0.102345	1	DnaJ protein, putative
PFIT_1218000	696.271	393.416	774.937	1009.2	718.457	472.57	668.337	685.693	608.866	1192.02	974.861	1083.44	9.49011	-0.248289	0.839233	3.5287	TRUE	0.102446	1	adaptor protein subunit, putative
PFIT_1005800	2547.86	6011.78	3825.35	3930.03	4078.76	2910.23	3258.14	3349.09	3172.49	6102.77	4667.48	5385.13	11.9938	-0.362934	0.763833	3.22381	TRUE	0.10268	1	DNA/RNA-binding protein Alba 3
PFIT_0714400	1026.56	464.946	272.508	238.647	500.666	705.205	233.918	280.01	406.378	79.5596	158.023	118.791	8.96717	-0.287184	-1.78509	3.9442	TRUE	0.102757	1	conserved Plasmodium protein, unknown function
PFIT_1408300	837.625	1835.94	1086.31	1136.78	1224.16	769.978	952.38	868.692	863.683	1753.06	1257.21	1505.13	10.257	-0.50857	0.806805	2.89894	TRUE	0.103411	1	pre-mRNA splicing factor, putative
PFIT_1436900.1	48.9839	70.4464	27.2275	26.2899	43.2369	102.177	16.7084	33.072	50.6526	15.0889	13.3622	14.2256	5.42667	0.34586	-1.94545	2.92019	TRUE	0.103481	1	ataxin-2 like protein, putative
PFIT_0820100	360.382	118.133	282.049	349.309	277.468	234.46	167.084	280.01	227.185	539.085	363.104	451.094	8.11852	-0.258632	0.956137	4.41377	TRUE	0.103639	1	conserved Plasmodium protein, unknown function
PFIT_0732200	40.5867	98.6249	33.2781	22.6215	48.7778	204.354	33.4168	41.8912	93.2208	9.60203	23.2386	16.4203	5.60284	0.983712	-2.53697	3.15923	TRUE	0.103725	1	Plasmodium exported protein, unknown function
PFIT_0809700	4289.59	3678.38	5436.43	6884.68	5072.27	3192.13	3391.81	3624.69	3402.88	6296.19	5218.82	5757.5	12.3086	-0.576092	0.758654	1.98531	TRUE	0.104026	1	vacuolar proton translocating ATPase subunit A, putative
PFIT_1322800	113.363	60.6923	28.1584	28.9392	57.7882	120.423	50.1252	24.2528	64.9337	23.3192	16.267	19.7931	5.84707	0.219991	-1.76866	4.62068	TRUE	0.104487	1	conserved Plasmodium protein, unknown function
PFIT_1402200	93.0694	306.713	121.477	104.344	156.401	432.429	116.959	88.192	212.527	63.099	46.4773	54.7881	7.28708	0.467007	-1.98043	3.48682	TRUE	0.104583	1	aminopeptidase, putative
PFIT_0826900	25.1917	10.8379	14.661	36.2759	21.7416	1.82459	0	4.4096	2.07807	20.5758	22.6577	21.6167	4.44633	-3.05671	3.04527	1.0431	TRUE	0.104655	1	conserved Plasmodium protein, unknown function
PFIT_1133700	34.9885	101.876	20.2461	11.0051	42.029	81.1944	33.4168	35.2768	49.9627	8.23031	18.0099	13.1201	5.37891	0.322552	-1.96671	5.0136	TRUE	0.104695	1	glycine cleavage H protein
PFIT_1232800	137.855	80.2005	100.998	102.306	105.34	62.0362	33.4168	57.3248	50.9259	134.428	133.041	133.735	6.71945	-0.967651	1.31137	0.758619	TRUE	0.104841	1	elongation factor G, putative
PFIT_0831800	122.46	28.1785	24.6677	51.5607	56.7167	18.2459	16.7084	13.2288	16.0611	79.5596	33.696	56.6278	5.82447	-1.82216	1.81464	3.37521	TRUE	0.104935	1	conserved Plasmodium protein, unknown function
PFIT_0617100	589.906	766.24	756.785	645.222	689.538	1011.74	935.671	1208.23	1051.88	444.437	719.236	581.836	9.42939	0.61372	-0.857115	1.29292	TRUE	0.104976	1	conserved Plasmodium protein, unknown function
PFIT_1346500	27.291	17.3406	26.0639	16.3038	21.7499	24.632	66.8337	41.8912	44.4523	6.85859	9.29545	8.07702	4.44369	0.953073	-2.37291	0.716593	TRUE	0.105074	1	conserved Plasmodium membrane protein, unknown function
PFIT_0423000	442.955	169.071	517.09	562.277	422.848	193.407	367.585	438.755	333.249	215.36	121.422	168.391	8.72625	-0.360014	-0.97551	6.68759	TRUE	0.105123	1	Plasmodium exported protein (PHISTb), unknown function
PFIT_1403700	1217.6	2606.52	1050.24	1077.88	1488.06	1556.38	1086.05	1236.89	1293.11	622.76	699.483	661.121	10.5385	-0.197143	-0.972342	3.57944	TRUE	0.105504	1	conserved Plasmodium protein, unknown function
PFIT_1431200	78.3743	70.4464	59.8074	70.3101	69.7345	169.687	83.5421	116.854	123.361	28.8061	65.6491	47.2276	6.12291	0.865387	-1.41513	1.45266	TRUE	0.105636	1	conserved Plasmodium protein, unknown function
PFIT_1242400	292.504	321.886	278.326	249.244	285.49	488.991	384.294	363.792	412.359	168.721	250.977	209.849	8.15649	0.537937	-0.978507	0.829535	TRUE	0.10581	1	queuine tRNA-ribosyltransferase, putative
PFIT_1209500	106.365	52.0219	28.1584	26.4937	53.2598	76.6329	16.7084	35.2768	42.8727	6.85859	17.429	12.1438	5.73017	-0.195039	-1.90555	3.80946	TRUE	0.106215	1	ABC transporter, (TAP family), putative
PFIT_1477900	389.072	203.753	377.462	405.964	344.063	247.232	350.877	299.853	299.321	559.661	553.079	556.37	8.4282	-0.223303	0.914969	1.8626	TRUE	0.106317	1	lysophospholipase, putative
PFIT_1034100	107.065	18.4244	10.4721	17.9342	38.4739	1.82459	0	4.4096	2.07807	30.1778	20.3338	25.2558	5.26372	-3.8821	3.27455	2.43075	TRUE	0.106382	1	ADP-ribosylation factor, putative
PFIT_1030600	61.5798	35.7651	10.4721	19.9721	31.9473	5.47378	16.7084	8.8192	10.3338	63.099	20.9148	42.0069	4.99091	-1.89044	2.28473	2.78612	TRUE	0.106645	1	MORN repeat-containing protein 1
PFIT_0625700	3961.4	7448.89	4258.43	3029.24	4674.49	7792.84	7000.83	7628.61	7474.09	4860	3871.56	4365.78	12.1903	0.677846	-0.776263	3.81751	TRUE	0.106659	1	pyruvate kinase
PFIT_0220900	0.69977	3.25137	1.86171	1.01899	1.70796	23.7197	0	2.2048	8.6415	0	0	0	0.755633	2.47318	-32.683	1.11732	TRUE	0.106673	1	Pfmc-2TM Maurer's cleft two transmembrane protein, pseudogene
PFIT_0608000	1439.43	1535.73	1649.94	1743.69	1592.2	1150.41	1353.38	1602.89	1368.89	2872.38	1827.72	2350.05	10.6369	-0.218283	0.779429	1.29967	TRUE	0.106794	1	Zn2 or Fe2 permease
PFIT_0834800	4272.1	15767	3817.2	1923.44	6444.93	13353.3	11712.6	13863.8	12976.6	4519.81	6865.27	5692.54	12.6537	1.01007	-1.18888	8.98643	TRUE	0.106796	1	histidine-rich protein II
PFIT_1341300	820.131	1649.53	1106.79	920.349	1124.2	1302.76	2205.51	2237.87	1915.38	1400.52	770.942	1085.73	10.134	0.764787	-0.815472	4.64776	TRUE	0.10696	1	aconitate hydratase
PFIT_1416600	261.714	529.973	115.426	88.2442	248.839	378.603	200.501	244.733	274.612	57.6122	131.879	94.7457	7.95595	0.160378	-1.54541	5.40511	TRUE	0.107126	1	conserved Plasmodium protein, unknown function
PFIT_0910600	185.439	148.479	104.488	82.7417	130.287	226.25	150.376	145.517	174.047	52.1253	99.9261	76.0257	7.02238	0.439959	-1.20602	2.44688	TRUE	0.107203	1	selenide water dikinase, putative
PFIT_1477200	9.79678	39.0165	31.4164	24.4557	26.1713	52.0009	100.25	116.854	89.7019	39.7798	12.7812	26.2805	4.70715	1.76138	-1.77126	3.12342	TRUE	0.107525	1	early transcribed membrane protein 14.2
PFIT_1209100.1	41.9862	14.0893	11.8684	23.0291	22.7432	2.73689	0	6.6144	3.1171	26.0626	27.3054	26.684	4.50651	-2.54623	2.77798	1.3789	TRUE	0.107888	1	cGMP-specific phosphodiesterase
PFIT_0529400	410.065	147.395	189.429	231.921	244.703	156.915	50.1252	101.421	102.82	241.422	214.376	227.899	7.93501	-1.1478	1.04442	4.30666	TRUE	0.107968	1	conserved Plasmodium protein, unknown function
PFIT_0536800	1466.72	3594.93	1910.58	1747.77	2180	2007.05	1988.3	1841.01	1945.45	1253.75	980.67	1117.21	11.0896	-0.164208	-0.800183	3.94655	TRUE	0.108055	1	erythrocyte membrane protein 1 (PfEMP1), pseudogene (VAR1CSA)
PFIT_1419900	867.715	946.149	1085.38	1387.04	1071.57	632.222	835.421	884.125	783.922	1443.05	1282.77	1362.91	10.066	-0.456193	0.802525	1.37153	TRUE	0.108237	1	DEAD/DEAH box ATP-dependent RNA helicase, putative
PFIT_0203600	745.255	1119.56	666.958	478.516	752.571	837.488	685.045	981.136	834.557	340.186	585.033	462.609	9.55437	0.159367	-0.857986	3.74601	TRUE	0.108285	1	conserved Plasmodium protein, unknown function
PFIT_0513700	280.608	120.301	95.1799	82.7417	144.708	176.986	50.1252	44.096	90.4023	12.3455	42.4105	27.378	7.17569	-0.621081	-1.76156	4.8082	TRUE	0.108313	1	deoxyribodipyrimidine photo-lyase, putative
PFIT_0809900	90.9701	151.731	129.389	90.2822	115.593	187.021	217.209	211.661	205.297	89.1617	90.6307	89.8962	6.851	0.823624	-1.18426	0.768478	TRUE	0.108597	1	gas41 homologue, putative
PFIT_0101700	437.356	409.673	468.453	324.853	410.084	749.908	517.961	372.611	546.827	260.626	320.693	290.66	8.67959	0.421282	-0.916534	1.92906	TRUE	0.108867	1	nucleoside transporter 4 (NT4)
PFIT_1360200	951.687	1295.13	1275.04	1395.81	1229.42	717.065	618.211	806.957	714.078	1241.4	1257.79	1249.6	10.2639	-0.775817	0.799198	0.790278	TRUE	0.108965	1	conserved Plasmodium protein, unknown function
PFIT_0717200	62.9793	106.211	66.3234	55.4329	72.7368	114.949	167.084	101.421	127.818	17.8323	75.5256	46.6789	6.18025	0.779308	-1.396	3.36309	TRUE	0.109021	1	conserved Plasmodium protein, unknown function
PFIT_1312600	135.056	133.306	34.6743	34.238	84.3185	176.986	50.1252	48.5056	91.8721	19.2041	36.0199	27.612	6.39214	0.184504	-1.77959	4.9438	TRUE	0.109061	1	DEAD box helicase, putative
PFIT_1221400	76.9747	123.552	49.8007	44.8354	73.7907	135.932	100.25	59.5296	98.5708	19.2041	51.125	35.1645	6.19831	0.428649	-1.47444	3.38507	TRUE	0.109062	1	FbpA domain protein, putative
PFIT_0307900	41.2864	21.6758	12.1011	12.4316	21.8737	48.3517	33.4168	6.6144	29.461	2.74344	6.39062	4.56703	4.4452	0.427819	-2.64653	2.51463	TRUE	0.109303	1	DNA polymerase epsilon subunit b, putative
PFIT_1246900	44.7853	23.8434	22.5732	22.6215	28.4559	57.4747	33.4168	24.2528	38.3814	10.9737	5.22869	8.10122	4.82874	0.461481	-2.29707	1.06754	TRUE	0.109329	1	conserved Plasmodium protein, unknown function
PFIT_0908400	449.952	49.8544	59.342	111.07	167.555	10.9476	0	8.8192	6.58892	58.9839	85.402	72.1929	7.38828	-4.42248	3.20868	2.35293	TRUE	0.109599	1	conserved Plasmodium protein, unknown function
PFIT_0501100	1133.63	2628.19	1265.73	1114.77	1535.58	3722.17	1570.59	1591.87	2294.88	1242.78	815.095	1028.94	10.5842	0.583988	-1.16162	4.15355	TRUE	0.109631	1	Plasmodium exported protein, unknown function
PFIT_0810000	478.643	506.13	423.539	384.769	448.27	650.468	350.877	423.322	474.889	91.9051	415.391	253.648	8.80756	0.105428	-0.918327	7.11283	TRUE	0.109713	1	RNA helicase, putative
PFIT_1017800	1725.63	1394.84	1469.12	1732.68	1580.57	1292.72	1420.22	1757.23	1490.06	2847.69	2240.79	2544.24	10.6263	-0.0840664	0.770556	0.851013	TRUE	0.109843	1	conserved Plasmodium protein, unknown function
PFIT_0833200	9.79678	44.4354	57.0149	58.8974	42.5361	47.4394	116.959	103.626	89.3413	32.9212	22.0767	27.499	5.41603	1.01951	-1.66178	3.92837	TRUE	0.110024	1	sporozoite invasion-associated protein 2 (SIAP-2)
PFIT_0610700	199.435	123.552	267.388	252.301	210.669	444.288	467.836	595.296	502.473	352.532	167.318	259.925	7.72221	1.25436	-0.958683	3.4055	TRUE	0.110659	1	60S ribosomal protein L39, putative
PFIT_0518600	771.147	1007.92	895.482	812.336	871.723	696.995	651.628	793.728	714.117	1403.27	1098.03	1250.65	9.7675	-0.28244	0.803023	0.617931	TRUE	0.111642	1	ATP-dependent RNA helicase DDX23, putative
PFIT_0204200	48.2841	22.7596	13.4974	9.98607	23.6318	56.5624	16.7084	15.4336	29.5681	5.48687	5.22869	5.35778	4.55619	0.409294	-2.54584	2.21924	TRUE	0.112591	1	ubiE/COQ5 methyltransferase, putative
PFIT_0829800	96.5683	122.468	108.677	118.202	111.479	91.2297	66.8337	108.035	88.6995	24.6909	44.7344	34.7126	6.80046	-0.292142	-1.37909	0.753293	TRUE	0.112652	1	conserved Plasmodium protein, unknown function
PFIT_1206700	1794.91	1952.99	2052.77	2394.62	2048.82	1358.41	1570.59	1611.71	1513.57	2440.29	2682.9	2561.59	11.0007	-0.438518	0.760709	0.489837	TRUE	0.112801	1	small subunit rRNA processing factor, putative
PFIT_1474300	631.193	552.733	315.327	308.957	452.052	553.764	401.002	319.696	424.821	133.057	316.045	224.551	8.81863	-0.0809097	-0.921152	5.14283	TRUE	0.112879	1	DnaJ protein, putative
PFIT_0621200	39.8869	82.3681	102.627	94.3582	79.81	95.7911	200.501	167.565	154.619	50.7536	70.8778	60.8157	6.32132	0.912859	-1.30339	2.33131	TRUE	0.11302	1	vacuolar transporter chaperone, putative
PFIT_1323600	431.758	314.299	558.048	617.914	480.505	337.55	384.294	427.731	383.192	685.859	701.226	693.542	8.90997	-0.329529	0.857451	1.7197	TRUE	0.113366	1	MSF1-like protein, putative
PFIT_1444100	4712.25	3889.72	6550.89	6918.92	5517.95	2762.43	3742.68	3964.23	3489.78	6095.92	5532.54	5814.23	12.4301	-0.662562	0.737813	2.32186	TRUE	0.113672	1	guanine nucleotide exchange factor, putative
PFIT_1107400	74.8754	92.1222	69.8141	73.5708	77.5956	150.529	50.1252	68.3488	89.6677	37.0364	31.3722	34.2043	6.27633	0.27921	-1.46254	1.46224	TRUE	0.113808	1	DEAD/DEAH box helicase, putative
PFIT_0805100	570.313	623.179	623.906	532.115	587.378	512.711	735.17	727.584	658.488	1209.86	1092.22	1151.04	9.19798	0.156321	0.814248	0.662403	TRUE	0.113946	1	rRNA processing WD-repeat protein, putative
PFIT_1329200	20.9931	32.5137	14.1955	18.3418	21.511	60.2116	16.7084	26.4576	34.4592	0	12.7812	6.39062	4.42045	0.766615	-2.44265	4.86125	TRUE	0.114024	1	conserved Plasmodium protein, unknown function
PFIT_0919800	79.7738	156.066	58.1784	38.5177	83.1339	185.196	50.1252	112.445	115.922	34.293	60.4204	47.3567	6.36878	0.563601	-1.35844	4.88429	TRUE	0.114068	1	pyridoxal 5'-phosphate dependent enzyme class III, putative
PFIT_1114300	189.638	231.931	235.274	295.302	238.036	413.27	384.294	368.202	388.589	248.281	148.146	198.214	7.89597	0.707515	-0.976147	1.17189	TRUE	0.11442	1	GTP binding protein, putative
PFIT_0213300	470.246	437.851	567.123	675.588	537.702	347.585	317.46	330.72	331.922	593.954	613.5	603.727	9.07156	-0.691849	0.858137	0.713568	TRUE	0.114877	1	conserved Plasmodium protein, unknown function
PFIT_1107300	419.862	629.682	404.224	294.691	437.115	513.623	417.71	326.311	419.215	128.941	313.141	221.041	8.77019	-0.0564253	-0.919754	4.2703	TRUE	0.114985	1	conserved Plasmodium protein, unknown function
PFIT_0629500	536.724	266.612	252.494	197.887	313.429	532.781	367.585	385.84	428.736	159.119	290.483	224.801	8.29067	0.465814	-0.940118	4.53109	TRUE	0.114995	1	conserved Plasmodium protein, unknown function
PFIT_0217000	357.583	370.656	231.317	216.025	293.895	466.184	217.209	262.371	315.255	113.853	212.633	163.243	8.19716	0.135691	-0.976893	3.57014	TRUE	0.115534	1	conserved Plasmodium protein, unknown function
PFIT_1209100.2	37.7876	13.0055	9.77398	22.0101	20.6443	2.73689	0	2.2048	1.64723	12.3455	24.9815	18.6635	4.36689	-3.21461	3.07589	1.04844	TRUE	0.11559	1	cGMP-specific phosphodiesterase
PFIT_0820700	13.9954	1.08379	1.629	1.63038	4.58464	0	0	0	0	12.3455	3.48579	7.91563	2.19222	-31.2351	32.0206	0.940582	TRUE	0.115798	1	conserved Plasmodium protein, unknown function
PFIT_1117700	50.3835	7.58653	6.05056	8.96708	18.2469	2.73689	0	2.2048	1.64723	17.8323	21.4957	19.664	4.18571	-3.039	3.15227	2.14654	TRUE	0.115979	1	conserved Plasmodium protein, unknown function
PFIT_0910500	254.716	217.842	213.398	204.613	222.642	485.342	367.585	396.864	416.597	245.538	184.747	215.142	7.79817	0.914207	-0.965082	0.537161	TRUE	0.116003	1	conserved Plasmodium protein, unknown function
PFIT_0917000	529.026	553.817	637.868	558.201	569.728	363.094	334.168	359.383	352.215	562.404	709.94	636.172	9.15435	-0.688639	0.848192	0.303316	TRUE	0.116088	1	conserved Plasmodium protein, unknown function
PFIT_1223600	63.6791	40.1002	14.661	13.4506	32.9727	70.2468	0	17.6384	29.2951	2.74344	9.87642	6.30993	5.03628	0.00732521	-2.34342	5.52918	TRUE	0.116109	1	50S ribosomal protein L24, putative,mitochondrial ribosomal protein L24-2 precursor, putative
PFIT_0807400	393.271	371.74	514.065	534.153	453.307	344.848	267.335	418.912	343.698	610.415	654.748	632.581	8.82537	-0.378852	0.858776	1.10133	TRUE	0.11621	1	U2 snRNA/tRNA pseudouridine synthase, putative
PFIT_1214700	143.453	188.58	114.262	123.297	142.398	340.287	167.084	152.131	219.834	83.6748	123.746	103.71	7.15103	0.659053	-1.10969	2.36919	TRUE	0.116245	1	conserved Plasmodium protein, unknown function
PFIT_1446000	5381.93	8225.97	3609.86	4930.06	5536.95	12303.2	5162.9	6329.98	7932.04	4274.27	4151	4212.64	12.4347	0.520613	-0.914851	4.22332	TRUE	0.117143	1	fructose-bisphosphate aldolase
PFIT_1021900	447.853	1278.87	648.573	542.916	729.554	400.498	484.544	421.117	435.386	1037.02	607.109	822.064	9.50972	-0.75217	0.924656	4.18785	TRUE	0.117437	1	pre-mRNA splicing factor, putative
PFIT_0406900	295.303	390.165	372.342	342.176	349.996	554.676	484.544	564.429	534.55	264.742	308.493	286.617	8.45105	0.617456	-0.904684	0.37961	TRUE	0.117483	1	zinc finger, RAN binding protein, putative
PFIT_1347600	122.46	78.0329	55.8513	54.8215	77.7914	130.458	16.7084	28.6624	58.6097	15.0889	27.8864	21.4876	6.27888	-0.271859	-1.56686	4.85202	TRUE	0.117509	1	conserved Plasmodium membrane protein, unknown function
PFIT_0601000	861.417	1129.31	1112.6	1127.61	1057.74	769.066	668.337	881.92	773.108	1426.59	1245.59	1336.09	10.0468	-0.444749	0.781513	0.658134	TRUE	0.117664	1	ATP-dependent RNA helicase, putative
PFIT_1352500	645.888	710.966	361.172	329.336	511.841	572.922	551.378	401.274	508.525	160.491	385.761	273.126	8.99763	-0.0125018	-0.886759	5.23743	TRUE	0.117877	1	conserved Plasmodium protein, unknown function
PFIT_bin08400	0	14.0893	3.72342	2.03797	4.96267	54.7378	0	2.2048	18.9809	0	0.580966	0.290483	2.29264	2.03626	-5.89444	4.27775	TRUE	0.11789	1	rifin
PFIT_1137100	1391.84	1540.07	1917.1	2327.57	1794.14	896.788	1086.05	1071.53	1018.12	1379.95	2060.1	1720.03	10.8094	-0.821343	0.760613	1.90215	TRUE	0.118479	1	conserved Plasmodium protein, unknown function
PFIT_1437400	960.085	163.652	126.364	242.111	373.053	31.0181	16.7084	30.8672	26.1979	128.941	232.967	180.954	8.54308	-3.78641	2.74334	1.8493	TRUE	0.118906	1	conserved Plasmodium protein, unknown function
PFIT_1248800	120.36	182.077	231.085	196.053	182.394	223.513	367.585	500.49	363.863	246.909	119.098	183.004	7.51242	0.990766	-0.992528	3.69878	TRUE	0.119163	1	conserved Plasmodium protein, unknown function
PFIT_0502500	1456.92	1740.57	1982.02	2102.58	1820.52	957.911	1587.3	1481.63	1342.28	3046.59	1454.74	2250.66	10.8303	-0.447488	0.752627	3.56633	TRUE	0.119278	1	merozoite surface protein 8
PFIT_1302700	2077.62	1351.49	1911.05	1914.47	1813.66	911.384	1503.76	1585.25	1333.46	2393.65	2081.6	2237.62	10.8249	-0.449705	0.752421	2.10985	TRUE	0.119342	1	sodium/hydrogen exchanger, Na , H antiporter
PFIT_0603000	1484.91	175.574	99.6015	179.342	484.857	14.5967	0	17.6384	10.7451	145.402	218.443	181.923	8.92132	-5.36075	3.9468	2.31665	TRUE	0.119498	1	SPE2-interacting protein
PFIT_0621000	99.3674	96.4573	106.35	101.491	100.916	136.844	200.501	123.469	153.605	63.099	63.3253	63.2122	6.65752	0.567924	-1.24326	0.370962	TRUE	0.119773	1	conserved Plasmodium protein, unknown function
PFIT_1471700	174.943	337.059	173.604	145.715	207.83	307.444	217.209	196.227	240.294	94.6485	140.594	117.621	7.69581	0.225866	-1.03971	2.7166	TRUE	0.120248	1	RAP protein, putative
PFIT_0219700	62.9793	278.534	58.6439	67.2531	116.853	416.007	16.7084	28.6624	153.793	17.8323	12.2003	15.0163	6.86705	0.420163	-3.38221	3.74153	TRUE	0.12031	1	Plasmodium exported protein, unknown function
PFIT_0405000	802.636	1217.1	567.356	481.166	767.064	1086.55	1537.17	1280.99	1301.57	751.702	728.531	740.116	9.5815	0.757696	-0.807665	3.96191	TRUE	0.120362	1	cytosolic glyoxalase II
PFIT_1438500	203.633	29.2623	26.9948	44.4278	76.0795	8.21067	0	2.2048	3.47182	35.6647	38.3437	37.0042	6.24876	-4.07779	3.03894	2.43571	TRUE	0.120473	1	conserved Plasmodium protein, unknown function
PFIT_1132000	69.2772	192.915	38.3978	38.9253	84.8787	107.651	16.7084	46.3008	56.8867	19.2041	7.55256	13.3783	6.40267	-0.491656	-2.18828	3.82026	TRUE	0.120851	1	conserved Plasmodium protein, unknown function
PFIT_0523200	7980.18	5488.31	10267.6	11675.8	8852.95	7042.93	9373.42	9147.72	8521.36	15873.5	12089.3	13981.4	13.1121	-0.0559463	0.715059	3.18432	TRUE	0.121313	1	multidrug resistance protein, putative
PFIT_1403600	783.043	1569.33	1162.41	923.202	1109.49	1037.28	1570.59	1318.47	1308.78	582.98	915.021	749.001	10.1152	0.231042	-0.796234	3.21798	TRUE	0.121349	1	pre-mRNA splicing factor, putative
PFIT_1105500.2	17.4943	16.2569	5.1197	2.85316	10.431	53.8255	0	24.2528	26.0261	1.37172	5.22869	3.30021	3.36591	1.46353	-3.05696	3.59976	TRUE	0.121429	1	RNA polymerase subunit, putative
PFIT_0824100	117.561	123.552	119.149	90.8936	112.789	40.1411	50.1252	46.3008	45.5224	97.392	120.841	109.116	6.81655	-1.33779	1.29248	0.270272	TRUE	0.121744	1	conserved Plasmodium protein, unknown function
PFIT_1010900	719.364	638.352	462.635	345.233	541.396	813.769	785.295	650.416	749.827	351.16	481.04	416.1	9.07923	0.469139	-0.846259	2.45063	TRUE	0.121767	1	proteasome subunit beta type-5
PFIT_1442600	291.804	378.243	215.26	151.218	259.131	400.498	334.168	328.515	354.394	120.711	244.006	182.358	8.01437	0.460757	-0.959384	3.53006	TRUE	0.121777	1	FACT complex subunit SSRP1, putative
PFIT_1200700	150.451	813.927	187.8	182.806	333.746	623.099	100.25	39.6864	254.345	49.3819	25.5625	37.4722	8.38188	-0.377953	-2.77945	4.1712	TRUE	0.121809	1	Plasmodium exported protein (PHISTb), unknown function
PFIT_1322600	2354.03	2719.23	3239.61	2756.16	2767.25	4102.6	3141.18	3307.2	3516.99	2119.3	2054.3	2086.8	11.4343	0.347607	-0.754888	0.706273	TRUE	0.122101	1	60S ribosomal protein L23a, putative
PFIT_0724600	12124.2	37364.8	45118.1	26287	30223.5	47184.9	18746.8	17045.3	27659	109364	33081.4	71222.8	14.8834	-0.127713	1.36437	4.84235	TRUE	0.122217	1	28S ribosomal RNA
PFIT_1230500	356.183	769.491	487.303	594.069	551.761	264.566	284.043	365.997	304.869	614.53	486.268	550.399	9.10726	-0.849448	0.845816	2.32579	TRUE	0.122428	1	conserved Plasmodium protein, unknown function
PFIT_0528100	374.377	314.299	399.802	321.185	352.416	447.938	534.669	632.778	538.462	292.176	288.159	290.167	8.46148	0.610542	-0.891356	0.565236	TRUE	0.122708	1	conserved Plasmodium membrane protein, unknown function
PFIT_1250500	62.2795	41.184	23.2714	24.8633	37.8996	95.7911	0	30.8672	42.2195	9.60203	13.9432	11.7726	5.23945	0.316658	-1.98847	4.9061	TRUE	0.122975	1	Hbeta58/Vps26 protein homolog, putative
PFIT_1020700	123.859	19.5082	26.0639	36.4797	51.4778	9.12297	0	2.2048	3.77592	28.8061	26.7244	27.7653	5.68508	-3.33567	2.44519	2.94238	TRUE	0.123093	1	conserved Plasmodium protein, unknown function
PFIT_0921100.1	62.2795	40.1002	39.3286	33.6266	43.8337	109.476	133.667	81.5776	108.24	32.9212	42.4105	37.6659	5.45162	1.27943	-1.49192	0.773903	TRUE	0.123175	1	ubiquitin conjugating enzyme, putative
PFIT_0107300	149.751	249.272	145.446	126.966	167.859	258.18	233.918	147.722	213.273	113.853	87.1449	100.499	7.38797	0.340827	-1.08068	1.88952	TRUE	0.123308	1	conserved Plasmodium protein, unknown function
PFIT_1413000	215.529	41.184	35.8379	65.0114	89.3906	10.9476	0	13.2288	8.05879	32.9212	68.554	50.7376	6.48138	-3.19896	2.38568	2.96265	TRUE	0.12335	1	p1/s1 nuclease, putative
PFIT_1403500	2068.52	2502.47	1878	1657.89	2026.72	2124.74	1988.3	2687.65	2266.9	1120.69	1553.5	1337.1	10.9846	0.164431	-0.763677	1.45004	TRUE	0.123368	1	40S ribosomal protein S31/UBI, putative
PFIT_0713300	412.864	74.7815	52.3606	73.7746	153.445	6.38608	0	4.4096	3.59856	32.9212	58.0966	45.5089	7.26121	-5.10263	3.35095	1.84501	TRUE	0.123417	1	conserved Plasmodium protein, unknown function
PFIT_0906500	175.642	218.926	258.08	261.676	228.581	145.055	83.5421	143.312	123.97	227.705	285.254	256.48	7.83757	-0.827021	0.99322	1.07898	TRUE	0.123428	1	Maf-like protein, putative
PFIT_0626000	4046.77	4812.03	5613.75	6898.13	5342.67	2716.82	3592.31	3611.46	3306.86	5462.18	5414.6	5438.39	12.3835	-0.69386	0.719366	1.61012	TRUE	0.123432	1	ankyrin-repeat protein, putative
PFIT_1332500	367.379	267.696	155.22	193.607	245.976	390.463	250.626	169.77	270.286	139.915	133.622	136.769	7.94026	0.15007	-0.995172	3.52333	TRUE	0.123591	1	ubiquitin-activating enzyme
PFIT_0835400	2.79908	7.58653	5.1197	6.52151	5.50671	40.1411	0	2.2048	14.1153	0	1.16193	0.580966	2.45951	1.49564	-4.5587	2.80318	TRUE	0.123615	1	stevor
PFIT_0505800	605.301	854.027	419.35	316.09	548.692	945.139	1002.5	970.112	972.586	587.095	510.669	548.882	9.09759	0.82665	-0.824348	3.68458	TRUE	0.1237	1	small ubiquitin-related modifier, putative
PFIT_1029700	1337.96	1641.94	3039.94	4275.26	2573.78	681.486	1487.05	1505.88	1224.8	2411.48	2337.23	2374.35	11.33	-1.07783	0.961122	5.37749	TRUE	0.123876	1	conserved Plasmodium protein, unknown function
PFIT_1407800	1067.15	108.379	90.7584	186.882	363.292	21.8951	16.7084	33.072	23.8918	223.59	220.767	222.179	8.50485	-3.89712	3.18784	1.98104	TRUE	0.12389	1	glideosome associated protein with multiple membrane spans 3
PFIT_0517000	3137.07	5880.65	4072.02	3182.3	4068.01	6240.11	4962.4	5026.95	5409.82	3388.14	3081.44	3234.79	11.9899	0.412405	-0.742927	2.4177	TRUE	0.123896	1	60S ribosomal protein L8, putative
PFIT_1025800	39.1871	14.0893	9.30855	15.8962	19.6203	41.0533	16.7084	6.6144	21.4587	1.37172	4.64773	3.00972	4.29124	0.185746	-2.83078	2.21621	TRUE	0.123937	1	conserved Plasmodium protein, unknown function
PFIT_1100300	0.69977	7.58653	2.09442	1.63038	3.00278	17.3336	0	2.2048	6.51281	0	0	0	1.56828	1.27523	-32.2977	1.19736	TRUE	0.124314	1	stevor
PFIT_0828200	23.7922	15.1731	10.2394	7.3367	14.1353	52.9132	83.5421	26.4576	54.3043	12.3455	10.4574	11.4014	3.8104	1.88802	-2.19146	1.44068	TRUE	0.124433	1	conserved protein, unknown function
PFIT_1402700	654.285	385.829	185.706	201.759	356.895	475.307	250.626	227.094	317.676	108.366	162.089	135.228	8.47796	-0.1516	-1.2447	4.36181	TRUE	0.124557	1	choline kinase
PFIT_0415400	1172.12	1284.29	803.095	671.716	982.804	1882.07	1687.55	1552.18	1707.27	1235.92	753.513	994.715	9.93982	0.798237	-0.780904	2.95912	TRUE	0.124747	1	small GTP-binding protein sar1
PFIT_1011300	5326.65	10225.6	7828.96	8508.54	7972.43	4549.62	3993.31	4389.76	4310.9	7153.51	6983.21	7068.36	12.9608	-0.886016	0.712395	1.77078	TRUE	0.124764	1	QF122 antigen
PFIT_0314200	25.1917	15.1731	8.37769	10.8013	14.8859	15.509	33.4168	0	16.3086	1.37172	1.16193	1.26682	3.89135	-0.0680562	-3.49651	3.51537	TRUE	0.124982	1	DER1-like protein
PFIT_0914100	222.527	234.099	218.285	204.613	219.881	417.832	534.669	372.611	441.704	186.554	269.568	228.061	7.78006	0.991343	-0.935848	0.703509	TRUE	0.125224	1	pseudouridylate synthase, putative
PFIT_1119000	440.855	1207.34	678.826	578.581	726.401	1432.31	618.211	815.776	955.431	587.095	411.324	499.21	9.5037	0.409477	-0.950641	4.81086	TRUE	0.125565	1	heat shock protein 90, putative
PFIT_1110700	1733.33	2569.67	1733.72	1529.09	1891.45	2714.08	2205.51	2292.99	2404.2	1658.41	1190.98	1424.69	10.8849	0.348416	-0.757361	1.78654	TRUE	0.126361	1	apicoplast ribosomal protein L36e precursor, putative
PFIT_1135000	223.227	33.5975	40.9576	62.5658	90.0869	6.38608	0	13.2288	6.53829	48.0101	43.5724	45.7913	6.49277	-3.52022	2.54403	2.67363	TRUE	0.126708	1	conserved Plasmodium protein, unknown function
PFIT_0513400	1269.38	684.955	792.623	689.243	859.051	2399.34	1136.17	1278.78	1604.77	972.548	858.667	915.608	9.74645	0.910594	-0.818702	3.90988	TRUE	0.127203	1	purine nucleoside phosphorylase (PNP)
PFIT_1322200	32.1894	61.776	53.0587	47.8924	48.7291	124.072	233.918	222.685	193.558	119.339	44.1534	81.7464	5.60528	1.96793	-1.22969	2.71328	TRUE	0.127451	1	beta-hydroxyacyl-ACP dehydratase
PFIT_0816200	980.378	1469.62	1161.47	1021.64	1158.28	1182.34	1219.71	974.522	1125.52	2463.61	1309.5	1886.55	10.1774	-0.0442825	0.747749	2.34003	TRUE	0.127601	1	conserved Plasmodium protein, unknown function
PFIT_0535700	9.79678	23.8434	4.42156	3.66835	10.4325	57.4747	16.7084	11.024	28.4024	0	7.55256	3.77628	3.35926	1.53121	-2.89566	4.85307	TRUE	0.127614	1	unspecified product
PFIT_0519100	28.6906	35.7651	12.5665	15.2848	23.0767	66.5977	16.7084	4.4096	29.2386	6.85859	4.64773	5.75316	4.52027	0.434474	-2.44536	3.24289	TRUE	0.127632	1	conserved Plasmodium protein, unknown function
PFIT_0724500	12060.5	37627	45222.1	26210.4	30280	47911.1	19715.9	17142.3	28256.4	110264	33277.7	71771	14.8861	-0.0995928	1.34462	4.8449	TRUE	0.127652	1	28S ribosomal RNA
PFIT_0407700	785.142	956.987	1325.07	1531.33	1149.63	707.942	902.254	1056.1	888.765	1648.81	1347.84	1498.32	10.1676	-0.373757	0.755002	2.61075	TRUE	0.127882	1	U4/U6 small nuclear ribonucleoprotein PRP31, putative
PFIT_1018600	340.088	48.7706	34.6743	64.6038	122.034	3.64919	0	4.4096	2.68626	23.3192	54.0298	38.6745	6.93076	-5.19268	3.53746	1.8543	TRUE	0.127992	1	conserved Plasmodium protein, unknown function
PFIT_0220000	265.213	623.179	364.662	417.988	417.761	1638.48	718.462	725.379	1027.44	681.744	262.016	471.88	8.70581	1.30688	-1.13224	4.37365	TRUE	0.128192	1	Plasmodium exported protein (hyp9), unknown function
PFIT_1359500	69.2772	85.6194	74.7011	43.6126	68.3026	142.318	116.959	121.264	126.847	28.8061	72.6207	50.7134	6.09068	0.906871	-1.32112	1.70498	TRUE	0.128304	1	conserved Plasmodium protein, unknown function
PFIT_1365900	1218.3	2603.26	2606.86	2259.09	2171.88	1023.6	1086.05	1355.95	1155.2	1927.26	1921.25	1924.26	11.0848	-0.908836	0.734146	2.91052	TRUE	0.128389	1	conserved Plasmodium protein, unknown function
PFIT_1440800	89.5706	15.1731	18.6171	25.4747	37.2089	2.73689	0	2.2048	1.64723	4.11515	26.7244	15.4198	5.21647	-4.05157	2.79951	2.74491	TRUE	0.128459	1	conserved Plasmodium protein, unknown function
PFIT_0716000	164.446	301.294	138.93	125.539	182.552	246.32	183.793	132.288	187.467	58.9839	119.098	89.0409	7.50819	0.0488673	-1.07253	3.58925	TRUE	0.128498	1	thioredoxin-like protein
PFIT_1340600	2959.33	4580.1	3928.67	3250.77	3679.72	5585.99	4995.82	5553.89	5378.57	3382.66	3088.41	3235.54	11.8453	0.54846	-0.734021	0.986582	TRUE	0.128681	1	60S ribosomal protein L18-2, putative
PFIT_0320500	355.483	238.434	93.5509	202.575	222.511	355.796	150.376	70.5536	192.242	61.7273	93.5355	77.6314	7.79631	-0.185378	-1.32863	5.49994	TRUE	0.128779	1	conserved Plasmodium protein, unknown function
PFIT_1469900	283.407	743.48	385.141	404.13	454.04	249.969	300.751	264.576	271.766	486.96	485.687	486.324	8.82502	-0.752395	0.853138	2.99691	TRUE	0.129256	1	U2 snRNP auxiliary factor, putative
PFIT_1127900	279.208	203.753	385.141	355.423	305.881	218.039	334.168	319.696	290.634	593.954	454.896	524.425	8.25891	-0.0950871	0.869993	1.97718	TRUE	0.129361	1	protein phosphatase, putative
PFIT_1335200	406.566	220.009	392.821	423.491	360.722	300.146	317.46	302.058	306.554	555.546	549.594	552.57	8.49628	-0.240241	0.853945	1.43324	TRUE	0.129449	1	conserved Plasmodium protein, unknown function
PFIT_0833800	96.5683	332.724	63.9963	84.7797	144.517	435.166	116.959	116.854	222.993	71.3293	44.7344	58.0319	7.17218	0.648496	-1.96459	3.80881	TRUE	0.129904	1	Plasmodium exported protein, unknown function
PFIT_1204800	55.2818	2.16758	8.37769	9.57847	18.8514	1.82459	0	0	0.608198	10.9737	12.2003	11.587	4.23511	-4.26556	3.56603	3.17517	TRUE	0.130044	1	conserved Plasmodium protein, unknown function
PFIT_bin06100	9.09701	13.0055	13.4974	13.8582	12.3645	30.1058	33.4168	15.4336	26.3187	67.2142	110.384	88.7988	3.63129	1.0312	1.81203	0.645425	TRUE	0.130068	1	B_ITvar19 - erythrocyte membrane protein 1, PfEMP1, putative
PFIT_1410400	495.437	52.0219	61.2037	100.88	177.386	15.509	16.7084	15.4336	15.8837	100.135	127.812	113.974	7.47048	-3.49015	2.85256	1.9615	TRUE	0.130316	1	conserved Plasmodium membrane protein, unknown function
PFIT_0712100	2654.93	1154.24	1531.26	1713.73	1763.54	1241.64	1319.96	1433.12	1331.57	2274.31	2145.51	2209.91	10.7843	-0.405347	0.73072	2.80426	TRUE	0.130413	1	histone H2B variant (H2B.Z)
PFIT_1426200	51.783	41.184	26.0639	19.3607	34.5979	91.2297	50.1252	48.5056	63.2868	17.8323	20.3338	19.0831	5.10614	0.910991	-1.76011	1.26155	TRUE	0.1311	1	enoyl-CoA hydratase, putative
PFIT_1448400	790.74	1261.53	1123.54	1085.63	1065.36	645.906	902.254	1153.11	900.424	1862.79	1162.51	1512.65	10.057	-0.244089	0.749301	2.71999	TRUE	0.131442	1	conserved Plasmodium protein, unknown function
PFIT_0201700	49.6837	94.2898	45.3792	48.0962	59.3622	74.8083	33.4168	11.024	39.7497	9.60203	14.5241	12.0631	5.88736	-0.523585	-1.75776	3.08731	TRUE	0.131616	1	conserved Plasmodium protein, unknown function
PFIT_1225200	209.231	184.244	323.472	348.086	266.258	191.582	100.25	180.794	157.542	278.459	345.094	311.776	8.05903	-0.702676	0.928926	2.25842	TRUE	0.131665	1	small subunit rRNA processing factor, putative
PFIT_0718900	3314.81	3088.8	4584	4295.44	3820.76	1721.5	3308.27	3104.36	2711.38	5294.83	3538.66	4416.75	11.8998	-0.499919	0.708677	3.32152	TRUE	0.13171	1	phosphoinositide-binding protein, putative
PFIT_0805000	211.331	70.4464	62.3673	51.9683	99.0281	228.074	66.8337	28.6624	107.857	27.4344	27.3054	27.3699	6.6285	0.156532	-2.01057	3.96473	TRUE	0.132129	1	1-cys peroxiredoxin
PFIT_1137400.1	56.6814	14.0893	7.91227	16.1	23.6957	4.56148	0	0	1.52049	10.9737	21.4957	16.2347	4.5635	-3.37311	2.83755	3.35153	TRUE	0.132186	1	conserved Plasmodium protein, unknown function
PFIT_0301600	211.331	935.311	186.869	256.988	397.625	1269.92	133.667	130.083	511.222	97.392	49.9631	73.6775	8.63472	0.370492	-2.80363	3.62663	TRUE	0.132267	1	Plasmodium exported protein, unknown function
PFIT_1016100	254.017	121.385	291.358	296.525	240.821	152.354	183.793	205.046	180.398	299.035	384.599	341.817	7.91463	-0.424921	0.928345	2.51642	TRUE	0.13264	1	Plasmodium exported protein (PHISTc), unknown function
PFIT_0835000	1.39954	6.50274	0.465427	2.24177	2.65237	19.1582	0	0	6.38608	0	0	0	1.38665	1.4288	-32.2696	2.05119	TRUE	0.133243	1	stevor
PFIT_1320700.2	229.525	28.1785	19.3152	35.0531	78.0179	9.12297	0	0	3.04099	39.7798	41.8295	40.8047	6.28503	-4.29732	3.3631	3.78548	TRUE	0.133326	1	3',5'-cyclic nucleotide phosphodiesterase, putative
PFIT_0513100	44.7853	45.5192	23.0387	16.7114	32.5136	75.7206	50.1252	41.8912	55.9124	12.3455	19.1719	15.7587	5.01475	0.809839	-1.83638	1.36383	TRUE	0.133732	1	conserved Plasmodium protein, unknown function
PFIT_1475800	33.589	81.2843	48.1717	40.1481	50.7983	92.142	133.667	114.65	113.486	35.6647	48.8011	42.2329	5.66096	1.14204	-1.39806	1.29593	TRUE	0.134268	1	protein kinase, putative
PFIT_1437100	6.29793	5.41895	6.05056	6.11392	5.97034	23.7197	16.7084	19.8432	20.0904	1.37172	1.7429	1.55731	2.57912	1.77133	-3.69675	0.0369478	TRUE	0.134289	1	conserved Plasmodium protein, unknown function
PFIT_0806300	622.096	344.645	486.604	730.206	545.888	445.201	250.626	361.587	352.471	528.111	731.436	629.774	9.09348	-0.601606	0.807688	2.97224	TRUE	0.134427	1	AAA family ATPase, putative
PFIT_1475100	100.067	28.1785	42.1212	54.8215	56.2971	17.3336	0	8.8192	8.71761	34.293	42.4105	38.3517	5.8155	-2.32771	1.77557	2.67234	TRUE	0.134437	1	probable protein, unknown function
PFIT_1240200	0	13.0055	3.25799	5.29873	5.39055	71.1591	0	0	23.7197	0	0.580966	0.290483	2.42107	2.206	-6.21221	4.80852	TRUE	0.134577	1	rifin (RIF)
PFIT_1003800	1076.25	590.666	291.59	265.14	555.911	571.098	300.751	350.563	407.471	91.9051	219.605	155.755	9.11798	-0.436791	-1.39476	4.26237	TRUE	0.134638	1	conserved Plasmodium membrane protein, unknown function
PFIT_0903700	1205.7	1346.07	1877.3	2266.84	1673.98	994.403	1319.96	1373.59	1229.32	1891.6	2162.94	2027.27	10.7095	-0.449496	0.725406	2.37567	TRUE	0.134939	1	conserved Plasmodium protein, unknown function
PFIT_1314400	71.3766	52.0219	31.8818	35.4607	47.6853	93.9666	50.1252	74.9632	73.0183	16.4606	33.696	25.0783	5.57108	0.664252	-1.57361	1.46914	TRUE	0.135442	1	conserved Plasmodium protein, unknown function
PFIT_0621400	55.2818	71.5302	40.7249	28.3278	48.9662	93.9666	116.959	59.5296	90.1517	20.5758	41.2486	30.9122	5.60681	0.849978	-1.49488	1.79341	TRUE	0.1359	1	RNA methyltransferase, putative
PFIT_1469300	356.183	699.045	390.494	245.168	422.722	507.237	350.877	432.141	430.085	149.517	325.922	237.72	8.72122	0.042938	-0.866188	5.19787	TRUE	0.135999	1	conserved protein, unknown function
PFIT_0822900	2023.74	2764.75	2391.13	2311.27	2372.72	1396.73	1687.55	1975.5	1686.59	2629.58	2892.05	2760.82	11.2122	-0.492849	0.711558	0.852997	TRUE	0.136117	1	Snf2-related CBP activator, putative
PFIT_0601900	170.744	130.055	261.338	257.804	204.985	129.546	50.1252	123.469	101.047	204.386	225.415	214.9	7.68216	-0.929456	0.995335	2.58267	TRUE	0.136345	1	conserved Plasmodium protein, unknown function
PFIT_1111000	2404.41	2132.9	3115.8	3835.06	2872.04	2267.06	2790.31	3144.05	2733.8	5348.33	3541.57	4444.95	11.4882	-0.0721572	0.701752	2.67089	TRUE	0.136441	1	pre-mRNA-processing factor 6, putative
PFIT_0936400	4351.87	456.276	306.019	615.468	1432.41	61.1239	16.7084	63.9392	47.2572	418.374	748.284	583.329	10.4842	-4.8931	3.59716	1.87425	TRUE	0.13662	1	cytoadherence linked asexual protein 9
PFIT_0317300	3633.21	3700.06	4501.15	5421.62	4314.01	2561.73	2840.43	2890.49	2764.22	4674.82	4286.95	4480.88	12.0749	-0.642941	0.69752	0.936781	TRUE	0.137066	1	conserved Plasmodium protein, unknown function
PFIT_1358600	34.9885	96.4573	127.993	121.871	95.3273	74.8083	200.501	227.094	167.468	97.392	49.3821	73.387	6.57836	0.780157	-1.16903	5.53983	TRUE	0.137089	1	conserved Plasmodium protein, unknown function
PFIT_0410000	202.933	250.356	161.038	112.7	181.757	341.199	233.918	240.323	271.813	120.711	156.28	138.495	7.50255	0.599427	-0.986035	1.97522	TRUE	0.137094	1	DEAD box ATP-dependent RNA helicase, putative
PFIT_1302900	177.042	44.4354	25.1331	44.8354	72.8614	8.21067	0	15.4336	7.88143	45.2667	44.1534	44.71	6.18561	-2.93959	2.23638	3.06576	TRUE	0.137282	1	conserved Plasmodium protein, unknown function
PFIT_0315900	10.4966	5.41895	26.7621	48.9114	22.8972	10.0353	16.7084	13.2288	13.3242	75.4445	28.4673	51.9559	4.53218	-0.885107	2.04691	3.21609	TRUE	0.137408	1	conserved Plasmodium protein, unknown function
PFIT_1310900	146.252	156.066	161.038	147.345	152.675	272.777	267.335	194.022	244.711	113.853	125.489	119.671	7.25432	0.672862	-1.02334	0.316946	TRUE	0.137621	1	cytochrome c2 precursor, putative
PFIT_0933700	60.1802	67.195	16.9881	12.8392	39.3006	90.3174	16.7084	19.8432	42.2897	13.7172	11.0384	12.3778	5.28599	0.223898	-1.88623	4.62497	TRUE	0.138351	1	calcyclin binding protein, putative
PFIT_0512800	111.263	133.306	129.156	83.3531	114.27	165.126	150.376	119.059	144.854	53.497	74.9446	64.2208	6.83493	0.340922	-1.16635	0.761274	TRUE	0.138435	1	orotate phosphoribosyltransferase (OPRT)
PFIT_1365400	568.913	901.714	619.949	561.869	663.111	561.062	534.669	661.44	585.724	982.15	1016.69	999.42	9.37225	-0.172538	0.765304	1.18067	TRUE	0.138588	1	rhoptry protein
PFIT_0306700	2135.7	3250.29	2397.42	1765.09	2387.12	3197.6	3692.56	3556.34	3482.17	1906.69	2306.43	2106.56	11.2208	0.544007	-0.723888	1.74701	TRUE	0.138627	1	T-complex protein beta subunit, putative
PFIT_1126100	34.9885	24.9272	25.5985	21.1949	26.6773	117.686	50.1252	68.3488	78.7201	26.0626	25.5625	25.8126	4.73543	1.60997	-1.65573	0.748923	TRUE	0.139103	1	conserved Plasmodium protein, unknown function
PFIT_1030800.1	169.344	34.6813	25.1331	60.7316	72.4726	7.29837	16.7084	13.2288	12.4119	38.4081	56.9346	47.6714	6.17839	-2.6778	2.07683	2.66356	TRUE	0.139315	1	OTU-like cysteine protease, putative
PFIT_0833600	300.901	545.147	425.633	419.415	422.774	829.278	501.252	504.899	611.81	381.338	313.722	347.53	8.72319	0.546714	-0.829841	2.12507	TRUE	0.139634	1	Plasmodium exported protein (hyp9), unknown function
PFIT_0622800	57.3812	31.4299	44.2156	42.5936	43.9051	71.1591	183.793	79.3728	111.442	52.1253	26.7244	39.4249	5.45799	1.25872	-1.42563	1.9471	TRUE	0.139727	1	ribonuclease H2 subunit A, putative
PFIT_0526000	16.0947	5.41895	5.35242	7.7443	8.6526	0.912297	0	0	0.304099	12.3455	10.4574	11.4014	3.11203	-4.10235	4.50027	0.74035	TRUE	0.139967	1	nucleotide binding protein, putative
PFIT_1455100	885.909	744.564	1272.25	1303.08	1051.45	742.609	1019.21	1047.28	936.368	1607.65	1493.08	1550.37	10.039	-0.173285	0.73263	2.06233	TRUE	0.139979	1	conserved Plasmodium protein, unknown function
PFIT_0920200	45.4851	46.603	38.6305	24.0481	38.6917	88.4928	100.25	79.3728	89.372	28.8061	32.5341	30.6701	5.26926	1.1977	-1.52615	0.547503	TRUE	0.140127	1	chaperone, putative
PFIT_0611700	260.315	41.184	85.1732	118.202	126.219	52.9132	16.7084	41.8912	37.1709	101.507	116.193	108.85	6.98018	-1.64041	1.42711	4.01823	TRUE	0.140176	1	6-cysteine protein
PFIT_1218600	54.5821	113.798	62.6	45.6506	69.1577	113.125	133.667	74.9632	107.252	20.5758	61.5824	41.0791	6.10601	0.608068	-1.3378	2.90407	TRUE	0.140299	1	conserved Plasmodium protein, unknown function
PFIT_1368600	158.148	169.071	60.2729	60.9354	112.107	142.318	50.1252	97.0112	96.4849	28.8061	56.3537	42.5799	6.80302	-0.135209	-1.24438	4.28323	TRUE	0.140382	1	conserved Plasmodium protein, unknown function
PFIT_1035000	118.961	26.011	16.5227	29.9582	47.8632	5.47378	0	6.6144	4.02939	32.9212	22.0767	27.499	5.57901	-3.22663	2.42586	2.49135	TRUE	0.140822	1	merozoite surface protein
PFIT_0111600	177.742	484.454	181.982	185.048	257.307	927.806	116.959	105.83	383.532	74.0728	70.8778	72.4753	8.00667	0.587916	-2.4153	3.10424	TRUE	0.141334	1	Plasmodium exported protein, unknown function
PFIT_1331200	2558.36	3111.56	1955.96	1492.2	2279.52	4493.97	4444.44	4085.5	4341.3	2983.49	2303.53	2643.51	11.1541	0.929607	-0.715639	2.60192	TRUE	0.141372	1	60S ribosomal protein L23, putative
PFIT_1459200	1521.3	1706.97	2069.29	2396.05	1923.4	1175.95	1219.71	1342.72	1246.13	1827.13	2252.99	2040.06	10.9097	-0.625878	0.710766	1.12979	TRUE	0.141434	1	cysteine proteinase falcipain 1
PFIT_1019100	179.141	23.8434	13.7301	23.0291	59.9359	4.56148	0	2.2048	2.25543	21.9475	41.2486	31.598	5.90435	-4.35996	3.43944	2.17485	TRUE	0.141609	1	conserved Plasmodium protein, unknown function
PFIT_1339800	682.276	993.836	672.775	619.951	742.21	1428.66	1069.34	967.908	1155.3	821.659	540.298	680.979	9.53485	0.642907	-0.76745	2.0931	TRUE	0.141865	1	RNA lariat debranching enzyme, putative
PFIT_1239500	1128.73	732.642	245.978	262.695	592.511	631.309	250.626	255.757	379.231	50.7536	199.852	125.303	9.21006	-0.631698	-1.6047	5.11624	TRUE	0.142159	1	conserved Plasmodium protein, unknown function
PFIT_0313700	81.1733	45.5192	21.6424	19.1569	41.873	80.2821	0	6.6144	28.9655	2.74344	9.87642	6.30993	5.38397	-0.364413	-2.3238	6.06334	TRUE	0.142284	1	conserved Plasmodium protein, unknown function
PFIT_0532300	1707.44	1398.09	2277.8	2507.11	1972.61	1712.38	2105.26	2046.06	1954.57	3512.97	2825.82	3169.39	10.9463	-0.0159824	0.699498	1.93775	TRUE	0.142676	1	beta adaptin protein, putative
PFIT_1410700	48.9839	39.0165	20.2461	16.9152	31.2904	58.387	66.8337	44.096	56.4389	17.8323	13.9432	15.8878	4.95984	0.834352	-1.81009	1.20169	TRUE	0.14296	1	conserved Plasmodium protein, unknown function
PFIT_1037200.2	953.787	1182.42	1332.05	1816.24	1321.12	714.328	601.503	795.933	703.921	1330.57	1019.59	1175.08	10.368	-0.899711	0.729819	2.03442	TRUE	0.143068	1	antigen UB05
PFIT_0402700	20.9931	4.33516	6.7487	22.0101	13.5218	6.38608	0	0	2.12869	27.4344	18.5909	23.0126	3.76172	-2.1801	2.9403	2.9399	TRUE	0.143278	1	conserved Plasmodium protein, unknown function
PFIT_0103000	144.153	159.317	148.239	111.885	140.898	254.531	167.084	275.6	232.405	61.7273	170.804	116.266	7.13723	0.751288	-1.01845	2.60498	TRUE	0.143324	1	conserved protein, unknown function
PFIT_1472600	41.9862	8.67032	8.84312	14.4696	18.4923	1.82459	0	0	0.608198	9.60203	11.0384	10.3202	4.20746	-4.23235	3.39404	1.76885	TRUE	0.143496	1	conserved Plasmodium membrane protein, unknown function
PFIT_0711200	132.956	526.722	178.724	165.076	250.87	795.523	0	6.6144	267.379	21.9475	39.5057	30.7266	7.97027	0.107263	-3.13352	7.74491	TRUE	0.143514	1	Pfmc-2TM Maurer's cleft two transmembrane protein, putative
PFIT_1036200	230.924	97.5411	96.3435	126.558	137.842	177.898	167.084	92.6016	145.861	85.0465	48.2202	66.6333	7.10624	0.0670205	-1.12282	3.1129	TRUE	0.143531	1	DNA polymerase zeta catalytic subunit, putative
PFIT_0612700	259.615	190.747	84.2424	95.3772	157.495	209.828	66.8337	101.421	126.028	35.6647	80.1733	57.919	7.29576	-0.251274	-1.17773	5.22424	TRUE	0.144247	1	syntaxin binding protein, putative
PFIT_1244200	109.864	87.787	45.1465	75.405	79.5506	133.195	50.1252	59.5296	80.9501	20.5758	44.7344	32.6551	6.311	0.0926926	-1.36055	2.68936	TRUE	0.144278	1	glucose inhibited division protein a homologue, putative
PFIT_0804900	1067.15	160.401	104.954	204.409	384.228	18.2459	33.4168	19.8432	23.8353	172.836	183.585	178.211	8.58567	-4.05922	2.95104	1.72081	TRUE	0.144364	1	transcription factor with AP2 domain(s)
PFIT_0535900	105.665	140.893	114.262	80.0924	110.228	147.792	133.667	149.926	143.795	54.8687	74.9446	64.9067	6.78205	0.39469	-1.15233	0.669598	TRUE	0.144633	1	Plasmodium exported protein (PHISTc), unknown function
PFIT_0306100	305.8	536.476	305.786	258.211	351.568	427.867	484.544	399.069	437.16	253.768	225.415	239.591	8.45547	0.308124	-0.859917	1.91646	TRUE	0.145008	1	activator of Hsp90 ATPase, putative
PFIT_0208000.1	54.5821	67.195	71.6758	54.2101	61.9157	119.511	233.918	90.3968	147.942	34.293	84.24	59.2665	5.95192	1.18867	-1.24076	2.38475	TRUE	0.145145	1	conserved Plasmodium protein, unknown function
PFIT_1349900	97.2681	50.9381	36.0706	39.3329	55.9024	108.563	0	24.2528	44.272	4.11515	22.6577	13.3864	5.80252	-0.179513	-1.84649	6.91086	TRUE	0.145385	1	N6-adenine-specific methylase, putative
PFIT_1251700	947.489	1419.77	1339.27	1306.34	1253.22	906.823	885.546	1009.8	934.056	1792.84	1287.42	1540.13	10.2914	-0.421686	0.718666	1.11805	TRUE	0.14545	1	DEAD/DEAH box ATP-dependent RNA helicase, putative
PFIT_1122100	311.398	22.7596	30.4855	45.4468	102.522	5.47378	0	0	1.82459	32.9212	36.6008	34.761	6.67947	-5.38866	3.82885	2.87384	TRUE	0.145613	1	protein kinase, putative
PFIT_1201700	282.707	588.498	334.177	223.973	357.339	407.797	384.294	388.045	393.378	119.339	311.398	215.369	8.47866	0.143318	-0.865152	5.18883	TRUE	0.14563	1	ATP-dependent RNA helicase, putative
PFIT_1401800	3.49885	5.41895	9.54126	11.6164	7.51888	73.896	50.1252	44.096	56.0391	16.4606	9.87642	13.1685	2.93307	2.88986	-2.11435	1.05517	TRUE	0.145675	1	glycophorin binding protein
PFIT_1234400	23.7922	125.72	74.2357	77.2392	75.2467	109.476	183.793	149.926	147.732	91.9051	34.277	63.091	6.2302	0.945423	-1.20792	5.16157	TRUE	0.146084	1	CPW-WPC family protein
PFIT_0700200	0	4.33516	1.629	0.407595	1.59294	5.47378	16.7084	0	7.39406	0	0	0	0.639456	2.08078	-32.1744	2.23647	TRUE	0.146107	1	rifin
PFIT_1418000	2.79908	2.16758	3.49071	5.50253	3.48997	0	0	0	0	9.60203	4.64773	7.12488	1.80947	-33.7378	34.7572	0.104762	TRUE	0.14629	1	conserved Plasmodium protein, unknown function
PFIT_0404300	81.8731	70.4464	107.514	84.3721	86.0513	194.319	233.918	141.107	189.781	89.1617	83.0781	86.1199	6.42953	1.115	-1.117	0.692477	TRUE	0.146392	1	conserved Plasmodium membrane protein, unknown function
PFIT_0903200	16.7945	13.0055	3.49071	6.31772	9.9021	41.9656	16.7084	8.8192	22.4978	1.37172	4.06676	2.71924	3.2959	1.24128	-3.04828	1.61024	TRUE	0.146516	1	conserved protein, unknown function
PFIT_0904200	2029.33	2493.8	2496.79	2544	2390.98	1479.75	1654.13	2202.6	1778.82	3266.06	2488.86	2877.46	11.2234	-0.425199	0.692149	1.17074	TRUE	0.14657	1	GTPase activator, putative
PFIT_1336300	23.7922	50.9381	34.4416	29.143	34.5787	147.792	16.7084	61.7344	75.4116	16.4606	31.9531	24.2069	5.10798	1.21772	-1.71809	2.95795	TRUE	0.146803	1	protein kinase 6
PFIT_0609000	933.493	1501.05	1335.78	1463.47	1308.45	606.677	802.004	875.306	761.329	1274.33	1230.49	1252.41	10.3537	-0.785592	0.722359	1.44333	TRUE	0.146805	1	Pre-mRNA-splicing factor SLU7, putative
PFIT_0931000	526.927	215.674	248.538	357.461	337.15	386.814	50.1252	97.0112	177.983	46.6384	105.736	76.1871	8.39736	-0.855968	-1.28299	6.63027	TRUE	0.146916	1	conserved Plasmodium membrane protein, unknown function
PFIT_1461100	83.2727	13.0055	13.7301	27.105	34.2783	4.56148	16.7084	4.4096	8.55983	35.6647	22.0767	28.8707	5.09763	-2.45411	2.20345	3.16729	TRUE	0.1471	1	conserved Plasmodium membrane protein, unknown function
PFIT_1236300	4.89839	3.25137	2.32714	2.85316	3.33252	0	0	0	0	10.9737	3.48579	7.22977	1.73351	-33.6618	34.7765	0.130733	TRUE	0.147407	1	p25-alpha family protein, putative
PFIT_0702900	604.601	548.398	758.647	625.454	634.275	422.393	484.544	529.152	478.697	868.298	753.513	810.905	9.30946	-0.408469	0.762089	0.580987	TRUE	0.14744	1	conserved Plasmodium membrane protein, unknown function
PFIT_1311100	1452.02	1175.91	1477.03	1116.4	1305.34	2386.57	2656.64	2453.94	2499.05	1784.61	1247.91	1516.26	10.3503	0.935554	-0.720012	0.965951	TRUE	0.147637	1	vacuolar ATP synthase subunit a
PFIT_1308400	1259.59	1520.56	982.052	941.951	1176.04	1331.95	1637.42	1567.61	1512.33	773.649	1038.19	905.917	10.1991	0.360537	-0.735743	1.55364	TRUE	0.147784	1	protein phosphatase 2c-like protein, putative
PFIT_1107800	51.783	81.2843	44.681	36.4797	53.557	44.7025	33.4168	74.9632	51.0275	150.889	109.222	130.055	5.73634	-0.000144605	1.28517	1.52847	TRUE	0.14799	1	U6 snRNA-associated Sm-like protein LSm4, putative
PFIT_1003100	1137.13	1721.06	1338.1	1214.22	1352.63	2122	2289.05	2515.68	2308.91	1602.17	1200.86	1401.51	10.4012	0.771782	-0.720678	1.164	TRUE	0.148076	1	40S ribosomal protein S20e, putative
PFIT_1343700	76.2749	8.67032	8.14498	9.98607	25.7691	0	0	0	0	0	5.22869	2.61435	4.68617	-33.7291	30.4802	2.40871	TRUE	0.148098	1	conserved Plasmodium protein, unknown function
PFIT_0614900	70.6768	136.558	43.7502	58.0822	77.2667	83.019	16.7084	13.2288	37.6521	17.8323	10.4574	14.1449	6.26655	-0.893393	-1.56829	4.69376	TRUE	0.14838	1	conserved Plasmodium protein, unknown function
PFIT_1247300	116.162	60.6923	140.326	98.2303	103.853	152.354	233.918	134.493	173.588	68.5859	87.1449	77.8654	6.70175	0.696992	-1.11303	1.75543	TRUE	0.148661	1	conserved Plasmodium protein, unknown function
PFIT_0624300	1209.9	1312.47	1081.89	1068.71	1168.24	2010.7	1837.93	1841.01	1896.55	999.982	1293.81	1146.9	10.1898	0.700239	-0.72611	0.483174	TRUE	0.149058	1	conserved Plasmodium protein, unknown function
PFIT_0111400	832.727	8654.07	928.528	1107.23	2880.64	3594.45	1871.34	2006.37	2490.72	279.83	492.659	386.245	11.4921	-0.209214	-2.68922	3.05396	TRUE	0.149171	1	glutamic acid-rich protein
PFIT_0814200	8230.7	7953.94	9011.61	9437.04	8658.32	6092.32	8905.58	8473.05	7823.65	12457.9	12358.9	12408.4	13.0799	-0.147389	0.666516	0.798355	TRUE	0.149221	1	CCR4-associated factor 1
PFIT_1111700	405.167	315.383	617.39	751.605	522.386	270.952	284.043	341.744	298.913	475.986	562.956	519.471	9.0308	-0.802955	0.793591	2.89888	TRUE	0.150141	1	ES2 protein, putative
PFIT_0706900	51.0832	49.8544	31.1836	27.5126	39.9085	115.862	50.1252	39.6864	68.5578	28.8061	18.5909	23.6985	5.3133	0.830924	-1.58584	1.70473	TRUE	0.150431	1	cytoskeleton associated protein, putative
PFIT_0715800	1114.73	1816.43	1298.54	1098.88	1332.15	1274.48	1771.09	1829.98	1625.19	620.017	1338.55	979.281	10.3791	0.28407	-0.72604	3.84606	TRUE	0.150523	1	serine--tRNA ligase, putative
PFIT_0308000	448.553	61.776	32.8126	63.9924	151.783	1.82459	0	6.6144	2.813	21.9475	65.0682	43.5078	7.24556	-5.50335	3.70299	2.09634	TRUE	0.150738	1	conserved Plasmodium protein, unknown function
PFIT_0303700	24.492	16.2569	15.1264	12.4316	17.0767	60.2116	0	0	20.0705	0	5.80966	2.90483	4.09187	0.397533	-2.86227	7.88286	TRUE	0.150793	1	IBR domain protein, putative
PFIT_0533500	58.0809	52.0219	24.2022	18.7494	38.2636	76.6329	100.25	30.8672	69.2502	16.4606	26.7244	21.5925	5.24915	0.805232	-1.61222	2.64675	TRUE	0.151064	1	apicoplast TIC22 protein (TIC22)
PFIT_1027400	386.273	775.994	448.672	331.374	485.578	573.835	584.794	498.285	552.305	241.422	386.923	314.173	8.92171	0.183972	-0.807822	3.33073	TRUE	0.151245	1	methyltransferase, putative
PFIT_0537200	2.09931	1.08379	2.79256	1.83418	1.95246	15.509	16.7084	6.6144	12.944	0	0.580966	0.290483	0.978893	2.68642	-5.2278	0.60138	TRUE	0.15125	1	rifin (RIF)
PFIT_0902100	48.2841	28.1785	52.826	41.9823	42.8177	24.632	33.4168	22.048	26.6989	91.9051	58.0966	75.0008	5.42327	-0.752204	1.55497	0.615232	TRUE	0.151431	1	probable protein, unknown function
PFIT_1456800	155.349	19.5082	19.7807	28.9392	55.8943	5.47378	0	4.4096	3.29446	27.4344	33.696	30.5652	5.80368	-3.74643	2.87751	2.1839	TRUE	0.15183	1	ferlin, putative
PFIT_0902000	20.2933	11.9217	8.37769	5.91012	11.6257	69.3345	0	4.4096	24.5814	0	4.06676	2.03338	3.53461	1.18627	-3.61155	4.25183	TRUE	0.151865	1	Plasmodium exported protein, unknown function
PFIT_1210800	953.087	822.597	1102.6	1248.87	1031.79	683.31	768.587	705.536	719.145	1079.54	1283.93	1181.74	10.0114	-0.525734	0.721271	0.815549	TRUE	0.15187	1	conserved Plasmodium protein, unknown function
PFIT_1223400	596.904	365.237	351.863	319.962	408.492	1016.3	417.71	469.623	634.544	419.746	278.283	349.014	8.67359	0.655389	-0.883446	3.95531	TRUE	0.15223	1	integral membrane protein, putative
PFIT_0817100	473.045	1840.28	1199.87	1373.8	1221.75	660.503	935.671	740.813	778.996	1862.79	899.916	1381.35	10.2545	-0.658237	0.834855	6.07713	TRUE	0.152239	1	DNA/RNA-binding protein Alba 1 (ALBA1)
PFIT_1341100	934.893	1419.77	943.654	795.421	1023.43	1256.23	1520.47	1272.17	1349.62	666.655	949.879	808.267	9.99847	0.39531	-0.734239	1.93074	TRUE	0.152265	1	vacuolar ATP synthase subunit d, putative
PFIT_0927500	9.09701	2.16758	3.72342	2.24177	4.30745	0	0	0	0	2.74344	9.29545	6.01944	2.10539	-32.591	33.0827	0.318546	TRUE	0.152396	1	conserved Plasmodium protein, unknown function
PFIT_0709900	456.95	489.873	367.222	430.012	436.014	811.944	384.294	421.117	539.118	329.212	295.712	312.462	8.76762	0.329018	-0.809662	2.22506	TRUE	0.152598	1	AAA family ATPase, CDC48 subfamily
PFIT_0913500	12.5959	21.6758	14.4283	14.2658	15.7414	42.8779	50.1252	26.4576	39.8203	10.9737	5.80966	8.3917	3.97185	1.31137	-2.23201	0.493534	TRUE	0.152843	1	conserved Plasmodium protein, unknown function
PFIT_0412500	275.01	137.641	61.6691	66.4379	135.19	130.458	150.376	48.5056	109.78	26.0626	51.125	38.5938	7.07618	-0.3342	-1.46286	4.56161	TRUE	0.152863	1	chromosome associated protein, putative
PFIT_1128900.2	1090.24	771.659	1395.58	1506.06	1190.89	759.943	885.546	1020.82	888.771	1674.87	1229.32	1452.1	10.2186	-0.423441	0.70838	2.44668	TRUE	0.153087	1	conserved Plasmodium protein, unknown function
PFIT_1133900	431.058	82.3681	55.6186	99.2493	167.074	10.9476	16.7084	0	9.21866	45.2667	67.973	56.6198	7.38398	-4.38797	2.82827	3.8984	TRUE	0.153556	1	conserved Plasmodium protein, unknown function
PFIT_1418500	819.431	869.2	939.465	905.064	883.29	848.436	768.587	978.932	865.318	1506.15	1342.03	1424.09	9.78688	-0.0242444	0.71303	0.308866	TRUE	0.154048	1	pseudouridine synthase, putative
PFIT_0416400	141.354	243.853	53.5242	48.0962	121.707	162.389	50.1252	77.168	96.5607	9.60203	56.9346	33.2683	6.92265	-0.277008	-1.5707	6.13237	TRUE	0.15439	1	cdc2-related protein kinase 1
PFIT_1142300	72.7761	66.1112	20.4788	13.043	43.1023	64.7731	0	19.8432	28.2054	5.48687	11.6193	8.55309	5.42164	-0.406819	-1.89339	5.94185	TRUE	0.154522	1	dolichol phosphate mannose synthase
PFIT_0816400	55.2818	65.0274	45.1465	39.7405	51.2991	88.4928	66.8337	50.7104	68.679	20.5758	27.8864	24.2311	5.6774	0.433233	-1.50576	0.610668	TRUE	0.154692	1	conserved Plasmodium protein, unknown function
PFIT_1307100	153.949	11.9217	13.2647	30.9772	52.5283	1.82459	0	2.2048	1.34313	15.0889	26.1435	20.6162	5.71439	-4.91616	3.57007	1.88898	TRUE	0.154901	1	tripartite motif protein, putative
PFIT_1432400	859.318	681.704	1194.99	1422.51	1039.63	607.59	601.503	851.053	686.715	1039.76	1226.42	1133.09	10.0228	-0.592278	0.715845	2.80266	TRUE	0.155179	1	conserved Plasmodium protein, unknown function
PFIT_0610300	274.31	197.25	209.21	248.633	232.351	226.25	233.918	238.118	232.762	345.673	493.24	419.456	7.86051	0.00122716	0.851821	0.658773	TRUE	0.155212	1	SWI/SNF-related matrix-associated actin-dependent regulator of chromatin
PFIT_0814900	38.4874	43.3516	67.0216	49.5228	49.5958	104.914	217.209	149.926	157.35	79.5596	52.8679	66.2138	5.63626	1.61771	-1.20955	1.34359	TRUE	0.155274	1	conserved Plasmodium protein, unknown function
PFIT_0627300	7.69747	4.33516	19.0825	29.143	15.0645	2.73689	16.7084	6.6144	8.68657	58.9839	13.3622	36.173	3.92792	-1.20667	2.4482	2.96651	TRUE	0.155322	1	conserved Plasmodium membrane protein, unknown function
PFIT_0627600	50.3835	56.3571	61.4364	61.343	57.38	104.914	150.376	90.3968	115.229	56.2404	35.4389	45.8397	5.84359	0.966585	-1.29824	0.59301	TRUE	0.155429	1	conserved Plasmodium protein, unknown function
PFIT_1130900	1713.04	2128.56	2160.28	2000.47	2000.59	2614.64	2355.89	2628.12	2532.88	1327.82	1792.28	1560.05	10.9662	0.341788	-0.700231	0.634584	TRUE	0.155606	1	60S ribosomal protein L38e, putative
PFIT_0310400	1099.34	1183.5	1107.48	840.46	1057.7	1469.71	1303.26	1382.41	1385.13	625.503	1050.97	838.235	10.0464	0.391554	-0.725547	1.43841	TRUE	0.155738	1	DEAD box helicase, putative
PFIT_1359400	24.492	29.2623	23.2714	15.8962	23.2305	43.7902	33.4168	35.2768	37.4946	5.48687	12.2003	8.84358	4.534	0.712734	-2.08012	0.503828	TRUE	0.155949	1	conserved Plasmodium protein, unknown function
PFIT_1349000	258.915	214.59	246.444	234.978	238.732	249.969	200.501	231.504	227.325	367.62	459.544	413.582	7.89959	-0.055593	0.848791	0.315368	TRUE	0.15611	1	nucleolar preribosomal associated cytoplasmic ATPase, putative
PFIT_1465300	140.654	187.496	342.555	499.915	292.655	93.9666	200.501	123.469	139.312	233.192	285.254	259.223	8.1958	-1.14856	0.971673	4.84117	TRUE	0.156145	1	zinc finger protein, putative
PFIT_bin03800	0.69977	5.41895	1.16357	0.407595	1.92247	18.2459	0	0	6.08198	0	0	0	0.91186	1.82444	-32.1905	1.92335	TRUE	0.156149	1	stevor
PFIT_0103800	224.626	23.8434	17.6862	36.2759	75.6079	3.64919	0	4.4096	2.68626	20.5758	48.2202	34.398	6.23986	-4.50868	3.37545	2.09284	TRUE	0.15661	1	cyclase-associated protein, putative
PFIT_1022200	149.751	112.714	67.0216	98.0265	106.878	52.0009	50.1252	77.168	59.7647	138.544	128.974	133.759	6.73752	-0.807133	1.13267	1.23272	TRUE	0.156833	1	phospholipid scramblase 1, putative
PFIT_0829500	13.9954	27.0948	11.6357	5.91012	14.659	47.4394	16.7084	15.4336	26.5271	4.11515	5.22869	4.67192	3.86154	0.9296	-2.55826	1.33319	TRUE	0.156859	1	SNARE protein, putative
PFIT_0208600	71.3766	41.184	33.0454	31.181	44.1967	81.1944	83.5421	41.8912	68.8759	10.9737	34.8579	22.9158	5.46248	0.6171	-1.54051	2.25189	TRUE	0.156955	1	2C-methyl-D-erythritol 2,4-cyclodiphosphate synthase
PFIT_0213700	106.365	541.895	437.502	525.186	402.737	99.4403	384.294	374.816	286.183	735.241	352.065	543.653	8.6539	-0.527515	0.95874	9.92416	TRUE	0.15718	1	conserved Plasmodium protein, unknown function
PFIT_1442100	72.0763	18.4244	11.8684	35.4607	34.4575	9.12297	0	6.6144	5.24579	28.8061	27.3054	28.0557	5.10557	-2.35007	2.05422	2.52216	TRUE	0.157598	1	conserved Plasmodium protein, unknown function
PFIT_0525500	287.606	325.137	429.822	543.324	396.472	172.424	116.959	224.89	171.424	271.6	359.037	315.319	8.63244	-1.16421	0.833716	2.27191	TRUE	0.157713	1	conserved Plasmodium protein, unknown function, putative
PFIT_1422400	108.464	123.552	153.591	134.506	130.028	251.794	267.335	156.541	225.223	89.1617	132.46	110.811	7.02396	0.773803	-1.00205	1.11515	TRUE	0.15776	1	DNA-directed RNA polymerase III subunit C, putative
PFIT_1451700	158.848	32.5137	11.8684	23.2329	56.6157	4.56148	0	6.6144	3.7253	32.9212	32.5341	32.7277	5.82155	-3.62622	2.83706	2.46388	TRUE	0.157781	1	conserved Plasmodium protein, unknown function
PFIT_0310700	330.991	224.345	508.945	667.232	432.878	293.76	183.793	268.986	248.846	329.212	555.403	442.308	8.76027	-0.767697	0.79814	4.88945	TRUE	0.158305	1	conserved Plasmodium protein, unknown function
PFIT_1239300	58.0809	24.9272	12.5665	15.6924	27.8168	85.7559	83.5421	24.2528	64.5169	15.0889	23.8196	19.4542	4.78969	1.1894	-1.68813	3.45159	TRUE	0.158427	1	hydroxyethylthiazole kinase, putative
PFIT_1337500	3685.69	3902.73	3931.93	3528.34	3762.17	5674.49	6466.16	5966.19	6035.61	3803.77	3733.29	3768.53	11.8773	0.681268	-0.678825	0.129627	TRUE	0.158466	1	elongation factor 1-gamma, putative
PFIT_1347200	52.4828	13.0055	6.98141	13.4506	21.4801	0	0	2.2048	0.734934	6.85859	9.87642	8.3675	4.4219	-4.72836	3.37717	2.73911	TRUE	0.158579	1	conserved Plasmodium protein, unknown function
PFIT_1008700	370.878	709.883	567.589	655.208	575.89	343.936	484.544	372.611	400.364	691.346	643.71	667.528	9.16954	-0.545093	0.758047	1.78588	TRUE	0.158651	1	small subunit rRNA synthesis-associated protein, putative
PFIT_1038000	1097.94	1374.25	1573.38	1720.05	1441.4	637.695	1253.13	1344.93	1078.58	964.318	338.122	651.22	10.4935	-0.427213	-0.72227	6.60886	TRUE	0.158734	1	RESA-like protein with PHIST and DnaJ domains
PFIT_0907000	226.026	306.713	238.299	183.418	238.614	232.636	233.918	231.504	232.686	74.0728	169.061	121.567	7.89703	-0.03537	-0.928219	2.01159	TRUE	0.158919	1	probable protein, unknown function
PFIT_0500900	44.7853	139.809	59.8074	63.5848	76.9966	788.224	0	6.6144	264.946	8.23031	8.71449	8.4724	6.26619	1.7902	-4.9732	3.68941	TRUE	0.159066	1	erythrocyte membrane protein 2
PFIT_0722200	74.8754	54.1895	69.8141	59.305	64.546	82.1067	116.959	90.3968	96.4875	28.8061	46.4773	37.6417	6.01299	0.548667	-1.31966	0.524	TRUE	0.159306	1	Rab GTPase activator and protein kinase, putative
PFIT_1362500	106.365	43.3516	16.9881	17.7304	46.1088	76.6329	33.4168	26.4576	45.5025	12.3455	16.848	14.5967	5.52033	0.0421865	-1.68692	4.37741	TRUE	0.15953	1	DNase I-like protein, putative
PFIT_1249300	738.258	1124.97	1235.24	1285.35	1095.96	736.223	785.295	983.341	834.953	1425.22	1294.39	1359.8	10.0983	-0.390222	0.70098	1.60622	TRUE	0.159541	1	conserved Plasmodium protein, unknown function
PFIT_1219600	43.3858	111.63	29.3219	26.4937	52.7079	114.037	33.4168	50.7104	66.0548	12.3455	37.1818	24.7636	5.70893	0.415835	-1.47506	4.76594	TRUE	0.15955	1	D-ribulose-5-phosphate 3-epimerase, putative
PFIT_1225700	31.4897	45.5192	18.6171	15.2848	27.7277	81.1944	16.7084	19.8432	39.2487	9.60203	12.2003	10.9012	4.78429	0.606557	-1.93809	2.36317	TRUE	0.159569	1	conserved Plasmodium protein, unknown function
PFIT_1436400	144.153	19.5082	15.3591	33.4228	53.1107	0.912297	0	6.6144	2.5089	17.8323	29.0483	23.4403	5.73002	-4.13632	2.95998	2.7155	TRUE	0.159696	1	conserved Plasmodium protein, unknown function
PFIT_0717800	3857.13	6041.05	4116.47	3554.02	4392.17	6712.68	5363.4	4870.41	5648.83	3713.24	3360.31	3536.77	12.1005	0.363833	-0.676223	1.84072	TRUE	0.159859	1	60S ribosomal protein L11a, putative
PFIT_1411800	99.3674	10.8379	12.1011	18.7494	35.2639	0.912297	0	8.8192	3.24383	24.6909	25.5625	25.1267	5.1385	-3.18388	2.69675	3.53373	TRUE	0.16004	1	ankyrin-repeat protein, putative
PFIT_0819600	17.4943	10.8379	8.84312	6.92911	11.0261	41.9656	33.4168	13.2288	29.5371	1.37172	8.13352	4.75262	3.45691	1.4174	-2.57687	1.51113	TRUE	0.160137	1	conserved Plasmodium protein, unknown function
PFIT_0511400	216.929	213.507	118.219	109.643	164.574	207.091	200.501	136.698	181.43	56.2404	122.003	89.1216	7.35918	0.1337	-1.00659	2.94362	TRUE	0.160218	1	MORN repeat protein, putative
PFIT_1226200	67.8777	87.787	57.4803	56.6557	67.4502	169.687	33.4168	59.5296	87.5445	30.1778	44.7344	37.4561	6.07259	0.472201	-1.31133	2.91923	TRUE	0.160823	1	RAP protein, putative
PFIT_1320100	88.8708	170.155	121.477	101.899	120.6	64.7731	33.4168	41.8912	46.6937	119.339	98.1832	108.761	6.91216	-1.28804	1.13949	1.20363	TRUE	0.161156	1	RNA-binding protein, putative
PFIT_0212500	579.41	947.233	592.955	568.391	671.997	1027.25	1119.46	961.293	1036	648.823	590.261	619.542	9.39129	0.622133	-0.738649	1.39042	TRUE	0.161375	1	heat shock protein 40, putative
PFIT_1453900	177.042	218.926	114.262	96.1923	151.606	361.269	66.8337	83.7824	170.629	64.4707	65.6491	65.0599	7.24213	0.21899	-1.43727	3.84606	TRUE	0.161895	1	U1 snRNA associated protein, putative
PFIT_0827300	339.389	353.316	178.259	174.654	261.404	983.456	167.084	114.65	421.73	82.3031	120.26	101.282	8.02956	0.701443	-2.0678	3.03022	TRUE	0.161957	1	nucleoside transporter 2
PFIT_0922200	3250.43	4115.15	4667.54	4740.33	4193.36	2275.27	3358.39	3867.22	3166.96	5146.69	4815.04	4980.87	12.034	-0.406534	0.65471	1.81881	TRUE	0.162426	1	ubiquitin-like protein, putative
PFIT_0935800	785.842	1259.36	878.494	976.801	975.125	394.112	735.17	672.464	600.582	932.768	1010.88	971.824	9.92905	-0.717054	0.712711	2.23215	TRUE	0.162731	1	sec-1 family protein
PFIT_0511200	5.59816	8.67032	6.98141	4.48354	6.43336	14.5967	16.7084	30.8672	20.7241	1.37172	2.90483	2.13827	2.67965	1.71235	-3.26065	0.347403	TRUE	0.162873	1	conserved Plasmodium protein, unknown function
PFIT_0704000	303	104.044	101.929	122.278	157.813	39.2288	66.8337	41.8912	49.3179	83.6748	129.555	106.615	7.3012	-1.76892	1.20691	2.88897	TRUE	0.162972	1	conserved Plasmodium protein, unknown function
PFIT_0530300	14.6952	17.3406	4.88699	4.07595	10.2497	18.2459	16.7084	2.2048	12.3864	0	1.7429	0.871449	3.34634	0.236931	-3.62402	2.27896	TRUE	0.163237	1	conserved Plasmodium membrane protein, unknown function
PFIT_1217800	12.5959	0	9.54126	27.9202	12.5143	2.73689	0	0	0.912297	20.5758	7.55256	14.0642	3.65542	-3.19262	3.34374	4.39131	TRUE	0.16325	1	conserved Plasmodium protein, unknown function
PFIT_0820300	53.8823	30.3461	23.7368	20.3797	32.0862	51.0886	66.8337	15.4336	44.452	8.23031	15.1051	11.6677	4.99992	0.398897	-1.83821	2.04849	TRUE	0.1633	1	conserved Plasmodium protein, unknown function
PFIT_1314800	228.125	143.06	126.596	133.895	157.919	176.986	217.209	160.95	185.048	74.0728	107.479	90.7757	7.3019	0.209043	-1.0025	1.28148	TRUE	0.163473	1	phosphatidylinositol synthase
PFIT_0831000	43.3858	48.7706	26.2967	17.9342	34.0968	76.6329	16.7084	41.8912	45.0775	9.60203	18.5909	14.0965	5.08463	0.508065	-1.76012	2.025	TRUE	0.16356	1	conserved Plasmodium protein, unknown function
PFIT_1202700	237.222	163.652	126.596	132.672	165.036	109.476	284.043	158.746	184.088	74.0728	99.9261	86.9994	7.36495	0.086555	-1.005	2.69283	TRUE	0.164083	1	origin recognition complex subunit 1
PFIT_1010200	525.527	604.755	618.088	452.838	550.302	1044.58	1102.76	1146.5	1097.94	758.56	561.213	659.887	9.10379	0.996445	-0.735005	0.726379	TRUE	0.164256	1	dolichyl-phosphate-mannose protein mannosyltransferase, putative
PFIT_0522600	511.532	95.3735	92.6201	135.321	208.712	20.9828	0	33.072	18.0183	65.8425	123.746	94.7941	7.7051	-3.37132	2.23422	3.30028	TRUE	0.16437	1	conserved Plasmodium protein, unknown function, putative
PFIT_0620100	992.274	2472.13	909.911	799.089	1293.35	2710.43	1119.46	1183.98	1671.29	958.831	581.547	770.189	10.3364	0.374921	-1.12273	4.4308	TRUE	0.164462	1	pyridoxine biosynthesis protein PDX1 (PDX1)
PFIT_1412100.1	47.5844	14.0893	50.9643	59.9164	43.1386	29.1935	16.7084	35.2768	27.0596	101.507	57.5156	79.5114	5.43827	-0.589759	1.46125	2.22375	TRUE	0.16466	1	conserved Plasmodium membrane protein, unknown function
PFIT_0413200	119.661	41.184	25.3658	48.7076	58.7295	15.509	0	2.2048	5.90461	15.0889	37.7628	26.4258	5.87408	-2.85958	1.72103	4.69841	TRUE	0.164882	1	conserved protein, unknown function
PFIT_1208500	1093.74	694.71	529.191	543.731	715.343	946.964	685.045	663.645	765.218	474.614	443.858	459.236	9.48175	0.104808	-0.743726	2.84068	TRUE	0.165208	1	conserved Plasmodium protein, unknown function
PFIT_1232900	86.0717	60.6923	70.745	60.9354	69.6111	109.476	233.918	119.059	154.151	64.4707	68.554	66.5124	6.12114	1.0846	-1.14945	1.16122	TRUE	0.165399	1	conserved protein, unknown function
PFIT_0508700	867.715	1048.03	1192.19	1275.16	1095.77	686.047	701.753	736.403	708.068	1026.05	1269.41	1147.73	10.098	-0.629957	0.696835	0.750168	TRUE	0.165579	1	Pre-mRNA-processing ATP-dependent RNA helicase prp5, putative
PFIT_1313300	127.358	92.1222	110.074	79.481	102.259	264.566	183.793	143.312	197.224	74.0728	120.26	97.1663	6.67561	0.958895	-1.02739	1.49029	TRUE	0.166048	1	conserved Plasmodium protein, unknown function
PFIT_0304100	832.727	576.576	1021.61	1100.51	882.855	724.364	785.295	661.44	723.7	1179.68	1163.67	1171.68	9.78694	-0.292716	0.700109	1.69075	TRUE	0.166702	1	EH (Eps15 homology) protein
PFIT_0417000	62.9793	76.9491	33.5108	32.4038	51.4607	125.897	50.1252	55.12	77.0474	26.0626	34.277	30.1698	5.67812	0.644645	-1.40298	2.12204	TRUE	0.166802	1	conserved Plasmodium protein, unknown function
PFIT_0411500	33.589	102.96	79.3554	56.8595	68.191	53.8255	217.209	293.239	188.091	595.326	252.139	423.732	6.08907	1.44831	1.18834	5.43149	TRUE	0.167072	1	BC_ITvar27 - erythrocyte membrane protein 1,, putative (VAR)
PFIT_1353700	296.703	464.946	244.815	187.494	298.489	523.658	334.168	350.563	402.797	207.129	251.558	229.344	8.2185	0.451067	-0.826956	3.07674	TRUE	0.16738	1	adenylosuccinate synthetase
PFIT_1335900	1062.95	1300.55	1571.75	1683.77	1404.76	1029.98	1219.71	1541.16	1263.62	2765.38	1265.34	2015.36	10.4564	-0.15247	0.672087	3.66366	TRUE	0.167496	1	conserved Plasmodium protein, unknown function
PFIT_0824600	1176.31	1160.74	1119.82	968.445	1106.33	1923.12	1487.05	1472.81	1627.66	894.36	1114.87	1004.62	10.1114	0.560193	-0.698712	0.668017	TRUE	0.167581	1	60S ribosomal protein L22, putative
PFIT_1036600	81.8731	67.195	39.794	59.9164	62.1946	91.2297	83.5421	59.5296	78.1005	35.6647	24.9815	30.3231	5.9561	0.324301	-1.36464	0.864421	TRUE	0.168091	1	conserved Plasmodium protein, unknown function
PFIT_0712500	37.7876	48.7706	35.6052	36.0721	39.5589	70.2468	83.5421	41.8912	65.2267	20.5758	22.6577	21.6167	5.3033	0.686436	-1.5537	0.465773	TRUE	0.168183	1	calmodulin, putative
PFIT_1400400	4.19862	27.0948	8.14498	8.55949	11.9995	74.8083	0	8.8192	27.8758	4.11515	1.7429	2.92903	3.57554	1.31929	-3.37365	3.15014	TRUE	0.168325	1	rifin (RIF)
PFIT_1251900	39.8869	74.7815	38.3978	47.0772	50.0358	120.423	66.8337	72.7584	86.6717	42.5233	26.7244	34.6238	5.64015	0.831661	-1.36551	1.20019	TRUE	0.168436	1	tryptophan--tRNA ligase, putative
PFIT_1138700	725.662	85.6194	47.4736	80.0924	234.712	7.29837	0	4.4096	3.90266	30.1778	94.6974	62.4376	7.87456	-5.66641	3.75744	1.96165	TRUE	0.168511	1	conserved Plasmodium protein, unknown function
PFIT_0403800	1024.46	733.726	939.698	877.755	893.911	668.713	651.628	943.655	754.665	1288.04	1165.42	1226.73	9.80422	-0.237468	0.693696	1.01166	TRUE	0.168708	1	Sec24 subunit b
PFIT_1302500	70.6768	85.6194	84.0097	69.0873	77.3483	122.248	50.1252	61.7344	78.0358	15.0889	50.544	32.8165	6.27274	0.0744179	-1.29108	2.39589	TRUE	0.168786	1	conserved Plasmodium protein, unknown function
PFIT_1202200	90.2704	94.2898	126.131	119.018	107.427	61.1239	83.5421	68.3488	71.0049	149.517	142.918	146.217	6.74904	-0.638806	1.08147	0.364158	TRUE	0.168949	1	trimethylguanosine synthase, putative
PFIT_0821800	23713.1	30705.9	25103.3	24140.6	25915.7	47750.5	40334.1	38892.7	42325.8	29785.5	24178.6	26982.1	14.6615	0.707799	-0.649631	0.727767	TRUE	0.169027	1	heat shock protein 70
PFIT_0709600	461.149	416.175	618.553	656.635	538.128	276.426	384.294	339.539	333.42	600.813	509.507	555.16	9.07286	-0.709491	0.752894	1.23392	TRUE	0.169518	1	conserved Plasmodium protein, unknown function
PFIT_1119300	1197.31	1378.58	1967.36	2019.22	1640.62	1271.74	1654.13	1876.29	1600.72	3105.57	1952.63	2529.1	10.6805	-0.0375799	0.661145	2.83144	TRUE	0.169904	1	box C/D snoRNP rRNA 2'-O-methylation factor, putative
PFIT_1472500	246.319	56.3571	25.5985	41.3709	92.4114	15.509	0	6.6144	7.37448	35.6647	64.4872	50.0759	6.52898	-3.38005	2.49894	2.89253	TRUE	0.169905	1	diacylglycerol kinase, putative
PFIT_0729800	2575.15	6181.94	2252.44	2247.68	3314.3	8555.52	2656.64	2692.06	4634.74	2412.85	1294.39	1853.62	11.6943	0.485455	-1.32386	4.00765	TRUE	0.17058	1	Plasmodium exported protein, unknown function
PFIT_1440600	253.317	57.4409	38.1651	55.4329	101.089	14.5967	0	11.024	8.54025	43.895	54.6108	49.2529	6.65863	-3.30572	2.27007	2.64442	TRUE	0.171037	1	ubiquinol-cytochrome c reductase iron-sulfur subunit, putative
PFIT_1134300	41.2864	68.2788	104.023	60.5278	68.529	61.1239	116.959	103.626	93.9028	35.6647	39.5057	37.5852	6.1009	0.412439	-1.27953	1.4859	TRUE	0.171072	1	conserved Plasmodium protein, unknown function
PFIT_1301400	88.171	28.1785	39.5613	69.0873	56.2496	20.9828	50.1252	17.6384	29.5822	60.3556	78.4304	69.393	5.81564	-1.13878	1.44177	2.22993	TRUE	0.171178	1	early transcribed membrane protein 13
PFIT_1364100	31.4897	59.6085	43.2848	47.0772	45.365	89.4051	66.8337	59.5296	71.9228	23.3192	29.6293	26.4742	5.5018	0.679979	-1.45089	0.5637	TRUE	0.171644	1	mitochondrial ribosomal protein S17 precursor, putative
PFIT_0925600	26.5913	11.9217	9.54126	10.8013	14.7139	38.3165	33.4168	13.2288	28.3207	2.74344	7.55256	5.148	3.87509	0.92985	-2.40862	1.22044	TRUE	0.17189	1	thioredoxin-like protein 2
PFIT_0216700	171.444	73.6977	183.378	203.39	157.977	61.1239	133.667	105.83	100.207	138.544	234.71	186.627	7.30708	-0.733054	0.972848	3.45996	TRUE	0.172265	1	clathrin coat assembly protein, putative
PFIT_0600300	15.3949	27.0948	8.14498	7.3367	14.4928	44.7025	16.7084	19.8432	27.0847	2.74344	7.55256	5.148	3.84365	0.976572	-2.42465	1.44947	TRUE	0.172377	1	Plasmodium exported protein (PHISTb), unknown function
PFIT_1367600	2.09931	1.08379	3.02528	1.01899	1.80684	13.6844	66.8337	6.6144	29.0442	0	4.06676	2.03338	0.86851	3.87897	-3.64404	2.57068	TRUE	0.172443	1	mitochondrial import inner membrane translocase subunit Tim9, putative (TIM9)
PFIT_1358700	662.682	586.331	298.804	310.18	464.499	1035.46	50.1252	74.9632	386.848	112.481	100.507	106.494	8.85918	-0.244969	-1.8799	5.99143	TRUE	0.172522	1	conserved Plasmodium protein, unknown function
PFIT_1420400	1654.26	1489.13	1999.94	2142.93	1821.56	1498.9	1520.47	1600.69	1540.02	2307.23	2548.12	2427.67	10.8313	-0.242207	0.656391	0.67589	TRUE	0.172597	1	conserved Plasmodium membrane protein, unknown function
PFIT_0516000	151.15	138.725	36.0706	44.6316	92.6444	65.6854	50.1252	35.2768	50.3625	13.7172	25.5625	19.6398	6.52752	-0.863741	-1.35129	4.0765	TRUE	0.17267	1	protein phosphatase, putative
PFIT_1022100	1174.21	1342.82	1517.29	1677.25	1427.89	950.613	785.295	1122.24	952.717	1447.16	1601.72	1524.44	10.4799	-0.575666	0.669944	0.962447	TRUE	0.172821	1	kelch protein, putative
PFIT_1130100	492.638	65.0274	46.0773	87.6329	172.844	18.2459	16.7084	6.6144	13.8562	85.0465	99.9261	92.4863	7.43299	-3.66778	2.76618	2.00842	TRUE	0.173033	1	conserved Plasmodium protein, unknown function
PFIT_1434700	6449.78	4611.53	8695.81	10579.7	7584.21	4648.15	7585.62	7619.79	6617.85	10910.6	9552.82	10231.7	12.8889	-0.198225	0.630018	4.28577	TRUE	0.173777	1	DNA topoisomerase II, putative
PFIT_0909000	155.349	167.987	157.314	112.7	148.338	353.059	183.793	231.504	256.118	128.941	146.984	137.963	7.21133	0.819156	-0.921254	1.23314	TRUE	0.173793	1	transporter, putative
PFIT_1132100	7.69747	11.9217	2.79256	5.50253	6.97856	21.8951	16.7084	6.6144	15.0726	0	2.32386	1.16193	2.79047	1.11637	-3.56463	1.70903	TRUE	0.173945	1	conserved Plasmodium protein, unknown function
PFIT_1019400	189.638	91.0384	42.5866	82.1303	101.348	80.2821	0	15.4336	31.9052	87.79	88.3068	88.0484	6.6604	-1.3878	1.18767	8.75799	TRUE	0.174294	1	autophagy-related protein 8 (ATG8)
PFIT_1112400	22.3926	11.9217	11.1703	10.5975	14.0205	13.6844	50.1252	61.7344	41.848	6.85859	12.2003	9.52944	3.80568	1.54649	-2.08573	1.4768	TRUE	0.174642	1	endonuclease/exonuclease/phosphatase family protein, putative
PFIT_0514300	152.55	138.725	153.358	133.895	144.632	228.074	217.209	313.082	252.788	105.622	162.089	133.856	7.17631	0.817633	-0.925819	0.727771	TRUE	0.174683	1	conserved Plasmodium protein, unknown function
PFIT_1469100	38.4874	20.592	34.9071	42.3898	34.0941	15.509	0	11.024	8.84435	46.6384	30.7912	38.7148	5.09463	-1.6346	1.81158	1.55282	TRUE	0.174772	1	conserved Plasmodium protein, unknown function
PFIT_1125200	487.04	449.773	510.574	476.478	480.966	481.693	551.378	449.779	494.283	962.946	659.396	811.171	8.91002	0.0301408	0.722893	0.609529	TRUE	0.174807	1	conserved Plasmodium protein, unknown function
PFIT_1332900	842.523	975.411	1105.86	935.43	964.805	818.33	1119.46	919.402	952.399	1720.13	1304.85	1512.49	9.91422	-0.0277856	0.675915	0.864605	TRUE	0.174815	1	U3 snoRNA-associated small subunit rRNA processing associated protein, putative
PFIT_0729700.1	2851.56	2692.14	3390.41	3201.45	3033.89	2536.18	3107.76	3452.72	3032.22	5854.49	3577.59	4716.04	11.5671	-0.00159924	0.637666	1.5553	TRUE	0.175353	1	Plasmodium exported protein, unknown function
PFIT_0902200	321.894	179.909	386.072	409.429	324.326	332.076	217.209	244.733	264.673	544.572	379.952	462.262	8.34359	-0.272423	0.78023	2.80288	TRUE	0.175371	1	serine/threonine protein kinase, FIKK family
PFIT_1027000	24.492	23.8434	33.9762	22.6215	26.2333	62.9485	83.5421	59.5296	68.6734	17.8323	26.7244	22.2784	4.71541	1.35826	-1.5889	0.358014	TRUE	0.175782	1	topoisomerase, putative
PFIT_1110900	1199.41	903.881	595.282	486.26	796.207	863.033	785.295	974.522	874.283	340.186	726.788	533.487	9.63591	0.140876	-0.714952	5.2493	TRUE	0.175861	1	conserved Plasmodium protein, unknown function
PFIT_1118500	2077.62	1260.45	1544.52	1369.11	1562.92	3205.81	3024.22	3075.7	3101.91	2275.68	1638.9	1957.29	10.61	0.989359	-0.665115	1.53449	TRUE	0.175984	1	GTP-binding nuclear protein ran/tc4
PFIT_1312700	261.714	52.0219	26.2967	72.5519	103.146	6.38608	16.7084	8.8192	10.6379	46.6384	52.2869	49.4627	6.68785	-3.45124	2.39208	2.12358	TRUE	0.176154	1	conserved Plasmodium membrane protein, unknown function
PFIT_1418200	4293.79	3761.84	5790.38	6237.22	5020.81	3320.76	3776.1	3624.69	3573.85	5836.66	5231.02	5533.84	12.2939	-0.491541	0.631697	1.4512	TRUE	0.176407	1	NOT family protein, putative
PFIT_1225600	45.4851	24.9272	8.37769	9.37468	22.0412	47.4394	16.7084	19.8432	27.997	5.48687	7.55256	6.51971	4.45335	0.425985	-2.16401	2.18224	TRUE	0.176438	1	conserved Plasmodium protein, unknown function
PFIT_1224000	21009.9	33093.5	40668.6	48793	35891.2	20775.7	29356.7	33151.4	27761.3	50685	34626.1	42655.6	15.1314	-0.370742	0.619802	4.47878	TRUE	0.176575	1	polyadenylate-binding protein, putative
PFIT_1360100	3971.9	3293.64	4796	5479.5	4385.26	2958.58	5129.48	5148.21	4412.09	7924.42	5708.57	6816.49	12.0986	0.0062857	0.629806	3.04086	TRUE	0.177093	1	Sec24 subunit a
PFIT_1305700	24.492	50.9381	29.5546	21.6025	31.6468	31.0181	66.8337	46.3008	48.0509	6.85859	20.3338	13.5962	4.97787	0.54324	-1.7317	1.55888	TRUE	0.177105	1	MORN repeat protein, putative
PFIT_1007300	995.073	1105.47	378.625	385.992	716.289	2041.72	217.209	268.986	842.638	229.077	210.31	219.693	9.48408	0.241535	-1.94637	4.04136	TRUE	0.17723	1	transcription factor with AP2 domain(s)
PFIT_0918100	1766.92	340.31	325.799	459.767	723.199	82.1067	100.25	123.469	101.942	385.453	415.391	400.422	9.49815	-2.8267	1.97396	1.87387	TRUE	0.177688	1	secreted acid phosphatase
PFIT_1401300	0.69977	0	0.465427	1.42658	0.647945	17.3336	0	2.2048	6.51281	0	0	0	-0.580364	3.39143	-32.2652	1.10245	TRUE	0.178099	1	rifin
PFIT_1303200	214.13	21.6758	28.3911	36.0721	75.0672	9.12297	0	0	3.04099	24.6909	37.7628	31.2269	6.22958	-4.24014	2.9768	3.65757	TRUE	0.178121	1	chromosome condensation protein, putative
PFIT_0214700	655.685	305.629	857.085	1250.91	767.327	471.657	768.587	674.669	638.304	1109.72	931.288	1020.5	9.58555	-0.282552	0.691743	7.17979	TRUE	0.178125	1	acyl-CoA synthetase
PFIT_1109500	328.192	421.594	325.799	251.282	331.717	476.219	284.043	284.419	348.227	818.916	371.818	595.367	8.37239	0.0923207	0.7509	3.43515	TRUE	0.178592	1	heat shock protein DnaJ homologue Pfj2
PFIT_1252400	242.12	54.1895	130.785	368.262	198.839	35.5796	33.4168	68.3488	45.7817	119.339	119.098	119.219	7.63726	-2.07748	1.33768	3.83051	TRUE	0.178788	1	chitinase
PFIT_0700700	1.39954	0	1.86171	2.24177	1.37576	17.3336	0	0	5.77788	0	0	0	0.484619	2.17052	-32.1093	1.8958	TRUE	0.178956	1	rifin
PFIT_0304400	13.9954	28.1785	10.0067	14.062	16.5607	87.5805	16.7084	11.024	38.4376	10.9737	7.55256	9.26315	4.04017	1.30504	-2.14268	2.46099	TRUE	0.179213	1	1-cys-glutaredoxin-like protein-1
PFIT_1355200	450.652	63.9436	52.5933	84.3721	162.89	6.38608	0	15.4336	7.27323	53.497	65.0682	59.2826	7.34745	-4.28742	2.82989	2.31832	TRUE	0.179454	1	conserved Plasmodium protein, unknown function
PFIT_1128900.1	1461.82	1118.47	1819.82	2018	1604.53	998.965	1203.01	1234.69	1145.55	2049.35	1550.02	1799.68	10.6484	-0.489189	0.653962	1.90257	TRUE	0.179837	1	conserved Plasmodium protein, unknown function
PFIT_0809100	121.06	8.67032	15.5918	31.9962	44.3296	4.56148	0	2.2048	2.25543	15.0889	26.1435	20.6162	5.46967	-3.89404	2.79355	2.39226	TRUE	0.180438	1	conserved Plasmodium membrane protein, unknown function
PFIT_0406100	45.4851	45.5192	53.2914	46.6696	47.7413	116.774	116.959	61.7344	98.4891	43.895	35.4389	39.6669	5.57814	1.02347	-1.29491	0.584694	TRUE	0.180754	1	mitochondrial carrier protein, putative
PFIT_0729900	169.344	109.463	184.077	232.94	173.956	88.4928	167.084	125.674	127.084	194.784	262.597	228.69	7.44535	-0.514946	0.908311	1.95842	TRUE	0.180865	1	unspecified product
PFIT_1313900	46.1848	61.776	17.6862	16.7114	35.5896	46.5271	16.7084	28.6624	30.6327	6.85859	11.0384	8.94847	5.14452	-0.121171	-1.84688	1.96029	TRUE	0.181202	1	conserved Plasmodium protein, unknown function
PFIT_1418100	10.4966	6.50274	6.51598	4.68734	7.05065	10.0353	33.4168	8.8192	17.4238	0	2.90483	1.45241	2.81415	1.16856	-3.32949	1.81286	TRUE	0.181332	1	conserved Plasmodium protein, unknown function
PFIT_0314900	95.1687	5.41895	10.4721	17.119	32.0447	1.82459	0	4.4096	2.07807	10.9737	29.6293	20.3015	5.0009	-3.63309	2.98114	2.68643	TRUE	0.181562	1	conserved Plasmodium membrane protein, unknown function
PFIT_0509800	1063.65	1081.62	1206.39	1379.91	1182.89	775.452	1002.5	1045.08	941.011	1534.95	1434.4	1484.68	10.2084	-0.334298	0.661769	0.679003	TRUE	0.181599	1	phosphatidylinositol 4-kinase
PFIT_1249200	47.5844	70.4464	41.423	37.0911	49.1362	97.6157	66.8337	55.12	73.1898	17.8323	38.3437	28.088	5.61381	0.597016	-1.38593	1.26918	TRUE	0.181626	1	conserved Plasmodium membrane protein, unknown function
PFIT_0708900	410.765	102.96	125.665	155.701	198.773	56.5624	100.25	74.9632	77.2587	183.81	157.442	170.626	7.63458	-1.41566	1.19519	3.23432	TRUE	0.181683	1	conserved Plasmodium protein, unknown function
PFIT_1442800	161.647	81.2843	83.5442	82.5379	102.253	164.213	83.5421	112.445	120.067	41.1515	74.3636	57.7576	6.67493	0.276795	-1.09188	2.12463	TRUE	0.181721	1	acid cluster protein 33 homologue, putative
PFIT_0830000	224.626	236.266	134.276	125.335	180.126	329.339	116.959	218.275	221.524	87.79	156.861	122.325	7.48965	0.35503	-0.904833	3.73496	TRUE	0.181749	1	translation initiation factor IF-2, putative
PFIT_0414800	431.058	356.567	393.519	428.178	402.331	196.144	284.043	330.72	270.302	437.578	471.744	454.661	8.65256	-0.583673	0.760021	0.887188	TRUE	0.181818	1	conserved protein, unknown function
PFIT_0615700	25.1917	45.5192	14.1955	11.6164	24.1307	67.51	0	11.024	26.178	5.48687	8.13352	6.8102	4.5826	0.299353	-2.10173	4.36417	TRUE	0.181946	1	ras GTPAse, putative
PFIT_0404100	6064.21	7250.56	7609.51	8103.39	7256.92	5801.29	6950.7	7425.77	6725.92	11573.2	9071.2	10322.2	12.8252	-0.110029	0.618265	0.84872	TRUE	0.181977	1	pre-mRNA-processing-splicing factor 8, putative
PFIT_1356300	74.1756	72.614	51.6624	38.7215	59.2934	98.528	100.25	68.3488	89.0424	41.1515	31.3722	36.2618	5.88561	0.575763	-1.28542	0.849192	TRUE	0.182028	1	glutamate--tRNA ligase, putative
PFIT_0209800	122.46	161.485	97.7398	94.3582	119.011	209.828	150.376	110.24	156.815	49.3819	105.736	77.5588	6.8917	0.410735	-1.01665	2.20648	TRUE	0.182243	1	conserved Plasmodium protein, unknown function
PFIT_1222300	34.2887	19.5082	49.3353	58.8974	40.5074	17.3336	0	19.8432	12.3923	65.8425	27.3054	46.5739	5.34598	-1.4361	1.62518	2.76742	TRUE	0.182863	1	transcription factor with AP2 domain(s)
PFIT_0712700	558.417	576.576	757.018	926.666	704.669	268.215	484.544	460.803	404.521	650.194	651.844	651.019	9.46164	-0.823389	0.708314	2.29256	TRUE	0.183189	1	conserved Plasmodium protein, unknown function
PFIT_1473500	153.25	135.474	133.112	115.757	134.398	204.354	150.376	141.107	165.279	80.9314	87.1449	84.0381	7.06965	0.312888	-0.988713	0.417368	TRUE	0.183368	1	M1-family aminopeptidase, putative
PFIT_1315300	831.327	613.425	674.637	721.035	710.106	477.131	367.585	365.997	403.571	629.619	693.673	661.646	9.47201	-0.805445	0.703614	0.620291	TRUE	0.183761	1	inositol polyphosphate kinase, putative (IPK2)
PFIT_1439600	792.14	479.035	210.141	253.728	433.761	869.419	233.918	379.226	494.187	185.182	247.491	216.337	8.75983	0.207112	-1.20894	4.61211	TRUE	0.183913	1	metacaspase-like protein
PFIT_0616100	1715.84	1510.8	2424.88	2746.78	2099.57	1687.75	1737.68	1924.79	1783.41	2991.72	2551.6	2771.66	11.0363	-0.235318	0.635419	1.93833	TRUE	0.183981	1	alpha adaptin-like protein, putative
PFIT_0725000	741.756	412.924	988.568	940.117	770.841	422.393	985.796	906.173	771.454	669.398	260.273	464.836	9.59154	-0.0173628	-0.717019	7.89485	TRUE	0.184338	1	Plasmodium exported protein, unknown function
PFIT_1114900.2	114.762	121.385	117.986	133.283	121.854	81.1944	83.5421	105.83	90.189	212.616	145.822	179.219	6.92934	-0.423896	0.978156	0.410613	TRUE	0.184603	1	rhomboid protease ROM1
PFIT_1412800	102.866	92.1222	98.9033	147.142	110.258	69.3345	66.8337	63.9392	66.7025	146.774	128.974	137.874	6.7865	-0.726032	1.04596	0.446682	TRUE	0.184671	1	conserved Plasmodium protein, unknown function
PFIT_0619400	246.319	305.629	229.223	204.613	246.446	143.231	200.501	198.432	180.721	308.637	322.436	315.536	7.9437	-0.465013	0.823159	0.718736	TRUE	0.184831	1	cleavage stimulation factor subunit 1-like protein, putative
PFIT_1238200	173.543	183.161	57.9457	60.324	118.743	254.531	16.7084	50.7104	107.317	31.5495	37.1818	34.3657	6.88917	-0.0793083	-1.70537	4.9141	TRUE	0.185442	1	conserved Plasmodium protein, unknown function
PFIT_0111000	470.246	705.547	1106.79	1920.79	1050.84	7602.17	3157.89	1616.12	4125.39	2019.17	637.9	1328.53	10.0376	1.97341	-1.63565	3.71585	TRUE	0.185998	1	28S ribosomal RNA
PFIT_1007400	35.6883	146.312	145.679	147.345	118.756	104.002	250.626	189.613	181.414	109.737	67.392	88.5647	6.89332	0.560472	-0.990403	5.54566	TRUE	0.186081	1	conserved Plasmodium protein, unknown function
PFIT_1336400	386.273	610.174	453.792	353.792	451.008	503.588	484.544	487.261	491.798	233.192	350.322	291.757	8.81591	0.127249	-0.752309	1.49645	TRUE	0.186356	1	1-deoxy-D-xylulose 5-phosphate synthase
PFIT_0507400	23.0924	2.16758	8.84312	25.4747	14.8944	2.73689	0	6.6144	3.1171	17.8323	27.3054	22.5689	3.90305	-1.96092	2.557	2.17175	TRUE	0.186589	1	conserved Plasmodium protein, unknown function
PFIT_1444400	37.0878	47.6868	42.3539	31.3848	39.6283	93.0543	66.8337	52.9152	70.9344	17.8323	34.8579	26.3451	5.30617	0.854705	-1.43009	0.79002	TRUE	0.186758	1	conserved Plasmodium protein, unknown function
PFIT_0817200	865.616	595.001	1054.19	1184.67	924.871	845.699	852.129	983.341	893.723	1484.2	1343.19	1413.7	9.85403	-0.0483112	0.6594	1.91202	TRUE	0.186958	1	ATPase, putative
PFIT_1425300	8052.96	12645.7	9886.14	9563.6	10037.1	11619.9	12297.4	11273.1	11730.2	7729.63	7460.76	7595.2	13.293	0.224686	-0.626842	0.876835	TRUE	0.187047	1	60S ribosomal protein L5, putative
PFIT_0510900	12.5959	57.4409	41.6558	40.5557	38.062	46.5271	66.8337	101.421	71.5939	23.3192	29.6293	26.4742	5.24848	0.916341	-1.43415	2.33534	TRUE	0.188138	1	conserved Plasmodium protein, unknown function
PFIT_1133800	435.957	581.995	808.68	899.765	681.599	499.026	768.587	723.175	663.596	1355.26	751.77	1053.51	9.41383	-0.0511729	0.677314	3.84347	TRUE	0.188157	1	conserved membrane protein, unknown function
PFIT_1018000	174.943	167.987	235.274	279.814	214.504	159.652	284.043	288.829	244.175	447.18	385.18	416.18	7.74715	0.161095	0.792319	1.92535	TRUE	0.188921	1	PHF5-like protein, putative
PFIT_1471200	223.926	318.634	255.287	219.286	254.283	369.48	183.793	242.528	265.267	113.853	189.395	151.624	7.98922	0.0964878	-0.837115	2.01738	TRUE	0.189035	1	conserved Plasmodium protein, unknown function
PFIT_0517400	6453.28	7312.33	8528.49	8503.85	7699.49	5171.81	7000.83	8488.48	6887.04	12013.5	8978.83	10496.2	12.9106	-0.161235	0.608155	1.72488	TRUE	0.189085	1	pre-mRNA-splicing factor
PFIT_0627100	2900.55	3931.99	4438.08	4525.52	3949.04	2128.39	2522.97	2674.42	2441.93	4471.8	3018.7	3745.25	11.9474	-0.694535	0.617775	1.72875	TRUE	0.189749	1	protein kinase PK4
PFIT_1321800	54.5821	3.25137	5.1197	9.78227	18.1839	0	0	2.2048	0.734934	8.23031	9.87642	9.05336	4.1826	-4.45191	3.44992	3.27524	TRUE	0.190176	1	conserved Plasmodium protein, unknown function
PFIT_1359700	1593.38	1159.66	1388.84	1698.24	1460.03	1154.97	1203.01	1435.33	1264.43	2072.67	1865.48	1969.07	10.512	-0.206246	0.637411	0.841303	TRUE	0.190336	1	SUMO ligase, putative
PFIT_0620000	535.324	81.2843	63.2981	133.895	203.45	19.1582	16.7084	30.8672	22.2446	93.2768	126.07	109.673	7.66825	-3.161	2.27029	1.99101	TRUE	0.190373	1	conserved Plasmodium protein, unknown function
PFIT_0712400	811.733	734.81	673.008	889.779	777.333	378.603	718.462	533.562	543.542	751.702	958.013	854.857	9.60248	-0.542766	0.680349	1.69871	TRUE	0.190576	1	zinc finger protein, putative
PFIT_1356500	131.557	94.2898	37.9323	41.7785	76.3893	91.2297	16.7084	33.072	47.0034	4.11515	35.4389	19.777	6.25031	-0.563509	-1.34218	7.23061	TRUE	0.19072	1	conserved Plasmodium protein, unknown function
PFIT_1471900	270.811	157.15	57.713	48.9114	133.646	161.477	16.7084	59.5296	79.2382	12.3455	38.3437	25.3446	7.0602	-0.67789	-1.70577	5.08442	TRUE	0.19091	1	conserved Plasmodium protein, unknown function
PFIT_1335400	132.956	133.306	30.4855	40.9633	84.4278	56.5624	33.4168	11.024	33.6677	2.74344	20.3338	11.5386	6.3944	-1.29859	-1.517	6.53303	TRUE	0.191042	1	conserved Plasmodium protein, unknown function
PFIT_0321900	2200.08	2222.85	2803.74	3273.19	2624.96	1465.15	1654.13	1818.96	1646.08	2550.02	2523.13	2536.58	11.3583	-0.673949	0.624306	1.02392	TRUE	0.191138	1	conserved Plasmodium protein, unknown function
PFIT_1367500	83.2727	61.776	59.1093	43.205	61.8408	106.739	66.8337	68.3488	80.6404	21.9475	45.8963	33.9219	5.94838	0.413802	-1.26619	1.26459	TRUE	0.19155	1	conserved Plasmodium protein, unknown function
PFIT_0112000	18.8938	21.6758	50.2662	42.5936	33.3574	20.0705	50.1252	33.072	34.4226	120.711	47.6392	84.1752	5.06883	-0.0843247	1.40595	2.33325	TRUE	0.19182	1	surface-associated interspersed protein 1.2 (SURFIN 1.2) (SURF1.2)
PFIT_1303600	252.617	205.92	302.528	322	270.766	194.319	83.5421	205.046	160.969	322.354	268.406	295.38	8.0824	-0.680294	0.803505	2.07293	TRUE	0.191923	1	conserved Plasmodium protein, unknown function
PFIT_0618300	2458.29	1881.46	1313.2	1047.72	1675.17	2394.78	2088.55	1880.7	2121.34	1104.23	1605.79	1355.01	10.7096	0.341843	-0.646742	3.87344	TRUE	0.192397	1	cell division cycle protein 48 homologue, putative
PFIT_1325000	30.0901	110.547	35.8379	33.219	52.4234	234.46	0	13.2288	82.563	6.85859	15.1051	10.9819	5.70985	0.697318	-2.94187	4.46962	TRUE	0.192474	1	conserved Plasmodium protein, unknown function
PFIT_1115900	11.8961	82.3681	56.3167	69.4949	55.0189	87.5805	167.084	108.035	120.9	93.2768	11.6193	52.4481	5.78118	1.08687	-1.17583	8.99867	TRUE	0.192475	1	conserved Plasmodium protein, unknown function
PFIT_0817900	20.2933	20.592	10.9375	9.98607	15.4522	70.2468	0	6.6144	25.6204	2.74344	6.39062	4.56703	3.94402	0.864929	-2.59306	3.35059	TRUE	0.192756	1	selenoprotein
PFIT_0704600	363.88	459.527	275.068	231.514	332.497	1012.65	634.92	685.693	777.754	604.928	348.579	476.754	8.37473	1.23896	-0.718524	3.31531	TRUE	0.192845	1	40S ribosomal protein S29, putative
PFIT_0524600	529.726	92.1222	88.6639	142.658	213.293	25.5443	0	30.8672	18.8038	60.3556	125.489	92.9221	7.73645	-3.34824	2.15114	3.27967	TRUE	0.192913	1	conserved Plasmodium protein, unknown function
PFIT_1018800	176.342	137.641	148.937	128.189	147.777	97.6157	334.168	187.408	206.397	135.8	70.2969	103.048	7.20694	0.404868	-0.931248	3.54023	TRUE	0.193385	1	zinc finger protein, putative
PFIT_bin05900	0	1.08379	0.698141	0.407595	0.547382	0.912297	16.7084	2.2048	6.6085	0	0	0	-0.892037	3.42505	-33.4299	0.986334	TRUE	0.193885	1	rifin (RIF)
PFIT_1005100	843.923	1037.19	451.465	345.844	669.605	760.855	434.419	485.056	560.11	218.103	423.524	320.814	9.38564	-0.242368	-0.815032	5.46367	TRUE	0.194119	1	regulator of nonsense transcripts, putative
PFIT_0206900	11086.5	842.105	523.839	964.573	3354.24	88.4928	100.25	72.7584	87.1672	951.972	1269.41	1110.69	11.7118	-5.26875	3.67425	1.56456	TRUE	0.194122	1	serine repeat antigen 5
PFIT_0304700	55.2818	8.67032	14.661	17.5266	24.0349	43.7902	0	11.024	18.2714	5.48687	3.48579	4.48633	4.58619	-0.200696	-2.23875	3.7712	TRUE	0.195	1	conserved Plasmodium membrane protein, unknown function
PFIT_1035900	32.1894	56.3571	33.0454	33.4228	38.7537	61.1239	16.7084	35.2768	37.703	5.48687	19.7528	12.6199	5.27261	0.0624167	-1.64826	1.87645	TRUE	0.19533	1	phosducin-like protein, putative (PhLP2)
PFIT_1116500	1349.86	2952.24	1897.32	1971.33	2042.69	4943.74	1604.01	1730.77	2759.5	1536.32	1269.99	1403.16	10.9961	0.438001	-0.97979	3.79225	TRUE	0.195388	1	cysteine proteinase falcipain 2a
PFIT_1364600	74.1756	19.5082	19.548	31.7924	36.2561	39.2288	0	46.3008	28.5099	131.685	37.7628	84.7239	5.17843	-0.133789	1.35393	6.15708	TRUE	0.195683	1	DNA topoisomerase VI, b subunit, putative
PFIT_1219300	1568.88	1546.57	1486.81	1244.18	1461.61	2072.74	2005.01	1847.62	1975.12	994.496	1530.26	1262.38	10.5132	0.434283	-0.64484	0.964647	TRUE	0.195933	1	aminophospholipid-transporting P-ATPase
PFIT_0709200	98.6676	225.428	104.954	80.4999	127.387	198.881	66.8337	77.168	114.294	48.0101	69.1349	58.5725	6.98822	-0.0838846	-1.02703	4.25066	TRUE	0.196455	1	conserved Plasmodium membrane protein, unknown function
PFIT_bin09300	108.464	65.0274	104.954	120.24	99.6715	79.3698	50.1252	74.9632	68.1528	45.2667	17.429	31.3478	6.64136	-0.503135	-1.18658	1.68894	TRUE	0.196548	1	alpha/beta hydrolase, putative
PFIT_1462400	261.714	273.115	238.764	255.969	257.391	292.847	150.376	286.624	243.282	389.568	460.125	424.846	8.00739	-0.0357801	0.759744	1.13912	TRUE	0.197446	1	U3 small nucleolar ribonucleoprotein protein IMP3, putative (IMP3)
PFIT_0821900	1069.25	1123.89	1241.76	1211.58	1161.62	735.311	1236.42	941.45	971.061	1807.92	1188.66	1498.29	10.1821	-0.272713	0.639194	1.61918	TRUE	0.197527	1	conserved Plasmodium protein, unknown function
PFIT_0922400	6.9977	0	3.49071	8.15189	4.66008	0	0	0	0	2.74344	5.22869	3.98606	2.2269	-31.2698	31.0437	1.06695	TRUE	0.197588	1	conserved Plasmodium protein, unknown function
PFIT_1239700	384.174	281.785	543.619	573.69	445.817	206.179	417.71	341.744	321.878	419.746	613.5	516.623	8.80209	-0.507454	0.719512	3.51378	TRUE	0.197861	1	3-hydroxyisobutyryl-coenzyme A hydrolase, putative
PFIT_1128800	212.03	118.133	102.627	221.732	163.63	97.6157	66.8337	63.9392	76.1295	163.234	135.365	149.3	7.35512	-1.07213	0.937854	1.9981	TRUE	0.198221	1	conserved Plasmodium protein, unknown function
PFIT_0817700	344.287	352.232	362.103	306.715	341.334	569.273	601.503	634.983	601.92	412.887	313.722	363.304	8.41483	0.818301	-0.729326	0.339912	TRUE	0.198236	1	Fe-superoxide dismutase
PFIT_1321200	218.328	16.2569	27.9256	54.6177	79.2821	19.1582	0	4.4096	7.85594	56.2404	41.2486	48.7445	6.30854	-3.07178	2.36943	3.50164	TRUE	0.198323	1	adenosine-diphosphatase, putative
PFIT_0914000	235.123	197.25	143.119	120.648	174.035	355.796	116.959	211.661	228.138	43.895	212.633	128.264	7.44082	0.446741	-0.873069	7.54084	TRUE	0.198839	1	arginine--tRNA ligase, putative
PFIT_0207300	289.705	27.0948	26.5294	46.262	97.3977	9.12297	0	0	3.04099	19.2041	48.8011	34.0026	6.60542	-4.65114	3.13565	3.46869	TRUE	0.198905	1	serine repeat antigen 1
PFIT_0819000	179.141	47.6868	119.382	124.316	117.632	71.1591	116.959	101.421	96.513	207.129	155.118	181.124	6.88079	-0.332079	0.950603	3.21112	TRUE	0.198971	1	flavoprotein, putative
PFIT_0406300	439.456	82.3681	77.0282	163.649	190.625	41.0533	83.5421	33.072	52.5558	120.711	171.966	146.339	7.57429	-1.94292	1.56263	3.20564	TRUE	0.199118	1	conserved Plasmodium protein, unknown function
PFIT_0420700	1906.17	2306.31	2945.92	3165.58	2581	1731.54	1904.76	1589.66	1741.99	2825.74	2491.18	2658.46	11.3339	-0.570134	0.612463	1.37402	TRUE	0.199475	1	pre-mRNA-splicing helicase BRR2, putative
PFIT_1332200	2017.44	1911.81	2302.24	1843.35	2018.71	3384.62	4227.23	3957.62	3856.49	2617.24	2381.96	2499.6	10.9793	0.932348	-0.624223	0.448713	TRUE	0.199693	1	isoleucine--tRNA ligase, putative
PFIT_1446100	13.2956	20.592	10.2394	9.37468	13.3754	29.1935	16.7084	19.8432	21.915	2.74344	5.22869	3.98606	3.734	0.759047	-2.47475	0.428798	TRUE	0.199755	1	conserved Plasmodium protein, unknown function
PFIT_1028000	119.661	10.8379	22.3405	37.2949	47.5335	3.64919	33.4168	6.6144	14.5601	37.0364	40.6676	38.852	5.5704	-2.22876	1.93893	4.81022	TRUE	0.199773	1	conserved Plasmodium protein, unknown function
PFIT_1002900	90.2704	94.2898	42.3539	40.7595	66.9184	127.722	83.5421	70.5536	93.9391	24.6909	58.6775	41.6842	6.05781	0.516107	-1.1802	2.66574	TRUE	0.200169	1	N-acetyltransferase, putative
PFIT_bin04600	1.39954	5.41895	3.72342	1.01899	2.89022	32.8427	0	8.8192	13.8873	1.37172	0.580966	0.976342	1.51418	2.39809	-4.00092	1.63523	TRUE	0.200174	1	rifin (RIF)
PFIT_0318200	5782.2	7073.9	5785.5	5790.09	6107.92	5574.13	6850.45	7542.62	6655.74	11947.7	8138.17	10042.9	12.5764	0.123608	0.593784	1.19905	TRUE	0.20044	1	DNA-directed RNA polymerase II, putative
PFIT_1009700	2070.62	2580.5	2858.89	3104.24	2653.56	2215.06	2205.51	2947.82	2456.13	4480.03	3005.34	3742.68	11.3739	-0.109741	0.605518	1.71533	TRUE	0.200711	1	DNA2/NAM7 helicase, putative
PFIT_0624400	24.492	62.8598	50.0335	46.262	45.9118	76.6329	66.8337	97.0112	80.1593	31.5495	34.277	32.9132	5.51942	0.825935	-1.30344	0.951768	TRUE	0.200803	1	conserved Plasmodium membrane protein, unknown function
PFIT_1139300	275.01	169.071	286.005	291.43	255.379	190.67	300.751	218.275	236.566	415.631	370.656	393.143	7.99828	-0.147788	0.768008	1.42045	TRUE	0.200876	1	beta-catenin-like protein 1, putative
PFIT_1010700.2	1.39954	1.08379	1.16357	1.83418	1.37027	10.0353	66.8337	15.4336	30.7675	2.74344	4.64773	3.69558	0.471542	4.34885	-2.91852	0.991284	TRUE	0.201292	1	conserved Plasmodium protein, unknown function
PFIT_1344800	188.238	20.592	17.4535	33.219	64.8757	7.29837	16.7084	11.024	11.6769	63.099	44.1534	53.6262	6.01853	-2.58966	2.31488	2.64769	TRUE	0.201445	1	inner membrane complex protein
PFIT_0209700	17.4943	13.0055	10.2394	9.17088	12.4775	46.5271	0	6.6144	17.7138	2.74344	3.48579	3.11462	3.63773	0.669485	-2.65827	2.33496	TRUE	0.201552	1	50S ribosomal protein L33, putative
PFIT_0420900	798.438	1093.54	1033.48	986.991	978.114	798.26	1002.5	1051.69	950.818	1866.91	1082.34	1474.62	9.93382	-0.0441174	0.635709	1.69477	TRUE	0.201853	1	eukaryotic initiation factor, putative
PFIT_1223800	617.897	48.7706	37.4669	84.3721	197.127	20.0705	0	13.2288	11.0998	116.596	83.0781	99.8371	7.62276	-4.00432	3.02276	2.68856	TRUE	0.201903	1	conserved Plasmodium protein, unknown function
PFIT_1351600	534.624	581.995	468.685	478.924	516.057	678.749	751.879	634.983	688.537	318.239	525.774	422.006	9.01084	0.411251	-0.698946	1.03129	TRUE	0.202171	1	conserved Plasmodium protein, unknown function
PFIT_0627800	31.4897	13.0055	11.403	8.15189	16.0125	31.9304	0	2.2048	11.3784	1.37172	2.32386	1.84779	3.99769	-0.280212	-2.80106	2.87574	TRUE	0.202306	1	RAP protein, putative
PFIT_1357300	736.858	590.666	1009.98	1149.21	871.679	540.992	551.378	626.163	572.844	776.392	1028.89	902.641	9.76863	-0.604393	0.65436	2.10773	TRUE	0.202518	1	conserved Plasmodium protein, unknown function
PFIT_1426900	876.812	902.797	780.289	637.07	799.242	1457.85	1286.55	1289.81	1344.74	838.12	872.03	855.075	9.64199	0.75285	-0.65484	0.576208	TRUE	0.202908	1	conserved Plasmodium protein, unknown function
PFIT_0209300	65.0786	112.714	75.1665	47.8924	75.2129	207.091	150.376	116.854	158.107	78.1879	79.0113	78.5996	6.22762	1.08626	-1.01731	1.62901	TRUE	0.203806	1	secretory complex protein 61 gamma subunit
PFIT_1119800	156.749	124.636	90.2929	82.7417	113.605	206.179	116.959	99.216	140.785	52.1253	91.7926	71.9589	6.82517	0.339458	-0.988827	2.2544	TRUE	0.204141	1	acyl-CoA-binding protein, putative
PFIT_0519600	2477.89	3176.59	2471.42	2180.84	2576.68	3508.69	3441.93	3580.6	3510.41	2164.57	2412.75	2288.66	11.3311	0.446609	-0.61732	0.635679	TRUE	0.204223	1	40S ribosomal protein S24, putative
PFIT_0501600	487.74	30.3461	45.8446	73.367	159.324	8.21067	16.7084	15.4336	13.4509	89.1617	94.6974	91.9295	7.31557	-3.61052	2.81748	2.05798	TRUE	0.204595	1	rhoptry-associated protein 3
PFIT_1237800	248.418	360.902	213.166	168.948	247.859	463.447	233.918	257.962	318.442	160.491	214.376	187.434	7.95058	0.391858	-0.790134	2.98473	TRUE	0.204663	1	calcyclin binding protein, putative
PFIT_bin08500	5.59816	1.08379	0.930855	0.407595	2.0051	20.0705	0	28.6624	16.2443	2.74344	0	1.37172	0.978042	3.14207	-3.77812	3.53141	TRUE	0.20475	1	Plasmodium RNA of unkown function RUF6-10
PFIT_0321700	197.335	154.982	61.4364	49.7266	115.87	243.583	50.1252	99.216	130.975	30.1778	83.0781	56.628	6.85251	0.24004	-1.26024	5.54222	TRUE	0.204859	1	ATP-dependent RNA helicase, putative
PFIT_0108300	1076.95	1174.83	1455.62	1303.69	1252.77	1005.35	1186.3	1175.16	1122.27	1843.59	1605.79	1724.69	10.2912	-0.161742	0.622544	0.552697	TRUE	0.205042	1	phenylalanine--tRNA ligase, putative
PFIT_1229600.2	43.3858	26.011	27.4602	28.5316	31.3471	18.2459	0	8.8192	9.02171	37.0364	37.1818	37.1091	4.9698	-1.47802	1.72195	1.52897	TRUE	0.205569	1	conserved Plasmodium protein, unknown function
PFIT_0403900	326.093	180.993	129.854	168.744	201.421	78.4575	100.25	68.3488	82.3523	133.057	163.832	148.445	7.65267	-1.33616	0.898732	2.08619	TRUE	0.20566	1	ag-1 blood stage membrane protein homologue
PFIT_0314800	67.1779	9.75411	4.88699	7.13291	22.238	0	0	2.2048	0.734934	6.85859	11.6193	9.23895	4.47217	-4.72837	3.46931	2.97874	TRUE	0.205714	1	conserved Plasmodium protein, unknown function
PFIT_1108300	225.326	193.998	176.862	170.375	191.64	324.778	300.751	299.853	308.461	117.968	232.967	175.468	7.58143	0.690214	-0.811817	1.25165	TRUE	0.205816	1	prefoldin, putative
PFIT_1450300	538.823	68.2788	50.0335	85.1873	185.581	18.2459	16.7084	13.2288	16.0611	72.7011	123.746	98.2234	7.53559	-3.53336	2.61642	1.83281	TRUE	0.205854	1	conserved Plasmodium protein, unknown function
PFIT_0104200	249.118	174.49	116.822	122.278	165.677	43.7902	50.1252	28.6624	40.8593	64.4707	94.1165	79.2936	7.37032	-2.07702	1.0198	1.74417	TRUE	0.206004	1	asparagine-rich antigen Pfa35-2
PFIT_1121200	494.038	501.795	551.997	602.017	537.462	362.182	584.794	480.647	475.874	716.037	781.399	748.718	9.07042	-0.196342	0.674403	0.832785	TRUE	0.206258	1	alpha/beta hydrolase fold domain containing protein, putative
PFIT_1455200	310.698	490.957	359.543	380.897	385.524	262.741	300.751	207.251	256.915	415.631	423.524	419.577	8.58996	-0.6048	0.727701	0.930923	TRUE	0.206261	1	RNA binding protein, putative
PFIT_1342100	1198.71	1420.85	1574.54	1314.29	1377.1	1336.51	1670.84	1364.77	1457.38	676.257	1188.66	932.457	10.4275	0.0766602	-0.638047	1.61643	TRUE	0.206416	1	transcription factor with AP2 domain(s)
PFIT_bin02200	83.9724	222.177	192.687	125.132	155.992	62.0362	16.7084	35.2768	38.0071	19.2041	19.7528	19.4784	7.2844	-1.88001	-1.1196	2.68033	TRUE	0.20689	1	stB_A4varTres - erythrocyte membrane protein 1,, putative
PFIT_1438100	117.561	201.585	202.228	218.063	184.859	174.249	317.46	286.624	259.444	137.172	147.565	142.369	7.53112	0.462258	-0.839271	1.75155	TRUE	0.207047	1	histidine triad protein, putative
PFIT_1247100	37.7876	6.50274	12.5665	19.9721	19.2073	5.47378	0	0	1.82459	15.0889	14.5241	14.8065	4.26466	-2.87002	2.49313	2.71054	TRUE	0.207532	1	RAC-beta serine/threonine protein kinase
PFIT_0928800	19.5936	13.0055	24.4349	17.5266	18.6401	87.5805	0	19.8432	35.8079	10.9737	6.97159	8.97267	4.22359	1.0601	-2.12811	3.25271	TRUE	0.207533	1	conserved Plasmodium protein, unknown function
PFIT_bin02800	0.69977	4.33516	1.16357	0.611392	1.70247	30.1058	0	0	10.0353	0	0.580966	0.290483	0.727	2.71791	-5.03285	2.95055	TRUE	0.207556	1	rifin (RIF)
PFIT_1245600	67.1779	73.6977	29.7874	29.143	49.9515	69.3345	16.7084	26.4576	37.5002	4.11515	23.8196	13.9674	5.63644	-0.295785	-1.49985	3.95128	TRUE	0.207863	1	mitochondrial ribosomal protein L3 precursor, putative
PFIT_0307100	5415.52	8933.68	7595.31	6827.21	7192.93	8290.95	6232.24	7608.77	7377.32	4674.82	5064.28	4869.55	12.8123	0.0377814	-0.6005	1.38016	TRUE	0.207932	1	60S ribosomal protein L7, putative
PFIT_0408900	402.368	358.735	387.236	361.129	377.367	332.988	367.585	544.586	415.053	836.748	509.507	673.128	8.55988	0.145036	0.688619	1.55842	TRUE	0.207992	1	protein phosphatase, putative
PFIT_0729000	27.9908	31.4299	14.1955	17.5266	22.7857	62.9485	33.4168	19.8432	38.7362	1.37172	20.9148	11.1432	4.50299	0.802257	-1.78583	3.52104	TRUE	0.208043	1	tRNA pseudouridine synthase D, putative
PFIT_1320700.1	304.4	50.9381	27.4602	46.6696	107.367	10.9476	0	4.4096	5.11905	23.3192	59.2585	41.2889	6.74584	-4.12064	2.74485	2.38129	TRUE	0.208236	1	3',5'-cyclic nucleotide phosphodiesterase, putative
PFIT_0503200	65.0786	59.6085	29.7874	17.3228	42.9493	72.0714	50.1252	37.4816	53.2261	1.37172	37.1818	19.2768	5.41694	0.332489	-1.44231	6.74692	TRUE	0.208258	1	4-diphosphocytidyl-2c-methyl-D-erythritol kinase (CMK), putative
PFIT_1223100	5775.9	4057.71	6256.28	6529.46	5654.84	4638.12	5898.07	6711.41	5749.2	9602.03	7636.8	8619.41	12.4654	0.0233469	0.584579	1.78931	TRUE	0.208374	1	phospholipid-transporting ATPase, putative
PFIT_1404400	34.9885	4.33516	5.58513	13.4506	14.5899	2.73689	0	2.2048	1.64723	13.7172	15.6861	14.7016	3.86618	-2.74159	2.75447	1.48323	TRUE	0.208428	1	conserved Plasmodium protein, unknown function
PFIT_0730300	67.1779	73.6977	69.116	213.376	105.842	111.3	83.5421	24.2528	73.0317	183.81	103.412	143.611	6.73042	-0.552946	0.985222	6.70053	TRUE	0.208939	1	serine/threonine protein kinase, FIKK family, pseudogene
PFIT_1116300	162.347	222.177	269.017	335.45	247.248	94.8789	200.501	167.565	154.315	375.851	144.08	259.965	7.9515	-0.736776	0.803061	4.36369	TRUE	0.209054	1	transcription factor with AP2 domain(s), putative
PFIT_1358400	720.763	665.447	719.784	624.231	682.556	556.501	601.503	707.741	621.915	766.79	1183.43	975.109	9.41478	-0.132781	0.648236	0.897801	TRUE	0.209105	1	mitotic control protein dis3 homologue, putative
PFIT_1127300	194.536	182.077	265.294	238.647	220.138	343.024	334.168	440.96	372.717	233.192	205.081	219.136	7.7839	0.765547	-0.774569	0.714724	TRUE	0.209259	1	large ribosomal subunit processing factor, putative
PFIT_1347300	32.1894	5.41895	3.95613	8.35569	12.4801	0	0	4.4096	1.46987	17.8323	9.87642	13.8544	3.63838	-2.85315	3.00233	3.17126	TRUE	0.209292	1	GTPase, putative
PFIT_0913000	536.024	550.565	536.172	513.773	534.134	771.803	952.38	857.668	860.617	609.043	465.935	537.489	9.06093	0.682707	-0.674444	0.375392	TRUE	0.209442	1	26S proteasome regulatory subunit, putative
PFIT_1018400	116.862	412.924	343.951	307.123	295.215	205.267	217.209	319.696	247.391	101.507	184.747	143.127	8.20531	-0.243672	-0.795159	5.09757	TRUE	0.209582	1	conserved Plasmodium protein, unknown function
PFIT_1401500	6.29793	42.2678	13.032	5.50253	16.7751	27.3689	16.7084	30.8672	24.9815	5.48687	5.80966	5.64827	4.05254	0.63941	-2.19228	2.12003	TRUE	0.20987	1	rifin
PFIT_1135400	3125.87	3114.81	4076.45	4878.3	3798.86	3038.86	3675.85	3624.69	3446.47	5743.38	4609.38	5176.38	11.8915	-0.141816	0.587921	1.49102	TRUE	0.209962	1	DNA-directed RNA polymerase 1, subunit 2, putative
PFIT_0704100	40.5867	43.3516	26.2967	34.4417	36.1692	69.3345	0	8.8192	26.0512	4.11515	13.3622	8.73868	5.17426	-0.271086	-1.74327	4.88923	TRUE	0.210005	1	conserved Plasmodium protein, unknown function
PFIT_1344700	37.7876	15.1731	7.91227	6.11392	16.7467	47.4394	16.7084	13.2288	25.7922	6.85859	5.22869	6.04364	4.05744	0.695614	-2.16615	2.20377	TRUE	0.210008	1	ubiquitin conjugating enzyme
PFIT_0612000.3	8.39724	0	2.09442	1.63038	3.03051	8.21067	0	2.2048	3.47182	0	0	0	1.59954	0.364248	-31.418	1.33768	TRUE	0.21029	1	conserved Plasmodium protein, unknown function
PFIT_0511800	55.2818	60.6923	102.161	91.3012	77.3592	44.7025	33.4168	19.8432	32.6542	85.0465	65.0682	75.0573	6.27666	-1.23718	1.18832	1.25468	TRUE	0.210307	1	kinase binding protein CGI-121, putative
PFIT_1236600	135.755	39.0165	23.7368	58.4898	64.2496	13.6844	16.7084	13.2288	14.5406	30.1778	46.4773	38.3275	6.00399	-2.1941	1.45505	2.69601	TRUE	0.210633	1	conserved Plasmodium protein, unknown function
PFIT_0707600	187.538	202.669	148.471	114.738	163.354	219.863	334.168	213.866	255.966	149.517	129.555	139.536	7.34925	0.618817	-0.844774	1.3139	TRUE	0.21072	1	Cg8 protein
PFIT_0216000	1401.64	1082.71	1477.03	1962.16	1480.89	982.543	1136.17	1285.4	1134.7	1765.4	1701.65	1733.52	10.5327	-0.385202	0.611944	1.55306	TRUE	0.210741	1	MtN3-like protein
PFIT_1230700	149.051	50.9381	76.0974	126.558	100.661	30.1058	50.1252	22.048	34.093	63.099	74.3636	68.7313	6.65505	-1.70326	1.15267	2.12716	TRUE	0.211467	1	conserved Plasmodium protein, unknown function
PFIT_0801900	759.251	193.998	1087.94	1479.98	880.291	230.811	751.879	745.223	575.971	1851.82	561.794	1206.81	9.78254	-0.622425	1.07628	7.59772	TRUE	0.211722	1	acyl-CoA synthetase
PFIT_0323900	995.773	1244.19	1246.88	964.369	1112.8	1173.21	1771.09	1602.89	1515.73	777.764	1167.74	972.753	10.1199	0.440027	-0.633125	1.6071	TRUE	0.21173	1	conserved Plasmodium protein, unknown function
PFIT_0405600	200.134	200.501	253.425	244.964	224.756	186.109	150.376	229.299	188.595	323.725	332.312	328.019	7.8133	-0.228142	0.772585	0.557433	TRUE	0.211738	1	conserved Plasmodium protein, unknown function
PFIT_1308500	1531.1	1518.39	1525.21	1594.1	1542.2	964.298	1353.38	1408.87	1242.18	2038.37	1738.25	1888.31	10.5908	-0.316409	0.608313	0.700502	TRUE	0.211807	1	U4/U6 small nuclear ribonucleoprotein PRP3, putative
PFIT_1359000	2382.02	1468.54	2845.62	3071.84	2442	1270.83	1737.68	1827.78	1612.09	2436.17	2432.5	2434.34	11.2542	-0.602555	0.59762	2.81898	TRUE	0.212026	1	conserved Plasmodium membrane protein, unknown function
PFIT_1130600	116.862	136.558	124.036	81.9265	114.846	156.915	267.335	174.179	199.476	101.507	104.574	103.04	6.84156	0.759257	-0.91346	1.02215	TRUE	0.212403	1	conserved Plasmodium protein, unknown function
PFIT_1025000	98.6676	26.011	32.1145	57.4708	53.566	8.21067	0	13.2288	7.14649	16.4606	36.6008	26.5307	5.74361	-2.58538	1.5812	2.83225	TRUE	0.212938	1	conserved Plasmodium protein, unknown function
PFIT_0106500	505.234	954.819	465.66	410.04	583.938	533.694	768.587	526.947	609.743	362.134	386.923	374.528	9.18783	0.0467831	-0.685377	3.40048	TRUE	0.213122	1	beta3 proteasome subunit, putative
PFIT_1434000	258.215	170.155	66.0907	88.8556	145.829	218.951	50.1252	116.854	128.644	56.2404	70.2969	63.2687	7.18496	-0.106777	-1.09235	4.84411	TRUE	0.213772	1	conserved Plasmodium protein, unknown function
PFIT_1417600	77.6745	14.0893	15.5918	22.6215	32.4943	9.12297	0	0	3.04099	9.60203	24.4006	17.0013	5.02049	-2.90845	1.98677	4.98813	TRUE	0.214129	1	conserved Plasmodium protein, unknown function
PFIT_1454600	948.888	714.218	736.539	832.92	808.141	456.148	334.168	597.501	462.606	530.855	938.841	734.848	9.65852	-0.782396	0.646562	2.29118	TRUE	0.214227	1	conserved Plasmodium protein, unknown function
PFIT_1361300	216.229	386.913	264.13	222.954	272.557	314.742	334.168	432.141	360.351	231.82	196.366	214.093	8.08865	0.409519	-0.757169	1.48892	TRUE	0.2144	1	conserved protein, unknown function
PFIT_0814700	65.7784	49.8544	41.423	35.4607	48.1291	95.7911	33.4168	33.072	54.0933	13.7172	29.6293	21.6732	5.58627	0.241254	-1.37499	1.94994	TRUE	0.214704	1	conserved Plasmodium protein, unknown function
PFIT_0811400	10.4966	7.58653	0.232714	0.407595	4.68085	27.3689	0	2.2048	9.8579	0	1.16193	0.580966	2.20498	1.24041	-4.07656	3.91465	TRUE	0.215178	1	Plasmodium RNA of unkown function RUF6-4
PFIT_0205600	650.786	894.127	1079.56	1151.86	944.084	766.329	467.836	590.887	608.35	1181.05	726.207	953.628	9.88327	-0.617289	0.630343	2.77594	TRUE	0.215766	1	conserved Plasmodium protein, unknown function, pseudogene
PFIT_0729700.2	2475.09	2285.71	3082.29	2867.43	2677.63	2168.53	3208.02	3049.24	2808.59	5227.62	3179.04	4203.33	11.3869	0.0656973	0.584458	2.02494	TRUE	0.216006	1	Plasmodium exported protein, unknown function
PFIT_0810400	1003.47	910.384	762.137	605.686	820.419	1161.35	1186.3	1047.28	1131.64	700.948	747.703	724.325	9.67961	0.462807	-0.641746	1.04614	TRUE	0.216066	1	proteasome subunit alpha, putative
PFIT_1144600	37.0878	84.5356	61.6691	59.305	60.6494	98.528	183.793	147.722	143.347	85.0465	51.125	68.0858	5.92	1.20749	-1.04382	1.71001	TRUE	0.216488	1	carbohydrate kinase, putative
PFIT_1340400	3898.42	5925.08	4463.68	3732.96	4505.03	6375.13	6081.86	5869.18	6108.72	4153.56	3952.31	4052.94	12.1372	0.439538	-0.592005	1.09986	TRUE	0.216612	1	60S ribosomal protein L18, putative
PFIT_0629300	60.1802	5.41895	6.7487	11.8202	21.042	1.82459	0	2.2048	1.34313	13.7172	9.29545	11.5063	4.39309	-3.57024	2.69704	2.17293	TRUE	0.216752	1	conserved Plasmodium protein, unknown function
PFIT_1443200	9.79678	19.5082	9.07584	8.15189	11.6332	57.4747	16.7084	19.8432	31.3421	8.23031	6.97159	7.60095	3.52888	1.50914	-2.11606	0.989346	TRUE	0.216769	1	ADP-ribosylation factor, putative
PFIT_1009000	53.8823	48.7706	28.6238	31.9962	40.8182	67.51	33.4168	26.4576	42.4615	8.23031	22.0767	15.1535	5.34725	0.106269	-1.51043	1.60556	TRUE	0.216772	1	metallopeptidase, putative
PFIT_0523600	36.388	26.011	19.7807	13.4506	23.9076	41.9656	0	30.8672	24.2776	1.37172	12.2003	6.786	4.57518	0.189078	-1.95311	3.82174	TRUE	0.216804	1	conserved Plasmodium protein, unknown function, putative
PFIT_0811200	611.599	328.388	508.48	668.048	529.129	390.463	334.168	456.394	393.675	714.665	547.27	630.967	9.04853	-0.414292	0.666465	2.13173	TRUE	0.216934	1	ubiquitin regulatory protein, putative
PFIT_1143200	638.19	688.207	608.314	511.531	611.561	1583.75	701.753	919.402	1068.3	872.413	508.345	690.379	9.25584	0.820764	-0.646795	3.48685	TRUE	0.217472	1	60S ribosomal protein L28, putative
PFIT_0930600.1	386.973	437.851	466.591	461.805	438.305	280.987	568.086	434.346	427.806	737.984	596.652	667.318	8.77607	-0.0665707	0.672192	1.60543	TRUE	0.217582	1	conserved Plasmodium protein, unknown function
PFIT_1471100	10.4966	6.50274	4.88699	4.27974	6.54151	41.0533	16.7084	11.024	22.9286	4.11515	3.48579	3.80047	2.7018	1.85954	-2.64073	0.68732	TRUE	0.217649	1	autophagy-related protein 12, putative (ATG12)
PFIT_0411400	48.9839	30.3461	30.0201	35.6645	36.2537	45.6148	83.5421	119.059	82.7387	39.7798	27.8864	33.8331	5.17954	1.1831	-1.28753	1.20558	TRUE	0.217695	1	B_ITvar13 - erythrocyte membrane protein 1, PfEMP1, putative (IT4VAR13)
PFIT_1112200	113.363	171.239	90.9911	72.9594	112.138	121.335	133.667	88.192	114.398	41.1515	70.2969	55.7242	6.80474	0.0106519	-1.00762	1.83966	TRUE	0.21771	1	conserved Plasmodium protein, unknown function
PFIT_0702200	41.9862	56.3571	20.9442	14.6734	33.4902	59.2993	0	11.024	23.4411	5.48687	9.87642	7.68165	5.058	-0.306254	-1.79173	4.51663	TRUE	0.218106	1	conserved Plasmodium protein, unknown function
PFIT_0509400	3879.53	4408.86	5664.25	6133.69	5021.58	4368.99	4060.14	3860.61	4096.58	6356.54	5846.84	6101.69	12.294	-0.293648	0.574563	1.14935	TRUE	0.21837	1	RNA polymerase I
PFIT_1106600	697.671	873.535	780.755	797.051	787.253	939.666	852.129	866.487	886.094	585.724	546.689	566.206	9.62056	0.172868	-0.648476	0.218492	TRUE	0.218397	1	conserved Plasmodium protein, unknown function
PFIT_0728200	868.415	912.551	1207.55	1451.65	1110.04	939.666	885.546	866.487	897.233	1338.8	1405.94	1372.37	10.117	-0.306772	0.612301	1.27598	TRUE	0.218502	1	60S ribosomal subunit export protein, putative
PFIT_1322500	29.3903	30.3461	16.5227	11.8202	22.0198	21.8951	33.4168	55.12	36.8107	9.60203	11.6193	10.6107	4.45278	0.755062	-1.79571	1.01727	TRUE	0.218542	1	acetyltransferase, GNAT family, putative
PFIT_0720700	599.003	1040.44	1043.49	1166.74	962.418	1255.32	1670.84	1600.69	1508.95	1261.98	690.187	976.084	9.91082	0.644689	-0.625848	3.30274	TRUE	0.218652	1	cell cycle control protein cwf15, putative
PFIT_1427700	2019.54	1856.53	1636.91	1757.14	1817.53	930.543	1470.34	1322.88	1241.25	1987.62	1747.55	1867.58	10.8277	-0.558179	0.597332	1.01955	TRUE	0.218821	1	phosphoenolpyruvate carboxylase, putative
PFIT_1360700	117.561	19.5082	10.7048	14.6734	40.612	5.47378	0	0	1.82459	20.5758	14.5241	17.55	5.34219	-4.00202	2.79102	3.25964	TRUE	0.218919	1	cytochrome c oxidase subunit 2, putative
PFIT_1116100	1174.91	1300.55	1813.31	1764.27	1513.26	2423.97	2005.01	2030.62	2153.2	1519.86	1306.01	1412.94	10.5638	0.510267	-0.609854	1.28315	TRUE	0.218969	1	cysteine proteinase falcipain 2b
PF_apicoplast_genome_102900	76.2749	9.75411	12.7993	15.8962	28.6811	12.7722	16.7084	2.2048	10.5618	26.0626	38.9247	32.4937	4.8392	-1.61423	1.80039	4.12322	TRUE	0.219005	1	apicoplast ribosomal protein S12
PFIT_1116700	189.638	124.636	195.48	203.594	178.337	60.2116	284.043	180.794	175.016	345.673	223.672	284.672	7.48046	-0.131482	0.802333	5.33928	TRUE	0.219274	1	DHHC-type zinc finger protein, putative
PFIT_1223000	337.989	325.137	365.128	411.263	359.879	457.061	451.127	511.514	473.234	337.443	243.425	290.434	8.49201	0.397496	-0.709186	0.524111	TRUE	0.220378	1	DNA gyrase subunit A
PFIT_0216200	48.9839	8.67032	4.18885	11.8202	18.4158	0	0	4.4096	1.46987	9.60203	12.7812	11.1916	4.19961	-3.42424	2.71239	3.82586	TRUE	0.220503	1	conserved Plasmodium membrane protein, unknown function
PFIT_0904000	16.0947	13.0055	33.0454	19.3607	20.3766	19.1582	66.8337	74.9632	53.6517	9.60203	24.4006	17.0013	4.35722	1.3466	-1.59977	2.18351	TRUE	0.220568	1	LCCL domain-containing protein
PFIT_0411700	0.69977	2.16758	0.465427	0.407595	0.935093	12.7722	0	2.2048	4.99232	0	0	0	-0.133329	2.56851	-33.3321	0.614503	TRUE	0.22057	1	rifin, pseudogene
PFIT_0409200	228.125	222.177	143.352	131.042	181.174	342.111	183.793	171.974	232.626	102.879	164.413	133.646	7.49855	0.38994	-0.822199	2.68435	TRUE	0.220588	1	conserved Plasmodium protein, unknown function
PFIT_1477400	411.465	67.195	28.6238	65.2151	143.125	9.12297	0	17.6384	8.92046	57.6122	65.6491	61.6306	7.16068	-3.82825	2.61339	2.57599	TRUE	0.22075	1	Plasmodium exported protein (PHISTb), unknown function
PFIT_1244600	850.921	510.465	1310.18	1330.8	1000.59	311.093	83.5421	127.878	174.171	218.103	428.172	323.137	9.96733	-2.45276	0.823639	6.01674	TRUE	0.220804	1	conserved Plasmodium protein, unknown function
PFIT_1338700	3.49885	5.41895	3.95613	3.05696	3.98272	9.12297	16.7084	17.6384	14.4899	0	2.32386	1.16193	1.98692	1.84628	-3.50715	1.11114	TRUE	0.220894	1	mitochondrial ribosomal protein L49 precursor, putative
PFIT_1432500	769.747	734.81	934.113	929.927	842.149	645.906	985.796	950.269	860.657	1547.3	1076.53	1311.91	9.71838	0.0222012	0.616346	1.46595	TRUE	0.220957	1	large ribosomal subunit associated GTPase, putative
PFIT_1425400	3846.64	11967.2	7230.65	6863.69	7477.05	6418.92	6766.91	6861.34	6682.39	4104.18	4726.16	4415.17	12.8681	-0.162126	-0.597701	4.81158	TRUE	0.221525	1	60S ribosomal protein L7-3, putative
PFIT_1448700	4.89839	11.9217	8.37769	6.92911	8.03172	17.3336	16.7084	26.4576	20.1666	4.11515	2.32386	3.21951	3.00087	1.35267	-2.68805	0.317971	TRUE	0.221717	1	conserved Plasmodium protein, unknown function
PFIT_1319900	533.225	63.9436	39.3286	84.7797	180.319	13.6844	16.7084	6.6144	12.3358	61.7273	97.6023	79.6648	7.49412	-3.92408	2.74643	1.85008	TRUE	0.221792	1	conserved Plasmodium protein, unknown function
PFIT_0309600	275.01	281.785	319.283	322.407	299.621	122.248	233.918	187.408	181.191	278.459	310.817	294.638	8.22753	-0.774851	0.750632	1.01119	TRUE	0.222	1	SECIS-binding protein 2, putative
PFIT_1470000	455.55	715.302	465.427	395.978	508.064	665.064	651.628	564.429	627.04	275.715	508.345	392.03	8.98756	0.302856	-0.673003	2.45572	TRUE	0.222464	1	conserved Plasmodium protein, unknown function
PFIT_1229000	964.983	468.197	489.397	553.717	619.074	190.67	902.254	646.007	579.644	300.406	345.094	322.75	9.27383	-0.124647	-0.814399	6.15507	TRUE	0.222666	1	conserved Plasmodium protein, unknown function
PFIT_1011200	440.855	837.77	519.417	468.326	566.592	771.803	785.295	599.706	718.935	404.657	500.793	452.725	9.14494	0.340083	-0.661705	2.11833	TRUE	0.222858	1	DNA repair protein RAD23, putative
PFIT_0210200	2438.7	2704.06	2434.88	3160.69	2684.58	1946.84	2406.01	2484.81	2279.22	2990.35	3805.91	3398.13	11.3905	-0.237757	0.577909	0.834052	TRUE	0.223117	1	conserved Plasmodium protein, unknown function
PFIT_0719800	4366.57	6253.47	4635.19	3851.16	4776.6	7806.52	5296.57	5324.59	6142.56	3809.26	4402.56	4105.91	12.2216	0.364416	-0.582483	1.91587	TRUE	0.223631	1	40S ribosomal protein S5, putative
PFIT_1309300	25.8915	14.0893	12.5665	13.043	16.3976	41.0533	16.7084	8.8192	22.1937	4.11515	5.80966	4.96241	4.03307	0.491857	-2.20223	1.02837	TRUE	0.223962	1	conserved Plasmodium protein, unknown function
PFIT_0517200	47.5844	55.2733	107.746	94.9696	76.3934	83.9313	233.918	132.288	150.046	93.2768	50.544	71.9104	6.2611	0.895747	-0.995512	3.27259	TRUE	0.224224	1	conserved Plasmodium protein, unknown function
PFIT_1308100	1485.61	2536.07	2198.91	1737.78	1989.59	2184.95	2489.55	2458.35	2377.62	1464.99	1673.76	1569.38	10.9581	0.256049	-0.597988	1.40562	TRUE	0.224416	1	mRNA-decapping enzyme 2, putative
PFIT_1027900	1300.87	986.249	1301.57	1477.53	1266.56	1030.9	1453.63	1375.8	1286.77	2027.4	1842.24	1934.82	10.3071	0.016981	0.593837	1.10397	TRUE	0.224485	1	conserved Plasmodium protein, unknown function
PFIT_0524300	57.3812	17.3406	13.2647	25.8823	28.4672	8.21067	0	13.2288	7.14649	28.8061	31.3722	30.0891	4.82954	-1.70376	1.7861	2.14805	TRUE	0.224509	1	conserved Plasmodium protein, unknown function, putative
PFIT_1360600	54.5821	3.25137	8.61041	7.7443	18.547	0.912297	0	0	0.304099	4.11515	6.97159	5.54337	4.2116	-5.17746	3.44515	2.10192	TRUE	0.224517	1	conserved Plasmodium protein, unknown function
PFIT_1441600	179.841	11.9217	12.7993	24.2519	57.2034	2.73689	0	4.4096	2.38216	15.0889	35.4389	25.2639	5.83736	-4.29542	3.11981	2.12736	TRUE	0.225103	1	conserved Plasmodium protein, unknown function
PFIT_0602900	25.8915	15.1731	12.7993	9.57847	15.8606	38.3165	16.7084	0	18.3416	1.37172	5.80966	3.59069	3.98367	0.250486	-2.34097	4.48127	TRUE	0.225751	1	conserved Plasmodium protein, unknown function
PFIT_1134000	103.566	8.67032	7.21413	19.3607	34.7028	3.64919	0	4.4096	2.68626	21.9475	19.7528	20.8502	5.11562	-3.36515	2.63091	2.45904	TRUE	0.225839	1	LEM3/CDC50 family protein, putative
PFIT_0409300	393.971	240.601	110.772	192.588	234.483	135.932	66.8337	63.9392	88.9017	170.093	158.023	164.058	7.87121	-1.33455	0.820901	4.53535	TRUE	0.225865	1	GTPase, putative
PFIT_1330500	309.998	373.908	405.387	334.839	356.033	229.899	233.918	286.624	250.147	447.18	370.075	408.628	8.47595	-0.50285	0.700843	0.470148	TRUE	0.2262	1	conserved Plasmodium protein, unknown function
PFIT_1336700	1980.35	3046.53	3060.19	2745.76	2708.21	1459.67	2121.97	2337.09	1972.91	2721.49	3149.42	2935.45	11.4031	-0.459608	0.575939	1.87156	TRUE	0.226201	1	conserved Plasmodium protein, unknown function
PFIT_1226100	227.425	303.461	173.604	137.767	210.565	377.691	183.793	266.781	276.088	127.57	201.595	164.582	7.71485	0.428962	-0.777684	3.0332	TRUE	0.226356	1	conserved Plasmodium protein, unknown function
PFIT_1448900	45.4851	59.6085	18.8498	16.5076	35.1127	79.3698	16.7084	22.048	39.3754	9.60203	19.1719	14.3869	5.12432	0.278734	-1.5412	3.23798	TRUE	0.226832	1	conserved Plasmodium protein, unknown function
PFIT_1411000	322.594	306.713	449.836	400.869	370.003	541.904	701.753	601.911	615.189	316.867	445.601	381.234	8.53257	0.723108	-0.679685	1.09319	TRUE	0.22684	1	tetratricopeptide repeat family protein, putative
PFIT_1011100	65.7784	164.736	144.748	157.943	133.301	151.441	100.25	136.698	129.463	72.7011	66.2301	69.4656	7.05893	-0.0102193	-0.931689	1.8035	TRUE	0.227012	1	conserved Plasmodium protein, unknown function
PFIT_1112600	36.388	11.9217	10.9375	14.6734	18.4802	5.47378	0	2.2048	2.55953	17.8323	16.267	17.0497	4.20616	-2.43574	2.32042	1.11847	TRUE	0.227337	1	peptidyl-prolyl cis-trans isomerase, putative
PFIT_1005400	95.8685	10.8379	10.2394	18.138	33.7709	2.73689	0	0	0.912297	8.23031	12.7812	10.5058	5.07651	-4.62356	2.94446	2.55271	TRUE	0.227454	1	conserved Plasmodium membrane protein, unknown function
PFIT_0622600	81.1733	95.3735	92.3874	117.999	96.7332	193.407	100.25	90.3968	128.018	75.4445	58.0966	66.7705	6.59697	0.437333	-0.976351	1.30798	TRUE	0.227528	1	ATP dependent DEAD-box helicase, putative
PFIT_1205700	27.291	4.33516	7.21413	8.76329	11.9009	1.82459	0	0	0.608198	8.23031	9.29545	8.76288	3.57223	-3.65551	3.21597	1.45047	TRUE	0.227866	1	haloacid dehalogenase hydrolase, putative
PFIT_0708800	106.365	23.8434	13.4974	18.138	40.461	6.38608	16.7084	6.6144	9.90296	34.293	27.3054	30.7992	5.33516	-2.2867	1.89459	2.83361	TRUE	0.228113	1	conserved Plasmodium membrane protein, unknown function
PFIT_1333100	296.003	380.41	354.423	312.421	335.814	162.389	133.667	200.637	165.564	182.439	376.466	279.452	8.39121	-0.991856	0.730527	1.75018	TRUE	0.22827	1	conserved Plasmodium protein, unknown function
PFIT_0107100	30.7899	9.75411	38.8632	56.0443	33.8629	10.0353	0	15.4336	8.48962	45.2667	20.3338	32.8002	5.08877	-1.71719	1.65737	2.82956	TRUE	0.228371	1	conserved Plasmodium protein, unknown function
PFIT_1034200	27.9908	33.5975	7.91227	7.7443	19.3112	47.4394	16.7084	11.024	25.0573	4.11515	8.71449	6.41482	4.25903	0.454575	-2.0104	2.36758	TRUE	0.228378	1	conserved Plasmodium protein, unknown function
PFIT_1403800	35.6883	56.3571	29.0892	36.6835	39.4545	52.0009	50.1252	30.8672	44.3311	9.60203	21.4957	15.5489	5.29811	0.154924	-1.47661	0.929827	TRUE	0.228765	1	conserved Plasmodium protein, unknown function
PFIT_1301700	927.195	605.839	1004.39	1099.49	909.228	616.713	918.963	747.428	761.034	1299.02	1002.75	1150.88	9.82925	-0.27038	0.609215	2.04764	TRUE	0.228812	1	conserved Plasmodium protein, unknown function
PFIT_0314100	123.16	33.5975	37.4669	33.6266	56.9626	74.8083	16.7084	26.4576	39.3248	12.3455	19.1719	15.7587	5.83	-0.419378	-1.42205	3.52747	TRUE	0.228879	1	conserved Plasmodium protein, unknown function
PFIT_1434600	2072.02	1981.17	1344.39	1358.92	1689.12	1529.92	685.045	886.33	1033.77	687.231	684.378	685.804	10.7217	-0.691191	-0.608835	3.50428	TRUE	0.228931	1	conserved Plasmodium membrane protein, unknown function
PFIT_0405700	51.0832	23.8434	72.6067	69.6987	54.308	36.4919	0	33.072	23.188	75.4445	55.1918	65.3181	5.7688	-0.988265	1.2466	3.73446	TRUE	0.229375	1	methyltransferase, putative
PFIT_1324600	1035.66	120.301	83.5442	144.696	346.05	13.6844	0	26.4576	13.3807	74.0728	141.175	107.624	8.43471	-4.57813	2.89379	2.44194	TRUE	0.229479	1	conserved Plasmodium protein, unknown function
PFIT_0516200	107.065	66.1112	51.197	54.6177	69.7477	127.722	16.7084	99.216	81.2153	58.9839	22.6577	40.8208	6.1216	0.335675	-1.11964	4.28232	TRUE	0.229675	1	cation-transporting ATPase 1
PFIT_0514400	61.5798	93.206	29.3219	21.3987	51.3766	69.3345	33.4168	30.8672	44.5395	9.60203	25.5625	17.5823	5.67426	-0.143987	-1.3733	3.29318	TRUE	0.229723	1	aspartate--tRNA ligase, putative
PFIT_0728800	150.451	50.9381	61.4364	53.3949	79.055	39.2288	83.5421	13.2288	45.3332	68.5859	99.9261	84.256	6.3034	-1.02198	1.11812	4.78165	TRUE	0.229856	1	dynein heavy chain, putative
PFIT_1012700	533.225	346.813	194.781	233.552	327.093	713.416	233.918	185.203	377.512	176.952	194.624	185.788	8.35258	0.227361	-1.04207	4.22778	TRUE	0.230349	1	conserved Plasmodium protein, unknown function
PFIT_0101800	398.869	539.728	419.35	344.621	425.642	306.532	401.002	354.973	354.169	539.085	572.832	555.959	8.7325	-0.278373	0.664883	0.811809	TRUE	0.230447	1	conserved Plasmodium protein, unknown function
PFIT_0903300	121.06	63.9436	154.289	133.08	118.093	329.339	284.043	306.467	306.616	212.616	142.918	177.767	6.88864	1.37841	-0.795861	2.04161	TRUE	0.23066	1	retrieval receptor for endoplasmic reticulum membrane proteins, putative
PFIT_1406500	161.647	136.558	190.825	133.487	155.629	217.127	250.626	255.757	241.17	98.7637	173.709	136.236	7.28274	0.626157	-0.814315	1.04051	TRUE	0.230974	1	COBW domain-containing protein 1, putative (CBWD1)
PFIT_1405500	224.626	361.986	381.883	408.002	344.124	209.828	233.918	180.794	208.18	257.883	415.391	336.637	8.42745	-0.74214	0.711744	1.74503	TRUE	0.231178	1	U3 small nucleolar ribonucleoprotein, U3 snoRNP, putative
PFIT_0705300	1799.81	2926.23	2222.88	2234.23	2295.79	2509.73	1904.76	2427.49	2280.66	1497.92	1544.79	1521.35	11.1646	-0.0055526	-0.587883	1.22237	TRUE	0.231199	1	ribosomal protein, L37e, putative
PFIT_1012500	67.8777	56.3571	69.8141	71.3291	66.3445	166.95	83.5421	112.445	120.979	65.8425	56.3537	61.0981	6.05357	0.90603	-1.02839	0.65284	TRUE	0.231438	1	zinc finger protein, putative
PFIT_0404400	234.423	275.283	114.961	140.416	191.271	358.533	83.5421	35.2768	159.117	86.4182	54.6108	70.5145	7.57777	-0.222288	-1.21896	5.83151	TRUE	0.231785	1	lysine decarboxylase, putative
PFIT_1403100	106.365	54.1895	30.7182	44.4278	58.9252	31.0181	16.7084	24.2528	23.9931	53.497	67.392	60.4445	5.87744	-1.20448	1.24642	1.7158	TRUE	0.232372	1	conserved Plasmodium protein, unknown function
PFIT_1349700	1915.27	1217.1	1810.75	2076.08	1754.8	1503.46	1587.3	1633.76	1574.84	2396.39	2296.56	2346.47	10.7774	-0.15682	0.575631	1.19822	TRUE	0.232466	1	conserved Plasmodium protein, unknown function
PFIT_0625300	200.834	81.2843	58.4111	64.1962	101.181	17.3336	33.4168	37.4816	29.4107	65.8425	58.0966	61.9695	6.6584	-1.84026	1.13411	2.99887	TRUE	0.232556	1	Sec14 domain containing protein
PFIT_0310900	4.89839	0	1.39628	1.22278	1.87936	0	0	0	0	8.23031	2.32386	5.27709	0.911564	-31.3972	32.8797	0.765216	TRUE	0.232709	1	conserved Plasmodium protein, unknown function
PFIT_1470100	47.5844	65.0274	16.7554	15.2848	36.163	88.4928	16.7084	48.5056	51.2356	20.5758	20.9148	20.7453	5.16435	0.617321	-1.40665	3.45925	TRUE	0.232834	1	translation initiation factor IF-1, putative
PFIT_0919500	311.398	18.4244	29.5546	40.3519	99.9322	5.47378	16.7084	0	7.39406	35.6647	58.0966	46.8806	6.6425	-4.09199	3.00137	3.58708	TRUE	0.232835	1	protein disulfide isomerase
PFIT_1408900	2507.28	1078.37	3683.63	3676.91	2736.55	2596.4	3107.76	3082.31	2928.82	5411.43	3236.56	4323.99	11.4187	0.09612	0.563062	7.69792	TRUE	0.23285	1	plasmepsin I
PFIT_0517100	1801.91	2126.4	1278.3	888.353	1523.74	2309.02	1871.34	1671.24	1950.53	1090.52	1497.15	1293.83	10.5726	0.358457	-0.593165	3.89833	TRUE	0.232963	1	60S ribosomal protein L12, putative
PFIT_bin04900	0	2.16758	2.55985	3.26076	1.99705	63.8608	16.7084	6.6144	29.0612	9.60203	0.580966	5.0915	1.02986	3.88174	-2.60877	4.412	TRUE	0.23323	1	rifin (RIF)
PFIT_0109400	74.1756	63.9436	81.4498	71.9405	72.8774	114.949	100.25	158.746	124.649	35.6647	89.4687	62.5667	6.18866	0.795079	-1.00622	1.40956	TRUE	0.233293	1	adenylate kinase-like protein 1 (AKLP1)
Pf_M7661101700	9.09701	63.9436	3.72342	8.15189	21.229	9.12297	0	4.4096	4.51086	32.9212	15.1051	24.0132	4.39157	-1.8655	2.05395	4.11924	TRUE	0.233638	1	unspecified product
PFIT_1431000	2636.03	2091.72	2789.77	2909.82	2606.84	1705.99	2656.64	2420.87	2261.17	3084.99	3586.3	3335.65	11.3483	-0.209896	0.565487	1.34594	TRUE	0.233802	1	coatamer beta subunit, putative
PFIT_0516800	1693.44	1397.01	1553.6	1493.83	1534.47	1050.05	1052.63	1300.83	1134.51	1499.29	1902.08	1700.68	10.5836	-0.43305	0.581666	0.56235	TRUE	0.233838	1	ubiquitin carboxyl-terminal hydrolase 2, putative
PFIT_0402000	51.0832	54.1895	64.6944	66.0303	58.9994	21.8951	0	30.8672	17.5874	45.2667	56.9346	51.1007	5.88396	-1.48799	1.28132	2.22736	TRUE	0.234099	1	conserved Plasmodium protein, unknown function
PFIT_1220200	80.4736	48.7706	107.514	112.496	87.3135	68.4222	33.4168	48.5056	50.1149	97.392	116.193	106.793	6.45247	-0.725998	1.01337	1.47805	TRUE	0.234209	1	ribosome biogenesis protein TSR3, putative
PFIT_0703000	2145.5	1774.16	1455.62	1771.41	1786.67	443.376	1186.3	829.005	819.56	1222.2	1193.88	1208.04	10.8029	-1.15226	0.587746	3.73416	TRUE	0.23453	1	conserved Plasmodium membrane protein, unknown function
PFIT_1428200	51.0832	10.8379	45.3792	61.5468	42.2118	16.4213	16.7084	28.6624	20.5974	39.7798	69.1349	54.4574	5.40616	-1.00334	1.36822	2.44369	TRUE	0.234553	1	selenoprotein
PFIT_0201500	1943.96	966.741	2260.12	1937.09	1776.98	1521.71	1704.26	2299.61	1841.86	3327.79	2146.09	2736.94	10.7957	0.0527803	0.569496	4.26295	TRUE	0.235098	1	Plasmodium exported protein, unknown function
PFIT_1406300	169.344	152.814	121.942	124.113	142.053	126.809	100.25	132.288	119.783	34.293	93.5355	63.9142	7.14899	-0.220905	-0.917235	1.84895	TRUE	0.235217	1	conserved Plasmodium protein, unknown function
PFIT_1115500	2342.83	1615.93	2647.58	2971.16	2394.38	1679.54	1954.88	2257.72	1964.05	2927.25	2885.66	2906.45	11.2258	-0.286387	0.565651	1.81755	TRUE	0.235462	1	serine/threonine protein kinase, putative
PFIT_1125800	573.112	967.825	868.488	797.663	801.772	1271.74	902.254	1089.17	1087.72	632.362	794.18	713.271	9.64692	0.447679	-0.61568	1.52842	TRUE	0.235523	1	60S ribosomal protein L35, putative
PFIT_0209000	1235.09	1423.02	1428.63	1287.18	1343.48	1206.97	1420.22	1338.31	1321.83	2108.33	1831.79	1970.06	10.3917	-0.0263947	0.578536	0.28113	TRUE	0.235565	1	RING zinc finger protein, putative
PFIT_0928900	48.2841	20.592	11.8684	15.2848	24.0073	48.3517	0	6.6144	18.322	2.74344	7.55256	5.148	4.58126	-0.186501	-1.99728	4.05983	TRUE	0.235664	1	conserved Plasmodium protein, unknown function
PFIT_0605500	767.648	893.043	2189.37	2927.14	1694.3	818.33	868.838	892.944	860.037	1971.16	1157.28	1564.22	10.7269	-0.979055	0.863038	4.51859	TRUE	0.235795	1	conserved Plasmodium protein, unknown function
PFIT_0617600	87.4713	121.385	74.2357	50.3379	83.3574	101.265	50.1252	114.65	88.6799	23.3192	65.0682	44.1937	6.37675	0.156059	-1.05284	2.7677	TRUE	0.236196	1	transport protein particle (TRAPP) component, putative
PFIT_1419200	33.589	47.6868	14.4283	12.4316	27.0339	49.264	0	37.4816	28.9152	9.60203	9.87642	9.73922	4.7466	0.266308	-1.72836	3.56053	TRUE	0.236622	1	conserved Plasmodium protein, unknown function
PFIT_1229900	34.9885	13.0055	15.1264	15.4886	19.6522	38.3165	0	4.4096	14.242	2.74344	4.06676	3.4051	4.29565	-0.258025	-2.25308	2.84466	TRUE	0.237492	1	vacuolar transporter chaperone, putative, pseudogene
PFIT_0517700	21.6929	131.139	97.9725	131.857	95.6652	90.3174	250.626	152.131	164.358	106.994	59.2585	83.1263	6.58066	0.711827	-0.921482	7.17277	TRUE	0.237508	1	f-actin capping protein beta subunit, putative
PFIT_1034000	108.464	10.8379	9.54126	18.3418	36.7963	2.73689	0	0	0.912297	5.48687	16.848	11.1674	5.20044	-4.77231	3.06136	2.64125	TRUE	0.23763	1	conserved Plasmodium protein, unknown function
PFIT_0924000	881.011	1269.12	1460.28	1383.38	1248.45	849.348	1386.8	1285.4	1173.85	2292.14	1199.11	1745.63	10.2862	-0.0974975	0.580114	3.44729	TRUE	0.237709	1	RNA binding protein, putative
PFIT_0802200	21.6929	34.6813	20.0134	18.9532	23.8352	176.073	0	6.6144	60.8959	8.23031	5.80966	7.01998	4.57332	1.39441	-3.16061	3.08256	TRUE	0.238424	1	Plasmodium exported protein, unknown function, pseudogene
PFIT_1434800	25.8915	11.9217	6.98141	5.91012	12.6762	32.8427	33.4168	8.8192	25.0262	5.48687	5.22869	5.35778	3.65568	0.947396	-2.18294	1.48067	TRUE	0.238722	1	microsomal signal peptidase protein, putative
PFIT_1437000	9.79678	7.58653	8.37769	5.50253	7.81588	35.5796	0	4.4096	13.3297	1.37172	2.32386	1.84779	2.96467	0.925051	-2.97963	1.74981	TRUE	0.238779	1	GTPase, putative
PFIT_0715200	95.1687	48.7706	30.4855	23.8443	49.5673	117.686	16.7084	22.048	52.1476	16.4606	23.8196	20.1401	5.62726	0.178241	-1.46721	4.10763	TRUE	0.238894	1	conserved Plasmodium protein, unknown function
PFIT_0516300	4879.5	6460.47	4424.35	3742.13	4876.61	7054.79	7786.12	6689.37	7176.76	5176.86	4542.57	4859.72	12.2515	0.556964	-0.561867	1.42407	TRUE	0.239371	1	40S ribosomal protein S14, putative
PFIT_0204800	95.8685	56.3571	131.018	123.501	101.686	77.5452	100.25	101.421	93.0722	212.616	128.974	170.795	6.67258	-0.149429	0.890367	1.78606	TRUE	0.239438	1	DNA-directed RNA polymerase II 16 kDa subunit, putative
PFIT_0734100	0	0	0	0	0	0.912297	16.7084	0	5.87357	0	0	0	-33.3751	35.715	-34.6794	0.918863	TRUE	0.239642	1	stevor
PFIT_0734200	0	0	0.465427	0.611392	0.269205	15.509	0	0	5.16968	0	0	0	-1.77589	4.25224	-31.9305	1.61434	TRUE	0.239754	1	rifin (RIF)
PFIT_1128500	564.715	198.334	158.478	379.878	325.351	260.005	83.5421	114.65	152.732	260.626	313.141	286.883	8.34582	-1.0295	0.848609	5.52418	TRUE	0.239809	1	CRAL/TRIO domain-containing protein, putative
PFIT_1328800	15080	13128	23949.3	25455.1	19403.1	10551.6	17794.5	16884.4	15076.8	26911.7	16934.6	21923.2	14.2441	-0.36478	0.540843	4.69234	TRUE	0.239983	1	conserved Plasmodium protein, unknown function
PFIT_0922500	22.3926	35.7651	35.3725	38.9253	33.1139	22.8074	66.8337	88.192	59.2777	13.7172	30.7912	22.2542	5.05081	0.810369	-1.37143	1.96674	TRUE	0.239988	1	para-aminobenzoic acid synthetase
PFIT_0400400	9.09701	47.6868	10.4721	13.2468	20.1257	73.896	16.7084	19.8432	36.8159	17.8323	6.39062	12.1115	4.31508	0.974426	-1.712	3.56258	TRUE	0.240245	1	Plasmodium exported protein, unknown function, pseudogene
PFIT_0206800	1461.82	97.5411	87.0349	125.743	443.035	14.5967	0	11.024	8.54025	76.8162	129.555	103.186	8.7912	-5.56739	3.46559	2.01449	TRUE	0.240522	1	serine repeat antigen 6
PFIT_0913400	442.955	596.085	536.638	418.396	498.518	654.117	634.92	831.21	706.749	426.604	483.364	454.984	8.96097	0.509251	-0.640074	0.816666	TRUE	0.240657	1	conserved Plasmodium protein, unknown function
PFIT_0710500	2.09931	2.16758	0	0	1.06672	10.9476	16.7084	2.2048	9.95359	0	0.580966	0.290483	0.0130766	3.22954	-4.83801	3.22107	TRUE	0.240774	1	unspecified product
PFIT_1359800	3888.62	3740.16	3144.89	2822.39	3399.02	5041.35	5530.48	5300.34	5290.73	3207.08	3949.41	3578.24	11.7308	0.637978	-0.563586	0.720984	TRUE	0.240894	1	falcilysin
PFIT_0207000	1315.57	99.7087	61.2037	124.928	400.352	14.5967	0	13.2288	9.27518	76.8162	133.622	105.219	8.64503	-5.30754	3.38008	2.12599	TRUE	0.241084	1	serine repeat antigen 4
PFIT_1355800	79.074	95.3735	41.1903	32.2	61.9595	111.3	33.4168	85.9872	76.9014	39.7798	34.8579	37.3189	5.94589	0.402173	-1.12827	2.67806	TRUE	0.241768	1	DnaJ protein, putative
PFIT_1408100	242.82	638.352	424.703	594.273	475.037	306.532	785.295	921.607	671.145	2319.58	573.994	1446.78	8.89182	0.494461	1.11191	3.86172	TRUE	0.24182	1	fibrillarin, putative
PFIT_0203000	118.961	213.507	152.893	262.695	187.014	133.195	133.667	130.083	132.315	323.725	131.879	227.802	7.54749	-0.501118	0.780975	3.06436	TRUE	0.241875	1	nucleolar preribosomal assembly protein, putative
PFIT_0216800	89.5706	55.2733	34.6743	28.124	51.9106	60.2116	83.5421	39.6864	61.1467	19.2041	29.6293	24.4167	5.69293	0.183379	-1.25824	1.99752	TRUE	0.241903	1	conserved Plasmodium protein, unknown function
PFIT_1128300	18.194	20.592	16.5227	14.062	17.3427	67.51	33.4168	39.6864	46.8711	12.3455	19.1719	15.7587	4.11214	1.47981	-1.60592	0.443666	TRUE	0.242269	1	conserved Plasmodium protein, unknown function
PFIT_0917300	17.4943	4.33516	2.09442	5.50253	7.35659	0	0	0	0	1.37172	2.32386	1.84779	2.87652	-33.3621	31.3836	0.426506	TRUE	0.242459	1	conserved Plasmodium membrane protein, unknown function
PFIT_1205100	4789.93	3827.95	6272.8	8088.51	5744.8	3319.85	4895.57	4850.56	4355.32	6121.98	6568.4	6345.19	12.4882	-0.401461	0.544709	3.23148	TRUE	0.242793	1	zinc finger protein, putative
PFIT_0921100.2	34.2887	24.9272	43.7502	29.7544	33.1801	82.1067	100.25	77.168	86.5084	43.895	30.2102	37.0526	5.056	1.35877	-1.20838	0.492634	TRUE	0.243616	1	ubiquitin conjugating enzyme, putative
PFIT_1234600	268.712	37.9327	35.1398	64.8076	101.648	50.1763	0	19.8432	23.3398	102.879	69.7159	86.2974	6.66673	-1.95308	1.71657	4.74764	TRUE	0.243749	1	conserved Plasmodium protein, unknown function
PFIT_1142500	273.61	35.7651	19.7807	29.143	89.5747	2.73689	0	8.8192	3.85203	24.6909	41.8295	33.2602	6.48442	-4.31297	2.88565	2.18837	TRUE	0.243902	1	phd finger protein, putative
PFIT_1032900	773.946	706.631	817.756	835.365	783.425	520.921	735.17	765.066	673.719	961.574	1066.07	1013.82	9.61393	-0.225029	0.596883	0.702075	TRUE	0.243938	1	WD-repeat protein, putative
PFIT_1110400	4.89839	2.16758	2.09442	2.85316	3.00339	16.4213	16.7084	4.4096	12.5131	0	1.7429	0.871449	1.58458	2.02536	-3.68994	1.13284	TRUE	0.24409	1	small nucleolar RNA snoR11
PFIT_1463500	2267.96	1963.83	2724.61	2960.77	2479.29	1688.66	2205.51	2290.79	2061.65	3187.87	2859.51	3023.69	11.276	-0.268508	0.55457	1.20903	TRUE	0.244215	1	conserved Plasmodium protein, unknown function
PFIT_0604100	37.0878	6.50274	7.67955	7.7443	14.7536	3.64919	16.7084	2.2048	7.5208	0	1.16193	0.580966	3.8805	-1.36241	-3.09767	2.39101	TRUE	0.244432	1	conserved Plasmodium protein, unknown function
PFIT_0731150	0.69977	2.16758	1.39628	1.22278	1.3716	5.47378	0	6.6144	4.02939	0	0	0	0.449844	1.67622	-33.0229	0.322212	TRUE	0.244494	1	erythrocyte membrane protein 1 (PfEMP1), pseudogene
PFIT_1312400	25.1917	42.2678	14.8937	11.2089	23.3905	64.7731	33.4168	19.8432	39.3444	5.48687	20.3338	12.9103	4.53584	0.794365	-1.61505	2.57357	TRUE	0.244988	1	methionyl-tRNA formyltransferase, putative
PFIT_0831500	97.2681	14.0893	8.61041	15.6924	33.915	4.56148	0	2.2048	2.25543	21.9475	11.6193	16.7834	5.08199	-3.51613	2.49853	2.24285	TRUE	0.245036	1	folate transporter 1
PFIT_1234200	210.631	214.59	215.26	204.205	211.172	135.932	167.084	156.541	153.186	255.14	255.044	255.092	7.72217	-0.478695	0.751394	0.0899351	TRUE	0.245383	1	conserved Plasmodium protein, unknown function
PFIT_0804700	368.079	1936.73	1292.96	1300.23	1224.5	1019.95	1754.38	1483.83	1419.39	1281.18	428.172	854.678	10.2577	0.20748	-0.727541	9.19838	TRUE	0.245473	1	conserved Plasmodium protein, unknown function
PFIT_0317100	43.3858	96.4573	59.1093	55.4329	63.5963	59.2993	183.793	147.722	130.271	58.9839	66.2301	62.607	5.98652	0.981433	-0.998338	2.51336	TRUE	0.2455	1	conserved Plasmodium protein, unknown function
PFIT_1350100	26.5913	23.8434	11.403	8.35569	17.5483	24.632	50.1252	30.8672	35.2082	8.23031	11.0384	9.63433	4.123	0.948377	-1.79608	1.03752	TRUE	0.245528	1	transcription factor with AP2 domain(s)
PFIT_0106600	43.3858	21.6758	11.8684	14.8772	22.9518	24.632	33.4168	41.8912	33.3134	4.11515	15.6861	9.90062	4.51478	0.537722	-1.71591	1.82427	TRUE	0.245691	1	conserved Plasmodium protein, unknown function
PFIT_0617200	2700.41	5492.65	2655.96	2318.6	3291.91	4245.83	3508.77	3174.91	3643.17	2832.6	2108.91	2470.75	11.6843	0.147436	-0.561253	4.53979	TRUE	0.245744	1	60S ribosomal protein L27a, putative
PFIT_0419000	39.8869	27.0948	18.6171	24.2519	27.4627	57.4747	33.4168	24.2528	38.3814	5.48687	20.3338	12.9103	4.77642	0.514249	-1.57443	1.5552	TRUE	0.246216	1	ribosome recycling factor, putative
PFIT_1223200	2255.36	1813.18	2472.35	2318.4	2214.82	1575.54	1269.84	1369.18	1404.85	1462.25	2682.9	2072.58	11.1132	-0.653221	0.557878	1.9091	TRUE	0.246431	1	conserved Plasmodium protein, unknown function
PFIT_0930600.2	346.386	454.108	452.163	436.534	422.298	302.882	501.252	436.551	413.562	700.948	565.28	633.114	8.72222	-0.0511495	0.63468	1.13491	TRUE	0.246607	1	conserved Plasmodium protein, unknown function
PFIT_0535300	205.033	53.1057	23.2714	42.5936	81.0009	10.0353	16.7084	4.4096	10.3844	16.4606	59.2585	37.8596	6.33861	-3.13063	2.04002	2.65588	TRUE	0.246669	1	conserved Plasmodium protein, unknown function
PFIT_1323100	354.783	421.594	558.28	564.926	474.896	255.443	267.335	361.587	294.788	366.249	561.213	463.731	8.89241	-0.680467	0.646658	1.7621	TRUE	0.246736	1	conserved Plasmodium protein, unknown function
PFIT_1430000.1	48.9839	40.1002	37.4669	27.105	38.414	66.5977	33.4168	50.7104	50.2416	12.3455	27.8864	20.1159	5.26118	0.44351	-1.35956	0.950588	TRUE	0.246986	1	transcription initiation TFIID-like, putative
PFIT_1343100	291.104	240.601	259.941	245.576	259.306	176.986	200.501	198.432	191.973	315.495	310.236	312.865	8.01852	-0.440996	0.711797	0.147548	TRUE	0.247129	1	U4/U6 small nuclear ribonucleoprotein PRP4, putative
PFIT_1020600	594.805	250.356	640.661	675.792	540.403	376.779	451.127	637.187	488.364	739.356	760.484	749.92	9.07961	-0.143825	0.614875	4.32324	TRUE	0.247138	1	conserved Plasmodium protein, unknown function
PFIT_0933900	6.29793	3.25137	2.09442	1.63038	3.31853	7.29837	0	0	2.43279	0	0	0	1.72576	-0.230962	-32.3917	0.995083	TRUE	0.247362	1	conserved Plasmodium protein, unknown function
PFIT_1114600	142.753	59.6085	41.423	33.4228	69.3018	93.9666	50.1252	52.9152	65.669	30.1778	31.3722	30.775	6.11059	-0.0287168	-1.13749	3.22757	TRUE	0.24766	1	conserved Plasmodium membrane protein, unknown function
PFIT_0405500	10.4966	9.75411	23.7368	29.143	18.2826	9.12297	0	4.4096	4.51086	32.9212	13.9432	23.4322	4.19996	-1.67846	2.0227	1.52733	TRUE	0.247768	1	conserved Plasmodium protein, unknown function
PFIT_0411300	4.19862	4.33516	5.1197	6.11392	4.94185	2.73689	0	2.2048	1.64723	0	0	0	2.30671	-1.33367	-33.3126	0.194478	TRUE	0.248138	1	erythrocyte membrane protein 1, PfEMP1
PFIT_0908800	188.238	228.68	317.654	330.355	266.232	205.267	200.501	288.829	231.532	331.956	421.781	376.868	8.05831	-0.189068	0.689565	1.58954	TRUE	0.248171	1	ribosomal RNA methyltransferase, putative
PFIT_0919100	3691.29	2778.84	4788.09	5356	4153.55	2772.47	4294.06	4508.82	3858.45	6241.32	4967.84	5604.58	12.0204	-0.108472	0.54041	3.18321	TRUE	0.248456	1	nucleosome assembly protein
PFIT_1218400	7.69747	6.50274	3.95613	3.46455	5.40523	3.64919	16.7084	13.2288	11.1955	0	1.7429	0.871449	2.42719	0.973384	-3.47185	1.23405	TRUE	0.248529	1	conserved Plasmodium protein, unknown function
PFIT_0624200	202.234	105.128	44.4483	53.5987	101.352	129.546	16.7084	59.5296	68.5947	21.9475	37.7628	29.8551	6.66038	-0.461882	-1.29105	4.56098	TRUE	0.248566	1	DNA polymerase 1, putative
PFIT_1474800	81.1733	84.5356	47.0082	46.262	64.7448	38.3165	16.7084	48.5056	34.5102	102.879	58.0966	80.4877	6.01234	-0.787734	1.10213	1.58595	TRUE	0.248594	1	conserved Plasmodium protein, unknown function
PFIT_1231700	95.1687	89.9546	75.632	70.1063	82.7154	116.774	50.1252	83.7824	83.5605	32.9212	51.706	42.3136	6.36852	0.0799024	-1.03851	1.00791	TRUE	0.248623	1	conserved Plasmodium protein, unknown function
PFIT_0925100	5.59816	5.41895	2.55985	2.64937	4.05658	0	0	0	0	5.48687	0.580966	3.03392	2.01548	-32.5011	32.0696	0.295951	TRUE	0.248732	1	conserved Plasmodium protein, unknown function
PFIT_0926000	3104.18	2671.54	5211.62	5255.53	4060.72	3702.1	3659.14	4162.66	3841.3	5824.31	5347.79	5586.05	11.9878	-0.0798138	0.53959	2.91299	TRUE	0.249114	1	conserved Plasmodium protein, unknown function
PFIT_0715700	712.366	110.547	55.1532	96.3961	243.615	29.1935	0	13.2288	14.1408	80.9314	101.669	91.3002	7.92822	-3.97038	2.55497	2.66537	TRUE	0.249114	1	conserved Plasmodium protein, unknown function
PFIT_1350500	4.89839	9.75411	20.9442	14.062	12.4147	20.9828	66.8337	55.12	47.6455	19.2041	9.87642	14.5402	3.64706	1.86912	-1.66631	1.84121	TRUE	0.249385	1	conserved Plasmodium membrane protein, unknown function
PFIT_0813900	178.441	39.0165	18.3844	33.6266	67.3672	5.47378	0	0	1.82459	10.9737	18.5909	14.7823	6.073	-4.72293	2.53982	3.04749	TRUE	0.24952	1	cullin-like protein, putative
PFIT_1231800	59.4805	33.5975	11.1703	13.6544	29.4757	56.5624	0	2.2048	19.5891	4.11515	8.13352	6.12434	4.87538	-0.379148	-1.85999	6.07788	TRUE	0.249638	1	phenylalanyl-tRNA synthetase alpha chain, putative
PFIT_1427800	1201.51	904.965	1463.3	1589.62	1289.85	1072.86	1035.92	1307.45	1138.74	1694.07	1682.48	1688.27	10.3336	-0.1769	0.564654	1.5133	TRUE	0.249914	1	conserved Plasmodium protein, unknown function
PFIT_1007800	35.6883	6.50274	4.42156	4.27974	12.7231	0.912297	0	0	0.304099	4.11515	6.39062	5.25289	3.6654	-4.64569	3.38032	1.62707	TRUE	0.250214	1	endonuclease, putative
PFIT_1445100	603.902	834.519	410.972	487.279	584.168	806.47	417.71	511.514	578.565	379.966	378.209	379.087	9.18879	0.00802241	-0.630444	3.07431	TRUE	0.250243	1	heat shock protein 90, putative
PFIT_0830900	2.09931	31.4299	17.919	10.3937	15.4605	12.7722	33.4168	28.6624	24.9505	8.23031	3.48579	5.85805	3.94281	0.63611	-2.05412	2.58022	TRUE	0.250273	1	rhomboid protease ROM3
PFIT_0608700	179.841	16.2569	50.7316	57.8784	76.177	10.0353	50.1252	24.2528	28.1378	91.9051	42.4105	67.1578	6.25142	-1.64051	1.45477	4.84414	TRUE	0.250792	1	zinc finger protein, putative
PFIT_0503800	1784.41	2368.08	1857.29	1863.12	1968.22	2311.76	1988.3	1799.12	2033.06	1131.67	1613.92	1372.8	10.9425	0.0477864	-0.566848	1.08487	TRUE	0.250883	1	60S ribosomal protein L31, putative
PFIT_1420900	289.005	202.669	329.988	371.523	298.296	256.355	401.002	308.672	322.01	504.792	493.24	499.016	8.22251	0.0816463	0.658714	1.53371	TRUE	0.250901	1	YTH domain-containing protein, putative
PFIT_1004700	490.539	390.165	603.194	631.568	528.866	487.166	334.168	425.527	415.62	565.148	725.045	645.097	9.04784	-0.330459	0.616651	1.41039	TRUE	0.251431	1	conserved protein, unknown function
PFIT_0218600	657.084	563.571	398.639	356.238	493.883	1006.26	1453.63	1111.22	1190.37	982.15	579.223	780.687	8.94666	1.26184	-0.601143	3.01584	TRUE	0.25151	1	40S ribosomal protein S30, putative
PFIT_1450400	708.167	41.184	50.9643	112.089	228.101	2.73689	33.4168	8.8192	14.991	96.0203	92.9545	94.4874	7.83338	-4.10868	2.83732	2.56218	TRUE	0.252033	1	conserved Plasmodium protein, unknown function
PFIT_1241800	20.2933	11.9217	5.35242	3.66835	10.3089	18.2459	0	4.4096	7.55184	1.37172	0.580966	0.976342	3.35889	-0.241187	-3.21424	1.62149	TRUE	0.252288	1	mitochondrial carrier protein, putative
PFIT_1123200	189.638	82.3681	215.493	231.31	179.702	107.651	167.084	178.589	151.108	216.731	285.254	250.993	7.49313	-0.27463	0.754282	3.11759	TRUE	0.252454	1	conserved Plasmodium protein, unknown function
PFIT_1305100	79.7738	69.3626	41.423	36.4797	56.7598	153.266	16.7084	13.2288	61.0677	15.0889	30.2102	22.6496	5.82399	0.196383	-1.50985	4.52415	TRUE	0.252521	1	conserved Plasmodium protein, unknown function
PFIT_0935000	426.16	386.913	333.246	290.615	359.234	750.82	701.753	643.802	698.792	503.421	397.962	450.691	8.48783	0.961067	-0.633782	0.735491	TRUE	0.252816	1	vacuolar ATP synthase subunit e, putative
PFIT_0705500	11.1963	5.41895	11.403	9.98607	9.50108	25.5443	50.1252	8.8192	28.1629	5.48687	6.39062	5.93875	3.25463	1.45268	-2.1329	0.969354	TRUE	0.25298	1	conserved Plasmodium protein, unknown function
PFIT_1460500	27.291	5.41895	16.5227	23.2329	18.1164	10.9476	0	13.2288	8.05879	49.3819	18.0099	33.6959	4.18465	-0.905938	1.78977	2.25635	TRUE	0.25307	1	OPA3-like protein, putative
PFIT_1201800.2	83.2727	85.6194	47.4736	30.7734	61.7848	73.896	66.8337	88.192	76.3072	23.3192	47.6392	35.4792	5.94303	0.327732	-1.11096	1.96329	TRUE	0.253238	1	conserved protein, unknown function
PFIT_1150900	13.9954	26.011	19.7807	13.043	18.2075	26.4566	0	19.8432	15.4333	5.48687	2.32386	3.90537	4.18332	-0.0594422	-2.19089	1.7306	TRUE	0.253352	1	A_ITvar8 - erythrocyte membrane protein 1, PfEMP1, putative
PFIT_1020400	1128.03	692.542	764.465	716.144	825.295	1223.39	1102.76	1082.56	1136.23	838.12	673.339	755.73	9.68865	0.462834	-0.590316	1.32579	TRUE	0.253738	1	ADP-ribosylation factor
PFIT_0825500	4915.19	3772.67	5437.59	5709.59	4958.76	3788.77	5864.65	6415.97	5356.46	8844.84	6628.24	7736.54	12.2759	0.109953	0.531551	2.27914	TRUE	0.253791	1	protein transport protein Sec23
PFIT_0823100	386.973	237.35	333.013	261.268	304.651	475.307	551.378	445.37	490.685	320.982	295.131	308.056	8.25138	0.678444	-0.663196	0.957425	TRUE	0.254188	1	phosphatidylglycerophosphate synthase
PFIT_1137000	1534.6	2654.2	1923.61	1392.34	1876.19	1561.85	2439.43	2213.62	2071.63	1006.84	1785.89	1396.36	10.8732	0.138529	-0.563425	3.85031	TRUE	0.254226	1	tudor staphylococcal nuclease
PFIT_0608300	90.2704	143.06	47.939	43.0012	81.0677	101.265	66.8337	28.6624	65.587	6.85859	54.0298	30.4442	6.33407	-0.289799	-1.08702	7.19093	TRUE	0.254514	1	mitochondrial cardiolipin synthase, putative
PFIT_1411700	179.841	11.9217	11.6357	13.4506	54.2122	2.73689	0	2.2048	1.64723	17.8323	22.6577	20.245	5.75982	-4.70474	3.28523	1.82936	TRUE	0.254684	1	conserved Plasmodium protein, unknown function
PFIT_1406000	227.425	170.155	255.752	255.358	227.173	151.441	233.918	194.022	193.127	373.107	246.329	309.718	7.82923	-0.267538	0.711384	1.25243	TRUE	0.254781	1	conserved Plasmodium protein, unknown function
PFIT_0908600	23.7922	1.08379	2.79256	2.24177	7.47758	0.912297	0	0	0.304099	6.85859	6.97159	6.91509	2.89909	-3.9314	3.8222	1.7466	TRUE	0.254806	1	conserved Plasmodium protein, unknown function
PFIT_0727800	433.858	474.7	582.948	622.601	528.527	344.848	401.002	377.021	374.29	539.085	605.366	572.226	9.04655	-0.506052	0.62029	0.613541	TRUE	0.25484	1	RNA binding protein, putative
PFIT_0419600	2.09931	1.08379	0.232714	0	0.853954	12.7722	0	0	4.25738	0	0	0	-0.260662	2.47198	-31.6655	1.75955	TRUE	0.25486	1	unspecified product
PFIT_1367900	183.34	160.401	199.901	189.124	183.191	329.339	300.751	317.491	315.861	196.156	187.071	191.613	7.51816	0.789511	-0.725937	0.138955	TRUE	0.255526	1	conserved Plasmodium protein, unknown function
PFIT_1465700	3796.25	3135.41	3540.04	4565.47	3759.29	3580.76	3291.56	3060.26	3310.86	5005.4	4583.24	4794.32	11.8764	-0.183148	0.533866	0.707893	TRUE	0.255611	1	phosphatase, putative
PFIT_1037100	52.4828	41.184	70.0468	70.9215	58.6588	95.7911	150.376	138.902	128.356	69.9576	58.0966	64.0271	5.87911	1.10139	-0.981994	0.809691	TRUE	0.255842	1	conserved Plasmodium protein, unknown function
PFIT_0607250	81.1733	72.614	85.6387	61.1392	75.1413	156.003	100.25	127.878	128.044	52.1253	83.0781	67.6017	6.23134	0.797614	-0.94478	0.692287	TRUE	0.256107	1	sorting assembly machinery 50 kDa subunit, putative (SAM50)
PFIT_0405200	6.9977	1.08379	3.02528	3.05696	3.54093	6.38608	0	0	2.12869	0	0	0	1.82545	-0.505117	-32.2172	1.00059	TRUE	0.256514	1	conserved Plasmodium protein, unknown function
PFIT_0606600	848.121	85.6194	52.3606	104.344	272.611	9.12297	16.7084	8.8192	11.5502	57.6122	112.707	85.1598	8.09055	-4.62585	2.94801	1.60352	TRUE	0.256629	1	conserved Plasmodium protein, unknown function
PFIT_0202400	41.2864	17.3406	38.1651	104.752	50.386	17.3336	16.7084	17.6384	17.2268	52.1253	34.8579	43.4916	5.66181	-1.54641	1.32357	2.42401	TRUE	0.256839	1	protein kinase, putative
PFIT_1222600	28.6906	18.4244	10.9375	13.2468	17.8248	33.755	0	4.4096	12.7215	0	5.80966	2.90483	4.15221	-0.276294	-2.25184	4.4383	TRUE	0.257462	1	conserved Plasmodium protein, unknown function
PFIT_0703100	914.6	1098.96	853.361	752.624	904.887	696.082	551.378	657.031	634.83	773.649	1131.72	952.685	9.82108	-0.501703	0.577228	1.15868	TRUE	0.257791	1	tRNA m5C-methyltransferase, putative
PFIT_1408200	196.635	273.115	168.717	262.899	225.342	150.529	167.084	154.336	157.316	286.689	230.062	258.376	7.81516	-0.527589	0.724697	0.826418	TRUE	0.257848	1	conserved Plasmodium protein, unknown function
PFIT_1027300	38.4874	152.814	148.471	138.786	119.64	95.7911	217.209	213.866	175.622	116.596	75.5256	96.0608	6.90348	0.519249	-0.841207	5.23965	TRUE	0.25791	1	DHHC-type zinc finger protein, putative
PFIT_0512600	74.8754	95.3735	84.2424	69.4949	80.9966	78.4575	200.501	88.192	122.384	56.2404	61.5824	58.9114	6.33834	0.505561	-0.962263	1.46842	TRUE	0.257973	1	conserved Plasmodium protein, unknown function
PFIT_0712600	519.229	383.662	511.272	562.481	494.161	319.304	451.127	350.563	373.665	523.996	607.69	565.843	8.94957	-0.425077	0.620204	0.871909	TRUE	0.257974	1	transcription elongation factor s-II, putative
PFIT_1224900	393.271	420.511	531.984	688.02	508.446	342.111	434.419	370.407	382.312	572.006	589.68	580.843	8.99106	-0.426148	0.617182	1.33628	TRUE	0.258024	1	conserved Plasmodium protein, unknown function
PFIT_0819300	75.5752	5.41895	6.28327	12.4316	24.9273	3.64919	0	0	1.2164	8.23031	15.1051	11.6677	4.63807	-3.82791	2.73937	3.10786	TRUE	0.25838	1	conserved Plasmodium protein, unknown function
PFIT_1358900	25.8915	3.25137	6.98141	5.50253	10.4067	3.64919	0	2.2048	1.95133	16.4606	14.5241	15.4924	3.37768	-2.02986	2.60479	1.29067	TRUE	0.258563	1	ADP-ribosylation factor, putative
PFIT_0904300	329.592	443.27	466.358	413.709	413.232	238.109	167.084	227.094	210.763	404.657	274.216	339.436	8.69096	-0.942308	0.656645	1.04014	TRUE	0.258602	1	adapter-related protein, putative
PFIT_1416100	82.5729	31.4299	29.5546	51.5607	48.7795	20.9828	16.7084	17.6384	18.4432	45.2667	47.6392	46.4529	5.60796	-1.37052	1.30071	1.06762	TRUE	0.259786	1	conserved Plasmodium protein, unknown function
PFIT_1208100	51.783	42.2678	33.7435	26.2899	38.521	107.651	50.1252	41.8912	66.5558	6.85859	51.125	28.9918	5.26361	0.834993	-1.21741	3.91941	TRUE	0.259917	1	conserved Plasmodium protein, unknown function
PFIT_1433000	67.1779	42.2678	26.5294	27.9202	40.9738	64.7731	16.7084	6.6144	29.3653	5.48687	16.848	11.1674	5.35307	-0.371812	-1.47216	3.97886	TRUE	0.259952	1	apyrase, putative
PFIT_0310000	9.09701	13.0055	32.8126	31.9962	21.7278	15.509	16.7084	50.7104	27.6426	100.135	44.1534	72.1444	4.45501	0.400073	1.3136	3.0337	TRUE	0.259975	1	calcium-dependent protein kinase 3
PFIT_1140200.1	2.09931	0	2.09442	1.42658	1.40508	0	0	0	0	8.23031	1.7429	4.9866	0.502739	-30.9883	32.7977	0.574741	TRUE	0.260331	1	AAA family ATPase, putative
PFIT_1329300.2	25.8915	62.8598	22.5732	16.7114	32.009	43.7902	83.5421	44.096	57.1428	17.8323	24.9815	21.4069	4.98837	0.777248	-1.33953	1.95223	TRUE	0.260389	1	thioredoxin, putative
PFIT_0612800	1529	193.998	162.667	311.402	549.266	24.632	16.7084	26.4576	22.5993	87.79	170.804	129.297	9.10129	-4.57824	2.49201	1.42969	TRUE	0.260863	1	transcription factor with AP2 domain(s)
PFIT_1346100	116.862	11.9217	5.58513	7.3367	35.4263	0.912297	0	2.2048	1.03903	8.23031	18.0099	13.1201	5.14538	-4.76827	3.34058	1.95756	TRUE	0.26108	1	conserved Plasmodium protein, unknown function
PFIT_1440500	927.895	624.263	733.979	894.874	795.253	552.852	634.92	571.043	586.272	713.293	1031.21	872.254	9.63559	-0.446325	0.580116	1.15833	TRUE	0.261393	1	conserved Plasmodium protein, unknown function
PFIT_0304600	2.09931	9.75411	7.44684	5.09493	6.0988	7.29837	16.7084	15.4336	13.1468	0	2.90483	1.45241	2.60466	1.06616	-3.03429	1.62046	TRUE	0.261394	1	conserved Plasmodium protein, unknown function
PFIT_1472300	344.287	229.764	108.445	102.918	196.353	235.373	100.25	149.926	161.85	116.596	69.1349	92.8655	7.61421	-0.228337	-0.853863	4.86427	TRUE	0.261489	1	inorganic anion exchanger, inorganic anion antiporter
PFIT_1308300	4337.18	4912.82	3884.46	3311.71	4111.54	5756.59	4945.69	5130.57	5277.62	3508.85	3764.66	3636.76	12.0053	0.361064	-0.537913	0.768088	TRUE	0.261816	1	60S ribosomal protein L24, putative
PFIT_0816600	142.753	255.775	116.822	142.251	164.4	235.373	83.5421	112.445	143.786	76.8162	93.5355	85.1759	7.3578	-0.126938	-0.816199	3.19346	TRUE	0.261865	1	ABC transporter, putative
PFIT_1367700	51.783	46.603	15.3591	13.043	31.697	64.7731	0	28.6624	31.1452	9.60203	14.5241	12.0631	4.97741	0.153337	-1.52853	4.58287	TRUE	0.262312	1	mitochondrial carrier protein, putative
PFIT_1476900	19.5936	8.67032	8.37769	13.8582	12.625	12.7722	0	2.2048	4.99232	21.9475	30.2102	26.0789	3.65832	-0.997057	2.04548	1.58544	TRUE	0.262399	1	conserved Plasmodium protein, unknown function
PFIT_1449000	159.548	617.76	305.553	222.547	326.352	241.759	284.043	286.624	270.809	124.826	180.68	152.753	8.34822	-0.271863	-0.81893	4.00217	TRUE	0.262433	1	conserved Plasmodium protein, unknown function
PFIT_0700400	2.79908	3.25137	4.88699	4.07595	3.75335	45.6148	0	2.2048	15.9399	2.74344	0.580966	1.6622	1.91396	2.18663	-3.42187	2.08938	TRUE	0.262581	1	rifin (RIF)
PFIT_0704900	2097.21	1493.46	2633.16	2597.4	2205.31	1614.77	1654.13	1710.93	1659.94	2348.38	2469.69	2409.03	11.1071	-0.41019	0.53734	1.50257	TRUE	0.262653	1	conserved Plasmodium protein, unknown function
PFIT_0422200	43.3858	72.614	47.939	44.224	52.0407	234.46	33.4168	26.4576	98.1116	41.1515	20.3338	30.7427	5.70004	0.958236	-1.72133	2.77298	TRUE	0.262752	1	Plasmodium exported protein (PHISTc), unknown function
PFIT_0517500	401.668	665.447	358.845	270.439	424.1	361.269	434.419	418.912	404.867	242.794	270.73	256.762	8.72604	-0.0717445	-0.649349	2.57873	TRUE	0.262852	1	FACT complex subunit SPT16, putative
PFIT_1206500	34.9885	30.3461	23.2714	25.6785	28.5711	19.1582	50.1252	37.4816	35.5884	12.3455	10.4574	11.4014	4.83429	0.240853	-1.56819	0.550174	TRUE	0.262902	1	conserved Plasmodium protein, unknown function
PFIT_0617800.2	43.3858	4.33516	3.02528	6.11392	14.215	0.912297	0	0	0.304099	1.37172	8.13352	4.75262	3.82619	-4.80258	3.25021	2.45976	TRUE	0.263072	1	N-acetylglucosamine transferase
PFIT_0817600	12.5959	8.67032	21.6424	18.9532	15.4654	5.47378	0	4.4096	3.29446	13.7172	23.8196	18.7684	3.95663	-1.89239	2.17023	0.781376	TRUE	0.263255	1	conserved Plasmodium protein, unknown function
PFIT_0810600	141.354	235.182	129.389	121.667	156.898	178.81	350.877	240.323	256.67	164.606	131.879	148.243	7.29	0.674003	-0.753938	2.18262	TRUE	0.263349	1	serine protease, putative
PFIT_0203500	814.532	730.475	699.537	790.326	758.718	1210.62	1136.17	1353.75	1233.51	965.69	692.511	829.1	9.56741	0.703931	-0.576714	0.578413	TRUE	0.263457	1	conserved Plasmodium protein, unknown function
PFIT_1423900	31.4897	11.9217	25.3658	38.9253	26.9256	7.29837	0	13.2288	6.84239	30.1778	23.8196	26.9987	4.75543	-1.69861	1.69593	1.57574	TRUE	0.263657	1	14-3-3 protein, putative
PFIT_1346600	36.388	24.9272	31.8818	27.7164	30.2284	72.9837	33.4168	81.5776	62.6594	27.4344	26.7244	27.0794	4.91871	1.11129	-1.27128	0.591933	TRUE	0.264874	1	conserved Plasmodium protein, unknown function
PFIT_1357900	1818	1377.5	2121.42	1750.62	1766.88	3680.2	2539.68	3097.75	3105.88	2196.12	2075.21	2135.67	10.7873	0.816799	-0.543645	1.22089	TRUE	0.265524	1	40S ribosomal protein S13, putative
PFIT_1436800	1109.84	226.512	183.611	340.138	465.024	68.4222	133.667	119.059	107.05	234.564	352.646	293.605	8.86099	-2.1357	1.47282	2.47356	TRUE	0.26615	1	conserved Plasmodium protein, unknown function
PFIT_1108800	761.35	945.065	1133.55	1267.01	1026.74	622.186	802.004	1071.53	831.908	1334.68	1115.45	1225.07	10.0043	-0.303498	0.557524	2.12699	TRUE	0.266197	1	IWS1-like protein, putative
PFIT_0317400	118.961	120.301	154.522	134.71	132.123	184.284	317.46	205.046	235.597	161.863	107.479	134.671	7.04706	0.795465	-0.772567	1.09824	TRUE	0.266249	1	conserved Plasmodium protein, unknown function
PFIT_0605000	1537.4	1736.23	2072.32	2577.42	1980.84	1648.52	1654.13	1931.41	1744.69	2585.69	2469.1	2527.4	10.9522	-0.182119	0.533322	1.27767	TRUE	0.266435	1	RNA binding protein, putative
PFIT_0937300	583.608	438.935	817.756	730.613	642.728	416.007	551.378	842.234	603.206	1080.91	724.464	902.689	9.32921	-0.0891621	0.577233	3.53709	TRUE	0.266602	1	lysophospholipase, putative
PFIT_1126500	10.4966	1.08379	0.930855	3.66835	4.04489	0	0	0	0	4.11515	1.16193	2.63854	2.01482	-32.5004	31.8723	0.497528	TRUE	0.266743	1	conserved Plasmodium protein, unknown function
PFIT_1342600	898.505	717.469	1117.26	1077.27	952.626	613.976	818.712	970.112	800.933	1299.02	1057.94	1178.48	9.89639	-0.253336	0.559317	1.66783	TRUE	0.26699	1	DNA repair protein RAD5, putative (RAD5)
PFIT_1321100	431.058	177.742	474.271	586.733	417.451	456.148	451.127	524.743	477.339	759.932	689.025	724.479	8.70797	0.194727	0.597874	4.32036	TRUE	0.267445	1	conserved Plasmodium protein, unknown function
PFIT_1321700	243.52	31.4299	20.0134	41.5747	84.1345	7.29837	0	11.024	6.10746	30.1778	43.5724	36.8751	6.39399	-3.56272	2.37444	2.36226	TRUE	0.267471	1	DHHC-type zinc finger protein, putative
PFIT_0915600	18.194	21.6758	22.3405	23.4367	21.4118	48.3517	16.7084	70.5536	45.2046	15.0889	19.1719	17.1304	4.42152	1.15699	-1.47577	0.838795	TRUE	0.267561	1	conserved Plasmodium protein, unknown function
PFIT_0519800	594.805	694.71	591.326	452.226	583.267	889.489	868.838	963.498	907.275	747.586	461.868	604.727	9.1873	0.639951	-0.588547	1.37631	TRUE	0.267561	1	zinc finger protein, putative
PFIT_0705000	363.181	159.317	94.9472	105.363	180.702	203.442	233.918	112.445	183.268	72.7011	120.841	96.771	7.49519	-0.00292828	-0.891529	4.76019	TRUE	0.267759	1	conserved Plasmodium protein, unknown function
PFIT_1131000	6177.57	11242.2	10424.6	9011.92	9214.07	8935.03	9256.46	8814.79	9002.1	5558.2	6948.93	6253.57	13.1696	-0.0337439	-0.525325	1.79227	TRUE	0.268141	1	60S ribosomal protein P0
PFIT_0522300	44.7853	18.4244	13.032	22.2139	24.6139	7.29837	16.7084	4.4096	9.47213	23.3192	29.6293	26.4742	4.61927	-1.65775	1.76709	1.18024	TRUE	0.268273	1	conserved Plasmodium protein, unknown function
PFIT_0211300	67.8777	20.592	21.8751	18.7494	32.2735	24.632	16.7084	13.2288	18.1897	2.74344	8.13352	5.43848	5.01005	-0.796589	-1.73127	1.71887	TRUE	0.268459	1	conserved Plasmodium protein, unknown function
PFIT_1224300	67.8777	78.0329	98.4379	76.2202	80.1422	181.547	183.793	171.974	179.105	72.7011	125.489	99.0948	6.32583	1.15626	-0.84649	0.715365	TRUE	0.268573	1	cytochrome c heme lyase, putative
PFIT_1026200	6990	11113.2	8515.46	8343.46	8740.53	12469.3	13500.4	14520.8	13496.8	8935.37	9844.47	9389.92	13.0935	0.626845	-0.523383	1.02248	TRUE	0.268748	1	40S ribosomal protein S2B, putative
PFIT_1311600	28.6906	16.2569	12.7993	8.96708	16.6784	35.5796	0	2.2048	12.5948	0	5.80966	2.90483	4.05611	-0.195304	-2.23947	4.97564	TRUE	0.268864	1	translation initiation factor IF-2, putative
PFIT_0704200	501.735	82.3681	68.6506	118.202	192.739	45.6148	0	6.6144	17.4097	65.8425	87.7258	76.7842	7.59022	-3.30272	1.97581	3.78178	TRUE	0.269016	1	origin recognition complex subunit 2, putative
PFIT_1142900	9.09701	36.8489	16.0572	8.55949	17.6407	27.3689	33.4168	19.8432	26.8763	8.23031	6.39062	7.31047	4.12967	0.581526	-1.84824	1.23942	TRUE	0.269169	1	conserved Plasmodium protein, unknown function
PFIT_0701800	95.8685	172.323	164.063	181.787	153.51	97.6157	50.1252	66.144	71.295	119.339	144.66	132	7.2628	-1.03833	0.821279	1.39888	TRUE	0.26924	1	centrin, putative
PFIT_1358300	80.4736	39.0165	33.0454	36.2759	47.2028	95.7911	33.4168	50.7104	59.9728	19.2041	36.0199	27.612	5.55829	0.420401	-1.18126	2.04356	TRUE	0.269524	1	high mobility group protein B4, putative (HMGB4)
PFIT_0533200	1496.11	1172.66	1598.05	1845.59	1528.1	1276.3	1353.38	1391.23	1340.3	2196.12	1692.35	1944.24	10.5779	-0.190059	0.536879	1.03755	TRUE	0.269747	1	conserved Plasmodium protein, unknown function
PFIT_1226800	271.511	347.897	175.233	173.432	242.018	504.5	167.084	220.48	297.355	128.941	235.872	182.407	7.9163	0.340557	-0.742155	4.75775	TRUE	0.269778	1	DNA helicase 60
PFIT_1207000	2.09931	5.41895	10.4721	8.76329	6.68842	0.912297	0	4.4096	1.77397	12.3455	18.5909	15.4682	2.74979	-1.64766	2.8514	0.955184	TRUE	0.269855	1	conserved Plasmodium protein, unknown function
PFIT_1459600	46.8846	47.6868	39.794	31.181	41.3866	93.0543	83.5421	57.3248	77.9737	21.9475	48.2202	35.0838	5.3679	0.910795	-1.13517	0.962457	TRUE	0.269993	1	aminotransferase, putative
PFIT_1129700	473.045	50.9381	38.3978	72.7556	158.784	10.9476	16.7084	8.8192	12.1584	54.8687	77.2685	66.0686	7.31062	-3.76888	2.50468	1.71908	TRUE	0.270187	1	conserved Plasmodium protein, unknown function
PFIT_1460800	779.544	531.057	946.679	1112.94	842.554	687.872	735.17	822.391	748.478	1133.04	1073.62	1103.33	9.71966	-0.171303	0.559201	2.06276	TRUE	0.270648	1	conserved Plasmodium protein, unknown function
PFIT_0614400	1524.8	1898.8	2080.23	2089.53	1898.34	1117.56	1203.01	1109.01	1143.19	1617.26	1692.35	1654.8	10.8907	-0.734063	0.53591	0.494614	TRUE	0.270844	1	ribonuclease, putative
PFIT_1417400	17.4943	30.3461	64.9271	69.4949	45.5656	11.8599	66.8337	35.2768	37.9901	104.251	42.9915	73.621	5.51801	-0.482361	1.16068	4.68563	TRUE	0.270848	1	conserved Plasmodium protein, unknown function
PFIT_1233800	1062.25	1606.18	1552.67	1763.87	1496.24	898.612	751.879	740.813	797.101	976.663	1355.97	1166.32	10.5473	-0.90476	0.545807	1.53093	TRUE	0.271009	1	conserved Plasmodium protein, unknown function
PFIT_0721900	87.4713	272.031	97.5071	78.0544	133.766	194.319	133.667	156.541	161.509	100.135	87.1449	93.6401	7.05668	0.301981	-0.811053	4.22239	TRUE	0.271137	1	metallo-hydrolase/oxidoreductase, putative
PFIT_0313400	204.333	259.026	200.134	146.123	202.404	283.724	250.626	284.419	272.923	128.941	205.662	167.302	7.6591	0.441468	-0.710814	1.23992	TRUE	0.271208	1	GTP-binding protein EngA, putative
PFIT_0306900	3125.17	6722.75	3296.86	2397.47	3885.56	4566.96	4928.98	4208.96	4568.3	3027.38	3302.21	3164.8	11.9235	0.233005	-0.528565	5.04657	TRUE	0.271331	1	40S ribosomal protein S23, putative
PFIT_1243100	20.9931	28.1785	10.0067	12.024	17.8006	37.4042	33.4168	11.024	27.2817	8.23031	6.97159	7.60095	4.14457	0.598373	-1.82126	1.10505	TRUE	0.271503	1	mitochondrial import inner membrane translocase subunit TIM13, putative (TIM13)
PFIT_0710100	61.5798	62.8598	116.59	122.278	90.8269	138.669	116.959	187.408	147.679	82.3031	82.4971	82.4001	6.51016	0.719146	-0.864705	1.5882	TRUE	0.271548	1	conserved Plasmodium protein, unknown function
PFIT_0828400	820.131	733.726	1152.63	1166.54	968.256	757.206	802.004	1106.81	888.673	1452.65	1157.86	1305.26	9.91997	-0.12037	0.550173	1.90541	TRUE	0.27164	1	conserved protein, unknown function
PFIT_bin03400	1.39954	3.25137	2.55985	2.44557	2.41408	21.8951	0	0	7.29837	0	0.580966	0.290483	1.26928	1.73283	-4.60553	2.12226	TRUE	0.271962	1	rifin (RIF)
PFIT_1244500	33.589	15.1731	16.0572	13.043	19.4656	301.97	100.25	37.4816	146.567	49.3819	32.5341	40.958	4.28073	2.92782	-1.85447	1.89444	TRUE	0.272039	1	ACEA small nucleolar RNA U3
PFIT_1313200	38.4874	17.3406	13.7301	11.6164	20.2936	35.5796	16.7084	4.4096	18.8992	5.48687	4.64773	5.0673	4.33911	-0.0579361	-1.94579	1.85357	TRUE	0.272306	1	conserved Plasmodium protein, unknown function
PFIT_0621700	3964.9	4810.95	4696.63	3892.53	4341.25	5201.92	5547.19	6021.31	5590.14	3106.94	4659.93	3883.43	12.0839	0.364822	-0.525335	1.00919	TRUE	0.272396	1	leucine--tRNA ligase, putative
PFIT_1250700	87.4713	41.184	36.5361	35.2569	50.1121	83.9313	16.7084	61.7344	54.1247	13.7172	37.1818	25.4495	5.64456	0.223327	-1.18202	3.07025	TRUE	0.272987	1	adaptor-related protein complex 3, sigma 2 subunit, putative
PFIT_0926400	44.7853	41.184	43.5175	76.424	51.4777	25.5443	50.1252	46.3008	40.6568	101.507	63.9062	82.7067	5.68915	-0.40763	1.0854	1.14688	TRUE	0.273118	1	protein kinase, putative
PFIT_1209700	46.1848	23.8434	9.54126	14.8772	23.6117	42.8779	16.7084	11.024	23.5368	2.74344	11.6193	7.18138	4.55549	0.0668701	-1.7423	2.58463	TRUE	0.27339	1	syntaxin, Qa-SNARE family
PFIT_0721400	6.29793	2.16758	2.79256	7.13291	4.59775	0.912297	0	2.2048	1.03903	21.9475	4.06676	13.0071	2.20619	-1.8315	3.31935	0.750653	TRUE	0.273394	1	conserved Plasmodium protein, unknown function
PFIT_0527000	133.656	263.361	158.478	137.359	173.214	141.406	83.5421	114.65	113.199	172.836	220.186	196.511	7.43368	-0.563394	0.74951	1.73193	TRUE	0.273453	1	G10 protein, putative
PFIT_0601600	32.1894	14.0893	46.5427	52.7835	36.4012	15.509	50.1252	22.048	29.2274	80.9314	41.2486	61.09	5.19442	-0.526409	1.26035	2.45407	TRUE	0.273857	1	conserved Plasmodium protein, unknown function
PFIT_1351300	238.622	251.439	212.7	280.018	245.695	307.444	150.376	187.408	215.076	109.737	159.185	134.461	7.94071	-0.152987	-0.713314	1.53828	TRUE	0.273958	1	ABC transporter, (heavy metal transporter family), putative
PFIT_0919000	1925.77	2076.54	3098.35	3322.51	2605.79	1983.33	2138.68	2226.85	2116.29	3905.28	2165.26	3035.27	11.3478	-0.300901	0.520278	3.07304	TRUE	0.274197	1	gamma-glutamylcysteine synthetase
PFIT_1363300	716.565	637.269	940.396	1131.08	856.326	647.731	868.838	804.752	773.773	1283.93	977.184	1130.56	9.74288	-0.154879	0.554353	1.922	TRUE	0.274365	1	pre-mRNA-splicing factor ATP-dependent RNA helicase PRP16 (PRP16)
PFIT_0800600	1.39954	1.08379	0.930855	2.24177	1.41399	10.0353	0	0	3.34509	0	0	0	0.504149	1.38	-32.781	0.865209	TRUE	0.274433	1	stevor
PFIT_0811800	3.49885	2.16758	2.79256	0.407595	2.21665	32.8427	0	13.2288	15.3572	2.74344	1.16193	1.95268	1.13549	2.91627	-3.11779	1.72921	TRUE	0.274445	1	unspecified product
PFIT_1220000	273.61	11.9217	22.5732	28.9392	84.2611	5.47378	0	2.2048	2.55953	21.9475	30.7912	26.3693	6.39644	-4.741	3.06624	1.96409	TRUE	0.274502	1	Cell cycle associated protein, putative
PFIT_1106700	14.6952	15.1731	13.9628	14.2658	14.5242	38.3165	100.25	52.9152	63.8274	34.293	12.7812	23.5371	3.85905	2.062	-1.37806	1.14008	TRUE	0.274556	1	conserved Plasmodium membrane protein, unknown function
PFIT_1137400.2	41.2864	3.25137	6.98141	8.96708	15.1216	0.912297	0	4.4096	1.77397	9.60203	13.9432	11.7726	3.91687	-2.80211	2.4464	2.23509	TRUE	0.274972	1	conserved Plasmodium protein, unknown function
PFIT_0611200	132.257	10.8379	16.5227	30.9772	47.6486	2.73689	0	6.6144	3.1171	19.2041	18.5909	18.8975	5.57374	-3.64886	2.31503	2.27122	TRUE	0.275526	1	leucine-rich repeat protein
PFIT_1448200	2123.1	3774.84	3131.86	2597.4	2906.8	4060.63	3157.89	3146.25	3454.92	2761.27	2037.45	2399.36	11.5051	0.250885	-0.527819	2.07767	TRUE	0.275535	1	40S ribosomal protein S2, putative
PFIT_1468800	11.1963	7.58653	13.4974	14.062	11.5856	17.3336	50.1252	26.4576	31.3055	10.9737	5.22869	8.10122	3.54119	1.3363	-1.87668	0.706326	TRUE	0.275558	1	conserved Plasmodium protein, unknown function
PFIT_1033000	1363.15	1682.04	1764.2	2078.12	1721.88	1344.73	1704.26	1457.37	1502.12	2523.96	1793.44	2158.7	10.75	-0.201876	0.527536	1.29433	TRUE	0.275561	1	myb2 transcription factor, putative
PFIT_1106300	31.4897	39.0165	45.3792	34.0342	37.4799	37.4042	50.1252	44.096	43.8751	21.9475	12.2003	17.0739	5.22853	0.200832	-1.34793	0.371389	TRUE	0.275587	1	centrin-4
PFIT_1201000	17.4943	23.8434	28.1584	26.4937	23.9974	5.47378	33.4168	15.4336	18.1081	58.9839	26.7244	42.8542	4.58694	-0.688532	1.51768	1.65689	TRUE	0.275773	1	liver stage associated protein 1 (LSAP1)
PFIT_0507600	803.336	1028.52	1147.98	1268.43	1062.07	893.138	735.17	928.221	852.177	1285.3	1213.64	1249.47	10.053	-0.310693	0.544698	0.979995	TRUE	0.275886	1	cell differentiation protein, putative
PFIT_0307000	1756.42	1486.96	1816.33	1430.25	1622.49	3179.35	2539.68	2445.12	2721.39	2301.74	1461.71	1881.73	10.664	0.74761	-0.534317	1.38531	TRUE	0.276087	1	40S ribosomal protein S12, putative
PFIT_0715500	556.317	625.347	742.822	662.341	646.707	854.822	1019.21	928.221	934.085	621.388	629.767	625.578	9.33731	0.525579	-0.573806	0.380922	TRUE	0.276949	1	queuine tRNA-ribosyltransferase, putative
PFIT_1005900	1.39954	1.08379	2.32714	1.83418	1.66116	11.8599	33.4168	30.8672	25.3813	8.23031	1.16193	4.69612	0.762427	3.86319	-2.43367	1.06278	TRUE	0.277227	1	conserved Plasmodium protein, unknown function
PFIT_1454400	164.446	21.6758	19.548	28.7354	58.6013	10.0353	0	6.6144	5.54989	23.3192	35.4389	29.3791	5.87189	-3.12489	2.13163	2.43616	TRUE	0.277378	1	conserved Plasmodium protein, unknown function
PFIT_1204700	244.22	322.97	236.903	199.518	250.902	342.111	217.209	346.154	301.825	139.915	244.006	191.96	7.96935	0.295089	-0.675978	1.83096	TRUE	0.277462	1	O-phosphoseryl-tRNA(Sec) selenium transferase, putative (SEPSECS)
PFIT_0505100	616.498	878.954	633.214	562.481	672.787	598.467	618.211	573.248	596.642	338.814	451.991	395.403	9.39325	-0.174857	-0.589938	1.01648	TRUE	0.27758	1	conserved Plasmodium protein, unknown function
PFIT_1409300	2.09931	4.33516	2.55985	2.64937	2.91092	2.73689	33.4168	13.2288	16.4608	1.37172	2.32386	1.84779	1.53082	2.36839	-2.99179	0.899914	TRUE	0.277756	1	conserved Plasmodium protein, unknown function
PFIT_0214100	138.554	65.0274	87.0349	167.318	114.484	29.1935	83.5421	101.421	71.3855	122.083	127.812	124.948	6.84163	-0.73592	0.859783	3.76706	TRUE	0.277936	1	conserved Plasmodium protein, unknown function
PFIT_1117000.1	123.859	118.133	170.114	119.833	132.985	250.882	250.626	235.914	245.807	176.952	117.355	147.153	7.05646	0.883262	-0.74167	0.724395	TRUE	0.278126	1	SNO glutamine amidotransferase family protein (PDX2)
PFIT_1218900	28.6906	34.6813	61.2037	44.6316	42.3018	32.8427	16.7084	37.4816	29.0109	79.5596	58.6775	69.1186	5.40682	-0.45288	1.15505	0.910849	TRUE	0.278151	1	rifin, pseudogene
PFIT_1239000	174.243	243.853	216.889	168.133	200.779	197.968	116.959	264.576	193.168	351.16	287.578	319.369	7.64845	-0.00602088	0.675843	1.66154	TRUE	0.278153	1	conserved Plasmodium protein, unknown function
PFIT_1115000	1405.84	1027.43	1627.37	2044.09	1526.18	1198.76	2222.22	1938.02	1786.33	2979.37	2128.08	2553.72	10.5763	0.218857	0.522976	3.65583	TRUE	0.278298	1	GTPase activator, putative
PFIT_1476700	700.47	727.223	1113.54	1215.24	939.118	657.766	735.17	829.005	740.647	936.883	1228.74	1082.81	9.87599	-0.343584	0.548639	2.06868	TRUE	0.278391	1	bromodomain protein, putative
PFIT_0814600	65.0786	6.50274	5.81784	11.6164	22.2539	0	0	4.4096	1.46987	4.11515	16.267	10.1911	4.47392	-3.68874	2.57701	4.02554	TRUE	0.278631	1	conserved Plasmodium protein, unknown function
PFIT_1103900	4165.03	7878.07	5274.69	4593.39	5477.8	5436.38	5781.11	5880.2	5699.23	3556.86	4407.21	3982.04	12.4192	0.0571334	-0.516965	2.16087	TRUE	0.279056	1	60S acidic ribosomal protein P1, putative
PFIT_0726400	59.4805	22.7596	6.7487	7.7443	24.1833	41.9656	0	6.6144	16.1933	2.74344	6.97159	4.85751	4.58924	-0.370594	-1.90827	4.80368	TRUE	0.279259	1	conserved Plasmodium protein, unknown function
PFIT_0924600	271.511	174.49	181.982	148.161	194.036	382.252	267.335	302.058	317.215	183.81	214.957	199.384	7.59924	0.725521	-0.684334	1.30524	TRUE	0.279276	1	conserved Plasmodium membrane protein, unknown function
PFIT_0101300	34.2887	13.0055	14.4283	14.062	18.9461	15.509	33.4168	35.2768	28.0676	6.85859	9.29545	8.07702	4.24192	0.530245	-1.75038	0.89842	TRUE	0.279296	1	conserved Plasmodium protein, unknown function
PFIT_0920000	2079.72	371.74	234.808	406.576	773.21	54.7378	83.5421	63.9392	67.4064	198.899	360.78	279.839	9.59464	-3.53171	2.06581	1.63514	TRUE	0.279859	1	regulator of chromosome condensation, putative
PFIT_0309400	3152.46	4829.37	3327.81	3057.98	3591.9	4753.98	6516.28	5794.22	5688.16	4585.65	3353.33	3969.49	11.8103	0.661886	-0.517666	1.88694	TRUE	0.280003	1	asparagine synthetase, putative
PFIT_1206600	440.855	96.4573	49.568	82.5379	167.355	32.8427	0	4.4096	12.4174	54.8687	61.5824	58.2255	7.38631	-3.55677	2.03432	3.39813	TRUE	0.280027	1	conserved Plasmodium protein, unknown function
PFIT_bin06300	42.686	14.0893	29.5546	19.5645	26.4736	14.5967	0	33.072	15.8896	72.7011	24.4006	48.5508	4.72797	-0.518919	1.38588	3.39797	TRUE	0.280075	1	unspecified product
PFIT_1132800	750.853	697.961	568.52	707.584	681.23	436.078	668.337	593.091	565.835	684.487	970.213	827.35	9.41177	-0.282066	0.563417	1.23497	TRUE	0.280667	1	ubiquitin-like protein, putative
PFIT_1232200	265.213	251.439	253.658	334.839	276.287	159.652	217.209	222.685	199.849	253.768	370.075	311.922	8.11066	-0.482643	0.658653	0.916873	TRUE	0.280716	1	conserved protein, unknown function
PFIT_1143000	292.504	115.966	99.8342	118.814	156.779	45.6148	150.376	101.421	99.1371	181.067	135.365	158.216	7.29101	-0.77311	0.786008	5.10142	TRUE	0.280723	1	conserved Plasmodium membrane protein, unknown function
PFIT_1429900	69.977	195.082	30.0201	29.9582	81.2594	112.212	0	30.8672	47.6932	13.7172	16.267	14.9921	6.34061	-0.667535	-1.76461	5.15501	TRUE	0.280831	1	conserved protein, unknown function
PFIT_1466600	23.0924	40.1002	57.713	56.2481	44.2884	73.896	83.5421	105.83	87.7562	71.3293	13.9432	42.6363	5.47394	0.985127	-1.06305	3.48177	TRUE	0.280916	1	potassium channel protein
PFIT_1362900	2.09931	0	0.465427	0.611392	0.794033	3.64919	16.7084	6.6144	8.99067	0	0.580966	0.290483	-0.331226	3.39752	-4.67432	1.29119	TRUE	0.281177	1	unspecified product
PFIT_0605700	167.245	63.9436	117.52	130.226	119.734	125.897	133.667	138.902	132.822	74.0728	74.3636	74.2182	6.90571	0.145984	-0.837942	1.44314	TRUE	0.281472	1	probable protein, unknown function
PFIT_0617500	20.2933	3.25137	9.07584	5.29873	9.47982	41.9656	0	6.6144	16.1933	4.11515	2.90483	3.50999	3.24492	0.926135	-2.37117	2.71322	TRUE	0.281578	1	rhomboid protease ROM10
PFIT_0413600	484.241	495.292	516.392	490.133	496.514	517.272	634.92	714.355	622.182	967.061	870.287	918.674	8.95575	0.323029	0.56442	0.379993	TRUE	0.281613	1	arsenical pump-driving ATPase, putative
PFIT_1330900	55.2818	11.9217	13.2647	16.5076	24.244	5.47378	0	2.2048	2.55953	12.3455	14.5241	13.4348	4.59788	-2.81132	1.96343	1.66701	TRUE	0.281643	1	protein tyrosine phosphatase, putative
PFIT_1203600	784.442	1230.1	1348.58	1516.86	1220	1055.53	1052.63	1292.01	1133.39	1879.25	1399.55	1639.4	10.253	-0.103954	0.52953	2.15056	TRUE	0.281847	1	ubiquitin conjugating enzyme E2 (UBC)
PFIT_0924700	213.43	40.1002	23.0387	30.9772	76.8865	8.21067	0	8.8192	5.67662	26.0626	35.4389	30.7508	6.26372	-3.50928	2.18937	2.22004	TRUE	0.282253	1	conserved Plasmodium protein, unknown function
PFIT_1324400	85.372	326.221	176.164	145.511	183.317	264.566	217.209	255.757	245.844	161.863	141.175	151.519	7.51469	0.439381	-0.711801	4.00864	TRUE	0.282377	1	oxidoreductase, putative
PFIT_1129600	55.2818	4.33516	3.95613	6.72531	17.5746	4.56148	0	0	1.52049	12.3455	11.0384	11.6919	4.1322	-3.01869	2.43285	3.67433	TRUE	0.282462	1	GPI8p transamidase
PFIT_0321600	335.89	150.647	71.4431	81.9265	159.977	194.319	0	11.024	68.4477	9.60203	37.1818	23.3919	7.32078	-1.13923	-1.62166	8.11059	TRUE	0.282598	1	peptidase, putative
PFIT_1149500	115.462	41.184	148.471	142.658	111.944	105.826	83.5421	83.7824	91.0503	155.004	167.318	161.161	6.81207	-0.285668	0.806393	2.90803	TRUE	0.282714	1	serine/threonine protein kinase, FIKK family
PFIT_0310500.2	130.157	97.5411	186.404	248.837	165.735	118.599	66.8337	92.6016	92.678	124.826	201.014	162.92	7.37636	-0.786323	0.760902	2.60013	TRUE	0.283107	1	SAC3/GNAP family-related protein, putative
PFIT_1416300	139.254	89.9546	25.5985	33.4228	72.0575	101.265	66.8337	19.8432	62.6473	35.6647	23.2386	29.4517	6.1647	-0.193324	-1.09859	5.85096	TRUE	0.283406	1	RNA-binding protein Nova-1, putative
PFIT_0812000	643.089	836.686	588.068	520.906	647.187	914.121	718.462	718.765	783.783	493.819	564.118	528.968	9.33714	0.282358	-0.572004	1.10328	TRUE	0.283449	1	asparagine-rich antigen Pfa55-14
PFIT_1117400	156.749	46.603	59.8074	66.0303	82.2973	189.758	116.959	72.7584	126.492	67.2142	71.4588	69.3365	6.36198	0.637374	-0.883117	3.83543	TRUE	0.283537	1	oligosaccharyl transferase STT3 subunit, putative
PFIT_1438400	1584.98	580.912	409.111	417.785	748.197	665.064	618.211	533.562	605.612	268.857	349.741	309.299	9.54689	-0.304933	-0.968555	3.27909	TRUE	0.283674	1	ribonucleoside-diphosphate reductase, large subunit, putative
PFIT_1334500	13.2956	2.16758	22.3405	29.9582	16.9405	0	0	2.2048	0.734934	1.37172	9.87642	5.62407	4.08966	-4.36213	2.79221	3.06635	TRUE	0.284001	1	reticulocyte binding protein homologue 6, pseudogene
PFIT_bin10000	4.19862	8.67032	7.21413	3.66835	5.93786	16.4213	16.7084	17.6384	16.9227	2.74344	2.90483	2.82413	2.56384	1.5182	-2.58221	0.197355	TRUE	0.284263	1	rifin
PFIT_0918600	932.794	131.139	181.517	228.253	368.426	509.062	417.71	304.263	410.345	130.313	230.062	180.188	8.52496	0.155854	-1.18611	4.42501	TRUE	0.284322	1	telomerase RNA
PFIT_1203500	42.686	21.6758	98.9033	106.178	67.3609	101.265	133.667	134.493	123.142	87.79	42.4105	65.1002	6.08446	0.84678	-0.914614	4.66178	TRUE	0.284713	1	unspecified product
PFIT_0827100	58.7807	21.6758	23.2714	20.5835	31.0779	85.7559	16.7084	11.024	37.8294	10.9737	19.7528	15.3633	4.95545	0.390555	-1.39291	3.70568	TRUE	0.284757	1	conserved Plasmodium protein, unknown function
[truncated: 3,687 more rows]

## Sheet: IT4_ICAM-1_rif
Table S4. rif genes expression of IT4 long-term cultivated parasites, parasites enriched for the binding to wild-type CHO-745 cells, and parasites enriched for the binding to ICAM-1.
					Generalized lineal model using DEseq1
		Numbers represent the normalized reads count
genes	ctrl_1	ctrl_2	ctrl_3	ctrl_4	average	wild_1	wild_2	wild_3	average.1	icam_1	icam_2	average.2	X.Intercept.	choTRUE	recTRUE	deviance	converged	P.value	padj
PFIT_0616600	0.69977	3.25137	0.465427	0.815189	1.30794	10.9476	0	0	3.64919	141.287	100.507	120.897	0.153926	2.25095	4.51185	5.68929	TRUE	0.00143333	0.189199
PFIT_bin00500	124.559	623.179	241.557	243.13	308.106	283.724	217.209	262.371	254.435	1071.31	583.871	827.591	8.26461	-0.259504	1.68689	6.01257	TRUE	0.0124789	0.823609
PFIT_0800300	19.5936	80.2005	21.4097	12.6354	33.4598	47.4394	66.8337	55.12	56.4644	8.23031	5.80966	7.01998	5.04957	0.742515	-2.99707	3.04446	TRUE	0.0251209	0.909154
PFIT_bin07100	2.79908	11.9217	3.72342	4.89114	5.83383	75.7206	16.7084	11.024	34.4843	1.37172	1.16193	1.26682	2.52477	2.6374	-4.83493	1.66493	TRUE	0.0437512	0.909154
PFIT_0900200	39.8869	152.814	99.1361	68.4759	90.0783	332.076	116.959	152.131	200.389	63.099	70.2969	66.6979	6.48941	1.19627	-1.62487	4.1047	TRUE	0.0556917	0.909154
PFIT_0733200	2.79908	10.8379	3.25799	3.87215	5.19178	54.7378	0	8.8192	21.1857	0	0.580966	0.290483	2.3604	2.14207	-6.02913	2.48426	TRUE	0.0623406	0.909154
PFIT_0401200	1.39954	13.0055	1.629	1.63038	4.4161	28.2812	0	0	9.42707	0	0	0	2.1174	1.26352	-31.3924	3.29225	TRUE	0.0646069	0.909154
PFIT_0731300	6.9977	17.3406	12.5665	11.0051	11.9775	95.7911	16.7084	11.024	41.1745	5.48687	0	2.74344	3.57929	1.83988	-4.06787	4.34472	TRUE	0.0680037	0.909154
PFIT_0835500	64.3789	197.25	64.229	51.9683	94.4565	1123.04	16.7084	46.3008	395.349	2.74344	3.48579	3.11462	6.5609	2.07052	-6.98777	2.17745	TRUE	0.0730021	0.909154
PFIT_0536600	50.3835	218.926	111.703	81.5189	115.633	542.817	200.501	315.287	352.868	171.465	105.736	138.6	6.84852	1.64112	-1.37789	5.34364	TRUE	0.0795213	0.909154
PFIT_1038300	23.7922	60.6923	32.5799	27.7164	36.1952	62.9485	16.7084	35.2768	38.3112	13.7172	2.32386	8.02052	5.17269	0.182181	-2.40801	2.86748	TRUE	0.0800361	0.909154
PFIT_0419700	3.49885	3.25137	4.65427	3.66835	3.76821	46.5271	33.4168	2.2048	27.3829	2.74344	0.580966	1.6622	1.92033	2.84025	-4.12021	2.04329	TRUE	0.0840673	0.909154
PFIT_0731500	0	3.25137	2.32714	1.63038	1.80222	37.4042	0	0	12.4681	0	0	0	0.843193	2.88833	-31.743	3.12293	TRUE	0.0895379	0.909154
PFIT_0536500	5.59816	17.3406	12.1011	9.17088	11.0527	61.1239	0	11.024	24.0493	2.74344	1.7429	2.24317	3.46194	1.25582	-3.57782	2.68085	TRUE	0.0997694	0.940683
PFIT_bin08400	0	14.0893	3.72342	2.03797	4.96267	54.7378	0	2.2048	18.9809	0	0.580966	0.290483	2.29264	2.03626	-5.89444	4.27775	TRUE	0.11789	0.982701
[truncated: 117 more rows]

## Sheet: IT4_ICAM-1_Stevor
Table S4. stevor genes expression of IT4 long-term cultivated parasites, parasites enriched for the binding to wild-type CHO-745 cells, and parasites enriched for the binding to ICAM-1
[truncated: 37 more rows]

[truncated: 2 more sheets: IT4_ICAM-1_surf, IT4_ICAM-1_pfmc-2tm]
