# Supplementary material for: Characterisation of Plasmodium falciparum populations selected on the human endothelial receptors P-selectin, E-selectin, CD9 and CD151
Source: Sci Rep. 2017 Jun 22;7:4069. doi: 10.1038/s41598-017-04241-3 (PMC5481354; doi:10.1038/s41598-017-04241-3)
Supplement: Supplementary file 6 — Table S5 [file 41598_2017_4241_MOESM6_ESM.xls]

## Sheet: IT4_CD36_Whole
Table S5. Whole transcriptome profile of IT4 long-term cultivated parasites, parasites enriched for the binding to wild-type CHO-745 cells, and parasites enriched for the binding to CD36.
					Generalized lineal model using DEseq1
		Numbers represent the normalized reads count
	ctrl_1	ctrl_2	ctrl_3	ctrl_4	Average	wild_1	wild_2	wild_3	Average	cd36_1	cd36_2	cd36_3	cd36_4	Average	X.Intercept.	choTRUE	recTRUE	deviance	converged	p	padj	name
PFIT_1212300	1454.19	2295.63	4150.01	4938.67	3209.63	2254.74	2253.96	2315.51	2274.74	20019.3	20898.7	20749.4	19293.2	20240.1	11.6492	-0.497309	3.15303	15.049	TRUE	0	0	eukaryotic translation initiation factor 3 subunit 10, putative
PFIT_0705400	877.063	1841.68	2148.93	2581.4	1862.27	837.529	550.179	648.151	678.619	5637.07	5426.31	5291.57	5329.8	5421.19	10.8637	-1.42979	2.97053	10.1679	TRUE	0	0	conserved Plasmodium protein, unknown function
PFIT_0726800	1693.99	1091.07	1784.05	1729.2	1574.58	1268.89	1774.77	1756.51	1600.06	134.902	153.863	118.181	105.083	128.007	10.6214	0.0157706	-3.63775	3.56336	TRUE	0	0	conserved Plasmodium protein, unknown function
PFIT_1226900	1102.93	1175.35	1519.66	1403.97	1300.48	1387.16	1490.81	1390.27	1422.74	124.291	147.174	145.665	117.025	133.539	10.3453	0.126379	-3.41147	1.2331	TRUE	0	0	potassium channel protein
PFIT_0724100	34776	35329	357.362	920.47	17845.7	85337.8	7436.29	3867.22	32213.8	26.5256	6.68971	9.16131	63.6869	26.5159	14.1233	0.852183	-10.2458	6.66745	TRUE	0	0	5.8S ribosomal RNA
PFIT_0203000	124.666	221.361	164.647	280.228	197.725	141.527	141.982	142.159	141.889	2089.46	2141.66	2055.8	2077.79	2091.18	7.62919	-0.480904	3.88181	4.04466	TRUE	0	0	nucleolar preribosomal assembly protein, putative
PFIT_1235000	1460.79	1882.13	2187.02	2562.49	2023.11	838.498	1189.1	1264.98	1097.52	8902.75	7594.73	7401.42	7918.67	7954.39	10.9829	-0.892998	2.86761	4.44506	TRUE	0	0	CCR4-NOT transcription complex subunit 4, putative
PFIT_1357200	357.132	779.819	689.663	673.721	625.084	273.36	461.44	440.935	391.912	3438.48	3476.74	3296.24	3146.93	3339.6	9.28787	-0.713612	3.1312	6.40616	TRUE	0	0	small subunit rRNA processing factor, putative
PFIT_0914800	2311.46	1658.52	3339.05	3111.86	2605.22	2622.12	3141.34	3604.59	3122.68	316.792	341.175	324.31	301.717	320.998	11.3479	0.260039	-3.28166	4.58145	TRUE	0	0	transporter, putative
PFIT_0220100	1572.99	898.927	1714.38	1562.67	1437.24	1268.89	1863.51	1932.4	1688.27	159.154	141.44	158.491	132.15	147.809	10.4899	0.22506	-3.50739	4.3655	TRUE	0	0	Plasmodium exported protein (hyp9), unknown function
PFIT_1120800	464.198	1220.29	751.061	918.078	838.408	430.397	461.44	496.353	462.73	7977.39	9112.34	9028.47	6536.67	8163.72	9.71032	-0.857573	4.14224	8.5087	TRUE	0	0	conserved Plasmodium protein, unknown function
PFIT_1320900	189.199	538.233	391.444	457.191	394.017	200.658	266.215	238.539	235.137	3698.43	4027.21	3680.1	3529.05	3733.7	8.62139	-0.783179	4.02817	7.90543	TRUE	0	0	splicing factor, putative
PFIT_1472200	7152.17	8075.74	6754.79	8483.58	7616.57	13496.4	9175.56	9103.02	10591.7	1469.52	2077.63	1810.27	1385.19	1685.65	12.8949	0.477555	-2.65355	4.06481	TRUE	0	0	exported protein 2
PFIT_0405100	285.999	329.232	593.682	658.068	466.745	349.94	301.711	308.414	320.021	10241.2	10179.8	9814.51	9537.12	9943.15	8.872	-0.534119	4.94161	8.16944	TRUE	0	0	conserved Plasmodium protein, unknown function
PFIT_0605900	2669.32	4481.15	3639.53	3622.09	3603.02	2233.41	2040.99	2289.01	2187.8	13324.2	14935.3	14702.1	12499.4	13865.2	11.8148	-0.716019	2.66035	2.69629	TRUE	0	0	translation initiation factor IF-2, putative
PFIT_1134400	2374.52	3911.46	4229.2	3598.4	3528.39	988.749	1792.52	1590.26	1457.17	15892.6	15381.6	16276	14954.5	15626.2	11.7849	-1.29608	3.44285	6.16293	TRUE	0	0	conserved Plasmodium protein, unknown function
PFIT_1419800	15850.9	4122.7	4244.99	4368.86	7146.87	75376.6	61460.3	29629.4	55488.8	117.471	69.7641	58.6324	145.684	97.8877	12.8031	2.95682	-9.14606	5.26455	TRUE	0	0	signal recognition particle RNA
PFIT_1442300	681.997	1250.63	704.95	1329.4	991.744	516.67	727.656	624.056	622.794	8679.94	8113.66	7653.36	8700.43	8286.85	9.95346	-0.698225	3.76139	6.92844	TRUE	0	0	conserved Plasmodium protein, unknown function
PFIT_1468700	30.0665	283.162	64.6559	85.0032	115.722	49.4375	35.4954	67.4655	50.7995	1026.16	1271.05	1278	906.742	1120.49	6.83104	-1.06281	4.36156	22.9968	TRUE	0	0	conserved Plasmodium protein, unknown function
PFIT_1330200	1372.79	2532.73	1838.93	1845.72	1897.54	872.426	834.142	1091.5	932.688	7155.09	6426.9	6239.77	6782.66	6651.1	10.8894	-1.01435	2.82429	3.70601	TRUE	0	0	conserved Plasmodium protein, unknown function
PFIT_0416900	841.863	1669.76	1678.05	2569.23	1689.72	690.186	727.656	525.267	647.703	7083.1	7233.49	7503.11	7155.22	7243.73	10.7235	-1.40005	3.49909	10.1227	TRUE	0	0	conserved Plasmodium protein, unknown function
PFIT_1461300	632.864	423.619	763.341	924.383	686.052	437.182	692.16	568.638	565.993	43.9567	23.8918	13.742	31.0474	28.1595	9.42379	-0.301752	-4.2976	7.57769	TRUE	0	0	conserved Plasmodium protein, unknown function
PFIT_0403000	123.2	229.226	274.412	363.057	247.474	133.772	70.9908	163.845	122.869	2639.68	3307.58	3422.67	2470.26	2960.05	7.95692	-0.887956	4.46238	9.83549	TRUE	0	0	conserved Plasmodium protein, unknown function
PFIT_1017100	251.532	453.958	421.015	541.325	416.958	152.19	212.972	115.655	160.272	3923.52	3807.4	3839.5	3501.19	3767.9	8.70521	-1.4861	4.66043	5.54814	TRUE	0	0	conserved Plasmodium protein, unknown function
PFIT_0301500	1482.79	1240.52	1866.5	2017.25	1651.77	1159.36	1242.34	1183.06	1194.92	167.49	133.794	110.852	199.022	152.789	10.6905	-0.470602	-2.96301	3.90087	TRUE	0	0	Plasmodium exported protein (hyp1), unknown function
PFIT_1023400	1245.2	1522.56	1717.39	2943.37	1857.13	1564.55	905.133	903.556	1124.41	10135.1	11660.2	10792.9	11044.1	10908.1	10.8599	-0.703711	3.25689	10.4497	TRUE	0	0	chromodomain-helicase-DNA-binding protein 1 homolog, putative
PFIT_0401900	110.733	359.571	313.506	508.28	323.022	97.9055	159.729	154.207	137.281	2864.01	3044.77	2820.77	2498.92	2807.12	8.3388	-1.30983	4.42589	14.7831	TRUE	0	0	conserved Plasmodium protein, unknown function
PFIT_1464000	6320.58	6767.8	7527.65	4329.51	6236.38	14140.1	11784.5	13069	12997.9	100724	115260	119825	97937.7	108437	12.6064	1.0606	3.05949	3.73381	TRUE	0	0	glyceraldehyde-3-phosphate dehydrogenase
PFIT_1454900	520.665	1657.4	781.885	602.632	890.645	411.979	408.197	554.181	458.119	5328.62	5528.57	5494.04	5593.3	5486.13	9.79534	-0.940119	3.56635	13.7176	TRUE	0	0	co-chaperone p23
PFIT_0624500	1334.66	1415.81	2018.37	1648.76	1604.4	1772.96	2449.18	2643.2	2288.45	65.9351	73.5868	52.2195	30.2513	55.4982	10.6483	0.508217	-5.36477	6.89564	TRUE	0	0	poly(A) polymerase PAP, putative
PFIT_1363000	385.732	210.124	324.783	306.533	306.793	217.137	301.711	301.185	273.344	9.09449	6.68971	9.16131	9.55304	8.62464	8.26197	-0.181318	-4.96807	1.45736	TRUE	0	0	conserved Plasmodium protein, unknown function
PFIT_1323400	126.866	340.469	166.151	195.225	207.178	74.6409	141.982	86.7414	101.121	1312.64	1394.33	1190.97	1188.56	1271.62	7.68873	-1.18411	3.80782	6.35266	TRUE	0	0	micro-fibrillar-associated protein, putative
PFIT_0609100	230.266	478.679	338.817	344.796	348.139	109.538	195.225	132.522	145.761	1999.27	1964.86	2027.4	1604.91	1899.11	8.44166	-1.37221	3.82163	4.47549	TRUE	0	0	conserved Plasmodium protein, unknown function
PFIT_1215600	937.196	909.04	1003.92	826.118	919.069	865.64	1260.09	1269.8	1131.84	121.26	143.351	129.174	119.413	128.3	9.84402	0.291989	-3.13322	1.32976	TRUE	0	0	serpentine receptor, putative (SR10)
PFIT_0817100	495.731	1907.97	1292.12	1465.49	1290.33	701.818	993.871	809.586	835.092	33523.1	37340.1	39288.3	33593.3	35936.2	10.333	-0.653127	5.4533	16.2513	TRUE	0	0	DNA/RNA-binding protein Alba 1 (ALBA1)
PF_apicoplast_genome_105900	1571.53	1686.61	2053.7	2255.74	1891.89	1127.37	692.16	761.396	860.308	6.82087	2.86702	0	4.77652	3.6161	10.886	-1.11809	-7.85636	11.6391	TRUE	0	0	unspecified product
PFIT_1213500	4949.25	4159.78	5267.7	5532.17	4977.23	4840.99	6460.16	6826.06	6042.41	1268.68	1261.49	1198.3	1046.06	1193.63	12.2813	0.277934	-2.33813	2.13845	TRUE	1.11022e-16	6.16396e-13	conserved Plasmodium protein, unknown function
PFIT_0214200	1799.59	1841.68	3122.28	3178.82	2485.59	2017.24	2963.87	3125.1	2702.07	370.601	349.776	315.149	292.164	331.922	11.2799	0.116714	-3.0219	4.41666	TRUE	1.11022e-16	6.16396e-13	conserved Plasmodium membrane protein, unknown function
PFIT_1231600	5550.58	5077.81	7792.54	5751.52	6043.11	7469.9	9211.05	9963.21	8881.39	1979.57	1969.64	1850.58	1480.72	1820.13	12.5613	0.554617	-2.28608	3.37834	TRUE	1.11022e-16	6.16396e-13	asparagine-rich protein, putative
PF_apicoplast_genome_105100	1003.2	983.201	2962.89	2740.54	1922.46	1686.69	887.385	932.47	1168.85	6.063	5.73404	0.916131	3.18435	3.97438	10.909	-0.714388	-8.19805	5.10542	TRUE	1.11022e-16	6.16396e-13	unspecified product
PFIT_1124000	1011.26	1371.99	1901.08	2240.74	1631.27	772.581	1171.35	956.565	966.831	6044.81	5265.76	5428.99	5535.19	5568.69	10.6729	-0.779072	2.5493	6.85657	TRUE	5.55112e-16	3.07976e-12	calcium-dependent protein kinase 7
PFIT_1248900	1207.8	1458.51	2384	2823.15	1968.36	1562.61	1455.31	1366.18	1461.37	7282.42	8981.42	8543.84	7225.28	8008.24	10.944	-0.43009	2.45331	8.26504	TRUE	7.77156e-16	4.31088e-12	conserved Plasmodium protein, unknown function
PFIT_0413900	324.132	579.808	757.326	860.25	630.379	415.856	319.459	486.715	407.343	2924.64	2693.09	2760.3	2938.36	2829.1	9.30243	-0.596962	2.76067	7.51402	TRUE	1.55431e-15	8.62022e-12	CDK-related kinase
PFIT_1124400	3280.19	3357.49	3604.69	3253.17	3373.88	3364.65	4188.46	4356.34	3969.82	754.085	881.131	876.737	688.615	800.142	11.7202	0.232752	-2.30906	1.30557	TRUE	1.66533e-15	9.23428e-12	conserved Plasmodium protein, unknown function
PFIT_0722300	106.333	204.506	247.597	284.141	210.644	184.179	159.729	171.073	171.66	1404.34	1765.13	1719.58	1256.22	1536.32	7.72343	-0.280062	3.14179	5.91487	TRUE	1.12133e-14	6.21663e-11	conserved Plasmodium protein, unknown function
PFIT_0403200	164.999	442.722	271.906	211.095	272.68	823.958	976.123	990.297	930.126	67.4508	154.819	118.181	79.6086	105.015	8.08741	1.77041	-3.14602	7.53532	TRUE	5.19584e-14	2.88006e-10	6-cysteine protein
PFIT_1135200	1005.4	1032.64	687.658	632.415	839.528	1424.96	1082.61	985.478	1164.35	143.238	215.026	254.684	123.393	184.086	9.71208	0.478751	-2.66818	6.12248	TRUE	7.86038e-14	4.35622e-10	alpha/beta hydrolase, putative
PFIT_0614400	1597.93	1968.65	2240.15	2229	2008.93	1187.47	1277.83	1211.97	1225.76	6232.76	5899.37	6019.9	5764.46	5979.12	10.9725	-0.716806	2.28998	1.21816	TRUE	8.58202e-14	4.7553e-10	ribonuclease, putative
PFIT_1144500	2097.33	1885.5	2679.46	3009.46	2417.94	2046.32	2626.66	2775.72	2482.9	571.437	511.285	498.375	506.311	521.852	11.2401	0.0347534	-2.24725	2.80526	TRUE	1.03806e-13	5.75084e-10	conserved Plasmodium protein, unknown function
PFIT_1343900	651.931	734.873	662.347	686.765	683.979	768.704	958.376	739.711	822.264	91.7028	112.769	131.007	112.248	111.932	9.41761	0.253431	-2.86535	0.937765	TRUE	1.44107e-13	7.98208e-10	conserved Plasmodium protein, unknown function
PFIT_1011300	5582.11	10601.7	8430.83	9076.43	8422.77	4834.21	4241.7	4797.28	4624.4	19619.9	19900	20287.7	18461.2	19567.2	13.04	-0.862695	2.07881	3.90901	TRUE	3.17968e-13	1.76091e-09	QF122 antigen
PFIT_1341600	312.399	431.485	357.612	275.01	344.127	264.636	354.954	380.698	333.429	2087.19	2194.23	2110.77	1985.44	2094.4	8.42457	-0.0605142	2.66825	2.16045	TRUE	3.46723e-13	1.9198e-09	casein kinase II beta chain
PFIT_1469900	296.999	770.83	414.75	431.103	478.421	265.605	319.459	289.138	291.401	1791.62	2214.29	1939.45	1519.73	1866.27	8.89908	-0.733745	2.70053	6.64639	TRUE	3.85358e-13	2.13334e-09	U2 snRNP auxiliary factor, putative
PFIT_1111200	2543.19	4156.41	7281.81	9096.43	5769.46	3037.98	3105.85	2891.38	3011.74	12548.9	12488.7	13195.9	13207.9	12860.4	12.4948	-0.939579	2.09544	15.6075	TRUE	4.51528e-13	2.49921e-09	asparagine-rich antigen
PFIT_1205800	1392.59	2566.44	2550.15	2762.71	2317.97	1785.56	2094.23	1828.8	1902.86	7809.14	9257.6	9121	7391.66	8394.85	11.1789	-0.291047	2.1474	5.23712	TRUE	5.73097e-13	3.17152e-09	eukaryotic translation initiation factor 3 subunit 8, putative
PFIT_0517100	1888.33	2204.62	1376.57	947.645	1604.29	2453.45	1987.74	1826.39	2089.19	8686	10012.6	9495.7	8139.19	9083.37	10.6462	0.386028	2.11679	7.57221	TRUE	9.7844e-13	5.41371e-09	60S ribosomal protein L12, putative
PFIT_0917900	358.599	340.469	399.463	486.54	396.268	253.973	319.459	366.241	313.224	33.3465	24.8475	26.5678	18.31	25.7679	8.63125	-0.344916	-3.59791	1.6901	TRUE	1.4444e-12	7.99042e-09	conserved Plasmodium protein, unknown function
PFIT_0218200	1853.13	2061.91	3274.4	3056.64	2561.52	1686.69	993.871	918.013	1199.52	175.069	149.085	162.155	132.15	154.615	11.3231	-1.08582	-2.96467	3.77473	TRUE	1.89238e-12	1.04667e-08	ribonuclease P
PFIT_0219400	2308.52	2778.81	4336.46	6301.76	3931.39	794.877	1047.11	1009.57	950.521	9842.52	6534.89	6837.09	10830.8	8511.31	11.9412	-2.05511	3.16914	6.6381	TRUE	2.15583e-12	1.19217e-08	liver stage antigen 3
PFIT_1106400	6892.57	7765.61	7362.75	7598.11	7404.76	10226.8	10755.1	11888.4	10956.8	2853.4	3445.2	2936.2	2567.38	2950.54	12.8542	0.565435	-1.89296	1.08424	TRUE	2.73592e-12	1.51269e-08	translocon component PTEX88
PFIT_1451800	640.931	774.201	806.194	729.81	737.784	1075.02	976.123	1007.16	1019.44	170.522	189.223	179.562	156.033	173.835	9.52715	0.469455	-2.5554	0.52104	TRUE	3.04856e-12	1.68524e-08	conserved Plasmodium protein, unknown function
PFIT_0805900	998.063	1391.09	1186.11	1168.52	1185.95	471.11	674.412	689.112	611.545	3302.06	2925.32	2770.38	2890.59	2972.09	10.2115	-0.972481	2.29826	2.13199	TRUE	3.38529e-12	1.87105e-08	conserved Plasmodium protein, unknown function
PFIT_0625700	4151.38	7722.91	4585.81	3231.43	4922.88	8280.29	7436.29	8336.81	8017.79	29390.4	40739.4	39923.2	28385.3	34609.5	12.2648	0.705225	2.10885	8.30621	TRUE	3.44325e-12	1.90274e-08	pyruvate kinase
PFIT_1031000	38.8665	96.6347	73.6777	98.6994	76.9696	57.1923	0	55.4181	37.5368	563.859	788.43	777.795	478.448	652.133	6.26714	-0.690492	3.77216	8.88566	TRUE	4.72489e-12	2.6105e-08	conserved Plasmodium protein, unknown function
PFIT_0714100	427.532	797.798	1027.98	1012.86	816.543	318.92	443.692	525.267	429.293	2385.03	2200.91	2209.71	2184.46	2245.03	9.67483	-0.940031	2.39773	7.25928	TRUE	5.25713e-12	2.90404e-08	RNA binding protein, putative
PFIT_0804700	385.732	2007.98	1392.36	1387.01	1293.27	1083.75	1863.51	1621.58	1522.95	5807.59	7254.51	7002.9	5391.1	6364.03	10.3362	0.219172	2.08031	22.4498	TRUE	7.81653e-12	4.31707e-08	conserved Plasmodium protein, unknown function
PFIT_0201700	52.0665	97.7583	48.8678	51.3063	62.4997	79.4877	35.4954	12.0474	42.3435	610.089	799.898	683.434	477.652	642.768	5.95174	-0.414252	3.79049	9.91352	TRUE	8.84159e-12	4.88233e-08	conserved Plasmodium protein, unknown function
PFIT_0531700	1779.06	2630.49	2240.4	2238.13	2222.02	1291.19	1455.31	1636.04	1460.85	5983.42	6148.8	5917.29	6229.38	6069.72	11.1175	-0.605535	2.05546	1.65031	TRUE	9.89364e-12	5.46228e-08	Hsc70-interacting protein (HIP)
PFIT_0833300	214.132	146.076	259.877	252.836	218.23	569.985	354.954	342.147	422.362	2187.23	2511.51	2285.75	2018.88	2250.84	7.77545	0.97763	2.38313	4.38561	TRUE	2.07561e-11	1.14573e-07	conserved Plasmodium protein, unknown function
PFIT_1308900	1014.2	1492.22	1136.49	931.122	1143.51	1099.26	1331.08	1363.77	1264.7	268.288	300.081	264.762	223.7	264.208	10.1585	0.142151	-2.25542	2.24762	TRUE	2.66547e-11	1.47107e-07	conserved Plasmodium protein, unknown function
PFIT_1205000	456.865	355.076	435.3	372.84	405.02	601.004	692.16	650.56	647.908	78.0611	118.503	86.1163	78.8126	90.3733	8.66213	0.671867	-2.83754	1.23088	TRUE	3.20008e-11	1.76581e-07	conserved Plasmodium protein, unknown function
PFIT_0816200	1027.4	1523.68	1250.77	1089.82	1222.92	1256.29	1295.58	1064.99	1205.62	4718.53	5149.17	5142.24	4709.65	4929.9	10.2555	-0.0254874	2.03732	1.82575	TRUE	4.29569e-11	2.36993e-07	conserved Plasmodium protein, unknown function
PFIT_0531400	453.198	615.765	601.45	460.452	532.716	613.606	443.692	546.953	534.75	2443.39	2620.46	2830.84	2343.68	2559.59	9.05664	0.0310568	2.23397	1.84979	TRUE	5.02189e-11	2.77008e-07	ubiquitin carboxyl-terminal hydrolase, putative
PFIT_0703900	1977.79	3096.8	3142.83	2716.19	2733.4	1011.04	1366.57	1346.9	1241.51	5233.12	4534.67	4818.85	5110.08	4924.18	11.4165	-1.14838	1.99755	3.04368	TRUE	5.05832e-11	2.78966e-07	methyltransferase, putative
PFIT_0107000	2155.26	3910.33	6289.42	6338.5	4673.38	544.781	1242.34	1898.67	1228.6	11425	7706.55	7112.84	12026.5	9567.71	12.1905	-1.9306	2.96408	12.4248	TRUE	5.11032e-11	2.81783e-07	conserved Plasmodium protein, unknown function
PFIT_1353500	1430.73	2037.19	2525.34	2636.19	2157.36	1314.45	1224.59	1607.12	1382.06	5787.89	5638.47	5428.99	5144.31	5499.92	11.0756	-0.635229	1.9848	4.11373	TRUE	5.26273e-11	2.90135e-07	large subunit rRNA methyltransferase, putative
PFIT_1342200	4925.78	3588.97	3969.32	3246.86	3932.73	3080.63	3638.28	3264.85	3327.92	11613.7	12482	13447.9	11489.1	12258.2	11.9412	-0.244368	1.88458	2.13523	TRUE	5.78065e-11	3.1863e-07	phosphoethanolamine N-methyltransferase
PFIT_bin06500	15.3999	8.98927	31.0749	23.6966	19.7902	4.84681	17.7477	12.0474	11.5473	261.467	406.161	497.459	255.544	355.158	4.34217	-1.2299	5.35973	5.22678	TRUE	7.61514e-11	4.1967e-07	unspecified product
PFIT_0409600	4812.11	8242.04	6303.45	4798.44	6039.01	8929.76	9637	10204.2	9590.31	2111.44	3589.51	3836.76	1753.78	2822.87	12.5599	0.667346	-1.76447	10.8236	TRUE	8.45007e-11	4.65599e-07	conserved Plasmodium protein, unknown function
PFIT_1238000	474.465	955.11	721.239	801.117	737.983	327.644	390.449	440.935	386.343	1925	1954.35	1942.2	1698.05	1879.9	9.52697	-0.938536	2.28799	3.66877	TRUE	1.10403e-10	6.08211e-07	cell cycle control protein, putative
PFIT_0504700	14.6666	47.1937	21.3014	25.4357	27.1493	29.0809	17.7477	55.4181	34.0822	455.483	687.129	621.137	412.373	544.03	4.73681	0.499082	3.85142	5.90413	TRUE	1.58194e-10	8.71331e-07	conserved Plasmodium protein, unknown function
PFIT_1253000	428.998	494.41	528.524	655.46	526.848	654.319	372.702	337.328	454.783	77.3032	63.0744	71.4582	58.9104	67.6866	9.04199	-0.19089	-2.76996	2.81235	TRUE	1.85419e-10	1.0211e-06	Plasmodium exported protein (PHISTb), unknown function
PFIT_1435500	1108.8	1732.68	1379.08	1226.35	1361.73	1303.79	1153.6	1163.78	1207.06	4573.01	4935.1	5098.27	4200.95	4701.83	10.4106	-0.169148	1.95751	2.15374	TRUE	2.03508e-10	1.12052e-06	Hsp70/Hsp90 organizing protein
PFIT_0724200	41563.7	54809.8	338.065	936.34	24412	93195.4	7312.05	3970.83	34826.1	55.3248	21.0248	10.9936	86.7734	43.5292	14.5753	0.51266	-9.6435	7.32859	TRUE	2.09298e-10	1.15219e-06	5.8S ribosomal RNA
PFIT_0405000	841.13	1261.87	610.973	513.28	806.813	1154.51	1632.79	1399.91	1395.74	321.339	356.466	311.485	234.845	306.034	9.65354	0.783298	-2.17962	6.83762	TRUE	2.09893e-10	1.15525e-06	cytosolic glyoxalase II
PFIT_0418600	1999.79	2413.62	3026.8	3699.49	2784.92	1306.7	1455.31	1358.95	1373.65	5509.75	4762.12	4774.87	5533.6	5145.08	11.444	-1.02491	1.90996	3.75343	TRUE	2.3554e-10	1.29618e-06	zinc finger protein, putative
PFIT_1026700	3532.45	1981.01	3352.58	3724.27	3147.58	947.066	2218.46	2231.18	1798.9	7603	5617.45	5560.91	7252.35	6508.43	11.6205	-0.824627	1.87224	11.7852	TRUE	2.79622e-10	1.53848e-06	merozoite capping protein 1
PFIT_0721600	1150.6	1812.46	1802.85	1688.32	1613.56	854.008	905.133	1163.78	974.307	4049.32	3646.85	3728.65	3872.16	3824.25	10.6561	-0.722678	1.96752	2.79393	TRUE	2.9815e-10	1.64013e-06	conserved Plasmodium protein, unknown function
PFIT_1441100	1128.6	997.809	1051.79	721.767	974.989	1637.25	1508.55	1354.13	1499.98	5427.9	5943.33	6280.99	4944.49	5649.18	9.92865	0.622362	1.91279	2.46172	TRUE	3.10984e-10	1.71041e-06	triosephosphate isomerase
PFIT_0833100	597.664	1025.9	1629.68	1434.18	1171.86	4104.28	2520.17	1713.14	2779.2	220.541	206.425	107.187	166.382	175.134	10.195	1.24676	-3.9892	4.2514	TRUE	3.41287e-10	1.87674e-06	unspecified product
PFIT_0507600	841.863	1066.35	1236.23	1353.09	1124.39	949.005	780.899	1014.39	914.765	215.236	229.362	191.471	173.547	202.404	10.1355	-0.287162	-2.18748	2.12229	TRUE	3.88856e-10	2.13793e-06	cell differentiation protein, putative
PFIT_1233800	1113.2	1665.26	1672.03	1881.59	1583.02	954.821	798.646	809.586	854.351	3399.07	3303.76	3278.83	3291.02	3318.17	10.6288	-0.882108	1.94948	2.40198	TRUE	6.77338e-10	3.72332e-06	conserved Plasmodium protein, unknown function
PFIT_1340300	923.996	426.99	75.9331	666.547	523.367	1978.47	514.683	190.349	894.5	0	0	0	0	0	9.03158	0.776371	-39.3286	3.6037	TRUE	8.53921e-10	4.69315e-06	U6 spliceosomal RNA
PFIT_1340100	4534.92	5653.13	7242.21	6964.18	6098.61	6278.56	4898.36	5308.09	5495	1682.48	1794.75	1693.93	1667	1709.54	12.5744	-0.147986	-1.68709	2.74883	TRUE	9.54229e-10	5.24349e-06	sodium-dependent phosphate transporter
PFIT_1434300	311.665	224.732	254.113	243.27	258.445	339.277	283.963	315.642	312.961	37.1359	36.3156	29.3162	27.0669	32.4586	8.01379	0.285815	-3.27916	0.677502	TRUE	1.08006e-09	5.93385e-06	conserved Plasmodium membrane protein, unknown function
PFIT_0311000	118.8	235.968	248.85	331.969	233.897	83.3651	17.7477	72.2845	57.7991	600.994	551.423	589.988	544.523	571.732	7.87226	-1.79082	3.07777	5.91621	TRUE	1.19856e-09	6.58371e-06	pre-mRNA splicing factor, putative
PFIT_1365900	1276.73	2699.03	2807.27	2409.87	2298.22	1087.62	1153.6	1481.83	1241.02	4263.8	4788.88	4659.44	4091.09	4450.8	11.1665	-0.884755	1.83812	6.52145	TRUE	1.46469e-09	8.0441e-06	conserved Plasmodium protein, unknown function
PFIT_1140900	63.7997	148.323	33.581	42.1755	71.9698	61.0698	35.4954	48.1896	48.2516	464.577	716.755	623.885	400.431	551.412	6.14462	-0.449078	3.41118	9.25853	TRUE	1.46779e-09	8.05963e-06	conserved Plasmodium protein, unknown function
PFIT_bin09700	2222.72	4402.5	2901	1980.73	2876.74	2935.23	2484.68	2768.5	2729.47	556.28	578.182	524.027	574.774	558.316	11.4898	-0.0732109	-2.29166	3.62279	TRUE	1.5824e-09	8.68737e-06	erythrocyte membrane protein 1, PfEMP1 (VAR)
PFIT_0323100	406.265	412.383	393.699	355.013	391.84	759.98	550.179	559	623.053	101.555	114.681	121.845	89.9578	107.01	8.61367	0.68012	-2.5529	0.949629	TRUE	1.84225e-09	1.01121e-05	translation machinery-associated protein 7, putative (TMA7)
PF_apicoplast_genome_103100	1014.2	186.527	280.927	388.71	467.59	203.566	159.729	161.435	174.91	0	0	0	0	0	8.86907	-1.41489	-38.4175	1.56205	TRUE	2.03713e-09	1.11798e-05	elongation factor Tu, putative
PFIT_0616200	2723.59	4077.76	3340.3	3091.2	3308.21	2011.43	2466.93	2373.34	2283.9	7215.72	8537.03	8126.08	6714.99	7648.46	11.6916	-0.538815	1.74812	2.3544	TRUE	2.07282e-09	1.13736e-05	conserved Plasmodium protein, unknown function
PFIT_1311100	1521.66	1219.17	1590.59	1190.91	1380.58	2535.85	2821.88	2681.75	2679.83	651.772	941.338	839.176	601.841	758.532	10.4312	0.954652	-1.81917	2.72689	TRUE	2.23537e-09	1.22632e-05	vacuolar ATP synthase subunit a
PFIT_1021900	469.331	1325.92	698.434	579.152	768.209	425.55	514.683	460.211	466.815	2133.42	3374.48	3193.63	2076.19	2694.43	9.58357	-0.729172	2.54128	7.21312	TRUE	2.37233e-09	1.30122e-05	pre-mRNA splicing factor, putative
PFIT_1103200	527.998	568.571	388.437	391.754	469.19	784.214	727.656	619.237	710.369	119.744	155.775	148.413	109.86	133.448	8.87248	0.59901	-2.41228	1.81556	TRUE	2.4089e-09	1.32104e-05	flavoprotein, putative
PFIT_0608600	1076.53	1050.62	1789.06	2141.39	1514.4	537.026	709.908	790.31	679.082	2911.75	2414.03	2195.05	2795.86	2579.17	10.5659	-1.16702	1.93387	7.07083	TRUE	2.47502e-09	1.35706e-05	conserved Plasmodium protein, unknown function
PFIT_1429500	637.997	748.357	886.638	699.809	743.2	707.634	958.376	811.996	826.002	3224.76	3226.35	3086.45	2927.21	3116.19	9.53801	0.133825	1.93373	1.44519	TRUE	2.48641e-09	1.36305e-05	proliferation-associated protein 2g4, putative
PFIT_1406800	1538.53	2254.06	2170.23	2545.1	2126.98	1112.83	1011.62	1397.5	1173.98	4327.46	4323.46	3965.01	4084.72	4175.17	11.0548	-0.846979	1.81978	2.84967	TRUE	2.49899e-09	1.3697e-05	large subunit rRNA processing protein, putative
PFIT_0607900	4193.92	3787.85	4962.72	5232.16	4544.16	4371.82	3620.53	4144.31	4045.55	1188.35	1146.81	1336.64	1404.3	1269.02	12.15	-0.164855	-1.67565	1.73474	TRUE	2.58298e-09	1.41547e-05	conserved Plasmodium protein, unknown function
PFIT_0910700	1086.06	1060.73	1154.28	1221.35	1130.61	555.444	567.926	609.599	577.657	126.565	128.06	141.084	113.044	127.188	10.1431	-0.967796	-2.18488	0.391799	TRUE	2.76933e-09	1.51732e-05	DNA repair protein REV1, putative
PFIT_1230500	373.265	797.798	524.765	633.72	582.387	281.115	301.711	399.974	327.6	1414.19	1574.95	1707.67	1301.6	1499.6	9.18483	-0.818988	2.18445	4.53413	TRUE	2.79421e-09	1.53067e-05	conserved Plasmodium protein, unknown function
PFIT_0826700	770.73	573.066	395.704	282.402	505.476	1415.27	834.142	1031.26	1093.56	158.396	282.879	266.594	132.15	210.005	8.97935	1.12827	-2.39461	8.58715	TRUE	3.48584e-09	1.90919e-05	DnaJ protein, putative
PFIT_1359700	1669.79	1202.31	1495.61	1811.59	1544.83	1227.21	1277.83	1568.57	1357.87	413.042	318.239	334.388	386.898	363.142	10.5937	-0.183676	-1.90521	2.06577	TRUE	3.62354e-09	1.98425e-05	SUMO ligase, putative
PFIT_1442500	629.931	562.953	911.448	947.21	762.885	278.207	603.422	665.017	515.549	90.9449	48.7393	115.432	138.519	98.409	9.57659	-0.589433	-2.36481	9.3294	TRUE	3.74691e-09	2.05143e-05	serine/threonine protein kinase, putative
PFIT_1454600	994.396	740.491	793.163	888.512	854.14	484.681	354.954	652.97	497.535	118.986	121.37	81.5357	94.7343	104.157	9.73847	-0.750634	-2.28507	2.66667	TRUE	4.27565e-09	2.34049e-05	conserved Plasmodium protein, unknown function
PFIT_0907000	236.866	317.995	256.619	195.66	251.785	247.187	248.468	252.996	249.55	28.0414	27.7145	27.4839	15.9217	24.7904	7.97472	-0.011197	-3.33333	1.34982	TRUE	4.47539e-09	2.44938e-05	probable protein, unknown function
PFIT_1137300	945.996	1106.8	1363.29	1226.35	1160.61	746.409	621.169	867.414	744.997	2948.13	2682.57	2670.52	2873.87	2793.77	10.1812	-0.622182	1.88898	1.71916	TRUE	4.70934e-09	2.57695e-05	conserved Plasmodium protein, unknown function
PFIT_1447500	653.397	1050.62	781.384	775.247	815.162	1630.47	1969.99	1563.75	1721.4	391.063	535.177	594.569	279.426	450.059	9.67014	1.0723	-1.92914	5.4911	TRUE	4.8196e-09	2.6368e-05	conserved Plasmodium membrane protein, unknown function
PFIT_0625600	712.797	571.942	838.772	642.416	691.482	815.233	1260.09	1236.06	1103.79	4225.15	3843.72	3525.27	4074.37	3917.13	9.43453	0.659486	1.84159	2.97493	TRUE	4.83242e-09	2.64333e-05	conserved protein, unknown function
PFIT_0507800	1946.26	2563.07	2917.79	3711.66	2784.69	1665.36	1899	2168.53	1910.97	6843.61	6144.98	5736.81	6360.73	6271.53	11.4438	-0.544096	1.71495	4.21041	TRUE	5.90239e-09	3.22802e-05	conserved Plasmodium protein, unknown function
PFIT_1337400	2164.06	2702.4	2656.15	2443.35	2491.49	3155.27	2839.63	3137.15	3044.02	9058.12	10497.1	10770	8508.57	9708.46	11.2828	0.291628	1.67061	1.24202	TRUE	6.5782e-09	3.59696e-05	60S ribosomal protein L6-2, putative
PFIT_0807100	81.3997	101.129	150.864	184.355	129.437	72.7021	53.2431	91.5603	72.5019	603.268	611.631	597.317	620.151	608.092	7.02284	-0.767757	2.99306	3.06394	TRUE	6.66841e-09	3.64562e-05	conserved Plasmodium protein, unknown function
PFIT_1315300	871.197	635.991	726.502	769.16	750.712	506.976	390.449	399.974	432.467	92.4607	79.3209	66.8776	105.879	86.1347	9.55234	-0.782838	-2.33964	1.61276	TRUE	8.25564e-09	4.51253e-05	inositol polyphosphate kinase, putative (IPK2)
PFIT_1448200	2224.92	3913.7	3372.63	2770.76	3070.5	4314.63	3354.31	3438.33	3702.43	10582.2	13012.4	12453.9	10142.1	11547.7	11.584	0.273681	1.63757	4.3265	TRUE	9.17537e-09	5.01434e-05	40S ribosomal protein S2, putative
PFIT_1407200	2849.72	3646.27	4400.11	4863.66	3939.94	2133.57	2555.67	2696.21	2461.81	8099.4	7759.11	7672.6	7396.44	7731.89	11.9443	-0.681114	1.65345	3.16905	TRUE	1.11163e-08	6.07395e-05	conserved Plasmodium protein, unknown function
PFIT_0834200	30.0665	91.0164	33.581	22.6096	44.3184	27.1421	0	31.3233	19.4885	404.705	367.934	360.956	351.074	371.167	5.44426	-0.797566	3.88927	7.60391	TRUE	1.11549e-08	6.09392e-05	Plasmodium exported protein, unknown function
PFIT_1018900	818.397	839.373	827.746	748.072	808.397	1284.4	780.899	860.185	975.163	3102.74	3757.71	3899.97	2998.06	3439.62	9.65866	0.291572	1.79775	2.71963	TRUE	1.27664e-08	6.973e-05	60S ribosomal protein L30e, putative
PFIT_0707700	3485.52	4874.43	6150.83	5998.92	5127.43	4073.26	3798.01	4279.24	4050.17	11289.3	13375.6	13582.6	11243.1	12372.6	12.3243	-0.338662	1.60925	3.95788	TRUE	1.29689e-08	7.08232e-05	heat shock protein 110 (HSP110c)
PFIT_0112300	818.397	727.007	1004.92	910.904	865.308	1186.5	479.188	626.465	764.051	157.638	229.362	176.813	124.986	172.2	9.75767	-0.149377	-2.18139	5.65052	TRUE	1.51571e-08	8.27575e-05	Plasmodium exported protein (hyp8), unknown function
PFIT_0715800	1168.2	1883.25	1398.37	1172.22	1405.51	1354.2	1881.26	1999.87	1745.11	5004.25	6538.71	6460.56	4407.13	5602.66	10.456	0.307076	1.68876	5.4276	TRUE	1.68946e-08	9.22277e-05	serine--tRNA ligase, putative
PFIT_1359000	2496.26	1522.56	3064.39	3276.86	2590.02	1350.32	1845.76	1997.46	1731.18	508.534	403.294	338.052	413.169	415.762	11.3393	-0.585084	-2.05427	4.69043	TRUE	1.7546e-08	9.5766e-05	conserved Plasmodium membrane protein, unknown function
PFIT_1335900	1113.93	1348.39	1692.58	1796.16	1487.76	1094.41	1295.58	1684.23	1358.07	356.201	428.142	381.11	377.345	385.699	10.5395	-0.130721	-1.8177	3.06061	TRUE	1.83529e-08	0.000100152	conserved Plasmodium protein, unknown function
PFIT_0404900	749.464	1302.32	648.564	605.893	826.56	787.122	532.431	609.599	643.051	2169.04	2618.54	2396.6	2299.1	2370.82	9.68834	-0.336396	1.85918	6.23451	TRUE	1.97312e-08	0.000107654	sexual stage-specific protein precursor
PFIT_0323800	459.065	727.007	573.132	605.675	591.22	292.747	301.711	310.823	301.76	1498.32	1322.65	1174.48	1151.94	1286.85	9.20696	-0.970462	2.09317	1.63843	TRUE	2.29921e-08	0.000125422	U4/U6.U5 tri-snRNP-associated protein 1, putative
PFIT_0832700	165.733	186.527	135.828	113.483	150.393	86.2732	177.477	86.7414	116.831	597.205	608.764	972.015	605.822	695.951	7.22809	-0.517695	2.73233	3.93935	TRUE	2.4589e-08	0.000134108	unspecified product
PFIT_1026500	850.663	1460.76	1265.8	1231.35	1202.14	557.383	585.674	715.616	619.558	2409.28	2274.5	2124.51	2074.6	2220.72	10.2312	-0.950978	1.83659	2.613	TRUE	2.5465e-08	0.00013886	small subunit rRNA processing stabilizing factor, putative
PFIT_0834800	4476.98	16347	4110.66	2051.82	6746.61	14188.5	12441.1	15150.8	13926.8	63974.5	101068	101481	63736.3	82564.9	12.7195	1.04643	2.56727	18.243	TRUE	2.57462e-08	0.000140368	histidine-rich protein II
PFIT_0103500	231.732	79.7798	80.9452	84.7858	119.311	224.892	283.963	306.004	271.62	25.0099	25.8032	16.4904	26.2709	23.3936	6.89667	1.18336	-3.53092	3.89439	TRUE	2.73145e-08	0.000148891	unspecified product
PFIT_0702400	10240.2	15813.2	14715.5	14530.1	13824.8	16215.5	14801.6	15743.6	15586.9	5480.19	6598.92	5540.76	4949.27	5642.29	13.755	0.173513	-1.46645	2.67472	TRUE	3.06974e-08	0.000167301	erythrocyte membrane-associated antigen
PFIT_1006400	1798.13	2948.48	1920.88	1499.84	2041.83	1246.6	1845.76	1804.7	1632.35	5147.48	5117.63	5029.56	5091.77	5096.61	10.9947	-0.331808	1.65241	5.36926	TRUE	3.35956e-08	0.000183063	RNA binding protein, putative
PFIT_0917800	156.199	88.769	159.886	156.31	140.291	213.26	195.225	250.586	219.69	20.4626	21.9805	11.9097	17.5139	17.9667	7.13457	0.654844	-3.62155	1.4289	TRUE	3.72886e-08	0.000203148	XPA binding protein 1, putative
PFIT_1229200	1165.26	1573.12	1408.15	1074.39	1305.23	1164.2	1508.55	1609.53	1427.43	4391.12	4935.1	4735.48	4091.09	4538.2	10.3495	0.124376	1.67396	2.5018	TRUE	3.74634e-08	0.000204063	T-complex protein 1, gamma subunit, putative
PFIT_1323500	491.331	879.825	953.8	991.994	829.238	532.18	976.123	958.974	822.426	192.5	183.489	227.2	203.798	201.747	9.69628	-0.0299762	-2.00994	5.11986	TRUE	3.84673e-08	0.000209493	conserved Plasmodium membrane protein, unknown function
PFIT_1226600	373.265	253.947	178.43	248.27	263.478	405.193	106.486	118.065	209.915	8.33662	20.0691	12.8258	9.55304	12.6962	8.04091	-0.280937	-4.10061	4.75476	TRUE	3.94955e-08	0.000215053	conserved Plasmodium protein, unknown function
PFIT_1105200	1587.66	1550.65	1077.1	791.987	1251.85	2168.46	2094.23	1997.46	2086.72	497.166	806.588	805.279	440.236	637.317	10.2886	0.738485	-1.71176	7.8085	TRUE	4.07434e-08	0.000221807	conserved protein, unknown function
PFIT_1456600	404.065	137.086	498.953	444.8	371.226	429.427	709.908	614.418	584.584	131.112	111.814	95.2776	109.86	112.016	8.53967	0.632223	-2.36379	7.28	TRUE	4.12521e-08	0.000224535	hemolysin, putative
PFIT_1465100	611.598	779.819	865.838	772.638	757.473	193.872	283.963	308.414	262.083	1385.39	891.643	838.26	1212.44	1081.93	9.5654	-1.55617	2.0704	3.67405	TRUE	5.048e-08	0.000274712	YL1 nuclear protein, putative
PFIT_1200500	912.263	418.001	1056.8	1176.13	890.798	783.244	1064.86	1161.37	1003.16	314.518	187.312	195.136	287.387	246.088	9.80067	0.164484	-2.02115	7.79002	TRUE	6.09091e-08	0.000331406	serine/threonine protein kinase, FIKK family
PFIT_0707300	9892.63	8051.02	14344.1	15801.9	12022.4	14481.3	9761.23	10823.4	11688.6	34778.1	32836.9	28986.4	34319.3	32730.2	13.5536	-0.0387776	1.48347	6.98911	TRUE	6.71932e-08	0.000365531	heat shock protein 90 (HSP90)
PFIT_1342100	1256.2	1473.12	1695.59	1402.01	1456.73	1420.12	1774.77	1491.47	1562.12	453.209	487.393	501.124	445.808	471.884	10.5087	0.0927886	-1.71932	1.01496	TRUE	6.9068e-08	0.000375661	transcription factor with AP2 domain(s)
PFIT_1368200	912.263	901.174	1126.47	1034.6	993.627	1023.65	1242.34	1286.66	1184.22	331.191	352.643	343.549	303.309	332.673	9.95705	0.248739	-1.82798	0.836677	TRUE	7.25008e-08	0.000394259	conserved Plasmodium protein, unknown function
PFIT_0711000	127.599	51.6883	40.3473	56.7413	69.0941	1632.41	3585.03	5144.24	3453.89	49.2618	53.5177	36.6452	39.8043	44.8073	6.10921	5.64456	-6.26817	1.92123	TRUE	7.84755e-08	0.000426671	C_ITvar28 - erythrocyte membrane protein 1, PfEMP1, putative
PFIT_0304300	1077.26	1923.7	1614.14	1524.19	1534.82	998.443	922.88	1281.84	1067.72	3083.03	3769.17	3771.71	2986.12	3402.51	10.5836	-0.512481	1.66122	3.92558	TRUE	8.25302e-08	0.000448634	60S ribosomal protein L44, putative
PFIT_0501500	7060.51	13136.7	7997.03	12982.9	10294.3	3487.76	6832.86	7288.68	5869.77	20615.7	15783.9	14955.8	22948.8	18576.1	13.3295	-0.813916	1.66557	10.3327	TRUE	8.65562e-08	0.000470433	interspersed repeat antigen
PFIT_bin00100	5.13331	3.37098	6.76632	8.26118	5.88295	663.043	3673.77	5062.32	3133.05	0.757875	0	2.74839	1.59217	1.27461	2.57125	9.04176	-11.2627	3.13414	TRUE	8.75326e-08	0.000475652	stB_CS2var - erythrocyte membrane protein 1,, putative
PFIT_1345500	2166.26	2820.38	2548.65	2130.73	2416.51	1710.92	2431.43	2479.36	2207.24	6658.69	6935.32	6254.43	6094.84	6485.82	11.2385	-0.136578	1.56118	2.33769	TRUE	9.51897e-08	0.000517166	DNA/RNA-binding protein Alba 2 (ALBA2)
PFIT_0724500	12639	39011.2	48698.7	27959.8	32077.1	50908	20942.3	18733.7	30194.7	2301.66	1968.69	1346.71	1927.33	1886.1	14.9693	-0.0870303	-4.00103	4.21826	TRUE	9.84445e-08	0.000534751	28S ribosomal RNA
PFIT_0925800	1588.39	2225.97	1598.86	1252.22	1666.36	2486.41	2910.62	2797.41	2731.48	743.475	1115.27	1036.14	720.458	903.837	10.7017	0.711186	-1.59326	4.59485	TRUE	1.01096e-07	0.000549052	histone deacetylase
PFIT_0724600	12705.7	38739.3	48586.7	28041.5	32018.3	50136.4	19912.9	18627.7	29559	2187.23	2037.49	1302.74	1886.72	1853.55	14.9666	-0.11506	-3.99547	4.21138	TRUE	1.09391e-07	0.000593996	28S ribosomal RNA
PFIT_0308800	1966.06	2258.55	2961.64	2966.85	2538.28	2611.46	2999.36	3146.78	2919.2	992.058	1050.28	998.583	940.974	995.475	11.3101	0.199975	-1.55085	2.14494	TRUE	1.09876e-07	0.000596519	splicing factor 3B subunit 1, putative
PFIT_0319900	230.999	275.296	277.419	264.793	262.127	225.861	266.215	291.547	261.208	41.6831	43.0053	32.0646	23.0865	34.9599	8.03421	-0.00899069	-2.89843	1.24322	TRUE	1.12941e-07	0.000613044	conserved Plasmodium protein, unknown function
PFIT_1100900	329.999	262.936	381.169	381.536	338.91	218.106	195.225	224.082	212.471	1004.94	1020.66	870.324	967.245	965.792	8.4068	-0.658636	2.16742	1.00378	TRUE	1.17212e-07	0.000636107	Plasmodium exported protein (hyp5), unknown function
PFIT_0214800	618.198	600.034	964.576	1050.26	808.266	715.389	745.403	705.978	722.257	2282.72	2458.95	2586.24	2289.54	2404.36	9.66071	-0.167946	1.73865	3.47428	TRUE	1.2773e-07	0.000693064	conserved Plasmodium protein, unknown function
PFIT_0418200	1315.59	1333.78	1434.46	1312.01	1348.96	798.754	1242.34	1457.74	1166.28	3631.73	3714.7	3599.48	3372.22	3579.53	10.3977	-0.21806	1.62589	2.78061	TRUE	1.49518e-07	0.000811135	ran binding protein 1, putative
PFIT_1126900	1638.99	2229.34	1761.25	1333.75	1740.83	1982.34	2129.72	1925.18	2012.41	5843.97	6199.45	5994.24	5423.74	5865.35	10.7648	0.206747	1.54641	2.33558	TRUE	1.62338e-07	0.000880519	threonine--tRNA ligase, putative (ThrRS)
PFIT_0832800	233.199	298.893	148.107	146.745	206.736	75.6102	124.234	108.427	102.757	715.434	718.666	1318.31	689.411	860.456	7.68785	-1.06049	3.12151	3.77686	TRUE	1.67605e-07	0.000908924	unspecified product
PFIT_0603400	5618.04	6382.38	9407.93	10825.2	8058.39	4438.71	4294.94	4845.47	4526.37	13255.2	11069.6	11788.8	13867.8	12495.3	12.9765	-0.831092	1.46367	5.5883	TRUE	1.70818e-07	0.000926173	conserved Plasmodium protein, unknown function
PFIT_1035200	2839.46	11454.6	2209.58	1915.72	4604.83	15936.3	12316.9	12466.7	13573.3	655.561	2806.81	2543.18	519.048	1631.15	12.1686	1.56011	-3.0572	17.1142	TRUE	2.06314e-07	0.00111843	probable protein, unknown function
PFIT_1435700	3849.98	3820.44	5505.53	5834.57	4752.63	4977.67	3425.31	4091.3	4164.76	1617.3	1452.62	1484.13	1567.49	1530.39	12.2148	-0.185612	-1.44949	3.58489	TRUE	2.06864e-07	0.0011212	dynein-related AAA-type ATPase, putative
PFIT_0714200	409.932	542.727	739.784	815.031	626.868	482.742	443.692	455.392	460.609	1773.43	1686.76	1578.49	1491.07	1632.44	9.29398	-0.440561	1.81939	3.50778	TRUE	2.35381e-07	0.00127553	large ribosomal subunit assembling factor, putative
PFIT_1339500	1012	2415.87	1662.26	1755.28	1711.35	1103.13	1064.86	1450.51	1206.17	3922	3787.33	3645.28	3159.67	3628.57	10.7404	-0.495919	1.58067	6.59853	TRUE	2.38922e-07	0.00129448	nucleolar complex protein 2, putative
PFIT_1331000	3699.65	6882.41	4401.61	3389.04	4593.18	4863.29	4845.12	5741.8	5150.07	1527.87	2121.59	1975.18	1265.78	1722.61	12.1649	0.16642	-1.58112	6.48845	TRUE	2.66917e-07	0.00144589	glutamine--tRNA ligase, putative
PFIT_1127200	603.531	955.11	635.282	569.804	690.932	857.885	674.412	857.776	796.691	212.963	244.652	241.859	157.625	214.275	9.43105	0.218834	-1.90715	3.0046	TRUE	2.67819e-07	0.00145051	DnaJ protein, putative
PFIT_0929200	730.397	800.045	906.686	1052	872.281	930.587	1384.32	1303.53	1206.15	366.053	324.929	338.052	389.286	354.58	9.76935	0.456459	-1.75563	1.95105	TRUE	2.78746e-07	0.00150941	conserved Plasmodium protein, unknown function
PFIT_0904100	2858.52	5785.72	3208.49	2865.11	3679.46	3159.15	2111.98	2214.31	2495.15	6428.29	7327.15	7796.27	6353.57	6976.32	11.8446	-0.551774	1.47536	8.12264	TRUE	3.0027e-07	0.00162566	60S ribosomal protein L32, putative
PFIT_1426900	918.863	936.008	840.276	679.591	843.684	1549.04	1366.57	1409.55	1441.72	435.02	515.108	458.982	364.608	443.429	9.71986	0.776863	-1.70444	1.47422	TRUE	3.06317e-07	0.0016581	conserved Plasmodium protein, unknown function
PFIT_1408100	254.466	661.835	457.353	633.937	501.898	325.706	834.142	1007.16	722.337	2405.49	2328.98	2222.53	2321.39	2319.6	8.97099	0.501637	1.70704	14.4769	TRUE	3.41207e-07	0.00184661	fibrillarin, putative
PFIT_1421400	1567.13	1836.06	1852.72	1630.06	1721.49	1234	1313.33	1599.9	1382.41	4092.52	3936.42	4045.63	4073.57	4037.04	10.7494	-0.313768	1.54346	0.874583	TRUE	3.48269e-07	0.00188448	glycine--tRNA ligase (GlyRS)
PFIT_1110900	1256.93	937.131	641.046	518.715	838.455	917.016	834.142	1064.99	938.716	262.225	316.328	277.588	221.312	269.363	9.71005	0.171976	-1.80905	5.56924	TRUE	3.79757e-07	0.00205449	conserved Plasmodium protein, unknown function
PFIT_1333500	306.532	407.888	416.504	340.883	367.952	468.202	461.44	428.888	452.843	1438.45	1777.55	1825.85	1356.53	1599.59	8.5232	0.297665	1.82252	1.49524	TRUE	4.14287e-07	0.00224088	chaperone binding protein, putative
PFIT_1415700	904.196	952.863	1466.79	1568.32	1223.04	1200.07	1277.83	1219.2	1232.37	393.337	409.984	415.923	326.395	386.41	10.2574	0.00737397	-1.67095	3.24015	TRUE	4.15412e-07	0.00224655	ubiquitin carboxyl-terminal hydrolase, putative
PFIT_1011900	564.664	576.437	536.043	331.317	502.115	2916.81	1260.09	1043.31	1740.07	11060.4	18055.5	19203.9	10084	14601	8.97127	1.79949	3.063	4.7731	TRUE	4.55745e-07	0.00246422	hypoxanthine-guanine phosphoribosyltransferase
PFIT_0507200	503.798	686.556	428.032	382.841	500.307	209.382	230.72	378.289	272.797	1017.83	1011.1	1241.36	992.72	1065.75	8.96426	-0.851147	1.9445	4.22857	TRUE	4.60965e-07	0.00249197	subtilisin-like protease 3 (SUB3)
PFIT_1143200	668.797	713.523	655.08	545.673	645.768	1682.81	745.403	1004.75	1144.32	3118.65	3680.3	3927.45	3135.78	3465.55	9.33399	0.85679	1.56805	5.47877	TRUE	4.96852e-07	0.00268548	60S ribosomal protein L28, putative
PFIT_1464200	230.999	115.737	182.691	155.875	171.325	282.084	283.963	214.444	260.164	43.9567	29.6259	35.7291	23.0865	33.0995	7.42151	0.594015	-2.966	1.96446	TRUE	5.02706e-07	0.00271662	conserved Plasmodium protein, unknown function
PFIT_1003600	2342.99	3006.91	3030.81	2732.93	2778.41	4019.94	3070.35	2994.99	3361.76	8831.51	9396.18	9724.73	8297.61	9062.51	11.4401	0.278555	1.42708	1.81455	TRUE	5.55395e-07	0.0030008	60S ribosomal protein L13, putative
PFIT_0924100	2271.12	1538.29	2497.27	3023.16	2332.46	1142.88	1810.27	1886.62	1613.26	560.069	525.62	523.111	491.185	524.996	11.1882	-0.540228	-1.61182	4.60594	TRUE	5.7886e-07	0.003127	patatin-like phospholipase, putative
PFIT_0409500	668.064	1254	860.324	716.114	874.626	1064.36	1402.07	1332.44	1266.29	336.496	456.812	446.156	322.415	390.47	9.7713	0.527851	-1.69058	4.27528	TRUE	5.8662e-07	0.00316834	conserved Plasmodium protein, unknown function
PFIT_1428100	2359.86	3705.83	3945.26	4465.6	3619.14	1682.81	1881.26	2240.82	1934.96	5524.91	5082.27	5189.88	5464.34	5315.35	11.8217	-0.902828	1.45711	4.14992	TRUE	5.95269e-07	0.00321445	lipase, putative
PFIT_0815400	1797.39	2267.54	3051.86	3188.38	2576.29	1172.93	2129.72	1968.55	1757.07	5078.52	4656.99	4695.17	4965.99	4849.17	11.3316	-0.567417	1.47931	6.29428	TRUE	5.98383e-07	0.00323067	RNA binding protein, putative
PFIT_1406900	569.798	800.045	1113.18	1453.97	984.249	458.508	603.422	578.276	546.735	1822.69	1714.48	1692.09	1776.07	1751.33	9.94462	-0.866265	1.69591	6.4896	TRUE	6.00795e-07	0.00324309	RNA binding protein, putative
PFIT_0922200	3406.32	4266.53	5026.37	5056.71	4438.98	2417.59	3567.29	4226.23	3403.7	9187.71	9067.43	9112.75	8886.71	9063.65	12.1162	-0.385958	1.41562	4.2595	TRUE	6.14591e-07	0.00331695	ubiquitin-like protein, putative
PFIT_0810200	853.597	628.125	788.902	728.071	749.674	1125.43	869.637	1224.02	1073.03	340.286	343.087	322.478	288.979	323.707	9.55048	0.529146	-1.74116	1.26796	TRUE	6.37855e-07	0.00344187	Rab GTPase 18
PFIT_1351100	272.066	379.797	582.655	510.019	436.134	324.736	496.936	549.362	457.011	1651.41	1596.93	1574.83	1397.93	1555.27	8.77138	0.047205	1.78436	5.4055	TRUE	6.9528e-07	0.00375104	conserved Plasmodium protein, unknown function
PFIT_0317700	729.664	846.115	1106.67	1075.26	939.426	618.453	621.169	578.276	605.966	1861.34	1965.82	1988.92	1837.37	1913.36	9.8766	-0.636231	1.6615	1.56635	TRUE	7.22689e-07	0.00389819	CPSF (cleavage and polyadenylation specific factor), subunit A, putative
PFIT_1007700	4842.18	5363.22	5352.66	5973.71	5382.94	5441.03	4064.22	4737.04	4747.43	1700.67	2002.14	1918.38	1760.94	1845.53	12.3942	-0.177551	-1.36693	1.27861	TRUE	7.56221e-07	0.0040783	conserved Plasmodium protein, unknown function
PFIT_0205800	1963.86	1376.48	2073.5	2097.91	1877.94	1569.4	1224.59	1884.22	1559.4	592.658	554.29	474.556	551.688	543.298	10.8755	-0.256893	-1.53284	2.8671	TRUE	7.69071e-07	0.00414683	conserved Plasmodium protein, unknown function
PFIT_1322600	2466.92	2819.26	3488.66	2940.11	2928.74	4359.22	3336.57	3614.22	3770	9006.58	10721.7	11333.5	8843.72	9976.36	11.5163	0.368061	1.39993	2.40507	TRUE	7.83986e-07	0.00422647	60S ribosomal protein L23a, putative
PFIT_1346700	8379.03	10742.2	11243.9	11314.6	10419.9	8484.82	10968.1	11481.2	10311.4	25432.8	27421.1	27252.1	25310.8	26354.2	13.3471	-0.0161423	1.35479	2.01417	TRUE	7.88738e-07	0.0042513	DNA/RNA-binding protein Alba 4 (ALBA4)
PFIT_bin00900	25.6666	12.3602	17.7929	16.305	18.0312	911.2	4632.15	5891.18	3811.51	9.09449	6.68971	6.41292	11.9413	8.5346	4.17324	7.72254	-8.80072	1.38905	TRUE	8.90723e-07	0.00480011	erythrocyte membrane protein 1, PfEMP1
PFIT_1235800	1484.26	2078.77	968.586	713.505	1311.28	3135.89	2875.13	2363.7	2791.57	676.782	1231.86	1179.06	605.822	923.382	10.3549	1.09148	-1.596	12.7038	TRUE	9.05159e-07	0.004877	clustered-asparagine-rich protein
PFIT_1207700	2238.86	1591.1	2951.37	3030.77	2453.02	2464.12	1845.76	2146.85	2152.24	870.798	675.661	733.821	867.734	787.003	11.2611	-0.182528	-1.4581	4.76673	TRUE	9.40491e-07	0.00506643	conserved Plasmodium protein, unknown function
PFIT_1358000	364.465	1071.97	496.196	363.275	573.977	420.703	443.692	556.59	473.662	1646.86	1567.3	1542.76	1546	1575.73	9.16058	-0.266294	1.72753	10.3929	TRUE	9.75966e-07	0.00525655	GTP binding protein, putative
PFIT_0817700	360.799	365.189	389.94	327.186	360.779	604.882	638.917	693.931	645.91	2056.87	2175.11	2018.24	1971.11	2055.33	8.49481	0.840719	1.66962	0.366031	TRUE	9.98182e-07	0.00537521	Fe-superoxide dismutase
PFIT_1451900	586.664	741.615	717.731	755.246	700.314	539.935	709.908	672.246	640.696	2075.82	2168.42	1902.8	1786.42	1983.37	9.45205	-0.143357	1.64502	1.23488	TRUE	1.08517e-06	0.00584253	conserved Plasmodium protein, unknown function
PFIT_1356900	1867.06	2588.91	2145.67	1766.15	2091.95	2212.08	2182.97	2679.34	2358.13	6131.96	6404.92	6454.14	6254.06	6311.27	11.0302	0.17632	1.41719	1.84401	TRUE	1.11576e-06	0.00600611	TCP-1/cpn60 chaperonin family, putative
PFIT_0701400	1883.19	4713.75	1756.99	1658.98	2503.23	10067.8	5519.53	5428.56	7005.3	518.386	1557.75	1332.05	475.264	970.863	11.2892	1.48601	-2.85232	8.23746	TRUE	1.13788e-06	0.00612409	Plasmodium exported protein, unknown function
PFIT_0306200	464.198	848.362	330.547	201.964	461.268	750.286	479.188	595.142	608.205	1735.53	2138.8	2265.59	1682.93	1955.71	8.84239	0.433428	1.65758	14.8279	TRUE	1.14774e-06	0.006176	glutaredoxin 1
PFIT_1015400	13052.5	19221.3	9818.17	7122.01	12303.5	25351.7	18528.6	20285.4	21388.6	46562.3	62204.8	60873.2	44178.8	53454.8	13.5865	0.798966	1.32056	12.0967	TRUE	1.16044e-06	0.00624318	enolase
PFIT_0111100	326.332	1639.42	1549.49	1763.55	1319.7	1581.03	763.151	643.332	995.837	6992.15	5783.73	3083.7	5464.34	5330.98	10.3663	-0.394726	2.40868	13.309	TRUE	1.29221e-06	0.0069508	28S ribosomal RNA
PFIT_0816900	4289.98	9155.57	6367.85	5778.48	6397.97	5551.53	5129.08	4941.85	5207.49	11904.7	14205.1	14741.5	12201.6	13263.2	12.6432	-0.296315	1.34826	5.74139	TRUE	1.30777e-06	0.00703319	60S ribosomal protein L13-2, putative
PFIT_0320300	1094.13	1079.84	1389.35	1012.21	1143.88	1675.06	2111.98	1489.06	1758.7	4665.48	5056.47	4824.35	4445.35	4747.91	10.16	0.608379	1.44465	1.92927	TRUE	1.47211e-06	0.00791553	T-complex protein 1 epsilon subunit, putative
PFIT_1037200.1	1715.99	1720.32	2263.71	3054.25	2188.57	1129.31	1064.86	1286.66	1160.28	3127.75	3263.62	3362.2	3134.19	3221.94	11.0965	-0.909923	1.46712	3.75112	TRUE	1.48768e-06	0.00799776	antigen UB05
PFIT_1202300	884.397	1061.86	1457.77	1766.37	1292.6	938.342	727.656	785.491	817.163	2301.66	2563.12	2429.58	2268.85	2390.8	10.3373	-0.650113	1.53609	4.43715	TRUE	1.54024e-06	0.0082788	conserved protein, unknown function
PFIT_0833000	256.666	203.382	109.514	81.7422	162.826	260.758	195.225	195.168	217.05	25.7677	34.4042	32.9807	19.1061	28.0647	7.34309	0.431268	-2.96621	3.82246	TRUE	1.67285e-06	0.00898987	unspecified product
PFIT_0930600.1	405.532	453.958	502.462	492.627	463.645	298.563	603.422	474.668	458.884	1621.09	1426.82	1354.04	1488.68	1472.66	8.85757	-0.0668915	1.73358	2.89259	TRUE	1.69995e-06	0.00913383	conserved Plasmodium protein, unknown function
PFIT_1352400	4014.25	5491.32	4340.22	2576.18	4105.49	4153.72	4046.47	5532.17	4577.45	11825.9	12009	11376.5	11294.1	11626.4	12.0029	0.160184	1.34202	5.84304	TRUE	1.7089e-06	0.00918023	membrane associated histidine-rich protein
PFIT_0420900	836.73	1133.77	1112.93	1052.87	1034.08	848.192	1064.86	1149.32	1020.79	308.455	329.707	384.775	289.775	328.178	10.0142	-0.0229726	-1.63313	1.61048	TRUE	1.78769e-06	0.0096017	eukaryotic initiation factor, putative
PFIT_1302000	1299.46	1366.37	1127.97	995.907	1197.43	2099.64	2200.71	2192.63	2164.33	5521.12	6019.78	6241.6	5147.49	5732.5	10.2249	0.853804	1.40619	1.30228	TRUE	1.812e-06	0.00973045	40S ribosomal protein S7, putative
PFIT_0405900	497.198	716.894	710.964	752.855	669.478	562.23	585.674	669.836	605.913	175.069	176.8	161.239	161.606	168.678	9.3872	-0.142019	-1.84707	1.08974	TRUE	1.83276e-06	0.0098401	transcription factor, putative
PFIT_1229100	934.996	730.378	660.593	502.193	707.04	1168.08	940.628	1163.78	1090.83	3366.48	3198.64	2829.93	3048.21	3110.81	9.46428	0.638507	1.5003	3.28083	TRUE	1.8605e-06	0.00998716	macrophage migration inhibitory factor
PFIT_1458600	754.597	947.244	1473.05	1447.66	1155.64	1107.98	1810.27	1537.25	1485.17	492.618	517.975	556.091	455.361	505.512	10.1757	0.347261	-1.54152	5.38046	TRUE	1.969e-06	0.0105676	conserved Plasmodium protein, unknown function
PFIT_1344300	431.198	407.888	506.471	553.499	474.764	818.141	1064.86	910.784	931.263	259.193	344.042	231.781	245.991	270.252	8.89225	0.960617	-1.77504	1.6937	TRUE	2.00121e-06	0.0107385	thioredoxin 2
PFIT_1145600	597.664	322.49	305.487	305.881	382.881	656.258	567.926	679.474	634.553	124.291	192.09	192.387	152.053	165.205	8.57975	0.738115	-1.95063	3.72781	TRUE	2.11204e-06	0.0113311	Rab GTPase 6
PFIT_1331800	256.666	215.742	356.359	279.141	276.977	337.338	372.702	325.28	345.107	1225.48	1193.64	1226.7	1173.43	1204.81	8.11652	0.301423	1.81665	1.38336	TRUE	2.21998e-06	0.011908	SAM-dependent RNA methyltransferase, putative
PFIT_1211500	5353.31	5410.42	4351.74	4249.51	4841.25	6359.98	4845.12	5493.62	5566.24	1922.73	2507.69	2654.95	1971.11	2264.12	12.241	0.204453	-1.3008	2.69046	TRUE	2.28484e-06	0.0122536	non-SERCA-type Ca2 -transporting P-ATPase
PFIT_1440300	940.13	937.131	1148.52	1017.21	1010.75	966.454	851.889	1043.31	953.883	316.034	299.126	285.833	344.705	311.424	9.98158	-0.0761512	-1.62249	0.696686	TRUE	2.47413e-06	0.0132663	DEAD/DEAH box helicase, putative
PFIT_1108100	4895.71	7538.63	8054.42	9334.48	7455.81	4673.29	4223.95	3838.31	4245.18	10035	10484.7	11179.5	10541	10560.1	12.8643	-0.812251	1.31429	4.07138	TRUE	2.5731e-06	0.0137944	polyadenylate-binding protein-interacting protein 1, putative
PFIT_1148400.1	38.8665	52.812	51.3739	24.3488	41.8503	31.9889	53.2431	45.7802	43.6707	386.516	329.707	393.02	291.368	350.153	5.38013	-0.0229291	3.09463	2.06083	TRUE	2.7486e-06	0.0147325	merozoite adhesive erythrocytic binding protein
PFIT_0936500	36999.5	86975.7	64855.6	50711.1	59885.5	26393.8	41316.6	50897.9	39536.1	92791.1	102330	98759.8	85844.4	94931.2	15.8699	-0.599266	1.26397	11.1609	TRUE	2.7585e-06	0.0147828	ring-exported protein 1 (REX1)
PFIT_1010900	753.864	661.835	498.201	368.275	570.544	864.671	834.142	710.797	803.203	193.258	294.347	267.51	194.245	237.34	9.15445	0.492995	-1.75744	4.06516	TRUE	2.95845e-06	0.0158514	proteasome subunit beta type-5
PFIT_1420700	1219.53	1159.62	1312.92	1185.26	1219.33	902.476	940.628	1448.1	1097.07	3046.66	3113.58	3206.46	2740.93	3026.91	10.252	-0.142747	1.45431	2.24006	TRUE	2.96075e-06	0.0158607	conserved Plasmodium protein, unknown function
PFIT_0906800	7265.1	5366.59	12885.3	12480.7	9499.43	8763.03	9867.72	9652.39	9427.71	2879.92	3381.17	3160.65	2260.89	2920.66	13.2138	-0.0114884	-1.69027	5.69825	TRUE	3.47211e-06	0.0185966	zinc finger protein, putative
PFIT_1008400	426.065	465.195	462.114	376.536	432.478	830.743	550.179	534.905	638.609	1892.41	2097.7	1966.93	1760.94	1929.5	8.75586	0.582191	1.57592	1.95978	TRUE	3.64567e-06	0.0195226	adenylate kinase
PFIT_0935800	823.53	1305.69	946.031	1042	1029.31	418.764	780.899	734.892	644.852	1993.21	1838.71	1824.02	1723.53	1844.87	10.0069	-0.704282	1.54674	4.18418	TRUE	3.6827e-06	0.0197171	sec-1 family protein
PFIT_1251100	85.7997	79.7798	93.726	79.5682	84.7184	64.9472	88.7385	31.3233	61.6697	3.0315	0	2.74839	1.59217	1.84302	6.40488	-0.522155	-4.97899	3.72733	TRUE	3.88833e-06	0.0208142	conserved Plasmodium protein, unknown function
PFIT_1424200	149.599	294.399	162.141	125.005	182.786	144.435	248.468	272.272	221.725	853.367	935.604	858.415	760.263	851.912	7.50673	0.253004	1.97476	5.47254	TRUE	3.98634e-06	0.0213349	peptidyl-prolyl cis-trans isomerase
PFIT_1101100	327.799	240.463	398.711	363.709	332.671	231.677	337.206	255.405	274.763	1011.76	989.122	939.034	903.558	960.869	8.38044	-0.323155	1.85091	1.86881	TRUE	4.12491e-06	0.0220724	Plasmodium exported protein (hyp5), unknown function
PFIT_0609800	617.464	731.502	878.619	984.82	803.101	506.976	621.169	522.858	550.334	1695.37	1638.98	1523.53	1651.88	1627.44	9.6505	-0.564036	1.58195	1.8094	TRUE	4.15455e-06	0.0222268	trancription factor, putative
PFIT_0319700	3448.12	2624.87	4535.44	5244.33	3963.19	3990.86	4028.73	4011.79	4010.46	1735.53	1423.95	1483.22	1908.22	1637.73	11.953	0.0164495	-1.29182	5.09016	TRUE	4.1709e-06	0.0223101	ABC transporter, putative
PFIT_0616500	21.2666	124.726	78.9403	60.0023	71.2338	8.72426	17.7477	7.22845	11.2335	159.154	213.115	169.484	137.723	169.869	6.15021	-2.96545	4.22327	4.40176	TRUE	4.32858e-06	0.0231493	erythrocyte membrane protein 1, PfEMP1
PFIT_0600900	71.8664	100.006	120.29	141.745	108.477	67.8553	177.477	142.159	129.164	14.3996	8.60106	7.32905	9.55304	9.97069	6.76315	0.200058	-3.64041	2.12427	TRUE	4.54392e-06	0.0242963	conserved Plasmodium protein, unknown function
PFIT_1223300	586.664	313.501	372.899	304.577	394.41	524.425	443.692	402.384	456.834	125.807	119.459	114.516	96.3265	114.027	8.62315	0.216599	-2.0066	2.48049	TRUE	4.65121e-06	0.0248654	conserved Plasmodium protein, unknown function
PFIT_bin07000	63.0664	23.5968	26.8147	39.1319	38.1525	176.424	763.151	889.099	609.558	13.6417	7.64538	3.66452	7.96086	8.22813	5.25384	3.99421	-6.20364	2.43634	TRUE	4.75499e-06	0.0254154	stB_A4varICAM - erythrocyte membrane protein 1,, putative
PFIT_1221600	2705.26	3687.85	4127.95	4366.25	3721.83	3638.01	4916.11	4775.59	4443.24	1649.13	1863.56	1952.27	1834.98	1824.99	11.862	0.252289	-1.28068	3.07581	TRUE	4.78007e-06	0.0255447	conserved Plasmodium membrane protein, unknown function
PFIT_0816500	296.999	337.098	363.877	338.274	334.062	323.767	408.197	465.03	398.998	1283.84	1444.98	1371.45	1069.94	1292.55	8.38449	0.248776	1.70267	1.39867	TRUE	4.8762e-06	0.0260535	translation initiation factor SUI1, putative
PFIT_1450900	728.93	850.61	951.043	1073.74	901.08	750.286	621.169	792.72	721.392	266.014	233.184	207.046	223.7	232.486	9.81609	-0.309355	-1.64547	1.37508	TRUE	5.14266e-06	0.0274721	exosome complex exonuclease RRP6, putative
PFIT_1139800	2246.19	4075.51	3460.34	2945.76	3181.95	2865.43	3407.56	3655.18	3309.39	7925.85	8352.58	8045.46	8147.15	8117.76	11.6355	0.0553604	1.296	3.59742	TRUE	5.22316e-06	0.0278969	RNA binding protein, putative
PFIT_1203600	822.063	1275.35	1452.25	1618.1	1291.94	1121.55	1118.1	1411.96	1217.2	425.925	500.773	418.672	397.247	435.654	10.336	-0.0820113	-1.48711	3.65201	TRUE	5.27168e-06	0.0281508	ubiquitin conjugating enzyme E2 (UBC)
PFIT_0816800	2340.79	4193.49	2499.03	1631.37	2666.17	3321.03	3957.74	4151.54	3810.1	9033.86	10052.7	9601.05	8519.72	9301.84	11.3795	0.514506	1.28924	8.37233	TRUE	5.30467e-06	0.0283216	40S ribosomal protein S16, putative
PFIT_0421800	720.864	985.449	1099.15	1188.09	998.388	506.007	638.917	614.418	586.447	1796.16	1719.26	1662.78	1553.96	1683.04	9.96414	-0.781508	1.53423	2.18183	TRUE	5.45736e-06	0.0291314	conserved Plasmodium protein, unknown function
PFIT_0506700	415.065	560.706	260.127	297.62	383.379	501.16	301.711	368.651	390.507	83.3662	115.636	120.929	65.2791	96.3028	8.57993	0.0546768	-2.04665	4.53173	TRUE	5.9366e-06	0.0316836	GTPase-activating protein, putative
PFIT_1237600	840.397	1043.88	2009.09	3897.76	1947.78	381.929	514.683	520.448	472.353	3541.55	2624.28	2350.79	3778.23	3073.71	10.9282	-2.05097	2.7086	7.11609	TRUE	6.38798e-06	0.0340863	conserved Plasmodium protein, unknown function
PFIT_1103600	15075.8	12044.5	15159.3	19249.9	15382.4	12562.9	20605.1	17492.8	16886.9	39419.3	36119.7	39424.8	42437.8	39350.4	13.9091	0.132675	1.22234	4.34422	TRUE	6.63083e-06	0.0353755	early transcribed membrane protein 11.2
PFIT_1250000	1487.19	1457.39	1794.08	2017.47	1689.03	1738.07	1703.78	1920.36	1787.4	721.497	696.686	645.872	673.489	684.386	10.7225	0.0833168	-1.3871	1.1508	TRUE	6.67425e-06	0.0356004	conserved Plasmodium protein, unknown function
PFIT_0930600.2	362.999	470.813	486.924	465.67	446.601	321.828	532.431	477.078	443.779	1505.14	1210.84	1311.9	1383.6	1352.87	8.80324	-0.0427364	1.64138	2.13507	TRUE	6.83835e-06	0.0364689	conserved Plasmodium protein, unknown function
PFIT_0620700	1418.26	2116.97	1771.52	1756.37	1765.78	2395.29	2821.88	2628.75	2615.31	5818.96	7004.13	7140.32	5735.01	6424.6	10.7858	0.563276	1.30025	2.11207	TRUE	7.24069e-06	0.0386074	nascent polypeptide associated complex alpha chain, putative
PFIT_0703500	6426.91	8598.24	9321.23	8920.56	8316.73	5400.31	5129.08	5009.31	5179.57	11874.4	12694.2	12808.4	11655.5	12258.1	13.0219	-0.682919	1.2425	1.5434	TRUE	7.44102e-06	0.0396681	ubiquitin transferase, putative
PFIT_0319500	239.066	495.534	363.877	367.188	366.416	246.218	283.963	351.784	293.988	1007.22	1116.23	981.176	877.287	995.476	8.51606	-0.314645	1.75777	3.29918	TRUE	7.44598e-06	0.0396871	RNA binding protein, putative
PFIT_1018100	959.93	1255.13	1499.62	1375.92	1272.65	933.495	1100.36	1016.8	1016.88	2479.01	2728.45	2897.72	2629.47	2683.66	10.3141	-0.332093	1.40791	1.83441	TRUE	7.52674e-06	0.04011	conserved Plasmodium protein, unknown function
PFIT_0501400	9567.03	12147.9	11822.3	6835.91	10093.3	11070.1	18013.9	17863.9	15649.3	34252.9	39591.6	38949.3	32516.9	36327.7	13.301	0.631338	1.21644	6.58364	TRUE	7.57566e-06	0.0403631	skeleton-binding protein 1
PFIT_0103000	151.066	165.178	159.635	119.352	148.808	270.452	177.477	301.185	249.705	913.997	1010.15	1022.4	776.98	930.881	7.21511	0.799162	1.8481	1.77559	TRUE	7.98486e-06	0.0425354	conserved protein, unknown function
PFIT_1229000	1011.26	485.421	527.021	590.675	653.595	202.597	958.376	705.978	622.317	92.4607	69.7641	93.4454	92.346	87.0041	9.35217	-0.0935952	-2.81523	5.02865	TRUE	8.43348e-06	0.0449167	conserved Plasmodium protein, unknown function
PFIT_1348700	2892.26	1813.59	2095.3	2084.86	2221.5	1515.11	1437.56	1628.81	1527.16	651.014	537.088	552.427	640.053	595.146	11.1173	-0.537376	-1.36265	2.10196	TRUE	8.5031e-06	0.045279	conserved Plasmodium protein, unknown function
PFIT_0310800	205.333	91.0164	65.4077	90.6556	113.103	100.814	106.486	74.694	93.9979	3.78937	11.4681	8.24518	3.98043	6.87076	6.81991	-0.281618	-3.77117	3.30642	TRUE	8.66321e-06	0.0461229	conserved Plasmodium protein, unknown function
PFIT_0108300	1128.6	1218.05	1567.53	1390.7	1326.22	1068.24	1260.09	1284.25	1204.19	444.114	481.659	443.407	387.694	439.219	10.3736	-0.143505	-1.45142	1.2587	TRUE	8.73618e-06	0.0465027	phenylalanine--tRNA ligase, putative
PFIT_1439100	1985.13	2410.25	2128.38	1801.37	2081.28	2730.69	2644.41	3084.14	2819.75	6715.53	7051.91	7163.23	6426.01	6839.17	11.0229	0.44072	1.27595	1.04369	TRUE	9.20036e-06	0.0489643	HSP40, subfamily A, putative
PFIT_1402000	5049.71	2518.12	6987.1	5683.04	5059.49	3116.5	4099.72	4423.81	3880.01	10966.4	8270.39	7690	11129.3	9514.03	12.3053	-0.385552	1.29616	10.6871	TRUE	9.65615e-06	0.0513804	DnaJ protein, putative
PFIT_0706800	254.466	210.124	401.468	379.58	311.409	448.815	354.954	542.134	448.634	1418.74	1466.96	1338.47	1358.92	1395.77	8.28725	0.549421	1.61017	3.79855	TRUE	9.66374e-06	0.0514111	large ribosomal subunit processing protein, putative
PFIT_1015900	4036.98	5313.78	4213.91	4310.6	4468.82	7280.88	5838.99	5259.9	6126.59	2632.86	2791.52	2657.7	2495.73	2644.45	12.1255	0.456573	-1.21336	1.74742	TRUE	9.77188e-06	0.0519766	serine/threonine protein kinase, FIKK family
PFIT_1358100	2051.13	1493.34	2494.26	2626.19	2166.23	2070.56	2023.24	1901.08	1998.29	826.083	722.489	685.266	952.119	796.489	11.0817	-0.117516	-1.32643	3.48967	TRUE	1.0125e-05	0.0538446	conserved Plasmodium protein, unknown function
PFIT_1117600	14356.4	17179.6	15363.3	16349.1	15812.1	20217	16629.6	18550.6	18465.7	7048.23	9793.74	9896.05	6323.31	8265.33	13.9487	0.224579	-1.1605	3.33702	TRUE	1.01596e-05	0.0540185	heat shock protein 101
PFIT_1202600	3761.25	5799.2	3081.43	3393.61	4008.87	4257.44	5484.04	6994.73	5578.73	2150.85	2690.22	2203.29	1843.74	2222.02	11.9685	0.477075	-1.32803	5.93143	TRUE	1.04617e-05	0.0556146	high mobility group protein B1 (HMGB1)
PFIT_0531300	434.865	270.802	513.739	356.318	393.931	470.14	727.656	696.34	631.379	1786.31	1873.12	1773.63	1723.53	1789.15	8.62411	0.657503	1.52343	3.81009	TRUE	1.04641e-05	0.0556168	ubiquitin-conjugating enzyme E2 N, putative
PFIT_0402400	553.664	828.137	706.453	784.595	718.212	444.937	425.945	534.905	468.596	1374.78	1482.25	1384.27	1288.07	1382.34	9.48816	-0.604556	1.54926	1.45203	TRUE	1.05964e-05	0.0563095	CGI-201 protein, short form
PFIT_1317200	185.533	102.253	257.872	279.141	206.2	187.087	141.982	272.272	200.447	801.073	705.287	792.453	788.922	771.934	7.69471	0.00438575	1.89329	5.67651	TRUE	1.07939e-05	0.0573478	conserved Plasmodium membrane protein, unknown function
PFIT_0931600	174.533	116.861	117.032	70.6549	119.77	147.343	248.468	156.616	184.142	31.0729	18.1578	23.8194	15.9217	22.2429	6.9022	0.58417	-3.00952	2.35354	TRUE	1.18514e-05	0.0629544	selenoprotein
PFIT_1427200	808.13	1351.76	868.845	644.59	918.332	1457.92	1366.57	1595.08	1473.19	3518.81	4154.31	4041.97	3180.37	3723.86	9.84082	0.688478	1.33325	5.15685	TRUE	1.21407e-05	0.0644792	arginine methyltransferase 1
PFIT_1467500	3873.45	3496.83	6567.34	6725.69	5165.83	3929.79	4933.86	5428.56	4764.07	1834.06	2042.27	1884.48	1292.05	1763.21	12.3351	-0.118032	-1.43316	5.87621	TRUE	1.21955e-05	0.064758	transcription factor with AP2 domain(s)
PFIT_0531100	522.865	434.856	703.196	677.634	584.638	745.439	1118.1	983.069	948.871	2157.67	2855.55	2898.64	2079.38	2497.81	9.19364	0.678528	1.41419	4.2061	TRUE	1.2529e-05	0.0665165	transmembrane emp24 domain-containing protein, putative
PFIT_0509800	1114.66	1121.41	1299.13	1472.01	1251.8	823.958	1064.86	1142.09	1010.3	393.337	396.604	325.226	348.686	365.963	10.2903	-0.315121	-1.45957	1.55064	TRUE	1.27208e-05	0.0675222	phosphatidylinositol 4-kinase
PFIT_1302600	1116.13	932.637	1257.28	1323.53	1157.39	779.367	780.899	1055.35	871.873	2547.22	2197.09	2066.79	2396.22	2301.83	10.1775	-0.400861	1.39201	2.07507	TRUE	1.31357e-05	0.0697113	conserved Plasmodium protein, unknown function
PFIT_1250400	2157.46	1752.91	2471.96	3009.46	2347.95	1823.37	2697.65	2696.21	2405.74	975.384	1136.3	942.699	874.103	982.12	11.1978	0.028552	-1.28667	4.05677	TRUE	1.31976e-05	0.0700262	conserved Plasmodium membrane protein, unknown function
PFIT_1448400	828.663	1307.94	1209.92	1158.09	1126.15	686.308	958.376	1260.16	968.281	2500.99	2684.49	2586.24	2286.36	2514.52	10.1371	-0.219921	1.37882	4.18143	TRUE	1.35316e-05	0.0717849	conserved Plasmodium protein, unknown function
PF_apicoplast_genome_103800	277.932	70.7905	85.7067	123.048	139.369	42.6519	0	28.9138	23.8552	0.757875	0	0	0	0.189469	7.12263	-2.35923	-7.0323	5.27184	TRUE	1.39268e-05	0.0738679	molecular chaperone
PFIT_1251000	240.532	465.195	337.564	301.968	336.315	279.176	195.225	238.539	237.647	776.821	949.939	841.008	762.651	832.605	8.39181	-0.462723	1.7723	2.66218	TRUE	1.41487e-05	0.0750303	DNA repair protein rhp16, putative
PFIT_0729100	230.999	257.318	230.305	231.096	237.43	199.689	301.711	228.901	243.433	49.2618	53.5177	42.142	36.62	45.3854	7.89095	0.00701451	-2.39435	0.732255	TRUE	1.44191e-05	0.0764502	adapter-related protein, putative
PFIT_1030700	134.199	177.538	56.386	102.83	117.738	237.494	88.7385	48.1896	124.807	16.6732	3.82269	4.58065	12.7374	9.45349	6.87637	0.123904	-3.7477	6.16197	TRUE	1.47466e-05	0.0781715	conserved Plasmodium protein, unknown function
PFIT_1119400	195.799	284.286	405.979	450.017	334.02	197.75	337.206	262.634	265.863	937.491	879.219	780.544	875.695	868.237	8.38706	-0.387709	1.76264	4.75992	TRUE	1.56832e-05	0.0831207	histone acetyltransferase, putative
PFIT_0323000	3297.05	7236.36	6093.94	6684.82	5828.04	4809.97	4259.45	3999.74	4356.39	9695.49	10535.3	10402.7	9574.53	10052	12.5088	-0.418998	1.20539	6.17607	TRUE	1.58535e-05	0.0840077	40S ribosomal protein S3A, putative
PFIT_1204000	2741.92	3614.81	2519.58	1915.07	2697.85	4221.57	2875.13	3397.37	3498.02	7589.36	9091.32	8905.71	7235.63	8205.5	11.3969	0.381851	1.2236	5.14343	TRUE	1.58758e-05	0.0841101	eukaryotic translation initiation factor 5A
PFIT_1149100	30.7999	22.4732	51.8751	34.3491	34.8743	129.894	35.4954	89.1508	84.8469	502.471	547.601	447.988	420.334	479.598	5.14179	1.41566	2.34818	4.09	TRUE	1.6071e-05	0.0851279	probable protein, unknown function
PFIT_1002100	89.4663	111.242	83.9524	72.6115	89.3181	114.385	106.486	156.616	125.829	577.5	535.177	589.988	564.425	566.773	6.47551	0.529649	2.14149	1.03273	TRUE	1.64184e-05	0.0869519	conserved Plasmodium protein, unknown function
PFIT_1127800	486.198	562.953	365.882	423.06	459.523	646.564	656.665	828.862	710.697	222.057	235.096	220.788	213.351	222.823	8.84252	0.635518	-1.67838	1.20531	TRUE	1.69173e-05	0.0895773	small nuclear ribonucleoprotein F, putative
PFIT_0623500	3789.12	6299.23	6453.31	7123.31	5916.24	3071.91	3176.84	2814.28	3021.01	6643.53	7371.11	7501.28	6464.22	6995.03	12.5306	-0.971659	1.21317	4.03805	TRUE	1.77584e-05	0.094013	SNF2 helicase, putative
PFIT_0922000	671.731	1311.31	1297.38	1361.79	1160.55	672.737	585.674	862.595	707.002	1931.06	2107.26	1912.88	1570.68	1880.47	10.181	-0.697654	1.3935	5.39877	TRUE	1.95872e-05	0.103675	conserved Plasmodium protein, unknown function
PFIT_1427100	1391.86	2630.49	1706.36	1612.24	1835.24	1630.47	1171.35	1320.4	1374.07	2924.64	3764.4	3902.72	2939.95	3382.92	10.841	-0.405201	1.28821	5.3197	TRUE	1.98233e-05	0.104905	basic transcription factor 3b, putative
PFIT_1010100	945.996	1547.28	902.426	633.937	1007.41	822.988	1047.11	1224.02	1031.37	2401.7	2798.21	2900.47	2350.84	2612.81	9.97424	0.032897	1.34419	7.14111	TRUE	2.09337e-05	0.11076	eukaryotic translation initiation factor 2 beta subunit, putative
PFIT_0913300	1955.06	2081.02	1594.85	1319.62	1737.63	2052.14	1526.3	1597.49	1725.31	3862.89	4843.35	4546.76	3361.87	4153.72	10.7622	-0.00170941	1.25969	3.84772	TRUE	2.25915e-05	0.119509	elongation factor 1-beta
PFIT_1425400	4031.12	12407.4	7786.53	7321.8	7886.72	6820.43	7187.82	7498.31	7168.85	15315.1	17313	17255.3	14389.3	16068.2	12.945	-0.137601	1.16451	11.0141	TRUE	2.27173e-05	0.120152	60S ribosomal protein L7-3, putative
PFIT_0402500	1289.19	607.899	1255.53	2282.26	1358.72	479.834	727.656	915.603	707.698	111.408	74.5425	61.3808	122.597	92.482	10.4084	-0.943073	-2.93342	3.68487	TRUE	2.35033e-05	0.124286	alpha/beta hydrolase, putative
PFIT_0624300	1267.93	1360.75	1165.06	1140.04	1233.45	2136.47	1952.25	2011.92	2033.55	783.642	1034.04	840.092	642.442	825.054	10.2681	0.723667	-1.30365	1.79232	TRUE	2.40049e-05	0.126914	conserved Plasmodium protein, unknown function
PFIT_1460200	2359.12	2632.73	3307.98	3098.81	2849.66	1545.16	2733.15	2888.97	2389.09	5823.51	5184.53	5393.26	5743.76	5536.27	11.4769	-0.262858	1.22069	4.72811	TRUE	2.47349e-05	0.130748	ATP-dependent RNA helicase DBP5
PFIT_1300900	5557.91	14261.5	4984.52	3758.84	7140.69	5337.31	4490.17	4616.57	4814.68	14967.3	21754.9	20070.6	13147.4	17485	12.8016	-0.567521	1.85978	9.20401	TRUE	2.49707e-05	0.13197	Plasmodium exported protein (hyp8), unknown function
PFIT_0918300	272.066	151.694	257.371	153.267	208.599	284.023	177.477	359.013	273.504	945.07	927.959	948.196	884.452	926.419	7.70577	0.446247	1.7035	4.1323	TRUE	2.53845e-05	0.134132	50S ribosomal protein L3, apicoplast, putative
PFIT_1105000	4388.25	5126.13	4644.2	5052.58	4802.79	4417.38	4454.67	4556.33	4476.13	1886.35	2407.34	2118.09	1562.72	1993.63	12.2296	-0.101516	-1.16707	1.82947	TRUE	2.54627e-05	0.13452	chromatin remodeling protein
PFIT_1141400	488.398	421.372	1025.72	1286.79	805.57	747.378	461.44	438.526	549.115	1774.94	1358.97	1401.68	1553.16	1522.19	9.65713	-0.531429	1.44632	12.699	TRUE	2.64457e-05	0.139686	conserved Plasmodium protein, unknown function
PFIT_1013000	1006.86	662.959	1003.17	1185.05	964.509	760.949	709.908	852.957	774.605	301.634	290.525	284.917	242.01	279.771	9.91463	-0.310604	-1.47599	2.18709	TRUE	2.9342e-05	0.154955	phosphoinositide-specific phospholipase C
PFIT_1357600	206.799	347.211	246.093	190.007	247.528	338.307	319.459	301.185	319.65	1004.18	1061.75	1062.71	882.86	1002.88	7.94776	0.373937	1.64818	2.28764	TRUE	2.99776e-05	0.158282	zinc finger protein, putative
PFIT_0218100	659.264	801.169	796.17	889.382	786.496	398.408	496.936	469.849	455.064	1492.25	1154.45	1115.85	1246.67	1252.31	9.61964	-0.804926	1.47577	1.35951	TRUE	3.13189e-05	0.165333	pre-mRNA-processing protein 45, putative
PFIT_0709100	566.131	585.426	218.026	202.399	392.996	187.087	106.486	113.246	135.606	500.955	630.744	591.821	421.13	536.162	8.61409	-1.4702	1.92243	8.76427	TRUE	3.14298e-05	0.165887	conserved Plasmodium protein, unknown function
PFIT_0521000	816.93	1337.15	763.591	666.982	896.164	920.894	1100.36	780.672	933.974	318.307	357.422	376.53	304.105	339.091	9.80596	0.0481564	-1.44886	3.93398	TRUE	3.24372e-05	0.171171	conserved Plasmodium protein, unknown function
PFIT_bin06200	5.13331	17.9785	11.7784	4.34799	9.80956	34.897	230.72	190.349	151.989	3.0315	2.86702	0.916131	1.59217	2.10171	3.27967	3.94564	-6.15082	2.86035	TRUE	3.35996e-05	0.177272	B_ITvar54 - erythrocyte membrane protein 1, PfEMP1, putative
PFIT_0528100	392.332	325.861	430.538	342.622	372.838	475.957	567.926	691.521	578.468	163.701	203.558	218.039	117.025	175.581	8.54299	0.632949	-1.72079	2.46414	TRUE	3.4992e-05	0.184583	conserved Plasmodium membrane protein, unknown function
PFIT_0712300	1660.26	1337.15	1601.86	1870.07	1617.34	904.415	976.123	1019.21	966.583	370.601	379.402	348.13	417.149	378.82	10.6598	-0.744378	-1.34994	0.95779	TRUE	3.53991e-05	0.186695	conserved Plasmodium protein, unknown function
PFIT_1242100	659.264	2077.65	1026.48	1192.87	1239.06	301.472	354.954	455.392	370.606	1288.39	1282.51	1365.04	1203.68	1284.9	10.2742	-1.73825	1.79145	5.84517	TRUE	3.77958e-05	0.199297	Tetratricopeptide repeat protein, putative
PFIT_1325500	341.732	546.098	403.473	343.057	408.59	220.045	443.692	452.983	372.24	1096.64	1102.85	939.034	1143.18	1070.43	8.67259	-0.169975	1.56139	4.59842	TRUE	4.03888e-05	0.21293	RNA binding protein, putative
PFIT_0411500	35.1999	106.748	85.4561	60.6545	72.0145	57.1923	230.72	320.461	202.791	8.33662	11.4681	21.9871	11.9413	13.4333	6.16881	1.48358	-3.90731	3.93062	TRUE	4.04863e-05	0.213403	BC_ITvar27 - erythrocyte membrane protein 1,, putative (VAR)
PFIT_0216600	141.533	168.549	168.406	239.14	179.407	161.883	212.972	183.121	185.992	43.9567	28.6702	19.2387	34.2317	31.5243	7.48828	0.0321447	-2.53916	1.79225	TRUE	4.05792e-05	0.213852	conserved Plasmodium protein, unknown function
PFIT_0902400	948.93	674.195	1435.46	1590.5	1162.27	780.336	993.871	881.871	885.359	333.465	258.987	249.188	335.948	294.397	10.184	-0.402482	-1.57943	4.65334	TRUE	4.09123e-05	0.215567	serine/threonine protein kinase, FIKK family
PFIT_1218100	602.798	469.689	821.982	778.725	668.299	613.606	709.908	737.302	686.939	1676.42	1868.34	1821.27	1759.35	1781.34	9.38639	0.0326831	1.37965	2.61586	TRUE	4.12878e-05	0.217504	triose or hexose phosphate/phosphate translocator, putative
PFIT_1403500	2167.72	2594.53	2022.38	1768.55	2138.29	2257.64	2111.98	2937.16	2435.59	5407.43	5875.48	6240.68	4669.84	5548.36	11.0617	0.193817	1.18228	2.8781	TRUE	4.4394e-05	0.233823	40S ribosomal protein S31/UBI, putative
PFIT_1341200	4225.45	6353.17	7452.72	6954.83	6246.54	6336.72	4738.64	4944.26	5339.87	10872.5	12024.3	13121.7	10833.9	11713.1	12.609	-0.223451	1.13029	4.32861	TRUE	4.45937e-05	0.234831	40S ribosomal protein S6, putative
PFIT_1216900	1056	1376.48	1657.5	1946.16	1509.03	960.638	1135.85	1337.26	1144.58	2828.39	2741.83	2635.71	2766.4	2743.08	10.5602	-0.400411	1.26181	3.63577	TRUE	4.46822e-05	0.235252	snoRNA-associated small subunit rRNA processing protein, putative
PFIT_0725300	1306.79	1258.5	1308.15	1362.23	1308.92	1132.21	1100.36	1050.53	1094.37	410.768	388.959	483.717	444.216	431.915	10.3543	-0.258504	-1.34117	0.379175	TRUE	4.48762e-05	0.236228	conserved Plasmodium membrane protein, unknown function
PFIT_1007900	1256.2	1127.03	813.461	837.206	1008.47	978.086	922.88	1166.19	1022.39	2387.3	2742.78	2704.42	2161.37	2498.97	9.97686	0.0285212	1.28168	2.78169	TRUE	4.93147e-05	0.259543	26S proteasome regulatory subunit 4, putative
PFIT_0828400	859.463	760.717	1241.24	1244.4	1026.45	804.57	851.889	1209.56	955.34	2394.13	2258.26	2393.85	2342.09	2347.08	10.0049	-0.0972124	1.28896	3.84413	TRUE	5.03876e-05	0.26514	conserved protein, unknown function
PFIT_1237400	249.332	67.4195	182.44	156.528	163.93	199.689	195.225	149.388	181.434	664.656	630.744	630.298	659.956	646.413	7.36089	0.130678	1.84477	5.96105	TRUE	5.15735e-05	0.271328	conserved Plasmodium membrane protein, unknown function
PFIT_1427000	2379.66	2638.35	2664.93	2107.69	2447.66	3278.38	2040.99	2867.28	2728.88	5530.97	6726.03	7082.61	5213.57	6138.29	11.257	0.167868	1.15867	3.31688	TRUE	5.34202e-05	0.28099	60S ribosomal protein L21e, putative
PFIT_1022100	1230.53	1392.21	1633.94	1789.2	1511.47	1010.07	834.142	1226.43	1023.55	2587.38	2405.43	2331.55	2567.38	2472.94	10.5623	-0.547502	1.25726	2.15388	TRUE	5.38149e-05	0.283013	kelch protein, putative
PFIT_1206700	1880.99	2024.83	2210.58	2554.44	2167.71	1443.38	1668.28	1761.33	1624.33	3988.69	3741.46	3540.85	3651.65	3730.66	11.0823	-0.419042	1.20199	1.2177	TRUE	5.38965e-05	0.283388	small subunit rRNA processing factor, putative
PFIT_1305800	715.731	587.674	561.604	420.016	571.256	724.113	585.674	739.711	683.166	221.299	276.19	264.762	186.284	237.134	9.15714	0.270922	-1.53905	2.28766	TRUE	5.39136e-05	0.283424	vacuolar ATP synthase subunit h, putative
PFIT_1471400	199.466	203.382	211.009	235.226	212.271	222.953	230.72	354.194	269.289	71.2402	65.9414	45.8065	58.1143	60.2756	7.73029	0.355104	-2.17136	1.12819	TRUE	5.63476e-05	0.296163	conserved Plasmodium protein, unknown function
PFIT_1460400	69.6664	70.7905	159.134	237.835	134.356	60.1004	106.486	65.056	77.2142	425.168	306.771	276.672	406.8	353.853	7.07876	-0.925271	2.3138	6.74996	TRUE	5.85873e-05	0.307876	conserved Plasmodium protein, unknown function
PFIT_0719800	4575.98	6483.51	4991.54	4108.2	5039.81	8294.83	5626.02	5818.9	6579.92	13318.9	15383.5	15119.8	12902.2	14181.1	12.2989	0.388107	1.10467	4.01578	TRUE	6.11247e-05	0.321149	40S ribosomal protein S5, putative
PFIT_0616000	449.532	571.942	511.483	406.972	484.982	861.763	532.431	734.892	709.695	241.004	284.791	256.517	209.371	247.921	8.92099	0.5707	-1.53831	1.83875	TRUE	6.23661e-05	0.327609	mitochondrial import receptor subunit tom40, putative
PFIT_0626700	2283.59	1842.8	2435.12	2497.7	2264.8	2475.75	3105.85	3221.48	2934.36	1345.99	1451.67	1328.39	1110.54	1309.15	11.1455	0.370727	-1.16193	1.90806	TRUE	6.41251e-05	0.336785	acetyl-CoA synthetase, putative
PFIT_1317500	315.332	625.878	192.715	163.267	324.298	1137.06	266.215	505.991	636.423	37.8937	46.828	43.0582	32.6395	40.1049	8.3399	0.984251	-3.99891	3.13881	TRUE	6.66619e-05	0.350041	conserved Plasmodium protein, unknown function
PFIT_0812800	1015.66	569.695	1274.82	1388.31	1062.12	492.436	603.422	698.75	598.202	235.699	169.154	152.078	203.002	189.983	10.0538	-0.831624	-1.65179	4.48895	TRUE	6.72203e-05	0.352907	JmjC domain containing protein
PFIT_0820200	1036.93	1886.62	619.744	657.199	1050.12	5110.48	993.871	650.56	2251.64	15.1575	27.7145	20.1549	14.3296	19.3391	10.0362	1.10189	-6.86555	2.17044	TRUE	6.88166e-05	0.361219	asparagine-rich antigen
PFIT_1307600	1511.39	1491.1	1629.68	1461.36	1523.38	1529.65	851.889	975.84	1119.13	454.725	467.324	458.065	488.001	467.029	10.5731	-0.42584	-1.2799	2.30501	TRUE	6.963e-05	0.365418	conserved Plasmodium protein, unknown function
PFIT_1464600	402.598	201.135	499.956	454.148	389.459	231.677	443.692	424.069	366.48	1167.88	829.524	855.666	1249.86	1025.73	8.609	-0.130875	1.5245	7.79212	TRUE	6.98372e-05	0.366436	conserved Plasmodium protein, unknown function
PFIT_1140500	646.797	365.189	552.332	575.891	535.052	384.837	514.683	457.802	452.44	167.49	108.947	131.007	163.198	142.66	9.06444	-0.258846	-1.64816	2.45434	TRUE	7.23908e-05	0.379762	conserved Plasmodium protein, unknown function
PFIT_1477300	950.396	3461.99	676.632	681.113	1442.53	6008.1	2715.4	2737.17	3820.22	81.8504	673.749	575.33	65.2791	349.052	10.4939	1.4067	-3.45378	11.4351	TRUE	7.29421e-05	0.382581	Plasmodium exported protein (PHISTb), unknown function
PFIT_1316100	1439.53	1314.68	1162.3	1139.61	1264.03	1312.52	1171.35	1392.68	1292.18	494.892	550.468	561.588	530.99	534.484	10.3035	0.037914	-1.27947	0.708883	TRUE	7.38882e-05	0.38747	conserved Plasmodium protein, unknown function
PFIT_1439200	1746.06	2224.84	2725.07	2793.8	2372.44	1466.64	2005.49	2154.08	1875.4	4130.42	4323.46	4458.81	3865.8	4194.62	11.2126	-0.34469	1.1664	3.49558	TRUE	7.38985e-05	0.38747	eukaryotic translation initiation factor eIF2A, putative
PFIT_1125800	600.598	1003.43	935.255	850.902	847.545	1351.29	958.376	1190.28	1166.65	2721.53	2970.23	2905.05	2511.65	2777.12	9.72704	0.475709	1.23659	2.93959	TRUE	7.4981e-05	0.39305	60S ribosomal protein L35, putative
PFIT_0517800	2148.66	2218.1	3303.97	3230.56	2725.32	3072.88	2679.9	3488.93	3080.57	6770.09	7050.96	6861.82	6316.95	6749.95	11.4128	0.18087	1.127	3.24491	TRUE	7.6064e-05	0.398651	eukaryotic translation initiation factor, putative
PFIT_1411600	2251.32	2333.84	2627.59	2521.18	2433.48	2948.8	3922.24	3640.73	3503.92	7527.21	7663.54	7617.63	7616.16	7606.13	11.249	0.521381	1.12258	0.922997	TRUE	7.68169e-05	0.40252	eukaryotic translation initiation factor 2 gamma subunit, putative
PFIT_0811700	14.6666	20.2259	36.087	28.0445	24.756	21.326	53.2431	55.4181	43.329	275.108	235.096	285.833	327.988	281.006	4.64651	0.687603	2.80044	3.14597	TRUE	7.92656e-05	0.415272	rifin, pseudogene
PFIT_1435900	129.799	287.657	88.7139	84.351	147.63	418.764	301.711	219.263	313.246	49.2618	88.8776	92.5292	53.3378	71.0016	7.19751	1.10024	-2.14986	6.85382	TRUE	8.10683e-05	0.424636	mitochondrial import inner membrane translocase subunit TIM17, putative (TIM17)
PFIT_1012100	1010.53	737.12	1485.33	1409.84	1160.7	1336.75	1987.74	2240.82	1855.1	4241.07	4096.01	4184.89	4171.49	4173.36	10.1826	0.669241	1.17519	6.54437	TRUE	8.20499e-05	0.429695	GMP synthetase
PFIT_1473800	152.533	48.3173	42.8533	67.8287	77.883	47.4987	53.2431	48.1896	49.6438	3.78937	1.91135	0.916131	3.18435	2.4503	6.28235	-0.660772	-4.31065	2.42338	TRUE	8.2647e-05	0.43274	DNA-directed RNA polymerase, alpha subunit, putative
PFIT_1200900	2158.19	1261.87	2742.36	3237.51	2349.98	970.331	1295.58	1248.11	1171.34	3446.06	2457.04	2412.17	3931.07	3061.58	11.1992	-1.01287	1.39382	7.4371	TRUE	8.3867e-05	0.439044	Plasmodium exported protein (PHISTa-like), unknown function
PFIT_1441500	266.932	557.335	105.003	106.526	258.949	468.202	124.234	168.664	253.7	9.85237	9.55673	13.742	9.55304	10.676	8.01493	-0.0102007	-4.58914	3.36828	TRUE	8.56759e-05	0.448428	stromal-processing peptidase, putative
PFIT_0308300	208.266	475.308	32.5786	25.4357	185.397	198.719	17.7477	0	72.1556	0	0	0	0	0	7.53337	-1.32682	-34.2845	6.46811	TRUE	9.04079e-05	0.473105	U4 Spliceosomal RNA
PFIT_0709900	478.865	507.894	395.454	458.713	460.231	862.732	408.197	460.211	577.047	184.921	236.051	199.717	173.547	198.559	8.84554	0.356115	-1.5687	3.14783	TRUE	9.0791e-05	0.475018	AAA family ATPase, CDC48 subfamily
PFIT_1116100	1231.26	1348.39	1952.71	1882.03	1603.6	2575.59	2129.72	2219.13	2308.15	889.745	1165.92	1211.13	843.852	1027.66	10.6479	0.528247	-1.17121	3.82877	TRUE	9.48312e-05	0.496062	cysteine proteinase falcipain 2b
PFIT_1110600	86.533	66.2959	0	1.3044	38.5333	80.457	17.7477	2.40948	33.5381	0	0	0	0	0	5.26235	-0.141102	-33.1992	10.5261	TRUE	9.54386e-05	0.499144	unspecified product
PFIT_1131000	6473.84	11655.7	11226.1	9613.41	9742.26	9493.93	9832.22	9633.11	9653.09	18715.7	21342.1	22488.3	18028.2	20143.6	13.25	-0.0135214	1.06151	4.09853	TRUE	9.6903e-05	0.506706	60S ribosomal protein P0
PFIT_0607600	1523.13	1412.44	1670.78	1365.27	1492.9	2163.62	2342.7	2081.79	2196.03	4674.57	5082.27	4988.33	4582.27	4831.86	10.544	0.553412	1.1409	0.591292	TRUE	0.00010077	0.526824	chaperone, putative
PFIT_1228600	368.865	603.405	610.472	580.892	540.908	620.392	674.412	766.215	687.006	1864.37	1574.95	1527.19	1874.78	1710.32	9.07968	0.345186	1.31526	2.5997	TRUE	0.000105105	0.549382	conserved Plasmodium protein, unknown function
PFIT_0611800	275.732	312.377	310.248	293.489	297.962	334.43	301.711	308.414	314.851	83.3662	92.7003	87.0324	78.0165	85.2788	8.21894	0.0847452	-1.88995	0.167197	TRUE	0.000106327	0.555662	6-cysteine protein
PFIT_1307500	264.732	235.968	304.985	226.53	258.054	791.969	354.954	498.763	548.562	1205.78	1505.19	1770.88	1391.56	1468.35	8.01238	1.13259	1.37491	4.39789	TRUE	0.000106755	0.557795	40S ribosomal protein S27, putative
PFIT_0104100	569.798	639.362	702.193	634.807	636.54	589.372	709.908	643.332	647.537	199.321	287.658	266.594	173.547	231.78	9.31434	0.0152666	-1.47382	1.77787	TRUE	0.000107578	0.561985	conserved Plasmodium protein, unknown function
PFIT_0318300	1073.6	1068.6	1203.65	1112.43	1114.57	971.301	1632.79	1660.13	1421.41	607.815	656.547	580.827	527.805	593.249	10.1225	0.340282	-1.25037	2.43671	TRUE	0.000108761	0.568057	conserved Plasmodium protein, unknown function
PFIT_1203500	44.7332	22.4732	106.507	113.265	71.7446	107.599	141.982	146.978	132.186	11.3681	18.1578	18.3226	10.3491	14.5494	6.17305	0.863942	-3.1778	3.80485	TRUE	0.000109788	0.573315	unspecified product
PFIT_bin09600	2.19999	13.4839	11.0266	8.04378	8.68857	35.8664	159.729	187.94	127.845	3.0315	5.73404	6.41292	2.38826	4.39168	3.11491	3.8658	-4.85404	3.2574	TRUE	0.000110246	0.575593	B_ITvar19 - erythrocyte membrane protein 1, PfEMP1, putative
PFIT_0830700	1446.13	2090.01	1346.25	1049.82	1483.05	973.239	1313.33	1448.1	1244.89	2638.16	3175.7	3173.48	2297.51	2821.21	10.5331	-0.257184	1.18609	5.71555	TRUE	0.00011397	0.594924	SET domain protein, putative
PFIT_0317500	612.331	688.803	983.371	1028.73	828.31	848.192	1313.33	1190.28	1117.27	473.672	416.673	407.678	483.224	445.312	9.69534	0.417431	-1.31391	3.40265	TRUE	0.000116236	0.606633	kinesin-5, putative
PFIT_0926300	98.9996	30.3388	26.3134	39.3493	48.7503	137.649	70.9908	175.892	128.177	13.6417	13.3794	10.9936	11.9413	12.489	5.60495	1.43578	-3.39783	2.78103	TRUE	0.000116721	0.609051	conserved Plasmodium protein, unknown function
PFIT_0711500	1036.93	519.13	926.735	970.254	863.262	1114.77	905.133	1096.31	1038.74	416.831	383.225	425.085	455.361	420.126	9.75479	0.274935	-1.31493	3.32152	TRUE	0.00011801	0.61566	serpentine receptor, putative
PFIT_1019500	318.999	447.216	495.445	482.844	436.126	298.563	212.972	397.565	303.033	979.174	872.529	856.582	813.6	880.472	8.76946	-0.479948	1.49265	2.60314	TRUE	0.00011921	0.6218	large subunit rRNA processing RRM protein, putative
PFIT_1227100	485.465	461.824	531.532	563.717	510.634	687.278	692.16	732.483	703.973	265.256	252.298	255.601	241.214	253.592	8.99682	0.463661	-1.47409	0.265129	TRUE	0.00012021	0.626893	conserved Plasmodium protein, unknown function
PFIT_0520900	336.599	282.038	339.068	341.317	324.755	364.48	461.44	395.155	407.025	135.66	123.282	120.013	99.5108	119.616	8.34389	0.311074	-1.7527	0.60881	TRUE	0.000120525	0.628419	conserved Plasmodium protein, unknown function
PFIT_1458000	9543.56	9819.65	13872.7	12817.4	11513.3	12424.3	12387.9	12760.6	12524.3	5384.7	6951.57	6867.32	5547.93	6187.88	13.4911	0.121406	-1.01735	2.77892	TRUE	0.000122772	0.64001	V-type H( )-translocating pyrophosphatase, putative
PFIT_0802000	2847.52	1324.79	1052.29	915.904	1535.13	663.043	763.151	761.396	729.197	2216.78	1870.25	2449.73	2445.58	2245.59	10.5836	-1.07729	1.6266	6.93757	TRUE	0.000129194	0.673361	unspecified product
PFIT_0717900	1962.39	3696.84	2114.1	1624.41	2349.43	3353.02	3372.06	4081.66	3602.25	6995.18	7802.11	8512.69	7201.4	7627.85	11.197	0.619445	1.08057	7.31037	TRUE	0.000135324	0.705173	40S ribosomal protein S10, putative
PFIT_1447400	3657.85	8773.53	4241.98	3003.37	4919.18	7245.01	7897.73	7722.39	7621.71	19141.6	30721.1	33618.3	18052.1	25383.3	12.2639	0.631714	1.73594	6.70624	TRUE	0.000136488	0.711103	M17 leucyl aminopeptidase
PFIT_1473400	756.797	653.969	749.056	757.637	729.365	729.929	727.656	710.797	722.794	269.045	253.253	301.407	273.058	274.191	9.51084	-0.0138578	-1.39795	0.289373	TRUE	0.000138899	0.723525	conserved Plasmodium membrane protein, unknown function
PFIT_0523900	155.466	86.5217	176.175	141.527	139.922	141.527	159.729	192.759	164.672	25.0099	32.4929	35.7291	21.4943	28.6815	7.13068	0.234179	-2.52481	1.42097	TRUE	0.000141532	0.737097	DEAD/DEAH box ATP-dependent RNA helicase, putative
PFIT_1346400	2858.52	2909.15	3700.42	2892.72	3090.2	5922.8	2999.36	3122.69	4014.95	7950.86	8989.06	9033.97	7878.07	8462.99	11.5936	0.386083	1.0672	6.04005	TRUE	0.000143112	0.745185	nucleoside transporter 1
PFIT_1468000	1068.46	1250.63	1183.35	1189.83	1173.07	1067.27	887.385	809.586	921.413	348.622	407.117	449.82	314.454	380.003	10.196	-0.344132	-1.2824	1.40156	TRUE	0.000143126	0.745185	rhoptry protein, putative
PFIT_0821900	1120.53	1165.23	1337.22	1292.44	1228.86	781.306	1313.33	1028.85	1041.16	2466.12	2239.14	2346.21	2355.62	2351.77	10.2635	-0.263982	1.20008	2.00893	TRUE	0.000144316	0.751165	conserved Plasmodium protein, unknown function
PFIT_1452600	483.265	416.877	401.217	355.231	414.148	748.347	532.431	677.065	652.614	212.205	261.854	223.536	232.457	232.513	8.69336	0.672263	-1.50469	0.998672	TRUE	0.000144585	0.752421	transcriptional regulatory protein sir2b
PFIT_1416800	211.932	224.732	259.125	193.268	222.264	311.165	319.459	289.138	306.587	891.26	962.363	830.015	854.201	884.46	7.79625	0.457748	1.53463	0.548827	TRUE	0.000148319	0.771702	small subunit rRNA dimethylase, putative
PFIT_1037200.2	999.529	1225.91	1434.46	1937.46	1399.34	759.01	638.917	869.823	755.917	1721.13	1851.14	1847.84	1706.81	1781.73	10.4514	-0.873359	1.22098	3.70373	TRUE	0.00014963	0.778375	antigen UB05
PFIT_1328900	442.932	484.297	516.997	559.586	500.953	230.708	354.954	281.909	289.19	899.597	780.785	759.473	732.4	793.063	8.96912	-0.837665	1.49989	1.19161	TRUE	0.000152027	0.790691	conserved Plasmodium protein, unknown function
PFIT_1444000	54.9998	66.2959	62.4005	57.8283	60.3811	80.457	124.234	77.1034	93.9314	5.30512	3.82269	14.6581	5.57261	7.33963	5.91561	0.601519	-3.6451	1.74842	TRUE	0.000153278	0.797045	conserved Plasmodium protein, unknown function
PFIT_1313000	3215.65	2811.39	3647.29	3890.58	3391.23	2786.92	3194.59	3455.2	3145.57	1538.49	1425.86	1400.76	1597.75	1490.71	11.7279	-0.109685	-1.07635	1.44813	TRUE	0.000155131	0.806529	conserved Plasmodium membrane protein, unknown function
PFIT_1365600	761.197	788.808	1020.96	1194.61	941.394	585.495	638.917	754.168	659.527	1601.39	1631.33	1611.47	1495.05	1584.81	9.87979	-0.512579	1.26286	2.167	TRUE	0.000157805	0.820273	signal recognition particle receptor alpha subunit
PFIT_1454800	159.133	287.657	190.96	195.007	208.189	380.959	195.225	144.569	240.251	57.5985	53.5177	63.213	58.1143	58.1109	7.70011	0.235533	-2.07486	2.99706	TRUE	0.000161188	0.837695	RAP protein, putative
PFIT_1120000	111.466	142.705	146.102	121.526	130.45	66.886	195.225	96.3793	119.497	482.766	467.324	404.93	354.258	427.32	7.02715	-0.29966	2.01166	3.11674	TRUE	0.000165103	0.857875	conserved protein, unknown function
PFIT_1449500	1199.73	1116.92	1092.89	1147.65	1139.3	727.021	1029.37	799.948	852.112	365.296	350.732	308.736	351.074	343.959	10.1539	-0.437432	-1.29024	0.854494	TRUE	0.000168252	0.874072	conserved Plasmodium protein, unknown function
PFIT_1341900	186.266	107.871	161.389	151.093	151.655	296.625	337.206	315.642	316.491	86.3977	86.9662	58.6324	76.4243	77.1052	7.24612	1.05343	-2.03053	1.11757	TRUE	0.000168344	0.874378	transcription activator, putative
PFIT_0421300	46.9331	21.3495	59.6438	46.3061	43.5581	100.814	70.9908	108.427	93.4104	413.799	434.831	405.846	408.392	415.717	5.46002	1.1409	2.09852	2.5956	TRUE	0.000175006	0.908807	clathrin assembly protein, putative
PFIT_1008000	1303.13	985.449	1113.18	1113.52	1128.82	683.4	1153.6	978.25	938.417	391.821	423.363	423.252	292.96	382.849	10.1407	-0.286575	-1.27381	2.80257	TRUE	0.000175264	0.90997	conserved Plasmodium membrane protein, unknown function
PFIT_1437500	15965.3	27848.8	21524.7	24624.6	22490.8	15496.2	14056.2	16827.8	15460.1	6607.91	9514.68	9156.73	6027.97	7826.82	14.457	-0.540025	-0.982846	5.88773	TRUE	0.000179658	0.932607	translocon component PTEX150
PFIT_1118500	2177.26	1306.82	1663.26	1460.49	1651.96	3406.34	3212.33	3361.23	3326.63	6539.7	7417.93	7539.76	6414.07	6977.86	10.69	1.01103	1.06747	2.74229	TRUE	0.000181369	0.941304	GTP-binding nuclear protein ran/tc4
PFIT_1133800	456.865	603.405	870.85	959.819	722.735	530.241	816.394	790.31	712.315	1859.07	1670.52	1465.81	1728.3	1680.92	9.49933	-0.041538	1.2573	5.7072	TRUE	0.000183236	0.950809	conserved membrane protein, unknown function
PFIT_0914100	233.199	242.71	235.067	218.269	232.311	443.968	567.926	407.203	473.032	134.902	162.464	148.413	124.986	142.691	7.85951	1.00893	-1.71212	0.598985	TRUE	0.000183477	0.951878	pseudouridylate synthase, putative
PFIT_1116400	1699.86	1203.44	565.363	453.278	980.485	1487	1455.31	1491.47	1477.93	431.988	576.271	552.427	430.683	497.842	9.9359	0.593984	-1.57055	8.36537	TRUE	0.000196281	1	peptidyl-prolyl cis-trans isomerase
PFIT_0204800	100.466	58.4303	141.09	131.744	107.933	82.3958	106.486	110.836	99.906	394.853	403.294	400.349	403.616	400.528	6.76148	-0.141356	2.02563	2.43965	TRUE	0.000199259	1	DNA-directed RNA polymerase II 16 kDa subunit, putative
PFIT_1310200	5.13331	8.98927	9.77357	11.957	8.96328	24.234	17.7477	7.22845	16.4034	169.764	171.065	185.058	183.896	177.446	3.1814	0.872496	3.41734	1.86327	TRUE	0.000202638	1	conserved Plasmodium protein, unknown function
PFIT_1351700	541.198	643.856	302.981	236.313	431.087	622.33	372.702	537.315	510.782	1134.54	1547.23	1540.93	1011.83	1308.63	8.74671	0.285214	1.32175	9.62231	TRUE	0.000204587	1	thioredoxin-related protein, putative
PFIT_0812000	673.931	867.465	633.277	555.673	682.586	971.301	763.151	785.491	839.981	278.898	375.58	404.93	281.019	335.106	9.41366	0.308591	-1.3343	2.44001	TRUE	0.000206664	1	asparagine-rich antigen Pfa55-14
PFIT_1036500	524.331	647.227	497.199	315.447	496.051	2536.82	1916.75	2129.98	2194.52	4951.95	8041.99	8263.5	4902.3	6539.94	8.95269	2.15041	1.57192	4.10094	TRUE	0.000207212	1	ADP/ATP transporter on adenylate translocase
PFIT_1473300	2205.12	1410.19	2972.67	3277.95	2466.48	1231.09	2289.45	2337.2	1952.58	4586.66	3764.4	3449.23	4677.8	4119.52	11.2692	-0.349332	1.08843	10.8198	TRUE	0.000208536	1	histone deacetylase, putative
PFIT_0723000	147.399	78.6561	82.4488	187.833	124.084	14.5404	35.4954	53.0086	34.3481	227.362	118.503	163.987	292.164	200.504	6.95769	-1.91347	2.60386	5.99828	TRUE	0.000210481	1	kelch protein, putative
PFIT_0712700	585.198	597.786	815.216	988.516	746.679	284.992	514.683	503.582	434.419	1180.77	1089.47	970.183	1053.22	1073.41	9.54586	-0.815907	1.33808	4.43826	TRUE	0.000211077	1	conserved Plasmodium protein, unknown function
PFIT_1201100	13.1999	156.189	174.922	187.616	132.982	21.326	35.4954	60.2371	39.0195	172.795	215.026	295.91	186.284	217.504	7.05815	-1.77722	2.48366	13.5863	TRUE	0.000212789	1	Plasmodium exported protein, unknown function
PFIT_0931000	552.198	223.608	267.645	381.319	356.193	411.009	53.2431	106.017	190.09	21.2205	34.4042	26.5678	22.2904	26.1207	8.47665	-0.84779	-2.92339	5.38437	TRUE	0.000212974	1	conserved Plasmodium membrane protein, unknown function
PFIT_1452400	3398.25	4981.18	4258.77	5987.84	4656.51	3073.85	3123.59	2994.99	3064.14	6053.14	7295.61	6272.75	5654.6	6319.03	12.1851	-0.604568	1.0449	3.38048	TRUE	0.000218645	1	conserved Plasmodium protein, unknown function
PFIT_0404400	245.666	285.409	123.799	149.788	201.165	380.959	88.7385	38.5517	169.416	25.0099	7.64538	9.16131	15.1256	14.2355	7.65097	-0.212433	-3.60212	5.58903	TRUE	0.000219074	1	lysine decarboxylase, putative
PFIT_1237200	1485.73	1639.42	1893.06	2038.34	1764.14	1583.94	2023.24	1751.69	1786.29	821.536	796.076	852.002	780.961	812.644	10.7851	0.0103261	-1.12899	1.23315	TRUE	0.000221678	1	conserved Plasmodium protein, unknown function
PFIT_0415000	258.132	134.839	81.9476	95.8732	142.698	96.9362	17.7477	31.3233	48.669	248.583	293.392	309.652	207.779	264.851	7.15296	-1.33272	2.22856	7.77946	TRUE	0.000224633	1	histone acetyltransferase, putative
PFIT_0320900	6146.04	3385.58	3624.49	4022.76	4294.72	3154.3	3159.09	3855.17	3389.52	1733.26	1577.82	1551.93	1697.26	1640.06	12.0683	-0.339571	-1.04916	3.95879	TRUE	0.000237011	1	histone H2A variant, putative
PFIT_1107000	65.9997	44.9464	18.5447	21.9574	37.862	97.9055	35.4954	31.3233	54.9081	2.27362	2.86702	0.916131	2.38826	2.11126	5.23767	0.587361	-4.74517	2.22658	TRUE	0.000239222	1	conserved Plasmodium protein, unknown function
PFIT_0905300	1497.46	1703.47	2090.04	2265.96	1889.23	1209.76	1135.85	1404.73	1250.11	656.319	579.138	495.627	536.562	566.912	10.8841	-0.590397	-1.14653	2.18055	TRUE	0.000247892	1	nucleoporin NUP100/NSP100, putative
PFIT_1402200	97.5329	317.995	130.815	111.309	164.413	459.477	124.234	96.3793	226.697	13.6417	14.3351	11.9097	13.5335	13.355	7.3596	0.484181	-4.10441	2.79849	TRUE	0.000252275	1	aminopeptidase, putative
PFIT_1451200	568.331	368.56	734.521	823.292	623.676	604.882	621.169	631.284	619.112	252.372	261.854	224.452	200.614	234.823	9.28671	-0.013182	-1.39823	3.45077	TRUE	0.000253075	1	serine/threonine protein kinase, putative
PFIT_0517500	420.932	689.926	386.432	288.489	446.445	383.867	461.44	457.802	434.37	946.585	1394.33	1179.98	878.879	1099.94	8.79855	-0.0461985	1.35067	5.74357	TRUE	0.000257054	1	FACT complex subunit SPT16, putative
PFIT_bin02100	6.59997	15.7312	17.5423	9.56558	12.3598	104.691	514.683	860.185	493.187	8.33662	3.82269	8.24518	2.38826	5.69819	3.62731	5.3177	-6.43396	1.9154	TRUE	0.000265408	1	B_ITvar29 - erythrocyte membrane protein 1, PfEMP1, putative
PFIT_1338500	3379.92	7250.97	3319.75	3210.12	4290.19	5866.58	6442.41	6830.88	6379.96	2167.52	3303.76	3374.11	2206.75	2763.04	12.0664	0.572757	-1.20717	7.82565	TRUE	0.000266221	1	conserved Plasmodium protein, unknown function
PFIT_1010600	134.933	103.377	126.054	102.395	116.69	231.677	337.206	240.948	269.944	56.8406	69.7641	74.2066	39.8043	60.1539	6.86675	1.18573	-2.14312	1.32576	TRUE	0.000266233	1	conserved Plasmodium protein, unknown function
PFIT_1349700	2007.13	1261.87	1949.95	2214.65	1858.4	1597.51	1686.03	1785.43	1689.66	845.03	850.549	695.343	730.807	780.432	10.8605	-0.138159	-1.11418	2.77792	TRUE	0.000266926	1	conserved Plasmodium protein, unknown function
PFIT_1367400	244.199	231.474	224.541	223.487	230.925	183.209	177.477	245.767	202.151	613.878	670.882	655.95	554.872	623.896	7.85092	-0.17211	1.60627	0.618656	TRUE	0.000268597	1	conserved Plasmodium protein, unknown function
PFIT_0400800	4101.52	2938.37	5104.06	6028.92	4543.22	3877.45	4525.66	5727.34	4710.15	2291.81	2513.42	2318.73	2257.7	2345.42	12.15	0.0521135	-1.00647	5.75127	TRUE	0.000270738	1	Plasmodium exported protein (PHISTb), unknown function
PFIT_0310500.1	175.999	126.973	254.865	284.141	210.495	152.19	195.225	137.34	161.585	508.534	504.595	561.588	486.409	515.282	7.7226	-0.431117	1.7177	2.9472	TRUE	0.00027924	1	SAC3/GNAP family-related protein, putative
PFIT_1027200	4768.11	5989.1	6956.52	6148.93	5965.67	9648.06	5927.73	7293.5	7623.1	13809.2	15601.4	16576.5	14910.7	15224.4	12.5426	0.357589	0.99394	3.56995	TRUE	0.000280055	1	60S ribosomal protein L3, putative
PFIT_0111400	872.663	8972.42	999.911	1181.13	3006.53	3819.29	1987.74	2192.63	2666.55	18649	42569.5	43379.7	15038.9	29909.3	11.5536	-0.171416	3.48613	9.57312	TRUE	0.00028006	1	glutamic acid-rich protein
PFIT_1352600	761.197	913.535	872.103	869.598	854.108	812.325	1029.37	1168.6	1003.43	414.557	452.033	430.582	394.063	422.809	9.73824	0.229242	-1.24375	0.999285	TRUE	0.00029303	1	Ran-binding protein, putative
PFIT_0923100	103.4	56.1829	151.616	138.266	112.366	244.279	141.982	202.397	196.219	576.742	715.799	668.776	581.143	635.615	6.82238	0.847401	1.64211	4.50915	TRUE	0.000297702	1	DNA-directed RNA polymerase II, putative
PFIT_0815500	280.866	249.452	306.238	310.012	286.642	307.288	390.449	549.362	415.7	147.028	135.706	124.594	122.597	132.481	8.16407	0.538096	-1.6524	1.34357	TRUE	0.000298922	1	ubiquitin conjugating enzyme, putative
PFIT_1239500	1182.86	759.593	264.889	280.228	621.893	670.798	266.215	279.5	405.505	34.1044	31.5372	51.3033	25.4748	35.6049	9.27998	-0.606253	-3.52024	3.52404	TRUE	0.000300279	1	conserved Plasmodium protein, unknown function
PFIT_0523200	8362.9	5690.21	11056.9	12455	9391.26	7483.47	9956.46	9996.94	9145.62	4688.21	4238.41	4340.63	4552.02	4454.82	13.1973	-0.0396933	-1.03647	5.86577	TRUE	0.000312872	1	multidrug resistance protein, putative
PFIT_1251800	588.131	837.126	926.484	988.298	835.01	358.664	425.945	498.763	427.79	1123.17	989.122	1000.41	1055.61	1042.08	9.70634	-0.968035	1.287	2.33691	TRUE	0.000316453	1	conserved Plasmodium protein, unknown function
PFIT_1225200	219.266	191.022	348.34	371.318	282.487	203.566	106.486	197.578	169.21	585.837	569.581	519.446	502.331	544.299	8.14571	-0.666622	1.60917	3.51823	TRUE	0.000317546	1	small subunit rRNA processing factor, putative
PFIT_0703000	2248.39	1839.43	1567.53	1889.64	1886.25	471.11	1260.09	905.965	879.054	319.065	351.688	424.169	417.945	378.217	10.8811	-1.14529	-1.17288	6.75761	TRUE	0.000317677	1	conserved Plasmodium membrane protein, unknown function
PFIT_0411400	51.3331	31.4624	32.328	38.0449	38.2921	48.4681	88.7385	130.112	89.1062	7.57875	3.82269	4.58065	9.55304	6.38378	5.25884	1.21406	-3.79184	1.4169	TRUE	0.000338464	1	B_ITvar13 - erythrocyte membrane protein 1, PfEMP1, putative (IT4VAR13)
PFIT_0309600	288.199	292.151	343.829	343.926	317.026	129.894	248.468	204.806	194.389	679.056	516.063	451.653	595.473	560.561	8.30944	-0.772533	1.59403	2.2474	TRUE	0.000342288	1	SECIS-binding protein 2, putative
PFIT_1008900	377.665	497.781	336.812	362.188	393.611	440.09	425.945	703.569	523.201	203.11	207.381	185.975	158.421	188.722	8.61919	0.426571	-1.4858	2.11361	TRUE	0.000344608	1	zinc finger protein, putative
PFIT_1367900	192.133	166.301	215.269	201.747	193.862	349.94	319.459	346.965	338.788	866.251	978.609	1018.74	804.047	916.911	7.60096	0.812042	1.42754	0.651671	TRUE	0.000344901	1	conserved Plasmodium protein, unknown function
PFIT_1021600	227.332	283.162	297.217	258.053	266.441	170.608	337.206	243.358	250.391	676.024	740.647	696.259	637.665	687.649	8.05784	-0.159211	1.52684	1.92271	TRUE	0.000357715	1	conserved Plasmodium protein, unknown function
PFIT_0601000	902.73	1170.85	1198.14	1202.87	1118.65	817.172	709.908	963.793	830.291	1915.91	1870.25	1805.69	1848.51	1860.09	10.1278	-0.416767	1.15016	1.26416	TRUE	0.000360306	1	ATP-dependent RNA helicase, putative
PFIT_0925500	79.1997	33.7098	21.3014	33.6969	41.9769	98.8749	17.7477	14.4569	43.6932	2.27362	1.91135	1.83226	0.796086	1.70333	5.38942	0.145479	-4.76852	3.17983	TRUE	0.000361124	1	protein phosphatase-beta
PFIT_1131900	93.133	101.129	24.058	24.3488	60.6673	127.956	70.9908	33.7328	77.5598	5.30512	6.68971	9.16131	5.57261	6.68219	5.91531	0.380168	-3.55873	4.06678	TRUE	0.000362127	1	serpentine receptor, putative
PFIT_0211800	1959.46	1524.8	2029.64	1965.94	1869.96	1857.3	1171.35	1534.84	1521.16	779.095	716.755	695.343	687.819	719.753	10.8691	-0.28388	-1.09386	2.04433	TRUE	0.000368304	1	conserved Plasmodium membrane protein, unknown function
PFIT_0821400	929.863	632.62	1001.67	1090.04	913.547	981.963	1153.6	1158.96	1098.17	2208.45	2791.52	2504.7	2028.43	2383.27	9.83674	0.259268	1.12265	3.17482	TRUE	0.000377353	1	zinc finger protein, putative
PFIT_1239000	182.599	252.823	233.563	179.355	212.085	210.352	124.234	289.138	207.908	52.2933	62.1187	40.3098	60.5026	53.8061	7.72776	0.0174311	-1.99538	1.94601	TRUE	0.00037993	1	conserved Plasmodium protein, unknown function
PFIT_0317800	82.8663	157.312	104.251	77.829	105.565	124.078	159.729	120.474	134.761	455.483	496.95	486.466	411.577	462.619	6.71561	0.317347	1.82063	2.11427	TRUE	0.000380508	1	proteasome regulatory protein, putative
PFIT_1323100	371.799	437.103	601.2	602.632	503.183	271.421	283.963	395.155	316.847	836.693	874.441	873.989	724.439	827.39	8.97661	-0.655843	1.37159	2.57345	TRUE	0.000386007	1	conserved Plasmodium protein, unknown function
PFIT_0821300	277.932	303.388	477.902	478.496	384.43	357.694	745.403	501.172	534.757	1223.97	1396.24	1305.49	1108.15	1258.46	8.58979	0.419599	1.28799	5.42803	TRUE	0.000386662	1	nucleolar preribosomal assembly protein, putative
PFIT_1109200	1046.46	916.906	1416.92	1433.1	1203.35	1324.15	1224.59	1404.73	1317.82	2679.84	3022.79	3019.57	2529.96	2813.04	10.234	0.134855	1.08902	2.50701	TRUE	0.000389257	1	casein kinase 2, alpha subunit
PFIT_1410800	116.6	202.259	57.639	45.8713	105.592	362.541	159.729	81.9224	201.398	12.126	33.4486	18.3226	8.75695	18.1635	6.71813	0.94955	-3.48866	4.86563	TRUE	0.000397753	1	RNA binding protein Bruno, putative
PFIT_0732500	9080.83	20803.4	8564.15	5589.78	11009.5	28793.9	32655.8	33691.8	31713.8	70105.7	112707	122196	68250.9	93315	13.4263	1.52646	1.55706	8.69516	TRUE	0.000405947	1	histidine-rich protein III
PFIT_1306900	1367.66	1338.28	1658.25	1996.81	1590.25	1199.1	1135.85	1286.66	1207.21	504.744	667.06	638.543	416.353	556.675	10.6356	-0.394306	-1.12106	3.12175	TRUE	0.000423987	1	conserved Plasmodium protein, unknown function
PFIT_1347500	901.996	730.378	826.994	759.594	804.741	977.117	834.142	1096.31	969.191	438.809	467.324	415.007	357.443	419.646	9.65247	0.277891	-1.21747	1.02371	TRUE	0.000424317	1	elongation factor Tu, putative
PFIT_1022200	156.933	116.861	72.174	104.569	112.634	55.2536	53.2431	84.3319	64.2762	310.729	261.854	276.672	300.921	287.544	6.81239	-0.769436	2.1248	1.83157	TRUE	0.000439895	1	phospholipid scramblase 1, putative
PFIT_0824100	123.2	128.097	128.309	96.9602	119.142	42.6519	53.2431	50.5991	48.8314	242.52	258.987	218.039	217.332	234.219	6.8955	-1.31966	2.29583	0.363284	TRUE	0.000440375	1	conserved Plasmodium protein, unknown function
PFIT_0707400	532.398	853.981	641.547	583.935	652.965	446.876	603.422	505.991	518.763	1206.54	1358.01	1255.1	1019.79	1209.86	9.34975	-0.353561	1.24435	2.32972	TRUE	0.000446032	1	heat shock protein 86 family protein
PFIT_1118900	126.866	107.871	165.9	153.919	138.639	191.934	266.215	214.444	224.198	46.2303	70.7198	50.3872	36.62	50.9893	7.11742	0.670496	-2.11736	1.36459	TRUE	0.000449261	1	clathrin assembly protein AP19, putative
PFIT_1349300	1280.39	2387.77	2085.03	2037.25	1947.61	1885.41	1845.76	1855.3	1862.16	3666.6	4080.72	3928.37	3595.92	3817.9	10.9274	-0.0641006	1.03524	3.23972	TRUE	0.000453194	1	lysine--tRNA ligase, putative
PFIT_0519600	2596.72	3293.44	2661.42	2326.39	2719.49	3728.17	3656.03	3913	3765.73	7178.59	8263.7	7932.78	6525.52	7475.15	11.4088	0.470802	0.988302	1.6343	TRUE	0.000454277	1	40S ribosomal protein S24, putative
PFIT_1137200.1	1745.33	1595.6	1666.52	1811.16	1704.65	1162.26	2023.24	1773.38	1652.96	3334.65	3565.62	3336.55	3283.06	3379.97	10.7354	-0.0599152	1.04729	2.44803	TRUE	0.0004755	1	casein kinase 1
PFIT_1475600	1427.79	1776.5	1826.91	1750.72	1695.48	1422.05	1206.84	1303.53	1310.81	532.028	681.395	755.808	493.574	615.701	10.7276	-0.365759	-1.09609	2.13607	TRUE	0.000478201	1	splicing factor 3A subunit 1, putative
PFIT_0525900	157.666	94.3873	172.165	146.527	142.686	149.282	106.486	185.53	147.099	40.1673	23.8918	30.2323	25.4748	29.9416	7.15855	0.0743523	-2.32734	1.4258	TRUE	0.000482455	1	DEAD/DEAH box ATP-dependent RNA helicase, putative
PFIT_1307000	336.599	678.69	542.558	506.106	515.988	440.09	390.449	484.306	438.282	1159.55	1116.23	1010.49	988.739	1068.75	9.01043	-0.220272	1.27156	2.8802	TRUE	0.000502178	1	fork head domain protein, putative
PFIT_0204900	149.599	96.6347	170.16	166.093	145.622	144.435	212.972	219.263	192.223	45.4725	35.3599	48.5549	39.8043	42.2979	7.18848	0.383137	-2.16879	1.17821	TRUE	0.000506462	1	conserved Plasmodium protein, unknown function
PFIT_1117500	6619.04	6790.27	8677.92	8811.42	7724.66	11658.5	7631.51	8293.44	9194.49	4564.68	5003.9	5137.66	4630.04	4834.07	12.9154	0.253737	-0.930131	3.09475	TRUE	0.000507523	1	dipeptidyl peptidase 1
PFIT_1212500	3594.79	2499.02	4338.21	5476.51	3977.13	1896.07	1757.02	2329.97	1994.35	856.398	854.372	720.995	784.941	804.177	11.9578	-0.99269	-1.31373	3.25244	TRUE	0.000508208	1	bromodomain protein, putative
PFIT_0814100	1063.33	1032.64	1103.66	962.863	1040.62	1163.23	993.871	1125.23	1094.11	451.693	454.9	562.504	507.107	494.051	10.0232	0.0789173	-1.15367	0.611803	TRUE	0.000521019	1	conserved protein, unknown function
PFIT_0418400	288.199	307.883	333.304	331.969	315.339	361.572	354.954	484.306	400.277	919.302	1060.8	1195.55	852.609	1007.06	8.30146	0.356833	1.31753	1.33357	TRUE	0.000523798	1	60S ribosomal protein L7ae/L30e, putative
PFIT_1402500	3567.65	3149.62	2394.02	1664.19	2693.87	1798.17	2839.63	2934.75	2524.18	4602.57	5672.88	5472.05	4331.51	5019.75	11.3948	-0.0998338	0.998397	8.10883	TRUE	0.000529485	1	Plasmodium exported protein (PHISTb), unknown function
PFIT_1446300	1692.53	1920.33	1662.76	1599.41	1718.76	3345.27	3194.59	2850.42	3130.09	1114.83	2207.6	1973.35	938.586	1558.59	10.7469	0.864693	-1.00588	7.87686	TRUE	0.000543893	1	histidine--tRNA ligase, putative
PFIT_1122500	1363.99	1315.8	1627.93	1479.4	1446.78	1964.9	2182.97	1944.45	2030.77	978.416	1129.61	959.189	839.075	976.571	10.499	0.485321	-1.05284	1.04847	TRUE	0.00054459	1	protein GCN20
PFIT_1354900	6.59997	8.98927	11.5278	14.131	10.312	18.4179	35.4954	21.6853	25.1995	203.868	192.09	176.813	167.974	185.187	3.38805	1.10868	3.03612	1.01711	TRUE	0.000546103	1	splicing factor 3B subunit 5, putative
PFIT_1231300	307.999	287.657	213.515	292.837	275.502	275.299	195.225	383.108	284.544	106.102	86.0106	78.7873	83.5891	88.6223	8.10528	0.0802302	-1.71539	1.64817	TRUE	0.000550042	1	DIM1 protein homolog, putative
PFIT_1443600	634.331	575.313	247.346	299.142	439.033	917.016	319.459	236.129	490.868	67.4508	74.5425	72.3743	96.3265	77.6735	8.77731	0.175118	-2.67298	3.80965	TRUE	0.000550946	1	conserved Plasmodium protein, unknown function
PFIT_0512800	116.6	138.21	139.085	88.9164	120.703	175.454	159.729	130.112	155.099	482.766	577.227	578.995	361.423	500.103	6.91318	0.362022	1.69068	1.89697	TRUE	0.000553952	1	orotate phosphoribosyltransferase (OPRT)
PFIT_1146100	2071.66	1888.87	1674.54	1660.93	1824	1474.4	1721.53	2031.19	1742.37	804.863	1000.59	891.395	664.732	840.395	10.8326	-0.0660118	-1.05191	2.29356	TRUE	0.000556979	1	dynamin-like protein
PFIT_0306900	3275.05	6970.06	3550.31	2557.49	4088.23	4852.63	5235.57	4599.7	4895.97	8881.53	10140.6	10373.4	8594.55	9497.52	11.9965	0.259204	0.957638	10.5294	TRUE	0.000568262	1	40S ribosomal protein S23, putative
PFIT_1108500	900.53	1111.3	1461.27	1612.45	1271.39	1084.72	1064.86	1291.48	1147.02	2527.51	2456.08	2360.87	2318.2	2415.67	10.3132	-0.144527	1.06954	3.17864	TRUE	0.000579406	1	pescadillo-like protein
PFIT_1137000	1608.19	2751.84	2071.49	1485.27	1979.2	1659.55	2591.16	2419.12	2223.28	4388.09	4255.61	5043.3	4040.14	4431.79	10.95	0.159417	1.00426	5.72218	TRUE	0.00058506	1	tudor staphylococcal nuclease
PFIT_0413600	507.465	513.512	556.091	522.846	524.978	549.628	674.412	780.672	668.238	285.719	301.993	262.013	222.108	267.958	9.03632	0.34548	-1.31611	1.0098	TRUE	0.000594026	1	arsenical pump-driving ATPase, putative
PFIT_1312100	1158.66	1832.69	1437.22	1726.15	1538.68	1061.45	905.133	1038.49	1001.69	1976.54	2300.3	2376.44	1823.04	2119.08	10.5873	-0.610361	1.07217	2.50051	TRUE	0.000603181	1	eukaryotic translation initation factor 4 gamma, putative
PFIT_0213100	175.266	275.296	105.504	74.7854	157.713	456.569	283.963	322.871	354.468	86.3977	149.085	132.839	61.2987	107.405	7.29308	1.19629	-1.74402	7.56454	TRUE	0.000607814	1	conserved protein, unknown function
PFIT_0605400	664.397	661.835	953.299	993.516	818.262	603.912	638.917	944.517	729.116	1685.51	1580.68	1621.55	1581.03	1617.19	9.67784	-0.157448	1.1389	3.25232	TRUE	0.000609243	1	polypyrimidine tract binding protein, putative
PFIT_0627100	3039.65	4076.63	4779.27	4827.57	4180.78	2261.52	2679.9	2922.7	2621.38	4886.02	5161.59	5566.41	4989.87	5150.97	12.0298	-0.675202	0.976039	2.8215	TRUE	0.000610929	1	protein kinase PK4
PFIT_1032100	166.466	228.103	215.52	189.79	199.97	202.597	177.477	216.853	198.976	604.784	663.237	622.969	451.381	585.593	7.6431	0.012999	1.53754	1.10946	TRUE	0.000615961	1	conserved Plasmodium protein, unknown function
PFIT_1318300	1619.19	1105.68	2606.03	3367.95	2174.72	812.325	993.871	1187.87	998.024	277.382	254.209	207.046	205.39	236.007	11.0869	-1.12434	-2.07986	2.86175	TRUE	0.000623599	1	conserved protein, unknown function
PFIT_1328700	201.666	168.549	291.703	203.269	216.297	229.739	106.486	298.776	211.667	673.75	582.005	547.846	710.905	628.627	7.7596	0.0506015	1.48599	4.05644	TRUE	0.000625181	1	AMP deaminase, putative
PFIT_1314100	303.599	341.592	433.295	388.058	366.636	415.856	425.945	416.84	419.547	1008.73	1052.2	1029.73	995.108	1021.44	8.51959	0.190919	1.28586	0.71516	TRUE	0.000625558	1	TFIIH basal transcription factor subunit
PFIT_1423700	902.73	1278.72	1087.62	816.118	1021.3	1019.77	1171.35	1040.9	1077.34	493.376	517.975	526.775	408.392	486.63	9.99552	0.0713899	-1.14039	1.8918	TRUE	0.000649611	1	conserved Plasmodium protein, unknown function
PFIT_0802900	4248.18	2595.65	3811.44	3111.21	3441.62	2396.26	3780.26	4098.53	3425.02	7487.04	6064.7	5788.12	7284.19	6656.01	11.749	-0.0115891	0.963023	5.63458	TRUE	0.000651669	1	Plasmodium exported protein (PHISTa), unknown function
PFIT_1230600	1850.19	1486.6	2696	3118.6	2287.85	1307.67	1845.76	1999.87	1717.77	3977.33	3006.55	2739.23	4041.73	3441.21	11.1607	-0.42027	1.00831	8.25225	TRUE	0.000660537	1	atypical protein kinase, RIO family, putative
PFIT_0521900	148.133	101.129	173.418	156.962	144.911	161.883	106.486	204.806	157.725	45.4725	38.2269	33.8968	22.2904	34.9717	7.181	0.157407	-2.21028	1.77791	TRUE	0.000663333	1	DEAD/DEAH box ATP-dependent RNA helicase, putative
PFIT_0928000	1044.26	625.878	545.566	439.582	663.822	955.791	1242.34	1628.81	1275.65	532.786	711.021	595.485	470.487	577.445	9.37323	0.943735	-1.14372	7.23794	TRUE	0.000668666	1	phosphatidylserine decarboxylase
PFIT_1148400.2	24.1999	34.8334	37.0894	18.6964	28.7048	25.2034	35.4954	45.7802	35.493	244.793	213.115	230.865	166.382	213.789	4.83912	0.292381	2.60852	1.52973	TRUE	0.000669626	1	merozoite adhesive erythrocytic binding protein
PFIT_1243000	1399.93	991.067	1707.12	1409.62	1376.93	1829.19	2111.98	2240.82	2060.66	3614.3	4370.29	4852.75	3666.77	4126.03	10.4282	0.578909	1.00341	3.44697	TRUE	0.000670934	1	rab specific GDP dissociation inhibitor
PFIT_0824600	1232.73	1203.44	1205.91	1033.08	1168.79	2043.41	1579.55	1609.53	1744.16	3249.77	3871.43	3824.85	3228.13	3543.54	10.1905	0.584028	1.01636	1.31262	TRUE	0.000687347	1	60S ribosomal protein L22, putative
PFIT_0919100	3868.32	2881.06	5156.18	5713.48	4404.76	2945.89	4561.16	4927.39	4144.81	8086.52	8001.85	7773.37	8038.08	7974.96	12.1053	-0.0918985	0.947813	6.92394	TRUE	0.000691883	1	nucleosome assembly protein
PFIT_1018400	122.466	428.114	370.393	327.621	312.149	218.106	230.72	349.375	266.067	82.6083	106.08	88.8647	58.9104	84.1158	8.28592	-0.217431	-1.67526	5.82044	TRUE	0.000697941	1	conserved Plasmodium protein, unknown function
PFIT_1210800	998.796	852.857	1187.36	1332.22	1092.81	726.052	816.394	771.034	771.16	393.337	328.752	273.923	366.2	340.553	10.0947	-0.509444	-1.1731	2.01836	TRUE	0.000700196	1	conserved Plasmodium protein, unknown function
PFIT_1223000	354.199	337.098	393.198	438.712	380.802	485.65	479.188	559	507.946	165.217	202.603	220.788	174.343	190.737	8.57385	0.419261	-1.41812	0.78048	TRUE	0.000703034	1	DNA gyrase subunit A
PFIT_1341100	979.729	1471.99	1016.2	848.51	1079.11	1334.81	1615.04	1390.27	1446.71	691.182	761.671	706.337	551.688	677.719	10.0745	0.417085	-1.08719	2.97156	TRUE	0.000709875	1	vacuolar ATP synthase subunit d, putative
PFIT_0322800	1474.73	1376.48	1898.08	1816.16	1641.36	1459.86	1455.31	1691.46	1535.54	759.39	679.484	727.408	809.62	743.975	10.6812	-0.094069	-1.04794	1.33453	TRUE	0.000720394	1	conserved Plasmodium protein, unknown function
PFIT_1333100	310.199	394.404	381.67	333.274	354.887	172.546	141.982	219.263	177.93	562.343	558.113	467.227	464.118	512.95	8.47093	-0.957663	1.48941	1.04936	TRUE	0.000731017	1	conserved Plasmodium protein, unknown function
PFIT_1461500	206.799	449.464	469.883	528.498	413.661	573.862	532.431	421.659	509.318	1089.82	1324.56	1314.65	1011.03	1185.02	8.69391	0.294969	1.2217	6.01211	TRUE	0.000733969	1	ribosomal protein L29, putative
PFIT_1231500	19.0666	55.0593	54.8823	36.0883	41.2741	79.4877	354.954	301.185	245.209	21.2205	28.6702	43.0582	19.9022	28.2127	5.36672	2.54745	-3.09738	3.38076	TRUE	0.000745736	1	conserved Plasmodium protein, unknown function
PFIT_0825500	5150.91	3911.46	5855.62	6090.67	5252.16	4025.76	6229.44	7011.59	5755.6	3163.37	3067.71	2822.6	3083.24	3034.23	12.359	0.129535	-0.921365	4.59562	TRUE	0.000746589	1	protein transport protein Sec23
PFIT_1014800	544.131	560.706	687.408	651.329	610.893	844.314	869.637	973.431	895.794	1912.88	1953.4	1967.85	1874.78	1927.23	9.25571	0.553285	1.10331	0.637092	TRUE	0.000746969	1	methionine aminopeptidase 1b, putative
PFIT_1330500	324.865	387.662	436.553	357.187	376.567	244.279	248.468	313.233	268.66	715.434	697.641	720.995	671.897	701.492	8.55708	-0.477223	1.37442	0.733289	TRUE	0.000747109	1	conserved Plasmodium protein, unknown function
PFIT_1324400	89.4663	338.221	189.707	155.223	193.155	281.115	230.72	279.5	263.778	610.089	940.382	1056.3	532.582	784.838	7.58873	0.472906	1.55437	8.05541	TRUE	0.000749952	1	oxidoreductase, putative
PFIT_0818500	1020.8	1694.48	1396.12	1310.7	1355.52	1264.05	1473.06	1291.48	1342.86	2538.12	2728.45	2893.14	2766.4	2731.53	10.4043	-0.0202809	1.03149	2.11269	TRUE	0.000761715	1	eukaryotic translation initiation factor, putative
PFIT_1033300	321.932	211.248	252.609	222.835	252.156	139.588	266.215	375.879	260.561	74.2717	96.523	79.7034	58.9104	77.3521	7.97819	0.0384165	-1.74421	3.36382	TRUE	0.000768382	1	ubiquitin conjugating enzyme, putative
PFIT_0929100	116.6	137.086	145.1	126.527	131.328	406.163	319.459	387.927	371.183	103.829	141.44	119.097	90.7539	113.78	7.03723	1.51108	-1.71893	0.778669	TRUE	0.000769151	1	guanylate kinase
PFIT_1440500	972.396	647.227	790.406	954.601	841.158	587.433	674.412	624.056	628.634	305.423	250.386	225.368	283.407	266.146	9.71676	-0.428266	-1.232	1.5798	TRUE	0.000771818	1	conserved Plasmodium protein, unknown function
PFIT_1250800	536.798	504.523	596.438	516.324	538.521	433.305	532.431	602.371	522.702	1401.31	1020.66	1001.33	1359.72	1195.75	9.07325	-0.0482692	1.19888	1.80627	TRUE	0.000772259	1	eukaryotic translation initiation factor 2b, subunit 2, putative
PFIT_1434200	116.6	58.4303	78.6897	66.0895	79.9523	213.26	337.206	286.728	279.065	76.5453	50.6507	81.5357	65.2791	68.5027	6.32113	1.7835	-2.00611	1.82054	TRUE	0.000791014	1	ribosome biogenesis protein, NOP10-like
PFIT_0619900	141.533	234.845	138.835	94.134	152.337	311.165	159.729	113.246	194.713	30.315	54.4734	75.1227	34.2317	48.5357	7.24734	0.384763	-2.03364	5.16883	TRUE	0.000802421	1	conserved Plasmodium protein, unknown function
PFIT_1001700	6324.98	5565.48	9855.51	10331.5	8019.36	3744.64	5945.48	6534.52	5408.21	11917.6	8726.25	8776.53	12667.3	10521.9	12.9695	-0.571268	0.962869	8.88083	TRUE	0.000806003	1	PF70 protein
PFIT_0726700	951.863	1076.47	897.665	638.72	891.178	1464.71	1331.08	1397.5	1397.76	566.132	651.769	846.505	567.61	658.004	9.79852	0.653325	-1.09013	2.99773	TRUE	0.000809523	1	cation transporting ATPase, putative
PFIT_0613200	274.266	155.065	274.662	294.576	249.642	314.073	354.954	286.728	318.585	95.4922	92.7003	103.523	109.064	100.195	7.96591	0.337772	-1.6569	1.4542	TRUE	0.000814163	1	conserved Plasmodium protein, unknown function
PFIT_1108800	797.864	979.83	1220.69	1351.57	1087.49	661.105	851.889	1171.01	894.668	1831.78	2047.05	1929.37	1732.28	1885.12	10.0877	-0.280971	1.07362	4.39237	TRUE	0.000831869	1	IWS1-like protein, putative
PFIT_0521200	417.998	1179.84	683.398	601.979	720.804	389.683	372.702	404.793	389.059	930.67	972.875	965.602	780.961	912.527	9.49161	-0.881627	1.22367	6.24383	TRUE	0.000837378	1	conserved Plasmodium protein, unknown function
PFIT_0701100	954.063	927.018	991.641	1147.43	1005.04	1609.14	1011.62	1426.41	1349.06	482.766	806.588	742.066	550.892	645.578	9.97344	0.439772	-1.07921	3.54115	TRUE	0.000850499	1	lysophospholipase, putative
PFIT_0202300	179.666	61.8012	56.386	148.919	111.693	8.72426	0	9.63793	6.12073	103.071	33.4486	34.813	131.354	75.6717	6.80412	-3.78357	3.22283	6.17324	TRUE	0.000851942	1	conserved Plasmodium protein, unknown function
PFIT_0208400	380.598	555.087	647.812	691.548	568.761	242.34	266.215	361.422	289.993	758.632	687.129	642.208	791.31	719.82	9.15279	-0.963258	1.30207	2.87929	TRUE	0.000856474	1	phospholipase A2, putative
PFIT_1117200	464.931	543.851	433.295	350.013	448.023	433.305	514.683	597.552	515.18	215.994	191.135	226.284	167.178	200.148	8.80613	0.20118	-1.36246	1.53988	TRUE	0.000867338	1	ER membrane protein Sec12
PFIT_0809500	376.932	280.915	520.756	511.324	422.481	323.767	408.197	469.849	400.604	167.49	129.972	140.168	150.46	147.023	8.72479	-0.0831419	-1.44128	2.36804	TRUE	0.000881442	1	kinesin-like protein, putative
PFIT_1420200	110	83.1507	75.4319	75.8724	86.1137	217.137	106.486	55.4181	126.347	28.0414	21.9805	21.071	15.9217	21.7536	6.42715	0.579764	-2.56326	2.53012	TRUE	0.000888615	1	conserved Plasmodium protein, unknown function
PFIT_0820400	693.731	1422.55	906.436	688.939	927.914	1006.2	1437.56	1308.35	1250.7	2409.28	2777.19	2703.5	2287.95	2544.48	9.85599	0.420299	1.03682	6.21603	TRUE	0.000891333	1	protein kinase c inhibitor-like protein, putative
PFIT_0317300	3807.45	3836.17	4847.19	5783.48	4568.57	2721.97	3017.11	3158.83	2965.97	1709.01	1579.73	1332.05	1580.23	1550.26	12.1578	-0.624444	-0.93501	2.58818	TRUE	0.000897667	1	conserved Plasmodium protein, unknown function
PFIT_1203200	492.065	312.377	501.71	430.234	434.096	407.132	479.188	604.78	497.033	1258.83	1056.02	1051.72	1218.81	1146.34	8.76341	0.195375	1.20413	2.47921	TRUE	0.000897875	1	Sua5/YciO/YrdC family protein, putative
PFIT_1218000	729.664	407.888	834.512	1076.56	762.157	502.129	709.908	749.349	653.795	331.191	226.495	244.607	308.882	277.794	9.57589	-0.233369	-1.22404	6.06249	TRUE	0.000901086	1	adaptor protein subunit, putative
PFIT_1431100	333.665	171.92	217.775	211.312	233.668	261.728	195.225	202.397	219.783	71.2402	63.0744	44.8904	75.6282	63.7083	7.86845	-0.0726918	-1.80135	1.93099	TRUE	0.000903633	1	ATP-dependent DNA helicase, putative
PFIT_1107800	54.2665	84.2744	48.116	38.9145	56.3929	47.4987	35.4954	81.9224	54.9722	241.762	302.948	284.001	220.516	262.307	5.80783	0.0531518	2.17394	2.298	TRUE	0.000910269	1	U6 snRNA-associated Sm-like protein LSm4, putative
PFIT_1130700	1156.46	2159.67	1233.72	1139.39	1422.31	3417.97	1295.58	1286.66	2000.07	389.547	615.453	577.162	374.161	489.081	10.4737	0.497055	-2.03701	3.8457	TRUE	0.000937309	1	transporter, putative
PFIT_0106800	4678.65	6909.38	6140.06	6690.91	6104.75	6183.56	4685.39	5187.62	5352.19	9862.22	10259.2	10016.1	10220.2	10089.4	12.5757	-0.186683	0.911517	2.18378	TRUE	0.000940771	1	conserved Plasmodium protein, unknown function
PFIT_1422200	2334.19	4267.66	3393.93	3032.94	3257.18	3370.47	2857.38	3076.91	3101.59	5595.39	6507.18	6488.04	5215.96	5951.64	11.6692	-0.0672428	0.937121	3.78551	TRUE	0.000946782	1	40S ribosomal protein S25, putative
PFIT_0316700	260.332	414.63	197.476	140.658	253.274	888.905	674.412	780.672	781.33	201.595	467.324	464.478	152.849	321.561	7.97786	1.64215	-1.29232	12.8665	TRUE	0.000964793	1	HVA22/TB2/DP1 family protein, putative
PFIT_1211200	624.798	701.163	629.769	580.022	633.938	568.046	603.422	607.19	592.886	1265.65	1446.89	1423.67	1096.21	1308.1	9.30763	-0.0986189	1.14416	0.783534	TRUE	0.000983639	1	lysine-specific histone demethylase 1, putative
PFIT_1027400	404.798	804.54	483.165	353.492	511.499	609.729	621.169	544.543	591.814	1218.66	1510.92	1460.31	1063.57	1313.37	8.99541	0.208459	1.15506	5.54265	TRUE	0.000987244	1	methyltransferase, putative
PFIT_1119300	1254.73	1429.29	2118.61	2153.99	1739.16	1351.29	1757.02	2050.47	1719.59	3408.16	3561.79	3434.57	3144.54	3387.27	10.7651	-0.019795	0.980603	4.68239	TRUE	0.000995642	1	box C/D snoRNP rRNA 2'-O-methylation factor, putative
PFIT_bin02200	87.9997	230.35	207.5	133.483	164.833	65.9166	17.7477	38.5517	40.7387	5.30512	6.68971	9.16131	7.16478	7.08023	7.36424	-1.87441	-2.66937	2.57319	TRUE	0.00100653	1	stB_A4varTres - erythrocyte membrane protein 1,, putative
PFIT_1368400	302.132	165.178	259.626	211.747	234.671	227.8	177.477	219.263	208.18	56.8406	52.562	66.8776	66.0752	60.5888	7.87526	-0.154499	-1.79963	1.15774	TRUE	0.00102683	1	conserved Plasmodium protein, unknown function
PFIT_0826600	1.46666	2.24732	2.75665	1.5218	1.99811	15.5098	0	7.22845	7.57941	96.2501	163.42	161.239	74.8321	123.935	1.00413	2.32528	3.62361	2.37501	TRUE	0.00102982	1	conserved Plasmodium protein, unknown function
PFIT_1447700	2960.45	5017.14	3724.98	3660.57	3840.79	3185.32	3105.85	3199.79	3163.65	1637.01	1648.54	1681.1	1694.07	1665.18	11.907	-0.278945	-0.926553	2.21571	TRUE	0.00103608	1	conserved Plasmodium protein, unknown function
PFIT_0512100	178.199	312.377	127.808	84.7858	175.793	267.544	230.72	231.31	243.191	590.384	780.785	760.389	495.166	656.681	7.44703	0.489451	1.42235	7.93943	TRUE	0.00106654	1	prefoldin subunit, putative
PFIT_0527200	8476.57	5643.01	11081.2	12509.8	9427.66	7497.04	9264.3	9365.66	8709	4685.18	4514.6	4490.87	4661.88	4588.13	13.2029	-0.115596	-0.923625	5.76658	TRUE	0.00108761	1	multidrug resistance protein
PFIT_0902800	311.665	559.582	363.376	291.315	381.485	746.409	958.376	980.659	895.148	324.37	500.773	449.82	265.893	385.214	8.5727	1.22734	-1.21115	5.10683	TRUE	0.0010957	1	serine/threonine protein kinase, FIKK family
PFIT_1246800	322.665	524.749	434.047	330.882	403.086	240.402	283.963	342.147	288.837	672.235	842.904	809.86	543.727	717.181	8.6536	-0.480565	1.31296	2.9709	TRUE	0.00109933	1	pre-mRNA-splicing factor, putative
PFIT_0411100	270.599	257.318	116.531	116.961	190.352	1339.66	479.188	450.573	756.473	54.567	86.0106	103.523	101.103	86.3008	7.57112	1.99799	-3.13802	2.40421	TRUE	0.00110794	1	Plasmodium RNA of unknown function RUF6-14
PFIT_1366700	2628.99	2766.45	3210.99	2826.19	2858.16	2611.46	3318.82	3216.66	3048.98	5880.35	5579.22	5873.32	5811.43	5786.08	11.481	0.0893541	0.928018	0.899586	TRUE	0.00111164	1	alanine--tRNA ligase (AlaRS)
PFIT_0810000	501.598	524.749	456.1	410.45	473.224	691.155	372.702	462.621	508.826	206.9	228.406	226.284	173.547	208.784	8.88562	0.133735	-1.31382	2.01117	TRUE	0.00113497	1	RNA helicase, putative
PFIT_0216100.2	74.0664	31.4624	54.6317	199.79	89.9877	2.90809	0	7.22845	3.37884	258.435	37.2712	33.8968	308.085	159.422	6.49403	-4.41507	5.23821	5.52516	TRUE	0.00114132	1	conserved Plasmodium protein, unknown function
PFIT_0408400	672.464	880.948	838.271	850.032	810.429	764.826	816.394	918.013	833.078	1842.39	1837.76	1707.67	1592.17	1745	9.66259	0.0406835	1.06573	0.926362	TRUE	0.0011519	1	zinc finger protein, putative
PFIT_0214900	227.332	184.28	267.645	282.185	240.361	347.032	159.729	392.746	299.835	776.063	787.475	793.369	770.612	781.88	7.91198	0.385947	1.31286	3.35605	TRUE	0.00115706	1	conserved Plasmodium protein, unknown function
PFIT_1411000	338.065	317.995	484.418	427.625	392.026	575.801	745.403	657.789	659.664	278.898	268.544	299.575	229.273	269.072	8.61654	0.737596	-1.28241	1.49311	TRUE	0.00116907	1	tetratricopeptide repeat family protein, putative
PFIT_0906100	1585.46	1145.01	1885.8	1670.5	1571.69	1286.34	1579.55	1650.5	1505.46	770.758	831.436	763.137	615.375	745.176	10.6188	-0.0664806	-1.01099	2.70354	TRUE	0.00117014	1	beta subunit of coatomer complex, putative
PFIT_1145000	932.063	2799.03	934.503	954.167	1404.94	948.036	1011.62	997.526	985.727	156.122	208.337	178.646	176.731	179.959	10.4559	-0.511328	-2.45317	2.38057	TRUE	0.00119475	1	conserved Plasmodium protein, unknown function
PFIT_0527400	222.199	228.103	251.105	193.486	223.723	283.054	195.225	132.522	203.6	56.0827	60.2074	57.7162	61.2987	58.8263	7.80545	-0.125005	-1.80213	1.33098	TRUE	0.00119816	1	conserved Plasmodium protein, unknown function
PFIT_1336600	690.064	655.093	914.455	881.12	785.183	584.525	674.412	756.577	671.838	1671.87	1292.07	1391.6	1374.05	1432.4	9.61801	-0.228121	1.0944	1.84098	TRUE	0.00120439	1	conserved Plasmodium protein, unknown function
PFIT_0422700	2871.72	2568.68	4727.4	4684.09	3712.97	2904.21	4046.47	4235.87	3728.85	1996.24	2091.01	1941.28	1862.05	1972.65	11.8589	0.00250396	-0.915539	5.93742	TRUE	0.00122406	1	serine/threonine protein kinase, FIKK family
PFIT_1419700	9.5333	7.86561	0	0	4.34973	11.6323	35.4954	36.1422	27.7567	0	0	0	0	0	2.08649	2.68236	-32.8468	5.806	TRUE	0.00124115	1	5S ribosomal RNA
PFIT_0924200	217.066	284.286	205.245	211.095	229.423	261.728	283.963	238.539	261.41	68.9666	100.346	92.5292	59.7065	80.387	7.84049	0.180232	-1.69313	1.2008	TRUE	0.00124307	1	conserved Plasmodium protein, unknown function
PFIT_0525200	8354.1	5671.11	11040.6	12498.1	9390.98	7333.22	8856.1	9700.58	8629.97	4669.26	4376.98	4409.34	4689.75	4536.33	13.1973	-0.122649	-0.927319	5.71511	TRUE	0.00125105	1	multidrug resistance protein, putative
PFIT_0312100	175.999	100.006	82.6994	79.5682	109.568	85.3038	17.7477	65.056	56.0359	11.3681	12.4237	6.41292	3.98043	8.5463	6.77431	-0.849881	-2.83104	3.29252	TRUE	0.00125624	1	TPR domain containing protein
PFIT_1140100	49.8665	155.065	112.02	76.5246	98.369	219.076	177.477	106.017	167.523	29.5571	37.2712	54.0517	23.0865	35.9916	6.61739	0.768541	-2.21827	3.67523	TRUE	0.00125948	1	unspecified product
PFIT_1343500	1869.26	774.201	479.406	1226.13	1087.25	844.314	283.963	337.328	488.535	106.86	43.0053	42.142	126.578	79.6463	10.0864	-1.14061	-2.62903	5.16749	TRUE	0.00126445	1	conserved protein, unknown function
PFIT_1136600	197.999	106.748	108.512	88.2642	125.381	107.599	106.486	187.94	134.008	422.136	417.629	485.549	382.121	426.859	6.96754	0.132687	1.63733	3.47139	TRUE	0.00126971	1	3-oxo-5-alpha-steroid 4-dehydrogenase, putative
PFIT_1237800	260.332	374.178	229.554	180.224	261.072	492.436	248.468	281.909	340.938	741.201	936.56	1035.23	683.042	849.008	8.02363	0.435173	1.27065	5.61479	TRUE	0.00127439	1	calcyclin binding protein, putative
PFIT_1466500	139.333	177.538	265.641	234.574	204.271	210.352	212.972	248.177	223.834	503.229	662.281	637.627	603.434	601.643	7.67783	0.13516	1.41965	2.19448	TRUE	0.00129182	1	conserved Plasmodium protein, unknown function
PF_apicoplast_genome_102900	79.933	10.1129	13.7832	16.9572	30.1966	13.5711	17.7477	2.40948	11.2427	0	0	0	0	0	4.91497	-1.54425	-32.8914	2.1109	TRUE	0.00129489	1	apicoplast ribosomal protein S12
PFIT_1451300	2495.52	3138.38	3716.71	3423.17	3193.45	2575.59	3691.52	3823.85	3363.65	1641.56	2131.15	1970.6	1388.37	1782.92	11.6411	0.0708712	-0.912098	4.31379	TRUE	0.00129769	1	signal recognition particle SRP54
PFIT_1414800	723.797	671.948	973.347	980.689	837.445	700.849	958.376	799.948	819.724	377.422	359.333	358.207	382.918	369.47	9.71091	-0.0467706	-1.13474	1.65914	TRUE	0.00130952	1	diphthamide synthesis protein, putative
PFIT_1031900	415.065	332.603	255.867	267.619	317.788	348.001	195.225	231.31	258.179	89.4292	101.301	97.1099	66.8713	88.6779	8.31074	-0.264747	-1.5762	2.17925	TRUE	0.00131531	1	DER1-like protein, putative
PFIT_1451100	181.866	148.323	242.334	260.445	208.242	231.677	159.729	166.254	185.887	46.2303	64.0301	62.2969	37.4161	52.4934	7.70431	-0.145146	-1.84671	1.81699	TRUE	0.00131908	1	conserved Plasmodium protein, unknown function
PFIT_1405500	235.399	375.302	411.242	435.234	364.294	222.953	248.468	197.578	223	592.658	579.138	549.679	559.649	570.281	8.51014	-0.729922	1.37533	1.87342	TRUE	0.00131918	1	U3 small nucleolar ribonucleoprotein, U3 snoRNP, putative
PFIT_0104900	455.398	582.055	583.156	566.761	546.843	611.667	443.692	592.733	549.364	1214.87	1242.37	1288.08	1142.38	1221.93	9.09517	0.0300381	1.12971	1.0495	TRUE	0.00132852	1	pre-rRNA-processing protein TSR2, putative
PFIT_1414200	0.73333	4.49464	2.50604	3.26099	2.74875	0	0	0	0	78.0611	28.6702	20.1549	50.9495	44.4589	1.44759	-30.3896	34.4171	1.32658	TRUE	0.00134316	1	conserved Plasmodium protein, unknown function
PFIT_0723400	49.1331	77.5325	78.6897	60.8719	66.5568	89.1813	141.982	130.112	120.425	391.063	413.806	407.678	361.423	393.493	6.05607	0.810486	1.75358	1.25844	TRUE	0.00135548	1	mago nashi protein homolog, putative
PFIT_1033100	1322.93	1055.12	1593.59	1869.85	1460.37	1484.09	2147.47	2014.33	1881.96	960.227	1041.68	939.034	854.201	948.786	10.5131	0.357135	-0.980349	3.56856	TRUE	0.00136912	1	bromodomain protein, putative
PFIT_0914300	1069.2	495.534	1356.77	1773.98	1173.87	631.055	1171.35	966.202	922.868	347.107	271.411	211.626	364.608	298.688	10.1979	-0.35907	-1.61601	5.65964	TRUE	0.00137177	1	phospholipid or glycerol acyltransferase, putative
PFIT_0415500	622.598	786.561	826.994	748.941	746.274	789.06	372.702	590.323	584.028	241.762	276.19	257.433	277.038	263.106	9.54371	-0.31643	-1.18788	2.61948	TRUE	0.00137284	1	conserved Plasmodium protein, unknown function
PFIT_0511000	1167.46	2682.17	47.3642	61.0893	989.522	1765.21	266.215	163.845	731.756	6.063	11.4681	1.83226	8.75695	7.03007	9.95035	-0.432023	-6.70513	5.66964	TRUE	0.0013749	1	small nucleolar RNA snoR04
PFIT_1217900	1040.6	1012.42	1231.72	1319.62	1151.09	804.57	1508.55	1161.37	1158.17	559.311	485.482	595.485	562.037	550.579	10.1694	-0.0142971	-1.05017	2.95801	TRUE	0.00140204	1	conserved Plasmodium protein, unknown function
PFIT_0903300	126.866	66.2959	166.151	141.962	125.319	349.94	301.711	334.918	328.856	100.039	111.814	120.929	75.6282	102.103	6.97466	1.39438	-1.69575	2.48621	TRUE	0.00140459	1	retrieval receptor for endoplasmic reticulum membrane proteins, putative
PFIT_1250100	302.865	347.211	464.871	440.669	388.904	402.285	301.711	457.802	387.266	980.69	948.028	841.924	891.617	915.565	8.60507	0.0224227	1.21105	1.91335	TRUE	0.00141305	1	apicoplast dimethyladenosine synthase, putative
PFIT_0914000	246.399	204.506	154.122	128.701	183.432	378.051	124.234	231.31	244.532	63.6615	84.0992	79.7034	78.0165	76.3701	7.51677	0.473269	-1.73564	3.33315	TRUE	0.00143104	1	arginine--tRNA ligase, putative
PFIT_0518600	808.13	1045	964.325	866.555	921.003	740.592	692.16	867.414	766.722	1595.33	1730.72	1614.22	1442.51	1595.7	9.84677	-0.255111	1.04827	0.984746	TRUE	0.00145293	1	ATP-dependent RNA helicase DDX23, putative
PFIT_0821700	497.931	451.711	935.255	1096.13	745.256	560.291	780.899	893.918	745.036	334.981	322.062	268.426	289.775	303.811	9.54351	-0.00742613	-1.28898	5.51334	TRUE	0.00145422	1	U3 small nucleolar ribonucleoprotein protein, putative
PFIT_0535200	504.531	448.34	502.211	469.583	481.166	403.254	567.926	452.983	474.721	202.352	203.558	167.652	179.916	188.37	8.91059	-0.0410245	-1.3121	0.67444	TRUE	0.00146255	1	conserved Plasmodium protein, unknown function
PFIT_1308700	226.599	324.737	374.152	324.795	312.571	328.614	372.702	342.147	347.821	787.432	899.288	859.331	755.486	825.384	8.28907	0.141788	1.25798	1.38516	TRUE	0.00146477	1	small nucleolar ribonucleoprotein, putative
PFIT_1352200	1934.53	2727.12	2165.97	2326.18	2288.45	769.673	1206.84	1062.58	1013.03	2015.95	2166.51	1974.26	1730.69	1971.85	11.16	-1.19487	0.980214	2.60182	TRUE	0.00149779	1	tryptophan-rich antigen, pseudogene
PFIT_0535700	10.2666	24.7205	4.76148	3.91319	10.9154	61.0698	17.7477	12.0474	30.2883	0	0	0	0.796086	0.199022	3.4331	1.53212	-7.2333	3.26002	TRUE	0.00150358	1	unspecified product
PFIT_1029000	1722.59	1905.73	1571.54	1413.97	1653.46	1665.36	1774.77	1775.79	1738.64	3157.31	3643.98	3525.27	3052.99	3344.89	10.6908	0.0715532	0.945391	1.07401	TRUE	0.00150804	1	adenosine deaminase (ADA)
PFIT_1345600	4188.05	4399.12	4871.5	4620.39	4519.77	3205.68	3088.1	3197.38	3163.72	1680.97	1703.01	1759.89	1691.68	1708.89	12.1421	-0.513841	-0.889436	0.228181	TRUE	0.00152815	1	conserved Plasmodium protein, unknown function
PFIT_1333800	142.999	74.1615	84.203	87.1772	97.1353	205.505	0	0	68.5016	3.0315	0.955673	2.74839	7.96086	3.67411	6.60185	-0.418132	-4.29693	11.7332	TRUE	0.00154866	1	conserved Plasmodium protein, unknown function
PFIT_1106100	469.331	73.0378	139.336	204.573	221.57	137.649	212.972	120.474	157.032	16.6732	15.2908	18.3226	23.0865	18.3433	7.79171	-0.519858	-3.07406	2.99164	TRUE	0.00155602	1	conserved Plasmodium protein, unknown function
PFIT_1126300	467.131	1007.92	705.2	666.112	711.592	600.035	514.683	578.276	564.331	1111.8	1302.58	1305.49	1143.98	1215.96	9.47378	-0.322286	1.09631	3.65557	TRUE	0.00159695	1	mitochondrial inner membrane translocase subunit TIM44, putative
PFIT_0913200	42.5332	67.4195	47.8654	48.2627	51.5202	73.6715	159.729	89.1508	107.517	12.8839	11.4681	22.9033	9.55304	14.2021	5.68489	1.01036	-2.86905	1.42273	TRUE	0.00160266	1	conserved Plasmodium protein, unknown function
PFIT_0529200	356.399	1098.94	382.422	356.753	548.628	2463.15	177.477	185.53	942.052	9.09449	15.2908	12.8258	16.7178	13.4822	9.09948	0.78348	-6.13029	2.59329	TRUE	0.00173098	1	zinc finger protein, putative
PFIT_0211100	148.133	70.7905	37.8412	53.4803	77.5612	120.201	17.7477	62.6465	66.865	203.868	353.599	411.343	186.284	288.774	6.27046	-0.0231589	1.92601	9.10091	TRUE	0.00173762	1	protein kinase, putative
PFIT_1326500	615.998	264.06	328.793	926.34	533.797	58.1617	17.7477	60.2371	45.3822	660.109	141.44	135.587	991.924	482.265	9.06053	-3.45727	3.31065	6.43374	TRUE	0.00175687	1	conserved Plasmodium protein, unknown function
PFIT_0210300	8.79997	11.2366	30.0725	19.3486	17.3644	22.2953	35.4954	21.6853	26.492	183.406	148.129	170.4	160.013	165.487	4.14163	0.467934	2.7611	2.15879	TRUE	0.00175787	1	unspecified product
PFIT_1466300	337.332	400.023	388.687	429.799	388.96	331.522	319.459	286.728	312.57	758.632	739.691	769.55	694.187	740.515	8.60383	-0.317887	1.24643	0.415951	TRUE	0.00175797	1	conserved Plasmodium protein, unknown function
PFIT_1409700	5114.98	3922.69	6412.71	5901.75	5338.03	3222.16	3034.86	3129.92	3128.98	1799.95	1599.8	1669.19	1773.68	1710.65	12.3824	-0.769737	-0.872243	2.26708	TRUE	0.00177122	1	conserved Plasmodium protein, unknown function
PFIT_1459100	1218.8	809.034	869.346	972.211	967.347	604.882	638.917	585.504	609.768	307.697	242.741	238.194	324.803	278.359	9.91795	-0.670668	-1.12596	1.74052	TRUE	0.00177155	1	conserved Plasmodium protein, unknown function
PFIT_0805400	349.799	139.334	157.379	325.23	242.935	32.9583	0	33.7328	22.2304	142.48	73.5868	80.6195	218.924	128.903	7.92526	-3.12017	2.20612	7.57029	TRUE	0.0017965	1	adenylyl cyclase beta (ACbeta)
PFIT_0814400	324.865	216.866	479.907	444.8	366.61	316.012	372.702	342.147	343.62	882.924	726.312	677.021	904.354	797.653	8.52177	-0.11105	1.22905	3.90942	TRUE	0.00180571	1	histone-arginine methyltransferase, putative
PFIT_0815000	1772.46	1449.52	1924.14	1746.15	1723.07	1834.03	1792.52	1905.9	1844.15	892.776	948.983	1024.23	965.653	957.912	10.7511	0.0989697	-0.946382	0.710331	TRUE	0.00181023	1	conserved Plasmodium protein, unknown function
PFIT_0730200	720.864	1201.19	562.105	454.582	734.686	2433.1	1082.61	913.194	1476.3	248.583	508.418	458.065	245.195	365.065	9.52018	1.01228	-2.02075	4.61215	TRUE	0.00187283	1	Plasmodium exported protein (PHISTb), unknown function
PFIT_0705200	33.7332	10.1129	20.5496	37.3927	25.4471	13.5711	0	21.6853	11.7521	109.892	134.75	120.013	127.374	123.007	4.67867	-0.811315	3.07516	3.24471	TRUE	0.00188612	1	conserved Plasmodium protein, unknown function
PFIT_0528300	915.93	735.997	1405.89	1549.19	1151.75	377.082	514.683	573.457	488.407	1270.96	796.076	862.995	1406.68	1084.18	10.1709	-1.24877	1.16048	6.74345	TRUE	0.001894	1	conserved Plasmodium protein, unknown function
PFIT_1144000	387.198	349.458	470.885	446.756	413.574	677.584	603.422	648.151	643.052	1353.56	1509.01	1394.35	1217.22	1368.53	8.69361	0.642223	1.08252	0.924939	TRUE	0.00189749	1	DNA-directed RNA polymerase I, putative
PFIT_1453100	789.797	891.061	1078.1	1023.3	945.564	864.671	727.656	1033.67	875.331	1779.49	1810.04	1674.69	1831.79	1774	9.88567	-0.0971032	1.00423	1.481	TRUE	0.00189825	1	small subunit rRNA processing factor, putative
PFIT_1011100	68.9331	170.796	155.876	168.485	141.022	160.914	106.486	149.388	138.929	29.5571	35.3599	43.0582	27.0669	33.7605	7.14032	0.00842567	-2.07283	2.02334	TRUE	0.00190269	1	conserved Plasmodium protein, unknown function
PFIT_0922900	1435.13	964.099	1394.11	1278.96	1268.08	949.975	656.665	1069.81	892.15	436.536	383.225	465.395	487.205	443.09	10.3089	-0.48635	-1.03095	2.61392	TRUE	0.00191347	1	conserved Plasmodium protein, unknown function
PFIT_0934400	196.533	244.958	338.566	376.971	289.257	258.82	266.215	260.224	261.753	713.918	658.459	576.246	632.093	645.179	8.17916	-0.150101	1.30456	2.2612	TRUE	0.00193041	1	conserved Plasmodium protein, unknown function
PFIT_1024500	2383.32	1891.12	2148.43	2557.05	2244.98	765.796	1118.1	1515.56	1133.16	2297.12	2032.72	2010.91	2377.91	2179.66	11.1327	-0.988493	0.945689	4.23866	TRUE	0.0019457	1	formin 2, putative
PFIT_1031400	132.733	173.043	130.314	127.614	140.926	117.293	248.468	303.595	223.118	59.1142	65.9414	77.8711	44.5808	61.8769	7.13715	0.646835	-1.83356	2.47493	TRUE	0.00195092	1	mitochondrial preribosomal assembly protein rimM precursor, putative
PFIT_1012800	146.666	176.414	149.861	118.7	147.911	186.117	212.972	137.34	178.81	43.9567	46.828	53.1356	40.6004	46.1302	7.20718	0.25374	-1.93384	0.686644	TRUE	0.00198057	1	conserved Plasmodium protein, unknown function
PFIT_0320500	372.532	247.205	100.743	216.095	234.144	378.051	159.729	77.1034	204.961	33.3465	37.2712	28.4001	69.2595	42.0693	7.87004	-0.168339	-2.30607	5.76082	TRUE	0.00201891	1	conserved Plasmodium protein, unknown function
PFIT_1243800	3253.79	1856.28	3278.66	5158.02	3386.69	2724.88	2981.61	3553.99	3086.83	1455.88	1379.99	1252.35	1565.9	1413.53	11.7261	-0.133696	-1.12725	5.17924	TRUE	0.00201932	1	translation initiation factor SUI1, putative
PFIT_0216100.1	83.5997	38.2044	67.6632	229.357	104.706	5.81617	0	9.63793	5.15137	284.203	33.4486	35.7291	328.784	170.541	6.71225	-4.02899	4.73117	5.76381	TRUE	0.00205094	1	conserved Plasmodium protein, unknown function
PFIT_0926500	306.532	146.076	262.132	217.4	233.035	215.198	248.468	322.871	262.179	86.3977	101.301	99.8583	59.7065	86.8159	7.86566	0.17207	-1.59871	2.56554	TRUE	0.00205262	1	monocarboxylate transporter, putative
PFIT_1336000	648.264	865.217	764.594	701.114	744.797	735.746	514.683	616.827	622.419	1299.75	1375.21	1364.12	1197.31	1309.1	9.54026	-0.237368	1.05143	1.29205	TRUE	0.00205982	1	nuclear movement protein, putative
PFIT_1446900	1064.8	1183.21	1479.32	1543.1	1317.61	1691.54	1544.05	2079.38	1771.66	3150.48	3650.67	3508.78	3151.71	3365.41	10.3645	0.433191	0.918892	2.26294	TRUE	0.00207893	1	conserved Plasmodium protein, unknown function
PFIT_0220000	277.932	646.104	392.697	445.886	440.655	1740.97	763.151	792.72	1098.95	321.339	350.732	378.362	302.513	338.236	8.78277	1.32835	-1.70932	3.35591	TRUE	0.002105	1	Plasmodium exported protein (hyp9), unknown function
PFIT_1241300	283.066	121.355	362.123	366.318	283.216	211.321	425.945	359.013	332.093	765.453	781.741	750.311	750.71	762.054	8.15122	0.174738	1.24778	7.69373	TRUE	0.00211016	1	conserved Plasmodium protein, unknown function
PFIT_0321900	2305.59	2304.62	3019.28	3491.65	2780.29	1556.8	1757.02	1987.82	1767.21	964.774	905.022	909.718	981.575	940.272	11.4415	-0.654566	-0.909899	2.30844	TRUE	0.00212628	1	conserved Plasmodium protein, unknown function
PFIT_1328100	130.533	114.613	162.392	144.788	138.081	188.056	337.206	248.177	257.813	555.522	691.907	793.369	508.699	637.374	7.11264	0.842177	1.36098	2.39775	TRUE	0.00213209	1	transcriptional regulatory protein sir2a
PFIT_1301900	1173.33	1170.85	1661.01	1588.54	1398.43	1288.28	1348.82	1477.01	1371.37	2833.69	2617.59	2365.45	2683.61	2625.08	10.4504	-0.0283461	0.936118	1.88062	TRUE	0.00216643	1	DEAD/DEAH box ATP-dependent RNA helicase, putative
PFIT_1149600	112.2	532.614	162.392	167.832	243.759	1037.22	53.2431	33.7328	374.731	2.27362	4.77837	7.32905	1.59217	3.9933	7.92887	0.628465	-6.56454	3.61624	TRUE	0.00216783	1	Plasmodium exported protein, unknown function
PFIT_0111700	1582.53	859.599	1805.85	1949.42	1549.35	944.158	993.871	1354.13	1097.39	2745.02	1852.09	1581.24	2751.27	2232.41	10.5985	-0.49314	1.01914	8.0709	TRUE	0.00217648	1	Plasmodium exported protein (hyp1), unknown function
PFIT_1112100	148.866	158.436	103.5	82.6118	123.353	111.477	212.972	108.427	144.292	29.5571	37.2712	32.0646	27.863	31.689	6.94369	0.167515	-2.12626	1.64599	TRUE	0.00218723	1	SNARE protein, putative
PFIT_0307000	1840.66	1541.66	1955.97	1525.71	1716	3378.23	2697.65	2672.12	2916	4986.06	6025.52	5672.68	4790.05	5368.58	10.745	0.768145	0.877152	1.839	TRUE	0.0022213	1	40S ribosomal protein S12, putative
PFIT_0729800	2698.66	6409.35	2425.6	2397.7	3482.83	9090.67	2821.88	2941.98	4951.51	717.707	1021.61	924.376	773	859.174	11.7659	0.509123	-2.52827	3.29903	TRUE	0.00223663	1	Plasmodium exported protein, unknown function
PFIT_0510200	334.399	270.802	312.504	273.923	297.907	305.349	248.468	260.224	271.347	636.615	679.484	671.524	658.363	661.496	8.21888	-0.118941	1.26961	0.44195	TRUE	0.00224426	1	peptidyl-prolyl cis-trans isomerase
PFIT_1477500	666.597	559.582	876.113	834.162	734.114	515.7	496.936	568.638	527.091	239.488	239.874	206.129	261.912	236.851	9.52097	-0.473523	-1.15943	1.44891	TRUE	0.00225244	1	serine/threonine protein kinase, FIKK family, pseudogene (FIKK14)
PFIT_1409100	1548.79	1730.43	1622.16	1215.7	1529.27	4063.56	3762.51	4153.95	3993.34	6222.15	8896.36	8117.84	5816.21	7263.14	10.5781	1.38692	0.861267	3.20827	TRUE	0.0022555	1	histo-aspartic protease
PFIT_1430900	274.999	292.151	266.392	230.444	265.997	311.165	354.954	397.565	354.561	780.611	922.224	917.963	659.956	820.189	8.05401	0.41348	1.21218	1.16515	TRUE	0.00227668	1	mitochondrial ribosomal protein L15 precursor, putative
PFIT_0208500	206.799	175.291	228.05	180.224	197.591	280.146	283.963	274.681	279.597	656.319	697.641	710.918	664.732	682.403	7.62739	0.497486	1.28956	0.391206	TRUE	0.00232912	1	3'exoribonuclease, putative
PFIT_1429700	630.664	279.791	965.077	1325.92	800.363	143.466	390.449	486.715	340.21	86.3977	38.2269	38.4775	85.9773	62.2699	9.64513	-1.24327	-2.44002	5.08037	TRUE	0.00241008	1	protein kinase, putative
PFIT_1444700	63.0664	128.097	30.3231	33.2621	63.6872	167.7	70.9908	24.0948	87.5951	7.57875	13.3794	12.8258	6.36869	10.0382	5.98647	0.492543	-3.15559	4.35204	TRUE	0.00245141	1	Poly(A)-specific ribonuclease PARN, putative
PFIT_1034800	978.996	312.377	225.794	519.585	509.188	17.4485	35.4954	36.1422	29.6954	544.154	73.5868	67.7937	775.388	365.231	8.99196	-4.15226	3.67325	6.95274	TRUE	0.00245513	1	merozoite surface protein 3
PFIT_0521100	4353.78	3117.03	3566.6	2769.02	3451.61	4040.3	4170.71	4828.6	4346.54	7383.97	8158.58	8248.84	7446.59	7809.5	11.753	0.333571	0.844461	2.35367	TRUE	0.00246436	1	S-adenosyl-L-homocysteine hydrolase
PFIT_1027900	1363.26	1022.53	1401.63	1576.15	1340.89	1095.38	1544.05	1503.52	1380.98	794.252	604.941	655.034	768.223	705.613	10.3897	0.033424	-0.960122	2.64831	TRUE	0.00247408	1	conserved Plasmodium protein, unknown function
PFIT_1438700	266.932	92.14	167.404	156.093	170.642	151.22	141.982	248.177	180.46	46.9882	54.4734	54.9679	52.5417	52.2428	7.41578	0.102133	-1.81116	2.68837	TRUE	0.00249079	1	conserved Plasmodium membrane protein, unknown function
PFIT_0918400	447.332	483.173	598.694	589.153	529.588	749.317	727.656	628.875	701.949	1355.08	1511.87	1575.75	1293.64	1434.08	9.04993	0.402435	1.03348	1.19699	TRUE	0.00251765	1	eukaryotic translation initiation factor 3 subunit 5, putative
PFIT_0807500	266.199	230.35	431.791	650.677	394.754	110.507	195.225	281.909	195.88	691.182	416.673	377.446	614.579	524.97	8.62796	-1.02427	1.43274	8.60794	TRUE	0.00252474	1	conserved Plasmodium protein, unknown function
PFIT_1009100	110	216.866	89.4657	90.4382	126.692	440.09	70.9908	69.875	193.652	7.57875	14.3351	12.8258	19.1061	13.4614	6.9838	0.63654	-3.87005	2.82253	TRUE	0.00253037	1	protein phosphatase, putative
PFIT_1200600	685.664	359.571	920.469	831.988	699.423	1139	638.917	783.082	853.666	497.166	365.067	391.188	406.004	414.856	9.45227	0.306534	-1.06205	6.82122	TRUE	0.00261343	1	Plasmodium exported protein (PHISTc), unknown function
PFIT_0208700	143.733	66.2959	127.307	93.9166	107.813	188.056	177.477	132.522	166.018	497.166	452.033	416.84	484.817	462.714	6.75559	0.61071	1.48776	2.41354	TRUE	0.00261766	1	conserved protein, unknown function
PFIT_0723500	399.665	627.002	457.603	393.928	469.55	424.58	479.188	619.237	507.668	990.542	1149.67	1263.34	927.441	1082.75	8.87335	0.118627	1.0884	2.8805	TRUE	0.00262204	1	conserved Plasmodium protein, unknown function
PFIT_1366600	142.266	111.242	270.903	295.011	204.856	292.747	230.72	289.138	270.868	707.855	700.508	656.866	599.453	666.171	7.68596	0.419535	1.27424	5.35527	TRUE	0.00263165	1	ribosome biogenesis protein MRT4, putative
PFIT_0724400	4.39998	3.37098	42.8533	18.0442	17.1671	29.0809	0	7.22845	12.1031	0	0	0	0	0	4.10884	-0.357769	-33.2717	2.45219	TRUE	0.00268545	1	unspecified product
PFIT_0811000	332.932	234.845	322.026	286.967	294.193	387.745	141.982	236.129	255.285	106.86	99.39	102.607	73.24	95.5242	8.20133	-0.14743	-1.47631	2.90032	TRUE	0.00275393	1	conserved Plasmodium protein, unknown function
PFIT_0934000	437.065	319.119	195.221	188.268	284.918	186.117	124.234	149.388	153.246	42.441	52.562	56.8001	47.7652	49.8921	8.15234	-0.860114	-1.6524	2.6676	TRUE	0.00281316	1	gamma-tubulin complex component, putative
PFIT_1032600	867.53	1455.14	548.072	519.802	847.635	3335.57	1135.85	1043.31	1838.24	194.016	424.319	433.33	191.061	310.681	9.72683	1.1204	-2.56817	3.84536	TRUE	0.00283401	1	early transcribed membrane protein 10.2
PFIT_0702300	52.7998	243.834	163.143	123.266	145.761	380.959	621.169	445.754	482.628	134.144	180.622	237.278	174.343	181.597	7.18344	1.70641	-1.38579	7.98206	TRUE	0.00283825	1	conserved Plasmodium protein, unknown function
PFIT_0923500	207.533	313.501	162.642	142.397	206.518	300.502	283.963	195.168	259.878	574.469	710.065	686.182	539.747	627.616	7.68405	0.326486	1.28305	3.95186	TRUE	0.00295028	1	conserved Plasmodium protein, unknown function
PFIT_1403700	1275.99	2702.4	1130.98	1149.83	1564.8	1653.73	1153.6	1351.72	1386.35	474.429	639.345	648.621	332.764	523.79	10.6111	-0.168888	-1.40959	4.98025	TRUE	0.00303397	1	conserved Plasmodium protein, unknown function
PFIT_0309400	3303.65	5007.02	3583.64	3262.08	3789.1	5051.34	6921.6	6332.12	6101.69	9183.17	12420.9	12107.6	9160.57	10718.1	11.8873	0.684729	0.815717	4.41757	TRUE	0.0030565	1	asparagine synthetase, putative
PFIT_1216400	95.333	288.78	350.595	333.491	267.05	304.38	230.72	178.302	237.8	505.502	613.542	715.498	490.389	581.233	8.06349	-0.158441	1.27772	8.54787	TRUE	0.00307355	1	perforin like protein 2
PFIT_0209400.1	1527.53	2091.13	1647.47	1368.97	1658.77	2215.96	1668.28	1778.2	1887.48	3098.95	3773	3833.09	3206.64	3477.92	10.6953	0.194019	0.874669	2.64239	TRUE	0.0030793	1	60S ribosomal protein L37ae, putative
PFIT_0925300	485.465	543.851	652.072	585.674	566.766	462.386	514.683	534.905	503.991	1109.53	1053.15	1085.62	954.508	1050.7	9.14731	-0.173916	1.06373	0.73728	TRUE	0.00310843	1	rRNA processing and telomere maintaining methyltransferase, putative
PFIT_1137700	185.533	111.242	81.697	78.2638	114.184	1065.33	443.692	180.711	563.244	48.504	24.8475	20.1549	70.0556	40.8905	6.83444	2.30639	-3.78619	2.48918	TRUE	0.00311434	1	U2 spliceosomal RNA
PFIT_0403700	749.464	870.836	1030.23	1103.74	938.568	888.905	905.133	954.155	916.064	391.063	430.053	525.859	475.264	455.56	9.875	-0.0350499	-1.00858	1.50288	TRUE	0.00315425	1	ATP-dependent RNA helicase, putative
PFIT_1036600	85.7997	69.6668	42.8533	63.9155	65.5588	96.9362	88.7385	65.056	83.5769	9.85237	11.4681	19.2387	10.3491	12.7271	6.03288	0.3473	-2.71265	0.985785	TRUE	0.0031706	1	conserved Plasmodium protein, unknown function
PFIT_0827400	85.7997	120.231	55.8848	50.4367	78.0882	291.778	124.234	43.3707	153.127	24.252	25.8032	18.3226	18.31	21.6719	6.28353	0.992524	-2.83846	3.15214	TRUE	0.00317197	1	conserved Plasmodium protein, unknown function
PFIT_1356200	17508.3	21730.4	17502.5	13046.6	17446.9	33415.8	28928.7	29839	30727.9	49249.7	58954.5	56199.1	47465.1	52967.1	14.0906	0.81694	0.785262	3.07368	TRUE	0.00318834	1	elongation factor 1-alpha
PFIT_1415500	1277.46	1521.43	1482.07	1509.62	1447.65	904.415	1118.1	1202.33	1074.95	1916.66	2089.1	2162.07	1949.62	2029.36	10.4995	-0.434165	0.921399	0.968819	TRUE	0.00319424	1	atypical protein kinase, ABC-1 family, putative
PFIT_0607400	665.864	612.394	511.483	415.885	551.407	850.13	514.683	787.901	717.571	1377.82	1604.58	1571.16	1289.66	1460.8	9.10543	0.410811	0.996233	3.16302	TRUE	0.00323219	1	proteasome subunit alpha type 2, putative
PFIT_1218700	757.53	522.501	392.196	448.713	530.235	474.018	177.477	207.215	286.237	134.902	107.991	100.774	128.17	117.959	9.04964	-0.833332	-1.33349	5.16642	TRUE	0.00323741	1	formin 2
PFIT_1427700	2116.39	1924.83	1762.75	1874.42	1919.6	988.749	1561.8	1445.69	1332.08	703.308	776.962	710.918	616.171	701.84	10.9065	-0.539977	-0.911608	1.99766	TRUE	0.00332717	1	phosphoenolpyruvate carboxylase, putative
PFIT_0412400	811.063	869.712	947.535	722.419	837.682	545.751	780.899	785.491	704.047	1360.38	1398.15	1445.65	1322.3	1381.62	9.71014	-0.264739	0.986718	1.4633	TRUE	0.00338724	1	ubiquitin carboxyl-terminal hydrolase 13, putative (USP13)
PFIT_1034300	1894.19	853.981	1711.13	1591.58	1512.72	1334.81	1632.79	1961.32	1642.97	3248.25	2813.5	2652.2	3353.91	3016.97	10.5638	0.117451	0.877658	6.57138	TRUE	0.0034395	1	methionine--tRNA ligase, putative
PFIT_0527600	734.064	461.824	520.505	602.632	579.756	712.481	603.422	652.97	656.291	269.803	346.909	334.388	281.019	308.03	9.17958	0.186276	-1.09929	1.58943	TRUE	0.00345903	1	DnaJ protein, putative
PFIT_1228500	1370.59	1465.25	1106.92	995.038	1234.45	822.988	496.936	602.371	640.765	1139.84	1315.96	1459.4	1185.37	1275.14	10.2689	-0.916659	0.964155	3.03584	TRUE	0.00353086	1	conserved Plasmodium protein, unknown function
PFIT_1328200	248.599	235.968	162.893	151.527	199.747	349.94	301.711	274.681	308.777	117.471	97.4786	135.587	94.7343	111.318	7.63947	0.634776	-1.47578	1.50868	TRUE	0.00354991	1	conserved Plasmodium protein, unknown function
PFIT_0906900	413.598	595.539	500.206	451.756	490.275	377.082	496.936	426.478	433.499	185.679	206.425	189.639	158.421	185.041	8.93682	-0.194078	-1.21134	1.06576	TRUE	0.00355728	1	leucine-rich repeat protein
PFIT_1344000	242.732	248.329	259.375	266.532	254.242	478.865	390.449	539.724	469.679	883.682	1213.7	1151.58	815.989	1016.24	7.99065	0.904975	1.09322	1.54991	TRUE	0.00355816	1	aspartate carbamoyltransferase
PFIT_1251700	992.929	1471.99	1442.23	1393.53	1325.17	963.546	940.628	1103.54	1002.57	1929.55	1960.09	1925.71	1779.25	1898.65	10.3721	-0.397797	0.916481	1.54986	TRUE	0.0036455	1	DEAD/DEAH box ATP-dependent RNA helicase, putative
PFIT_0213700	111.466	561.829	471.136	560.239	426.168	105.66	408.197	409.612	307.823	666.93	573.404	879.486	648.81	692.157	8.73589	-0.532241	1.23128	19.0978	TRUE	0.0036472	1	conserved Plasmodium protein, unknown function
PFIT_1419900	909.33	980.954	1168.82	1479.62	1134.68	671.768	887.385	966.202	841.785	1702.94	1494.67	1497.87	1739.45	1608.73	10.149	-0.438976	0.941775	2.94466	TRUE	0.00368406	1	DEAD/DEAH box ATP-dependent RNA helicase, putative
PFIT_1324300	1796.66	2176.53	2278.74	2011.6	2065.88	2521.31	2679.9	3108.23	2769.81	4671.54	5299.21	5120.26	4659.49	4937.62	11.0126	0.423891	0.833105	1.06069	TRUE	0.00370234	1	phosphoribosylpyrophosphate synthetase
PFIT_1457900	777.33	684.308	808.951	786.552	764.285	780.336	1082.61	997.526	953.49	481.25	560.98	458.982	384.51	471.43	9.57838	0.307527	-1.00521	1.47095	TRUE	0.00371807	1	conserved Plasmodium protein, unknown function
PFIT_0804500	395.265	549.469	414.499	319.143	419.594	497.283	443.692	404.793	448.589	892.018	1036.91	1120.43	753.098	950.612	8.71075	0.101618	1.0802	2.57753	TRUE	0.00372053	1	sentrin-specific protease 2, putative
PFIT_1223200	2363.52	1879.88	2662.42	2473.14	2344.74	1674.09	1348.82	1496.29	1506.4	948.859	764.538	754.892	831.91	825.05	11.1956	-0.631772	-0.875297	1.6334	TRUE	0.00374043	1	conserved Plasmodium protein, unknown function
PFIT_1020900	464.931	268.554	456.852	383.928	393.566	497.283	443.692	684.293	541.756	1118.62	1199.37	1098.44	1107.36	1130.95	8.62223	0.478332	1.04273	2.85697	TRUE	0.00375183	1	endomembrane protein 70, putative
PFIT_0311100	236.132	220.237	200.985	202.834	215.047	288.87	212.972	149.388	217.077	68.2087	77.4095	71.4582	74.036	72.7781	7.74799	0.0211143	-1.58389	1.01668	TRUE	0.00375238	1	valine--tRNA ligase, putative
PFIT_1408900	2627.52	1118.04	3966.82	3922.32	2908.68	2758.8	3301.07	3368.46	3142.78	5915.97	5179.75	5010.32	6078.92	5546.24	11.5073	0.108286	0.821711	15.065	TRUE	0.0037772	1	plasmepsin I
PFIT_1128900.1	1531.93	1159.62	1959.73	2152.69	1700.99	1061.45	1277.83	1349.31	1229.53	684.361	623.099	689.847	610.598	651.976	10.7331	-0.472802	-0.91156	3.31604	TRUE	0.0037813	1	conserved Plasmodium protein, unknown function
PFIT_1366100	288.199	834.878	596.939	486.758	551.694	290.809	461.44	559	437.083	905.66	1013.97	874.905	846.24	910.194	9.10629	-0.34764	1.07133	7.89018	TRUE	0.00378286	1	U1 small nuclear ribonucleoprotein, putative
PFIT_0207700	871.93	1110.17	761.586	590.675	833.591	669.829	709.908	677.065	685.6	1321.73	1344.63	1463.98	1250.65	1345.25	9.70156	-0.284323	0.976388	2.6064	TRUE	0.00379955	1	conserved Plasmodium protein, unknown function
PFIT_1466600	24.1999	41.5754	62.1499	60.0023	46.9819	78.5183	88.7385	115.655	94.304	9.09449	12.4237	20.1549	15.9217	14.3987	5.55805	1.00508	-2.71671	1.39726	TRUE	0.0038416	1	potassium channel protein
PFIT_0222000	14.6666	40.4517	14.7857	13.6962	20.9	194.842	17.7477	2.40948	71.6663	0.757875	0	0	0	0.189469	4.3824	1.80381	-8.49994	3.53626	TRUE	0.003899	1	Pfmc-2TM Maurer's cleft two transmembrane protein
PFIT_0112800	129.066	598.91	138.334	124.135	247.611	1151.6	53.2431	33.7328	412.859	1.51575	7.64538	4.58065	3.98043	4.43056	7.95143	0.744312	-6.55204	3.45607	TRUE	0.00393059	1	Pfmc-2TM Maurer's cleft two transmembrane protein
PFIT_1322400	937.93	2241.7	1189.87	1157.65	1381.79	996.504	1774.77	1517.97	1429.75	582.805	734.913	704.505	492.778	628.75	10.4316	0.040126	-1.17553	5.36028	TRUE	0.00393195	1	vacuolar ATP synthase subunit g, putative
PFIT_0205200	1064.8	929.266	877.867	885.686	939.404	1233.03	993.871	971.021	1065.97	1877.26	2281.19	2206.04	1706.81	2017.82	9.87531	0.189283	0.913906	1.49301	TRUE	0.00393901	1	proteasome 26S regulatory subunit, putative
PFIT_0932800	206.066	283.162	194.72	182.181	216.532	588.403	372.702	419.25	460.118	782.884	1205.1	1237.69	765.039	997.68	7.75459	1.11757	1.09004	4.02623	TRUE	0.00394281	1	M18 aspartyl aminopeptidase
PFIT_1407100	405.532	394.404	435.049	497.193	433.044	351.878	390.449	359.013	367.114	149.301	168.198	163.071	132.15	153.18	8.75901	-0.246586	-1.25372	0.485954	TRUE	0.00395954	1	conserved Plasmodium protein, unknown function
PFIT_1132600	638.731	782.067	336.311	604.588	590.424	1111.86	195.225	269.862	525.648	84.1241	107.035	114.516	143.296	112.243	9.2052	-0.147253	-2.2475	4.63035	TRUE	0.00397233	1	oxysterol-binding protein-related protein 2
PFIT_1336500	484.731	627.002	692.921	667.634	618.072	562.23	727.656	655.379	648.422	1381.61	1301.63	1270.67	1163.88	1279.45	9.27225	0.0538124	0.995242	1.34373	TRUE	0.00398958	1	exoribonuclease, putative
PFIT_0806600	660.731	1050.62	492.939	405.233	652.381	851.1	834.142	850.547	845.263	1573.35	1876.94	1773.63	1324.69	1637.15	9.34588	0.378621	0.952375	7.30015	TRUE	0.00399027	1	20S proteasome beta subunit
PFIT_0517400	6762.77	7581.33	9184.15	9071.43	8149.92	5495.31	7436.29	9276.51	7402.7	4499.5	4396.1	3893.56	4532.92	4330.52	12.9927	-0.139324	-0.773015	3.59489	TRUE	0.00400748	1	pre-mRNA-splicing factor
PFIT_1230100	130.533	51.6883	33.8316	37.8275	63.4701	116.323	53.2431	33.7328	67.7664	9.09449	14.3351	7.32905	9.55304	10.0779	5.98499	0.134229	-2.78788	3.25677	TRUE	0.00416865	1	heat shock protein hslv
PFIT_1404800	64.5331	96.6347	37.34	39.5667	59.5186	142.496	141.982	93.9698	126.149	18.9469	36.3156	24.7355	20.6982	25.1741	5.888	1.08003	-2.3163	1.95212	TRUE	0.00425977	1	nuclear formin-like protein
PFIT_1224300	71.1331	80.9034	106.006	81.3074	84.8374	192.903	195.225	187.94	192.022	465.335	574.359	546.93	408.392	498.754	6.40958	1.17289	1.37955	0.961709	TRUE	0.00426973	1	cytochrome c heme lyase, putative
PFIT_1453800	857.997	661.835	770.107	627.633	729.393	743.5	780.899	992.707	839.035	395.61	369.845	502.04	406.8	418.574	9.51051	0.206392	-1.00762	1.62445	TRUE	0.00432483	1	conserved Plasmodium protein, unknown function
PFIT_1227600	156.933	225.855	240.58	216.747	210.029	216.168	230.72	154.207	200.365	83.3662	64.9858	68.7098	43.7848	65.2116	7.71486	-0.0857765	-1.60192	1.59501	TRUE	0.00437083	1	RNA pseudouridylate synthase, putative
PFIT_1462500	299.199	502.275	213.515	148.484	290.868	353.817	195.225	236.129	261.724	582.048	716.755	613.808	551.688	616.075	8.17775	-0.0993708	1.18845	7.9092	TRUE	0.00452521	1	40S ribosomal protein S28e, putative
PFIT_0700900	143.733	40.4517	236.32	340.23	190.184	66.886	70.9908	106.017	81.298	423.652	204.514	196.052	514.272	334.622	7.57586	-1.21281	2.02373	8.4258	TRUE	0.00453446	1	Plasmodium exported protein (hyp12), unknown function
PFIT_1230200	151.799	113.49	227.799	217.182	177.568	161.883	159.729	115.655	145.756	385.758	400.427	398.517	362.219	386.73	7.47677	-0.304703	1.42306	2.14747	TRUE	0.00453511	1	WD-repeat protein, putative
PFIT_0805100	597.664	646.104	671.87	567.63	620.817	544.781	780.899	795.129	706.936	1443.75	1400.06	1271.59	1362.9	1369.58	9.27789	0.174243	0.967402	1.26225	TRUE	0.00459005	1	rRNA processing WD-repeat protein, putative
PFIT_1319200	3308.05	2436.09	3398.95	3357.74	3125.21	3296.8	3017.11	3303.4	3205.77	1859.07	2102.48	1907.38	1486.29	1838.81	11.61	0.0384543	-0.804007	2.12206	TRUE	0.00459993	1	rhoptry protein 2, putative
PFIT_1320500	1112.46	779.819	1294.37	1310.48	1124.28	774.52	816.394	1007.16	866.026	502.471	390.87	383.859	511.884	447.271	10.1358	-0.373861	-0.956539	3.01494	TRUE	0.00461038	1	conserved Plasmodium membrane protein, unknown function
PFIT_1239600	437.798	405.641	747.803	700.679	572.98	438.152	301.711	571.047	436.97	946.585	836.214	865.744	1028.54	919.272	9.16473	-0.353973	1.03368	4.81283	TRUE	0.00463588	1	vesicle fusion and protein sorting subunit 16, putative
PFIT_1128900.2	1142.53	800.045	1502.87	1606.58	1263.01	807.478	940.628	1115.59	954.566	467.609	510.329	521.278	497.554	499.193	10.3039	-0.405387	-0.935127	3.92487	TRUE	0.00467369	1	conserved Plasmodium protein, unknown function
PFIT_0512300	152.533	173.043	125.553	94.7862	136.479	370.296	195.225	146.978	237.5	60.63	100.346	84.284	70.8517	79.0278	7.08944	0.826468	-1.61265	3.0655	TRUE	0.00470329	1	glutathione synthetase
PFIT_1024300	13869.5	22242.8	23762.8	24054.6	20982.4	10362.5	13044.6	13582.3	12329.8	6978.51	8189.16	7887.89	6395.76	7362.83	14.3569	-0.767822	-0.743086	4.68116	TRUE	0.0047306	1	conserved Plasmodium protein, unknown function
PFIT_1149500	121	42.699	159.886	152.18	118.941	112.446	88.7385	91.5603	97.5816	32.5886	19.1135	13.742	24.6787	22.5307	6.8981	-0.274641	-2.12654	3.11065	TRUE	0.00473736	1	serine/threonine protein kinase, FIKK family
PFIT_0929400	529.465	532.614	1091.38	1311.57	866.258	810.386	1224.59	1272.21	1102.39	2005.34	2066.17	2085.11	1996.58	2038.3	9.76158	0.334056	0.897506	10.1764	TRUE	0.00475567	1	RNA binding protein, putative
PFIT_1253400	32.2665	28.0915	40.5979	39.1319	35.022	6.78553	0	12.0474	6.27765	103.829	57.3404	68.7098	81.2008	77.77	5.13318	-2.1467	3.2951	1.3924	TRUE	0.00479789	1	Plasmodium exported protein, unknown function
PFIT_1222100	242.732	165.178	90.9694	113.483	153.091	250.095	53.2431	43.3707	115.57	15.9154	27.7145	32.9807	17.5139	23.5311	7.25666	-0.341158	-2.3614	5.04481	TRUE	0.00483492	1	transcription factor with AP2 domain(s)
PFIT_0615400	245.666	166.301	282.682	270.01	241.165	208.413	212.972	265.043	228.809	96.2501	68.8085	68.7098	94.7343	82.1257	7.91572	-0.0708345	-1.4841	1.39289	TRUE	0.00488847	1	conserved Plasmodium protein, unknown function
PFIT_1306200	139.333	139.334	147.355	131.092	139.278	193.872	195.225	202.397	197.165	462.303	538.044	491.046	485.613	494.252	7.12179	0.502719	1.32452	0.127626	TRUE	0.00492156	1	PNAS-3 related protein, putative
PFIT_0219500	2194.86	2342.83	3238.81	3348.17	2781.17	2142.29	2715.4	3084.14	2647.27	1425.56	1764.17	1561.09	1290.46	1510.32	11.4419	-0.0733931	-0.808029	3.83545	TRUE	0.00507965	1	DnaJ protein, putative
PFIT_0615800	129.799	179.785	75.9331	59.5675	111.271	350.909	248.468	202.397	267.258	63.6615	119.459	116.349	59.7065	89.7939	6.78982	1.28208	-1.5849	5.16222	TRUE	0.00508362	1	malate:quinone oxidoreductase, putative
PFIT_0536300	41.0665	137.086	46.1112	43.0451	66.8273	350.909	53.2431	33.7328	145.962	0.757875	10.5124	8.24518	0.796086	5.07789	6.06034	1.14775	-4.87318	4.40151	TRUE	0.00513878	1	Plasmodium exported protein, unknown function
PFIT_1431600	52.7998	71.9142	68.9162	48.6975	60.5819	65.9166	70.9908	69.875	68.9275	9.09449	10.5124	10.0774	11.1452	10.2074	5.9199	0.182782	-2.75149	0.19142	TRUE	0.00517464	1	conserved Plasmodium protein, unknown function
PFIT_0400500	2672.26	8483.62	3252.34	3060.77	4367.25	21102	1668.28	2168.53	8312.95	226.604	276.19	251.02	234.049	246.966	12.0925	0.92905	-5.07338	2.32665	TRUE	0.00521258	1	Plasmodium exported protein (PHISTb), unknown function
PFIT_0506500	511.131	931.513	445.073	626.328	628.511	536.057	212.972	274.681	341.237	671.477	787.475	828.182	667.917	738.763	9.29398	-0.814163	1.04902	7.21633	TRUE	0.00522462	1	conserved Plasmodium protein, unknown function
PFIT_1410900	681.264	713.523	472.89	412.19	569.967	894.721	621.169	650.56	722.15	284.961	472.102	404.93	265.893	356.972	9.15286	0.356617	-1.0305	4.74794	TRUE	0.00523666	1	cytidine diphosphate-diacylglycerol synthase
PFIT_1442800	169.399	84.2744	89.9669	88.0468	107.922	174.485	88.7385	122.884	128.702	30.315	37.2712	34.813	31.8435	33.5607	6.75305	0.295327	-1.98036	1.49415	TRUE	0.00524347	1	acid cluster protein 33 homologue, putative
PFIT_0802300	469.331	1538.29	374.904	419.581	700.526	3358.84	851.889	787.901	1666.21	89.4292	226.495	208.878	101.899	156.675	9.45188	1.25277	-3.41328	3.22628	TRUE	0.00524758	1	Plasmodium exported protein (hyp17), unknown function
PFIT_0806700	376.932	1361.87	34.5834	38.4797	452.967	526.363	88.7385	33.7328	216.278	1.51575	2.86702	1.83226	1.59217	1.9518	8.82285	-1.05873	-6.8031	3.71068	TRUE	0.00527332	1	unspecified product
PFIT_1433700	269.132	294.399	243.086	197.616	251.058	302.441	319.459	354.194	325.364	731.349	729.179	742.982	659.956	715.866	7.96961	0.37754	1.13637	0.880337	TRUE	0.0053568	1	RNA methyltransferase, putative
PFIT_0508600	472.998	489.915	513.989	527.846	501.187	317.951	532.431	590.323	480.235	232.667	214.071	216.207	206.186	217.283	8.96948	-0.0768737	-1.1291	1.67562	TRUE	0.00536499	1	conserved Plasmodium protein, unknown function
PFIT_1148500	250.799	220.237	245.091	200.008	229.034	234.586	141.982	173.483	183.35	419.105	483.571	499.291	437.051	459.754	7.83924	-0.274267	1.27963	1.01394	TRUE	0.00548445	1	conserved Plasmodium protein, unknown function
PFIT_1027800	426.065	630.373	593.682	561.543	552.916	548.659	656.665	701.159	635.494	1162.58	1413.44	1289	1083.47	1237.12	9.11084	0.195625	0.966208	1.73699	TRUE	0.00551637	1	nucleolar preribosomal assembly protein, putative
PFIT_1119900	117.333	274.173	258.624	219.356	217.371	212.29	141.982	236.129	196.8	425.925	552.379	606.479	367.792	488.144	7.76398	-0.0946634	1.26157	4.37603	TRUE	0.00555582	1	tRNA m(1)G methyltransferase, putative
PFIT_1201800.1	86.533	134.839	67.1619	41.3059	82.46	84.3345	35.4954	86.7414	68.8571	212.963	258.987	315.149	198.226	246.331	6.35583	-0.137287	1.72565	4.0949	TRUE	0.00557461	1	conserved protein, unknown function
PFIT_0509000	227.332	383.168	245.091	170.006	256.399	223.923	159.729	252.996	212.216	457.756	567.67	557.924	459.342	510.673	7.9984	-0.226619	1.22431	3.30456	TRUE	0.00573117	1	SNAP protein (soluble N-ethylmaleimide-sensitive factor Attachment Protein), putative
PFIT_0811300	288.199	151.694	275.163	322.621	259.419	241.371	230.72	219.263	230.451	101.555	72.6312	89.7808	77.2204	85.2969	8.02125	-0.172346	-1.434	1.81599	TRUE	0.00576565	1	coatomer epsilon subunit, putative
PFIT_0400200	6.59997	17.9785	10.5254	11.957	11.7652	119.231	35.4954	40.9612	65.2294	4.54725	3.82269	5.49679	7.16478	5.25788	3.55069	2.51838	-3.67299	1.23767	TRUE	0.0057965	1	stevor, pseudogene
PFIT_1303300	428.998	148.323	86.9597	140.005	201.072	120.201	17.7477	31.3233	56.4239	12.126	1.91135	3.66452	2.38826	5.02253	7.65106	-1.76135	-3.55138	4.41541	TRUE	0.00587681	1	DNA ligase I
PFIT_1001300	1509.19	1412.44	2141.41	2056.6	1779.91	996.504	1526.3	1332.44	1285.08	2427.47	2075.72	2251.85	2363.58	2279.66	10.7983	-0.485965	0.84228	3.29539	TRUE	0.00588882	1	Plasmodium exported protein (PHISTc), unknown function
PFIT_0209000	1294.33	1475.36	1538.46	1373.1	1420.31	1282.47	1508.55	1462.56	1417.86	2454	2642.44	2367.28	2643.8	2526.88	10.472	-0.00737828	0.838497	0.570763	TRUE	0.00594421	1	RING zinc finger protein, putative
PFIT_1313100	98.2663	96.6347	94.7284	76.0898	91.4298	125.048	35.4954	108.427	89.6566	16.6732	22.9362	21.071	20.6982	20.3447	6.51386	0.0512983	-2.21964	1.33364	TRUE	0.00595273	1	conserved Plasmodium protein, unknown function
PFIT_1354600	674.664	382.044	710.964	647.633	603.826	593.249	567.926	703.569	621.582	1351.29	1227.08	1091.11	1176.62	1211.53	9.23974	0.0486548	0.954261	3.01535	TRUE	0.00595801	1	serine/threonine protein phosphatase
PFIT_1404000	140.066	43.8227	42.3521	55.0021	70.3108	30.0502	17.7477	14.4569	20.7516	155.364	73.5868	76.955	151.256	114.291	6.13383	-1.68158	2.38509	3.99936	TRUE	0.00596953	1	conserved Plasmodium protein, unknown function
PFIT_1343600	83.5997	112.366	24.3086	26.3053	61.6449	142.496	17.7477	77.1034	79.1158	3.0315	22.9362	24.7355	4.77652	13.8699	5.93806	0.457219	-2.60955	8.50291	TRUE	0.0060139	1	conserved Plasmodium protein, unknown function
PFIT_1351000.1	276.466	203.382	241.833	261.097	245.694	264.636	248.468	236.129	249.744	101.555	99.39	92.5292	81.9969	93.8678	7.94137	0.0243789	-1.41328	0.412793	TRUE	0.00602689	1	conserved Plasmodium protein, unknown function
PFIT_0914200	335.865	110.119	91.9718	231.748	192.426	10.663	17.7477	14.4569	14.2892	130.354	30.5815	32.9807	189.469	95.8463	7.58822	-3.86122	2.85693	6.12129	TRUE	0.00603424	1	conserved Plasmodium protein, unknown function
PFIT_1225000	307.265	194.393	416.504	488.932	351.774	251.065	230.72	298.776	260.187	644.193	523.709	552.427	610.598	582.732	8.46227	-0.421602	1.14615	4.07146	TRUE	0.00606658	1	conserved Plasmodium protein, unknown function
PFIT_0106500	529.465	989.943	501.459	437.408	614.569	567.077	816.394	575.866	653.112	1128.48	1421.09	1420.92	986.351	1239.21	9.26031	0.0625279	0.95222	6.73152	TRUE	0.00607808	1	beta3 proteasome subunit, putative
PFIT_1149200	545.598	1869.77	773.114	816.988	1001.37	3542.05	390.449	212.034	1381.51	38.6516	96.523	104.439	40.6004	70.0535	9.96764	0.467063	-4.30473	3.55724	TRUE	0.00609462	1	antigen 332, DBL-like protein (Pf332)
PFIT_1021400	1088.26	1482.11	370.393	379.362	830.031	806.509	1011.62	862.595	893.574	1642.31	2586.05	2857.41	1504.6	2147.6	9.69472	0.101994	1.2717	11.1927	TRUE	0.00613126	1	conserved Plasmodium protein (10b antigen), unknown function
PFIT_1430700	424.598	335.974	530.279	475.888	441.685	328.614	674.412	602.371	535.132	253.888	236.051	255.601	227.681	243.305	8.78833	0.246873	-1.10858	2.98612	TRUE	0.0061365	1	diphthamide synthesis protein, putative
PFIT_0821100	7266.57	5025	7179.06	7938.56	6852.3	6040.09	7649.26	8006.71	7232.02	11908.5	11957.4	12020.6	12599.7	12121.5	12.7426	0.0763738	0.74635	2.76049	TRUE	0.0061618	1	14-3-3 protein (14-3-3I)
PFIT_1452300	11313.8	16556	12812.1	10373.4	12763.8	25383.7	26586.1	27359.7	26443.1	37663.3	50468.1	49757.8	37404.1	43823.4	13.6397	1.05089	0.728845	3.80208	TRUE	0.00620866	1	elongation factor 2
PFIT_0111600	186.266	502.275	195.973	197.399	270.478	985.841	124.234	115.655	408.577	24.252	25.8032	26.5678	31.8435	27.1166	8.07882	0.605546	-3.92321	2.66155	TRUE	0.00624887	1	Plasmodium exported protein, unknown function
PFIT_1128000	54.2665	29.2151	51.6245	52.1759	46.8205	38.7745	35.4954	65.056	46.442	196.289	198.78	201.549	169.566	191.546	5.55452	0.032584	1.99438	1.19771	TRUE	0.00627724	1	deoxyuridine 5'-triphosphate nucleotidohydrolase
PFIT_0813300	86.533	100.006	36.5882	37.8275	65.2386	184.179	17.7477	62.6465	88.191	9.09449	16.2464	18.3226	11.1452	13.7022	6.02311	0.517824	-2.76724	3.87721	TRUE	0.00632208	1	aquaporin, putative (AQP2)
PFIT_0821600	1930.86	2476.54	2831.33	2474.88	2428.4	2218.87	3017.11	3421.47	2885.81	1705.22	1809.09	1619.72	1546.8	1670.21	11.246	0.246343	-0.786532	2.70088	TRUE	0.00634892	1	DNA helicase, putative
PFIT_0516700	283.799	538.233	308.494	302.403	358.232	494.375	621.169	399.974	505.173	178.101	262.81	276.672	185.488	225.768	8.48224	0.477063	-1.14132	3.84516	TRUE	0.00635163	1	sporozoite surface antigen MB2
PFIT_0518200	211.932	344.963	147.355	131.744	208.999	584.525	301.711	303.595	396.61	128.839	207.381	214.375	103.491	163.521	7.70182	0.954705	-1.30424	6.81976	TRUE	0.00637136	1	RAP protein, putative
PFIT_0605600	2851.19	2188.89	3467.86	3463.83	2992.94	2632.79	3478.55	3898.54	3336.63	1870.43	2038.45	2110.77	1776.86	1949.13	11.5478	0.154317	-0.773583	3.53453	TRUE	0.00637945	1	coatomer alpha subunit, putative
PFIT_1134500	538.265	367.436	713.22	753.289	593.053	467.232	337.206	424.069	409.503	847.304	830.48	859.331	817.581	838.674	9.21433	-0.510672	1.0083	3.4308	TRUE	0.00640086	1	RNA (uracil-5-)methyltransferase, putative
PFIT_1350300	148.866	86.5217	164.898	123.918	131.051	164.792	230.72	192.759	196.09	444.872	464.457	545.098	439.44	473.467	7.03778	0.543532	1.30573	1.8447	TRUE	0.00641886	1	conserved Plasmodium protein, unknown function
PFIT_1306800	338.065	466.318	241.081	423.929	367.349	354.786	301.711	298.776	318.424	84.8819	176.8	145.665	134.539	135.471	8.51985	-0.197433	-1.24172	3.2578	TRUE	0.00643941	1	DNA-directed RNA polymerase alpha chain, putative
PFIT_1316000	220.732	186.527	205.496	177.398	197.538	196.78	106.486	168.664	157.31	375.906	419.54	412.259	425.906	408.403	7.62586	-0.263555	1.3115	1.00821	TRUE	0.0064438	1	sec20 homolog, putative
PFIT_1205400	2906.92	3045.12	4070.82	5093.24	3779.02	1539.35	1668.28	1896.26	1701.3	3125.47	2654.86	2677.85	3334.01	2948.05	11.8842	-1.15126	0.792636	4.16783	TRUE	0.00644941	1	high mobility group protein B3, putative (HMGB3)
PFIT_0400600	18.3333	30.3388	85.2055	125.222	64.7749	13.5711	35.4954	28.9138	25.9934	151.575	107.035	89.7808	136.927	121.329	6.02785	-1.48326	2.3786	6.02495	TRUE	0.00648068	1	acyl-CoA synthetase
PFIT_1476200	677.597	1267.49	537.045	388.058	717.547	1030.43	780.899	686.702	832.678	318.307	418.585	428.749	233.253	349.724	9.48502	0.220677	-1.25599	6.35928	TRUE	0.00655551	1	conserved Plasmodium protein, unknown function
PFIT_0619200	166.466	33.7098	38.0918	82.8292	80.2742	61.0698	17.7477	14.4569	31.0915	3.78937	1.91135	3.66452	3.98043	3.33642	6.3268	-1.28067	-3.30256	3.08274	TRUE	0.00657872	1	conserved Plasmodium protein, unknown function
PFIT_0936600	771.464	549.469	1277.33	877.207	868.867	2005.61	1402.07	1264.98	1557.55	2597.24	2986.48	3012.24	2525.19	2780.28	9.76514	0.84762	0.828209	7.04095	TRUE	0.00659726	1	ring-exported protein 2
PFIT_1022600	44.7332	68.5432	62.6511	60.0023	58.9824	46.5294	35.4954	55.4181	45.8143	3.78937	9.55673	6.41292	3.98043	5.93486	5.88204	-0.332737	-2.98762	0.803194	TRUE	0.0066021	1	dynein heavy chain, putative
PFIT_1006000	54.9998	33.7098	27.0653	23.6966	34.8678	90.1506	53.2431	26.5043	56.6327	5.30512	5.73404	5.49679	7.96086	6.1242	5.12111	0.716346	-3.22204	1.22804	TRUE	0.00661408	1	conserved Plasmodium protein, unknown function
PFIT_0209200	24.1999	41.5754	63.1523	70.6549	49.8956	34.897	35.4954	57.8276	42.74	3.0315	7.64538	1.83226	6.36869	4.71946	5.6439	-0.206834	-3.20107	1.86047	TRUE	0.0067211	1	unspecified product
PFIT_0911600	276.466	285.409	233.062	232.183	256.78	316.981	88.7385	171.073	192.264	79.5768	76.4538	57.7162	85.9773	74.9311	8.00351	-0.339039	-1.43642	3.27286	TRUE	0.00682089	1	conserved Plasmodium protein, unknown function
PFIT_1210100	32.2665	23.5968	46.863	53.6977	39.106	32.9583	35.4954	28.9138	32.4558	4.54725	0	0.916131	3.98043	2.36095	5.29257	-0.284964	-3.74314	3.54846	TRUE	0.00683764	1	conserved Plasmodium protein, unknown function
PFIT_1439600	830.13	496.657	226.296	270.662	455.936	923.802	248.468	414.431	528.9	97.0079	170.11	150.245	95.5304	128.223	8.83186	0.231909	-2.06174	4.67147	TRUE	0.00685022	1	metacaspase-like protein
PFIT_1121900	1704.99	2002.36	2499.53	3293.17	2375.01	628.146	1064.86	1185.47	959.491	2126.6	1489.89	1409.93	1954.39	1745.2	11.2143	-1.32071	0.87576	7.34252	TRUE	0.00685486	1	conserved Plasmodium protein, unknown function
PFIT_1116200	2832.12	3114.78	2509.3	2410.09	2716.57	2308.05	2928.37	3120.28	2785.57	1523.33	1931.42	1735.15	1299.21	1622.28	11.4073	0.0339488	-0.777553	2.60676	TRUE	0.00686948	1	cysteine proteinase falcipain 3
PFIT_0619400	258.132	316.872	246.845	218.269	260.03	152.19	212.972	216.853	194.005	490.345	430.053	411.343	473.671	451.353	8.02073	-0.444184	1.24168	1.10538	TRUE	0.00690034	1	cleavage stimulation factor subunit 1-like protein, putative
PFIT_0517700	22.7332	135.963	105.504	140.658	101.214	95.9668	266.215	166.254	176.146	42.441	48.7393	66.8776	35.8239	48.4704	6.66224	0.736553	-1.80086	6.80997	TRUE	0.00691983	1	f-actin capping protein beta subunit, putative
PFIT_0218800.1	90.933	79.7798	50.6221	57.1761	69.6277	155.098	17.7477	91.5603	88.1353	258.435	346.909	338.968	234.049	294.591	6.11558	0.519153	1.56757	5.53998	TRUE	0.00697516	1	ribosome associated membrane protein RAMP4, putative
PFIT_1440700	1808.39	521.378	1505.63	3172.95	1752.09	232.647	266.215	378.289	292.384	65.1772	17.2021	14.6581	67.6673	41.1762	10.775	-2.58133	-2.82799	4.0985	TRUE	0.00698841	1	CCAAT-binding transcription factor, putative
PFIT_1442000	82.8663	148.323	67.1619	53.4803	87.9579	559.322	88.7385	84.3319	244.131	6.063	10.5124	19.2387	11.9413	11.9389	6.45741	1.48637	-4.36738	2.04352	TRUE	0.00702016	1	major facilitator superfamily, putative
PFIT_1026100	1677.86	866.341	1348.5	3663.83	1889.13	134.741	230.72	284.319	216.593	2136.45	410.939	462.646	3150.91	1540.24	10.8837	-3.12935	2.8347	6.03449	TRUE	0.007048	1	conserved Plasmodium protein, unknown function
PFIT_0413700	137.133	101.129	116.531	88.9164	110.927	140.557	70.9908	161.435	124.328	34.8622	36.3156	41.2259	25.4748	34.4696	6.7931	0.216691	-1.90335	1.25869	TRUE	0.00711247	1	conserved Plasmodium protein, unknown function
PFIT_0628100	598.398	642.733	548.823	439.582	557.384	774.52	496.936	578.276	616.577	1136.05	1328.39	1319.23	1009.44	1198.28	9.12128	0.170435	0.934926	2.4313	TRUE	0.00717849	1	DnaJ protein, putative
PFIT_0618100	1273.79	1113.55	1364.29	1487.01	1309.66	1059.51	1437.56	1662.54	1386.54	2626.04	2353.82	2283.91	2518.02	2445.45	10.3555	0.0775972	0.822776	2.19349	TRUE	0.00720936	1	conserved Plasmodium protein, unknown function
PFIT_0214300	362.265	121.355	69.4174	192.833	186.468	6.78553	17.7477	19.2759	14.603	199.321	25.8032	31.1485	329.58	146.463	7.54246	-3.77186	3.42446	7.02039	TRUE	0.00722931	1	rhoptry neck protein 6 (RON6)
PFIT_1420900	302.865	210.124	355.357	396.319	316.166	272.391	425.945	337.328	345.221	148.543	157.686	141.084	125.782	143.274	8.30675	0.0964276	-1.24074	2.00225	TRUE	0.00726289	1	YTH domain-containing protein, putative
PFIT_1012700	558.798	359.571	209.756	249.14	344.316	758.041	248.468	202.397	402.968	99.2816	100.346	87.0324	127.374	103.508	8.42675	0.245973	-1.97895	3.92049	TRUE	0.00737245	1	conserved Plasmodium protein, unknown function
PFIT_1133000	2721.39	4239.56	3345.07	3641.88	3486.97	3091.29	3194.59	3274.49	3186.79	5212.66	5737.86	5462.89	5109.28	5380.67	11.7676	-0.12993	0.75586	1.77471	TRUE	0.00744067	1	TCP-1/cpn60 chaperonin family, putative
PFIT_1475000	935.73	1171.98	1411.4	1427.66	1236.69	969.362	1579.55	1274.62	1274.51	694.971	687.129	655.034	740.36	694.373	10.2729	0.0259886	-0.859233	2.80812	TRUE	0.00750783	1	conserved Plasmodium protein, unknown function
PFIT_0102800	3164.32	2416.99	5273.22	8268.36	4780.72	1988.16	2289.45	2527.55	2268.39	6181.98	4473.51	4364.45	6329.68	5337.4	12.2233	-1.07626	1.23491	6.42577	TRUE	0.00753401	1	ubiquitin carboxyl-terminal hydrolase 1, putative (UBP1)
PFIT_0629500	562.464	276.42	271.906	211.095	330.471	566.107	390.449	421.659	459.405	214.478	217.893	209.794	202.206	211.093	8.36679	0.493166	-1.13827	4.54246	TRUE	0.00756722	1	conserved Plasmodium protein, unknown function
PFIT_0412600	60.1331	40.4517	24.3086	18.0442	35.7344	129.894	17.7477	16.8664	54.8362	4.54725	6.68971	5.49679	2.38826	4.7805	5.1556	0.691123	-3.59392	3.05142	TRUE	0.00766026	1	conserved Plasmodium membrane protein, unknown function
PFIT_1127100	5036.51	9264.57	5226.35	4756.7	6071.03	5257.82	5324.31	4303.34	4961.82	8053.93	8590.54	8352.37	7960.07	8239.23	12.5673	-0.292296	0.733238	5.80735	TRUE	0.00778533	1	40S ribosomal protein S18, putative
PFIT_1143100	414.332	248.329	315.26	220.008	299.482	317.951	496.936	455.392	423.426	821.536	919.357	860.247	793.698	848.71	8.22581	0.473914	1.02934	3.18225	TRUE	0.0078473	1	coproporphyrinogen III oxidase
PFIT_0518400	466.398	588.797	342.075	281.315	419.646	701.818	656.665	414.431	590.971	985.237	1374.26	1263.34	913.111	1133.99	8.70928	0.48813	0.949602	6.10729	TRUE	0.00786513	1	proteasome subunit beta type 1, putative
PFIT_0211900	1872.19	1839.43	2484.49	2733.58	2232.42	1660.52	1668.28	1792.65	1707.15	985.237	961.407	966.518	1019.79	983.237	11.1249	-0.386482	-0.797019	1.72862	TRUE	0.00789154	1	conserved Plasmodium protein, unknown function
PFIT_0209100	4164.58	4101.35	4287.84	4162.98	4179.19	5604.85	6513.4	6488.74	6202.33	10087.3	10701.6	10416.4	9864.31	10267.4	12.029	0.568407	0.728339	0.32253	TRUE	0.00798564	1	ATP-dependent RNA helicase UAP56
PFIT_1316600	82.8663	131.468	39.3449	34.1317	71.9528	307.288	70.9908	122.884	167.054	22.7362	43.961	43.0582	18.31	32.0163	6.16273	1.2605	-2.42437	4.24847	TRUE	0.00799136	1	conserved Plasmodium protein, unknown function
PFIT_1241700	41.0665	126.973	27.3159	22.3922	54.437	79.4877	53.2431	24.0948	52.2752	174.311	246.564	218.955	140.907	195.184	5.74526	-0.0191601	1.88225	8.41258	TRUE	0.00800142	1	conserved Plasmodium protein, unknown function
PFIT_0320800	347.599	147.199	93.9766	120.222	177.249	275.299	53.2431	26.5043	118.349	16.6732	14.3351	15.5742	19.1061	16.4222	7.46889	-0.540665	-2.89003	4.30933	TRUE	0.00808863	1	ATP-dependent RNA helicase, putative
PFIT_0507700	331.465	322.49	371.145	342.404	341.876	403.254	372.702	330.099	368.685	653.288	862.973	871.241	644.83	758.083	8.41793	0.108511	1.03958	1.0139	TRUE	0.00814275	1	nuclear protein localization protein 4, putative
PFIT_1443500	1003.93	932.637	1260.29	1410.27	1151.78	992.626	1384.32	1033.67	1136.87	1925	2196.14	1996.25	1879.56	1999.24	10.1706	-0.0375043	0.832067	2.4813	TRUE	0.00818872	1	tRNA binding protein, putative
PFIT_1417500	1295.79	850.61	1480.57	1795.94	1355.73	588.403	976.123	1108.36	890.963	501.713	475.925	447.988	478.448	476.019	10.4059	-0.617327	-0.89362	5.45981	TRUE	0.00831458	1	NADP-specific glutamate dehydrogenase (GDH1)
PFIT_1411300	1389.66	1294.45	1950.95	1658.11	1573.29	1185.53	1242.34	1438.46	1288.78	798.042	600.163	750.311	757.874	726.598	10.6202	-0.286654	-0.828349	2.12642	TRUE	0.00838167	1	conserved Plasmodium protein, unknown function
PFIT_1317600	263.999	92.14	59.1426	55.8717	117.788	63.9779	53.2431	62.6465	59.9558	227.362	184.445	187.807	195.837	198.863	6.87522	-0.93925	1.69981	6.51893	TRUE	0.00842549	1	chromosome segregation protein, putative
PFIT_0414700	393.065	535.985	113.023	116.309	289.595	630.085	461.44	505.991	532.506	165.217	306.771	287.665	121.005	220.164	8.17181	0.894634	-1.28493	12.9115	TRUE	0.00846025	1	glutamyl-tRNA(Gln) amidotransferase subunit A, putative
PFIT_1036100	8230.17	11650.1	12897.1	15392.1	12042.4	6961.96	9140.06	9640.34	8580.79	13822.9	13560	14193.6	14562.8	14034.8	13.5559	-0.490249	0.711045	4.52183	TRUE	0.00849408	1	conserved Plasmodium protein, unknown function
PFIT_1205900	138.599	53.9356	34.0822	74.1333	75.1876	24.234	35.4954	26.5043	28.7446	188.711	65.9414	58.6324	218.128	132.853	6.23069	-1.46393	2.28791	5.35878	TRUE	0.00853234	1	conserved Plasmodium protein, unknown function
PFIT_0309700	266.199	447.216	678.636	843.51	558.89	320.859	408.197	373.47	367.509	716.191	755.937	706.337	736.38	728.711	9.12912	-0.625936	1.00601	7.0174	TRUE	0.00854627	1	YTH domain-containing protein, putative
PFIT_0101100	58.6664	430.361	118.786	145.006	188.205	347.032	141.982	89.1508	192.721	28.0414	18.1578	31.1485	36.62	28.4919	7.55436	0.0502914	-2.77151	3.90526	TRUE	0.00854653	1	serine/threonine protein kinase, FIKK family
PFIT_0216000	1468.86	1122.54	1590.59	2093.12	1568.78	1044	1206.84	1404.73	1218.52	716.191	676.617	659.614	687.023	684.861	10.6163	-0.365746	-0.830788	3.03609	TRUE	0.00858635	1	MtN3-like protein
PFIT_1126400	156.933	93.2637	214.267	178.485	160.737	249.126	266.215	306.004	273.782	604.026	655.592	614.724	546.911	605.313	7.33464	0.764506	1.14233	2.76538	TRUE	0.00863225	1	small nuclear ribonucleoprotein D1, putative
PFIT_0214000	431.932	122.479	184.194	554.369	323.243	15.5098	0	33.7328	16.4142	223.573	18.1578	27.4839	339.133	152.087	8.33705	-4.06547	2.97795	10.569	TRUE	0.0086624	1	serine/threonine protein kinase, putative
PFIT_1437900	72.5997	42.699	47.8654	43.6973	51.7154	57.1923	106.486	74.694	79.4575	12.126	10.5124	16.4904	13.5335	13.1656	5.69202	0.577344	-2.55071	0.679229	TRUE	0.00868858	1	conserved Plasmodium protein, unknown function
PFIT_1339200	57.9331	86.5217	59.8944	64.3503	67.1749	62.0392	53.2431	89.1508	68.1444	215.236	256.12	262.93	181.508	228.949	6.06642	0.0687312	1.70351	1.04261	TRUE	0.00870251	1	secreted ookinete protein, putative
PFIT_0809900	95.333	157.312	139.336	96.308	122.072	198.719	230.72	231.31	220.25	438.051	590.606	588.156	423.518	510.083	6.92877	0.844537	1.22106	1.97069	TRUE	0.00874098	1	gas41 homologue, putative
PFIT_0915500	8252.17	9165.68	11267.7	9292.31	9494.46	11001.3	12423.4	12102.8	11842.5	18036.7	20818.4	20234.6	18054.4	19286	13.2129	0.31816	0.70417	1.33333	TRUE	0.00886336	1	6-phosphofructokinase
PFIT_1035700	265.466	151.694	165.9	417.19	250.062	8.72426	0	31.3233	13.3492	132.628	14.3351	15.5742	191.857	88.5985	7.96708	-3.95548	2.45956	13.0889	TRUE	0.00894058	1	probable protein, unknown function
PFIT_1450800	148.866	84.2744	132.57	146.745	128.114	84.3345	106.486	101.198	97.3396	28.0414	17.2021	31.1485	24.6787	25.2677	7.00284	-0.413956	-1.92877	0.982952	TRUE	0.00897779	1	conserved Plasmodium protein, unknown function
PFIT_0601900	178.933	134.839	281.429	275.01	217.553	137.649	53.2431	134.931	108.608	278.14	294.347	316.981	306.493	298.99	7.76896	-0.894393	1.34934	3.48184	TRUE	0.00901972	1	conserved Plasmodium protein, unknown function
PFIT_0209300	68.1997	116.861	80.9452	51.0889	79.2736	220.045	159.729	127.703	169.159	371.359	502.684	466.311	364.608	426.24	6.30005	1.11877	1.3165	3.17432	TRUE	0.00902155	1	secretory complex protein 61 gamma subunit
PFIT_1423300	190.666	123.602	125.052	139.136	144.614	177.393	159.729	175.892	171.005	50.7776	64.0301	54.9679	54.93	56.1764	7.17581	0.250277	-1.61469	0.547976	TRUE	0.00902892	1	DnaJ protein, putative
PFIT_1451500	582.998	512.388	578.395	538.716	553.124	858.855	1135.85	1130.05	1041.58	544.154	529.443	641.292	499.146	553.509	9.11171	0.905686	-0.905016	0.970889	TRUE	0.00925539	1	DNA polymerase delta interacting protein, putative
PFIT_1033400	432.665	376.426	404.977	342.839	389.227	427.489	567.926	491.534	495.65	247.067	214.071	246.439	222.108	232.421	8.60426	0.333645	-1.07722	0.604795	TRUE	0.00928885	1	Sec1 family protein, putative
PFIT_0217900	394.532	498.904	399.463	365.014	414.478	598.096	709.908	725.254	677.753	297.087	385.136	371.949	296.144	337.579	8.69399	0.705751	-1.00101	1.15263	TRUE	0.00929453	1	small nuclear ribonucleoprotein Sm D2, putative
PFIT_1402900	63.7997	64.0486	72.6752	47.1757	61.9248	122.14	88.7385	93.9698	101.616	299.36	310.594	305.988	275.446	297.847	5.95118	0.746489	1.52071	0.652995	TRUE	0.00937965	1	conserved Plasmodium protein, unknown function
PFIT_1351600	560.264	603.405	504.717	510.889	544.819	721.205	798.646	693.931	737.927	345.591	440.565	433.33	290.572	377.514	9.08897	0.431582	-0.960575	1.33014	TRUE	0.00938438	1	conserved Plasmodium protein, unknown function
PFIT_1032800	2738.99	4282.26	2769.43	2175.52	2991.55	3602.15	3354.31	3127.51	3361.32	5042.14	6114.4	6337.79	4859.31	5588.41	11.546	0.169111	0.733063	5.02298	TRUE	0.00940784	1	haloacid dehalogenase-like hydrolase, putative
PFIT_1345700	417.265	460.7	503.213	517.846	474.756	361.572	372.702	501.172	411.815	870.798	827.613	755.808	814.396	817.154	8.89167	-0.195496	0.978325	0.958663	TRUE	0.00946769	1	conserved Plasmodium protein, unknown function
PFIT_0304100	872.663	597.786	1100.15	1173.96	936.14	769.673	834.142	722.845	775.553	403.947	517.019	433.33	298.532	413.207	9.87201	-0.27942	-0.902283	4.36577	TRUE	0.00960577	1	EH (Eps15 homology) protein
PFIT_0610700	208.999	128.097	287.944	269.141	223.545	472.079	496.936	650.56	539.858	209.931	296.259	255.601	249.175	252.741	7.80892	1.2728	-1.10054	3.31624	TRUE	0.00976647	1	60S ribosomal protein L39, putative
PFIT_0517000	3287.52	6096.97	4385.07	3394.69	4291.07	6630.43	5271.07	5493.62	5798.37	8802.71	10485.6	10329.4	8381.2	9499.73	12.0668	0.436836	0.710064	5.41523	TRUE	0.00978059	1	60S ribosomal protein L8, putative
PFIT_0536800	1537.06	3727.18	2057.46	1864.42	2296.53	2132.6	2111.98	2011.92	2085.5	1013.28	1030.22	1258.76	999.885	1075.54	11.1647	-0.13883	-0.955071	4.53725	TRUE	0.00981576	1	erythrocyte membrane protein 1 (PfEMP1), pseudogene (VAR1CSA)
PFIT_1328400	1369.86	1323.67	597.691	734.593	1006.45	2762.68	834.142	725.254	1440.69	338.77	367.934	375.614	362.219	361.134	9.97473	0.523051	-2.00141	3.42549	TRUE	0.0098232	1	myosin C
PFIT_1301300	4910.38	2085.51	1548.23	2042.47	2646.65	4194.43	940.628	903.556	2012.87	447.146	350.732	393.02	437.051	406.987	11.3699	-0.391278	-2.30974	3.91866	TRUE	0.00987142	1	gamete antigen 27/25
PFIT_0931500	1422.66	1121.41	2656.41	3128.81	2082.32	1490.88	1331.08	1474.6	1432.19	2720.77	2515.33	2512.03	2482.99	2557.78	11.0252	-0.536925	0.832417	8.74175	TRUE	0.010312	1	nucleolar protein Nop52, putative
PFIT_1136100	409.198	416.877	408.986	321.751	389.203	473.049	550.179	510.81	511.346	234.183	234.14	280.336	232.457	245.279	8.60374	0.386602	-1.05218	0.598864	TRUE	0.0103401	1	conserved Plasmodium protein, unknown function
PFIT_0412900	13.9333	4.49464	11.7784	12.8266	10.7582	29.0809	17.7477	16.8664	21.2316	121.26	117.548	148.413	110.656	124.469	3.4461	1.02815	2.48533	1.35071	TRUE	0.0105314	1	Rab5-interacting protein, putative
PFIT_1356100	10552.6	16390.8	10847.7	8619.68	11602.7	20642.6	18155.9	17709.7	18836	27526	33822.2	33226.2	26399	30243.4	13.502	0.699524	0.682807	5.10573	TRUE	0.0105412	1	elongation factor 1-alpha
PFIT_0422900	2169.92	7897.07	4550.47	3412.09	4507.39	4347.59	5661.52	7141.71	5716.94	2128.11	3101.16	2985.67	2125.55	2585.12	12.1379	0.343048	-1.14496	6.76494	TRUE	0.0106465	1	serine/threonine protein kinase, FIKK family
PFIT_0212500	607.198	982.078	638.54	606.327	708.536	1091.5	1189.1	1050.53	1110.38	573.711	646.035	645.872	566.814	608.108	9.4672	0.644939	-0.864076	2.14155	TRUE	0.0106511	1	heat shock protein 40, putative
PFIT_1252500	246.399	346.087	323.28	331.969	311.934	2045.35	1064.86	1043.31	1384.51	272.077	867.751	690.763	285.795	529.096	8.28514	2.15581	-1.394	5.74376	TRUE	0.0106973	1	conserved Plasmodium protein, unknown function
PFIT_1341300	859.463	1710.21	1191.87	981.776	1185.83	1384.25	2342.7	2445.62	2057.52	1070.88	1342.72	1282.58	1079.49	1193.92	10.2106	0.788397	-0.777682	6.67117	TRUE	0.0107048	1	aconitate hydratase
PFIT_1473000	266.932	258.442	395.955	372.405	323.433	217.137	177.477	245.767	213.46	514.597	416.673	429.665	530.99	472.981	8.33945	-0.57264	1.11901	1.66245	TRUE	0.0107536	1	conserved Plasmodium protein, unknown function
PFIT_1351500	54.2665	65.1722	75.1813	48.4801	60.775	115.354	141.982	96.3793	117.905	28.7992	28.6702	28.4001	24.6787	27.637	5.9252	0.934524	-2.07138	0.389214	TRUE	0.0108553	1	conserved Plasmodium protein, unknown function
PFIT_0726500	30.0665	69.6668	22.805	20.8704	35.8522	121.17	88.7385	19.2759	76.3949	15.9154	6.68971	11.9097	13.5335	12.0121	5.15454	1.09166	-2.65687	3.50149	TRUE	0.0108603	1	conserved Plasmodium protein, unknown function
PFIT_1465600	1204.13	642.733	443.57	511.106	700.384	810.386	266.215	281.909	452.837	135.66	145.262	120.013	155.237	139.043	9.45161	-0.608968	-1.72319	4.00564	TRUE	0.0109162	1	conserved Plasmodium membrane protein, unknown function
PFIT_1310800	555.131	328.108	434.548	482.192	449.995	476.926	425.945	508.401	470.424	247.825	243.697	216.207	214.147	230.469	8.81452	0.0727232	-1.03881	1.31705	TRUE	0.0109424	1	conserved Plasmodium protein, unknown function
PFIT_0101400	1346.39	1881	1360.53	1018.3	1401.56	1524.81	1242.34	1611.94	1459.7	2569.19	2608.99	2522.11	2333.33	2508.4	10.4518	0.0693193	0.77145	3.23104	TRUE	0.0109894	1	aspartate--tRNA ligase
PFIT_1339800	714.997	1030.4	724.497	661.329	782.805	1518.02	1135.85	1057.76	1237.21	517.628	896.421	846.505	519.048	694.901	9.61126	0.668038	-0.839118	5.2565	TRUE	0.0109975	1	RNA lariat debranching enzyme, putative
PFIT_1102000	90.933	269.678	68.9162	75.2202	126.187	700.849	17.7477	7.22845	241.942	1.51575	4.77837	7.32905	1.59217	3.80383	6.97867	0.949735	-6.00565	3.86329	TRUE	0.0111023	1	Pfmc-2TM Maurer's cleft two transmembrane protein
PFIT_1240200	0	13.4839	3.50846	5.65239	5.66119	75.6102	0	0	25.2034	0	0	0	0	0	2.49341	2.21482	-34.2289	3.9948	TRUE	0.0111272	1	rifin (RIF)
PFIT_0801400	752.397	409.012	912.45	787.421	715.32	302.441	425.945	465.03	397.805	932.944	611.631	548.762	929.033	755.592	9.48421	-0.862828	0.940424	6.57184	TRUE	0.0111891	1	Plasmodium exported protein (PHISTa), unknown function
PFIT_1123300	244.932	197.764	267.896	270.445	245.259	222.953	248.468	187.94	219.787	514.597	456.812	415.007	527.805	478.555	7.93991	-0.181513	1.14428	0.891707	TRUE	0.0112045	1	conserved Plasmodium protein, unknown function
PFIT_1253700	27.1332	21.3495	54.6317	51.7411	38.7139	15.5098	17.7477	9.63793	14.2985	93.9764	83.1436	89.7808	82.793	87.4235	5.28269	-1.51884	2.68615	1.19672	TRUE	0.011244	1	Plasmodium exported protein (PHISTa), unknown function
PFIT_1201700	296.265	610.147	359.868	238.922	376.301	433.305	408.197	424.069	421.857	201.595	217.893	208.878	170.362	199.682	8.55274	0.17145	-1.08287	3.77688	TRUE	0.0112675	1	ATP-dependent RNA helicase, putative
PFIT_1333400	196.533	158.436	109.013	87.3946	137.844	180.301	319.459	252.996	250.918	68.2087	110.858	122.762	64.483	91.5778	7.10316	0.836318	-1.42388	3.49599	TRUE	0.011283	1	conserved Plasmodium protein, unknown function
PFIT_1116300	170.133	230.35	289.699	357.84	262.005	100.814	212.972	183.121	165.636	318.307	372.712	464.478	320.823	369.08	8.03591	-0.732151	1.2238	4.02382	TRUE	0.0113435	1	transcription factor with AP2 domain(s), putative
PFIT_0833600	315.332	565.2	458.355	447.408	446.574	881.15	532.431	551.771	655.117	300.876	399.471	349.962	308.085	339.599	8.80215	0.571874	-0.966656	3.20314	TRUE	0.0114014	1	Plasmodium exported protein (hyp9), unknown function
PFIT_0529700	456.865	618.012	595.185	445.017	528.77	775.489	638.917	773.444	729.283	362.264	405.205	380.194	389.286	384.237	9.04596	0.47475	-0.934936	1.05867	TRUE	0.0114033	1	conserved Plasmodium protein, unknown function
PFIT_0113100	51.3331	183.156	44.1064	40.4363	79.758	412.948	35.4954	19.2759	155.906	1.51575	3.82269	8.24518	4.77652	4.59003	6.31588	0.984746	-5.10478	3.06898	TRUE	0.0115266	1	Plasmodium exported protein, unknown function, pseudogene
PFIT_1349000	271.332	222.484	265.39	250.662	252.467	265.605	212.972	252.996	243.858	112.165	82.1879	104.439	105.083	100.969	7.98042	-0.034378	-1.28777	0.47615	TRUE	0.0115325	1	nucleolar preribosomal associated cytoplasmic ATPase, putative
PFIT_1352500	676.864	737.12	388.938	351.318	538.56	608.759	585.674	438.526	544.32	222.057	326.84	297.743	249.175	273.954	9.07041	0.0120045	-0.985145	4.74325	TRUE	0.0115781	1	conserved Plasmodium protein, unknown function
PFIT_1310600	398.932	291.028	454.095	406.972	387.757	670.798	674.412	751.759	698.99	1080.73	1510.92	1524.44	1029.34	1286.36	8.60107	0.850982	0.876856	2.66323	TRUE	0.0117277	1	clathrin-adaptor medium chain, putative
PFIT_1442400	1244.46	1182.09	1538.46	1289.61	1313.66	2478.66	1703.78	1831.21	2004.55	3136.84	3545.55	3887.14	2946.32	3378.96	10.3598	0.617818	0.744679	2.41726	TRUE	0.0117512	1	60S ribosomal protein L1, putative
PFIT_0609700	3292.65	2650.71	4251.5	4598.22	3698.27	3389.86	4099.72	4274.42	3921.33	6320.67	6470.86	6333.21	6399.74	6381.12	11.8531	0.0822809	0.704188	3.48049	TRUE	0.0117561	1	transketolase
PFIT_1330400	1217.33	1345.02	950.793	942.644	1113.95	934.465	976.123	1224.02	1044.87	579.016	596.34	582.659	602.637	590.163	10.1206	-0.0876644	-0.827976	1.59578	TRUE	0.0119351	1	DEAD box helicase, putative
PFIT_1353100	569.798	585.426	471.136	350.448	494.202	825.896	745.403	855.366	808.889	1320.22	1616.04	1683.85	1227.57	1461.92	8.9469	0.72009	0.846549	2.7594	TRUE	0.011984	1	proteasome subunit, putative
PFIT_1019400	198.733	94.3873	45.8606	87.612	106.648	85.3038	0	16.8664	34.0567	7.57875	2.86702	3.66452	11.1452	6.31387	6.73532	-1.45347	-2.61437	6.81594	TRUE	0.0120197	1	autophagy-related protein 8 (ATG8)
PFIT_0814900	40.3332	44.9464	72.174	52.8281	52.5704	111.477	230.72	163.845	168.68	47.7461	41.0939	65.0453	31.8435	46.4322	5.72016	1.63934	-1.82297	1.71775	TRUE	0.0120951	1	conserved Plasmodium protein, unknown function
PFIT_1450500	817.663	727.007	1097.4	1270.7	978.192	461.416	550.179	679.474	563.69	1165.61	932.737	843.757	1157.51	1024.9	9.93528	-0.796382	0.862532	3.96288	TRUE	0.0121243	1	transcription factor IIIb subunit, putative
PFIT_1440100	1498.19	2078.77	1578.81	1144.39	1575.04	1997.85	2289.45	2257.69	2181.66	3449.09	3910.61	3700.25	3437.5	3624.36	10.6203	0.468229	0.734988	3.00399	TRUE	0.0122058	1	thioredoxin peroxidase 1
PFIT_1406200	95.333	77.5325	43.6051	46.5235	65.7485	56.223	35.4954	28.9138	40.2107	9.09449	3.82269	7.32905	4.77652	6.25569	6.03632	-0.679782	-2.70782	1.28571	TRUE	0.0122612	1	sybindin-like protein, putative
PFIT_0101800	417.998	559.582	451.589	367.623	449.198	325.706	425.945	387.927	379.859	776.063	796.076	664.195	698.964	733.824	8.80984	-0.25984	0.969291	1.35507	TRUE	0.0123145	1	conserved Plasmodium protein, unknown function
PFIT_1432400	900.53	706.781	1286.85	1517.45	1102.9	645.595	638.917	930.06	738.191	1580.93	1159.23	1157.07	1371.66	1317.22	10.1087	-0.569003	0.823683	6.15965	TRUE	0.0123534	1	conserved Plasmodium protein, unknown function
PFIT_1137200.2	1649.26	1591.1	1684.31	1826.59	1687.82	1190.38	2076.48	1891.44	1719.43	2708.64	2967.36	2873.9	2890.59	2860.13	10.7211	0.0128622	0.747845	2.5632	TRUE	0.0123923	1	casein kinase 1
PFIT_0912500	714.264	727.007	630.771	605.023	669.266	812.325	993.871	898.737	901.644	455.483	558.113	511.201	429.887	488.671	9.38583	0.42226	-0.875599	0.85362	TRUE	0.012593	1	conserved Plasmodium protein, unknown function
PFIT_0110800	74.7997	133.715	51.1233	53.4803	78.2797	158.975	35.4954	43.3707	79.2805	15.1575	19.1135	27.4839	15.1256	19.2201	6.28554	0.105419	-2.12828	3.75083	TRUE	0.0125958	1	multidrug resistance-associated protein 1
PFIT_0531500	455.398	367.436	485.671	523.281	457.947	537.026	692.16	691.521	640.236	1184.56	1159.23	1126.84	1201.29	1167.98	8.84054	0.471559	0.877718	1.16561	TRUE	0.0127283	1	methionine aminopeptidase 1a, putative
PFIT_0219700	65.9997	288.78	63.1523	71.7419	122.419	442.029	17.7477	31.3233	163.7	3.78937	7.64538	7.32905	9.55304	7.07921	6.9344	0.440566	-4.55213	3.44443	TRUE	0.0127426	1	Plasmodium exported protein, unknown function
PFIT_0608300	94.5996	148.323	51.6245	45.8713	85.1046	107.599	70.9908	31.3233	69.9711	222.057	245.608	211.626	182.304	215.399	6.40033	-0.254458	1.60488	5.71497	TRUE	0.0127514	1	mitochondrial cardiolipin synthase, putative
PFIT_0621600	82.8663	239.339	189.206	156.528	166.985	177.393	248.468	243.358	223.073	78.0611	98.4343	103.523	54.93	83.737	7.38239	0.403467	-1.39907	3.47789	TRUE	0.0127788	1	conserved Plasmodium membrane protein, unknown function
PFIT_1364000	158.399	362.942	359.367	397.624	319.583	137.649	212.972	255.405	202.009	469.124	424.319	485.549	355.851	433.711	8.32111	-0.680959	1.12039	5.00809	TRUE	0.0127961	1	conserved Plasmodium protein, unknown function
PFIT_1419500	16.8666	10.1129	0.250604	0.434799	6.91623	10.663	35.4954	19.2759	21.8114	0	0	0.916131	0	0.229033	2.77253	1.61241	-6.56809	4.64233	TRUE	0.0128056	1	5S ribosomal RNA
PFIT_0609400	32.9999	34.8334	55.6341	32.6099	39.0193	62.0392	35.4954	28.9138	42.1494	167.49	187.312	148.413	160.013	165.807	5.28986	0.165593	1.91786	1.33898	TRUE	0.012862	1	conserved protein, unknown function
PFIT_0616800	6623.44	3776.62	3996.39	7119.84	5379.07	2084.13	2413.69	2595.01	2364.28	3871.98	3997.58	3932.03	4040.14	3960.43	12.3933	-1.18748	0.745631	5.00138	TRUE	0.0128961	1	histone H3 variant, putative
PFIT_0537100	8.06663	34.8334	35.0846	28.2619	26.5616	63.9779	53.2431	53.0086	56.7432	182.648	190.179	249.188	178.323	200.084	4.73417	1.11058	1.79959	3.29477	TRUE	0.0129886	1	rifin, pseudogene
PFIT_1332500	384.998	277.544	167.153	206.53	259.056	414.887	266.215	185.53	288.877	126.565	123.282	117.265	137.723	126.209	8.01484	0.173922	-1.20891	3.91192	TRUE	0.0131317	1	ubiquitin-activating enzyme
PFIT_0829900	1767.33	2184.39	3307.48	3528.61	2696.95	1951.33	2555.67	2556.46	2354.48	4054.63	3897.23	3659.94	3804.5	3854.08	11.3978	-0.201252	0.715611	5.7465	TRUE	0.0131488	1	ATP-dependent RNA helicase DBP10, putative
PFIT_0623300	263.999	255.071	91.22	76.0898	171.595	249.126	106.486	151.797	169.137	56.0827	73.5868	71.4582	42.9887	61.0291	7.41782	0.0327375	-1.52023	5.84788	TRUE	0.0131512	1	conserved Plasmodium protein, unknown function
PFIT_1448300	253.732	217.99	289.197	270.662	257.895	270.452	195.225	306.004	257.227	523.691	632.656	536.853	511.087	551.072	8.01213	0.0321048	1.06175	1.09466	TRUE	0.0132927	1	conserved Plasmodium protein, unknown function
PFIT_1228800	11666.6	13644.6	18639.2	17728.5	15419.7	11951.3	18031.7	18933.7	16305.5	10386.7	10723.6	9992.24	10424.8	10381.8	13.9126	0.0794733	-0.650281	4.66284	TRUE	0.0133683	1	ABC transporter, (CT family)
PFIT_1469300	373.265	724.76	420.514	261.532	445.018	538.965	372.702	472.259	461.308	193.258	299.126	282.168	155.237	232.447	8.79476	0.0756504	-1.01054	6.71341	TRUE	0.0133999	1	conserved protein, unknown function
PFIT_0221100	173.066	298.893	291.954	277.184	260.274	249.126	266.215	332.509	282.617	594.174	610.675	542.35	596.269	585.867	8.02427	0.124623	1.04555	1.79423	TRUE	0.0134788	1	Plasmodium exported protein, unknown function
PFIT_1404900	205.333	242.71	138.334	95.4384	170.454	911.2	372.702	286.728	523.543	80.3347	210.248	185.058	88.3656	141.002	7.41111	1.63111	-1.90335	4.1173	TRUE	0.013487	1	phosphatase, putative
PFIT_0107300	156.933	258.442	156.628	135.44	176.86	274.329	248.468	161.435	228.077	59.8721	110.858	119.097	63.6869	88.3785	7.46341	0.362776	-1.36215	3.27699	TRUE	0.013548	1	conserved Plasmodium protein, unknown function
PFIT_1422400	113.666	128.097	165.399	143.484	137.661	267.544	283.963	171.073	240.86	537.333	581.049	528.608	424.314	517.826	7.10749	0.779392	1.12934	1.71815	TRUE	0.0135968	1	DNA-directed RNA polymerase III subunit C, putative
PFIT_1439000	307.265	691.05	570.375	579.37	537.015	400.346	567.926	705.978	558.084	245.551	304.86	334.388	261.116	286.479	9.06859	0.0509716	-0.957654	4.66286	TRUE	0.0136236	1	transport protein particle (TRAPP) component, Bet3
PFIT_0730000	10871.6	9005	14033.8	14007.3	11979.4	9489.08	13843.2	14514.7	12615.7	8017.55	7966.49	7867.73	8229.15	8020.23	13.5484	0.0733166	-0.652297	4.13366	TRUE	0.0136259	1	Plasmodium exported protein (PHISTc), unknown function
PFIT_1239400	595.464	380.92	161.64	173.267	327.823	787.122	141.982	154.207	361.103	49.2618	69.7641	69.6259	55.7261	61.0945	8.35606	0.156503	-2.57992	3.77846	TRUE	0.0136362	1	cell division protein FtsH, putative
PFIT_0711200	139.333	546.098	192.464	176.094	263.497	845.283	0	7.22845	284.171	16.6732	11.4681	10.0774	11.9413	12.54	8.04121	0.122511	-4.51465	6.87482	TRUE	0.0136435	1	Pfmc-2TM Maurer's cleft two transmembrane protein, putative
PFIT_0834100	1419.73	833.755	1945.69	2285.09	1621.07	529.272	1153.6	1007.16	896.678	480.492	301.037	246.439	518.252	386.555	10.6633	-0.868157	-1.20019	6.40626	TRUE	0.013727	1	DnaJ protein, putative
PFIT_0622600	85.0663	98.882	99.4899	125.874	102.328	205.505	106.486	98.7888	136.927	46.2303	38.2269	44.8904	42.1926	42.8851	6.67818	0.451074	-1.70653	1.13238	TRUE	0.0138236	1	ATP dependent DEAD-box helicase, putative
PFIT_0217000	374.732	384.291	249.101	230.444	309.642	495.344	230.72	286.728	337.597	136.417	191.135	167.652	143.296	159.625	8.27219	0.165949	-1.12017	3.4439	TRUE	0.0138862	1	conserved Plasmodium protein, unknown function
PFIT_0825200	159.866	98.882	128.811	102.395	122.488	239.432	266.215	373.47	293.039	115.197	126.149	99.8583	131.354	118.14	6.93667	1.26479	-1.31703	1.32931	TRUE	0.0139064	1	small nuclear ribonucleoprotein G, putative
PFIT_1024800	156.199	131.468	57.639	46.5235	97.9575	258.82	17.7477	57.8276	111.465	13.6417	22.9362	19.2387	11.1452	16.7405	6.61183	0.244637	-2.79295	4.17392	TRUE	0.0140315	1	conserved Plasmodium protein, unknown function
PFIT_0612900	323.399	82.0271	189.707	633.937	307.268	19.3872	35.4954	38.5517	31.1448	413.799	57.3404	43.0582	677.47	297.917	8.26406	-3.3344	3.28938	6.65565	TRUE	0.014043	1	myosin E, putative
PFIT_0519300	1538.53	1547.28	1227.21	1109.82	1355.71	1643.07	1189.1	1240.88	1357.68	793.495	916.49	793.369	694.983	799.584	10.4042	0.0115876	-0.772795	2.25635	TRUE	0.0140851	1	vacuolar ATP synthetase
PFIT_1412200	2150.12	2021.46	2298.04	2795.11	2316.18	1529.65	1987.74	2298.65	1938.68	1317.94	1179.3	1081.95	1095.41	1168.65	11.1779	-0.259336	-0.727848	2.36192	TRUE	0.0140993	1	rhomboid protease ROM8
PFIT_1405100	130.533	185.404	102.998	73.2637	123.05	242.34	159.729	154.207	185.426	380.453	454.9	513.949	378.937	432.06	6.93481	0.629456	1.19064	3.74801	TRUE	0.0141183	1	cytochrome c, putative
PFIT_0417800	45.4665	10.1129	34.834	23.4792	28.4731	28.1115	17.7477	50.5991	32.1528	5.30512	4.77837	0	0.796086	2.71989	4.83379	0.223731	-3.61116	4.4369	TRUE	0.014206	1	CGI-141 protein homolog, putative
PFIT_1006300	419.465	479.802	749.557	785.247	608.518	423.611	496.936	518.039	479.528	973.111	894.51	792.453	883.656	885.933	9.25123	-0.352092	0.891976	3.41122	TRUE	0.0142698	1	conserved Plasmodium protein, unknown function
PFIT_0912100	3311.72	4051.91	4343.47	5582.39	4322.37	3353.02	5040.35	5033.41	4475.59	7023.22	7666.41	6985.5	6925.16	7150.07	12.0779	0.0460707	0.679812	4.14138	TRUE	0.0143049	1	falstatin
PFIT_0305400	2951.66	3522.67	3625.74	4031.24	3532.83	3664.19	3017.11	2715.49	3132.26	1979.57	2130.2	2019.15	1636.75	1941.42	11.7867	-0.171926	-0.691978	2.04883	TRUE	0.0143164	1	conserved Plasmodium protein, unknown function
PFIT_0416700	551.464	770.83	816.469	751.115	722.47	487.589	425.945	650.56	521.365	876.103	1061.75	1083.78	826.338	961.994	9.4971	-0.450393	0.863035	2.41377	TRUE	0.0145703	1	conserved Plasmodium protein, unknown function
PFIT_0609000	978.263	1556.27	1438.47	1561.15	1383.54	644.626	851.889	956.565	817.693	1408.13	1388.59	1390.69	1436.14	1405.89	10.4343	-0.765285	0.788293	2.76567	TRUE	0.0145913	1	Pre-mRNA-splicing factor SLU7, putative
PFIT_1344200	51.3331	34.8334	81.1958	60.2197	56.8955	75.6102	141.982	77.1034	98.2317	19.7047	28.6702	18.3226	19.1061	21.4509	5.83447	0.730396	-2.14299	1.25448	TRUE	0.0146945	1	conserved Plasmodium protein, unknown function
PFIT_0527000	140.066	273.049	170.662	146.527	182.576	150.251	88.7385	125.293	121.428	325.886	305.815	314.233	277.038	305.743	7.50902	-0.525821	1.27297	2.1053	TRUE	0.0147133	1	G10 protein, putative
PFIT_1244500	35.1999	15.7312	17.2917	13.9136	20.5341	320.859	106.486	40.9612	156.102	12.126	12.4237	4.58065	12.7374	10.4669	4.35848	2.93826	-3.90818	1.72065	TRUE	0.0147356	1	ACEA small nucleolar RNA U3
PFIT_1455900	855.063	682.061	696.93	511.106	686.29	983.902	1419.82	1298.71	1234.14	1867.4	2384.4	2392.93	1714.77	2089.88	9.42184	0.835437	0.771826	3.71058	TRUE	0.0147624	1	6-phosphogluconate dehydrogenase, decarboxylating, putative
PFIT_1334000	611.598	368.56	752.815	822.64	638.903	427.489	798.646	732.483	652.873	1375.54	1029.26	855.666	1348.57	1152.26	9.32194	0.000700935	0.847802	7.8127	TRUE	0.0147849	1	probable protein, unknown function
PFIT_0513900	132.733	17.9785	23.3062	20.8704	48.722	50.4068	17.7477	9.63793	25.9308	2.27362	0.955673	0	2.38826	1.40439	5.60534	-0.860435	-4.23553	4.03921	TRUE	0.0148655	1	Rab GTPase 1a
PFIT_1124800	616.731	912.411	876.363	798.509	801.003	980.994	993.871	999.935	991.6	1684.76	1818.65	1646.29	1690.89	1710.14	9.64561	0.307723	0.786553	1.18122	TRUE	0.014894	1	splicing factor, putative
PFIT_1226400	350.532	316.872	462.114	437.843	391.84	486.62	425.945	551.771	488.112	1007.97	940.382	854.75	879.676	920.695	8.61609	0.329685	0.900835	1.35583	TRUE	0.0149557	1	conserved protein, unknown function
PFIT_1463100	1125.66	1193.33	1432.96	1179.18	1232.78	1931.94	1508.55	1860.12	1766.87	2719.25	3220.62	3242.19	2591.26	2943.33	10.268	0.527406	0.727789	1.51931	TRUE	0.0150229	1	valine--tRNA ligase, putative
PFIT_0809800	115.866	135.963	114.276	100.221	116.581	123.109	124.234	113.246	120.196	38.6516	43.0053	35.7291	28.6591	36.5113	6.864	0.041376	-1.71569	0.352904	TRUE	0.0151918	1	conserved Plasmodium protein, unknown function
PFIT_1208100	54.2665	43.8227	36.3376	28.0445	40.6178	114.385	53.2431	45.7802	71.136	14.3996	10.5124	10.9936	15.9217	12.9568	5.34133	0.844976	-2.48894	1.04997	TRUE	0.0152361	1	conserved Plasmodium protein, unknown function
PFIT_0821500	115.866	43.8227	87.2103	190.877	109.444	28.1115	0	55.4181	27.8432	145.512	72.6312	78.7873	177.527	118.614	6.77861	-1.71952	1.83195	8.01416	TRUE	0.0152913	1	conserved Plasmodium protein, unknown function
PFIT_1361800	140.066	35.9571	29.0701	45.8713	62.7411	13.5711	17.7477	14.4569	15.2586	98.5237	58.2961	44.8904	112.248	78.4896	5.96896	-2.1028	2.42908	3.89012	TRUE	0.015429	1	conserved Plasmodium protein, unknown function
PFIT_1241200	21.2666	8.98927	0	0.434799	7.67266	37.8051	17.7477	12.0474	22.5334	0.757875	0	0	0.796086	0.38849	2.92437	1.5944	-5.83033	6.07298	TRUE	0.0154769	1	unspecified product
PFIT_0827300	355.665	366.313	191.963	186.311	275.063	1044.97	177.477	125.293	449.247	41.6831	60.2074	65.0453	57.3182	56.0635	8.10313	0.718064	-3.01242	2.705	TRUE	0.0154975	1	nucleoside transporter 2
PFIT_0319300	43.9998	24.7205	65.1571	53.4803	46.8394	82.3958	53.2431	91.5603	75.7331	225.089	258.987	223.536	229.273	234.221	5.56094	0.744302	1.56642	1.93701	TRUE	0.0156124	1	ubiquitin conjugating enzyme, putative
PFIT_0913800	371.799	340.469	183.693	220.443	279.101	465.294	230.72	224.082	306.699	130.354	157.686	146.581	134.539	142.29	8.12201	0.172003	-1.14166	3.95826	TRUE	0.0156495	1	conserved Plasmodium protein, unknown function
PFIT_1025500	500.131	810.158	622.752	501.758	608.7	896.66	656.665	614.418	722.581	345.591	491.216	474.556	269.077	395.11	9.24843	0.258285	-0.881179	4.4537	TRUE	0.0157067	1	conserved Plasmodium protein, unknown function
PFIT_0814700	68.9331	51.6883	44.6076	37.8275	50.7641	101.783	35.4954	36.1422	57.8069	10.6102	7.64538	11.9097	11.9413	10.5267	5.66399	0.246118	-2.51304	1.26147	TRUE	0.0157179	1	conserved Plasmodium protein, unknown function
PFIT_0509700	28.5999	44.9464	54.1305	80.2204	51.9743	43.6213	106.486	69.875	73.3275	13.6417	14.3351	16.4904	9.55304	13.5051	5.70317	0.432449	-2.38145	1.4431	TRUE	0.0158443	1	conserved Plasmodium protein, unknown function
PFIT_0931400	290.399	538.233	507.724	499.367	458.931	433.305	354.954	354.194	380.818	163.701	181.578	255.601	156.033	189.228	8.8423	-0.259938	-1.01893	2.89023	TRUE	0.0158909	1	elongation factor Tu, putative
PFIT_1364600	77.733	20.2259	21.0508	33.9143	38.231	41.6826	0	50.5991	30.7606	159.154	129.016	131.007	148.868	142.011	5.25455	-0.0669903	1.96246	6.10699	TRUE	0.0159267	1	DNA topoisomerase VI, b subunit, putative
PFIT_1411200	1454.19	1755.16	1915.12	1853.11	1744.4	2348.76	2307.2	2457.67	2371.21	3751.48	4108.44	3945.78	3621.4	3856.77	10.7688	0.443789	0.700617	0.83494	TRUE	0.0159519	1	cytidine triphosphate synthetase
PFIT_0102700	1671.26	621.383	773.615	2231.39	1324.41	572.893	443.692	289.138	435.241	128.081	70.7198	77.8711	163.994	110.166	10.3713	-1.60528	-1.98191	3.29686	TRUE	0.0160373	1	conserved Plasmodium protein, unknown function
PFIT_0920600	174.533	21.3495	43.1039	130.44	92.3565	5.81617	0	2.40948	2.74188	67.4508	1.91135	4.58065	105.879	44.9556	6.53004	-4.59652	3.55892	10.0908	TRUE	0.0161314	1	ADP-ribosylation factor, putative
PFIT_1251600	62.3331	60.6776	61.398	70.4375	63.7115	92.0894	17.7477	48.1896	52.6756	13.6417	8.60106	10.0774	10.3491	10.6673	5.9939	-0.17599	-2.40079	1.3403	TRUE	0.0161434	1	conserved Plasmodium protein, unknown function
PFIT_0922300	8533.77	4194.62	4547.72	4453.21	5432.33	5504.04	6424.67	6980.27	6302.99	3740.11	4088.37	3915.54	3956.55	3925.14	12.4073	0.214008	-0.682762	5.99158	TRUE	0.0161917	1	S-adenosylmethionine synthetase
PFIT_0903800.1	387.932	100.006	140.088	406.972	258.749	9.69362	0	36.1422	15.2786	165.975	14.3351	21.9871	247.583	112.47	8.016	-3.84955	2.64804	11.1638	TRUE	0.0161931	1	conserved Plasmodium protein, unknown function
PFIT_1302100	120.266	611.27	348.841	275.88	339.064	629.116	887.385	693.931	736.811	358.475	409.028	436.994	332.764	384.315	8.40188	1.10652	-0.922486	11.3712	TRUE	0.0162053	1	conserved Plasmodium protein, unknown function
PFIT_0213500	4278.25	4427.22	5145.66	6065.23	4979.09	3031.19	4490.17	5662.28	4394.55	7149.79	6888.49	6607.14	7218.12	6965.88	12.2819	-0.18177	0.665997	4.541	TRUE	0.0162066	1	protein transport protein sec31
PFIT_1001100	18362.6	24756.5	12769.5	13465.7	17338.6	33268.5	36897.5	34819.4	34995.1	18405.7	27023.6	27816.5	17455.8	22675.4	14.0815	1.0131	-0.625826	8.4306	TRUE	0.0162922	1	early transcribed membrane protein 10.1
PFIT_0407700	822.797	992.191	1426.94	1633.54	1218.87	752.225	958.376	1154.14	954.914	1717.34	1589.28	1557.42	1622.42	1621.62	10.2526	-0.355743	0.766407	5.04315	TRUE	0.0163693	1	U4/U6 small nuclear ribonucleoprotein PRP31, putative
PFIT_0533000	584.464	488.792	686.656	632.415	598.082	770.643	674.412	867.414	770.823	468.366	406.161	436.078	391.675	425.57	9.22519	0.374874	-0.866743	1.03505	TRUE	0.0164391	1	nucleolar preribosomal GTPase, putative
PFIT_1328300	1808.39	1932.69	2548.14	2577.27	2216.63	2445.7	2591.16	2840.78	2625.88	1607.45	1663.83	1561.09	1651.88	1621.06	11.1146	0.244186	-0.696099	1.66607	TRUE	0.0165226	1	DNA-directed RNA polymerase 3 largest subunit
PFIT_0530800	382.065	541.604	225.043	193.92	335.658	356.725	532.431	518.039	469.065	184.164	258.987	270.259	204.594	229.501	8.38616	0.471989	-1.01634	6.15888	TRUE	0.0165598	1	conserved Plasmodium protein, unknown function
PFIT_1459800	783.93	702.287	1075.09	1083.74	911.262	803.601	905.133	869.823	859.519	506.26	449.166	482.801	499.146	484.343	9.83287	-0.0902793	-0.822599	1.69701	TRUE	0.016662	1	conserved Plasmodium protein, unknown function
PFIT_1405800	10254.9	7238.61	11891.9	11308.5	10173.5	9347.56	11127.8	11929.3	10801.6	7664.38	6970.68	6806.85	6357.55	6949.87	13.3127	0.0857809	-0.635684	3.25012	TRUE	0.0166638	1	conserved Plasmodium protein, unknown function
PFIT_1458400	302.132	210.124	105.504	74.7854	173.137	580.648	372.702	549.362	500.904	780.611	1172.61	1281.67	702.148	984.259	7.42588	1.57	0.946787	12.7344	TRUE	0.0166991	1	thioredoxin 1
PFIT_0810900	41.7998	59.5539	32.328	26.9575	40.1598	100.814	17.7477	38.5517	52.371	6.82087	7.64538	10.9936	8.75695	8.55419	5.32341	0.47228	-2.70009	1.7313	TRUE	0.0167281	1	conserved Plasmodium protein, unknown function
PFIT_1246000	714.264	832.631	870.098	1125.26	885.563	587.433	727.656	826.452	713.847	412.284	397.56	415.923	359.831	396.4	9.79109	-0.315169	-0.845153	1.82334	TRUE	0.0167315	1	clathrin coat assembly protein AP180, putative
PFIT_0936800	179.666	853.981	183.944	155.223	343.203	2088.01	479.188	510.81	1026	52.2933	195.913	185.975	48.5613	120.686	8.42202	1.5843	-3.09165	4.26524	TRUE	0.0167656	1	Plasmodium exported protein (hyp11), unknown function
PFIT_1130000	709.131	998.933	628.265	540.455	719.196	638.809	603.422	648.151	630.127	983.721	1287.29	1294.49	915.499	1120.25	9.48834	-0.184164	0.825266	3.47243	TRUE	0.0167721	1	26S proteasome regulatory subunit, putative
PFIT_1118100	104.866	21.3495	70.4198	59.3501	63.9964	133.772	195.225	146.978	158.658	47.7461	55.429	55.884	31.0474	47.5266	6.00362	1.28123	-1.71506	3.50445	TRUE	0.0169068	1	conserved Plasmodium protein, unknown function
PFIT_0820100	377.665	122.479	303.732	372.623	294.125	249.126	177.477	306.004	244.202	121.26	94.6116	79.7034	146.48	110.514	8.20273	-0.237345	-1.1763	5.44072	TRUE	0.0169107	1	conserved Plasmodium protein, unknown function
PFIT_1478100	744.33	2156.3	488.177	528.281	979.272	3930.76	1313.33	1390.27	2211.45	298.603	821.879	693.511	273.058	521.763	9.935	1.17834	-2.08625	5.40349	TRUE	0.0170477	1	Plasmodium exported protein (hyp17), unknown function
PFIT_0322100	3910.85	4986.8	3608.45	3235.34	3935.36	5843.31	4809.63	4293.7	4982.21	7262.71	8375.52	8574.99	7285.78	7874.75	11.9419	0.341865	0.659213	2.92075	TRUE	0.0170663	1	peptidyl-prolyl cis-trans isomerase
Pf_M7661101900	1250.33	300.017	399.463	549.151	624.74	184.179	70.9908	57.8276	104.332	17.4311	12.4237	19.2387	12.7374	15.4577	9.28709	-2.55784	-2.77885	2.10389	TRUE	0.0170781	1	apocytochrome b
PFIT_1464500	393.065	740.491	611.224	668.721	603.375	411.009	479.188	409.612	433.27	856.398	802.765	766.802	741.953	791.979	9.23676	-0.492458	0.885036	2.36445	TRUE	0.0171438	1	DNA-directed RNA polymerase III subunit RPC4, putative
PFIT_0102000	57.1998	38.2044	21.3014	47.1757	40.9703	45.56	17.7477	24.0948	29.1342	3.0315	2.86702	1.83226	5.57261	3.32585	5.3556	-0.424711	-3.19192	1.14582	TRUE	0.0172015	1	conserved Plasmodium protein, unknown function
PFIT_0903400	158.399	101.129	43.8557	42.1755	86.39	392.592	106.486	151.797	216.958	422.894	689.996	752.143	385.306	562.585	6.4222	1.40826	1.30522	10.7471	TRUE	0.0172512	1	Rab GTPase 7
PFIT_1129000	467.865	1013.54	615.484	584.153	670.26	560.291	354.954	491.534	468.926	860.945	962.363	873.989	779.369	869.166	9.38689	-0.48085	0.857368	4.54748	TRUE	0.0172579	1	cochaperone prefoldin complex subunit, putative
PFIT_0602900	27.1332	15.7312	13.7832	10.2178	16.7164	40.7132	17.7477	0	19.487	0	0.955673	0.916131	0.796086	0.666973	4.06092	0.24991	-4.91759	3.9591	TRUE	0.0173114	1	conserved Plasmodium protein, unknown function
PFIT_0611700	272.799	42.699	91.7212	126.092	133.328	56.223	17.7477	45.7802	39.9169	159.154	106.08	109.936	217.332	148.125	7.05946	-1.58915	1.7409	6.5682	TRUE	0.0173871	1	6-cysteine protein
PFIT_1002500	87.9997	59.5539	100.994	82.8292	82.8441	95.9668	141.982	125.293	121.08	274.351	325.885	320.646	281.019	300.475	6.3764	0.504483	1.35008	1.02092	TRUE	0.0174102	1	conserved Plasmodium protein, unknown function
PFIT_1020600	623.331	259.565	689.914	720.897	573.427	400.346	479.188	696.34	525.292	306.181	235.096	277.588	294.552	278.354	9.16581	-0.123016	-0.921704	6.59183	TRUE	0.0174325	1	conserved Plasmodium protein, unknown function
PFIT_1339100	107.066	129.221	39.8461	42.1755	79.5771	141.527	124.234	50.5991	105.453	18.9469	43.961	36.6452	13.5335	28.2716	6.30735	0.397018	-1.88658	5.11736	TRUE	0.0174629	1	ABC transporter (MDR family), putative
PFIT_bin06300	44.7332	14.6076	31.8267	20.8704	28.0095	15.5098	0	36.1422	17.2173	87.1556	107.991	131.923	84.3852	102.864	4.81019	-0.449952	2.32407	3.76293	TRUE	0.0175231	1	unspecified product
PFIT_0916200	74.0664	83.1507	83.4512	69.3505	77.5047	39.7438	17.7477	48.1896	35.2271	140.965	157.686	127.342	117.821	135.953	6.27567	-1.00695	1.81814	0.795145	TRUE	0.0175532	1	thioredoxin 3
PFIT_1351000.2	251.532	174.167	219.028	231.748	219.119	206.474	212.972	219.263	212.903	89.4292	89.8333	93.4454	78.0165	87.6811	7.77637	-0.0428193	-1.27955	0.405011	TRUE	0.0176008	1	conserved Plasmodium protein, unknown function
PFIT_1434500	229.532	115.737	80.9452	91.0904	129.326	182.24	141.982	86.7414	136.988	37.8937	44.9166	52.2195	48.5613	45.8978	7.01244	0.0861657	-1.5787	3.03874	TRUE	0.0176236	1	chromatin assembly factor 1 P55 subunit, putative
PFIT_0505700	472.265	624.754	630.52	558.499	571.51	282.084	266.215	402.384	316.894	638.13	565.758	590.904	647.218	610.503	9.15865	-0.829022	0.924321	1.39214	TRUE	0.017663	1	conserved Plasmodium membrane protein, unknown function
PFIT_1322800	118.8	62.9249	30.3231	30.8707	60.7296	127.956	53.2431	26.5043	69.2344	12.126	19.1135	16.4904	12.7374	15.1168	5.91979	0.234321	-2.23804	3.89976	TRUE	0.0176881	1	conserved Plasmodium protein, unknown function
PFIT_1424000	558.064	825.889	948.287	986.124	829.591	561.26	709.908	718.026	663.065	1143.63	1252.89	1099.36	1120.09	1153.99	9.6971	-0.333483	0.808776	2.68763	TRUE	0.0177276	1	GTPase, putative
PFIT_0213800	787.597	792.179	1512.65	1618.76	1177.8	743.5	1384.32	1390.27	1172.7	2042.47	1930.46	1885.4	1907.42	1941.44	10.2037	-0.0245696	0.743761	9.26977	TRUE	0.0177596	1	conserved Plasmodium protein, unknown function
PFIT_1337500	3862.45	4046.3	4234.21	3763.84	3976.7	6029.43	6868.36	6520.06	6472.62	9346.11	11082	11119.1	9026.03	10143.3	11.9574	0.701522	0.649349	0.889816	TRUE	0.0177803	1	elongation factor 1-gamma, putative
PFIT_1225300	814.73	989.943	1262.04	1457.45	1131.04	738.654	922.88	978.25	879.928	1618.06	1519.52	1392.52	1430.57	1490.17	10.1445	-0.369263	0.766094	3.16497	TRUE	0.0179299	1	conserved Plasmodium protein, unknown function
PFIT_1128200	102.666	123.602	157.379	116.526	125.044	143.466	53.2431	137.34	111.35	291.024	297.214	300.491	283.407	293.034	6.96756	-0.0641599	1.29149	1.96849	TRUE	0.0180135	1	methyltransferase, putative
PFIT_0408000	349.065	616.889	400.215	408.276	443.611	651.411	550.179	616.827	606.139	902.629	1247.15	1257.85	963.265	1092.72	8.79112	0.462903	0.839527	3.05389	TRUE	0.0180343	1	heat shock protein 40
PFIT_1239300	60.8664	25.8442	13.5326	16.7398	29.2457	91.12	88.7385	26.5043	68.7876	7.57875	16.2464	11.9097	7.96086	10.9239	4.86424	1.21462	-2.63283	2.84408	TRUE	0.0181005	1	hydroxyethylthiazole kinase, putative
PFIT_0720200	116.6	155.065	152.117	167.18	147.74	109.538	124.234	91.5603	108.444	261.467	280.968	299.575	222.108	266.029	7.20764	-0.476654	1.3243	0.717345	TRUE	0.0182026	1	conserved Plasmodium protein, unknown function
PFIT_1348500	478.131	571.942	513.488	564.152	531.928	343.154	638.917	667.427	549.833	254.646	308.682	326.143	256.34	286.453	9.05501	0.0280459	-0.921245	2.64513	TRUE	0.0182679	1	serine/threonine protein kinase
PFIT_1409400	552.931	393.281	421.266	419.581	446.765	676.615	514.683	537.315	576.204	257.677	344.998	360.039	262.709	306.356	8.80329	0.378343	-0.923014	1.6777	TRUE	0.0182839	1	DNA-repair helicase, putative
PFIT_0818100	3669.59	3324.91	4201.13	3927.54	3780.79	4458.09	4099.72	4416.58	4324.8	6392.67	6791.01	7461.89	6633.79	6819.84	11.8847	0.195224	0.655626	0.767777	TRUE	0.0183447	1	importin beta, putative
PFIT_1322700	776.597	556.211	803.437	610.023	686.567	1257.26	816.394	1089.09	1054.25	597.963	725.356	673.356	453.769	612.611	9.42381	0.634383	-0.799629	3.23343	TRUE	0.0183673	1	PEXEL protease
PFIT_1014000	161.333	47.1937	171.664	221.965	150.539	72.7021	159.729	110.836	114.423	50.7776	25.8032	23.8194	42.1926	35.6482	7.238	-0.466254	-1.61321	5.12758	TRUE	0.0184978	1	conserved Plasmodium protein, unknown function
PFIT_0506100	266.932	156.189	355.858	350.883	282.465	336.369	337.206	363.832	345.802	711.644	601.118	666.943	703.74	670.862	8.14636	0.290314	0.953286	3.44479	TRUE	0.0185564	1	60S ribosomal subunit protein L24-2, putative
PFIT_0625200	232.466	242.71	261.631	167.398	226.051	312.134	425.945	518.039	418.706	179.616	202.603	218.955	196.633	199.452	7.81966	0.885795	-1.06575	1.58154	TRUE	0.0185637	1	3-oxoacyl-acyl-carrier protein synthase I/II
PFIT_1204300	161.333	123.602	158.633	137.179	145.187	171.577	35.4954	149.388	118.82	335.738	348.821	280.336	269.077	308.493	7.18266	-0.15257	1.23897	3.72483	TRUE	0.0187147	1	cytidine/deoxycytidylate deaminase, putative
PFIT_0313400	214.132	268.554	215.52	155.875	213.521	301.472	266.215	310.823	292.837	124.291	163.42	132.839	103.491	131.01	7.7362	0.467655	-1.17091	1.34145	TRUE	0.0187608	1	GTP-binding protein EngA, putative
PFIT_1120900	5838.04	11492.8	4735.92	3101.64	6292.1	9198.27	10382.4	10042.7	9874.47	13828.2	19471.8	20320.7	13264.4	16721.3	12.6188	0.650133	0.760409	13.0531	TRUE	0.0189002	1	phosphoglycerate mutase, putative
PFIT_0704800	45.4665	7.86561	26.8147	20.8704	25.2543	60.1004	88.7385	55.4181	68.0857	177.343	219.805	231.781	195.837	206.191	4.66599	1.35341	1.66829	4.09831	TRUE	0.0190769	1	ATP synthase subunit C, putative
PFIT_1003100	1191.66	1784.37	1440.97	1295.27	1428.07	2254.74	2431.43	2749.22	2478.46	3618.09	4234.59	4451.48	3599.9	3976.02	10.4793	0.796317	0.681437	2.24422	TRUE	0.0191218	1	40S ribosomal protein S20e, putative
PFIT_0303000	410.665	226.979	141.09	133.049	227.946	322.797	230.72	265.043	272.854	98.5237	135.706	163.987	93.1421	122.84	7.82934	0.281926	-1.17157	5.73427	TRUE	0.0193821	1	conserved Plasmodium protein, unknown function
PFIT_1415200	557.331	276.42	889.645	947.645	667.76	590.341	425.945	587.914	534.733	281.171	278.101	264.762	216.536	260.142	9.38518	-0.306904	-1.0552	5.79435	TRUE	0.0193901	1	conserved Plasmodium protein, unknown function
PFIT_1473200	243.466	170.796	336.562	326.099	269.231	356.725	319.459	392.746	356.31	690.424	714.843	672.44	682.246	689.988	8.0768	0.413783	0.939838	2.4687	TRUE	0.0195465	1	Yip1 protein, putative
PFIT_1362400	529.465	383.168	475.647	352.622	435.225	434.274	479.188	489.125	467.529	841.999	875.396	944.531	750.71	853.159	8.76556	0.0992553	0.871784	1.35777	TRUE	0.0195852	1	polyubiquitin binding protein, putative (DOA1)
PFIT_1416600	274.266	549.469	124.3	94.134	260.542	402.285	212.972	267.453	294.237	84.8819	112.769	98.9421	72.4439	92.2593	8.02203	0.195569	-1.69041	5.28838	TRUE	0.0196343	1	conserved Plasmodium protein, unknown function
PFIT_1021500	910.063	1284.34	1009.94	947.645	1038	1113.8	958.376	1134.87	1069.01	595.689	705.287	694.427	528.601	631.001	10.019	0.0505529	-0.768256	1.64278	TRUE	0.0196547	1	RNA binding protein, putative
PFIT_1302800	61.5998	21.3495	53.6293	41.0885	44.4168	79.4877	124.234	86.7414	96.821	28.7992	22.9362	21.9871	13.5335	21.814	5.47638	1.08905	-2.11817	1.51316	TRUE	0.0197611	1	conserved Plasmodium protein, unknown function
PFIT_1424600	74.0664	139.334	31.8267	32.3925	69.4048	180.301	70.9908	50.5991	100.63	21.2205	37.2712	34.813	15.1256	27.1076	6.10793	0.58681	-1.93655	5.43154	TRUE	0.0198847	1	serine/threonine protein kinase, putative
PFIT_1244100	76.2664	5.61829	17.0411	34.3491	33.3187	3.87745	0	12.0474	5.30829	87.1556	31.5372	21.9871	73.24	53.48	5.05938	-2.35147	3.03418	5.87214	TRUE	0.0200984	1	double C2-like domain-containing protein (DOC2)
PFIT_0536200	19.7999	71.9142	16.5399	20.0008	32.0637	233.616	17.7477	28.9138	93.4259	3.0315	5.73404	6.41292	0.796086	3.99363	4.99894	1.57378	-4.5799	2.72057	TRUE	0.0203244	1	Plasmodium exported protein, unknown function
PFIT_0617900.2	461.998	540.48	502.211	440.234	486.231	339.277	443.692	481.896	421.622	731.349	790.342	867.576	687.023	769.072	8.92496	-0.215206	0.877121	1.11977	TRUE	0.0205171	1	conserved Plasmodium protein, unknown function
PFIT_1332600	571.998	866.341	362.875	228.27	507.371	1172.93	1650.54	1219.2	1347.55	656.319	1044.55	864.828	561.241	781.735	8.98139	1.40135	-0.772571	13.9325	TRUE	0.0205231	1	transmembrane protein Tmp21 homologue, putative
PFIT_0305600	269.866	158.436	232.561	178.92	209.946	367.388	248.468	303.595	306.484	490.345	665.148	768.634	530.99	613.779	7.71477	0.57423	0.972346	2.78016	TRUE	0.0205866	1	ubiquitin conjugating enzyme E2, putative
PFIT_1250300	30.7999	22.4732	43.6051	75.8724	43.1877	12.6017	88.7385	26.5043	42.6148	3.0315	1.91135	7.32905	7.96086	5.05819	5.43721	-0.201836	-2.89502	3.49853	TRUE	0.0206467	1	osmiophilic body protein
PFIT_1458200	1096.33	1262.99	1065.07	1000.47	1106.22	2179.13	1224.59	1795.06	1732.93	2340.32	3812.18	3742.39	2170.93	3016.45	10.111	0.661821	0.785736	4.98187	TRUE	0.0206695	1	signal peptide peptidase
PFIT_0709800	98.9996	30.3388	92.7236	71.3071	73.3423	122.14	106.486	142.159	123.595	349.38	298.17	286.749	300.125	308.606	6.20376	0.770151	1.29581	3.42257	TRUE	0.0207891	1	mitochondrial ribosomal protein L1 precursor, putative
PFIT_0107700	84.333	105.624	62.9017	49.5671	75.6064	132.803	124.234	125.293	127.443	33.3465	52.562	43.0582	25.4748	38.6104	6.23587	0.761143	-1.7277	1.40382	TRUE	0.0207969	1	mRNA cleavage factor-like protein, putative
PFIT_1367500	87.2663	64.0486	63.6535	46.0887	65.2643	113.415	70.9908	74.694	86.3667	21.2205	26.7588	17.4065	22.2904	21.9191	6.02671	0.430893	-2.0038	0.725716	TRUE	0.020816	1	conserved Plasmodium protein, unknown function
PFIT_0903600	5312.98	5753.13	8040.89	7349.63	6614.16	5621.33	6921.6	7144.12	6562.35	9453.73	10134.9	11153	9847.59	10147.3	12.6915	-0.0128127	0.630075	2.77085	TRUE	0.0208311	1	DEAD/DEAH box helicase, putative
PFIT_1435800	1056.73	1059.61	1562.52	1608.32	1321.79	901.506	851.889	1084.27	945.888	1580.17	1660	1461.23	1627.2	1582.15	10.3693	-0.475722	0.734137	2.61079	TRUE	0.0208789	1	methionine aminopeptidase 2
PFIT_0921100.2	35.9332	25.8442	47.1136	31.7403	35.1578	87.2426	106.486	84.3319	92.6869	227.362	298.17	274.839	205.39	251.44	5.14324	1.36024	1.47037	1.04974	TRUE	0.020923	1	ubiquitin conjugating enzyme, putative
PFIT_1403800	37.3999	58.4303	31.3255	39.1319	41.5719	55.2536	53.2431	33.7328	47.4098	10.6102	5.73404	3.66452	8.75695	7.19144	5.37485	0.179492	-2.70307	0.920115	TRUE	0.0209871	1	conserved Plasmodium protein, unknown function
PFIT_0301600	221.466	969.718	201.235	274.141	416.64	1349.35	141.982	142.159	544.498	36.378	48.7393	46.7227	61.2987	48.2847	8.70218	0.393448	-3.50216	3.2318	TRUE	0.0210732	1	Plasmodium exported protein, unknown function
PFIT_0918200	413.598	326.985	413.998	338.709	373.322	473.049	674.412	645.741	597.734	1083.76	992.944	1092.03	1041.28	1052.5	8.54479	0.662398	0.832439	1.23803	TRUE	0.0211353	1	cytochrome b5-like heme/steroid binding protein, putative
PFIT_0510100	1130.06	230.35	245.592	295.881	475.471	266.574	230.72	156.616	217.97	25.0099	25.8032	27.4839	36.62	28.7292	8.89307	-1.12604	-2.92242	1.82174	TRUE	0.0211362	1	conserved Plasmodium protein, unknown function
PFIT_1302700	2177.26	1401.2	2057.96	2042.25	1919.67	968.392	1597.29	1732.42	1432.7	2607.09	2042.27	2074.12	2499.71	2305.8	10.9071	-0.432455	0.696481	4.90008	TRUE	0.0211478	1	sodium/hydrogen exchanger, Na , H antiporter
PFIT_1403300	246.399	182.033	137.081	122.179	171.923	221.014	159.729	214.444	198.396	71.2402	99.39	88.8647	66.8713	81.5915	7.42335	0.233032	-1.3069	1.80056	TRUE	0.0211949	1	U1 small nuclear ribonucleoprotein C, putative
PFIT_0211200	1565.66	2592.28	1446.99	1159.61	1691.13	2469.93	2768.64	3016.67	2751.75	3733.29	5535.26	4948.94	3260.77	4369.56	10.7224	0.703143	0.667693	8.54205	TRUE	0.0212722	1	asparagine--tRNA ligase, putative
Pf_M7661101000	385.732	202.259	12.029	38.9145	159.733	26.1728	0	0	8.72426	0.757875	0	0	0	0.189469	7.31882	-3.99127	-5.63175	6.26426	TRUE	0.0212765	1	unspecified product
PFIT_1127600	860.197	286.533	225.293	478.714	462.684	14.5404	0	40.9612	18.5005	170.522	28.6702	16.4904	280.222	123.976	8.8538	-4.42508	2.52611	10.0047	TRUE	0.0212901	1	conserved Plasmodium protein, unknown function
PFIT_0209800	128.333	167.425	105.254	100.656	125.417	222.953	159.729	120.474	167.719	57.5985	67.8528	65.0453	57.3182	61.9537	6.96769	0.432298	-1.44731	1.21249	TRUE	0.0212958	1	conserved Plasmodium protein, unknown function
PFIT_0730700	462.732	107.871	528.274	701.331	450.052	94.9975	301.711	221.672	206.127	75.0296	37.2712	43.0582	85.1812	60.1351	8.81516	-1.16644	-1.73721	6.05507	TRUE	0.0213084	1	alpha/beta hydrolase, putative
PFIT_1455600	2765.39	3919.32	2938.08	2796.41	3104.8	4970.89	3318.82	3180.52	3823.41	2377.45	2767.63	2610.97	2053.11	2452.29	11.6	0.305259	-0.645375	4.01283	TRUE	0.0213399	1	aminopeptidase P
PFIT_0104600	463.465	413.506	333.053	303.925	378.487	693.094	461.44	563.819	572.784	250.856	398.516	339.885	243.602	308.215	8.56262	0.61793	-0.913367	2.82637	TRUE	0.0213399	1	vacuolar ATP synthase subunit c, putative
PFIT_0723100	256.666	87.6454	143.847	477.192	241.337	9.69362	0	19.2759	9.65649	137.175	5.73404	10.0774	202.206	88.7982	7.91578	-4.37469	2.93254	10.3783	TRUE	0.0213485	1	kinesin-like protein, putative
PFIT_0902200	337.332	186.527	415.752	436.756	344.092	352.848	230.72	267.453	283.673	158.396	120.415	103.523	167.974	137.577	8.42923	-0.255318	-1.06898	3.77586	TRUE	0.0213881	1	serine/threonine protein kinase, FIKK family
PFIT_0403100	241.999	510.141	376.658	357.187	371.496	316.012	301.711	342.147	319.956	569.922	657.503	692.595	531.786	612.951	8.53594	-0.206299	0.929843	2.69162	TRUE	0.0214935	1	6-cysteine protein
PFIT_0314200	26.3999	15.7312	9.02175	11.5222	15.6688	16.4792	35.4954	0	17.3248	0.757875	0.955673	0	0	0.428387	3.96694	0.0014662	-5.19875	4.19494	TRUE	0.0214945	1	DER1-like protein
PFIT_0107200	268.399	566.324	495.695	511.976	460.599	414.887	390.449	310.823	372.053	621.457	806.588	731.989	589.9	687.483	8.84741	-0.312737	0.890323	3.71888	TRUE	0.0218245	1	secreted ookinete protein, putative
PFIT_0316600	1417.53	2584.42	938.262	688.722	1407.23	4149.84	2857.38	2802.23	3269.82	5378.64	11440.4	10937.7	5043.21	8199.97	10.4579	1.21843	1.32507	6.615	TRUE	0.0218329	1	formate-nitrite transporter, putative
PFIT_0710000	339.532	129.221	399.964	465.452	333.542	314.073	390.449	534.905	413.143	220.541	216.938	200.633	195.041	208.288	8.38563	0.307487	-0.99068	6.55296	TRUE	0.0222255	1	conserved Plasmodium membrane protein, unknown function
PFIT_1150800	14.6666	65.1722	34.5834	31.7403	36.5406	55.2536	88.7385	91.5603	78.5175	156.122	237.007	309.652	184.692	221.868	5.17931	1.07922	1.53466	4.58775	TRUE	0.0222334	1	rifin (RIF)
PFIT_1470500	71.8664	134.839	72.9258	61.5241	85.2888	537.026	141.982	163.845	280.951	46.2303	78.3652	65.0453	57.3182	61.7398	6.41179	1.74164	-2.20576	2.21595	TRUE	0.0222474	1	nucleoside transporter 3, putative (NT3)
PFIT_1408700	18.3333	35.9571	55.6341	59.1327	42.2643	18.4179	17.7477	122.884	53.0164	206.9	118.503	174.981	220.516	180.225	5.41106	0.434058	1.64889	8.27161	TRUE	0.0223496	1	conserved Plasmodium protein, unknown function
PFIT_1402100	65.9997	119.108	64.1547	65.8721	78.7836	257.85	17.7477	19.2759	98.2913	6.82087	15.2908	13.742	11.9413	11.9487	6.29858	0.367538	-3.08899	3.60163	TRUE	0.0225738	1	Plasmodium exported protein, unknown function
PFIT_1007600	3223.72	3037.25	3745.03	4024.72	3507.68	2586.26	2981.61	2973.3	2847.06	1782.52	1842.54	1902.8	1732.28	1815.04	11.7766	-0.303387	-0.647409	1.0412	TRUE	0.0226813	1	inositol polyphosphate kinase, putative (IPK1)
PFIT_1357900	1905.19	1428.17	2284.51	1867.46	1871.33	3910.41	2697.65	3385.32	3331.13	4970.14	5605.98	5560	4817.92	5238.51	10.8704	0.838132	0.646338	3.03066	TRUE	0.0227138	1	40S ribosomal protein S13, putative
PFIT_0523300	86.533	98.882	95.2296	59.5675	85.053	114.385	35.4954	67.4655	72.4485	184.164	246.564	251.02	171.955	213.425	6.40789	-0.107448	1.43684	2.4363	TRUE	0.0227695	1	mitochondrial processing peptidase alpha subunit,, putative
PFIT_1402300	20265.6	26091.4	29228	30010.7	26398.9	13821.2	12991.3	17237.4	14683.3	10295	9542.4	9399.5	9655.73	9723.15	14.6882	-0.845381	-0.595626	2.48807	TRUE	0.0229978	1	early transcribed membrane protein 14.1
PFIT_1367300	99.7329	82.0271	126.305	85.8728	98.4844	123.109	53.2431	132.522	102.958	34.8622	25.8032	38.4775	33.4356	33.1446	6.62296	0.12491	-1.69674	1.2228	TRUE	0.0230365	1	conserved Plasmodium protein, unknown function
PFIT_1360200	997.329	1342.77	1373.06	1488.97	1300.53	761.918	656.665	881.871	766.818	1364.17	1202.24	1331.14	1269.76	1291.83	10.3452	-0.748478	0.738513	1.67241	TRUE	0.0230581	1	conserved Plasmodium protein, unknown function
PFIT_0606900	67.4664	141.581	76.6849	63.0459	87.1945	126.986	88.7385	50.5991	88.7747	237.215	217.893	262.93	222.108	235.036	6.43917	0.0469125	1.39064	3.25094	TRUE	0.0230647	1	conserved protein, unknown function
PFIT_1312400	26.3999	43.8227	16.0387	11.957	24.5546	68.8247	35.4954	21.6853	42.0018	3.0315	4.77837	6.41292	5.57261	4.94885	4.60987	0.806804	-3.11178	1.4097	TRUE	0.0230761	1	methionyl-tRNA formyltransferase, putative
PFIT_1430300	175.999	193.269	62.4005	51.3063	120.744	130.864	124.234	125.293	126.797	232.667	378.447	381.11	207.779	300.001	6.90487	0.0861709	1.2373	7.82011	TRUE	0.0232171	1	apicoplast ribosomal protein L15 precursor, putative
PFIT_1453000	926.196	484.297	180.184	179.789	442.617	808.448	301.711	252.996	454.385	70.4823	134.75	168.568	60.5026	108.576	8.78915	0.0481155	-2.07529	5.18503	TRUE	0.0233227	1	sortilin, putative
PFIT_0720500	575.664	424.743	707.456	765.681	618.386	637.84	1064.86	811.996	838.232	1454.36	1345.59	1406.26	1374.05	1395.06	9.2745	0.409938	0.761699	3.72834	TRUE	0.0234825	1	ubiquitin carboxyl-terminal hydrolase, putative
PFIT_1123900	2547.59	2956.35	3900.15	4766.05	3542.54	1670.21	1597.29	1621.58	1629.69	2842.03	2607.08	2354.46	2515.63	2579.8	11.791	-1.11925	0.661304	3.85975	TRUE	0.023519	1	conserved Plasmodium protein, unknown function
PFIT_1206400	112.2	180.909	140.338	105.874	134.83	257.85	195.225	318.052	257.042	85.6398	135.706	138.336	85.1812	111.216	7.07248	0.957222	-1.23348	2.11726	TRUE	0.0235264	1	conserved Plasmodium protein, unknown function
PFIT_1239200	119.533	56.1829	17.0411	22.827	53.896	58.1617	0	16.8664	25.0094	1.51575	2.86702	0.916131	7.96086	3.31494	5.74879	-0.939092	-3.07467	5.85586	TRUE	0.0236254	1	DNA gyrase subunit B
PFIT_1352300	6626.37	6452.05	5612.78	4126.46	5704.42	11843.7	9991.95	10681.2	10839	6133.48	8697.58	7945.6	5773.22	7137.47	12.4776	0.927272	-0.603769	4.50381	TRUE	0.0236799	1	Plasmodium exported protein, unknown function
PFIT_0701900	140.066	60.6776	71.4222	82.8292	88.7488	94.0281	53.2431	72.2845	73.1852	19.7047	18.1578	21.9871	20.6982	20.137	6.4716	-0.23573	-1.90397	1.05148	TRUE	0.0237207	1	conserved Plasmodium protein, unknown function
PFIT_1350400	237.599	412.383	279.173	204.356	283.378	356.725	372.702	390.336	373.254	150.817	217.893	218.955	148.072	183.934	8.144	0.39963	-1.02129	2.66708	TRUE	0.0239426	1	conserved Plasmodium protein, unknown function
PFIT_0731900	834.53	270.802	329.795	894.817	582.486	26.1728	0	55.4181	27.197	200.837	18.1578	21.9871	361.423	150.601	9.18634	-4.22141	2.27058	13.0479	TRUE	0.0239709	1	erythrocyte binding like protein 1, pseudogene
PFIT_0601300	229.532	330.356	145.1	130.222	208.803	397.438	70.9908	216.853	228.428	68.9666	114.681	91.6131	71.6478	86.7271	7.70307	0.192758	-1.45822	5.38429	TRUE	0.0239863	1	elongation factor G, putative
PFIT_1149800	1246.66	1350.64	1862.24	2234.65	1673.55	655.289	1384.32	1301.12	1113.58	1918.18	1621.78	1489.63	2093.71	1780.82	10.7096	-0.611592	0.700444	8.1282	TRUE	0.024498	1	DnaJ protein, putative
PFIT_1214700	150.333	195.517	123.047	131.527	150.106	361.572	177.477	166.254	235.101	95.4922	119.459	116.349	77.2204	102.13	7.22715	0.682274	-1.23583	2.57578	TRUE	0.0245836	1	conserved Plasmodium protein, unknown function
PFIT_0726400	62.3331	23.5968	7.26752	8.26118	25.3647	44.5906	0	7.22845	17.273	2.27362	0	1.83226	0.796086	1.22549	4.66007	-0.388202	-3.96432	5.03469	TRUE	0.0246652	1	conserved Plasmodium protein, unknown function
PFIT_0515100	642.397	1132.65	755.572	619.371	787.497	737.684	1064.86	855.366	885.971	1409.65	1529.08	1475.89	1428.18	1460.7	9.61947	0.152286	0.740656	3.72848	TRUE	0.0247931	1	RNA binding protein, putative
PFIT_1306400	207.533	297.77	211.009	169.137	221.362	155.098	248.468	204.806	202.791	398.642	478.792	393.936	363.811	408.795	7.78738	-0.167892	1.05561	1.92708	TRUE	0.0248268	1	DnaJ protein, putative
PFIT_0803600	57.9331	79.7798	35.8364	48.0453	55.3986	151.22	0	9.63793	53.6195	8.33662	6.68971	4.58065	9.55304	7.29001	5.78975	0.0525325	-2.97417	5.35819	TRUE	0.0250884	1	Plasmodium exported protein (hyp7), unknown function
PFIT_1434000	270.599	176.414	71.1716	94.7862	153.243	232.647	53.2431	127.703	137.864	38.6516	71.6755	43.9743	36.62	47.7303	7.25667	-0.0792937	-1.60195	5.342	TRUE	0.0251765	1	conserved Plasmodium protein, unknown function
PF_apicoplast_genome_101700	64.5331	4.49464	5.7639	5.65239	20.111	12.6017	0	0	4.20057	0	0	0	0	0	4.32826	-2.0087	-31.8402	2.91642	TRUE	0.0252104	1	apicoplast ribosomal protein L2
PFIT_1224000	22017.5	34310.9	43795.1	52049.6	38043.3	22075.3	31182.7	36229	29829	44093.9	42123.2	45624.2	47960.2	44950.4	15.2154	-0.351284	0.591926	9.36712	TRUE	0.0252964	1	polyadenylate-binding protein, putative
PFIT_1124500	190.666	167.425	156.628	174.137	172.214	189.995	141.982	154.207	162.061	386.516	366.978	316.065	355.851	356.353	7.42773	-0.0614981	1.11099	0.449795	TRUE	0.0254018	1	RAP protein, putative
PFIT_0302900	295.532	273.049	382.422	312.838	315.96	279.176	390.449	383.108	350.911	188.711	156.73	184.142	159.217	172.2	8.30466	0.135373	-1.01197	0.970419	TRUE	0.0256941	1	N-ethylmaleimide sensitive fusion protein (NSF)
PFIT_1115500	2455.19	1675.38	2851.12	3169.47	2537.79	1784.6	2076.48	2467.31	2109.46	1405.1	1355.14	1215.71	1393.15	1342.28	11.31	-0.267371	-0.652129	4.07218	TRUE	0.0260266	1	serine/threonine protein kinase, putative
PFIT_0937200	1138.13	1116.92	902.927	614.371	943.086	1306.7	834.142	836.09	992.311	1630.19	1766.08	1518.03	1657.45	1642.94	9.87993	0.0902871	0.711837	4.7286	TRUE	0.0263094	1	Plasmodium exported protein (PHISTb), unknown function
PFIT_1222900	570.531	551.716	447.329	420.451	497.507	452.692	390.449	554.181	465.774	246.309	281.924	241.859	246.787	254.22	8.95759	-0.0780857	-0.889717	1.08381	TRUE	0.0264109	1	nucleus export protein BRR6, putative
PFIT_0400300.1	473.731	551.716	774.618	628.937	607.251	991.657	763.151	684.293	813.034	413.042	570.537	528.608	375.753	471.985	9.24723	0.426544	-0.791572	3.13298	TRUE	0.0265327	1	rifin
PFIT_0720400	1028.86	309.006	171.664	450.234	489.942	11.6323	17.7477	24.0948	17.825	181.89	46.828	35.7291	289.775	138.556	8.93632	-4.79328	2.97178	4.47555	TRUE	0.0266042	1	rhoptry-associated leucine zipper-like protein 1
PFIT_1445100	632.864	865.217	442.567	519.802	615.113	856.916	443.692	559	619.869	303.15	424.319	384.775	319.231	357.869	9.26272	0.0422477	-0.822082	4.83685	TRUE	0.0266777	1	heat shock protein 90, putative
PFIT_0906400	96.7996	43.8227	45.3594	49.5671	58.8872	93.0587	53.2431	69.875	72.0589	18.189	16.2464	22.9033	13.5335	17.718	5.87899	0.327555	-2.06001	1.1081	TRUE	0.0267392	1	conserved Plasmodium protein, unknown function
PFIT_1111800	178.199	78.6561	158.131	175.224	147.553	278.207	425.945	346.965	350.372	166.732	145.262	163.987	167.974	160.989	7.20896	1.22126	-1.09923	2.48866	TRUE	0.0267589	1	tRNA m5C-methyltransferase, putative
PFIT_0307100	5675.24	9262.32	8179.22	7282.89	7599.92	8809.56	6619.89	8315.12	7914.86	10999.8	13254.2	13338	10465.4	12014.3	12.8917	0.0613407	0.5994	3.71368	TRUE	0.026832	1	60S ribosomal protein L7, putative
PFIT_0720700	627.731	1078.71	1123.71	1244.61	1018.69	1333.84	1774.77	1749.28	1619.3	928.396	1151.59	1092.03	813.6	996.403	9.99313	0.662016	-0.694736	4.74449	TRUE	0.0269159	1	cell cycle control protein cwf15, putative
PFIT_1145300	260.332	194.393	296.715	292.402	260.961	220.045	390.449	296.366	302.287	602.51	601.118	546.014	497.554	561.799	8.03007	0.161544	0.942277	2.06794	TRUE	0.0269219	1	conserved Plasmodium protein, unknown function
Pf_M7661101100	153.266	13.4839	42.8533	55.4369	66.26	22.2953	0	7.22845	9.84126	0.757875	0	0	2.38826	0.786533	6.05023	-2.51531	-3.83953	5.45986	TRUE	0.0270307	1	cytochrome c oxidase subunit 3
PFIT_0909900	1208.53	1075.34	1632.69	1809.2	1431.44	918.955	1544.05	1380.63	1281.21	838.209	776.962	798.866	707.721	780.44	10.4842	-0.176213	-0.699835	4.11352	TRUE	0.0271045	1	FHA domain protein, putative
PFIT_1140800	87.2663	104.5	85.2055	67.8287	86.2002	108.569	35.4954	55.4181	66.494	178.858	238.918	218.039	143.296	194.778	6.42683	-0.254113	1.43263	2.32182	TRUE	0.0272303	1	vacuolar ATP synthase subunit f, putative
PFIT_0401200	1.46666	13.4839	1.75423	1.7392	4.611	30.0502	0	0	10.0167	0	0	0	0	0	2.18866	1.24147	-32.9508	2.3886	TRUE	0.0273101	1	rifin
PFIT_0902000	21.2666	12.3602	9.02175	6.30459	12.2383	73.6715	0	4.81896	26.1635	1.51575	0.955673	1.83226	0	1.07592	3.60944	1.19241	-4.70092	3.78172	TRUE	0.0274072	1	Plasmodium exported protein, unknown function
PFIT_1123700	1081.66	896.68	1230.22	1400.92	1152.37	550.597	727.656	877.052	718.435	507.776	318.239	354.543	516.66	424.304	10.1712	-0.686211	-0.755394	4.22624	TRUE	0.0275095	1	calcium-dependent protein kinase 6
PFIT_0705000	380.598	165.178	102.247	112.396	190.105	216.168	248.468	122.884	195.84	79.5768	59.2517	65.9614	81.9969	71.6967	7.56839	0.0196728	-1.4236	4.61909	TRUE	0.0275461	1	conserved Plasmodium protein, unknown function
PFIT_0721900	91.6663	282.038	105.003	83.264	140.493	206.474	141.982	171.073	173.176	53.8091	100.346	79.7034	45.3769	69.8088	7.12788	0.331859	-1.33608	5.30057	TRUE	0.0275675	1	metallo-hydrolase/oxidoreductase, putative
PFIT_1456700	907.863	976.459	1128.72	1054.61	1016.91	978.086	958.376	843.319	926.594	557.796	610.675	578.995	468.099	553.891	9.99032	-0.136686	-0.740334	0.856667	TRUE	0.0276145	1	gamma-adaptin, putative
PFIT_1145800	1476.93	1367.49	1545.48	1513.75	1475.91	1386.19	1615.04	1505.93	1502.38	929.912	1147.76	921.628	731.603	932.727	10.5276	0.0206693	-0.683129	1.53897	TRUE	0.0276875	1	coatamer gamma subunit, putative
PFIT_1441900	97.5329	175.291	48.3666	54.1325	93.8307	386.775	124.234	149.388	220.132	59.8721	88.8776	99.8583	36.62	71.307	6.54536	1.26961	-1.66002	5.22204	TRUE	0.0278251	1	adaptor complexes medium subunit family
PFIT_0901900	71.8664	112.366	43.8557	46.0887	68.5442	126.986	53.2431	57.8276	79.3524	31.0729	16.2464	18.3226	21.4943	21.7841	6.0936	0.2653	-1.91165	2.20253	TRUE	0.0278473	1	Plasmodium exported protein (hyp5), unknown function
PFIT_1119500	101.2	13.4839	16.0387	24.3488	38.7677	0.969362	0	4.81896	1.92944	50.0197	8.60106	5.49679	63.6869	31.9511	5.27523	-4.0474	3.77193	5.80141	TRUE	0.0278515	1	conserved Plasmodium protein, unknown function
PFIT_1409200	2169.19	2456.32	3528.01	3149.68	2825.8	1996.89	2431.43	2043.24	2157.19	1481.64	1363.75	1332.97	1331.06	1377.35	11.4649	-0.396143	-0.641012	2.58455	TRUE	0.0278542	1	transcription factor with AP2 domain(s)
PFIT_0527300	189.933	217.99	169.659	109.787	171.842	225.861	88.7385	197.578	170.726	388.79	425.274	416.84	284.203	378.777	7.42133	0.0796948	1.06401	3.72066	TRUE	0.0280069	1	mitochondrial processing peptidase alpha subunit, putative
PFIT_1320100	93.133	176.414	130.815	108.7	127.266	68.8247	35.4954	45.7802	50.0334	124.291	140.484	179.562	150.46	148.699	6.98976	-1.25802	1.48434	1.47755	TRUE	0.0280985	1	RNA-binding protein, putative
PFIT_1214500	118.8	55.0593	27.3159	28.4793	57.4135	153.159	53.2431	24.0948	76.8324	10.6102	22.9362	20.1549	16.7178	17.6048	5.83913	0.467533	-2.17087	4.53761	TRUE	0.0281278	1	conserved Plasmodium membrane protein, unknown function
PFIT_0532200	55.7331	34.8334	72.4246	58.4805	55.3679	94.9975	17.7477	57.8276	56.8576	182.648	186.356	207.962	151.256	182.056	5.797	0.193181	1.51793	2.90916	TRUE	0.0285571	1	conserved Plasmodium protein, unknown function
PFIT_1332100	871.93	1188.83	915.207	935.688	977.914	1379.4	1242.34	1286.66	1302.8	791.979	905.022	810.776	694.983	800.69	9.93296	0.417621	-0.705605	1.18501	TRUE	0.0286029	1	translation initiation factor 6, putative
PFIT_1132100	8.06663	12.3602	3.00725	5.86979	7.32598	23.2647	17.7477	7.22845	16.0803	0	0.955673	0	0	0.238918	2.86511	1.13725	-6.14996	2.03776	TRUE	0.0286104	1	conserved Plasmodium protein, unknown function
PFIT_1211600	170.133	334.85	84.7042	65.2199	163.727	95.9668	124.234	98.7888	106.33	228.878	281.924	268.426	195.041	243.567	7.3455	-0.651671	1.23408	8.07688	TRUE	0.0286438	1	glutathione peroxidase
PFIT_1244200	115.133	91.0164	48.6172	80.4378	83.8011	141.527	53.2431	65.056	86.6086	21.9784	25.8032	30.2323	27.863	26.4692	6.3867	0.107685	-1.76864	1.80711	TRUE	0.0286958	1	glucose inhibited division protein a homologue, putative
PFIT_1323200	767.064	1155.12	859.823	658.286	860.073	1036.25	1100.36	1195.1	1110.57	670.719	719.622	727.408	568.406	671.539	9.74711	0.370092	-0.726009	2.49696	TRUE	0.0288051	1	conserved Plasmodium protein, unknown function
PFIT_0706400	887.33	233.721	955.554	1485.27	890.47	223.923	443.692	395.155	354.257	153.091	60.2074	61.3808	157.625	108.076	9.79898	-1.3421	-1.70004	5.36523	TRUE	0.0288611	1	conserved Plasmodium protein, unknown function
PFIT_1405700	293.332	101.129	285.939	441.973	280.594	103.722	106.486	93.9698	101.393	37.8937	27.7145	31.1485	46.9691	35.9314	8.1344	-1.47784	-1.48789	3.35561	TRUE	0.0290526	1	conserved Plasmodium protein, unknown function
PFIT_1143400	571.998	688.803	561.855	453.93	569.146	790.999	621.169	652.97	688.379	1219.42	1135.34	1174.48	1140.79	1167.51	9.15131	0.28697	0.750951	1.32626	TRUE	0.0294146	1	conserved protein, unknown function
PFIT_0816700	30.0665	16.8549	33.0798	38.0449	29.5115	21.326	35.4954	36.1422	30.9879	121.26	116.592	94.3615	137.723	117.484	4.89166	0.00863306	1.97618	1.05382	TRUE	0.0294323	1	GDP-mannose 4,6-dehydratase, putative
PFIT_0834600	25906.4	56802.1	29481.6	19870.5	33015.1	45760.7	48362.5	54892.8	49672	67529.6	87074.2	94909.3	60870.4	77595.9	15.0108	0.589429	0.643504	11.2971	TRUE	0.0294983	1	heat shock protein 70 (HSP70-x)
PFIT_0415400	1228.33	1331.54	864.835	716.549	1035.31	1999.79	1792.52	1696.28	1829.53	957.195	1346.54	1350.38	944.955	1149.77	10.0143	0.824409	-0.671782	4.96855	TRUE	0.0295271	1	small GTP-binding protein sar1
PFIT_1106800	1166	1424.8	1589.83	1472.66	1413.32	1421.08	1508.55	1660.13	1529.92	948.859	1015.88	983.925	886.044	958.677	10.4651	0.114466	-0.674762	0.943033	TRUE	0.0295369	1	RuvB DNA helicase, putative (RUVB2)
PFIT_1222200	336.599	312.377	317.766	344.361	327.776	307.288	390.449	332.509	343.415	174.311	187.312	171.316	153.645	171.646	8.35677	0.0504069	-0.98406	0.323636	TRUE	0.0298236	1	ATP-binding protein, putative
PFIT_1477900	407.732	211.248	406.48	433.06	364.63	262.697	372.702	327.69	321.029	200.079	133.794	122.762	183.1	159.934	8.51225	-0.207418	-0.982622	3.29782	TRUE	0.0300337	1	lysophospholipase, putative
PFIT_1410600	808.13	930.389	1289.86	1656.37	1171.19	557.383	550.179	539.724	549.095	312.244	312.505	309.652	308.085	310.622	10.1947	-1.0938	-0.821884	2.80846	TRUE	0.0301698	1	conserved Plasmodium protein, unknown function
PFIT_0317100	45.4665	100.006	63.6535	59.1327	67.0646	63.0085	195.225	161.435	139.89	40.9252	53.5177	56.8001	26.2709	44.3785	6.06399	1.014	-1.60751	3.01996	TRUE	0.0302994	1	conserved Plasmodium protein, unknown function
PFIT_0207600	358.599	434.856	393.95	409.146	399.138	304.38	656.665	460.211	473.752	244.036	264.721	253.768	222.904	246.357	8.64056	0.204245	-0.900362	2.21999	TRUE	0.0303674	1	conserved Plasmodium protein, unknown function
PFIT_0103400	263.999	419.125	52.6269	60.6545	199.101	611.667	230.72	137.34	326.576	78.0611	71.6755	76.0389	80.4047	76.545	7.63461	0.727399	-2.1037	5.49381	TRUE	0.0303758	1	RNase MRP
PFIT_0519100	30.0665	37.0807	13.5326	16.305	24.2462	70.7634	17.7477	4.81896	31.11	3.0315	0.955673	0.916131	8.75695	3.41506	4.5942	0.430668	-3.24166	4.1076	TRUE	0.0303886	1	conserved Plasmodium protein, unknown function
PFIT_1211000	1894.93	2058.54	2409.31	2853.59	2304.09	1771.02	2466.93	2631.15	2289.7	3434.69	3694.63	3628.79	3346.75	3526.22	11.1704	-0.0140637	0.627524	2.90582	TRUE	0.0305137	1	heat shock protein DNAJ homologue Pfj4
PFIT_1228100	1020.8	1466.37	1642.96	1645.71	1443.96	907.323	958.376	1127.64	997.779	1742.35	1441.15	1563.84	1663.02	1602.59	10.4963	-0.531264	0.681269	2.46967	TRUE	0.0307009	1	conserved Plasmodium protein, unknown function
PFIT_1327800	358.599	437.103	247.346	408.494	362.886	862.732	212.972	296.366	457.357	159.154	208.337	175.897	188.672	183.015	8.50285	0.362674	-1.34984	4.00762	TRUE	0.0308587	1	alpha/beta-hydrolase, putative
PFIT_1200800	121	480.926	88.4633	90.873	195.315	1059.51	159.729	115.655	444.966	39.4095	46.828	31.1485	37.4161	38.7005	7.60862	1.19528	-3.52967	2.69987	TRUE	0.0308722	1	RESA-like protein with PHIST and DnaJ domains
PFIT_0907400	1265.73	1688.86	2134.15	2082.91	1792.91	866.609	1260.09	1602.31	1243	2219.81	1843.49	1800.2	1978.27	1960.44	10.8086	-0.532453	0.660842	5.24139	TRUE	0.0309254	1	GTPase activator, putative
PFIT_1333000	333.665	382.044	190.71	215.66	280.52	197.75	141.982	310.823	216.852	97.0079	112.769	110.852	99.5108	105.035	8.12927	-0.326326	-1.08858	3.03261	TRUE	0.0311691	1	histone H3 variant, putative
PFIT_0617900.1	483.265	631.496	511.483	452.843	519.772	383.867	425.945	484.306	431.373	716.949	785.563	834.595	686.227	755.834	9.02069	-0.2681	0.809236	1.08359	TRUE	0.0311904	1	conserved Plasmodium protein, unknown function
PFIT_1233600	621.864	478.679	626.009	656.764	595.829	689.216	603.422	672.246	654.961	372.874	434.831	385.691	321.619	378.754	9.2196	0.14304	-0.797755	1.02709	TRUE	0.0312009	1	sentrin-specific protease 1
PFIT_0502500	1526.79	1804.6	2134.4	2242.91	1927.17	1017.83	1686.03	1619.17	1441.01	2103.86	2348.09	2378.28	2135.1	2241.33	10.9127	-0.433059	0.65046	3.47796	TRUE	0.0313739	1	merozoite surface protein 8
PFIT_0217700	55.7331	32.5861	73.4271	67.6113	57.3394	84.3345	70.9908	60.2371	71.8541	186.437	221.716	202.465	179.119	197.434	5.84918	0.326103	1.4498	1.37268	TRUE	0.0315112	1	apicoplast RNA methyltransferase precursor, putative
PFIT_0418900	1533.39	2127.09	2540.88	4943.67	2786.26	1451.13	1561.8	1387.86	1466.93	2605.57	2748.52	3009.49	2774.36	2784.48	11.4445	-0.928099	0.926769	5.48068	TRUE	0.031742	1	transcription factor with AP2 domain(s)
PFIT_0718200	93.133	122.479	141.341	128.483	121.359	199.689	177.477	183.121	186.762	378.179	415.718	403.098	371.772	392.192	6.92492	0.629629	1.0608	0.597816	TRUE	0.0317854	1	3'-5' exoribonuclease Csl4 homolog, putative
PFIT_1337100	185.533	70.7905	214.768	287.402	189.623	209.382	266.215	378.289	284.629	172.038	126.149	105.355	132.946	134.122	7.57233	0.584038	-1.08836	5.99054	TRUE	0.0318991	1	conserved Plasmodium protein, unknown function
PFIT_0833500	4119.12	2028.2	4256.01	4189.29	3648.16	2816.97	5377.55	5238.21	4477.58	8019.83	5766.53	5554.5	7788.91	6782.44	11.8335	0.28904	0.605124	11.1421	TRUE	0.0320194	1	Plasmodium exported protein (PHISTc), unknown function
PFIT_0725200	293.332	167.425	375.906	341.317	294.495	110.507	159.729	180.711	150.316	71.2402	59.2517	54.9679	78.8126	66.0681	8.20421	-0.988491	-1.16891	2.48348	TRUE	0.0320434	1	mismatch repair protein PMS1, putative
PFIT_0202400	43.2665	17.9785	41.0991	111.743	53.5219	18.4179	17.7477	19.2759	18.4805	99.2816	40.1383	45.8065	136.131	80.3393	5.75003	-1.5305	2.10956	4.52329	TRUE	0.0320578	1	protein kinase, putative
PFIT_0918700	148.866	147.199	61.398	52.1759	102.41	214.229	106.486	134.931	151.882	49.2618	73.5868	67.7937	43.7848	58.6068	6.67185	0.613544	-1.41354	3.80632	TRUE	0.0320925	1	DNA helicase, putative
PFIT_1418400	297.732	55.0593	95.9814	227.835	169.152	12.6017	17.7477	2.40948	10.9196	79.5768	7.64538	16.4904	123.393	56.7765	7.4028	-4.16878	2.59508	8.59682	TRUE	0.0322339	1	cyclic nucleotide-binding protein, putative
PFIT_0708200	695.197	1154	1039.26	888.295	944.186	724.113	869.637	884.28	826.01	443.357	503.64	560.672	469.691	494.34	9.88265	-0.198143	-0.735325	2.07755	TRUE	0.0322472	1	Cg2 protein
PFIT_0409000	121.733	107.871	209.505	238.27	169.345	175.454	283.963	228.901	229.439	441.083	495.994	441.575	400.431	444.771	7.41007	0.389457	0.9973	3.62707	TRUE	0.0325965	1	exosome complex component RRP4, putative
PFIT_0621400	57.9331	74.1615	43.8557	30.2185	51.5422	99.8443	124.234	65.056	96.3781	220.541	289.569	250.104	187.08	236.824	5.67631	0.85898	1.35213	2.50953	TRUE	0.0326432	1	RNA methyltransferase, putative
PFIT_1244000	226.599	158.436	158.633	224.139	191.952	224.892	159.729	187.94	190.854	413.799	399.471	379.278	382.918	393.867	7.58539	0.0215659	1.01463	1.05613	TRUE	0.0326869	1	microtubule associated katanin, putative
PFIT_1249300	773.664	1166.36	1330.21	1371.14	1160.34	782.275	834.142	1074.63	897.015	1396	1485.12	1506.12	1404.3	1447.88	10.181	-0.367152	0.68588	3.18571	TRUE	0.0332917	1	conserved Plasmodium protein, unknown function
PFIT_0400900	187.733	141.581	235.819	604.153	292.321	18.4179	53.2431	31.3233	34.3281	215.994	54.4734	54.0517	308.085	158.151	8.1925	-3.22212	2.33538	5.4228	TRUE	0.0333083	1	surface-associated interspersed protein 4.1 (SURFIN 4.1) (SURF4.1)
PFIT_1004000	298.465	1016.91	218.778	185.877	430.008	456.569	177.477	178.302	270.783	561.585	961.407	972.931	515.068	752.748	8.74561	-0.636038	1.44632	8.70531	TRUE	0.0333092	1	RNA binding protein, putative
PFIT_1407600	381.332	133.715	67.1619	82.8292	166.26	220.045	17.7477	55.4181	97.737	15.1575	15.2908	8.24518	23.0865	15.445	7.37647	-0.716004	-2.71038	3.99712	TRUE	0.0334184	1	ATP-dependent Clp protease, putative
PFIT_0523000	151.066	248.329	173.919	160.876	183.547	138.619	124.234	149.388	137.414	340.286	305.815	284.917	263.505	298.631	7.51769	-0.397294	1.10186	1.06252	TRUE	0.0334665	1	G10 protein, putative, putative
PFIT_1418600	3289.72	4309.23	4138.73	4247.99	3996.42	2890.64	2963.87	3284.12	3046.21	2080.37	1980.15	2041.14	1953.6	2013.81	11.9645	-0.390953	-0.597844	0.893586	TRUE	0.0337211	1	conserved Plasmodium protein, unknown function
PFIT_1117300	261.066	66.2959	80.444	129.135	134.235	131.833	35.4954	53.0086	73.4457	20.4626	18.1578	24.7355	22.2904	21.4116	7.06854	-0.793942	-1.85417	3.4024	TRUE	0.0339237	1	folate transporter 2
PFIT_0906000	345.399	605.652	598.192	717.636	566.72	626.208	692.16	571.047	629.805	361.506	386.092	339.885	353.462	360.236	9.14728	0.142552	-0.79707	2.69634	TRUE	0.033962	1	conserved Plasmodium protein, unknown function
PFIT_0525000	141.533	262.936	166.652	154.571	181.423	122.14	230.72	130.112	160.991	316.034	375.58	306.904	288.979	321.874	7.50007	-0.257082	1.08723	2.60886	TRUE	0.0340585	1	G10 protein, putative, putative
PFIT_0112100	1042.06	843.868	1450	1455.06	1197.75	1458.89	1934.5	2161.31	1851.56	1204.26	1201.28	1166.23	1138.4	1177.55	10.2274	0.623908	-0.649739	3.77149	TRUE	0.0340633	1	heat shock protein 40, type II
PFIT_0823700	69.6664	33.7098	29.0701	31.7403	41.0466	53.3149	35.4954	53.0086	47.273	12.8839	5.73404	10.0774	7.16478	8.96503	5.35748	0.237805	-2.42872	0.994471	TRUE	0.0340842	1	conserved Plasmodium protein, unknown function
PFIT_1231700	99.7329	93.2637	81.4464	74.7854	87.3071	124.078	53.2431	91.5603	89.6272	25.7677	32.4929	27.4839	31.0474	29.198	6.44689	0.0959147	-1.67539	0.727574	TRUE	0.0341184	1	conserved Plasmodium protein, unknown function
PFIT_0817000	4.39998	3.37098	27.0653	16.9572	12.9483	37.8051	17.7477	60.2371	38.5966	150.059	136.661	186.891	101.103	143.679	3.74409	1.64059	1.78187	6.2938	TRUE	0.0343339	1	conserved Plasmodium protein, unknown function
PFIT_0707200	100.466	67.4195	129.312	112.178	102.344	132.803	195.225	144.569	157.532	386.516	322.062	273.007	346.298	331.971	6.68263	0.571495	1.12097	1.71441	TRUE	0.0346777	1	O-sialoglycoprotein endopeptidase, putative
PFIT_0617200	2829.92	5694.7	2860.15	2473.35	3464.53	4511.41	3727.02	3469.65	3902.69	5095.19	6428.81	6741.81	5259.74	5881.39	11.7576	0.174384	0.589888	9.13124	TRUE	0.0346792	1	60S ribosomal protein L27a, putative
PFIT_1474800	85.0663	87.6454	50.6221	49.3497	68.1709	40.7132	17.7477	53.0086	37.1565	149.301	128.06	88.8647	142.499	127.181	6.08621	-0.743373	1.6482	1.80539	TRUE	0.034683	1	conserved Plasmodium protein, unknown function
PFIT_0317400	124.666	124.726	166.401	143.701	139.874	195.811	337.206	224.082	252.366	97.7658	112.769	114.516	113.84	109.723	7.12959	0.811149	-1.16321	0.928153	TRUE	0.0347915	1	conserved Plasmodium protein, unknown function
PFIT_0909600	2034.26	2200.12	2375.23	2582.71	2298.08	2189.79	2182.97	2522.73	2298.49	1518.78	1601.71	1496.96	1388.37	1501.46	11.1664	0.00197723	-0.616296	0.794125	TRUE	0.0349547	1	exoribonuclease, putative
PFIT_1363900	33.7332	49.441	72.6752	58.4805	53.5825	48.4681	35.4954	57.8276	47.2637	165.975	111.814	155.742	161.606	148.784	5.74796	-0.128534	1.59789	1.20131	TRUE	0.0349661	1	ferrochelatase
PFIT_1413700	256.666	602.281	461.362	426.321	436.657	431.366	319.459	378.289	376.371	629.036	793.209	661.447	611.394	673.771	8.7694	-0.191031	0.817615	3.85937	TRUE	0.0349946	1	AAA family ATPase, putative
PFIT_1311700	19.0666	1.12366	36.5882	90.2208	36.7498	1.93872	0	2.40948	1.4494	31.0729	1.91135	7.32905	71.6478	27.9903	5.20677	-4.26039	3.86247	7.8373	TRUE	0.0352877	1	conserved Plasmodium protein, unknown function
PFIT_1231800	62.3331	34.8334	12.029	14.5658	30.9403	60.1004	0	2.40948	20.8366	4.54725	1.91135	2.74839	0.796086	2.50077	4.94704	-0.397409	-3.22307	5.36268	TRUE	0.0353114	1	phenylalanyl-tRNA synthetase alpha chain, putative
PFIT_0715400	315.332	315.748	343.578	403.059	344.429	312.134	301.711	380.698	331.515	137.933	196.869	212.542	145.684	173.257	8.42885	-0.0466434	-0.94617	1.30147	TRUE	0.035321	1	transcription initiation factor IIE, alpha subunit, putative
PFIT_1353700	310.932	482.05	263.636	200.008	314.156	556.414	354.954	383.108	431.492	637.372	961.407	865.744	612.19	769.178	8.2905	0.487988	0.808429	6.0269	TRUE	0.0356922	1	adenylosuccinate synthetase
PFIT_1203400	6571.37	4602.51	8776.91	11487.2	7859.49	4701.4	6460.16	6768.24	5976.6	9740.96	8428.08	7956.6	10170	9073.91	12.9405	-0.39728	0.604268	8.56209	TRUE	0.0358577	1	nucleosome assembly protein
PFIT_1201200	549.264	496.657	830.753	819.379	674.013	525.394	621.169	667.427	604.663	1076.94	981.476	928.041	1023.77	1002.56	9.39851	-0.163188	0.734201	2.7179	TRUE	0.036162	1	XPA binding protein 1, putative
PFIT_1001900	29.3332	30.3388	30.5737	23.914	28.5399	45.56	35.4954	40.9612	40.6722	178.858	119.459	103.523	150.46	138.075	4.83293	0.546581	1.73016	0.516829	TRUE	0.0364805	1	conserved Plasmodium protein, unknown function
PFIT_0825900	168.666	165.178	177.929	159.789	167.89	161.883	195.225	190.349	182.486	78.8189	83.1436	72.3743	77.2204	77.8893	7.39146	0.109809	-1.21795	0.131647	TRUE	0.0365058	1	protein kinase, putative
PFIT_1349900	101.933	52.812	38.8437	41.9581	58.8867	115.354	0	26.5043	47.2861	9.09449	14.3351	13.742	11.1452	12.0792	5.87775	-0.161952	-2.1233	5.47755	TRUE	0.0365333	1	N6-adenine-specific methylase, putative
PFIT_0723300	819.863	688.803	968.084	963.732	860.121	701.818	905.133	893.918	833.623	522.933	501.728	445.24	538.154	502.014	9.74928	-0.0544235	-0.723156	1.4153	TRUE	0.0365337	1	conserved Plasmodium membrane protein, unknown function
PFIT_1324000	167.933	230.35	103.5	90.2208	148.001	208.413	230.72	250.586	229.906	400.158	495.994	544.182	363.015	450.837	7.20084	0.641606	0.973785	4.32024	TRUE	0.0365891	1	dihydrofolate synthase/folylpolyglutamate synthase
PFIT_0707600	196.533	210.124	159.886	122.396	172.235	233.616	354.954	233.72	274.097	124.291	121.37	134.671	121.801	125.534	7.42558	0.639292	-1.09299	1.32355	TRUE	0.0366318	1	Cg8 protein
PFIT_0726000	108.533	37.0807	21.8026	21.74	47.289	49.4375	17.7477	4.81896	24.0014	3.0315	3.82269	3.66452	4.77652	3.82381	5.56049	-0.906108	-2.71958	3.46769	TRUE	0.0367669	1	conserved Plasmodium protein, unknown function
PFIT_1200400	2682.52	1145.01	3628.25	3756.45	2803.06	3109.71	6300.43	7320.01	5576.72	3673.42	1969.64	1985.26	3988.39	2904.18	11.4532	0.990662	-0.939878	9.42269	TRUE	0.0368634	1	acyl-CoA synthetase
PFIT_0423300	116.6	49.441	106.006	96.5254	92.1429	57.1923	53.2431	91.5603	67.3319	200.079	184.445	151.162	184.692	180.094	6.52934	-0.41669	1.38009	1.91844	TRUE	0.0368886	1	Plasmodium exported protein (hyp6), unknown function
PFIT_1227800	58.6664	53.9356	53.3787	43.2625	52.3108	46.5294	17.7477	77.1034	47.1268	12.8839	7.64538	10.9936	11.1452	10.667	5.7083	-0.0693111	-2.2221	1.0322	TRUE	0.0369586	1	leucine-rich repeat protein
PFIT_0529100	405.532	761.841	605.711	563.934	584.254	507.946	585.674	481.896	525.172	804.105	999.634	883.15	824.746	877.909	9.18971	-0.166927	0.755031	2.47749	TRUE	0.0370906	1	tRNA-YW synthesizing protein, putative
PFIT_1216200	37.3999	7.86561	8.77115	15.6528	17.4223	0	0	0	0	10.6102	0.955673	6.41292	21.4943	9.86829	4.12229	-33.0643	32.2471	1.78745	TRUE	0.037098	1	male development gene 1
PFIT_1211700	68.9331	73.0378	70.6704	52.8281	66.3673	83.3651	106.486	139.75	109.867	222.815	307.727	301.407	206.186	259.534	6.04999	0.728623	1.24086	1.26856	TRUE	0.0371002	1	peripheral plastid protein 1, putative (PPP1)
PFIT_1231200	354.932	284.286	308.243	526.324	368.446	179.332	159.729	291.547	210.203	111.408	95.5673	88.8647	131.354	106.798	8.52657	-0.779723	-1.0074	2.8285	TRUE	0.0372005	1	amino acid transporter, putative
PFIT_bin08500	5.86664	1.12366	1.00242	0.434799	2.10688	21.326	0	31.3233	17.5497	0.757875	0	0	0	0.189469	1.05875	3.14375	-6.5271	2.79792	TRUE	0.0373668	1	Plasmodium RNA of unkown function RUF6-10
PFIT_0921300	1434.39	1661.89	1834.92	1663.54	1648.69	1866.99	2182.97	2089.02	2046.33	1273.99	1222.31	1444.74	1363.7	1326.18	10.6873	0.308071	-0.622278	0.813138	TRUE	0.0376838	1	conserved Plasmodium membrane protein, unknown function
PFIT_1307800	28.5999	14.6076	9.77357	13.4788	16.6149	36.8357	0	4.81896	13.8849	0	2.86702	0	0	0.716755	4.05252	-0.108523	-4.47537	5.25156	TRUE	0.0380219	1	conserved Plasmodium protein, unknown function
PFIT_1036200	241.999	101.129	103.75	135.005	145.471	189.026	177.477	101.198	155.9	51.5355	84.0992	59.5485	57.3182	63.1254	7.18409	0.086326	-1.29126	2.94803	TRUE	0.0380953	1	DNA polymerase zeta catalytic subunit, putative
PFIT_0937000	164.999	546.098	229.303	178.05	279.613	722.175	674.412	771.034	722.54	254.646	587.739	559.756	266.689	417.207	8.12036	1.38154	-0.79815	13.5516	TRUE	0.0381681	1	ring-exported protein 4
PFIT_1139400	2308.52	1700.1	3063.14	3807.97	2719.93	1362.92	1757.02	2074.56	1731.5	1236.85	789.386	786.04	1273.74	1021.5	11.4099	-0.65337	-0.759774	5.99054	TRUE	0.0383832	1	conserved Plasmodium protein, unknown function
PFIT_0421900	1867.06	389.91	384.176	485.018	781.541	301.472	88.7385	159.026	183.079	25.0099	11.4681	14.6581	34.2317	21.3419	9.61011	-2.08083	-3.11252	2.01566	TRUE	0.0383911	1	early transcribed membrane protein 4
PFIT_0403300	2335.66	6234.06	1586.33	1226.79	2845.71	8087.39	5679.26	5618.91	6461.85	1740.08	4095.06	4741.89	1810.3	3096.83	11.474	1.18447	-1.06197	11.7507	TRUE	0.0387561	1	conserved Plasmodium membrane protein, unknown function
PFIT_0322200	798.597	1302.32	1243.5	1287.87	1158.07	869.518	780.899	1038.49	896.301	1352.81	1598.84	1532.69	1242.69	1431.76	10.1777	-0.358973	0.664763	2.89472	TRUE	0.0389617	1	RNA triphosphatase
PFIT_1469200	6980.57	10273.6	8004.55	7179.62	8109.59	6358.04	6602.14	6462.23	6474.14	8351.78	11057.1	11060.4	7727.61	9549.24	12.9853	-0.325216	0.56107	3.42151	TRUE	0.0390005	1	conserved Plasmodium protein, unknown function
PFIT_1006200	76.2664	68.5432	64.1547	63.0459	68.0025	89.1813	17.7477	53.0086	53.3125	169.006	173.932	162.155	146.48	162.893	6.08648	-0.189457	1.45071	1.94218	TRUE	0.0390085	1	phosducin-like protein, putative (PhLP1)
PFIT_0207900	198.733	117.984	58.892	72.3941	112.001	175.454	141.982	113.246	143.561	54.567	57.3404	56.8001	54.1339	55.7103	6.80326	0.366887	-1.37042	2.93959	TRUE	0.0390291	1	ribosome-recycling factor, putative
PFIT_1012200	749.464	503.399	713.22	944.818	727.725	429.427	514.683	544.543	496.218	309.213	297.214	280.336	262.709	287.368	9.50842	-0.559396	-0.782261	2.13987	TRUE	0.0390428	1	protein phosphatase, putative
PFIT_1205600	200.199	121.355	108.01	113.483	135.762	71.7328	70.9908	142.159	94.961	205.384	221.716	240.942	231.661	224.926	7.08333	-0.471508	1.20142	2.34404	TRUE	0.0393375	1	shewanella-like protein phosphatase 2, putative (SHLP2)
PFIT_1104800	821.33	997.809	957.81	815.683	898.158	886.966	851.889	807.177	848.677	1236.85	1471.74	1482.3	1236.32	1356.8	9.81054	-0.0813407	0.676703	0.825514	TRUE	0.0396811	1	phenylalanyl-tRNA synthetase beta chain, putative
PFIT_1201800.2	87.2663	88.769	51.1233	32.8273	64.9965	78.5183	70.9908	96.3793	81.9628	200.837	236.051	221.704	179.119	209.428	6.01281	0.369027	1.3283	2.43767	TRUE	0.0397107	1	conserved protein, unknown function
PFIT_1238600	316.065	113.49	219.529	520.02	292.276	166.73	195.225	113.246	158.4	56.0827	38.2269	40.3098	89.1617	55.9453	8.19279	-0.907759	-1.47778	4.39678	TRUE	0.0397461	1	protein kinase 2
PFIT_0407900	465.665	323.614	626.26	612.197	506.934	710.542	834.142	713.207	752.63	439.567	449.166	451.653	432.275	443.165	8.98803	0.558634	-0.755001	2.61689	TRUE	0.0398748	1	conserved Plasmodium protein, unknown function
PFIT_0311500	101.933	80.9034	137.331	162.615	120.696	77.5489	159.729	118.065	118.448	50.0197	26.7588	39.3936	51.7456	41.9795	6.91825	-0.0841191	-1.4409	2.04098	TRUE	0.0399674	1	dolichyl-diphosphooligosaccharide--protein glycosyltransferase subunit 1, putative
PFIT_1439700	448.798	389.91	591.927	626.328	514.241	647.534	532.431	665.017	614.994	354.685	386.092	381.11	326.395	362.071	9.00801	0.268764	-0.776797	1.67329	TRUE	0.0402235	1	cleavage and polyadenylation specifity factor, putative
PFIT_1352800	885.863	573.066	497.199	373.71	582.459	768.704	727.656	713.207	736.522	384.242	502.684	502.04	370.18	439.787	9.18454	0.34143	-0.745658	4.57951	TRUE	0.0402963	1	ER lumen protein retaining receptor (ERD2)
PFIT_0916900	68.9331	117.984	25.311	23.6966	58.9812	83.3651	17.7477	45.7802	48.9643	5.30512	16.2464	13.742	14.3296	12.4058	5.87454	-0.164073	-2.08045	4.10545	TRUE	0.0403195	1	conserved Plasmodium protein, unknown function
PFIT_0720800	896.13	696.668	1054.29	1016.56	915.913	937.373	851.889	1125.23	971.497	1619.58	1594.06	1501.54	1469.58	1546.19	9.84016	0.0935213	0.660824	1.79153	TRUE	0.0404465	1	nucleolar rRNA processing protein, putative
PFIT_bin02800	0.73333	4.49464	1.25302	0.652199	1.7833	31.9889	0	0	10.663	0	0	0	0	0	0.808499	2.69059	-34.4624	1.87716	TRUE	0.04053	1	rifin (RIF)
PFIT_1344400	145.933	134.839	143.847	123.483	137.025	166.73	248.468	265.043	226.747	100.039	104.168	114.516	84.3852	100.777	7.09808	0.712986	-1.15635	0.725802	TRUE	0.0406879	1	rhomboid protease ROM6, putative
PFIT_0913000	561.731	570.819	577.392	548.064	564.502	820.08	1011.62	937.289	922.996	1303.54	1617	1748.89	1206.87	1469.08	9.14077	0.700477	0.67932	1.34986	TRUE	0.040767	1	26S proteasome regulatory subunit, putative
PFIT_1037300	278.666	362.942	298.971	215.226	288.951	522.486	283.963	498.763	435.071	204.626	257.076	286.749	222.108	242.64	8.17287	0.626811	-0.877382	2.56704	TRUE	0.0407785	1	GDP dissociation inhibitor domain containing protein
PFIT_0906700	927.663	844.991	944.026	996.777	928.364	1898.98	1011.62	1171.01	1360.54	763.937	996.767	933.537	804.843	874.771	9.85892	0.568273	-0.654609	3.28392	TRUE	0.04078	1	arginase
PFIT_1109500	343.932	437.103	350.846	268.054	349.984	506.007	301.711	310.823	372.847	586.595	726.312	766.802	581.939	665.412	8.44924	0.123443	0.805248	2.91971	TRUE	0.040978	1	heat shock protein DnaJ homologue Pfj2
PFIT_1434900	83.5997	75.2851	35.5858	39.5667	58.5093	107.599	35.4954	9.63793	50.9108	15.9154	13.3794	11.9097	9.55304	12.6894	5.86686	-0.136716	-2.0643	3.90439	TRUE	0.0413615	1	conserved Plasmodium protein, unknown function
PFIT_1415600	790.53	931.513	889.144	871.99	870.794	671.768	745.403	939.698	785.623	460.788	588.695	533.188	346.298	482.242	9.76612	-0.145536	-0.707351	2.33884	TRUE	0.0416188	1	RNA guanylyltransferase
PFIT_0921600	13.1999	28.0915	5.26269	6.08719	13.1603	42.6519	0	9.63793	17.4299	0	2.86702	0.916131	0	0.945788	3.70871	0.536285	-4.36223	4.60195	TRUE	0.0416404	1	conserved Plasmodium protein, unknown function
PFIT_0715600	959.196	315.748	365.381	550.89	547.804	240.402	372.702	378.289	330.464	597.205	540.911	561.588	675.081	593.696	9.09754	-0.750769	0.866902	6.96203	TRUE	0.0417195	1	calcium-dependent protein kinase 4
PFIT_0105200	1542.93	2092.25	2032.65	2043.56	1927.85	1123.49	1544.05	1691.46	1453	2341.83	2155.04	2005.41	2352.44	2213.68	10.9128	-0.413654	0.613087	2.32648	TRUE	0.042057	1	small ribosomal subunit assembling AARP2 protein
PFIT_1210600	49.1331	25.8442	18.7953	28.4793	30.563	6.78553	17.7477	4.81896	9.78406	67.4508	35.3599	20.1549	79.6086	50.6436	4.93168	-1.9944	2.72602	2.17024	TRUE	0.0423035	1	kinesin-like protein, putative
PFIT_1122400	5656.91	5890.22	6946	9446.88	6985	9932.08	6282.68	6568.25	7594.34	4926.18	5813.36	5224.69	4902.3	5216.63	12.7703	0.123653	-0.545025	5.36703	TRUE	0.0424911	1	circumsporozoite-related antigen (EXP1)
PFIT_0511700	48.3998	19.1022	22.5544	25.4357	28.873	20.3566	17.7477	16.8664	18.3236	90.1871	80.2765	73.2905	82.793	81.6368	4.85092	-0.640021	2.14037	0.821377	TRUE	0.042555	1	conserved Plasmodium protein, unknown function
PFIT_1410100	224.399	143.828	326.287	731.55	356.516	26.1728	35.4954	40.9612	34.2098	159.154	118.503	109.936	194.245	145.459	8.47889	-3.39751	2.10332	2.55584	TRUE	0.0428064	1	aldo-keto reductase, putative
PFIT_0323200	712.797	1220.29	442.818	314.577	672.621	833.651	834.142	865.004	844.266	460.788	483.571	514.866	410.781	467.501	9.39083	0.33131	-0.85341	7.47243	TRUE	0.0429765	1	conserved Plasmodium protein, unknown function
PFIT_0302500	87.2663	25.8442	15.5375	19.566	37.0535	46.5294	0	0	15.5098	3.0315	0	1.83226	3.18435	2.01203	5.20915	-1.04815	-3.13632	8.31681	TRUE	0.0431576	1	ABC transporter, (TAP family), putative
PFIT_0930300	239.066	115.737	80.444	172.18	151.857	147.343	35.4954	53.0086	78.6157	22.7362	31.5372	39.3936	32.6395	31.5767	7.24615	-0.843451	-1.42306	4.40419	TRUE	0.043243	1	conserved Plasmodium protein, unknown function
PF_apicoplast_genome_104900	31.5332	2.24732	5.7639	8.04378	11.8971	7.75489	0	2.40948	3.38813	0	0	0	0	0	3.57196	-1.57721	-32.9581	1.08074	TRUE	0.0433184	1	SufB protein, putative
PFIT_0310500.2	136.399	101.129	200.734	265.445	175.927	126.017	70.9908	101.198	99.402	225.847	228.406	244.607	210.963	227.456	7.46341	-0.762537	1.1285	2.92131	TRUE	0.0433233	1	SAC3/GNAP family-related protein, putative
Pf_M7661101800	2216.86	444.969	491.184	724.158	969.292	265.605	70.9908	101.198	145.931	18.189	15.2908	21.071	19.1061	18.4142	9.92075	-2.71484	-3.00306	1.68993	TRUE	0.0434354	1	cytochrome c oxidase subunit 1
PFIT_1237300	390.132	475.308	618.491	722.201	551.533	455.6	301.711	621.646	459.652	889.745	776.962	744.814	749.117	790.16	9.10904	-0.223932	0.740957	4.36152	TRUE	0.0436954	1	rRNA processing WD-repeat protein, putative
PFIT_0606700	57.9331	24.7205	29.0701	66.5243	44.562	10.663	0	0	3.55433	52.2933	10.5124	3.66452	69.2595	33.9324	5.47978	-3.12103	2.72828	8.28006	TRUE	0.0438558	1	GTP-binding protein, putative
PFIT_0514900	170.133	152.818	138.584	118.048	144.896	199.689	141.982	199.987	180.552	71.2402	107.991	76.955	66.0752	80.5654	7.17761	0.344986	-1.19136	1.00313	TRUE	0.043856	1	kinase, putative
PFIT_1308100	1556.86	2629.36	2367.96	1853.77	2101.99	2321.62	2644.41	2686.57	2550.87	1568.8	2086.23	1928.46	1202.89	1696.59	11.0373	0.27768	-0.586722	5.09013	TRUE	0.0438923	1	mRNA-decapping enzyme 2, putative
PFIT_0206200.2	104.133	22.4732	34.3328	108.048	67.2466	10.663	0	7.22845	5.96381	59.1142	6.68971	7.32905	83.5891	39.1805	6.07373	-3.10008	2.32136	8.81851	TRUE	0.0441621	1	merozoite surface protein 5
PFIT_1251400	1401.39	369.684	567.869	1919.42	1064.59	43.6213	106.486	113.246	87.7844	534.302	67.8528	68.7098	972.818	410.92	10.0563	-3.62367	2.25037	8.29411	TRUE	0.0443376	1	coronin
PFIT_0221300	13.9333	31.4624	38.5931	25.2183	27.3018	21.326	53.2431	60.2371	44.9354	127.323	103.213	163.071	154.441	137.012	4.7739	0.652521	1.67181	2.5326	TRUE	0.0446724	1	erythrocyte membrane protein 1 (PfEMP1), pseudogene
PFIT_0420500	274.266	1046.13	469.131	362.622	538.036	563.199	1118.1	1086.68	922.66	1233.06	1748.88	2407.59	1385.19	1693.68	9.06891	0.768295	0.888649	10.7138	TRUE	0.0448415	1	alpha tubulin 2
PFIT_1469700	15.3999	14.6076	36.3376	27.3923	23.4344	22.2953	106.486	40.9612	56.5809	9.09449	5.73404	10.9936	11.9413	9.44085	4.55742	1.16113	-2.47829	1.8106	TRUE	0.0449322	1	aminophospholipid transporter, putative
PFIT_0314100	129.066	34.8334	40.3473	35.8709	60.0294	79.4877	17.7477	28.9138	42.0497	6.82087	12.4237	10.9936	11.9413	10.5449	5.9061	-0.412624	-2.09681	3.05037	TRUE	0.0450871	1	conserved Plasmodium protein, unknown function
PFIT_0511600	12054.5	11413	19464.9	22339.1	16317.9	10776.4	9814.48	10777.6	10456.2	6903.48	5937.6	6440.4	7238.81	6630.07	13.9943	-0.6417	-0.657743	4.10601	TRUE	0.045094	1	RNA pseudouridylate synthase, putative
PFIT_0422800	4571.58	2568.68	5290.01	7499.42	4982.42	2514.52	2307.2	2604.65	2475.46	4516.93	3787.33	3509.7	4657.11	4117.77	12.283	-1.00761	0.732318	5.9233	TRUE	0.0451487	1	Plasmodium exported protein (PHISTb), unknown function
PFIT_1113900	1668.33	2077.65	2131.89	2589.45	2116.83	2826.66	2679.9	3235.93	2914.17	1667.32	2415.94	2122.68	1624.81	1957.69	11.048	0.463566	-0.576778	3.32299	TRUE	0.0452163	1	protein tyrosine phosphatase
PFIT_0418800	28.5999	17.9785	32.5786	32.1751	27.833	49.4375	88.7385	38.5517	58.9092	9.09449	11.4681	10.0774	14.3296	11.2424	4.80255	1.02066	-2.33228	0.651688	TRUE	0.0452602	1	holo-(acyl-carrier protein) synthase, putative
PFIT_0205000.1	192.866	170.796	328.542	301.098	248.326	140.557	301.711	204.806	215.691	382.727	387.048	417.756	377.345	391.219	7.95971	-0.283243	0.935321	3.57644	TRUE	0.0452866	1	conserved Plasmodium protein, unknown function
PFIT_1439800	255.199	102.253	333.053	315.229	251.434	271.421	124.234	327.69	241.115	135.66	129.016	123.678	114.636	125.747	7.97779	-0.0059302	-0.997463	5.66238	TRUE	0.0453369	1	conserved protein, unknown function
PFIT_1009800	725.997	161.807	740.285	916.991	636.27	278.207	567.926	431.297	425.81	1135.3	578.182	547.846	1333.44	898.692	9.31498	-0.606604	1.10351	10.0396	TRUE	0.0453654	1	succinate dehydrogenase subunit 4, putative
PFIT_1401800	3.66665	5.61829	10.2748	12.3918	7.98787	78.5183	53.2431	48.1896	59.9837	9.09449	11.4681	12.8258	5.57261	9.74025	3.01532	2.90303	-2.63625	1.00826	TRUE	0.0453736	1	glycophorin binding protein
PFIT_0912400	64.5331	68.5432	98.7381	92.6122	81.1066	61.0698	53.2431	84.3319	66.2149	203.868	149.085	142.916	198.226	173.524	6.34507	-0.257466	1.35171	1.02441	TRUE	0.0454644	1	conserved Plasmodium membrane protein, unknown function
PFIT_0321600	351.999	156.189	76.9355	87.3946	168.129	206.474	0	12.0474	72.8405	18.189	10.5124	10.0774	13.5335	13.0781	7.39261	-1.12748	-2.55451	6.98346	TRUE	0.045469	1	peptidase, putative
PFIT_0916300	165.733	350.582	100.743	85.438	175.624	387.745	212.972	127.703	242.807	52.2933	140.484	130.091	49.3574	93.0563	7.45184	0.484606	-1.39783	7.13548	TRUE	0.0455556	1	conserved Plasmodium protein, unknown function
PFIT_0919300	94.5996	28.0915	34.0822	83.9162	60.1724	2.90809	17.7477	0	6.88526	31.8307	10.5124	5.49679	55.7261	25.8915	5.91234	-4.20489	2.98989	7.37047	TRUE	0.045674	1	PPPDE peptidase, putative
PFIT_0914900	93.8663	16.8549	13.5326	14.5658	34.7049	29.0809	0	12.0474	13.7094	0.757875	0.955673	2.74839	0.796086	1.31451	5.11512	-1.16312	-3.56801	3.15818	TRUE	0.0457489	1	GINS complex subunit Psf3, putative
PFIT_0218600	688.597	584.303	429.285	380.014	520.55	1069.21	1544.05	1214.38	1275.88	801.831	853.416	764.969	761.855	795.518	9.02181	1.28211	-0.668199	3.30463	TRUE	0.0457818	1	40S ribosomal protein S30, putative
PFIT_1432600	313.132	150.57	76.9355	108.7	162.334	78.5183	70.9908	118.065	89.1912	230.394	181.578	140.168	269.077	205.304	7.33908	-0.821793	1.16478	6.27633	TRUE	0.0458265	1	conserved Plasmodium protein, unknown function
PFIT_1344900	365.932	494.41	290.701	274.141	356.296	484.681	443.692	522.858	483.744	633.583	950.895	1061.8	632.889	819.791	8.47355	0.453976	0.751298	4.22311	TRUE	0.0458776	1	isocitrate dehydrogenase (NADP), mitochondrial precursor
PFIT_0206200.1	112.933	21.3495	42.8533	116.091	73.3068	10.663	0	9.63793	6.76697	59.1142	9.55673	5.49679	97.1225	42.8226	6.19824	-3.07539	2.30004	9.08405	TRUE	0.0461609	1	merozoite surface protein 5
PFIT_1032500	7611.24	8453.28	11168.2	11362.2	9648.72	10219	8412.41	8893.4	9174.94	12153.3	12743.9	14656.3	13727.7	13320.3	13.2363	-0.0715043	0.536577	2.76022	TRUE	0.0462345	1	S-adenosylmethionine decarboxylase/ornithine decarboxylase
PFIT_1121200	517.731	520.254	594.433	642.198	568.654	384.837	621.169	525.267	510.424	801.831	829.524	850.169	834.299	828.956	9.15218	-0.186054	0.729006	1.38514	TRUE	0.0466242	1	alpha/beta hydrolase fold domain containing protein, putative
PFIT_1467800	279.399	259.565	279.674	235.444	263.521	442.029	283.963	455.392	393.795	631.309	754.982	742.982	657.567	696.71	8.04154	0.615182	0.78758	1.22046	TRUE	0.0466387	1	large ribosomal subunit assembling protein, putative
PFIT_1444800	136.399	15.7312	19.2965	24.1314	48.8896	30.0502	0	4.81896	11.6231	0	1.91135	0	0.796086	0.676858	5.61071	-1.90587	-4.29518	4.62595	TRUE	0.0467538	1	conserved Plasmodium protein, unknown function
PFIT_0301900	516.265	509.017	756.073	741.985	630.835	468.202	532.431	539.724	513.452	890.503	805.632	758.556	911.519	841.553	9.30264	-0.304192	0.718549	1.80244	TRUE	0.0468512	1	golgi organization and biogenesis factor, putative
PFIT_1467900	713.531	1082.08	1164.06	1242	1050.42	863.701	1260.09	913.194	1012.33	601.752	681.395	653.201	594.677	632.756	10.0373	-0.0731727	-0.658714	3.00305	TRUE	0.0473432	1	conserved Plasmodium protein, unknown function
PFIT_1017200	15.3999	13.4839	29.3207	28.6967	21.7253	25.2034	0	16.8664	14.0233	84.8819	73.5868	85.2002	64.483	77.038	4.45127	-0.352232	2.16845	2.32773	TRUE	0.04742	1	conserved Plasmodium protein, unknown function
PFIT_1123100	472.265	569.695	580.149	673.504	573.903	532.18	674.412	819.224	675.272	1137.57	1096.16	1107.6	1007.05	1087.09	9.16533	0.231624	0.6893	1.76023	TRUE	0.0474798	1	cupin-like protein, putative
PFIT_0607700	616.731	759.593	470.134	361.318	551.944	4052.9	567.926	366.241	1662.36	109.892	232.229	218.955	103.491	166.142	9.10826	1.59241	-3.32451	1.99435	TRUE	0.048001	1	ornithine aminotransferase
PFIT_1007300	1042.8	1146.13	407.733	411.755	752.104	2169.43	230.72	293.957	898.036	155.364	202.603	207.046	190.265	188.819	9.55449	0.262882	-2.25656	3.93517	TRUE	0.0484294	1	transcription factor with AP2 domain(s)
PFIT_0508700	909.33	1086.58	1283.85	1360.27	1160.01	728.96	745.403	804.767	759.71	1283.08	1188.86	1168.98	1128.05	1192.24	10.1805	-0.609865	0.64881	1.34114	TRUE	0.0486097	1	Pre-mRNA-processing ATP-dependent RNA helicase prp5, putative
PFIT_1363400	1262.8	1430.42	1644.21	1621.58	1489.75	1125.43	1064.86	1016.8	1069.03	741.959	764.538	604.646	652.791	690.984	10.5412	-0.478378	-0.630296	1.04811	TRUE	0.0487391	1	conserved Plasmodium protein, unknown function
PFIT_1414900	381.332	358.447	471.136	382.841	398.439	523.455	496.936	489.125	503.172	260.709	323.017	328.891	247.583	290.05	8.63896	0.337573	-0.796736	0.841911	TRUE	0.048766	1	DnaJ protein, putative
PFIT_0100100	27.1332	35.9571	27.5665	22.6096	28.3166	38.7745	17.7477	67.4655	41.3292	7.57875	8.60106	8.24518	5.57261	7.4994	4.8213	0.609598	-2.52538	0.700339	TRUE	0.0488666	1	erythrocyte membrane protein 1, EMP1 (VAR)
PFIT_0417000	65.9997	79.7798	36.087	34.5665	54.1083	133.772	53.2431	60.2371	82.4174	21.9784	28.6702	31.1485	19.9022	25.4248	5.75199	0.661169	-1.74617	1.85775	TRUE	0.0489178	1	conserved Plasmodium protein, unknown function
PFIT_0203600	780.997	1160.74	718.232	510.454	792.606	889.874	727.656	1072.22	896.583	1499.08	1379.04	1491.46	1300.01	1417.4	9.62821	0.195761	0.645056	5.09804	TRUE	0.0489273	1	conserved Plasmodium protein, unknown function
PFIT_0532100	1565.66	1809.09	2166.47	2031.16	1893.1	1504.45	2449.18	2421.53	2125.05	1475.58	1426.82	1322.89	1413.05	1409.59	10.8869	0.158141	-0.583924	2.92723	TRUE	0.0491777	1	RNA helicase 1
PFIT_0921800	81.3997	30.3388	35.0846	40.6537	46.8692	35.8664	17.7477	7.22845	20.2808	82.6083	90.7889	69.6259	80.4047	80.857	5.54985	-1.13059	1.91802	2.70905	TRUE	0.0492144	1	conserved Plasmodium protein, unknown function
PFIT_0520800	891.73	858.475	949.038	848.293	886.884	991.657	1064.86	1120.41	1058.98	1609.73	1622.73	1691.18	1625.61	1637.31	9.79272	0.254758	0.629622	0.20961	TRUE	0.0494415	1	bis(5'-nucleosyl)-tetraphosphatase [asymmetrical]
PFIT_1368500	681.997	382.044	643.301	492.193	549.884	666.921	798.646	973.431	812.999	1265.65	1321.7	1311.9	1255.43	1288.67	9.10406	0.562768	0.664811	3.14264	TRUE	0.049456	1	conserved Plasmodium protein, unknown function
PFIT_1410700	51.3331	40.4517	21.8026	18.0442	32.9079	62.0392	70.9908	48.1896	60.4065	9.09449	12.4237	22.9033	8.75695	13.2946	5.03454	0.863071	-2.16733	1.52718	TRUE	0.0496715	1	conserved Plasmodium protein, unknown function
PFIT_1455400	621.864	622.507	777.374	824.814	711.64	774.52	479.188	636.103	629.937	416.073	368.89	394.852	382.918	390.683	9.47585	-0.152518	-0.713385	1.62386	TRUE	0.0496728	1	conserved Plasmodium protein, unknown function
PFIT_1336400	404.798	632.62	488.678	377.406	475.876	535.088	514.683	532.496	527.422	259.951	343.087	360.039	275.446	309.631	8.89307	0.152217	-0.771284	1.97087	TRUE	0.0496883	1	1-deoxy-D-xylulose 5-phosphate synthase
PFIT_0704100	42.5332	44.9464	28.3183	36.7405	38.1346	73.6715	0	9.63793	27.7698	6.063	3.82269	5.49679	5.57261	5.23877	5.25146	-0.29429	-2.56586	3.50578	TRUE	0.0499581	1	conserved Plasmodium protein, unknown function
PFIT_0512700	728.93	476.431	462.114	348.926	504.101	524.425	834.142	792.72	717.095	430.473	495.994	435.162	352.666	428.574	8.9764	0.493622	-0.726823	4.22409	TRUE	0.0500218	1	Rab GTPase 1b
PFIT_1332300	118.8	137.086	88.2127	65.8721	102.493	274.329	319.459	262.634	285.474	439.567	674.705	596.401	373.365	521.01	6.67058	1.46991	0.884355	3.58612	TRUE	0.0500342	1	20 kDa chaperonin
PFIT_bin05600	11	38.2044	16.7905	16.7398	20.6837	101.783	17.7477	14.4569	44.6625	7.57875	14.3351	5.49679	3.98043	7.84776	4.36367	1.1901	-2.58464	2.98197	TRUE	0.0504059	1	Plasmodium exported protein (hyp6), unknown function
PFIT_1313700	160.599	137.086	117.533	73.0463	122.066	158.006	106.486	137.34	133.944	270.561	323.973	325.226	226.089	286.462	6.9277	0.177867	1.0564	2.20722	TRUE	0.050641	1	cop-coated vesicle membrane protein p24 precursor, putative
PFIT_0710500	2.19999	2.24732	0	0	1.11183	11.6323	17.7477	2.40948	10.5965	0	0	0	0	0	0.101014	3.25543	-32.8771	2.05541	TRUE	0.0507322	1	unspecified product
PFIT_0313700	85.0663	47.1937	23.3062	20.4356	44.0004	85.3038	0	7.22845	30.8441	6.063	7.64538	5.49679	6.36869	6.39346	5.45571	-0.347513	-2.43231	5.3854	TRUE	0.0511475	1	conserved Plasmodium protein, unknown function
PFIT_0306000	439.265	277.544	501.459	559.152	444.355	506.976	638.917	554.181	566.691	368.327	339.264	325.226	290.572	330.847	8.79784	0.33573	-0.763532	2.58784	TRUE	0.0512929	1	conserved Plasmodium protein, unknown function
PFIT_1316400	202.399	691.05	140.589	146.527	295.141	851.1	70.9908	125.293	349.128	30.315	73.5868	81.5357	33.4356	54.7183	8.20441	0.256003	-2.68704	4.06801	TRUE	0.0514706	1	transcription factor with AP2 domain(s)
PFIT_0215800	123.2	33.7098	24.058	23.6966	51.166	51.3762	0	24.0948	25.157	7.57875	4.77837	1.83226	3.98043	4.54245	5.67498	-0.864365	-2.62247	4.26219	TRUE	0.0515773	1	vacuolar protein-sorting protein VPS45, putative
PFIT_0201900.2	20.5333	34.8334	18.0435	12.8266	21.5592	23.2647	0	12.0474	11.7707	55.3248	86.0106	93.4454	40.6004	68.8453	4.42002	-0.554559	2.23927	2.69971	TRUE	0.0515883	1	conserved Plasmodium protein, unknown function
PFIT_1024400	74.0664	19.1022	24.3086	32.3925	37.4674	46.5294	0	7.22845	17.9193	2.27362	0.955673	1.83226	6.36869	2.85756	5.22724	-0.871389	-2.8313	4.19345	TRUE	0.0516029	1	conserved Plasmodium protein, unknown function
PFIT_1224900	412.132	435.98	572.881	733.941	538.733	363.511	461.44	404.793	409.915	729.833	669.927	596.401	709.313	676.369	9.07524	-0.414572	0.741086	2.46986	TRUE	0.0516831	1	conserved Plasmodium protein, unknown function
PFIT_1343400	3326.39	4567.67	3257.1	2836.19	3496.84	3136.85	3744.76	3763.61	3548.41	4613.94	5978.69	5920.95	4170.7	5171.07	11.7714	0.0194143	0.545359	3.91654	TRUE	0.0519225	1	heat shock protein 110, putative (HSP110)
PFIT_0902300	140.799	78.6561	85.4561	91.5252	99.1092	34.897	53.2431	166.254	84.7981	194.774	165.331	235.446	217.332	203.221	6.63057	-0.170013	1.2064	5.47895	TRUE	0.051956	1	serine/threonine protein kinase, FIKK family
PFIT_0916700	54.9998	17.9785	75.1813	65.8721	53.5079	43.6213	35.4954	67.4655	48.8607	170.522	118.503	99.8583	177.527	141.603	5.75114	-0.0850827	1.48009	3.45567	TRUE	0.0519644	1	methyltransferase, putative
PFIT_1334100	111.466	33.7098	41.0991	32.6099	54.7213	40.7132	35.4954	28.9138	35.0408	127.323	93.656	88.8647	128.966	109.702	5.77144	-0.636269	1.64265	2.79541	TRUE	0.0520824	1	MSP7-like protein
PFIT_1117000.2	96.7996	76.4088	103.249	82.6118	89.7673	154.129	88.7385	137.34	126.736	43.1988	59.2517	55.884	42.9887	50.3308	6.48902	0.534186	-1.37068	0.682785	TRUE	0.0520865	1	SNO glutamine amidotransferase family protein (PDX2)
PFIT_0511900	2120.79	1238.27	1390.85	1163.31	1478.31	2131.63	2076.48	2467.31	2225.14	1314.91	1693.45	1644.46	1319.91	1493.18	10.5295	0.592855	-0.57828	4.23576	TRUE	0.0521556	1	myo-inositol 1-phosphate synthase, putative
PFIT_1227400	1110.26	552.84	1003.17	1209.83	969.025	449.784	638.917	869.823	652.841	1200.47	872.529	778.711	1265.78	1029.37	9.92172	-0.572871	0.658941	8.17471	TRUE	0.0521599	1	conserved Plasmodium protein, unknown function
PFIT_1228900	6.59997	5.61829	25.311	21.74	14.8173	13.5711	17.7477	21.6853	17.668	0.757875	2.86702	0	0.796086	1.10525	3.89644	0.24255	-4.00828	2.17033	TRUE	0.0522501	1	unspecified product
PFIT_1337300	1017.13	1024.78	569.624	442.843	763.593	1232.06	1029.37	1195.1	1152.18	1527.87	2149.31	2081.45	1352.55	1777.8	9.57382	0.60443	0.617468	8.70233	TRUE	0.052281	1	proteasome regulatory subunit, putative
PFIT_1108300	236.132	201.135	190.459	181.746	202.368	345.093	319.459	327.69	330.747	168.248	200.691	149.329	177.527	173.949	7.66007	0.713498	-0.931141	0.478276	TRUE	0.052284	1	prefoldin, putative
PFIT_1103500	2093.66	3163.1	4297.86	5282.59	3709.3	2729.72	2307.2	3021.49	2686.14	3859.1	4179.16	4201.38	3554.53	3948.54	11.8575	-0.460443	0.550048	8.08423	TRUE	0.0523793	1	early transcribed membrane protein 11.1
PFIT_1306700	41.0665	4.49464	24.8098	70.0027	35.0934	0.969362	0	2.40948	1.12628	23.4941	1.91135	4.58065	41.3965	17.8457	5.13792	-4.63008	3.65283	5.40401	TRUE	0.0523973	1	conserved Plasmodium protein, unknown function
PFIT_1021300	733.33	138.21	105.504	233.922	302.742	34.897	0	24.0948	19.6639	191.742	58.2961	78.7873	242.806	142.908	8.24173	-3.75668	2.67422	4.7365	TRUE	0.0525093	1	conserved Plasmodium protein, unknown function
PFIT_0615900	431.932	380.92	492.688	460.67	441.552	302.441	141.982	233.72	226.047	465.335	418.585	375.614	413.965	418.375	8.78725	-0.898498	0.820003	1.93557	TRUE	0.0525822	1	conserved Plasmodium protein, unknown function
PFIT_0212200	79.1997	56.1829	42.1015	56.5239	58.502	63.0085	35.4954	36.1422	44.882	16.6732	4.77837	10.9936	12.7374	11.2956	5.86937	-0.343236	-2.02435	1.32743	TRUE	0.052713	1	multidrug efflux pump, putative
PFIT_0822400	41.7998	91.0164	35.5858	27.6097	49.0029	369.327	53.2431	65.056	162.542	12.126	29.6259	34.813	15.9217	23.1216	5.61173	1.75349	-2.83519	2.36311	TRUE	0.052848	1	conserved protein, unknown function
PFIT_0928900	50.5998	21.3495	12.7808	16.305	25.2588	51.3762	0	7.22845	19.5349	1.51575	0	0.916131	7.16478	2.39916	4.65599	-0.212227	-3.16683	5.88305	TRUE	0.0528484	1	conserved Plasmodium protein, unknown function
PFIT_0933200	30.7999	46.07	29.5713	26.3053	33.1866	94.9975	106.486	28.9138	76.7991	17.4311	23.8918	26.5678	9.55304	19.3609	5.0482	1.17666	-1.95177	2.00512	TRUE	0.0529774	1	conserved Plasmodium protein, unknown function
PFIT_0217300	192.133	43.8227	76.9355	75.4376	97.0821	76.5796	53.2431	69.875	66.5659	163.701	159.597	163.071	184.692	167.765	6.60104	-0.496642	1.28597	4.02261	TRUE	0.0530725	1	conserved Plasmodium protein, unknown function
PFIT_0910500	266.932	225.855	229.804	218.269	235.215	515.7	390.449	433.707	446.619	229.636	274.278	296.826	204.594	251.334	7.8775	0.938481	-0.842894	0.949225	TRUE	0.053077	1	conserved Plasmodium protein, unknown function
PFIT_0719500	1486.46	1347.27	1769.02	1864.85	1616.9	1698.32	1703.78	2062.52	1821.54	1279.29	1270.09	1172.65	1147.96	1217.5	10.6596	0.174225	-0.584109	1.3679	TRUE	0.0531876	1	DEAD/DEAH box ATP-dependent RNA helicase, putative
PFIT_0618200	151.799	85.3981	71.1716	65.8721	93.5603	142.496	53.2431	72.2845	89.3412	33.3465	34.4042	29.3162	35.8239	33.2227	6.54585	-0.00233277	-1.48923	2.00409	TRUE	0.0532784	1	conserved Plasmodium protein, unknown function
PFIT_0820500	819.863	129.221	157.379	306.099	353.141	7.75489	0	31.3233	13.0261	153.849	28.6702	17.4065	251.563	112.872	8.46404	-4.57478	2.92981	6.29071	TRUE	0.0535702	1	conserved Plasmodium protein, unknown function
PFIT_1354800	2174.32	2418.11	3102.98	3384.69	2770.03	2504.83	2679.9	3286.53	2823.76	1957.59	2011.69	1988.92	1753.78	1928	11.4361	0.0287226	-0.551982	2.69233	TRUE	0.0536868	1	protein phosphatase, putative
PFIT_1314900	266.932	253.947	296.715	210.008	256.901	603.912	550.179	616.827	590.306	867.008	1155.41	1170.82	685.43	969.666	8.00486	1.20753	0.70874	2.5079	TRUE	0.0537027	1	1-methyladenosine tRNA methyltransferase subunit, putative
PFIT_1309300	27.1332	14.6076	13.5326	13.9136	17.2967	43.6213	17.7477	9.63793	23.669	2.27362	0.955673	3.66452	2.38826	2.32052	4.11101	0.49351	-3.38865	0.995418	TRUE	0.0539464	1	conserved Plasmodium protein, unknown function
PFIT_0815100	98.2663	40.4517	30.8243	26.7401	49.0706	64.9472	17.7477	26.5043	36.3997	13.6417	4.77837	4.58065	10.3491	8.33747	5.61418	-0.341383	-2.20731	2.73291	TRUE	0.0539509	1	trypsin-like serine protease, putative
PFIT_1303400.1	99.7329	37.0807	27.0653	48.2627	53.0354	27.1421	35.4954	7.22845	23.2887	3.0315	0.955673	1.83226	9.55304	3.84312	5.72786	-1.28836	-2.48504	3.87941	TRUE	0.053985	1	CorA-like Mg2 transporter protein, putative
PFIT_1360100	4162.38	3414.8	5164.7	5845.22	4646.78	3143.64	5448.54	5626.14	4739.44	7097.49	6373.38	6438.57	7395.64	6826.27	12.1824	0.0235897	0.530923	6.2642	TRUE	0.0545861	1	Sec24 subunit a
PF_apicoplast_genome_102000	36.6665	4.49464	4.51088	2.60879	12.0702	7.75489	0	0	2.58496	0	0	0	0	0	3.5909	-1.93131	-31.1802	2.04337	TRUE	0.0546312	1	apicoplast ribosomal protein L16
PFIT_0706200	3438.59	851.733	359.868	1041.13	1422.83	22.2953	17.7477	55.4181	31.8204	445.63	54.4734	45.8065	731.603	319.378	10.4745	-5.44192	3.2867	4.6265	TRUE	0.0546802	1	rhoptry-associated membrane antigen
PF_apicoplast_genome_104500	34.4665	7.86561	3.00725	2.82619	12.0414	7.75489	0	0	2.58496	0	0	0	0	0	3.58661	-1.92733	-32.6226	1.97757	TRUE	0.0547958	1	RNA polymerase beta subunit, putative
PFIT_0510500	547.798	703.41	509.729	443.278	551.054	560.291	496.936	395.155	484.127	744.233	918.402	851.086	644.034	789.439	9.10448	-0.186033	0.706069	2.4176	TRUE	0.0551801	1	topoisomerase I
PFIT_0111000	492.798	731.502	1191.87	2048.99	1116.29	8077.69	3354.31	1766.15	4399.39	1829.51	1444.98	667.859	1307.97	1312.58	10.1248	1.97908	-1.74565	4.09388	TRUE	0.0552581	1	28S ribosomal RNA
PFIT_1402700	685.664	400.023	199.982	215.226	375.224	505.037	266.215	248.177	339.81	127.323	204.514	175.897	102.695	152.607	8.55011	-0.124594	-1.17244	5.38882	TRUE	0.0555645	1	choline kinase
PFIT_bin11100	24.9332	100.006	65.1571	58.4805	62.1441	5.81617	0	0	1.93872	12.8839	29.6259	19.2387	16.7178	19.6166	5.95613	-4.36007	2.69629	3.63971	TRUE	0.0557147	1	erythrocyte membrane protein 1, PfEMP1 (IT4_var30)
PFIT_1225500	1514.33	1202.31	1601.61	1419.84	1434.52	1466.64	1828.01	1823.98	1706.21	2491.89	2548.78	2646.7	2439.21	2531.65	10.4868	0.244998	0.574086	1.12177	TRUE	0.0559901	1	ubiquitin-activating enzyme E1 (UBA1)
PFIT_1452200	145.933	522.501	384.928	275.228	332.148	578.709	603.422	518.039	566.723	228.878	399.471	451.653	248.379	332.095	8.37371	0.767349	-0.766346	9.06439	TRUE	0.0561373	1	conserved Plasmodium protein, unknown function
PFIT_0205000.2	121.733	116.861	173.418	177.181	147.298	90.1506	88.7385	125.293	101.394	200.837	209.292	266.594	205.39	220.528	7.20541	-0.520417	1.09968	1.14941	TRUE	0.0562144	1	conserved Plasmodium protein, unknown function
PFIT_1223100	6052.91	4206.98	6737.25	6965.26	5990.6	4928.24	6264.94	7334.46	6175.88	9362.78	8520.78	8384.43	9160.57	8857.14	12.5487	0.0430139	0.520873	3.98963	TRUE	0.0562495	1	phospholipid-transporting ATPase, putative
PFIT_1131400	404.065	531.491	421.015	331.969	422.135	551.567	390.449	407.203	449.74	737.412	751.159	770.466	745.137	751.043	8.71988	0.112037	0.720814	1.67075	TRUE	0.0563633	1	conserved Plasmodium protein, unknown function
PFIT_1120500	175.999	39.3281	107.259	154.136	119.181	41.6826	35.4954	38.5517	38.5766	15.9154	5.73404	13.742	13.5335	12.2312	6.89901	-1.60962	-1.67299	2.94555	TRUE	0.056711	1	conserved Plasmodium protein, unknown function
PFIT_0728200	910.063	946.121	1300.39	1548.54	1176.28	998.443	940.628	946.927	961.999	1552.13	1347.5	1461.23	1517.34	1469.55	10.2011	-0.289042	0.60911	2.68234	TRUE	0.0570395	1	60S ribosomal subunit export protein, putative
PFIT_0421200	13.1999	7.86561	8.77115	10.4352	10.068	13.5711	35.4954	19.2759	22.7808	87.9134	90.7889	77.8711	91.5499	87.0309	3.33324	1.0013	2.10895	0.655535	TRUE	0.0570659	1	conserved Plasmodium protein, unknown function
PFIT_1216100	1070.66	1096.69	1380.83	1545.71	1273.47	614.575	869.637	1002.34	828.852	510.807	556.202	568.917	491.185	531.778	10.3152	-0.627102	-0.633565	2.62732	TRUE	0.0573068	1	conserved Plasmodium membrane protein, unknown function
PFIT_0408500	56.4664	48.3173	65.1571	54.5673	56.127	51.3762	53.2431	65.056	56.5584	147.028	138.573	170.4	146.48	150.62	5.8126	0.0183549	1.40379	0.263322	TRUE	0.0573364	1	actin-like protein, putative (ALP5b)
PFIT_1462200	21.9999	3.37098	4.26027	5.86979	8.87524	14.5404	17.7477	0	10.7627	0	0	0	0.796086	0.199022	3.14812	0.203627	-5.63448	3.3066	TRUE	0.0575014	1	conserved Plasmodium protein, unknown function
PFIT_0303200	262.532	256.194	327.54	266.097	278.091	287.9	461.44	308.414	352.585	620.699	625.01	539.601	570.794	589.026	8.12038	0.29667	0.78515	1.31792	TRUE	0.0576192	1	DNA-directed RNA polymerase subunit I, putative
PFIT_0613400	321.932	769.706	468.63	402.189	490.614	810.386	869.637	826.452	835.492	425.925	606.852	666.027	378.937	519.436	8.93608	0.767101	-0.682826	6.25061	TRUE	0.0577244	1	conserved protein, unknown function
PFIT_0112400	2.19999	2.24732	5.01209	6.95679	4.10405	4.84681	17.7477	4.81896	9.13782	54.567	43.0053	52.2195	65.2791	53.7677	2.07573	0.7206	2.95252	1.30451	TRUE	0.0579159	1	RESA-like protein with DnaJ domain, putative
PFIT_0208000.1	57.1998	69.6668	77.1861	57.8283	65.4703	126.986	248.468	98.7888	158.081	292.54	352.643	335.304	244.399	306.221	6.03283	1.16944	1.05596	2.39485	TRUE	0.0579857	1	conserved Plasmodium protein, unknown function
PFIT_0208000.2	143.733	197.764	136.329	98.0472	143.968	220.045	266.215	175.892	220.718	373.632	452.033	473.64	321.619	405.231	7.1646	0.589841	0.907932	2.44901	TRUE	0.057993	1	conserved Plasmodium protein, unknown function
PFIT_0526400	54.2665	64.0486	71.4222	82.8292	68.1416	38.7745	53.2431	50.5991	47.5389	140.207	126.149	135.587	109.86	127.951	6.09256	-0.557544	1.46442	0.442288	TRUE	0.0580477	1	conserved Plasmodium protein, unknown function, putative
PFIT_0912900	390.132	356.2	445.073	422.407	403.453	419.734	354.954	484.306	419.665	666.172	696.686	802.531	648.014	703.351	8.65721	0.0747096	0.726096	0.855048	TRUE	0.0586215	1	tRNA 1-methyladenosine methyltransferase subunit, putative
PFIT_1206800	134.933	11.2366	23.5568	33.4795	50.8014	8.72426	17.7477	4.81896	10.4303	1.51575	0	0	0.796086	0.577959	5.66642	-2.43601	-3.97	3.49558	TRUE	0.0590667	1	conserved Plasmodium protein, unknown function
PFIT_1455000	1065.53	555.087	1233.47	1278.09	1033.05	1113.8	1029.37	1484.24	1209.13	1928.79	1758.44	1892.73	1755.37	1833.83	10.0145	0.235012	0.591153	6.22145	TRUE	0.0590844	1	glucose-6-phosphate dehydrogenase-6-phosphogluconolactonase
PFIT_1023300	73.333	16.8549	31.3255	88.2642	52.4444	4.84681	0	4.81896	3.22192	31.0729	4.77837	4.58065	64.483	26.2287	5.71553	-3.62373	2.62437	6.42276	TRUE	0.0591008	1	conserved Plasmodium protein, unknown function
PFIT_0713100	625.531	600.034	855.814	694.809	694.047	531.21	763.151	903.556	732.639	1270.96	1048.37	1046.22	1190.15	1138.92	9.43986	0.0700113	0.643683	2.76966	TRUE	0.0591411	1	4-nitrophenylphosphatase
PFIT_1246700	51.3331	52.812	71.1716	69.5679	61.2211	105.66	35.4954	55.4181	65.5246	147.786	182.534	186.891	175.139	173.087	5.93946	0.202126	1.29362	1.64836	TRUE	0.0591561	1	conserved Plasmodium protein, unknown function
PFIT_0625500	50.5998	22.4732	89.4657	51.7411	53.5699	44.5906	35.4954	50.5991	43.5617	122.776	102.257	155.742	125.782	126.639	5.75154	-0.264037	1.49709	2.33687	TRUE	0.0591726	1	conserved Plasmodium protein, unknown function
PFIT_0527900	67.4664	94.3873	208.753	196.529	141.784	149.282	443.692	238.539	277.171	140.965	104.168	135.587	127.374	127.024	7.15327	0.897588	-1.06163	5.94902	TRUE	0.0594785	1	conserved Plasmodium membrane protein, unknown function
PFIT_1217200	770.73	344.963	633.277	589.588	584.64	964.515	1118.1	1026.44	1036.35	675.266	686.173	680.685	597.065	659.797	9.19272	0.81876	-0.645657	3.64592	TRUE	0.0597149	1	conserved Plasmodium protein, unknown function
PFIT_1369300	15438.8	14914.3	14518.3	10061	13733.1	25370.1	34856.5	34019.5	31415.4	20266.3	25962.8	24621.9	18524.1	22343.8	13.7453	1.19335	-0.491082	4.37464	TRUE	0.059945	1	membrane associated histidine-rich protein
PFIT_0310600	140.066	97.7583	161.64	156.745	139.052	156.067	141.982	113.246	137.098	254.646	292.436	304.155	254.748	276.496	7.12267	-0.0263025	1.01459	1.06841	TRUE	0.0601249	1	sybindin-like protein, putative
PFIT_0701200	2043.06	1873.14	3415.24	3798.62	2782.51	1323.18	2236.21	2346.84	1968.74	1424.05	876.352	896.892	1563.51	1190.2	11.4426	-0.504581	-0.720862	6.93959	TRUE	0.060187	1	sporozoite threonine and asparagine-rich protein (STARP)
PFIT_0212900	77.733	68.5432	79.9428	66.3069	73.1315	73.6715	70.9908	48.1896	64.284	199.321	138.573	140.168	156.033	158.524	6.19272	-0.203528	1.31966	0.612018	TRUE	0.060515	1	conserved Plasmodium protein, unknown function
PFIT_1149400	8591.7	4000.23	12739.5	16995.9	10581.8	847.222	2058.73	2370.93	1758.96	6570.01	2036.54	2076.87	7832.69	4629.03	13.3694	-2.59101	1.39818	7.33305	TRUE	0.0607746	1	ring-infected erythrocyte surface antigen, pseudogene
PFIT_0909000	162.799	174.167	169.408	120.222	156.649	375.143	195.225	252.996	274.454	464.577	492.172	617.472	437.051	502.818	7.28947	0.855951	0.828337	2.28351	TRUE	0.0610838	1	transporter, putative
PFIT_1008300	3132.79	2755.21	3923.21	4455.6	3566.7	3287.11	3656.03	4199.73	3714.29	5549.91	5310.68	5162.4	5331.39	5338.59	11.8008	0.0581862	0.523257	2.78339	TRUE	0.0613898	1	nucleolar protein 5, putative (NOP5)
PFIT_1318600	698.131	257.318	384.176	483.062	455.672	178.363	337.206	272.272	262.613	127.323	103.213	163.071	155.237	137.211	8.83242	-0.838286	-0.89367	4.69985	TRUE	0.0614903	1	conserved Plasmodium protein, unknown function
PFIT_1244900	277.199	243.834	452.341	464.8	359.543	219.076	248.468	383.108	283.55	164.459	165.331	140.168	161.606	157.891	8.49248	-0.333311	-0.856279	3.12244	TRUE	0.0617536	1	conserved Plasmodium protein, unknown function
PFIT_0601800	394.532	205.63	387.434	476.757	366.088	122.14	141.982	248.177	170.766	114.439	71.6755	71.4582	104.287	90.465	8.51788	-1.08152	-0.935691	4.23533	TRUE	0.0619784	1	conserved Plasmodium protein, unknown function
PFIT_0509500	38.8665	56.1829	98.4875	101.308	73.7113	53.3149	70.9908	113.246	79.1838	21.9784	37.2712	26.5678	20.6982	26.6289	6.20779	0.107312	-1.58184	2.00396	TRUE	0.0621363	1	conserved Plasmodium protein, unknown function
PFIT_1120600	170.866	95.511	218.527	224.139	177.261	205.505	141.982	281.909	209.799	398.642	409.028	386.607	398.043	398.08	7.47497	0.286	0.875937	3.59979	TRUE	0.0621563	1	alternative splicing factor ASF-1, putative
PFIT_0505900	145.199	115.737	130.815	103.265	123.754	194.842	212.972	149.388	185.734	334.223	401.383	360.039	308.882	351.132	6.9508	0.563981	0.94093	0.86253	TRUE	0.0624871	1	conserved Plasmodium protein, unknown function
PFIT_0629000	77.733	43.8227	98.7381	173.05	98.336	53.3149	35.4954	48.1896	45.6666	24.252	10.5124	10.0774	14.3296	14.7928	6.62343	-1.06625	-1.66621	2.52825	TRUE	0.0624905	1	conserved Plasmodium protein, unknown function
PFIT_0916000	119.533	169.672	182.44	188.051	164.924	106.63	35.4954	134.931	92.3521	219.784	218.849	212.542	187.876	209.763	7.36672	-0.714059	1.05991	2.60744	TRUE	0.0625025	1	conserved Plasmodium protein, unknown function
PFIT_1114000	87.9997	143.828	149.611	132.396	128.459	166.73	53.2431	144.569	121.514	234.183	314.416	305.988	203.798	264.596	7.0058	0.0246709	1.01684	3.19367	TRUE	0.062506	1	conserved Plasmodium protein, unknown function
PFIT_0310200	858.73	920.277	975.853	848.945	900.951	1187.47	1260.09	1093.91	1180.49	1709.01	1932.37	1818.52	1623.22	1770.78	9.81532	0.385104	0.589698	0.504343	TRUE	0.0625316	1	phosphoglycerate mutase, putative
PFIT_1238900	1004.66	188.775	191.712	236.966	405.529	317.951	70.9908	26.5043	138.482	29.5571	3.82269	10.0774	35.0278	19.6213	8.66353	-1.53272	-2.83439	4.34077	TRUE	0.0625986	1	transcription factor with AP2 domain(s)
PFIT_1003800	1127.86	612.394	314.007	282.837	584.275	606.82	319.459	383.108	436.462	194.774	177.755	179.562	163.198	178.822	9.18971	-0.407931	-1.29938	3.81625	TRUE	0.0626573	1	conserved Plasmodium membrane protein, unknown function
PFIT_0613500	4024.52	7190.29	5085.76	5107.37	5351.99	5552.5	5022.6	6320.07	5631.72	7597.69	8607.75	8496.2	7410.77	8028.1	12.3857	0.0759555	0.509218	3.65063	TRUE	0.0628266	1	60S ribosomal protein L19, putative
PFIT_bin03400	1.46666	3.37098	2.75665	2.60879	2.55077	23.2647	0	0	7.75489	0	0	0	0	0	1.34988	1.7019	-34.0151	1.31047	TRUE	0.062838	1	rifin (RIF)
PFIT_0108200	248.599	316.872	374.653	371.318	327.861	218.106	248.468	330.099	265.558	543.396	480.704	419.588	410.781	463.617	8.35816	-0.299285	0.797982	1.80657	TRUE	0.0628546	1	conserved protein, unknown function
PFIT_0316800	3148.19	4142.93	3414.98	3369.26	3518.84	5860.76	5111.34	5002.09	5324.73	3220.97	4197.32	4348.87	3196.29	3740.86	11.7807	0.598851	-0.510476	2.2452	TRUE	0.0634409	1	40S ribosomal protein S15A, putative
PFIT_1476100	6.59997	3.37098	6.26511	2.174	4.60251	31.0196	17.7477	9.63793	19.4684	2.27362	0	0	0.796086	0.767427	2.20245	2.09326	-4.64544	2.19652	TRUE	0.0636462	1	mediator complex subunit 31, putative
PFIT_1326400	208.999	168.549	235.067	216.747	207.341	120.201	88.7385	149.388	119.442	300.118	222.672	207.962	246.787	244.385	7.69724	-0.747809	0.983877	1.13125	TRUE	0.0637473	1	ribonuclease P protein subunit rpr, putative
PFIT_1026200	7325.24	11522	9170.11	8900.34	9229.42	13249.2	14340.1	15868.9	14486.1	20062.5	21473	20563.5	19563	20415.5	13.1719	0.650452	0.494978	2.18165	TRUE	0.0637847	1	40S ribosomal protein S2B, putative
PFIT_1129400	232.466	214.619	343.829	335.23	281.536	288.87	337.206	281.909	302.662	158.396	184.445	154.826	156.829	163.624	8.13938	0.0884151	-0.873739	1.23042	TRUE	0.0638186	1	conserved protein, unknown function
PFIT_0811900	17817	51855.7	22167	13964.7	26451.1	27484.3	26142.4	25687.5	26438.1	13078.6	14920.9	13498.3	11616.5	13278.6	14.691	-0.000653986	-0.993535	4.61815	TRUE	0.0640919	1	erythrocyte membrane protein 1, PfEMP1
PFIT_1117400	164.266	48.3173	64.4053	70.4375	86.8565	201.627	124.234	79.5129	135.125	66.693	48.7393	38.4775	70.0556	55.9913	6.43997	0.654355	-1.28611	4.08331	TRUE	0.0642884	1	oligosaccharyl transferase STT3 subunit, putative
PFIT_0605700	175.266	66.2959	126.555	138.918	126.759	133.772	141.982	151.797	142.517	54.567	64.9858	67.7937	62.0947	62.3603	6.98799	0.166485	-1.1923	1.53482	TRUE	0.064745	1	probable protein, unknown function
PFIT_1126200	360.799	689.926	297.467	208.921	389.278	723.144	266.215	344.556	444.638	688.908	863.928	912.466	628.112	773.354	8.59987	0.245405	0.749541	10.8985	TRUE	0.0647646	1	DNA-directed RNA polymerase (mtRNAP)
PFIT_1016300	863.863	357.323	1107.42	1516.58	961.297	200.658	585.674	559	448.444	1067.09	622.143	588.156	1249.06	881.612	9.90989	-1.1259	1.00019	9.24967	TRUE	0.0647744	1	Plasmodium exported protein (PHISTc), unknown function
PFIT_1244800	421.665	211.248	334.807	309.142	319.216	363.511	354.954	421.659	380.041	214.478	244.652	218.039	194.245	217.854	8.31941	0.256952	-0.809366	1.83586	TRUE	0.0647986	1	ADP-ribosylation factor GTPase-activating protein, putative
PFIT_1224800	84.333	168.549	39.0943	41.7407	83.4292	209.382	53.2431	77.1034	113.243	23.4941	53.5177	59.5485	29.4552	41.5039	6.37507	0.508586	-1.51031	5.56112	TRUE	0.0647992	1	isoleucine--tRNA ligase, putative
PFIT_1126600	490.598	100.006	216.522	701.114	377.06	22.2953	35.4954	72.2845	43.3584	258.435	29.6259	31.1485	439.44	189.662	8.55922	-3.10456	2.11317	8.64437	TRUE	0.0651537	1	kelch protein, putative
PFIT_bin08400	0	14.6076	4.00967	2.174	5.19781	58.1617	0	2.40948	20.1904	0.757875	0.955673	0.916131	0	0.65742	2.3614	2.05214	-5.02925	4.38574	TRUE	0.0654682	1	rifin
PFIT_1249200	49.8665	73.0378	44.6076	39.5667	51.7696	103.722	70.9908	60.2371	78.3165	27.2835	24.8475	32.0646	15.1256	24.8303	5.69025	0.616598	-1.6735	1.02299	TRUE	0.0655161	1	conserved Plasmodium membrane protein, unknown function
PFIT_0512500	53.5331	108.995	79.4416	83.9162	81.4715	50.4068	53.2431	134.931	79.527	26.5256	29.6259	27.4839	31.0474	28.6707	6.34715	0.00356293	-1.50928	1.64986	TRUE	0.0662121	1	conserved Plasmodium protein, unknown function
PFIT_0528200	10153.7	9557.84	11890.4	11395	10749.2	11909.6	12512.1	13083.5	12501.7	16492.1	18127.2	18444.5	17202.6	17566.6	13.392	0.217766	0.490757	0.742222	TRUE	0.0664969	1	karyopherin beta
PFIT_0319800	40.3332	14.6076	81.697	90.873	56.8777	47.4987	53.2431	72.2845	57.6754	15.9154	21.9805	10.9936	17.5139	16.6008	5.83675	0.0203273	-1.80424	2.77393	TRUE	0.0665405	1	conserved Plasmodium protein, unknown function
PFIT_1303400.2	98.2663	34.8334	24.3086	47.3931	51.2004	31.9889	0	24.0948	18.6946	6.063	0.955673	0.916131	8.75695	4.17294	5.67707	-1.25463	-2.34693	5.08725	TRUE	0.0665723	1	CorA-like Mg2 transporter protein, putative
PFIT_0618700	387.198	243.834	270.402	246.531	286.991	419.734	195.225	161.435	258.798	148.543	135.706	135.587	157.625	144.365	8.16456	-0.110187	-0.880555	3.7069	TRUE	0.0665948	1	conserved Plasmodium membrane protein, unknown function
PFIT_0921100.1	65.2664	41.5754	42.3521	35.8709	46.2662	116.323	141.982	89.1508	115.819	236.457	237.007	251.02	256.34	245.206	5.5284	1.28791	1.12155	1.12063	TRUE	0.0668418	1	ubiquitin conjugating enzyme, putative
PFIT_1213200	66.7331	5.61829	12.5302	13.9136	24.6988	33.9277	0	7.22845	13.7187	2.27362	0.955673	0	3.18435	1.60341	4.62526	-0.669834	-3.25788	4.90851	TRUE	0.0670024	1	dynein light chain 1, putative
PFIT_1437600	59.3998	51.6883	76.1837	66.0895	63.3403	75.6102	53.2431	28.9138	52.589	18.189	13.3794	16.4904	12.7374	15.199	5.98656	-0.263158	-1.79699	0.813014	TRUE	0.0672052	1	conserved Plasmodium protein, unknown function
PFIT_1434700	6759.11	4781.17	9364.33	11285.9	8047.62	4938.9	8057.45	8327.17	7107.84	4523	4417.12	4754.72	4904.69	4649.88	12.9746	-0.181171	-0.61041	6.2675	TRUE	0.0672244	1	DNA topoisomerase II, putative
Pf_M7661101700	9.5333	66.2959	4.00967	8.69598	22.1337	9.69362	0	4.81896	4.83753	0	0	0.916131	0	0.229033	4.46122	-1.94863	-4.69479	3.57996	TRUE	0.0674481	1	unspecified product
PFIT_0418700	585.198	543.851	665.104	665.243	614.849	696.971	656.665	660.198	671.278	1071.63	1091.38	1078.29	935.402	1044.18	9.26489	0.128476	0.634741	0.509525	TRUE	0.0675142	1	RIO-like serine/threonine kinase (RIO2)
PFIT_1008700	388.665	735.997	611.224	698.94	608.706	365.449	514.683	407.203	429.112	270.561	262.81	217.123	269.077	254.893	9.24959	-0.529632	-0.726039	2.59568	TRUE	0.0675687	1	small subunit rRNA synthesis-associated protein, putative
PFIT_1334600	7.3333	12.3602	12.029	6.30459	9.50679	6.78553	0	0	2.26184	37.1359	33.4486	28.4001	32.6395	32.906	3.24573	-1.56283	3.35749	2.22693	TRUE	0.0675717	1	reticulocyte binding protein 2 homologue a
PFIT_1251200	6.59997	25.8442	30.5737	50.8715	28.4723	3.87745	70.9908	33.7328	36.2003	3.0315	4.77837	8.24518	6.36869	5.60593	4.83599	0.194097	-2.54536	3.92636	TRUE	0.0676912	1	conserved Plasmodium protein, unknown function
PFIT_1245300	329.265	86.5217	137.832	156.093	177.428	42.6519	0	4.81896	15.8236	6.82087	2.86702	1.83226	7.96086	4.87025	7.47116	-3.19248	-1.98333	6.17266	TRUE	0.0683469	1	kinesin-13, putative
PFIT_1301340	1777.59	1412.44	2018.12	1955.07	1790.81	1410.42	2040.99	1915.54	1788.98	2708.64	2566.94	2407.59	2670.07	2588.31	10.8069	-0.0109397	0.541811	2.25096	TRUE	0.0686828	1	gametocyte associated protein, pseudogene (GAP)
PFIT_0317000	478.865	346.087	333.304	245.444	350.925	780.336	638.917	722.845	714.033	987.51	1315.01	1310.07	868.53	1120.28	8.45313	1.03726	0.639066	3.88616	TRUE	0.0688112	1	proteasome component C8, putative
PFIT_0401100	24467.6	20452.8	27010.1	26023.2	24488.4	22946.7	33454.4	31219.7	29206.9	41680.8	40998.4	39820.5	40436.4	40734	14.5799	0.253433	0.480664	2.18412	TRUE	0.0689117	1	Plasmodium exported protein, unknown function
PFIT_1221200	18.3333	6.74195	11.0266	10.2178	11.5799	30.0502	0	0	10.0167	0.757875	0.955673	0	0	0.428387	3.53413	-0.0585688	-4.7045	3.88997	TRUE	0.0690808	1	conserved Plasmodium protein, unknown function
PFIT_0516000	158.399	143.828	38.8437	47.6105	97.1705	69.794	53.2431	38.5517	53.863	12.126	17.2021	32.0646	11.1452	18.1345	6.59751	-0.837089	-1.58298	4.21925	TRUE	0.0692284	1	protein phosphatase, putative
PFIT_1343000	1620.66	446.093	439.309	680.243	796.576	183.209	319.459	356.603	286.424	89.4292	74.5425	69.6259	104.287	84.4712	9.6376	-1.48053	-1.75645	2.10411	TRUE	0.0692824	1	conserved Plasmodium protein, unknown function
PFIT_1219100	49.8665	112.366	45.8606	38.2623	61.5888	20.3566	53.2431	16.8664	30.1554	8.33662	8.60106	1.83226	5.57261	6.08564	5.94054	-1.19409	-2.1392	2.60137	TRUE	0.0692866	1	erythrocyte membrane protein 1 (PfEMP1), pseudogene
PFIT_1126700	503.798	226.979	382.673	1089.17	550.655	61.0698	141.982	146.978	116.677	422.136	195.913	152.994	611.394	345.609	9.10571	-2.26621	1.59378	5.40549	TRUE	0.0694558	1	kelch protein, putative
PFIT_0826000	436.332	651.722	559.599	421.103	517.189	460.447	496.936	455.392	470.925	727.56	754.982	819.937	694.187	749.166	9.0135	-0.141105	0.676685	1.43165	TRUE	0.0694637	1	RWD domain-containing protein, putative
PFIT_0824200	750.197	751.728	999.66	1011.99	878.395	993.596	1348.82	1199.92	1180.78	847.304	757.849	700.84	796.883	775.719	9.77968	0.415465	-0.595655	1.7154	TRUE	0.0696472	1	ATP-dependent RNA helicase prh1, putative
PFIT_0535800	10252.7	15927.9	7825.87	7240.93	10311.8	25534	12458.9	14191.9	17394.9	9137.69	11962.2	12129.6	9385.06	10653.6	13.3319	0.755582	-0.708418	6.10131	TRUE	0.0697147	1	early transcribed membrane protein 5
PFIT_0100200	32.2665	104.5	115.529	101.308	88.4009	105.66	177.477	195.168	159.435	285.719	280.968	372.865	293.756	308.327	6.469	0.821538	0.9777	5.22286	TRUE	0.0697151	1	rifin (RIF)
PFIT_0823200	1965.33	1613.57	2095.05	2359.22	2008.29	1419.15	1739.27	1857.71	1672.04	1187.59	1140.12	1059.05	1183.78	1142.63	10.9722	-0.267902	-0.546118	1.64616	TRUE	0.0698245	1	conserved Plasmodium protein, unknown function
PFIT_1333200	89.4663	15.7312	13.0314	17.6094	33.9596	35.8664	0	12.0474	15.9713	3.0315	0	1.83226	4.77652	2.41007	5.08375	-0.908786	-2.89237	5.3581	TRUE	0.0698307	1	conserved Plasmodium protein, unknown function
PFIT_1231900	640.197	619.136	232.811	225.443	429.397	885.997	443.692	310.823	546.837	214.478	329.707	327.975	197.429	267.397	8.74419	0.36229	-1.04399	6.55518	TRUE	0.0698597	1	60 kDa chaperonin
PFIT_1408500	107.8	102.253	111.519	101.96	105.883	112.446	88.7385	84.3319	95.1721	192.5	216.938	206.129	210.963	206.633	6.72658	-0.135768	1.10004	0.220104	TRUE	0.0702903	1	tRNA m2G10 methyltransferase subunit, putative
PFIT_0702600	303.599	131.468	370.894	331.752	284.428	464.324	496.936	412.021	457.76	751.054	806.588	717.331	683.838	739.703	8.15678	0.672013	0.701965	5.19898	TRUE	0.0705391	1	conserved Plasmodium protein, unknown function
PFIT_1317000	3400.45	6513.85	3324.77	2859.89	4024.74	4782.83	3230.08	3681.69	3898.2	5100.5	5906.06	6204.04	5106.1	5579.17	11.974	-0.0399714	0.511767	8.59856	TRUE	0.0705691	1	40S ribosomal protein S15/S19, putative
PFIT_1139600	27.1332	15.7312	37.34	56.7413	34.2364	57.1923	70.9908	40.9612	56.3814	14.3996	11.4681	14.6581	14.3296	13.7138	5.1041	0.68299	-2.009	1.06827	TRUE	0.0706159	1	unspecified product
PFIT_1215900	769.264	1145.01	671.118	675.243	815.158	1618.83	1206.84	1556.53	1460.73	1907.57	2473.28	2545.93	1743.43	2167.55	9.66898	0.854611	0.558149	4.68103	TRUE	0.0706602	1	glycerol-3-phosphate dehydrogenase, putative
PFIT_1120400	336.599	412.383	560.602	460.67	442.563	561.26	425.945	612.009	533.071	894.292	847.682	840.092	839.871	855.484	8.79114	0.289382	0.660093	1.90363	TRUE	0.0710084	1	peptidase, putative
PFIT_1010800	59.3998	25.8442	24.058	34.7839	36.0215	43.6213	35.4954	14.4569	31.1912	4.54725	6.68971	4.58065	7.96086	5.94462	5.17023	-0.219274	-2.37943	1.05478	TRUE	0.0710192	1	conserved Plasmodium membrane protein, unknown function
PFIT_1406700	290.399	198.888	288.947	400.015	294.562	198.719	141.982	216.853	185.851	90.9449	119.459	75.1227	115.433	100.24	8.20425	-0.631529	-0.925475	2.19189	TRUE	0.0710944	1	conserved protein, unknown function
PFIT_0629600	115.866	121.355	90.7187	93.2644	105.301	86.2732	106.486	77.1034	89.9543	34.1044	33.4486	43.9743	24.6787	34.0515	6.71692	-0.253267	-1.37476	0.612703	TRUE	0.0711062	1	conserved Plasmodium protein, unknown function
PFIT_1455700	233.932	105.624	299.472	288.489	231.879	257.85	177.477	248.177	227.835	459.272	390.87	382.943	414.761	411.961	7.86205	0.00570792	0.818729	4.40601	TRUE	0.0711744	1	nifU protein, putative
PFIT_0532600	412.132	75.2851	65.6583	179.137	183.053	4.84681	0	12.0474	5.63141	74.2717	13.3794	5.49679	97.1225	47.5676	7.51599	-4.74725	2.80444	5.62209	TRUE	0.0715026	1	cell cycle regulator with zn-finger domain, putative
PFIT_0106900.1	101.933	123.602	184.946	234.357	161.21	96.9362	159.729	146.978	134.548	267.53	203.558	259.265	298.532	257.221	7.33703	-0.307806	0.977872	2.97448	TRUE	0.0718054	1	mitochondrial carrier protein, putative
PFIT_1126800	130.533	106.748	152.869	140.875	132.756	102.752	88.7385	98.7888	96.7599	231.152	203.558	186.891	199.022	205.156	7.0546	-0.440097	1.06619	0.403978	TRUE	0.0720234	1	conserved Plasmodium protein, unknown function
PFIT_1202400	448.798	629.249	723.745	878.729	670.13	522.486	514.683	604.78	547.316	821.536	921.269	830.931	854.997	857.183	9.38955	-0.28726	0.64113	2.64457	TRUE	0.0720396	1	conserved Plasmodium protein, unknown function
PFIT_0625100	84.333	71.9142	123.047	108.482	96.9441	97.9055	141.982	118.065	119.317	56.8406	41.0939	49.4711	44.5808	47.9966	6.60183	0.269738	-1.28622	0.740936	TRUE	0.0723667	1	conserved Plasmodium protein, unknown function
PFIT_0501300	814.73	2229.34	751.061	686.765	1120.47	5617.45	1295.58	1236.06	2716.37	601.752	898.333	910.634	548.504	739.806	10.1296	1.27972	-1.87838	3.18385	TRUE	0.0724809	1	parasite-infected erythrocyte surface protein (PIESP2)
PFIT_1328800	15803.3	13610.9	25790.4	27154.1	20589.7	11211.6	18901.3	18451.8	16188.3	11442.4	10114.8	10595.1	10824.4	10744.2	14.3297	-0.348045	-0.590398	5.82665	TRUE	0.0725228	1	conserved Plasmodium protein, unknown function
PFIT_1032300	450.265	404.517	535.291	552.63	485.676	483.712	443.692	669.836	532.413	349.38	324.929	309.652	343.113	331.769	8.92499	0.146205	-0.697045	1.34241	TRUE	0.0731495	1	RNA polymerase II-associated protein 1, putative
PFIT_1112500	175.999	119.108	182.941	151.745	157.448	181.271	159.729	272.272	204.424	143.238	89.8333	99.8583	81.9969	103.732	7.30016	0.398767	-1.00165	1.77095	TRUE	0.0731708	1	conserved Plasmodium protein, unknown function
PFIT_1018600	356.399	50.5646	37.34	68.9157	128.305	3.87745	0	4.81896	2.8988	53.8091	22.9362	32.0646	66.8713	43.9203	7.00298	-5.14025	3.59452	2.30527	TRUE	0.0731783	1	conserved Plasmodium protein, unknown function
PFIT_0829700	6188.58	11115.2	6489.4	5563.47	7339.17	10710.5	10506.6	11464.3	10893.8	14169.2	16736.7	16312.6	13617.9	15209.1	12.8411	0.570532	0.481026	5.97729	TRUE	0.0732472	1	receptor for activated c kinase
PFIT_0933500	1155	2052.92	2008.84	2814.89	2007.91	932.526	976.123	1204.74	1037.8	736.654	602.074	600.066	674.285	653.27	10.9718	-0.949747	-0.670384	3.9909	TRUE	0.0732945	1	mRNA processing protein, putative
PFIT_1106600	731.13	905.669	840.777	850.25	831.957	998.443	905.133	946.927	950.167	1267.92	1616.04	1548.26	1279.31	1427.88	9.70027	0.19608	0.583204	0.928568	TRUE	0.0734172	1	conserved Plasmodium protein, unknown function
PFIT_0422400	248.599	78.6561	165.649	493.062	246.492	14.5404	0	19.2759	11.2721	79.5768	14.3351	13.742	145.684	63.3344	7.94632	-4.18777	2.22767	6.84478	TRUE	0.0734273	1	reticulocyte binding protein homologue 4
PFIT_1355700	288.932	262.936	257.12	191.529	250.129	307.288	337.206	421.659	355.384	167.49	265.677	243.691	131.354	202.053	7.96542	0.511412	-0.819109	2.73901	TRUE	0.0735603	1	regulator of chromosome condensation, putative
PFIT_1341400	35.9332	52.812	22.0532	18.479	32.3193	129.894	35.4954	43.3707	69.5869	21.9784	22.9362	23.8194	14.3296	20.7659	5.00574	1.17569	-1.80595	2.19098	TRUE	0.0739895	1	conserved Plasmodium membrane protein, unknown function
PFIT_0400300.2	480.331	451.711	694.926	601.979	557.237	923.802	550.179	583.095	685.692	381.211	478.792	556.091	351.87	441.991	9.12355	0.317787	-0.65384	3.81213	TRUE	0.0742054	1	rifin
PFIT_0304700	57.9331	8.98927	15.7881	18.6964	25.3517	46.5294	0	12.0474	19.5256	3.78937	5.73404	0	2.38826	2.97792	4.66348	-0.222389	-2.86769	5.26622	TRUE	0.0743092	1	conserved Plasmodium membrane protein, unknown function
PFIT_1135800	2044.53	1879.88	2187.27	1884.42	1999.02	2340.04	2679.9	2826.32	2615.42	1803.74	1851.14	1834.09	1806.32	1823.82	10.9652	0.386287	-0.51873	0.507618	TRUE	0.0744363	1	protein phosphatase, putative
PFIT_0835500	67.4664	204.506	69.1668	55.4369	99.144	1193.28	17.7477	50.5991	420.544	9.09449	16.2464	21.071	20.6982	16.7775	6.63083	2.08953	-4.65211	2.14497	TRUE	0.075103	1	rifin (RIF)
PFIT_0704400	10310.6	10742.2	14730.8	16968	13187.9	5037.77	7844.48	6681.49	6521.25	4904.21	4197.32	4416.67	4898.32	4604.13	13.687	-1.01995	-0.498353	4.51814	TRUE	0.0751151	1	inositol-phosphate phosphatase, putative
PFIT_0611900	1504.06	1614.7	2178	2285.52	1895.57	2287.69	2892.87	2864.87	2681.81	3812.87	3931.64	3872.49	3646.87	3815.97	10.8891	0.496209	0.512515	2.56386	TRUE	0.0753221	1	nucleolar GTP-binding protein 1, putative
PFIT_1433500	277.199	43.8227	65.4077	134.788	130.304	79.4877	88.7385	40.9612	69.7291	15.9154	15.2908	12.8258	34.2317	19.5659	7.02586	-0.930951	-1.80309	3.68893	TRUE	0.0756069	1	conserved Plasmodium protein, unknown function
PFIT_0722100	703.997	1051.74	450.837	350.231	639.202	788.091	780.899	807.177	792.055	1043.59	1509.01	1309.15	948.139	1202.47	9.3161	0.314562	0.600929	9.62692	TRUE	0.0756578	1	conserved Plasmodium protein, unknown function
PFIT_0812200	126.866	29.2151	27.5665	43.0451	56.6732	44.5906	0	9.63793	18.0762	5.30512	5.73404	0	5.57261	4.15294	5.82366	-1.4359	-2.32942	6.95045	TRUE	0.0761717	1	unspecified product
PFIT_0706600	1850.19	1774.26	1742.2	1820.72	1796.84	1599.45	1757.02	2089.02	1815.16	1166.37	1336.99	1379.69	1139.2	1255.56	10.8112	0.0156292	-0.53285	0.906122	TRUE	0.0762289	1	ubiquitin-protein ligase e3, putative
PFIT_0620800	1297.26	1256.25	2042.17	2131.82	1681.88	1243.69	1597.29	1469.78	1436.92	2309.24	1975.38	2032.89	1983.85	2075.34	10.7169	-0.236217	0.538512	4.00398	TRUE	0.0762345	1	conserved Plasmodium protein, unknown function
PFIT_0313800	25.6666	7.86561	10.2748	11.7396	13.8866	41.6826	17.7477	9.63793	23.0227	4.54725	0.955673	2.74839	1.59217	2.46087	3.79518	0.764417	-3.25419	1.25213	TRUE	0.0762573	1	conserved Plasmodium protein, unknown function
PFIT_1468300	206.066	121.355	248.349	218.052	198.455	159.945	319.459	291.547	256.984	493.376	398.516	405.846	448.197	436.484	7.6365	0.325408	0.808024	3.54009	TRUE	0.0762954	1	conserved Plasmodium protein, unknown function
PFIT_0834300	92.3996	384.291	145.852	122.831	186.343	1403.64	17.7477	26.5043	482.629	19.7047	38.2269	40.3098	16.7178	28.7398	7.54146	1.37791	-4.07477	3.16713	TRUE	0.0766014	1	Plasmodium exported protein, unknown function
PFIT_0113300	0.73333	11.2366	2.25544	3.69579	4.48029	30.0502	0	4.81896	11.6231	0	0.955673	0	0	0.238918	2.1512	1.48601	-5.76865	2.82796	TRUE	0.0766393	1	Plasmodium exported protein (hyp10), unknown function
PFIT_0314300	233.932	297.77	254.614	174.572	240.222	491.466	567.926	525.267	528.22	286.477	380.358	335.304	257.932	315.018	7.90602	1.13175	-0.738845	1.74586	TRUE	0.0766589	1	serine/threonine protein phosphatase, putative
PFIT_0517300	354.199	818.024	1012.19	1003.73	797.037	594.219	1632.79	1383.04	1203.35	717.707	772.184	712.75	650.403	713.261	9.63932	0.576653	-0.737732	8.20631	TRUE	0.0766594	1	conserved Plasmodium protein, unknown function
PFIT_1472900	2.93332	0	2.75665	2.3914	2.02034	2.90809	0	2.40948	1.77252	28.0414	35.3599	32.0646	30.2513	31.4293	1.05609	0.166154	3.75166	1.80579	TRUE	0.077076	1	conserved Plasmodium protein, unknown function
PFIT_1130800	178.199	185.404	183.192	203.051	187.461	265.605	230.72	448.164	314.83	581.29	582.005	471.807	534.97	542.518	7.55095	0.779113	0.753493	1.89547	TRUE	0.077649	1	N-acetyl glucosamine phosphate mutase, putative
PFIT_1217000	250.066	211.248	337.564	354.144	288.255	255.912	301.711	356.603	304.742	509.292	499.817	462.646	569.998	510.438	8.17406	0.0758199	0.745792	1.90785	TRUE	0.0776697	1	GTP binding protein, putative
PFIT_1402400	183.333	384.291	583.908	585.022	434.139	545.751	425.945	544.543	505.413	884.44	723.444	763.137	848.628	804.912	8.76511	0.234722	0.652968	7.95559	TRUE	0.0777372	1	lysophospholipase, putative
PFIT_0100700	14935	6937.47	23209.5	31785.3	19216.8	2191.73	5111.34	6344.17	4549.08	15567.5	4468.73	4762.96	22467.9	11816.8	14.2301	-2.07935	1.3778	7.84459	TRUE	0.0780429	1	ring-infected erythrocyte surface antigen
PFIT_1449600	263.266	166.301	79.9428	79.7856	147.324	239.432	124.234	93.9698	152.545	58.3563	85.0549	88.8647	64.483	74.1897	7.19854	0.087111	-1.0734	5.60315	TRUE	0.0780966	1	ubiquitin-protein ligase, putative
PFIT_0520200	6861.77	12992.9	9052.83	7911.39	9204.71	7840.2	9175.56	7886.24	8300.66	10208.6	12455.3	13184	10251.2	11524.8	13.168	-0.150634	0.475071	5.18978	TRUE	0.0781317	1	40S ribosomal protein S9, putative
PFIT_1422000	71.1331	85.3981	105.755	113.265	93.8878	70.7634	70.9908	43.3707	61.7083	17.4311	27.7145	17.4065	23.0865	21.4097	6.5543	-0.627902	-1.50714	0.767849	TRUE	0.0782728	1	conserved Plasmodium protein, unknown function
PFIT_1328500	65.2664	38.2044	52.1257	46.0887	50.4213	37.8051	70.9908	57.8276	55.5412	12.8839	11.4681	21.9871	15.1256	15.3662	5.65655	0.0955555	-1.81091	0.717327	TRUE	0.0786873	1	conserved Plasmodium protein, unknown function
PFIT_1252800	1433.66	637.115	2015.86	2186.17	1568.2	628.146	869.637	1024.03	840.605	519.902	335.441	308.736	628.908	448.247	10.6155	-0.90252	-0.904525	5.9293	TRUE	0.0788931	1	lysophospholipase, putative
PFIT_1408800	4473.32	3367.61	6211.98	6230.02	5070.73	5472.05	5945.48	6098.4	5838.64	4153.91	4433.37	4170.23	4002.72	4190.06	12.3084	0.202535	-0.478187	4.30296	TRUE	0.0791365	1	plasmepsin IV
PFIT_1117100	264.732	330.356	299.222	274.576	292.221	286.931	390.449	318.052	331.811	503.229	552.379	576.246	533.378	541.308	8.19025	0.157495	0.73249	0.621914	TRUE	0.0792225	1	peptidyl-prolyl cis-trans isomerase
PFIT_0832000	503.065	470.813	642.549	658.721	568.787	486.62	763.151	922.832	724.201	1038.29	1186.95	1178.14	981.575	1096.24	9.15321	0.338315	0.606738	3.44726	TRUE	0.079253	1	conserved protein, unknown function
PFIT_1234200	220.732	222.484	231.809	217.834	223.215	144.435	177.477	171.073	164.328	319.065	268.544	312.401	290.572	297.645	7.80236	-0.459235	0.874412	0.229554	TRUE	0.079618	1	conserved Plasmodium protein, unknown function
PFIT_0517200	49.8665	57.3066	116.03	101.308	81.1278	89.1813	248.468	144.569	160.739	64.4193	48.7393	82.4518	74.036	67.4116	6.34779	0.911977	-1.18461	3.1943	TRUE	0.079767	1	conserved Plasmodium protein, unknown function
PFIT_1461000	210.466	122.479	162.392	119.57	153.726	308.257	177.477	171.073	218.936	405.463	439.61	382.943	364.608	398.156	7.26407	0.54591	0.827148	2.68057	TRUE	0.0799194	1	bax inhibitor 1, putative
PFIT_0215600	50.5998	69.6668	105.254	75.0028	75.1308	80.457	106.486	118.065	101.669	233.425	216.938	220.788	183.1	213.563	6.23518	0.418105	1.08521	1.36818	TRUE	0.0802608	1	conserved Plasmodium protein, unknown function
PFIT_0824400	148.133	131.468	218.276	201.964	174.96	234.586	301.711	274.681	270.326	462.303	489.305	461.73	430.683	461.005	7.45489	0.604855	0.788841	1.39014	TRUE	0.0803018	1	ribosome biogenesis protein nep1 homologue, putative
PFIT_0726300	582.264	551.716	469.883	328.926	483.197	763.857	638.917	515.629	639.468	976.9	984.343	1019.65	953.712	983.652	8.91466	0.40846	0.618868	2.75167	TRUE	0.0809384	1	proteasome subunit alpha type 5, putative
PFIT_1134900	1421.19	1079.84	1526.93	1631.8	1414.94	1422.05	1508.55	1407.14	1445.92	1026.16	967.141	1027.9	941.77	990.743	10.4672	0.0278957	-0.542735	1.31041	TRUE	0.0809825	1	conserved Plasmodium protein, unknown function
PFIT_0319600	1330.26	2329.34	1863.49	1645.71	1792.2	1642.1	1934.5	1937.22	1837.94	2438.84	2913.85	2883.06	2260.89	2624.16	10.8071	0.033373	0.51709	3.30525	TRUE	0.0813263	1	elongation factor 1 (EF-1), putative
PFIT_1114500	280.132	411.259	339.318	306.099	334.202	291.778	337.206	349.375	326.12	493.376	624.054	582.659	438.644	534.683	8.38351	-0.0408234	0.719636	1.38703	TRUE	0.0813729	1	glyoxalase I
PFIT_1024600	355.665	161.807	322.277	351.97	297.93	157.037	159.729	159.026	158.597	332.707	232.229	242.775	330.376	284.522	8.22105	-0.913435	0.845175	2.87366	TRUE	0.0813783	1	glucosamine-fructose-6-phosphate aminotransferase, putative
PFIT_1146700	800.064	680.937	817.722	805.031	775.938	965.484	1011.62	1026.44	1001.18	659.351	731.09	666.027	605.822	665.572	9.60027	0.366196	-0.588109	0.448243	TRUE	0.0814938	1	nucleolar preribosomal assembly protein, putative
PFIT_1309500	208.266	191.022	186.199	234.574	205.015	136.68	106.486	137.34	126.836	68.2087	58.2961	43.9743	80.4047	62.7209	7.67995	-0.667129	-1.04092	0.907901	TRUE	0.0815158	1	zinc finger protein, putative
PFIT_1321400	767.797	277.544	156.878	190.659	348.22	218.106	88.7385	67.4655	124.77	28.7992	33.4486	18.3226	43.7848	31.0888	8.44345	-1.46213	-2.02263	2.62926	TRUE	0.0819074	1	conserved Plasmodium protein, unknown function
PFIT_0519200	72.5997	67.4195	106.256	93.9166	85.048	67.8553	177.477	185.53	143.621	50.7776	53.5177	69.6259	70.0556	60.9942	6.41313	0.717771	-1.20036	2.09065	TRUE	0.0819167	1	mitochondrial ribosomal protein L14 precursor, putative
PFIT_0831900	500.131	393.281	371.897	321.099	396.602	516.67	567.926	428.888	504.495	295.571	288.613	381.11	265.097	307.598	8.63066	0.336185	-0.702125	1.6792	TRUE	0.0819313	1	conserved Plasmodium membrane protein, unknown function
PFIT_1228300	4886.91	668.577	430.288	896.773	1720.64	44.5906	17.7477	40.9612	34.4332	651.014	77.4095	80.6195	1038.89	461.984	10.7487	-5.60863	3.7117	3.29462	TRUE	0.0821247	1	merozoite surface protein 9
PFIT_1216700	16.8666	44.9464	38.5931	31.7403	33.0366	26.1728	53.2431	36.1422	38.5194	7.57875	3.82269	10.9936	9.55304	7.98701	5.04528	0.165777	-2.21214	1.04659	TRUE	0.0823464	1	conserved Plasmodium protein, unknown function
PFIT_1239800	625.531	324.737	855.062	1245.48	762.703	245.249	656.665	479.487	460.467	264.498	189.223	178.646	248.379	220.186	9.57598	-0.753852	-1.03925	5.08166	TRUE	0.0823767	1	early transcribed membrane protein 12
PFIT_1230900	109.266	33.7098	38.0918	83.4814	66.1373	4.84681	0	19.2759	8.04089	51.5355	6.68971	3.66452	90.7539	38.1609	6.04824	-2.76416	1.973	10.4379	TRUE	0.0824326	1	conserved Plasmodium protein, unknown function
PFIT_1364300	303.599	204.506	341.824	396.102	311.508	182.24	248.468	327.69	252.799	172.038	139.528	114.516	140.111	141.548	8.2852	-0.305754	-0.83383	2.65456	TRUE	0.0824817	1	conserved Plasmodium protein, unknown function
PFIT_0617100	618.198	794.427	814.965	688.287	728.969	1075.02	993.871	1320.4	1129.76	1655.2	1865.47	1697.59	1460.02	1669.57	9.50967	0.640318	0.555213	1.50744	TRUE	0.0827078	1	conserved Plasmodium protein, unknown function
PFIT_1224500	131.999	52.812	123.297	179.572	121.92	62.0392	159.729	149.388	123.719	73.5138	32.4929	38.4775	66.0752	52.6398	6.93373	-0.0317551	-1.18184	4.63141	TRUE	0.0827939	1	conserved Plasmodium protein, unknown function
PFIT_0100300	0	6.74195	2.50604	3.04359	3.0729	15.5098	0	2.40948	5.97309	0	0	0	0	0	1.61342	1.07103	-33.6478	1.28318	TRUE	0.0829	1	stevor
PFIT_0719400	134.933	95.511	132.068	150.875	128.347	91.12	53.2431	125.293	89.8854	177.343	232.229	197.884	172.751	195.052	7.00611	-0.437717	1.03907	1.52491	TRUE	0.0829523	1	conserved Plasmodium protein, unknown function
PFIT_1441000	318.265	200.011	196.975	161.528	219.195	500.191	337.206	424.069	420.489	554.006	853.416	869.408	482.428	689.815	7.77399	0.967223	0.688513	4.90633	TRUE	0.0830571	1	vesicle-associated membrane protein, putative
PFIT_0922500	23.4666	37.0807	38.0918	41.5233	35.0406	24.234	70.9908	96.3793	63.868	138.691	169.154	196.968	109.064	153.469	5.13398	0.820982	1.30652	3.14331	TRUE	0.0831156	1	para-aminobenzoic acid synthetase
PFIT_1471300	79.933	41.5754	111.268	114.57	86.8366	94.9975	70.9908	113.246	93.078	205.384	196.869	196.052	210.167	202.118	6.44765	0.136955	1.07451	2.351	TRUE	0.0833835	1	conserved Plasmodium protein, unknown function
PFIT_0304900	190.666	180.909	160.387	151.093	170.764	203.566	124.234	183.121	170.307	98.5237	79.3209	87.9486	84.3852	87.5446	7.41495	0.0341053	-0.996807	0.610497	TRUE	0.0834502	1	elongation factor Ts
PFIT_1467300	124.666	204.506	183.693	189.138	175.501	165.761	53.2431	98.7888	105.931	231.152	212.159	207.046	234.049	221.102	7.45533	-0.620063	0.953416	2.53434	TRUE	0.083702	1	conserved Plasmodium protein, unknown function
PFIT_0303700	25.6666	16.8549	16.2893	13.2614	18.018	63.9779	0	0	21.326	3.78937	3.82269	2.74839	1.59217	2.98816	4.16991	0.382296	-2.97415	5.0807	TRUE	0.0838413	1	IBR domain protein, putative
PFIT_1103100	0	2.24732	4.00967	5.21759	2.86864	3.87745	0	4.81896	2.8988	32.5886	31.5372	49.4711	28.6591	35.564	1.55992	0.312684	3.27958	2.97378	TRUE	0.0840715	1	Plasmodium exported protein, unknown function
PFIT_0908100	154.733	228.103	123.047	90.4382	149.08	464.324	408.197	448.164	440.228	638.13	758.804	895.06	569.202	715.299	7.21031	1.58058	0.691327	4.72688	TRUE	0.0842261	1	peptide deformylase
PFIT_1476300	70.3997	14.6076	13.0314	9.13078	26.7924	29.0809	0	14.4569	14.5126	2.27362	3.82269	1.83226	0.796086	2.18117	4.74098	-0.709795	-2.91292	3.13828	TRUE	0.08437	1	conserved protein, unknown function
PFIT_0512900	101.2	323.614	111.018	79.3508	153.795	300.502	195.225	195.168	230.298	95.4922	135.706	130.091	128.17	122.365	7.25662	0.611608	-0.933608	6.53076	TRUE	0.0844738	1	conserved Plasmodium protein, unknown function
PFIT_0303600	129.799	56.1829	21.552	23.0444	57.6447	73.6715	17.7477	12.0474	34.4889	6.82087	5.73404	7.32905	15.9217	8.95142	5.84551	-0.649032	-2.03191	4.33069	TRUE	0.0850408	1	dihydrolipoamide acyltransferase, putative
PFIT_1407300	203.866	98.882	128.56	192.181	155.872	297.594	88.7385	127.703	171.345	110.65	74.5425	79.7034	95.5304	90.1065	7.28575	0.20356	-0.995013	4.15738	TRUE	0.0855193	1	glycerophosphodiester phosphodiesterase, putative (GDPD)
PFIT_1238500	2827.72	1198.94	2632.85	2908.59	2392.03	1781.69	2005.49	2257.69	2014.95	3292.21	2384.4	2412.17	3320.48	2852.32	11.2248	-0.248657	0.501857	8.83404	TRUE	0.0856581	1	acyl-CoA synthetase (ACS11)
PFIT_1473500	160.599	140.457	143.346	123.483	141.971	217.137	159.729	154.207	177.024	84.1241	88.8776	108.103	73.24	88.5863	7.14891	0.333988	-1.01431	0.66487	TRUE	0.0857535	1	M1-family aminopeptidase, putative
PFIT_0113000	99.7329	309.006	158.633	108.917	169.072	667.89	124.234	238.539	343.554	66.693	172.021	184.142	69.2595	123.029	7.39969	1.04782	-1.5053	4.91308	TRUE	0.0859755	1	Plasmodium exported protein (hyp4), unknown function
PFIT_1335800	100.466	21.3495	16.2893	14.5658	38.1677	23.2647	0	21.6853	14.9833	2.27362	1.91135	1.83226	3.98043	2.49942	5.25207	-1.1762	-2.7499	2.95797	TRUE	0.0859772	1	conserved Plasmodium protein, unknown function
PFIT_0704900	2197.79	1548.4	2835.59	2770.76	2338.13	1715.77	1757.02	1869.76	1780.85	2497.95	2604.21	2647.62	2367.56	2529.34	11.1919	-0.393017	0.505648	3.43035	TRUE	0.0861371	1	conserved Plasmodium protein, unknown function
PFIT_1205200	301.399	450.587	163.143	158.267	268.349	442.029	230.72	212.034	294.928	441.083	567.67	597.317	400.431	501.625	8.06136	0.181232	0.727618	8.91751	TRUE	0.0861881	1	conserved Plasmodium protein, unknown function
PFIT_1125600	133.466	268.554	137.832	133.266	168.28	329.583	106.486	209.625	215.231	344.075	498.861	444.323	300.125	396.846	7.38921	0.442833	0.800056	6.03768	TRUE	0.0864993	1	GrpE protein homolog, mitochondrial, putative (MGE1)
PFIT_0528700	17.5999	5.61829	15.0363	13.9136	13.042	19.3872	0	16.8664	12.0845	56.0827	72.6312	74.2066	46.9691	62.4724	3.71374	0.151282	2.09982	2.07949	TRUE	0.086843	1	conserved Plasmodium protein, unknown function
PF_apicoplast_genome_104600	32.2665	2.24732	5.51329	5.65239	11.4199	4.84681	0	0	1.6156	0	0	0	0	0	3.51246	-2.47117	-32.0046	1.56076	TRUE	0.0868547	1	RNA polymerase beta subunit, putative
PFIT_1342900	1960.93	1229.28	2694.25	2916.85	2200.33	1185.53	1739.27	1932.4	1619.07	2560.1	2082.41	2036.56	2500.51	2294.89	11.1046	-0.449749	0.509472	8.55807	TRUE	0.0870578	1	kelch protein, putative
PFIT_1108000	250.066	387.662	265.891	215.226	279.711	283.054	266.215	219.263	256.177	389.547	439.61	470.891	423.518	430.892	8.12516	-0.127882	0.753793	1.72786	TRUE	0.0873077	1	conserved Plasmodium protein, unknown function
PFIT_1033800	141.533	42.699	31.0749	28.6967	61.0009	69.794	0	2.40948	24.0678	9.85237	1.91135	0	7.96086	4.93114	5.92923	-1.17971	-2.43668	9.13356	TRUE	0.0874838	1	flavoprotein subunit of succinate dehydrogenase
PFIT_0914500	629.198	120.231	97.7357	130.875	244.51	41.6826	141.982	125.293	102.986	17.4311	20.0691	17.4065	16.7178	17.9061	7.93345	-1.26521	-2.50606	2.05398	TRUE	0.0874894	1	conserved Plasmodium protein, unknown function
PFIT_1420600	242.732	386.539	342.325	426.973	349.642	174.485	177.477	231.31	194.424	95.4922	118.503	122.762	100.307	109.266	8.45009	-0.836123	-0.842838	1.41521	TRUE	0.0877169	1	conserved Plasmodium protein, unknown function
PFIT_1022000	458.332	188.775	307.241	528.064	370.603	145.404	212.972	265.043	207.807	355.443	266.633	311.485	468.895	350.614	8.53591	-0.848607	0.766804	6.41369	TRUE	0.0877363	1	citrate synthase, mitochondrial precursor, putative
PFIT_1253300	486.931	413.506	639.041	590.022	532.375	694.063	905.133	693.931	764.376	540.365	483.571	522.195	421.13	491.815	9.05784	0.50457	-0.620445	1.82011	TRUE	0.0877464	1	Plasmodium exported protein (PHISTa), unknown function
PFIT_0313300	203.133	267.431	315.26	251.531	259.339	202.597	212.972	197.578	204.382	380.453	362.2	347.214	324.007	353.468	8.01937	-0.351318	0.797396	0.716349	TRUE	0.0878351	1	conserved Plasmodium protein, unknown function
PFIT_1107300	439.998	652.846	435.3	314.36	460.626	545.751	443.692	356.603	448.682	253.888	305.815	305.072	250.767	278.886	8.84531	-0.0318646	-0.69021	3.07064	TRUE	0.0878612	1	conserved Plasmodium protein, unknown function
PFIT_1019800	110	44.9464	43.3545	46.0887	61.0973	31.0196	70.9908	43.3707	48.4603	111.408	89.8333	115.432	144.888	115.39	5.93072	-0.458344	1.37825	2.46732	TRUE	0.0878773	1	cytoplasmic dynein intermediate chain, putative
PFIT_1304700	34.4665	50.5646	41.0991	30.0011	39.0329	59.1311	35.4954	38.5517	44.3927	10.6102	11.4681	13.742	11.1452	11.7414	5.28468	0.218341	-1.95009	0.333237	TRUE	0.0878781	1	protein phosphatase, putative
PFIT_1115700	376.932	87.6454	98.9887	103.047	166.653	31.0196	195.225	108.427	111.557	25.7677	8.60106	39.3936	48.5613	30.5809	7.38018	-0.638131	-1.8065	5.19232	TRUE	0.0879239	1	conserved Plasmodium protein, unknown function
PFIT_1030100	107.8	64.0486	187.703	174.137	133.422	127.956	70.9908	146.978	115.308	234.941	235.096	255.601	213.351	234.747	7.06632	-0.146222	0.954797	3.74932	TRUE	0.0888907	1	RNA methyltransferase, putative
PFIT_1015700	378.399	234.845	377.911	380.014	342.792	312.134	372.702	387.927	357.588	246.309	167.243	212.542	221.312	211.852	8.42277	0.0529525	-0.748373	1.70217	TRUE	0.0889942	1	conserved Plasmodium protein, unknown function
PFIT_1115000	1473.26	1065.23	1752.48	2180.52	1617.87	1273.74	2360.44	2117.94	1917.37	1353.56	1459.31	1200.13	1315.13	1332.04	10.661	0.23097	-0.512514	6.58296	TRUE	0.0890161	1	GTPase activator, putative
PFIT_1465300	147.399	194.393	368.889	533.281	310.991	99.8443	212.972	134.931	149.249	294.055	238.918	230.865	290.572	263.603	8.28424	-1.15083	0.909044	6.48498	TRUE	0.0891829	1	zinc finger protein, putative
PFIT_0602200	150.333	401.146	270.402	233.052	263.733	306.318	230.72	183.121	240.053	375.906	464.457	444.323	355.851	410.134	8.04065	-0.121861	0.760963	4.42187	TRUE	0.089288	1	dihydroorotate dehydrogenase, mitochondrial precursor (DHODH)
PFIT_0206300	853.597	188.775	123.047	248.053	353.368	13.5711	0	14.4569	9.34265	109.134	21.9805	12.8258	167.974	77.9786	8.46486	-5.01558	2.83634	4.4565	TRUE	0.0896302	1	merozoite surface protein 4
PFIT_1324700	20.5333	21.3495	10.2748	12.6092	16.1917	32.9583	0	0	10.9861	1.51575	0	0	2.38826	0.976002	4.01424	-0.386448	-3.63569	5.32976	TRUE	0.0907254	1	conserved Plasmodium protein, unknown function
PFIT_0413800	81.3997	35.9571	50.8727	44.1321	53.0904	44.5906	70.9908	50.5991	55.3935	18.9469	9.55673	21.9871	15.1256	16.4041	5.73052	0.0184217	-1.7121	1.07147	TRUE	0.0910791	1	conserved Plasmodium protein, unknown function
PFIT_0922800	490.598	727.007	465.122	495.454	544.545	315.043	337.206	303.595	318.615	202.352	192.09	196.052	183.896	193.598	9.0877	-0.779935	-0.710831	1.0588	TRUE	0.0912264	1	pre-mRNA splicing factor, putative
PFIT_1315600	17.5999	15.7312	27.5665	28.2619	22.2899	20.3566	70.9908	26.5043	39.2839	8.33662	5.73404	8.24518	6.36869	7.17113	4.48254	0.708753	-2.34841	0.843064	TRUE	0.0912881	1	conserved Plasmodium protein, unknown function
PFIT_0729300	181.133	15.7312	40.8485	91.5252	82.3094	13.5711	35.4954	12.0474	20.3713	96.2501	24.8475	15.5742	174.343	77.7537	6.36356	-2.22283	2.14112	7.00346	TRUE	0.0914263	1	conserved Plasmodium protein, unknown function
PFIT_0416800	1068.46	880.948	1194.88	1343.53	1121.96	1270.83	1242.34	1366.18	1293.12	1890.14	1934.28	1889.98	1738.65	1863.26	10.1327	0.206412	0.524463	1.40345	TRUE	0.0915505	1	golgi organization and biogenesis factor, putative
PFIT_0522400	42.5332	71.9142	77.4367	83.9162	68.9501	53.3149	88.7385	40.9612	61.0049	131.112	131.883	147.497	131.354	135.462	6.10966	-0.285221	1.25724	1.31839	TRUE	0.0915571	1	conserved Plasmodium protein, unknown function, putative
PFIT_1466400	324.132	356.2	448.08	428.495	389.227	547.689	514.683	703.569	588.647	888.987	865.84	1023.32	851.812	907.489	8.60591	0.607222	0.61257	1.40326	TRUE	0.0915801	1	tRNA 3'-trailer sequence RNase, putative
PFIT_0503600	69.6664	73.0378	28.3183	31.7403	50.6907	146.374	106.486	50.5991	101.153	26.5256	52.562	43.0582	31.8435	38.4973	5.65595	1.0047	-1.39541	2.86676	TRUE	0.091632	1	protein kinase, putative
PFIT_1358200	429.732	388.786	523.011	518.498	465.007	345.093	372.702	436.116	384.637	273.593	177.755	214.375	281.815	236.884	8.86216	-0.272724	-0.700763	1.67891	TRUE	0.0918891	1	riboflavin kinase / FAD synthase family protein, putative
PFIT_1218200	2974.39	1774.26	3780.11	4716.7	3311.37	1716.74	3088.1	2966.07	2590.3	1889.38	1536.72	1414.51	1798.36	1659.74	11.6936	-0.360026	-0.636811	6.32604	TRUE	0.0918916	1	conserved Plasmodium protein, unknown function
PFIT_1138100	50.5998	104.5	31.8267	27.1749	53.5254	72.7021	17.7477	65.056	51.8353	102.313	159.597	164.904	121.005	136.955	5.72841	0.108515	1.26023	4.57523	TRUE	0.0919734	1	UVB-resistance protein UVR8 homologue
PFIT_0917200	58.6664	70.7905	58.6414	46.5235	58.6555	30.0502	35.4954	65.056	43.5339	114.439	123.282	111.768	105.083	113.643	5.87161	-0.398265	1.35494	0.918433	TRUE	0.0919831	1	N-glycosylase/DNA lyase, putative
PFIT_1320400	21.2666	4.49464	22.805	21.3052	17.4678	19.3872	17.7477	7.22845	14.7878	63.6615	73.5868	54.0517	50.9495	60.5624	4.13816	-0.28964	2.07171	1.90231	TRUE	0.0921377	1	conserved protein, unknown function
PFIT_0710400	458.332	906.793	554.587	427.625	586.834	783.244	337.206	626.465	582.305	770	1079.91	1087.45	696.576	908.484	9.1944	0.0387018	0.59397	8.36574	TRUE	0.0924726	1	regulator of chromosome condensation, putative
PFIT_1029600	300.665	98.882	137.331	284.359	205.309	44.5906	35.4954	113.246	64.4439	204.626	68.8085	71.4582	288.183	158.269	7.68278	-1.59799	1.22246	8.02615	TRUE	0.0925866	1	conserved Plasmodium protein, unknown function
PFIT_1358700	694.464	607.899	321.776	330.882	488.755	1100.23	53.2431	81.9224	411.797	143.238	101.301	90.697	152.849	122.021	8.93262	-0.227604	-1.77382	6.30863	TRUE	0.093506	1	conserved Plasmodium protein, unknown function
PFIT_1440200	171.599	47.1937	58.6414	51.3063	82.1852	36.8357	53.2431	36.1422	42.0737	100.797	92.7003	98.9421	113.84	101.57	6.35903	-1.03635	1.34379	3.15771	TRUE	0.0937022	1	copper transporter
PFIT_0821800	24850.4	31835.5	27033.2	25751.8	27367.7	50737.4	42842.9	42503.3	45361.2	57981.9	69768	64448	54186.4	61596.1	14.7402	0.729199	0.441184	1.69393	TRUE	0.0937112	1	heat shock protein 70
PFIT_0322500	409.198	574.19	388.938	290.663	415.747	337.338	301.711	346.965	328.671	540.365	524.664	578.079	476.06	529.792	8.69718	-0.324872	0.676926	2.15515	TRUE	0.0937947	1	regulator of initiation factor 2 (eIF2)
PFIT_1474600	273.532	315.748	374.904	303.272	316.864	368.357	425.945	462.621	418.974	679.813	682.351	669.692	609.006	660.215	8.30838	0.398513	0.659872	0.74237	TRUE	0.0938413	1	conserved Plasmodium protein, unknown function
PFIT_0618800	100.466	89.8927	100.743	112.178	100.82	90.1506	88.7385	65.056	81.3151	140.207	184.445	180.478	176.731	170.465	6.65684	-0.326351	1.08265	0.437891	TRUE	0.0948436	1	splicing factor 3A subunit 2, putative
PFIT_0204000	1512.86	1246.14	1871.01	1458.1	1522.03	1556.8	1029.37	1226.43	1270.86	823.81	896.421	975.679	880.472	894.095	10.5723	-0.246811	-0.521236	2.27779	TRUE	0.0951328	1	hexose transporter
PFIT_0804600	3256.72	3114.78	4493.33	4875.4	3935.06	3480.01	2999.36	3016.67	3165.35	2357.75	2260.17	2263.76	2281.58	2290.81	11.9426	-0.312287	-0.468615	2.59428	TRUE	0.0951867	1	mannose-6-phosphate isomerase, putative
PFIT_1342600	941.596	743.862	1203.15	1149.17	1009.45	652.38	869.637	1060.17	860.73	671.477	529.443	512.117	611.394	581.108	9.9804	-0.234075	-0.563427	3.33491	TRUE	0.0952062	1	DNA repair protein RAD5, putative (RAD5)
PFIT_0929800	20.5333	11.2366	11.5278	16.7398	15.0094	0	0	0	0	11.3681	0	0	8.75695	5.03127	3.90806	-31.4074	29.8359	3.53079	TRUE	0.0953558	1	conserved Plasmodium protein, unknown function
PFIT_1316900	107.8	176.414	122.796	149.571	139.145	100.814	35.4954	67.4655	67.9248	38.6516	35.3599	21.9871	27.863	30.9654	7.11968	-0.942313	-1.2242	1.63906	TRUE	0.0957337	1	conserved Plasmodium protein, unknown function
PFIT_0728400	895.396	962.976	982.118	958.08	949.643	1028.49	1331.08	1110.77	1156.78	762.422	822.834	813.524	749.117	786.974	9.89131	0.273718	-0.544922	0.509986	TRUE	0.0957913	1	mRNA (N6-adenosine)-methyltransferase, putative
PFIT_1222000	1769.53	1921.46	1038.5	849.38	1394.72	2108.36	1402.07	1686.64	1732.36	2052.32	3112.63	3178.97	1862.84	2551.69	10.4443	0.323847	0.548939	8.98471	TRUE	0.0959631	1	endoplasmin, putative (GRP94)
PFIT_1453400	13.9333	11.2366	25.8122	28.6967	19.9197	56.223	0	38.5517	31.5916	6.063	5.73404	7.32905	6.36869	6.37369	4.32205	0.773214	-2.42326	2.33338	TRUE	0.0961793	1	aminomethyltransferase, putative
PFIT_0921400	112.933	119.108	107.008	104.352	110.85	148.312	195.225	144.569	162.702	78.0611	81.2322	78.7873	70.0556	77.034	6.79167	0.529155	-1.05357	0.224606	TRUE	0.0963158	1	conserved Plasmodium protein, unknown function
PFIT_0417300	774.397	968.594	979.361	984.82	926.793	561.26	621.169	797.539	659.99	1038.29	1005.37	979.344	895.597	979.649	9.85629	-0.485776	0.5656	1.30893	TRUE	0.0964189	1	RNA-binding protein NOB1, putative
PFIT_1350100	27.8666	24.7205	12.2796	8.91338	18.445	26.1728	53.2431	33.7328	37.7162	6.063	9.55673	8.24518	3.98043	6.96133	4.19795	0.989565	-2.39092	0.973127	TRUE	0.0964488	1	transcription factor with AP2 domain(s)
PFIT_0612500	150.333	169.672	66.1595	86.9598	118.281	192.903	35.4954	40.9612	89.7865	39.4095	36.3156	52.2195	41.3965	42.3353	6.88214	-0.289353	-1.18916	5.53642	TRUE	0.0965372	1	adapter-related protein, putative
PFIT_1240400	72.5997	76.4088	28.3183	25.6531	50.745	57.1923	88.7385	24.0948	56.6752	9.09449	21.0248	19.2387	16.7178	16.519	5.65905	0.0866607	-1.70182	2.65866	TRUE	0.0966121	1	C_ITvar5 - erythrocyte membrane protein 1, PfEMP1, putative
PFIT_1423800	147.399	143.828	158.883	126.309	144.105	115.354	141.982	127.703	128.346	231.152	271.411	253.768	203.002	239.833	7.17082	-0.189027	0.923893	0.412439	TRUE	0.0966261	1	actin-related protein, putative (ARP4a)
PFIT_1104500	644.597	464.071	672.872	591.762	593.326	874.364	922.88	848.138	881.794	604.784	631.7	552.427	561.241	587.538	9.21359	0.567158	-0.582234	0.955195	TRUE	0.0966597	1	casein kinase II beta chain
PFIT_0610800	2064.33	2114.73	2149.93	2992.29	2330.32	1879.59	1277.83	1462.56	1539.99	2310.76	2036.54	2127.26	2268.05	2185.65	11.1866	-0.586073	0.493324	2.60568	TRUE	0.0967788	1	conserved Plasmodium protein, unknown function
PFIT_1204500	95.333	19.1022	40.0967	103.265	64.4492	5.81617	0	4.81896	3.54505	35.6201	0.955673	3.66452	45.3769	21.4043	6.01246	-3.76947	2.18162	9.01991	TRUE	0.09709	1	probable protein, unknown function
PFIT_1006900	152.533	34.8334	19.5471	53.2629	65.044	0.969362	0	4.81896	1.92944	26.5256	0.955673	1.83226	42.1926	17.8765	6.02243	-4.79193	2.93307	7.08448	TRUE	0.0971856	1	RING zinc finger protein, putative
PFIT_0530500	291.132	168.549	375.155	356.1	297.734	321.828	195.225	327.69	281.581	469.124	523.709	460.814	440.236	473.471	8.22137	-0.0387761	0.704456	3.6138	TRUE	0.0975569	1	nucleolar Jumonji domain interacting protein, putative
PFIT_1408300	877.797	1903.48	1169.82	1212.65	1290.94	818.141	1011.62	949.336	926.365	1238.37	1438.29	1342.13	1304.79	1330.89	10.3333	-0.486956	0.531796	4.41249	TRUE	0.0977212	1	pre-mRNA splicing factor, putative
PFIT_1131110	17.5999	32.5861	0.751813	0.434799	12.8432	13.5711	0	2.40948	5.32685	0	0.955673	0	0	0.238918	3.67347	-1.05723	-4.75783	4.39316	TRUE	0.0977532	1	small nucleolar RNA snoR14a
PFIT_1340600	3101.25	4748.58	4230.7	3467.74	3887.07	5935.4	5306.56	6069.49	5770.48	7668.17	8686.11	8117.84	7177.52	7912.41	11.9243	0.571864	0.453708	2.31961	TRUE	0.0980429	1	60S ribosomal protein L18-2, putative
PFIT_1035100	967.996	251.7	249.101	551.76	505.139	19.3872	35.4954	38.5517	31.1448	141.723	22.9362	34.813	252.359	112.958	8.98054	-4.05673	1.89664	5.78112	TRUE	0.0981029	1	duffy binding-like merozoite surface protein
PFIT_0907090	11.7333	23.5968	23.8074	20.0008	19.7846	31.0196	0	19.2759	16.7651	71.2402	86.9662	69.6259	54.93	70.6906	4.30702	0.0215521	1.81466	2.34869	TRUE	0.0983779	1	conserved Plasmodium protein, unknown function
PFIT_1453300	44.7332	17.9785	57.639	48.0453	42.099	58.1617	17.7477	53.0086	42.9727	14.3996	9.55673	9.16131	17.5139	12.6579	5.3999	0.105991	-1.84176	1.5343	TRUE	0.0986952	1	leucine-rich repeat protein
PFIT_1247600	241.266	241.587	181.437	148.267	203.139	620.392	266.215	344.556	410.388	548.701	793.209	826.35	509.495	669.439	7.66252	1.06493	0.659069	5.5886	TRUE	0.0989524	1	FK506-binding protein (FKBP)-type peptidyl-prolyl isomerase
PFIT_0505200	214.132	178.662	81.4464	157.397	157.909	164.792	35.4954	48.1896	82.8255	46.2303	24.8475	46.7227	46.9691	41.1924	7.30111	-0.816638	-1.11895	5.15374	TRUE	0.0992008	1	actin-like protein, putative
PFIT_0833400	4425.65	2533.85	6545.28	6792	5074.19	714.42	1668.28	2081.79	1488.17	3484.71	1777.55	1610.56	3716.93	2647.44	12.3091	-1.77392	0.835235	8.44502	TRUE	0.0996698	1	tryptophan/threonine-rich antigen
PFIT_0733100	34.4665	150.57	45.3594	35.2187	66.4037	391.622	35.4954	26.5043	151.207	19.7047	22.9362	29.3162	18.31	22.5668	6.05099	1.20876	-2.76393	2.80972	TRUE	0.100208	1	stevor, pseudogene
PFIT_0824300	1295.79	786.561	1438.72	2030.73	1387.95	474.018	532.431	857.776	621.408	406.979	364.111	284.917	433.071	372.269	10.4394	-1.15261	-0.746393	4.43589	TRUE	0.100252	1	conserved Plasmodium protein, unknown function
PFIT_1102600	122.466	49.441	36.8388	92.6122	75.3396	32.9583	17.7477	19.2759	23.3273	13.6417	0	0	14.3296	6.99282	6.23536	-1.62566	-1.78704	12.1121	TRUE	0.100548	1	Plasmodium repeat_MYXSPDY protein, putative
PFIT_1109400	4105.18	3941.79	1906.85	1720.72	2918.64	3971.48	3691.52	3628.68	3763.89	4417.65	6634.28	6345.12	4068	5366.26	11.5103	0.368358	0.511034	10.5342	TRUE	0.100589	1	endoplasmic reticulum-resident calcium binding protein
PFIT_0732100	85.0663	215.742	110.266	92.3948	125.867	686.308	53.2431	40.9612	260.171	36.378	50.6507	53.1356	29.4552	42.4049	6.97509	1.06116	-2.63037	2.79229	TRUE	0.1008	1	Plasmodium exported protein, unknown function
PFIT_1416300	145.933	93.2637	27.5665	35.6535	75.6041	107.599	70.9908	21.6853	66.7584	28.7992	15.2908	32.0646	23.0865	24.8103	6.23482	-0.171277	-1.42991	5.48622	TRUE	0.1013	1	RNA-binding protein Nova-1, putative
PFIT_0422200	45.4665	75.2851	51.6245	47.1757	54.888	249.126	35.4954	28.9138	104.512	22.7362	30.5815	29.3162	29.4552	28.0223	5.77699	0.974349	-1.94314	2.68376	TRUE	0.101469	1	Plasmodium exported protein (PHISTc), unknown function
PFIT_1471100	11	6.74195	5.26269	4.56539	6.8925	43.6213	17.7477	12.0474	24.4721	1.51575	3.82269	1.83226	3.18435	2.58876	2.77994	1.86473	-3.2749	0.642801	TRUE	0.101574	1	autophagy-related protein 12, putative (ATG12)
PFIT_0605200	14.6666	1.12366	10.2748	8.69598	8.69026	20.3566	53.2431	50.5991	41.3996	9.85237	3.82269	5.49679	9.55304	7.18122	3.12899	2.21135	-2.49291	1.97459	TRUE	0.101598	1	conserved Plasmodium protein, unknown function
PFIT_1355100	37.3999	28.0915	22.0532	16.0876	25.908	16.4792	35.4954	19.2759	23.7501	113.681	44.9166	53.1356	80.4047	73.0345	4.68963	-0.267451	1.7691	1.54817	TRUE	0.101639	1	conserved Plasmodium protein, unknown function
PFIT_1316800	117.333	176.414	68.1644	40.2189	100.533	239.432	266.215	180.711	228.786	408.494	408.072	396.685	352.666	391.479	6.6361	1.17931	0.797348	7.09286	TRUE	0.101872	1	conserved Plasmodium protein, unknown function
PFIT_0602300	172.333	416.877	258.874	278.054	281.535	196.78	124.234	110.836	143.95	247.825	258.987	299.575	228.477	258.716	8.1355	-0.930246	0.809811	3.38745	TRUE	0.102126	1	trophozoite exported protein 1 (TEX1)
PFIT_1219400	20.5333	21.3495	23.0556	41.5233	26.6154	18.4179	0	36.1422	18.1867	61.3878	54.4734	92.5292	75.6282	71.0047	4.73944	-0.324579	1.73495	2.81218	TRUE	0.102228	1	raf kinase inhibitor
PFIT_0536600	52.7998	226.979	120.29	86.9598	121.757	576.77	212.972	344.556	378.1	211.447	199.736	239.11	238.826	222.28	6.92069	1.68236	-0.80677	7.79743	TRUE	0.102711	1	rifin (RIF)
PFIT_1104200	215.599	141.581	138.334	170.659	166.543	149.282	53.2431	93.9698	98.8315	50.0197	46.828	38.4775	65.2791	50.1511	7.37968	-0.6716	-1.05905	1.97845	TRUE	0.102989	1	iron-sulfur assembly protein, sufD, putative
PFIT_1476000	104.866	35.9571	17.0411	17.392	43.8141	64.9472	0	14.4569	26.468	6.82087	3.82269	8.24518	7.16478	6.51338	5.45006	-0.567319	-2.17801	4.57764	TRUE	0.103043	1	trailer hitch homolog, putative
PFIT_1131700	25.6666	23.5968	13.282	9.13078	17.9191	42.6519	17.7477	4.81896	21.7395	3.78937	3.82269	2.74839	2.38826	3.18718	4.15873	0.320097	-2.80692	1.28462	TRUE	0.103312	1	mitochondrial rpoD precursor, putative
PFIT_0401800	100.466	70.7905	72.4246	83.9162	81.8994	67.8553	35.4954	110.836	71.3956	172.038	160.553	152.994	162.402	161.997	6.35589	-0.103981	1.08798	1.5109	TRUE	0.103649	1	regulator of chromosome condensation, putative
PFIT_0511800	57.9331	62.9249	110.015	97.395	82.0671	47.4987	35.4954	21.6853	34.8932	112.165	60.2074	104.439	80.4047	89.3041	6.36211	-1.22458	1.34348	1.74537	TRUE	0.103835	1	kinase binding protein CGI-121, putative
PFIT_1133500	105.6	124.726	71.4222	57.8283	89.8941	63.0085	124.234	69.875	85.7058	26.5256	42.0496	25.6517	38.2121	33.1098	6.48649	-0.136166	-1.30166	1.63143	TRUE	0.10397	1	mitochondrial ribosomal protein L2 precursor
PFIT_0709700	261.066	257.318	295.462	271.532	271.344	192.903	141.982	260.224	198.37	375.148	340.22	360.956	303.309	344.908	8.08451	-0.407652	0.753209	1.09354	TRUE	0.104142	1	conserved Plasmodium protein, unknown function
PFIT_1038700	10.2666	26.9678	19.7977	15.6528	18.1712	93.0587	0	4.81896	32.6259	6.063	5.73404	4.58065	3.98043	5.08953	4.18168	0.942343	-2.77651	3.3453	TRUE	0.104171	1	Plasmodium exported protein (hyp6), unknown function
PFIT_0620200	762.664	1097.81	1130.98	1072.65	1016.03	1042.06	1260.09	1175.83	1159.33	879.134	745.425	807.111	769.019	800.173	9.98894	0.183563	-0.528265	1.51695	TRUE	0.104295	1	mRNA binding Pumilio-homology domain protein, putative
PFIT_0404200	93.133	76.4088	111.77	100.004	95.3288	130.864	159.729	130.112	140.235	260.709	272.367	286.749	218.128	259.488	6.57786	0.528851	0.912685	0.594846	TRUE	0.104614	1	conserved Plasmodium protein, unknown function
PFIT_1131200	1257.66	1021.41	832.257	709.375	955.175	1292.16	1490.81	1501.11	1428.02	989.784	1154.45	983.925	859.773	996.984	9.89859	0.578102	-0.515373	2.9888	TRUE	0.104805	1	26S proteasome regulatory subunit 6a, putative
PFIT_0621100	1204.86	1850.67	1922.89	1895.72	1718.53	1685.72	2094.23	2036.01	1938.65	1299	1605.53	1553.76	1062.78	1380.27	10.7472	0.169106	-0.485728	3.74081	TRUE	0.104927	1	radical SAM protein, putative
PFIT_1332900	882.93	1011.29	1190.87	997.864	1020.74	869.518	1189.1	1004.75	1021.12	1382.36	1476.51	1480.47	1466.39	1451.43	9.99572	-0.0141767	0.521698	1.17189	TRUE	0.104985	1	U3 snoRNA-associated small subunit rRNA processing associated protein, putative
PFIT_1474400	79.933	67.4195	84.203	40.6537	68.0523	78.5183	106.486	91.5603	92.1883	227.362	160.553	170.4	191.061	187.344	6.08698	0.406363	1.05647	1.36999	TRUE	0.105079	1	conserved Plasmodium protein, unknown function
PFIT_1362500	111.466	44.9464	18.2941	18.9138	48.4051	81.4264	35.4954	28.9138	48.6119	9.09449	14.3351	21.9871	16.7178	15.5336	5.59183	0.0587394	-1.69465	3.89636	TRUE	0.105094	1	DNase I-like protein, putative
PFIT_1356000	67.4664	34.8334	35.3352	30.0011	41.909	59.1311	124.234	60.2371	81.2007	147.028	199.736	185.975	136.927	167.416	5.38525	0.846263	1.15548	2.30744	TRUE	0.105373	1	protein kinase 5
PFIT_1418300	140.799	17.9785	26.5641	53.2629	59.6512	4.84681	0	2.40948	2.41876	29.5571	9.55673	4.58065	35.8239	19.8796	5.89825	-4.17022	2.58768	3.99049	TRUE	0.105742	1	cysteine protease ATG4, putative (ATG4)
PFIT_0501000	170.866	41.5754	35.0846	43.9147	72.8602	44.5906	106.486	45.7802	65.619	11.3681	16.2464	28.4001	27.863	20.9694	6.18493	-0.241465	-1.55384	4.20586	TRUE	0.106241	1	serine/threonine protein kinase, FIKK family
PFIT_1001400	838.93	397.775	1261.04	1623.76	1030.38	233.616	372.702	433.707	346.675	839.725	464.457	419.588	940.178	665.987	10.0098	-1.58036	0.95011	6.43509	TRUE	0.106299	1	Plasmodium exported protein (PHISTc), unknown function
PFIT_1012600	778.797	776.448	1144.51	1123.96	955.928	854.977	1064.86	992.707	970.849	1474.82	1330.3	1291.74	1451.27	1387.03	9.90196	0.0121602	0.523721	2.18413	TRUE	0.106387	1	U3 snoRNA-associated small subunit rRNA processing protein, putative
PFIT_0203900	122.466	180.909	94.979	74.1333	118.122	188.056	70.9908	118.065	125.704	61.3878	72.6312	63.213	54.1339	62.8415	6.87972	0.156737	-1.06325	2.4896	TRUE	0.106418	1	conserved Plasmodium protein, unknown function
PFIT_1036900	82.8663	49.441	130.314	114.135	94.1891	210.352	124.234	228.901	187.829	305.423	426.23	363.704	277.834	343.298	6.56672	1.03777	0.818559	3.87953	TRUE	0.106489	1	enhancer of rudimentary homolog, putative
PFIT_0615000	51.3331	68.5432	22.805	17.8268	40.127	111.477	35.4954	24.0948	57.0223	14.3996	23.8918	25.6517	11.1452	18.7721	5.31814	0.573439	-1.66321	3.45709	TRUE	0.10669	1	pyridoxine kinase
PFIT_0805300	430.465	269.678	393.198	369.362	365.676	324.736	337.206	349.375	337.106	187.953	210.248	219.871	206.982	206.264	8.51535	-0.118861	-0.708311	0.873674	TRUE	0.107513	1	inositol phosphatase, putative
PFIT_1329600	79.933	106.748	50.8727	42.8277	70.0952	184.179	88.7385	93.9698	122.296	48.504	72.6312	57.7162	44.5808	55.8581	6.12465	0.847346	-1.16917	2.34355	TRUE	0.107739	1	DnaJ protein, putative
PFIT_1118700	305.799	238.216	195.221	181.746	230.245	132.803	230.72	197.578	187.033	301.634	311.549	313.317	322.415	312.229	7.84523	-0.345021	0.78624	1.77765	TRUE	0.107759	1	conserved Plasmodium protein, unknown function
PFIT_1138500	46.1998	19.1022	30.0725	52.1759	36.8876	9.69362	0	9.63793	6.44385	43.1988	11.4681	11.9097	74.8321	35.3522	5.20787	-2.19084	2.12853	3.63632	TRUE	0.107835	1	conserved Plasmodium protein, unknown function
PFIT_0628800	508.931	240.463	583.407	546.76	469.89	860.793	887.385	1132.46	960.212	1290.66	1598.84	1493.29	1201.29	1396.02	8.87962	1.03254	0.534843	6.17219	TRUE	0.107909	1	sec14-like cytosolic factor or phosphatidylinositol/phosphatidylcholine transfer protein, putative
PFIT_1144100	596.931	923.648	695.427	694.157	727.541	697.94	976.123	795.129	823.064	1108.01	1279.65	1267.93	1073.92	1182.38	9.50603	0.160652	0.540705	2.05155	TRUE	0.108156	1	translation initiation factor eIF-1A, putative
PFIT_1358400	755.33	689.926	775.119	665.895	721.568	591.311	638.917	773.444	667.891	1042.08	1049.33	917.047	922.664	982.779	9.49506	-0.108631	0.554291	0.763915	TRUE	0.108472	1	mitotic control protein dis3 homologue, putative
PFIT_1144700	684.197	344.963	623.253	473.496	531.477	1500.57	922.88	939.698	1121.05	1319.46	1664.78	1966.02	1541.22	1622.87	9.0552	1.09038	0.518651	6.13571	TRUE	0.108542	1	40S ribosomal protein S21e, putative
PFIT_0916500	315.332	216.866	284.937	292.62	277.439	303.41	248.468	279.5	277.126	167.49	145.262	163.071	183.896	164.93	8.11695	0.0110744	-0.762058	0.680126	TRUE	0.10877	1	conserved Plasmodium protein, unknown function
PFIT_0322400	206.066	155.065	92.473	83.0466	134.163	110.507	106.486	62.6465	93.2133	31.8307	53.5177	47.6388	35.0278	42.0038	7.06491	-0.540684	-1.13329	2.41021	TRUE	0.108945	1	diacylglycerol O-acyltransferase (DGAT)
PFIT_0703800	138.599	124.726	56.386	51.5237	92.8088	242.34	53.2431	53.0086	116.197	53.0512	60.2074	43.0582	42.9887	49.8264	6.53202	0.392557	-1.28594	4.56868	TRUE	0.109305	1	peptide chain release factor, putative
PFIT_bin05500	5.86664	13.4839	7.76873	4.13059	7.81247	59.1311	17.7477	4.81896	27.2326	0.757875	8.60106	2.74839	2.38826	3.6239	2.95629	1.85334	-2.96019	2.33474	TRUE	0.109335	1	Plasmodium exported protein (hyp15), unknown function
PFIT_0918000	14115.9	13767.1	11286.7	9300.57	12117.6	17624	19824.2	20133.6	19193.9	21714.6	30051.1	29789.8	21499.1	25763.7	13.5647	0.663387	0.424948	3.98891	TRUE	0.109364	1	heat shock protein 70
PFIT_0715500	582.998	648.351	799.929	706.549	684.457	908.292	1082.61	1014.39	1001.76	1342.95	1597.89	1519.86	1273.74	1433.61	9.41957	0.541683	0.524102	1.22489	TRUE	0.109468	1	queuine tRNA-ribosyltransferase, putative
PFIT_0900200	41.7998	158.436	106.757	73.0463	95.0098	352.848	124.234	166.254	214.445	331.949	402.338	504.788	303.309	385.596	6.5635	1.24981	0.777384	8.60056	TRUE	0.109679	1	rifin (RIF)
PFIT_1248300	322.665	229.226	405.728	363.492	330.278	451.723	496.936	438.526	462.395	311.486	297.214	276.672	273.854	289.807	8.36976	0.475643	-0.666421	1.39147	TRUE	0.109964	1	methyltransferase, putative
PFIT_1438000	46.1998	31.4624	41.8509	46.3061	41.4548	47.4987	53.2431	57.8276	52.8565	14.3996	25.8032	12.8258	11.9413	16.2425	5.37505	0.346387	-1.70152	0.574435	TRUE	0.11052	1	ATP-dependent Clp protease proteolytic subunit, putative (ClpR)
PFIT_0829800	101.2	126.973	117.032	126.092	117.824	96.9362	70.9908	118.065	95.3305	182.648	203.558	226.284	156.829	192.33	6.88053	-0.257589	0.964263	0.733576	TRUE	0.110537	1	conserved Plasmodium protein, unknown function
PFIT_1201900	68.9331	12.3602	9.52296	11.3048	25.5303	18.4179	0	7.22845	8.54877	44.7146	40.1383	40.3098	54.1339	44.8241	4.66895	-1.24598	2.06345	4.21581	TRUE	0.110668	1	mitochondrial phosphate carrier protein
PFIT_0504400	188.466	31.4624	31.8267	38.9145	72.6674	104.691	0	12.0474	38.9128	6.82087	7.64538	5.49679	9.55304	7.37902	6.18247	-0.806926	-2.49158	4.45124	TRUE	0.110982	1	ATP-dependent helicase, putative
PFIT_1018200	1309.73	853.981	1388.35	1427.01	1244.77	2332.28	2591.16	2835.96	2586.47	1805.26	2020.29	1944.95	1698.85	1867.34	10.2827	1.05363	-0.469608	2.7589	TRUE	0.111216	1	conserved Plasmodium protein, unknown function
PFIT_0801900	795.664	201.135	1171.57	1578.76	936.782	245.249	798.646	814.405	619.433	345.591	138.573	158.491	455.361	274.504	9.87226	-0.606635	-1.16452	8.43036	TRUE	0.111245	1	acyl-CoA synthetase
PFIT_1207800	37.3999	7.86561	48.8678	81.5248	43.9145	31.0196	35.4954	31.3233	32.6127	11.3681	2.86702	2.74839	16.7178	8.42534	5.46279	-0.450196	-1.9306	4.10271	TRUE	0.11134	1	cysteine repeat modular protein 3
PFIT_0802200	22.7332	35.9571	21.552	20.2182	25.1151	187.087	0	7.22845	64.7718	5.30512	7.64538	7.32905	6.36869	6.66206	4.649	1.40634	-3.32006	2.96351	TRUE	0.111472	1	Plasmodium exported protein, unknown function, pseudogene
PFIT_1451400	145.933	130.344	193.466	256.531	181.569	123.109	70.9908	142.159	112.086	47.7461	63.0744	65.9614	58.1143	58.7241	7.50673	-0.640633	-0.990889	1.72246	TRUE	0.111495	1	conserved Plasmodium protein, unknown function
PFIT_1452500	85.7997	33.7098	27.5665	24.5662	42.9105	55.2536	53.2431	65.056	57.8509	103.829	131.883	221.704	86.7734	136.047	5.41684	0.451793	1.21881	3.96372	TRUE	0.111792	1	conserved Plasmodium protein, unknown function
PFIT_1424700	3745.12	7215.01	6126.77	5702.17	5697.27	4488.15	3354.31	4308.15	4050.2	5383.18	6057.06	5605.81	4992.26	5509.58	12.476	-0.487036	0.438756	4.67787	TRUE	0.111957	1	conserved Plasmodium protein, unknown function
PFIT_0201600	24.9332	40.4517	37.5906	50.8715	38.4618	115.354	17.7477	31.3233	54.8083	15.9154	15.2908	18.3226	24.6787	18.5519	5.26684	0.602195	-1.65502	2.24831	TRUE	0.112268	1	Plasmodium exported protein (hyp11), unknown function
PFIT_0712000	1978.53	2609.14	2756.4	2437.27	2445.33	2475.75	1597.29	1937.22	2003.42	2764.73	2680.66	2806.11	2877.06	2782.14	11.2559	-0.27635	0.462449	2.30204	TRUE	0.112271	1	conserved Plasmodium protein, unknown function
PFIT_0618300	2576.19	1950.67	1414.16	1117.65	1764.67	2544.57	2218.46	2055.29	2272.78	1425.56	1904.66	1857	1392.36	1644.89	10.7842	0.367543	-0.468145	7.15381	TRUE	0.112291	1	cell division cycle protein 48 homologue, putative
PFIT_1348800	92.3996	105.624	22.5544	25.6531	61.5578	50.4068	17.7477	55.4181	41.1909	88.6713	128.06	131.923	85.1812	108.459	5.93225	-0.439738	1.26803	5.29299	TRUE	0.112382	1	conserved Plasmodium protein, unknown function
PFIT_0622200	26.3999	12.3602	26.8147	17.392	20.7417	20.3566	70.9908	26.5043	39.2839	122.018	91.7446	91.6131	85.1812	97.6392	4.38037	0.702873	1.52631	1.91742	TRUE	0.112469	1	EGF-like membrane protein, putative
PFIT_1137900	149.599	24.7205	36.5882	69.1331	70.0103	2.90809	0	12.0474	4.98517	34.1044	6.68971	11.9097	50.1534	25.7143	6.12956	-3.5258	2.08347	5.64819	TRUE	0.112519	1	conserved Plasmodium protein, unknown function
PFIT_1214200	24.9332	43.8227	58.6414	43.6973	42.7737	87.2426	106.486	101.198	98.309	181.132	215.982	218.039	183.1	199.563	5.42355	1.17835	1.03864	1.28806	TRUE	0.11257	1	adrenodoxin-type ferredoxin, putative
PFIT_1148900	945.996	2087.76	810.204	607.414	1112.84	2399.17	1508.55	1901.08	1936.27	2237.25	5270.54	5308.98	2082.56	3724.83	10.1192	0.803157	0.940555	6.53609	TRUE	0.112587	1	Plasmodium exported protein (PHISTc), unknown function
PFIT_1329700.1	1009.06	676.443	1025.22	933.079	910.952	711.512	1313.33	1151.73	1058.86	691.939	743.514	803.447	661.548	725.112	9.83201	0.196586	-0.52664	3.5853	TRUE	0.112995	1	ER lumen protein retaining receptor 1, putative
PFIT_0802100	163.533	97.7583	183.693	216.53	165.378	85.3038	88.7385	60.2371	78.0931	183.406	125.193	102.607	195.041	151.562	7.37267	-1.11231	0.984068	2.51437	TRUE	0.113071	1	Plasmodium exported protein, unknown function
PFIT_0603700	43.9998	60.6776	19.7977	16.7398	35.3037	141.527	53.2431	43.3707	79.3802	23.4941	43.0053	31.1485	19.9022	29.3875	5.13047	1.22496	-1.47984	3.27125	TRUE	0.113148	1	RAP protein, putative
PFIT_1468800	11.7333	7.86561	14.535	15.0006	12.2836	18.4179	53.2431	28.9138	33.5249	78.0611	93.656	127.342	68.4634	91.8807	3.63254	1.27896	1.60987	1.31732	TRUE	0.113212	1	conserved Plasmodium protein, unknown function
PFIT_1411900	490.598	465.195	538.549	700.896	548.809	376.112	479.188	450.573	435.291	713.16	612.586	611.059	673.489	652.574	9.10134	-0.350361	0.599121	1.38783	TRUE	0.113343	1	ribosome maturation protein SBDS, putative
PFIT_1129800	562.464	549.469	498.953	375.449	496.584	1523.84	567.926	662.608	918.124	494.892	667.06	582.659	464.914	552.381	8.95525	0.905136	-0.751016	4.07541	TRUE	0.113596	1	spermidine synthase
PFIT_1126500	11	1.12366	1.00242	3.91319	4.25981	0	0	0	0	9.85237	4.77837	10.0774	8.75695	8.36628	2.089	-32.4737	33.4496	0.648861	TRUE	0.113752	1	conserved Plasmodium protein, unknown function
PFIT_0731500	0	3.37098	2.50604	1.7392	1.90405	39.7438	0	0	13.2479	0	0	0	1.59217	0.398043	0.92409	2.88853	-5.11695	4.61395	TRUE	0.114086	1	rifin
PFIT_1243500	10.2666	1.12366	6.26511	11.7396	7.34874	0	0	0	0	11.3681	1.91135	0.916131	12.7374	6.73324	2.88237	-31.8244	31.6956	1.14057	TRUE	0.114118	1	conserved Plasmodium protein, unknown function
PFIT_0318500	417.265	131.468	115.027	283.054	236.704	10.663	0	14.4569	8.37329	59.1142	4.77837	6.41292	71.6478	35.4883	7.88699	-4.49949	1.76515	8.73613	TRUE	0.11419	1	conserved Plasmodium protein, unknown function
PFIT_1016900	190.666	214.619	173.669	133.701	178.164	379.99	461.44	395.155	412.195	560.827	664.193	782.376	545.319	638.179	7.47356	1.19865	0.645437	1.74598	TRUE	0.114225	1	phosphomannomutase, putative
PFIT_1314800	239.066	148.323	136.329	142.832	166.637	188.056	230.72	175.892	198.223	106.86	149.085	97.1099	70.0556	105.778	7.3795	0.230407	-0.885769	2.20905	TRUE	0.114275	1	phosphatidylinositol synthase
PFIT_0514700	248.599	194.393	208.252	156.962	202.052	437.182	141.982	279.5	286.221	177.343	177.755	165.82	180.712	175.407	7.65777	0.56284	-0.765988	3.14618	TRUE	0.114337	1	ribose 5-phosphate epimerase, putative
PFIT_1132200	18.3333	22.4732	7.76873	7.60898	14.046	31.9889	0	4.81896	12.2693	1.51575	2.86702	0	0.796086	1.29471	3.80667	-0.0414258	-3.39733	2.93342	TRUE	0.115085	1	conserved Plasmodium protein, unknown function
PFIT_0534900	431.198	501.152	529.527	458.061	479.984	351.878	514.683	585.504	484.022	319.065	313.461	294.994	318.435	311.489	8.9069	0.00216391	-0.62597	1.2968	TRUE	0.115104	1	conserved Plasmodium protein, unknown function
PFIT_1345300	3432.72	4187.88	3698.67	3086.86	3601.53	4624.83	3656.03	4146.72	4142.52	2482.8	3838.94	3559.17	2383.48	3066.1	11.8142	0.205544	-0.437678	3.99992	TRUE	0.115143	1	Sec61 alpha subunit, PfSec61
PFIT_bin02300	99.7329	416.877	245.342	220.226	245.544	1012.98	425.945	346.965	595.298	841.999	851.505	1097.52	972.022	940.762	7.93608	1.31159	0.629983	13.2133	TRUE	0.115178	1	rifin (RIF)
PFIT_0918600	977.529	135.963	195.471	243.488	388.113	540.904	443.692	332.509	439.035	207.658	152.908	136.504	203.002	175.018	8.60005	0.178494	-1.32699	4.81203	TRUE	0.115334	1	telomerase RNA
PFIT_1246600	1089	184.28	498.953	1262.87	758.776	134.741	106.486	161.435	134.221	484.282	143.351	142.916	702.944	368.373	9.56789	-2.48371	1.44113	6.39094	TRUE	0.115537	1	myosin A tail domain interacting protein
PFIT_1365000	41.0665	115.737	74.1789	56.9587	71.9852	76.5796	88.7385	53.0086	72.7756	139.449	154.819	178.646	132.946	151.465	6.16486	-0.0221011	1.09988	2.15034	TRUE	0.115958	1	conserved Plasmodium protein, unknown function
PFIT_1223900	141.533	15.7312	46.1112	126.092	82.3667	19.3872	0	7.22845	8.87189	55.3248	11.4681	12.8258	74.036	38.4137	6.36607	-2.84855	1.74847	7.95302	TRUE	0.116003	1	conserved Plasmodium protein, unknown function
PFIT_1034900	1078.73	332.603	382.172	954.601	687.026	117.293	88.7385	125.293	110.441	380.453	106.08	98.9421	507.107	273.145	9.42442	-2.6153	1.28492	6.39093	TRUE	0.116192	1	merozoite surface protein 6
PFIT_1423200	88.733	37.0807	39.5955	42.6103	52.0049	27.1421	0	36.1422	21.0948	9.85237	6.68971	5.49679	3.18435	6.3058	5.69996	-1.11957	-1.92243	2.83396	TRUE	0.116253	1	conserved Plasmodium protein, unknown function
PFIT_1326900	186.266	115.737	282.932	312.838	224.443	168.669	177.477	236.129	194.092	366.811	359.333	311.485	280.222	329.463	7.8151	-0.203744	0.752597	3.99194	TRUE	0.116384	1	regulator of nonsense transcripts 3B, putative
PFIT_1318500	1224.66	1425.92	1779.29	1870.07	1574.99	1296.04	1135.85	1320.4	1250.76	1823.45	1710.65	1769.05	1721.14	1756.07	10.6217	-0.326455	0.482873	1.74462	TRUE	0.116447	1	N2,N2-dimethylguanosine tRNA methyltransferase, putative
PFIT_1413300	411.398	209.001	408.234	381.536	352.542	566.107	567.926	607.19	580.408	885.955	844.815	824.518	911.519	866.702	8.46436	0.718448	0.57663	2.79269	TRUE	0.11655	1	nuclear transport factor 2, putative
PFIT_1113100	36.6665	14.6076	11.2772	15.6528	19.551	29.0809	0	4.81896	11.2999	0	0.955673	2.74839	2.38826	1.52308	4.28773	-0.612128	-3.07427	3.34032	TRUE	0.116701	1	conserved Plasmodium protein, unknown function
PFIT_1303500	20.5333	14.6076	8.77115	10.4352	13.5868	35.8664	17.7477	7.22845	20.2808	4.54725	0.955673	2.74839	2.38826	2.65989	3.7608	0.605877	-2.94936	0.996799	TRUE	0.11672	1	conserved Plasmodium protein, unknown function
PFIT_1409900	77.733	46.07	135.326	107.83	91.7399	170.608	70.9908	132.522	124.707	226.604	257.076	273.923	219.72	244.331	6.5277	0.512802	0.892035	3.67963	TRUE	0.116739	1	tRNA-dihydrouridine synthase, putative
PFIT_0818900	753.864	601.157	1158.04	1163.09	919.038	1155.48	1455.31	1578.21	1396.33	1998.52	2011.69	1836.84	1962.35	1952.35	9.84603	0.597571	0.487401	4.83692	TRUE	0.116938	1	nucleolar preribosomal assembly protein, putative
PFIT_1117000.1	129.799	122.479	183.192	127.831	140.825	266.574	266.215	257.815	263.535	134.902	175.844	154.826	129.762	148.833	7.13949	0.901432	-0.823778	0.772605	TRUE	0.116993	1	SNO glutamine amidotransferase family protein (PDX2)
PFIT_0104000	21.9999	13.4839	8.26994	6.95679	12.6776	26.1728	0	2.40948	9.52742	1.51575	0	0	1.59217	0.77698	3.66107	-0.24996	-3.74614	3.22191	TRUE	0.117251	1	conserved Plasmodium protein, unknown function
PFIT_0704000	317.532	107.871	109.765	130.44	166.402	41.6826	70.9908	45.7802	52.8178	21.2205	18.1578	16.4904	21.4943	19.3407	7.37798	-1.72381	-1.37962	1.9129	TRUE	0.117486	1	conserved Plasmodium protein, unknown function
PFIT_0800100	16.8666	30.3388	33.0798	23.914	26.0498	17.4485	0	24.0948	13.8478	3.0315	0.955673	1.83226	3.98043	2.44997	4.70336	-0.751444	-2.65087	1.66161	TRUE	0.11755	1	B_ITvar13 - erythrocyte membrane protein 1, PfEMP1, putative
PFIT_1127900	292.599	211.248	414.75	379.145	324.435	231.677	354.954	349.375	312.002	630.552	466.368	352.71	488.797	484.607	8.34479	-0.0834342	0.659599	4.04591	TRUE	0.117588	1	protein phosphatase, putative
PFIT_1208700	48.3998	50.5646	48.6172	46.9583	48.635	52.3455	53.2431	40.9612	48.8499	20.4626	13.3794	12.8258	15.1256	15.4484	5.60363	-0.00451331	-1.6483	0.207866	TRUE	0.117839	1	conserved Plasmodium protein, unknown function
PFIT_1234400	24.9332	130.344	79.9428	82.3944	79.4037	116.323	195.225	163.845	158.464	54.567	82.1879	95.2776	70.0556	75.522	6.30822	0.969822	-1.03999	4.33969	TRUE	0.118354	1	CPW-WPC family protein
PFIT_0822800	72.5997	55.0593	90.9694	61.5241	70.0381	64.9472	106.486	60.2371	77.2235	172.795	168.198	155.742	124.189	155.231	6.13255	0.0566346	1.08903	1.0562	TRUE	0.118455	1	U6 snRNA-associated Sm-like protein LSm3, putative
PFIT_1024700	40.3332	13.4839	7.76873	9.78298	17.8422	17.4485	17.7477	7.22845	14.1416	3.0315	0	1.83226	1.59217	1.61398	4.15408	-0.365679	-3.08544	2.28849	TRUE	0.118718	1	conserved Plasmodium protein, unknown function
PFIT_1114900.2	120.266	125.85	127.056	142.179	128.838	86.2732	88.7385	115.655	96.8889	187.953	172.021	187.807	202.206	187.497	7.01002	-0.398891	0.939692	0.294694	TRUE	0.119	1	rhomboid protease ROM1
PFIT_1420300	183.333	78.6561	182.691	139.788	146.117	364.48	319.459	359.013	347.65	599.479	519.886	566.169	535.766	555.325	7.19578	1.25624	0.665221	3.11174	TRUE	0.119014	1	glutathione S-transferase (GST)
PFIT_1405000	24.1999	69.6668	13.282	18.0442	31.2982	62.0392	17.7477	21.6853	33.8241	6.82087	8.60106	15.5742	4.77652	8.94317	4.95904	0.194013	-1.99506	2.61089	TRUE	0.11903	1	DNA-directed RNA polymerase II subunit RPB4, putative
PFIT_0915600	19.0666	22.4732	24.058	25.0009	22.6497	51.3762	17.7477	77.1034	48.7424	21.2205	9.55673	13.742	11.1452	13.9161	4.50263	1.17042	-1.8728	1.02206	TRUE	0.119036	1	conserved Plasmodium protein, unknown function
PFIT_1208500	1146.2	720.265	569.874	580.022	754.089	1006.2	727.656	725.254	819.702	463.819	648.902	683.434	476.856	568.253	9.55749	0.132497	-0.539956	5.52457	TRUE	0.119219	1	conserved Plasmodium protein, unknown function
PFIT_1113000	43.2665	7.86561	8.01934	11.0874	17.5597	32.9583	0	4.81896	12.5924	3.0315	1.91135	0.916131	0.796086	1.66377	4.13242	-0.31576	-3.07807	2.64018	TRUE	0.119321	1	ubiquinone biosynthesis protein COQ4, putative (COQ4)
PFIT_1342400	368.132	292.151	280.426	242.401	295.777	337.338	212.972	318.052	289.454	458.514	557.157	477.304	388.49	470.366	8.20735	0.00895442	0.66116	1.80641	TRUE	0.11949	1	tRNA guanosine-2'-O-methyltransferase, putative
PFIT_0621900	151.799	83.1507	48.3666	49.7845	83.2753	152.19	17.7477	67.4655	79.1343	35.6201	36.3156	32.9807	41.3965	36.5782	6.37621	0.0451666	-1.22823	4.63449	TRUE	0.119828	1	chorismate synthase
PFIT_0509100	186.266	48.3173	50.3715	47.8279	83.1957	25.2034	17.7477	16.8664	19.9392	51.5355	50.6507	58.6324	66.0752	56.7234	6.37651	-2.01065	1.46012	3.03662	TRUE	0.119862	1	chromosome condensation protein, putative
PFIT_1367800	140.066	22.4732	26.3134	37.3927	56.5614	27.1421	0	14.4569	13.8663	6.063	2.86702	0.916131	1.59217	2.85958	5.82104	-1.83944	-2.45835	3.46809	TRUE	0.120158	1	DNA repair endonuclease, putative
PFIT_1361300	226.599	401.146	284.436	237.835	287.504	334.43	354.954	472.259	387.214	224.331	286.702	265.678	194.245	242.739	8.1654	0.438468	-0.681022	2.40725	TRUE	0.120172	1	conserved protein, unknown function
PFIT_1357800	524.331	640.486	434.297	383.71	495.706	632.024	479.188	783.082	631.431	1001.91	868.707	936.286	952.119	939.756	8.95117	0.374895	0.550138	2.7114	TRUE	0.120411	1	HVA22-like protein, putative
PFIT_1202500	75.533	107.871	61.8993	61.5241	76.7069	78.5183	70.9908	89.1508	79.5533	162.185	202.603	168.568	128.966	165.58	6.2561	0.0777887	1.03724	1.06359	TRUE	0.12043	1	conserved Plasmodium protein, unknown function
PFIT_1321300	1915.46	1770.89	3293.94	4038.85	2754.78	894.721	1686.03	1732.42	1437.72	2541.15	1810.04	1687.51	2774.36	2203.27	11.4282	-0.946708	0.624005	7.27189	TRUE	0.120685	1	SET domain protein, putative
PFIT_0203500	853.597	757.346	753.316	843.075	801.834	1286.34	1206.84	1479.42	1324.2	835.936	1029.26	1081.03	812.008	939.56	9.64726	0.728712	-0.500301	1.14532	TRUE	0.121121	1	conserved Plasmodium protein, unknown function
PFIT_0935500	357.132	212.372	462.114	529.585	390.301	302.441	354.954	378.289	345.228	564.617	527.532	513.949	518.252	531.087	8.61182	-0.186389	0.627415	3.86252	TRUE	0.121451	1	small nuclear ribonucleoprotein (snRNP), putative
PFIT_1108600	3817.72	4509.24	1464.78	1637.24	2857.24	5377.05	3194.59	3549.17	4040.27	1548.34	3100.2	3551.84	1741.84	2485.55	11.4799	0.502842	-0.703487	9.41479	TRUE	0.121565	1	transcription factor with AP2 domain(s)
PFIT_0609300	38972.1	7162.2	4267.54	9625.37	15006.8	1176.81	479.188	583.095	746.363	116.713	24.8475	29.3162	184.692	88.8921	13.8733	-4.32825	-3.07082	2.0563	TRUE	0.121571	1	histone H3
PFIT_0308500	728.197	779.819	1063.56	928.296	874.969	943.189	745.403	749.349	812.647	1172.43	1282.51	1162.57	1054.02	1167.88	9.77395	-0.0984099	0.514088	1.67925	TRUE	0.121592	1	pre-mRNA-processing factor 19, putative
PFIT_1330700	35.9332	19.1022	27.0653	80.8726	40.7433	0.969362	0	4.81896	1.92944	17.4311	0.955673	5.49679	35.0278	14.7278	5.35189	-4.12256	2.65497	5.06997	TRUE	0.121651	1	CPW-WPC family protein
PFIT_1431400	358.599	80.9034	69.668	99.7864	152.239	19.3872	17.7477	7.22845	14.7878	71.9981	45.8723	28.4001	93.1421	59.8531	7.24964	-3.39922	2.05352	2.84816	TRUE	0.122533	1	plasmepsin IX
PFIT_0407000	37.3999	19.1022	7.26752	7.60898	17.8446	23.2647	0	0	7.75489	0.757875	0.955673	0.916131	0.796086	0.856441	4.15361	-0.98883	-3.39148	3.16993	TRUE	0.122677	1	conserved Plasmodium protein, unknown function
PFIT_1003200	1583.26	287.657	574.134	1505.27	987.582	98.8749	70.9908	166.254	112.04	503.987	68.8085	59.5485	730.807	340.788	9.94792	-3.11429	1.57944	8.4497	TRUE	0.122715	1	membrane skeletal protein IMC1-related
PFIT_0106300	120.266	75.2851	31.3255	24.3488	62.8064	146.374	17.7477	40.9612	68.3608	21.2205	32.4929	27.4839	27.0669	27.0661	5.96753	0.226981	-1.43688	4.95718	TRUE	0.12295	1	DNA repair exonuclease Mre11, putative
PFIT_1327000	615.998	551.716	835.264	889.382	723.09	658.197	763.151	758.987	726.778	497.924	539.955	494.711	448.197	495.197	9.49945	0.00062958	-0.548326	1.89048	TRUE	0.122952	1	ribose-phosphate pyrophosphokinase, putative
PFIT_1420000	365.932	224.732	285.188	294.142	292.498	133.772	248.468	301.185	227.808	114.439	132.839	135.587	146.48	132.336	8.19281	-0.380664	-0.764207	2.51157	TRUE	0.123082	1	conserved Plasmodium protein, unknown function
PFIT_0937400	19.7999	49.441	54.1305	40.6537	41.0063	72.7021	17.7477	93.9698	61.4732	15.9154	12.4237	25.6517	36.62	22.6527	5.35859	0.666873	-1.52297	2.72065	TRUE	0.12341	1	Plasmodium exported protein (PHISTc), unknown function
PFIT_0833800	101.2	344.963	68.9162	90.4382	151.379	462.386	124.234	127.703	238.107	58.3563	125.193	118.181	65.2791	91.7524	7.23861	0.680781	-1.40033	5.00861	TRUE	0.123632	1	Plasmodium exported protein, unknown function
PFIT_0323500	1070.66	276.42	561.103	1869.64	944.455	61.0698	88.7385	173.483	107.764	491.103	93.656	99.8583	714.09	349.677	9.8836	-3.12308	1.68962	6.26154	TRUE	0.124375	1	Rh5 interacting protein (RIPR)
PFIT_0605500	804.463	925.895	2357.68	3122.51	1802.64	869.518	922.88	975.84	922.746	1702.94	1440.2	1591.32	1723.53	1614.5	10.8166	-0.966979	0.807311	6.20288	TRUE	0.124775	1	conserved Plasmodium protein, unknown function
PFIT_1431500	865.33	1010.17	1448.99	1211.13	1133.91	588.403	585.674	645.741	606.606	481.25	347.865	344.465	506.311	419.973	10.1478	-0.89995	-0.533208	2.96407	TRUE	0.124828	1	acid phosphatase, putative
PFIT_0709600	483.265	431.485	666.106	700.461	570.329	293.717	408.197	371.06	357.658	621.457	548.556	499.291	464.118	533.356	9.15729	-0.698152	0.599871	2.34393	TRUE	0.124995	1	conserved Plasmodium protein, unknown function
PFIT_0503500	367.399	93.2637	120.039	277.402	214.526	66.886	35.4954	45.7802	49.3872	205.384	29.6259	30.2323	288.183	138.356	7.74544	-2.06595	1.43375	8.41515	TRUE	0.125543	1	actin-depolymerizing factor 1
PFIT_1225600	47.6665	25.8442	9.02175	10.0004	23.1332	50.4068	17.7477	21.6853	29.9466	8.33662	10.5124	4.58065	3.98043	6.85253	4.5255	0.437163	-2.18719	1.96985	TRUE	0.126152	1	conserved Plasmodium protein, unknown function
PFIT_0910100	1012.73	640.486	1346.75	1297.44	1074.35	738.654	834.142	1045.72	872.837	1375.54	1193.64	1103.94	1267.37	1235.12	10.0708	-0.298944	0.498632	4.98953	TRUE	0.126156	1	helicase with Zn-finger motif, putative
PFIT_0826400	10.2666	12.3602	9.77357	14.131	11.6329	17.4485	0	2.40948	6.61933	32.5886	48.7393	48.5549	33.4356	40.8296	3.54036	-0.467876	2.27868	1.92624	TRUE	0.126312	1	membrane skeletal protein IMC1-related
PFIT_0533900	41.7998	22.4732	24.058	26.0879	28.6047	32.9583	70.9908	14.4569	39.4687	7.57875	9.55673	5.49679	14.3296	9.24045	4.83776	0.35549	-1.9842	1.43624	TRUE	0.126526	1	conserved Plasmodium protein, unknown function
PFIT_1133200	257.399	266.307	97.4851	82.8292	176.005	363.511	106.486	171.073	213.69	306.939	491.216	400.349	290.572	372.269	7.45102	0.372651	0.71614	11.3078	TRUE	0.126992	1	conserved Plasmodium membrane protein, unknown function
PFIT_0803400	7.3333	33.7098	6.26511	5.00019	13.0771	6.78553	0	2.40948	3.065	21.2205	31.5372	32.9807	23.0865	27.2062	3.69183	-1.67959	2.75321	2.07632	TRUE	0.127047	1	surface-associated interspersed protein 8.3 (SURFIN 8.3) (SURF8.3)
PFIT_1346600	38.1332	25.8442	34.3328	29.5663	31.9691	77.5489	35.4954	89.1508	67.3984	26.5256	25.8032	24.7355	19.9022	24.2416	4.99959	1.12749	-1.52783	0.595236	TRUE	0.127467	1	conserved Plasmodium protein, unknown function
PFIT_1253200	141.533	114.613	154.873	139.353	137.593	142.496	212.972	149.388	168.285	289.508	291.48	260.181	295.348	284.129	7.10597	0.241388	0.803088	0.665113	TRUE	0.127472	1	gametocyte erythrocyte cytosolic protein
PFIT_1242200	104.866	59.5539	83.9524	68.4809	79.2134	94.0281	53.2431	110.836	86.0358	40.1673	46.828	43.9743	23.8826	38.7131	6.30817	0.169458	-1.20378	1.30431	TRUE	0.127529	1	conserved Plasmodium protein, unknown function
PFIT_0912300	194.333	175.291	221.785	272.836	216.061	177.393	159.729	224.082	187.068	112.165	97.4786	98.026	121.005	107.169	7.75693	-0.191106	-0.821701	0.871309	TRUE	0.127558	1	conserved Plasmodium protein, unknown function
PFIT_0912200	270.599	231.474	177.678	175.659	213.852	256.881	177.477	139.75	191.369	106.102	118.503	122.762	91.5499	109.729	7.73892	-0.143402	-0.818116	1.6459	TRUE	0.127951	1	conserved Plasmodium protein, unknown function
PFIT_0516900	351.265	46.07	53.8799	81.09	133.076	24.234	0	9.63793	11.2907	72.756	65.9414	50.3872	63.6869	63.1929	7.05566	-3.31062	2.23674	3.50372	TRUE	0.127988	1	transcription factor with AP2 domain(s)
PFIT_1331200	2681.06	3226.02	2106.33	1591.8	2401.3	4775.08	4720.89	4464.77	4653.58	5390.76	6567.39	7308.89	5684.85	6237.97	11.2287	0.955122	0.422996	5.39277	TRUE	0.128202	1	60S ribosomal protein L23, putative
PFIT_0317600	3931.38	3922.69	3195.96	2541.84	3397.97	6125.4	3798.01	4291.29	4738.23	5996.3	6722.2	6860.9	5884.67	6366.02	11.7301	0.485566	0.420514	4.35243	TRUE	0.128211	1	40S ribosomal protein S11, putative
PFIT_bin04900	0	2.24732	2.75665	3.47839	2.12059	67.8553	17.7477	7.22845	30.9438	96.2501	85.0549	106.271	97.9186	96.3737	1.16639	3.90387	1.52035	6.61437	TRUE	0.128339	1	rifin (RIF)
PFIT_1119200	371.065	182.033	176.927	216.53	236.639	177.393	266.215	245.767	229.792	105.345	150.996	167.652	103.491	131.871	7.88595	-0.0657544	-0.778062	3.20172	TRUE	0.128476	1	haloacid dehalogenase-like hydrolase, putative
PFIT_0832400	20.5333	4.49464	8.26994	12.6092	11.4768	0	0	0	0	6.82087	2.86702	0.916131	7.16478	4.4422	3.52159	-33.9063	32.5387	0.656285	TRUE	0.128837	1	conserved Plasmodium protein, unknown function
PFIT_1430600	680.531	774.201	618.241	443.06	629.008	1124.46	816.394	828.862	923.239	495.65	760.716	814.44	517.456	647.066	9.29543	0.565291	-0.523349	4.42181	TRUE	0.128838	1	rRNA (adenosine-2'-O-)-methyltransferase, putative
PFIT_0900150	18.3333	46.07	59.6438	41.3059	41.3383	76.5796	177.477	144.569	132.875	212.963	216.938	310.568	221.312	240.445	5.37496	1.6145	0.919966	4.02756	TRUE	0.129478	1	rifin (RIF)
PFIT_1469400	11	8.98927	12.2796	8.26118	10.1325	31.9889	70.9908	24.0948	42.3582	8.33662	12.4237	7.32905	6.36869	8.61453	3.34198	1.99391	-2.23045	0.579451	TRUE	0.129655	1	leucine-rich repeat protein
PFIT_0507100	9907.29	17040.3	13829.8	12023.7	13200.3	12012.3	11571.5	11857.1	11813.6	14661.1	16598.1	16953.9	14337.5	15637.7	13.6882	-0.159816	0.404327	3.12027	TRUE	0.129796	1	60S ribosomal protein L4, putative
PFIT_bin09100	8.79997	39.3281	27.5665	18.9138	23.6521	15.5098	35.4954	9.63793	20.2144	1.51575	4.77837	0.916131	5.57261	3.19571	4.56169	-0.349183	-2.53707	1.86257	TRUE	0.129871	1	BC_ITvar16 - erythrocyte membrane protein 1,, putative
PFIT_0307800	37.3999	66.2959	40.3473	31.5229	43.8915	69.794	53.2431	38.5517	53.863	144.754	127.105	99.8583	124.986	124.176	5.44876	0.314188	1.19346	1.26812	TRUE	0.129891	1	conserved Plasmodium protein, unknown function
PFIT_0814800	266.199	66.2959	37.5906	42.8277	103.228	73.6715	17.7477	24.0948	38.5047	12.8839	1.91135	6.41292	11.1452	8.08833	6.68877	-1.36634	-2.30258	3.06294	TRUE	0.129896	1	RNA binding protein, putative
PFIT_1401700	2.19999	1.12366	1.50363	3.04359	1.96772	38.7745	0	0	12.9248	0	1.91135	0	0	0.477837	0.985416	2.79276	-4.88087	3.86906	TRUE	0.12997	1	stevor
PFIT_0409900	62.3331	59.5539	14.7857	16.0876	38.1901	65.9166	17.7477	36.1422	39.9355	5.30512	25.8032	15.5742	3.98043	12.6657	5.24763	0.15359	-1.74405	4.33625	TRUE	0.13044	1	conserved Plasmodium protein, unknown function
PFIT_0702900	633.597	568.571	816.97	667.199	671.585	448.815	514.683	578.276	513.924	391.063	301.993	319.73	369.384	345.542	9.3922	-0.388559	-0.570606	1.3016	TRUE	0.130545	1	conserved Plasmodium membrane protein, unknown function
PFIT_1405900	2606.26	2695.66	3025.8	3735.58	3015.82	1920.31	1774.77	1867.35	1854.14	1355.08	1486.07	1315.56	1314.34	1367.76	11.5586	-0.69965	-0.441407	1.37557	TRUE	0.130743	1	conserved Plasmodium protein, unknown function
PFIT_0503800	1869.99	2455.19	2000.07	1987.47	2078.18	2456.36	2111.98	1966.14	2178.16	2719.25	3347.72	3241.27	2529.96	2959.55	11.0208	0.0701	0.44018	1.84464	TRUE	0.13097	1	60S ribosomal protein L31, putative
PFIT_0320400	68.1997	49.441	86.9597	137.831	85.6079	27.1421	0	12.0474	13.0632	62.9036	16.2464	18.3226	84.3852	45.4645	6.423	-2.3723	1.45835	6.114	TRUE	0.131044	1	oocyst capsule protein
PFIT_1105900	11672.4	6738.58	2680.71	2823.59	5978.83	4089.74	3602.78	4088.89	3927.14	6248.68	8011.41	7711.07	5407.82	6844.74	12.5455	-0.605504	0.800787	7.37572	TRUE	0.131045	1	histone H2B
PFIT_0703100	958.463	1139.39	918.966	802.857	954.919	739.623	585.674	718.026	681.108	520.66	499.817	464.478	426.702	477.914	9.89854	-0.4728	-0.525139	1.16664	TRUE	0.131064	1	tRNA m5C-methyltransferase, putative
PFIT_0505000	423.132	587.674	797.423	771.986	645.053	610.698	585.674	496.353	564.242	391.063	403.294	402.181	327.988	381.132	9.33455	-0.19717	-0.563361	2.70354	TRUE	0.13151	1	conserved Plasmodium membrane protein, unknown function
PFIT_0722900	1753.39	2016.97	2376.73	2357.48	2126.14	1651.79	1934.5	1987.82	1858.04	1363.42	1365.66	1475.89	1232.34	1359.33	11.0543	-0.197462	-0.448241	1.35786	TRUE	0.131771	1	conserved Plasmodium protein, unknown function
PFIT_0415900	550.731	1310.19	881.375	969.167	927.865	691.155	443.692	626.465	587.104	749.538	1013.01	996.75	672.693	857.999	9.85708	-0.630736	0.51824	6.33694	TRUE	0.132026	1	LETM1-like protein, putative
PFIT_1144600	38.8665	87.6454	66.4101	63.2633	64.0463	104.691	195.225	161.435	153.784	52.2933	73.5868	109.936	57.3182	73.2835	5.9991	1.23165	-1.03627	2.27442	TRUE	0.132322	1	carbohydrate kinase, putative
PFIT_1141500	659.997	526.996	717.981	812.205	679.295	671.768	709.908	696.34	692.672	516.87	457.767	430.582	495.166	475.096	9.40901	0.0245115	-0.541294	1.14962	TRUE	0.132344	1	conserved Plasmodium protein, unknown function
PFIT_0616100	1798.13	1566.38	2611.3	2930.11	2226.48	1793.32	1845.76	2103.48	1914.19	1495.29	1418.22	1278.92	1437.73	1407.54	11.1214	-0.217415	-0.444957	4.08739	TRUE	0.132546	1	alpha adaptin-like protein, putative
PFIT_0205900	33.7332	73.0378	87.9621	61.5241	64.0643	58.1617	141.982	125.293	108.479	55.3248	44.9166	43.9743	42.1926	46.6021	6.00273	0.713879	-1.17397	1.93531	TRUE	0.132559	1	transcription factor, putative
PFIT_0613300	2308.52	2321.48	2185.77	1673.11	2122.22	4073.26	3656.03	3843.12	3857.47	3811.35	6426.9	7102.76	3997.15	5334.54	11.0511	0.863742	0.466264	4.91326	TRUE	0.133441	1	organic anion transporter
PFIT_0933100	45.4665	12.3602	9.27236	7.39159	18.6227	31.9889	0	7.22845	13.0725	3.0315	0	1.83226	3.18435	2.01203	4.21585	-0.345491	-2.85063	3.77898	TRUE	0.133809	1	apicoplast ribosomal protein S6, putative (RPS6)
PFIT_0524400	35.9332	65.1722	77.4367	70.8723	62.3536	45.56	88.7385	50.5991	61.6325	127.323	124.237	145.665	108.268	126.373	5.96491	-0.122848	1.13938	1.42369	TRUE	0.134255	1	conserved Plasmodium protein, unknown function, putative
PFIT_1463200	5.86664	7.86561	9.77357	5.43499	7.2352	11.6323	17.7477	4.81896	11.3997	1.51575	0.955673	0	0	0.617856	2.85511	0.591958	-4.13314	1.6745	TRUE	0.134326	1	thioredoxin-like protein
PFIT_1427300	41.0665	10.1129	11.2772	11.7396	18.5491	9.69362	35.4954	28.9138	24.7009	68.2087	51.6063	69.6259	94.7343	71.0438	4.20807	0.281873	1.66098	3.03483	TRUE	0.134417	1	dynein-associated protein, putative
PFIT_1429800	70.3997	28.0915	19.0459	31.3055	37.2107	54.2843	17.7477	12.0474	28.0265	8.33662	8.60106	4.58065	9.55304	7.76784	5.2159	-0.335466	-1.9217	1.92873	TRUE	0.134539	1	peptide chain release factor 1, putative
PFIT_0701300	1512.13	11977.1	2316.34	2032.03	4459.39	3639.95	2502.43	2503.45	2881.94	497.924	1212.75	939.95	416.353	766.744	12.1226	-0.629435	-1.91057	2.94609	TRUE	0.134878	1	conserved Plasmodium protein, unknown function
PFIT_0111200	69.6664	22.4732	104.502	165.006	90.412	15.5098	17.7477	40.9612	24.7396	76.5453	35.3599	28.4001	116.229	64.1335	6.5046	-1.82009	1.32008	6.8715	TRUE	0.135508	1	Plasmodium exported protein (hyp11), unknown function
PFIT_0501100	1188	2724.87	1363.04	1189.18	1616.27	3955	1668.28	1739.65	2454.31	1097.4	1777.55	1821.27	1124.87	1455.27	10.658	0.608303	-0.759269	5.84556	TRUE	0.135601	1	Plasmodium exported protein, unknown function
PFIT_1362000	497.931	522.501	477.652	450.669	487.188	371.266	408.197	559	446.154	344.075	243.697	242.775	354.258	296.201	8.92789	-0.119609	-0.597309	1.83394	TRUE	0.135642	1	conserved Plasmodium protein, unknown function
PFIT_1326000	166.466	246.081	133.321	135.875	170.436	181.271	195.225	221.672	199.389	117.471	132.839	113.6	86.7734	112.671	7.40969	0.230905	-0.824992	1.54549	TRUE	0.135696	1	syntaxin, Qa-SNARE family
PFIT_1301700	971.663	628.125	1081.61	1172.87	963.567	655.289	976.123	816.815	816.075	620.699	485.482	499.291	656.771	565.561	9.91348	-0.259598	-0.510071	3.8476	TRUE	0.13579	1	conserved Plasmodium protein, unknown function
PFIT_1224700	25.6666	89.8927	20.5496	20.0008	39.0274	120.201	0	26.5043	48.9017	10.6102	22.9362	15.5742	7.16478	14.0713	5.27937	0.43566	-1.90268	5.35293	TRUE	0.135875	1	conserved Plasmodium protein, unknown function
PFIT_1230300	133.466	88.769	110.015	113.7	111.488	200.658	212.972	240.948	218.193	410.768	324.929	346.297	370.18	363.044	6.80217	0.969158	0.73282	0.710987	TRUE	0.136021	1	sun-family protein, putative
PFIT_0924700	223.666	41.5754	24.8098	33.0447	80.7739	8.72426	0	9.63793	6.12073	49.2618	26.7588	25.6517	58.1143	39.9467	6.3346	-3.44013	2.4261	3.08338	TRUE	0.136107	1	conserved Plasmodium protein, unknown function
PFIT_0301700	725.264	253.947	1173.08	1583.32	933.903	115.354	496.936	573.457	395.249	1103.47	443.432	400.349	1360.51	826.94	9.86787	-1.25578	1.07971	9.94477	TRUE	0.136249	1	Plasmodium exported protein, unknown function
PFIT_1316200	491.331	639.362	483.165	431.538	511.349	621.361	585.674	660.198	622.411	898.839	1083.73	869.408	760.263	903.061	8.99669	0.290917	0.530959	1.60366	TRUE	0.136258	1	U4/U6.U5 tri-snRNP-associated protein 2, putative
PFIT_0710200	48.3998	24.7205	45.8606	51.0889	42.5174	156.067	53.2431	127.703	112.338	59.1142	51.6063	54.9679	42.1926	51.9702	5.41504	1.45539	-1.17082	1.61525	TRUE	0.136977	1	conserved Plasmodium protein, unknown function
PFIT_0916800	6352.11	6286.87	7719.86	8432.06	7197.73	4547.28	8039.71	7573	6720	5235.4	5544.81	4977.34	4544.06	5075.4	12.8135	-0.103295	-0.400881	4.45935	TRUE	0.137335	1	RNA-binding protein musashi, putative
PFIT_1453900	185.533	226.979	123.047	102.613	159.543	383.867	70.9908	91.5603	182.139	90.9449	90.7889	95.2776	78.0165	88.757	7.31544	0.248909	-1.09266	4.57156	TRUE	0.137597	1	U1 snRNA associated protein, putative
PFIT_1435200	102.666	67.4195	130.314	96.9602	99.3401	169.638	124.234	98.7888	130.887	245.551	236.051	234.53	234.845	237.744	6.63824	0.409388	0.845661	1.4891	TRUE	0.137857	1	CCR4-associated factor 16, putative
PFIT_0318200	6059.51	7334.12	6230.27	6176.54	6450.11	5922.8	7276.56	8242.84	7147.4	8579.14	9962.89	9893.3	9328.54	9440.97	12.655	0.14759	0.402096	1.5748	TRUE	0.138015	1	DNA-directed RNA polymerase II, putative
PFIT_0806500	193.599	119.108	60.3956	54.7847	106.972	226.831	266.215	159.026	217.357	100.039	119.459	155.742	97.9186	118.29	6.73447	1.00539	-0.854199	5.18098	TRUE	0.138111	1	tubulin gamma chain
PFIT_1219300	1644.13	1603.46	1601.11	1327.22	1543.98	2202.39	2129.72	2019.15	2117.09	1477.1	1767.04	1771.8	1218.81	1558.69	10.5922	0.455572	-0.441798	1.72283	TRUE	0.138202	1	aminophospholipid-transporting P-ATPase
PFIT_0304500	5.13331	15.7312	7.26752	5.00019	8.28306	23.2647	17.7477	21.6853	20.8992	50.7776	80.2765	84.284	66.0752	70.3533	3.02226	1.40145	1.71252	1.17315	TRUE	0.138253	1	circumsporozoite (CS) protein
PFIT_1424100	120.266	40.4517	41.8509	75.0028	69.3929	5.81617	0	16.8664	7.56085	33.3465	21.0248	17.4065	48.5613	30.0848	6.11678	-2.90774	1.70341	3.34031	TRUE	0.139625	1	ankyrin, putative
PFIT_1120100	1066.26	1273.11	1391.1	1333.31	1265.95	867.579	869.637	1195.1	977.44	738.17	713.888	645.872	719.662	704.398	10.3062	-0.365883	-0.480058	1.37899	TRUE	0.139921	1	U2 snRNP auxiliary factor, small subunit, putative
PFIT_1212800	74.7997	86.5217	66.6607	51.3063	69.8221	115.354	88.7385	57.8276	87.3067	41.6831	37.2712	44.8904	28.6591	38.126	6.12307	0.328171	-1.19879	0.934986	TRUE	0.14005	1	conserved Plasmodium protein, unknown function
PFIT_0517600	30.0665	95.511	76.6849	78.6986	70.2403	52.3455	266.215	113.246	143.936	56.8406	52.562	87.0324	52.5417	62.2442	6.13387	0.93399	-1.10834	4.71999	TRUE	0.140306	1	UTP--glucose-1-phosphate uridylyltransferase, putative
PFIT_1215700	160.599	166.301	145.852	123.266	149.005	231.677	212.972	212.034	218.895	131.87	142.395	124.594	102.695	125.389	7.21773	0.560297	-0.807992	0.480945	TRUE	0.14044	1	serine--tRNA ligase, putative
PFIT_0714300	3821.38	3027.14	6475.11	6608.95	4983.15	3558.53	4916.11	5286.4	4587.01	3546.09	3378.3	3311.81	3082.45	3329.66	12.2833	-0.121738	-0.46036	6.64425	TRUE	0.140645	1	conserved Plasmodium protein, unknown function
PFIT_1403200	898.33	574.19	618.993	529.151	655.166	1059.51	1153.6	1137.28	1116.8	778.337	806.588	874.905	709.313	792.286	9.35524	0.767388	-0.492828	2.21647	TRUE	0.14067	1	26S proteasome regulatory subunit
PFIT_1314200	292.599	155.065	284.436	252.618	246.179	243.31	354.954	262.634	286.966	214.478	150.041	167.652	154.441	171.653	7.94544	0.189146	-0.710863	2.13941	TRUE	0.14088	1	conserved Plasmodium protein, unknown function
PFIT_1313900	48.3998	64.0486	19.0459	17.8268	37.3303	49.4375	17.7477	31.3233	32.8361	55.3248	114.681	130.091	58.9104	89.7516	5.20914	-0.0572153	1.33515	3.663	TRUE	0.140926	1	conserved Plasmodium protein, unknown function
PFIT_1305500	17.5999	13.4839	4.26027	3.47839	9.70563	18.4179	0	2.40948	6.94245	0	0	0.916131	0.796086	0.428054	3.27337	-0.317485	-4.18235	2.36487	TRUE	0.141517	1	SAM dependent methyltransferase, putative
PFIT_0920500	212.666	96.6347	136.579	129.353	143.808	177.393	141.982	137.34	152.238	68.9666	93.656	90.697	77.2204	82.635	7.16843	0.093246	-0.893583	1.4691	TRUE	0.141662	1	conserved Plasmodium protein, unknown function
PFIT_1431200	82.133	73.0378	64.4053	75.0028	73.6447	180.301	88.7385	127.703	132.247	62.1457	63.0744	81.5357	61.2987	67.0136	6.2019	0.887122	-1.02291	0.762341	TRUE	0.14168	1	conserved Plasmodium protein, unknown function
PFIT_1430100	213.399	91.0164	90.9694	79.3508	118.684	89.1813	0	57.8276	49.003	21.9784	18.1578	26.5678	32.6395	24.8359	6.88977	-1.08406	-1.17052	6.11514	TRUE	0.142044	1	conserved Plasmodium protein, unknown function
PFIT_1112400	23.4666	12.3602	12.029	11.3048	14.7902	14.5404	53.2431	67.4655	45.083	12.8839	10.5124	14.6581	7.16478	11.3048	3.8839	1.58389	-1.96935	1.2774	TRUE	0.142048	1	endonuclease/exonuclease/phosphatase family protein, putative
PFIT_0906200	117.333	289.904	68.1644	58.4805	133.47	256.881	141.982	134.931	177.931	75.7875	114.681	114.516	78.8126	95.9493	7.05182	0.450477	-0.918838	6.76255	TRUE	0.142428	1	RNB-like protein, putative
PFIT_0304000	150.333	46.07	37.34	77.3942	77.7843	11.6323	0	12.0474	7.89325	46.9882	5.73404	1.83226	68.4634	30.7545	6.28081	-2.95656	1.62245	10.533	TRUE	0.142434	1	membrane skeletal protein IMC1-related
PFIT_1149300.1	598.398	1138.27	884.132	720.897	835.423	2189.79	1348.82	1826.39	1788.33	2147.82	2801.08	2865.66	2005.34	2454.97	9.70528	1.11293	0.443187	5.99659	TRUE	0.142579	1	Plasmodium exported protein, unknown function
PFIT_1466700	27.8666	7.86561	25.5616	15.8702	19.291	16.4792	17.7477	21.6853	18.6374	93.2186	37.2712	34.813	79.6086	61.2279	4.27576	-0.049162	1.7104	1.83169	TRUE	0.142632	1	conserved Plasmodium protein, unknown function
PFIT_0321100	384.998	570.819	614.732	548.499	529.762	346.062	390.449	409.612	382.041	558.554	658.459	616.556	425.11	564.67	9.0496	-0.476555	0.568004	2.15068	TRUE	0.14318	1	conserved Plasmodium protein, unknown function
PFIT_1103900	4364.78	8167.88	5680.2	4899.97	5778.21	5776.43	6140.7	6426.09	6114.41	7415.8	8774.03	8926.78	7128.16	8061.19	12.4961	0.08166	0.398949	4.65758	TRUE	0.143247	1	60S acidic ribosomal protein P1, putative
PFIT_1242800	239.799	310.13	212.262	167.832	232.506	469.171	496.936	443.345	469.817	291.024	344.998	357.291	221.312	303.656	7.85775	1.01286	-0.624678	2.33149	TRUE	0.143257	1	protein geranylgeranyltransferase type II, alpha subunit, putative
PFIT_0411700	0.73333	2.24732	0.501209	0.434799	0.979164	13.5711	0	2.40948	5.32685	0	0	0	0	0	-0.0538843	2.54994	-34.9021	0.444876	TRUE	0.144543	1	rifin, pseudogene
PFIT_0401600	2.93332	0	3.50846	4.34799	2.69744	0.969362	0	0	0.323121	16.6732	9.55673	10.9936	19.9022	14.2814	1.45451	-2.39841	4.78044	1.67429	TRUE	0.14502	1	probable protein, unknown function
PFIT_0934100	452.465	486.544	464.871	396.102	449.996	569.985	532.431	448.164	516.86	712.402	819.012	814.44	659.956	751.452	8.81318	0.198521	0.541718	0.811651	TRUE	0.145119	1	mitochondrial-processing peptidase subunit beta, putative (MAS1)
PFIT_0308900	248.599	240.463	322.528	308.925	280.129	320.859	266.215	306.004	297.693	513.081	415.718	453.485	471.283	463.392	8.13164	0.101768	0.622815	0.754661	TRUE	0.145173	1	dual specificity phosphatase
[truncated: 3,864 more rows]

## Sheet: IT4_CD36_rif
Table S5. rif genes expression of IT4 long-term cultivated parasites, parasites enriched for the binding to wild-type CHO-745 cells, and parasites enriched for the binding to CD36
[truncated: 136 more rows]

## Sheet: IT4_CD36_stevor
Table S5. stevor genes expression of IT4 long-term cultivated parasites, parasites enriched for the binding to wild-type CHO-745 cells, and parasites enriched for the binding to CD36
[truncated: 38 more rows]

[truncated: 2 more sheets: IT4_CD36_surfin, IT4_CD36_pfmc-2tm]
