# Supplementary material for: Characterisation of Plasmodium falciparum populations selected on the human endothelial receptors P-selectin, E-selectin, CD9 and CD151
Source: Sci Rep. 2017 Jun 22;7:4069. doi: 10.1038/s41598-017-04241-3 (PMC5481354; doi:10.1038/s41598-017-04241-3)
Supplement: Supplementary file 7 — Table S6 [file 41598_2017_4241_MOESM7_ESM.xls]

## Sheet: IT4_P-selec_whole
Table S6. Whole transcriptome profile of IT4 long-term cultivated parasites, parasites enriched for the binding to wild-type CHO-745 cells, and parasites enriched for the binding to P-selectin
					Generalized lineal model using DEseq1
		Numbers represent the normalized reads count
	IT4_Ctrl1	IT4_Ctrl2	IT4_Ctrl3	IT4_Ctrl4	Average	IT4_Wild1	IT4_Wild2	IT4_Wild3	Average	IT4_Psele_1	IT4_P-sele_2	IT4_P-sele_3	IT4_P-sele_4	Average	X.Intercept.	choTRUE	recTRUE	deviance	converged	P-value	padj	name
PFIT_0107400	102.303	13.8841	38.2115	122.881	69.3199	2.82859	0	10.2586	4.36239	508.399	417.198	495.307	556.381	494.321	6.13665	-3.78028	6.59301	14.506	TRUE	0	0	unspecified product
PFIT_0316200	289.858	46.859	40.4161	55.1841	108.079	48.086	0	6.83905	18.3084	795.124	671.993	890.428	887.097	811.161	6.74484	-1.93857	4.85761	29.5338	TRUE	0	0	conserved Plasmodium protein, unknown function
PFIT_0318500	606.358	203.056	168.645	417.731	348.947	15.5573	0	20.5171	12.0248	959.753	835.348	1348.93	1280.39	1106.11	8.44732	-4.42693	6.09093	10.6606	TRUE	0	0	conserved Plasmodium protein, unknown function
PFIT_0401500	3.19696	3.47104	8.08321	6.41676	5.29199	2.82859	0	6.83905	3.22255	704.052	592.459	595.493	659.163	637.792	2.54436	-0.555939	7.32854	2.8565	TRUE	0	0	erythrocyte membrane protein 1 (PfEMP1), pseudogene
PFIT_0406300	669.231	131.899	121.616	257.633	295.095	63.6433	128.088	51.2928	81.0081	6125.81	8049.16	6749.77	6087.45	6753.05	8.20287	-2.15637	6.67481	25.1192	TRUE	0	0	conserved Plasmodium protein, unknown function
PFIT_0421500	395.358	78.0983	95.1614	215.603	196.055	9.90007	25.6176	3.41952	12.9791	1312.53	1949.78	1386.76	1303.41	1488.12	7.61664	-4.51111	7.43372	17.2932	TRUE	0	0	conserved Plasmodium protein, unknown function
PFIT_0522000	20.2474	6.94207	9.9203	15.7211	13.2077	9.90007	25.6176	10.2586	15.2588	749.588	1038.71	1047.35	847.865	920.879	3.74783	-0.287309	6.38631	3.9908	TRUE	0	0	nucleotide binding protein, putative
PFIT_0524000	20.2474	6.94207	12.8597	10.5877	12.6592	8.48577	0	6.83905	5.10827	755.593	1045.85	1050.42	888.394	935.065	3.67264	-0.77178	6.96804	3.63151	TRUE	0	0	nucleotide binding protein, putative
PFIT_0526000	24.5101	8.67759	8.45063	12.1918	13.4575	1.4143	0	0	0.471432	712.059	1074.43	1007.99	901.364	923.961	3.7218	-3.8011	9.93099	5.46162	TRUE	0	0	nucleotide binding protein, putative
PFIT_0534500	409.211	45.1235	33.0677	60.6384	137.01	14.143	25.6176	13.6781	17.8129	810.636	899.166	1098.47	1170.15	994.605	7.08721	-3.20354	6.0744	34.9975	TRUE	0	0	conserved Plasmodium membrane protein, unknown function
PFIT_0535300	312.237	85.0404	36.7419	67.0551	125.269	15.5573	25.6176	6.83905	16.0046	642.004	613.414	651.72	703.258	652.599	6.95624	-3.24064	5.6345	19.0481	TRUE	0	0	conserved Plasmodium protein, unknown function
PFIT_0704100	61.808	69.4207	41.5183	54.2216	56.7422	107.486	0	13.6781	40.3882	5247.12	5356.42	5960.04	6905.16	5867.18	5.80366	0.0931788	6.62164	17.8005	TRUE	0	0	conserved Plasmodium protein, unknown function
PFIT_0727000	397.489	55.5366	70.9118	98.4972	155.609	45.2575	0	13.6781	19.6452	1242.98	1277.31	1646.42	1544.31	1427.76	7.27657	-2.39571	5.5987	28.5245	TRUE	0	0	conserved Plasmodium membrane protein, unknown function
PFIT_0803900	130.01	145.784	300.181	171.327	186.825	217.802	281.794	150.459	216.685	4294.87	3905.75	4391.31	4063.27	4163.8	7.55584	0.116811	4.35103	6.27166	TRUE	0	0	unspecified product
PFIT_0821300	403.883	468.59	700.667	706.164	569.826	521.875	1075.94	711.261	769.692	10750.4	13230.8	14030.1	11948.3	12489.9	9.15784	0.370191	4.08044	6.07572	TRUE	0	0	nucleolar preribosomal assembly protein, putative
PFIT_0832400	29.8383	6.94207	12.1248	18.6086	16.8785	0	0	0	0	505.397	474.824	473.839	478.566	483.156	4.09294	-31.0657	35.8891	4.09446	TRUE	0	0	conserved Plasmodium protein, unknown function
PFIT_0909200	34.101	3.47104	5.14386	10.2668	13.2457	0	0	0	0	514.904	431.962	492.751	535.955	493.893	3.694	-29.2241	34.4782	11.7703	TRUE	0	0	conserved Plasmodium protein, unknown function
PFIT_0911500	34.101	15.6197	29.7609	38.1797	29.4153	4.24289	25.6176	10.2586	13.373	754.592	676.756	683.923	654.948	692.555	4.91208	-2.00603	6.5297	4.0204	TRUE	0	0	cysteine repeat modular protein 1
PFIT_0926100	155.586	190.907	125.29	131.544	150.831	152.744	128.088	164.137	148.323	3131.96	2585.1	3381.79	3587.3	3171.54	7.22741	0.0293154	4.37426	1.90627	TRUE	0	0	protein kinase, putative
PFIT_0931000	802.438	345.368	392.403	562.75	525.74	599.661	76.8528	150.459	275.658	4218.31	4240.56	4020.22	3819.45	4074.63	9.03896	-0.739518	3.693	20.6471	TRUE	0	0	conserved Plasmodium membrane protein, unknown function
PFIT_0933600	43.6919	55.5366	72.3815	83.4179	63.7569	60.8147	51.2352	75.2295	62.4265	1268.5	1238.73	1278.9	1282.34	1267.12	6.01232	0.0149101	4.28011	2.13113	TRUE	0	0	conserved Plasmodium protein, unknown function
PFIT_0934800	17.0505	0	2.93935	6.09592	6.52144	4.24289	0	0	1.4143	566.444	597.698	670.121	658.838	623.276	2.68442	-1.23259	7.83193	14.857	TRUE	0	0	conserved Plasmodium protein, unknown function
PFIT_1002600	451.838	149.255	81.9344	194.749	219.444	7.07148	0	10.2586	5.77668	479.376	468.633	537.733	588.48	518.556	7.77423	-4.8215	6.06572	11.175	TRUE	0	0	conserved Plasmodium protein, unknown function
PFIT_1003200	2300.75	444.293	841.756	2221.48	1452.07	144.258	102.47	235.947	160.892	2919.29	3068.98	4106.09	3747.79	3460.54	10.5049	-3.09096	4.34282	14.6669	TRUE	0	0	membrane skeletal protein IMC1-related
PFIT_1013600	1511.1	322.806	433.921	1209.88	869.427	26.8716	51.2352	78.649	52.252	1553.72	1729.28	2173.93	1940.53	1849.36	9.76491	-4.11259	5.2005	13.8566	TRUE	0	0	conserved Plasmodium protein, unknown function
PFIT_1018600	517.908	78.0983	54.7454	101.706	188.114	5.65718	0	6.83905	4.16541	6421.04	7624.34	7551.26	5574.51	6792.79	7.54502	-5.01854	10.2033	39.2063	TRUE	0	0	conserved Plasmodium protein, unknown function
PFIT_1028400	8.52524	1.73552	14.3293	19.892	11.1205	16.9715	0	0	5.65718	1409.61	1172.54	1279.42	1374.74	1309.07	3.6562	-0.304489	7.00263	15.5606	TRUE	0	0	conserved Plasmodium protein, unknown function, pseudogene
PFIT_1105700	597.832	144.048	189.588	433.773	341.31	35.3574	0	13.6781	16.3452	814.139	898.214	931.32	771.023	853.674	8.41724	-3.81164	5.13188	14.2796	TRUE	0	0	calcium/calmodulin-dependent protein kinase, putative
PFIT_1107600	180.096	209.998	318.185	351.318	264.899	175.373	51.2352	157.298	127.969	5025.44	5091.62	4907.58	4225.71	4812.59	8.05702	-0.850026	5.02558	6.33879	TRUE	0	0	protein kinase, putative
PFIT_1118000	18.1161	3.47104	300.916	364.472	171.744	21.2144	0	34.1952	18.4699	19655.4	17549.9	14070.5	12896.6	16043.1	7.46121	-2.85609	9.36455	72.7954	TRUE	0	0	conserved Plasmodium protein, unknown function
PFIT_1123400	356.994	71.1562	54.378	88.5513	142.77	60.8147	0	23.9367	28.2505	1539.71	1485.91	1674.03	1798.84	1624.62	7.14817	-1.8036	5.32135	27.2543	TRUE	0	0	conserved Plasmodium protein, unknown function
PFIT_1139600	39.4292	24.2973	54.7454	83.7387	50.5526	83.4434	102.47	58.1319	81.3486	2805.7	2589.39	2660.04	2761.16	2704.07	5.71176	0.535513	5.15365	7.32225	TRUE	0	0	unspecified product
PFIT_1148700	69.2676	24.2973	45.1925	50.6924	47.3624	31.1145	0	10.2586	13.791	4132.24	3399.02	3707.9	4241.27	3870.11	5.58541	-1.16144	7.4942	8.63072	TRUE	0	0	unspecified product
PFIT_1203500	65.0049	34.7104	156.153	167.157	105.756	156.987	204.941	208.591	190.173	6762.31	6105.09	5209.67	5248.34	5831.35	6.76596	0.770479	4.97317	15.676	TRUE	0	0	unspecified product
PFIT_1203800	33.0353	26.0328	25.7193	29.8379	28.6563	21.2144	0	10.2586	10.491	4100.22	4437.25	4752.19	3807.77	4274.36	4.84095	-0.8331	8.05362	2.89522	TRUE	0	0	conserved Plasmodium protein, unknown function
PFIT_1219900	7.45958	5.20655	22.4125	29.5171	16.1489	0	0	0	0	789.119	736.764	678.811	771.023	743.929	4.14369	-29.6738	35.0691	8.36655	TRUE	0	0	conserved Plasmodium protein, unknown function, pseudogene
PFIT_1220000	416.671	19.0907	35.6396	45.559	129.24	8.48577	0	3.41952	3.96843	1116.38	821.537	895.029	774.265	901.802	7.00561	-4.34098	7.15197	39.4066	TRUE	0	0	Cell cycle associated protein, putative
PFIT_1227200	605.292	88.5114	65.4005	97.8556	214.265	28.2859	0	17.0976	15.1278	3865.53	3391.4	4464.92	5518.1	4309.99	7.73631	-3.28441	7.6216	31.6819	TRUE	0	0	cyclin
PFIT_1245900	17.0505	12.1486	32.7003	46.2007	27.025	14.143	102.47	13.6781	43.4305	975.265	909.644	1088.24	1103.04	1019.05	4.83609	-0.446756	5.6037	12.8435	TRUE	0	0	unspecified product
PFIT_1250300	44.7575	34.7104	63.9308	111.972	63.8428	18.3858	128.088	37.6148	61.3629	1672.31	2118.85	2695.82	2679.45	2291.61	6.03214	-0.838772	5.96881	13.7965	TRUE	0	0	osmiophilic body protein
PFIT_1318800	61.808	19.0907	13.2271	27.2712	30.3492	7.07148	25.6176	3.41952	12.0362	1134.39	1363.51	1173.1	1097.85	1192.21	4.8987	-2.12263	7.44333	11.2345	TRUE	0	0	conserved Plasmodium protein, unknown function
PFIT_1325800	406.015	64.2142	96.6311	128.977	173.959	49.5003	0	13.6781	21.0595	2118.16	1822.62	2008.83	2154.19	2025.95	7.4404	-2.45068	5.99468	25.4077	TRUE	0	0	conserved Plasmodium protein, unknown function
PFIT_1334500	20.2474	3.47104	35.2722	47.1632	26.5385	0	0	3.41952	1.13984	1368.07	1521.15	1276.35	1145.19	1327.69	4.83964	-4.85185	10.3869	16.0427	TRUE	0	0	reticulocyte binding protein homologue 6, pseudogene
PFIT_1361500	36.2323	6.94207	11.39	15.4002	17.4911	7.07148	0	3.41952	3.497	349.774	482.921	636.385	637.763	526.711	4.1239	-1.67102	6.58812	8.21119	TRUE	0	0	exonuclease, putative
PFIT_1362900	3.19696	0	0.734837	0.962514	1.22358	5.65718	25.6176	10.2586	13.8445	666.023	544.357	535.688	618.309	591.094	0.180838	2.9022	6.12424	4.94992	TRUE	0	0	unspecified product
PFIT_1412000.1	1008.11	262.063	635.267	1409.44	828.72	73.5434	102.47	140.2	105.405	1673.31	1718.8	2047.17	1923.99	1840.82	9.69824	-2.99794	4.14585	15.4936	TRUE	0	0	conserved Plasmodium protein, unknown function
PFIT_1412000.2	981.468	223.882	578.317	1450.83	808.624	67.8862	51.2352	123.103	80.7414	1747.37	1701.65	1984.81	1887.35	1830.3	9.66275	-3.21831	4.39342	16.6607	TRUE	0	0	conserved Plasmodium protein, unknown function
PFIT_1418400	432.656	85.0404	140.721	336.238	248.664	18.3858	25.6176	3.41952	15.8077	660.018	730.572	771.841	711.04	718.368	7.96222	-4.20061	5.72696	14.6653	TRUE	0	0	cyclic nucleotide-binding protein, putative
PFIT_1444200	106.565	12.1486	18.3709	29.1963	41.5703	18.3858	0	13.6781	10.688	672.027	758.671	820.911	783.019	758.657	5.36483	-1.42562	5.62811	18.3302	TRUE	0	0	serine/threonine protein kinase
PFIT_1464250	1.06565	5.20655	6.24612	4.49173	4.25251	4.24289	0	0	1.4143	612.481	517.211	519.331	560.596	552.405	2.16315	-0.715706	7.66215	5.12571	TRUE	0	0	conserved Plasmodium protein, unknown function, pseudogene
PFIT_1469500	647.918	177.023	182.974	469.065	369.245	22.6287	51.2352	30.7757	34.8799	660.018	707.236	742.194	736.006	711.363	8.52989	-3.70787	4.65244	10.8125	TRUE	0	0	zinc finger protein, putative
PFIT_1475300	61.808	72.8918	41.5183	56.4675	58.1714	39.6003	0	20.5171	20.0391	824.147	714.38	808.133	769.726	779.096	5.84665	-1.01067	4.76966	4.23239	TRUE	0	0	conserved Plasmodium membrane protein, unknown function
PFIT_bin08900	4.26262	8.67759	15.4316	12.1918	10.1409	5.65718	0	10.2586	5.30525	648.008	627.226	720.214	455.545	612.748	3.42788	-0.644262	6.47536	4.76723	TRUE	0	0	erythrocyte membrane protein 1, PfEMP1
PFIT_0734000	0	0	0	0.320838	0.0802095	0	0	0	0	508.899	407.197	459.015	495.102	467.553	-2.90017	-25.5153	37.2845	1.7867	TRUE	0	0	unspecified product
PFIT_0422400	361.257	121.486	242.864	727.66	363.317	21.2144	0	27.3562	16.1902	739.58	723.905	980.391	789.179	808.264	8.51091	-4.07534	5.22309	12.0261	TRUE	1.11022e-16	6.23945e-13	reticulocyte binding protein homologue 4
PFIT_0808100	271.742	62.4787	121.248	391.743	211.803	5.65718	25.6176	20.5171	17.264	503.395	529.594	567.891	555.084	538.991	7.73556	-4.11745	5.45603	14.7843	TRUE	1.11022e-16	6.23945e-13	conserved Plasmodium protein, unknown function
PFIT_0911300	1354.45	360.988	694.421	2548.09	1239.49	53.7432	102.47	153.879	103.364	2445.42	2890.38	3056.18	2829.24	2805.31	10.2772	-3.61298	4.78972	15.0943	TRUE	1.11022e-16	6.23945e-13	conserved Plasmodium protein, unknown function
PFIT_0107600	217.394	59.0076	131.903	370.889	194.798	12.7287	0	34.1952	15.6413	632.997	685.328	582.714	527.2	607.06	7.61719	-3.32007	4.94849	14.8083	TRUE	2.22045e-16	1.24722e-12	LCCL domain-containing protein
PFIT_1252600	2599.13	541.482	1058.53	3986.09	2046.31	121.629	128.088	276.981	175.566	3973.12	4246.75	4859.53	4523.35	4400.69	10.9997	-3.49716	4.60097	15.1981	TRUE	4.44089e-16	2.49401e-12	reticulocyte binding protein homologue 3, pseudogene
PFIT_0507500	983.599	190.907	433.921	947.114	638.885	77.7863	307.411	239.367	208.188	1827.43	2048.84	2049.21	1976.84	1975.58	9.32285	-1.80483	3.43004	22.9517	TRUE	5.55112e-16	3.11695e-12	subtilisin-like protease 1
PFIT_1353200	12.7879	29.5038	12.8597	15.0794	17.5577	21.2144	25.6176	17.0976	21.3099	655.014	662.945	637.919	677.968	658.461	4.06352	0.261791	5.03767	2.50738	TRUE	5.55112e-16	3.11695e-12	conserved Plasmodium protein, unknown function
PFIT_0825800	2327.39	548.424	611.017	1762.68	1312.38	50.9146	128.088	174.396	117.799	2188.22	2450.8	2573.14	2470.64	2420.7	10.3585	-3.53865	4.42141	14.2786	TRUE	8.88178e-16	4.98535e-12	conserved Plasmodium protein, unknown function
PFIT_1348000	49.0201	6.94207	11.39	20.5336	21.9715	5.65718	25.6176	20.5171	17.264	464.865	525.307	633.318	647.815	567.826	4.45365	-0.819176	5.51492	12.5976	TRUE	8.88178e-16	4.98535e-12	E1-E2 ATPase, putative
PFIT_0422300	742.761	98.9245	321.491	1102.08	566.314	22.6287	25.6176	41.0343	29.7602	1053.33	1146.34	1485.41	1442.83	1281.98	9.14855	-4.23541	5.41104	14.9892	TRUE	1.11022e-15	6.22946e-12	reticulocyte binding protein homologue 5
PFIT_1132700	9.59089	13.8841	7.34837	14.1169	11.2351	7.07148	0	10.2586	5.77668	453.356	471.967	545.4	445.17	478.973	3.46973	-0.51788	5.9519	2.11456	TRUE	1.22125e-15	6.85119e-12	conserved Plasmodium protein, unknown function
PFIT_1434900	121.485	116.28	52.1734	58.3925	87.0826	156.987	51.2352	13.6781	73.9667	1155.91	1243.97	1111.25	1184.74	1173.97	6.41944	-0.00590832	3.78366	18.6606	TRUE	1.44329e-15	8.09541e-12	conserved Plasmodium protein, unknown function
PFIT_0510000	9.59089	6.94207	11.0226	13.4752	10.2577	2.82859	0	3.41952	2.0827	380.298	415.769	368.03	393.293	389.348	3.41276	-1.88736	7.07953	0.984632	TRUE	1.66533e-15	9.3392e-12	conserved Plasmodium protein, unknown function
PFIT_0612900	469.954	126.693	278.136	935.563	452.586	28.2859	51.2352	54.7124	44.7445	934.733	1064.43	1260.5	1067.05	1081.68	8.82704	-3.45648	4.70848	13.7158	TRUE	2.33147e-15	1.30725e-11	myosin E, putative
PFIT_1017000	1346.99	425.202	831.101	1913.8	1129.27	165.473	102.47	232.528	166.824	1897.99	2166	2764.83	2370.13	2299.74	10.1431	-2.66478	3.6889	11.5137	TRUE	2.44249e-15	1.36926e-11	conserved Plasmodium protein, unknown function
PFIT_1140100	72.4645	239.502	164.236	112.935	147.284	319.631	256.176	150.459	242.089	2368.86	2092.18	2319.1	2415.2	2298.84	7.1908	0.728276	3.24762	9.79393	TRUE	2.77556e-15	1.5557e-11	unspecified product
PFIT_0903800.1	563.731	154.461	205.387	600.609	381.047	14.143	0	51.2928	21.8119	574.451	660.563	753.95	637.763	656.682	8.577	-3.82418	4.60621	14.8935	TRUE	3.9968e-15	2.23981e-11	conserved Plasmodium protein, unknown function
PFIT_1207800	54.3484	12.1486	71.6466	120.314	64.6145	45.2575	51.2352	44.4538	46.9822	826.649	935.361	819.889	763.241	836.285	6.05871	-0.546428	4.19553	13.2241	TRUE	5.77316e-15	3.2347e-11	cysteine repeat modular protein 3
PFIT_0515500	692.676	164.874	159.092	423.185	359.957	19.8001	25.6176	41.0343	28.8173	666.023	711.999	958.412	922.114	814.637	8.49226	-3.65561	4.83341	11.0997	TRUE	5.88418e-15	3.29632e-11	conserved Plasmodium protein, unknown function
PFIT_1228900	9.59089	8.67759	37.1093	32.0838	21.8654	19.8001	25.6176	30.7757	25.3978	689.041	598.174	647.631	681.535	654.095	4.54609	0.068942	4.73834	8.27263	TRUE	6.10623e-15	3.4201e-11	unspecified product
PFIT_1137600	1750.87	925.031	1454.98	2525.64	1664.13	330.945	409.882	369.308	370.045	2526.98	2888.95	3219.24	2914.84	2887.5	10.702	-2.19635	2.98996	6.19187	TRUE	7.10543e-15	3.97904e-11	subtilisin-like protease 2
PFIT_1427600	212.065	32.9748	27.9238	45.8798	79.711	8.48577	0	6.83905	5.10827	326.256	393.385	465.66	452.627	409.482	6.30679	-3.41902	5.78996	16.499	TRUE	7.10543e-15	3.97904e-11	conserved Plasmodium protein, unknown function
PFIT_1143800	1997.04	562.308	756.882	2487.46	1450.92	99.0007	128.088	136.781	121.29	2159.69	2527.95	2744.89	2466.43	2474.74	10.5037	-3.60668	4.37607	9.51109	TRUE	7.32747e-15	4.10192e-11	transcription factor with AP2 domain(s)
PFIT_0416600	223.788	50.33	52.5409	63.8467	97.6263	25.4573	0	37.6148	21.024	630.995	579.6	688.012	643.924	635.633	6.60227	-1.81301	4.52279	13.7363	TRUE	7.54952e-15	4.22546e-11	conserved Plasmodium protein, unknown function
PFIT_0811100	1413.06	373.136	857.188	2229.18	1218.14	113.144	281.794	212.01	202.316	2256.77	2667.49	3361.34	3060.75	2836.59	10.2523	-2.70713	3.92475	14.2387	TRUE	7.54952e-15	4.22546e-11	plasmepsin X
PFIT_1034900	1567.58	513.713	560.313	1408.8	1012.6	171.13	128.088	177.815	159.011	1547.21	1885.96	2055.35	1796.24	1821.19	9.98482	-2.61426	3.4601	9.58806	TRUE	8.65974e-15	4.84512e-11	merozoite surface protein 6
PFIT_0401000	19717.8	6093.4	9467.28	33499.6	17194.5	1417.12	1280.88	1484.07	1394.03	28388.8	29608.2	35524.6	31838.6	31340	14.0698	-3.62155	4.48751	9.12783	TRUE	8.88178e-15	4.96847e-11	reticulocyte binding protein homologue 1
PFIT_1149100	44.7575	34.7104	76.0557	50.6924	51.554	189.516	51.2352	126.522	122.424	1382.08	1498.77	1513.01	1609.81	1500.92	5.71609	1.41833	3.41724	5.61508	TRUE	9.54792e-15	5.34015e-11	probable protein, unknown function
PFIT_0512900	147.06	499.829	162.766	117.106	231.69	438.432	281.794	276.981	332.402	2194.72	3218.52	3015.8	2860.37	2822.35	7.8344	0.583747	3.04454	16.8615	TRUE	9.88098e-15	5.52545e-11	conserved Plasmodium protein, unknown function
PFIT_1134100	2253.86	555.366	1064.04	3212.87	1771.54	84.8577	333.029	314.596	244.161	3141.97	3857.18	4843.68	4109.96	3988.2	10.7918	-2.95344	4.12314	17.1372	TRUE	1.08802e-14	6.08311e-11	apical membrane antigen 1
PFIT_0732500	13196	32131.4	12556.2	8249.38	16533.2	42010.2	47136.4	47815.2	45653.9	6047.75	6010.79	8151.35	6165.26	6593.79	14.0128	1.46553	-2.79148	10.9754	TRUE	2.06501e-14	1.15434e-10	histidine-rich protein III
PFIT_0206400	1638.98	352.31	431.717	1105.93	882.233	90.5149	25.6176	102.586	72.9061	1429.12	1628.79	1813.57	1730.75	1650.56	9.78559	-3.39069	4.29385	11.4648	TRUE	2.9865e-14	1.66915e-10	conserved Plasmodium protein, unknown function
PFIT_0214000	627.671	189.171	270.053	818.137	476.258	22.6287	0	47.8733	23.5007	679.033	777.722	805.577	699.692	740.506	8.89847	-3.99213	4.626	11.6183	TRUE	3.03091e-14	1.69367e-10	serine/threonine protein kinase, putative
PFIT_0812700	42.6262	45.1235	31.9654	34.9713	38.6716	74.9577	0	20.5171	31.8249	624.99	740.098	867.426	794.043	756.639	5.25601	0.230042	4.07744	7.87667	TRUE	3.34177e-14	1.86705e-10	conserved Plasmodium protein, unknown function
PFIT_0723100	372.979	135.37	210.898	704.239	355.872	14.143	0	27.3562	13.833	547.43	620.558	740.66	654.623	640.818	8.47975	-4.31987	5.1639	10.2812	TRUE	3.81917e-14	2.13339e-10	kinesin-like protein, putative
PFIT_1025000	150.257	41.6524	50.7038	90.4763	83.2725	12.7287	0	20.5171	11.0819	504.896	445.773	486.618	455.869	473.289	6.38216	-2.5136	5.01798	7.15307	TRUE	4.00791e-14	2.23842e-10	conserved Plasmodium protein, unknown function
PFIT_1028100	1776.45	456.441	507.405	1498.63	1059.73	39.6003	128.088	150.459	106.049	1576.24	1947.88	2438.71	2016.72	1994.89	10.0501	-3.4259	4.33785	13.7208	TRUE	4.09672e-14	2.28761e-10	merozoite TRAP-like protein
PFIT_0508100	1568.64	192.643	142.191	280.412	545.972	15.5573	0	17.0976	10.885	1602.76	1773.57	1480.3	1412.35	1567.24	9.09172	-5.22564	6.74792	14.1581	TRUE	4.82947e-14	2.69629e-10	SET domain protein, putative
PFIT_1243900	1160.5	423.466	401.956	1023.47	752.348	63.6433	76.8528	88.9076	76.4679	948.744	1066.81	1343.82	1129.62	1122.25	9.55607	-3.31747	3.89357	7.52646	TRUE	6.17284e-14	3.44568e-10	ubiquitin conjugating enzyme E2, putative
PFIT_1418300	204.606	27.7683	38.9464	78.6053	87.4814	7.07148	0	3.41952	3.497	331.76	337.664	345.539	347.252	340.554	6.45012	-4.0057	5.96733	12.1487	TRUE	6.39488e-14	3.56899e-10	cysteine protease ATG4, putative (ATG4)
PFIT_0821000	447.575	105.867	195.834	477.728	306.751	21.2144	128.088	68.3905	72.5643	695.045	739.145	886.339	831.654	788.046	8.26643	-2.55368	3.90942	17.5911	TRUE	7.43849e-14	4.15068e-10	zinc finger protein, putative
PFIT_1127600	1250.01	442.557	330.309	706.485	682.341	21.2144	0	58.1319	26.4488	817.141	892.022	1108.18	926.978	936.08	9.41407	-4.36543	4.82184	10.1465	TRUE	8.10463e-14	4.52157e-10	conserved Plasmodium protein, unknown function
PFIT_0202300	261.085	95.4535	82.6692	219.774	164.746	12.7287	0	13.6781	8.80225	343.269	373.383	443.681	412.422	393.189	7.36625	-3.76181	5.01467	6.73369	TRUE	1.08469e-13	6.05039e-10	conserved Plasmodium protein, unknown function
PFIT_0928200	2.13131	13.8841	12.1248	8.66262	9.20072	4.24289	0	3.41952	2.55414	308.242	271.464	381.831	416.962	344.625	3.19633	-1.28961	6.5223	4.96181	TRUE	1.18461e-13	6.60656e-10	conserved Plasmodium protein, unknown function
PFIT_0410300	2.13131	6.94207	11.7574	7.70011	7.13272	14.143	0	27.3562	13.833	547.93	545.31	593.448	384.863	517.888	2.92746	1.23337	4.85549	6.56262	TRUE	1.38667e-13	7.73206e-10	conserved Plasmodium protein, unknown function
PFIT_1350900	2446.74	501.565	1177.21	3330.94	1864.11	219.216	230.559	352.211	267.328	3303.09	3472.36	4098.93	3802.26	3669.16	10.8653	-2.78292	3.75882	13.3626	TRUE	1.45661e-13	8.12062e-10	alveolin, putative
PFIT_0422000	874.903	197.849	380.646	770.332	555.932	60.8147	102.47	174.396	112.56	1068.34	1104.43	1530.9	1543.02	1311.67	9.12131	-2.31234	3.54828	14.6757	TRUE	1.62759e-13	9.07217e-10	cysteine-rich protective antigen (CyRPA)
PFIT_0507300	297.318	118.015	210.163	609.913	308.852	18.3858	25.6176	34.1952	26.0662	530.416	557.216	580.67	545.357	553.415	8.27735	-3.62752	4.46238	9.47423	TRUE	3.06088e-13	1.70583e-09	conserved Plasmodium protein, unknown function
PFIT_1435100	74.5958	19.0907	13.2271	16.0419	30.7389	11.3144	25.6176	3.41952	13.4505	427.836	357.19	420.679	429.931	408.909	4.91063	-1.6661	5.43114	11.9203	TRUE	3.30513e-13	1.84162e-09	protein kinase, putative
PFIT_1251400	2036.47	570.986	832.571	2832.68	1568.18	63.6433	153.706	160.718	126.022	2102.65	2607.49	3012.22	2770.56	2623.23	10.6157	-3.71754	4.45897	10.6605	TRUE	3.76699e-13	2.09859e-09	coronin
PFIT_1210600	71.3989	39.9169	27.5564	42.0298	45.2255	9.90007	25.6176	6.83905	14.1189	376.796	410.53	439.08	401.399	406.951	5.4888	-2.18323	5.36313	3.19082	TRUE	3.80695e-13	2.12047e-09	kinesin-like protein, putative
PFIT_1329000	270.676	78.0983	100.305	226.191	168.818	11.3144	0	27.3562	12.8902	324.254	405.768	475.883	448.412	413.579	7.40329	-3.37264	4.66145	9.18428	TRUE	5.36349e-13	2.98693e-09	conserved Plasmodium protein, unknown function
PFIT_1474500	330.353	79.8338	111.695	317.63	209.878	16.9715	25.6176	37.6148	26.7346	395.31	476.253	573.002	546.979	497.886	7.71853	-3.03876	4.27997	11.2426	TRUE	5.46452e-13	3.04264e-09	conserved Plasmodium protein, unknown function
PFIT_0614900	107.631	218.675	69.0747	91.4388	121.705	128.701	25.6176	20.5171	58.2785	797.626	855.827	900.14	828.087	845.42	6.90504	-0.742533	3.56101	15.0823	TRUE	5.68767e-13	3.16633e-09	conserved Plasmodium protein, unknown function
PFIT_0214300	526.434	187.436	101.775	284.583	275.057	9.90007	25.6176	27.3562	20.958	385.302	462.918	530.066	518.446	474.183	8.10204	-3.95147	4.7388	10.0443	TRUE	9.3292e-13	5.19263e-09	rhoptry neck protein 6 (RON6)
PFIT_0311300	68.2019	29.5038	24.2496	47.8048	42.4401	2.82859	0	6.83905	3.22255	309.243	308.136	330.205	274.624	305.552	5.40645	-3.40633	6.25506	3.60954	TRUE	1.03517e-12	5.76073e-09	protein kinase, putative
PFIT_1035400	1052.87	314.129	308.999	1012.56	672.14	49.5003	76.8528	85.4881	70.6138	896.704	1149.2	1381.65	1256.07	1170.91	9.39375	-3.30974	4.10942	9.47928	TRUE	1.03739e-12	5.77205e-09	merozoite surface protein
PFIT_1341800	5428.45	1095.11	2749.39	7973.78	4311.68	504.903	947.852	738.617	730.457	7576.45	8927.37	11273	9825.84	9400.65	12.0745	-2.58837	3.71242	13.7101	TRUE	1.10456e-12	6.14467e-09	myosin A
PFIT_1302900	269.611	71.1562	39.6812	70.5843	112.758	12.7287	0	23.9367	12.2218	334.262	344.331	490.196	488.293	414.27	6.80806	-2.82116	4.70766	14.8176	TRUE	1.10878e-12	6.16703e-09	conserved Plasmodium protein, unknown function
PFIT_0831700	1586.76	446.028	1042.73	2997.27	1518.2	80.6148	76.8528	143.62	100.363	2076.13	2467.94	3004.56	2699.55	2562.05	10.5692	-3.87079	4.62467	9.20144	TRUE	1.31894e-12	7.33465e-09	GPI-anchored micronemal antigen
PFIT_0503500	533.893	144.048	175.994	409.389	315.831	97.5864	51.2352	64.9709	71.2642	599.47	803.915	973.235	969.128	836.437	8.30542	-2.01824	3.42102	11.3114	TRUE	1.40521e-12	7.81296e-09	actin-depolymerizing factor 1
PFIT_1337000	2102.54	419.995	1371.57	3253.62	1786.93	172.544	256.176	328.274	252.331	2840.23	3208.52	3951.21	3897.26	3474.31	10.8045	-2.83598	3.79405	13.1946	TRUE	1.43952e-12	8.00226e-09	calcium-dependent protein kinase 5
PFIT_1229500	1566.51	468.59	430.982	1084.11	887.549	26.8716	76.8528	71.81	58.5115	990.277	1180.16	1506.88	1401.98	1269.82	9.79393	-4.09413	4.61064	8.64981	TRUE	1.45739e-12	8.10017e-09	myosin D
PFIT_0208200	22.3788	59.0076	31.598	28.2337	35.3045	43.8432	51.2352	23.9367	39.6717	534.92	611.985	648.142	710.391	626.36	5.10518	0.102006	4.08375	4.14609	TRUE	1.50446e-12	8.3603e-09	transmission-blocking target antigen s230 paralog
PFIT_1431800	47.9545	15.6197	42.2531	68.3385	43.5414	12.7287	25.6176	3.41952	13.9219	369.79	361.476	403.811	409.504	386.145	5.47437	-2.11077	5.22945	6.2952	TRUE	1.54199e-12	8.56729e-09	exodeoxyribonuclease III, putative
PFIT_0914200	488.07	170.081	134.843	342.013	283.752	15.5573	25.6176	20.5171	20.564	349.774	378.145	439.08	394.914	390.478	8.14887	-3.96147	4.42171	7.06515	TRUE	1.62825e-12	9.04495e-09	conserved Plasmodium protein, unknown function
PFIT_1435000	212.065	24.2973	39.3138	49.7299	81.3516	19.8001	0	6.83905	8.87973	402.816	373.859	394.61	381.62	388.226	6.34103	-2.58578	4.84548	16.8597	TRUE	1.65989e-12	9.21905e-09	conserved Plasmodium protein, unknown function
PFIT_1019300	221.656	79.8338	58.787	93.043	113.33	113.144	0	6.83905	39.9942	682.035	635.798	744.239	752.866	703.734	6.81799	-0.995628	3.63656	24.1474	TRUE	1.7627e-12	9.78828e-09	tRNA methyltransferase, putative
PFIT_0414400	248.298	69.4207	85.2411	228.116	157.769	18.3858	0	13.6781	10.688	352.276	373.859	392.054	383.89	375.52	7.30642	-3.38084	4.62718	8.11515	TRUE	2.00784e-12	1.11475e-08	RING zinc finger protein, putative
PFIT_0417500	35.1666	3.47104	9.18547	9.62514	14.3621	4.24289	0	0	1.4143	238.187	211.933	327.649	343.361	280.282	3.83362	-2.41707	6.71435	10.2355	TRUE	2.36999e-12	1.31558e-08	conserved Plasmodium protein, unknown function
PFIT_1222400	1132.79	248.179	451.558	1342.71	793.809	59.4004	76.8528	136.781	91.0114	1164.41	1497.34	1911.71	1631.53	1551.25	9.63434	-3.1025	4.06738	11.8185	TRUE	3.19678e-12	1.77421e-08	glideosome-associated protein 45
PFIT_0407600	90.5807	6.94207	30.1283	38.5006	41.5379	14.143	0	6.83905	6.994	383.801	381.003	376.208	314.829	363.96	5.38573	-1.99628	5.11808	12.1696	TRUE	3.43559e-12	1.90641e-08	conserved Plasmodium protein, unknown function
PFIT_0930400	170.505	60.7431	89.2827	333.351	163.47	9.90007	25.6176	20.5171	18.6783	358.782	377.193	404.833	373.839	378.662	7.36367	-3.45319	4.65427	10.5228	TRUE	3.74334e-12	2.0768e-08	leucine-rich repeat protein
PFIT_0535100	485.939	144.048	62.4612	106.197	199.661	18.3858	0	10.2586	9.54814	449.353	466.728	506.552	491.859	478.623	7.63608	-3.84849	5.11517	12.6267	TRUE	3.74922e-12	2.07969e-08	formin 1
PFIT_1309900	1756.2	291.567	1162.88	3466.65	1669.33	124.458	153.706	328.274	202.146	3023.37	3640.96	4755.77	3852.52	3818.15	10.7062	-3.0152	4.20761	15.7179	TRUE	5.38747e-12	2.98789e-08	conserved Plasmodium protein, unknown function
PFIT_0419900	1.06565	3.47104	3.67419	6.7376	3.73712	1.4143	0	3.41952	1.61127	288.226	260.987	271.933	250.307	267.863	2.02738	-1.04402	7.08193	3.21404	TRUE	5.97589e-12	3.31363e-08	conserved Plasmodium protein, unknown function
PFIT_0209900	1122.13	211.733	297.977	747.873	594.929	39.6003	51.2352	112.844	67.8933	950.246	1063	1238.01	1239.86	1122.78	9.21749	-3.08643	4.00182	12.6436	TRUE	8.54605e-12	4.73793e-08	conserved Plasmodium protein, unknown function
PFIT_0323500	1555.86	426.937	822.65	2759.21	1391.16	89.1006	128.088	246.206	154.465	2187.72	2510.33	3092.47	2818.22	2652.19	10.4433	-3.1502	4.0799	12.0797	TRUE	8.77509e-12	4.86403e-08	Rh5 interacting protein (RIPR)
PF_apicoplast_genome_103200	0	0	0	0	0	0	0	0	0	193.652	181.929	210.595	241.877	207.013	-35.6106	2.86702	40.4373	0.140513	TRUE	1.1922e-11	6.60718e-08	probable protein, unknown function
PFIT_1426300	295.186	91.9825	73.8511	179.99	160.253	28.2859	0	10.2586	12.8482	552.433	432.438	418.634	816.415	554.98	7.32411	-3.10621	4.89862	9.16852	TRUE	1.36854e-11	7.58307e-08	conserved Plasmodium protein, unknown function
PFIT_0905700	222.722	36.4459	59.5218	130.581	112.318	5.65718	0	3.41952	3.02557	223.175	244.794	264.266	239.283	242.88	6.81458	-4.61494	5.72444	8.40538	TRUE	1.42104e-11	7.87257e-08	conserved Plasmodium protein, unknown function
PFIT_0731900	1212.72	418.26	483.523	1320.57	858.767	38.186	0	78.649	38.945	750.589	996.798	1166.45	943.189	964.257	9.74701	-4.14974	4.31599	9.9353	TRUE	1.68222e-11	9.31782e-08	erythrocyte binding like protein 1, pseudogene
PFIT_1148800	13.8535	3.47104	13.5945	8.02095	9.735	7.07148	0	10.2586	5.77668	343.269	278.608	341.45	354.709	329.509	3.33513	-0.385215	5.41431	3.51828	TRUE	1.70025e-11	9.41599e-08	unspecified product
PFIT_0627200	5950.62	1506.43	4891.44	8326.71	5168.8	1005.56	1665.14	2010.68	1560.46	8575.73	9296.46	11107.9	9806.71	9696.69	12.3362	-1.73471	2.64177	15.7076	TRUE	1.75485e-11	9.71661e-08	choline/ethanolaminephosphotransferase, putative
PFIT_0721500	773.665	203.056	213.47	577.508	441.925	29.7002	51.2352	58.1319	46.3558	599.47	718.666	957.389	788.531	766.014	8.78867	-3.33991	4.13248	9.06372	TRUE	1.76151e-11	9.75174e-08	conserved Plasmodium protein, unknown function
PFIT_1334300	5510.5	1200.98	1283.39	3717.55	2928.11	80.6148	102.47	123.103	102.063	2893.77	3746.21	4218.54	3891.1	3687.41	11.5158	-4.85075	5.1833	6.30541	TRUE	1.76426e-11	9.76515e-08	merozoite surface protein 7
PFIT_0501400	13902.5	18762.7	17333	10088.4	15021.7	16151.3	26001.9	25352.3	22501.8	5102	5786	5395.22	4632.62	5228.96	13.8747	0.582016	-2.10439	4.80523	TRUE	1.91572e-11	1.06016e-07	skeleton-binding protein 1
PFIT_0503700	913.266	284.625	458.906	1103.68	690.12	113.144	153.706	133.361	133.404	949.245	1173.49	1392.38	1196.41	1177.88	9.43315	-2.42921	3.19803	9.23866	TRUE	2.23306e-11	1.23555e-07	myosin B
PFIT_0909300	56.4797	3.47104	5.8787	6.09592	17.9813	1.4143	0	6.83905	2.75111	285.724	278.132	279.089	215.938	264.721	4.12962	-2.49209	6.41063	18.1538	TRUE	2.34314e-11	1.29622e-07	conserved Plasmodium membrane protein, unknown function
PFIT_0413500	868.509	242.973	461.845	1493.5	766.707	42.4289	76.8528	99.1662	72.816	1064.84	1373.99	1794.15	1543.34	1444.08	9.58445	-3.44415	4.35564	10.0595	TRUE	2.5395e-11	1.4046e-07	armadillo-domain containing rhoptry protein (ARO)
PFIT_0808000	544.55	105.867	784.071	1628.57	765.765	80.6148	102.47	112.844	98.6432	1379.08	1710.7	2154	1940.53	1796.08	9.58396	-2.97964	4.20632	15.2452	TRUE	2.61379e-11	1.44542e-07	conserved Plasmodium protein, unknown function
PFIT_1422100	969.746	345.368	1134.96	1787.71	1059.44	186.687	307.411	338.533	277.544	2079.13	1944.54	1684.76	1822.51	1882.73	10.0523	-1.97164	2.79797	13.197	TRUE	2.95579e-11	1.63426e-07	conserved Plasmodium protein, unknown function
PFIT_1473000	387.898	399.169	580.521	549.595	479.296	316.802	256.176	348.791	307.257	1946.53	1973.59	1805.39	1844.23	1892.44	8.90755	-0.608287	2.58676	1.69523	TRUE	6.02368e-11	3.32989e-07	conserved Plasmodium protein, unknown function
PFIT_1224400	1336.33	534.54	1187.5	1731.56	1197.48	251.745	230.559	424.021	302.108	2011.58	1836.43	1622.91	1748.58	1804.88	10.228	-1.94377	2.53345	9.19786	TRUE	6.0431e-11	3.34002e-07	conserved Plasmodium protein, unknown function
PFIT_1476300	102.303	22.5617	19.1058	13.4752	39.3614	42.4289	0	20.5171	20.982	522.41	461.489	523.421	356.006	465.832	5.26858	-0.393005	3.98791	17.9116	TRUE	6.83734e-11	3.77832e-07	conserved protein, unknown function
PFIT_0629200	286.661	50.33	58.0521	76.6803	117.931	48.086	0	17.0976	21.7279	410.822	488.16	421.19	465.272	446.361	6.87721	-1.9272	3.85212	16.9112	TRUE	6.83907e-11	3.77859e-07	DNA polymerase epsilon, catalytic subunit a, putative
PFIT_0318700	189.687	69.4207	109.491	293.246	165.461	22.6287	0	13.6781	12.1023	266.209	281.942	392.565	380.972	330.422	7.37874	-3.26213	4.25168	8.4649	TRUE	7.04226e-11	3.89014e-07	trophozoite stage antigen
PFIT_0724800	1.06565	3.47104	4.04161	7.37927	3.98939	5.65718	0	0	1.88573	223.676	250.033	283.69	258.737	254.034	2.12781	-0.333738	6.19481	5.59154	TRUE	8.07914e-11	4.46211e-07	18S ribosomal RNA
PFIT_0717600	450.772	230.824	115.369	104.914	225.47	159.815	25.6176	119.683	101.705	960.754	821.061	1019.75	923.087	931.163	7.80681	-0.888778	2.94484	15.7581	TRUE	8.44074e-11	4.66097e-07	conserved Plasmodium protein, unknown function
PFIT_0417200	1058.2	256.857	427.675	1292.01	758.685	60.8147	0	85.4881	48.7676	919.221	1169.2	1096.42	1007.06	1047.98	9.56884	-3.65125	4.1158	11.9373	TRUE	8.55526e-11	4.72336e-07	regulator of chromosome condensation, putative
PFIT_0919400	261.085	85.0404	89.6501	218.17	163.486	11.3144	76.8528	13.6781	33.9484	261.205	312.898	510.131	427.013	377.812	7.35601	-3.20474	4.41034	11.2737	TRUE	8.59399e-11	4.74388e-07	thioredoxin, putative
PFIT_1126700	732.105	350.575	561.048	1607.4	812.781	89.1006	204.941	208.591	167.544	1381.08	1508.77	1822.26	1643.85	1588.99	9.66935	-2.35871	3.32326	11.1668	TRUE	9.51708e-11	5.25247e-07	kelch protein, putative
PFIT_1204500	138.535	29.5038	58.787	152.398	94.806	8.48577	0	6.83905	5.10827	210.165	234.793	305.669	285.324	258.988	6.57718	-3.69875	5.1384	7.58185	TRUE	9.71485e-11	5.36065e-07	probable protein, unknown function
PFIT_0812200	184.358	45.1235	40.4161	63.5259	83.3559	65.0576	0	13.6781	26.2452	453.356	478.158	537.733	496.074	491.33	6.37467	-1.14982	3.7157	16.3733	TRUE	1.00629e-10	5.55168e-07	unspecified product
PFIT_1132200	26.6414	34.7104	11.39	11.2293	20.9928	46.6718	0	6.83905	17.8369	413.825	396.243	460.549	495.102	441.429	4.30539	0.415702	4.06503	11.2508	TRUE	1.04324e-10	5.75454e-07	conserved Plasmodium protein, unknown function
PFIT_0505300	71.3989	5.20655	41.8857	109.406	56.9742	2.82859	0	3.41952	2.0827	197.655	194.311	223.374	257.116	218.114	5.85618	-4.33264	6.24558	11.4601	TRUE	1.12617e-10	6.21083e-07	UDP-N-acetyl glucosamine:UMP antiporter
Pf_M7661101900	1816.94	463.383	585.665	810.437	919.107	268.716	102.47	82.0685	151.085	1595.25	1938.83	1554.93	1590.03	1669.76	9.84406	-2.50155	3.36292	11.791	TRUE	1.14802e-10	6.33017e-07	apocytochrome b
PFIT_1476500	1.06565	1.73552	6.24612	5.45424	3.62538	1.4143	0	6.83905	2.75111	259.704	253.843	256.599	239.607	252.438	2.05893	-0.416055	6.33686	4.77111	TRUE	1.17428e-10	6.47379e-07	cysteine repeat modular protein 4
PFIT_1246600	1582.5	284.625	731.531	1863.75	1115.6	196.587	153.706	229.108	193.134	1809.42	2133.14	3168.13	2904.47	2503.79	10.1249	-2.49285	3.65786	11.1584	TRUE	1.31409e-10	7.24326e-07	myosin A tail domain interacting protein
PFIT_0706400	1289.44	360.988	1400.97	2191.96	1310.84	326.702	640.44	560.802	509.315	2835.73	2610.82	2449.96	2580.88	2619.35	10.3594	-1.41944	2.41504	18.1797	TRUE	1.35629e-10	7.47452e-07	conserved Plasmodium protein, unknown function
PFIT_1141800	124.682	180.494	146.967	69.6218	130.441	175.373	179.323	147.039	167.245	1047.32	1049.66	1285.04	1342.97	1181.25	7.01552	0.352836	2.83779	4.44973	TRUE	1.38538e-10	7.63343e-07	conserved Plasmodium protein, unknown function
PFIT_0930500	33187.7	7205.87	7565.52	22721.1	17670	594.004	1357.73	1378.07	1109.94	19719.5	23376.4	28761.5	25187.6	24261.3	14.109	-4.00189	4.45922	8.21097	TRUE	1.38565e-10	7.63355e-07	merozoite surface protein 1
PFIT_1233000.1	66.0706	10.4131	8.45063	16.0419	25.2441	5.65718	0	6.83905	4.16541	265.208	281.942	244.842	278.515	267.627	4.63605	-2.12136	5.54944	10.6482	TRUE	1.50948e-10	8.31424e-07	conserved Plasmodium protein, unknown function
PFIT_1232300	1213.78	187.436	295.772	805.624	625.653	35.3574	76.8528	54.7124	55.6409	897.704	1037.76	1131.18	1055.37	1030.5	9.29001	-3.66419	4.38332	9.92675	TRUE	1.64138e-10	9.03906e-07	CG2-related protein, putative
PFIT_1457100	13.8535	5.20655	9.9203	7.70011	9.17012	5.65718	0	0	1.88573	304.239	201.455	216.218	243.822	241.433	3.21185	-1.42007	6.12369	3.99424	TRUE	1.7817e-10	9.81002e-07	dfg10 like protein, putative
PFIT_1233000.2	90.5807	13.8841	13.5945	16.3627	33.6055	2.82859	0	13.6781	5.50223	287.726	269.083	249.443	288.566	273.704	5.05124	-2.36284	5.40813	13.8023	TRUE	1.82257e-10	1.00332e-06	conserved Plasmodium protein, unknown function
PFIT_1036500	761.943	999.659	728.959	465.536	739.024	3701.21	2766.7	3022.86	3163.59	714.06	676.28	709.48	734.709	708.632	9.52673	2.10551	-2.16332	3.61095	TRUE	1.83582e-10	1.01044e-06	ADP/ATP transporter on adenylate translocase
PFIT_1414700	545.615	329.748	328.105	992.673	549.035	137.187	51.2352	133.361	107.261	811.637	884.879	960.967	909.145	891.657	9.10389	-2.18811	2.88457	8.88815	TRUE	2.67678e-10	1.47303e-06	conserved Plasmodium protein, unknown function
PFIT_1147800	197.146	45.1235	35.6396	76.6803	88.6474	15.5573	0	6.83905	7.46543	222.174	257.653	345.028	306.723	282.895	6.4661	-2.9825	4.66058	10.3441	TRUE	2.6843e-10	1.4769e-06	tubulin-tyrosine ligase, putative
PFIT_0215900	74.5958	83.3049	22.4125	34.3297	53.6607	86.272	51.2352	13.6781	50.3951	545.428	539.119	677.278	579.726	585.388	5.70353	0.0275573	3.46214	13.0532	TRUE	2.72885e-10	1.50114e-06	conserved Plasmodium protein, unknown function
PFIT_0106100	34.101	32.9748	39.6812	49.409	39.0415	18.3858	25.6176	23.9367	22.6467	377.796	375.764	409.433	413.395	394.097	5.30009	-0.893826	4.21617	0.679181	TRUE	2.98523e-10	1.64188e-06	serine/threonine protein kinase, putative
PFIT_0612600	527.499	104.131	132.638	343.297	276.891	41.0146	25.6176	6.83905	24.4904	396.811	445.297	546.422	475.648	466.045	8.11461	-3.40834	4.15806	12.4365	TRUE	3.18624e-10	1.75211e-06	conserved Plasmodium protein, unknown function
PFIT_0529500	167.308	36.4459	71.6466	240.308	128.927	12.7287	0	13.6781	8.80225	224.176	271.941	302.602	291.808	272.632	7.02092	-3.42423	4.49419	10.0901	TRUE	4.03632e-10	2.21917e-06	conserved Plasmodium protein, unknown function
PFIT_1355900	2689.71	557.101	518.428	1435.75	1300.25	63.6433	25.6176	47.8733	45.7114	1490.17	1670.22	1926.02	1783.27	1717.42	10.3446	-4.68337	5.0848	6.47111	TRUE	4.3356e-10	2.38328e-06	serine/threonine protein kinase, putative
PFIT_1209000	407.08	178.758	185.914	507.886	319.91	103.244	25.6176	68.3905	65.7505	526.913	652.943	706.413	650.084	634.089	8.32522	-2.0383	3.02164	8.85708	TRUE	4.38052e-10	2.40754e-06	conserved Plasmodium protein, unknown function
PFIT_1243600	184.358	50.33	61.3589	159.456	113.876	14.143	0	6.83905	6.994	192.651	235.745	293.402	311.911	258.427	6.83607	-3.45133	4.62908	7.45978	TRUE	4.67044e-10	2.56641e-06	conserved Plasmodium protein, unknown function
PFIT_0316700	378.307	640.406	289.526	207.582	378.955	1296.91	973.469	1107.93	1126.1	210.165	233.364	213.662	206.211	215.851	8.55797	1.59005	-2.39422	6.40272	TRUE	4.71158e-10	2.58854e-06	HVA22/TB2/DP1 family protein, putative
PFIT_1433000	102.303	67.6852	41.8857	43.9548	63.9572	100.415	25.6176	10.2586	45.4304	551.933	546.262	709.991	458.139	566.581	5.98126	-0.20443	3.36916	13.3902	TRUE	5.19602e-10	2.85418e-06	apyrase, putative
PFIT_0907300	37.2979	32.9748	67.605	58.3925	49.0676	50.9146	0	51.2928	34.0692	533.419	458.632	496.841	538.873	506.941	5.64067	-0.164048	3.50909	5.20852	TRUE	7.17902e-10	3.94272e-06	conserved Plasmodium protein, unknown function
PFIT_1133300	14.9192	15.6197	11.7574	11.2293	13.3814	14.143	0	10.2586	8.13384	269.211	254.795	353.207	342.064	304.819	3.71408	-0.182161	4.71997	1.62492	TRUE	7.86535e-10	4.31886e-06	amino acid transporter, putative
PFIT_1360800	12947.7	2313.45	3237.33	9107.95	6901.61	304.074	512.352	629.192	481.873	7600.96	9509.35	11209.1	9816.11	9533.87	12.7528	-3.84752	4.31359	8.04438	TRUE	7.9657e-10	4.37317e-06	conserved Plasmodium protein, unknown function
PFIT_1445300	274.939	83.3049	109.858	142.452	152.639	62.229	51.2352	112.844	75.4362	696.046	661.992	694.657	652.03	676.181	7.25466	-0.926451	3.07303	7.24542	TRUE	8.08311e-10	4.43682e-06	conserved Plasmodium protein, unknown function
PFIT_1035200	4126.22	17691.9	3239.53	2827.22	6971.21	23251	17778.6	17692.6	19574.1	1230.97	1145.87	1074.95	1084.23	1134	12.7669	1.48995	-4.10964	8.14926	TRUE	8.24882e-10	4.52696e-06	probable protein, unknown function
PFIT_0801600	1.06565	0	1.46967	1.28335	0.95467	0	0	0	0	176.138	151.925	142.612	181.894	163.142	0.195702	-28.6112	35.7656	1.39931	TRUE	8.5763e-10	4.70582e-06	rifin, pseudogene
PFIT_1023300	106.565	26.0328	45.9273	130.26	77.1964	7.07148	0	6.83905	4.63684	201.158	224.792	250.465	237.337	228.438	6.28228	-3.57464	5.12805	6.34837	TRUE	8.71415e-10	4.78058e-06	conserved Plasmodium protein, unknown function
PFIT_0204600	7.45958	0	0.734837	3.85006	3.01112	1.4143	0	0	0.471432	163.628	158.116	218.262	206.86	186.717	1.59624	-1.71066	7.6592	7.99579	TRUE	9.33773e-10	5.12174e-06	conserved Plasmodium protein, unknown function
PFIT_0919300	137.469	43.388	49.9689	123.843	88.6675	4.24289	25.6176	0	9.9535	168.132	170.022	229.508	239.607	201.817	6.47527	-4.47074	5.65257	8.24541	TRUE	1.07638e-09	5.90286e-06	PPPDE peptidase, putative
PFIT_0507400	35.1666	3.47104	13.9619	40.1047	23.1761	4.24289	0	10.2586	4.83382	181.142	212.409	287.268	298.941	244.94	4.57262	-1.96823	5.33208	9.39699	TRUE	1.43147e-09	7.84875e-06	conserved Plasmodium protein, unknown function
PFIT_1346300	158.783	17.3552	22.78	24.3837	55.8254	9.90007	0	3.41952	4.43986	211.666	216.695	259.154	242.201	232.429	5.79269	-2.99835	5.06634	14.8427	TRUE	1.48635e-09	8.14818e-06	DNA topoisomerase III, putative
PFIT_1126600	712.923	154.461	317.45	1034.7	554.884	32.5288	51.2352	102.586	62.1166	752.591	848.207	1094.89	1011.28	926.741	9.11851	-3.14181	3.87934	11.7992	TRUE	1.56589e-09	8.58262e-06	kelch protein, putative
PFIT_0615800	188.621	277.683	111.328	87.9096	166.385	511.975	358.647	287.24	385.954	58.5459	60.0079	33.2249	41.5016	48.3201	7.36629	1.23912	-3.01149	6.49968	TRUE	1.6349e-09	8.95928e-06	malate:quinone oxidoreductase, putative
PFIT_0212000	547.747	171.816	259.765	816.212	448.885	28.2859	76.8528	85.4881	63.5423	597.469	746.289	1102.05	892.285	834.522	8.813	-2.94467	3.83649	10.3277	TRUE	1.64482e-09	9.01195e-06	secreted protein altered thrombospondin repeat protein
PFIT_0210900	21.3131	6.94207	1.83709	2.88754	8.24495	1.4143	0	0	0.471432	183.144	178.595	194.749	152.713	177.3	2.93553	-3.05088	7.58525	8.86426	TRUE	1.71416e-09	9.39016e-06	GAF domain-related protein, putative
PFIT_0813100	84.1867	55.5366	44.0902	74.7552	64.6422	107.486	0	3.41952	36.9687	664.021	683.423	983.458	1306	909.227	6.01403	-0.391969	4.20654	15.7256	TRUE	1.76393e-09	9.66106e-06	ABC1 family, putative
PFIT_1035100	1406.66	388.756	365.214	814.287	743.73	28.2859	51.2352	54.7124	44.7445	701.05	894.88	966.59	936.381	874.725	9.5387	-4.14155	4.37556	5.87885	TRUE	1.77533e-09	9.72169e-06	duffy binding-like merozoite surface protein
PFIT_0805400	508.317	215.204	230.739	479.974	358.559	48.086	0	47.8733	31.9865	328.758	398.148	442.658	394.266	390.957	8.48788	-3.0829	3.20588	7.64737	TRUE	1.9071e-09	1.04414e-05	adenylyl cyclase beta (ACbeta)
PFIT_0723600	1115.74	213.469	293.935	937.488	640.158	49.5003	51.2352	119.683	73.473	850.667	1095.86	1498.19	1631.53	1269.06	9.32323	-3.05939	4.04576	10.4163	TRUE	1.98562e-09	1.08693e-05	conserved Plasmodium protein, unknown function
PF_apicoplast_genome_104400	52.2171	5.20655	5.8787	5.45424	17.1891	2.82859	0	0	0.942864	175.638	163.355	185.037	217.559	185.397	4.06825	-3.22537	6.69176	13.2912	TRUE	2.0252e-09	1.10839e-05	RNA polymerase D
PFIT_1326500	895.15	407.847	482.053	1367.09	788.035	84.8577	25.6176	85.4881	65.3211	803.13	1053.47	886.85	796.961	885.103	9.6235	-3.39895	3.56513	6.4064	TRUE	2.19979e-09	1.20373e-05	conserved Plasmodium protein, unknown function
PFIT_0802500	0	5.20655	2.20451	1.60419	2.25381	14.143	0	0	4.71432	225.177	231.459	295.957	285.324	259.479	0.984407	2.01341	5.02172	9.94915	TRUE	2.46155e-09	1.34671e-05	Plasmodium exported protein, unknown function
PFIT_1145700	88.4494	17.3552	33.4351	51.0132	47.5632	22.6287	25.6176	44.4538	30.9	458.86	350.999	400.744	452.951	415.888	5.5801	-0.604844	3.72485	7.29559	TRUE	2.47652e-09	1.35466e-05	conserved Plasmodium protein, unknown function
PFIT_0205500	959.089	430.409	600.729	1584.94	893.792	192.344	153.706	276.981	207.677	1187.43	1457.33	1650.51	1564.09	1464.84	9.80588	-2.05365	2.76432	8.62214	TRUE	2.71915e-09	1.4871e-05	metabolite/drug transporter, putative
PFIT_1223900	205.671	24.2973	67.605	186.086	120.915	28.2859	0	10.2586	12.8482	279.219	264.797	306.692	322.61	293.329	6.92656	-2.69286	3.96277	14.1129	TRUE	2.84855e-09	1.55759e-05	conserved Plasmodium protein, unknown function
PFIT_0508500	739.565	246.444	246.905	344.259	394.293	80.6148	179.323	92.3271	117.422	684.537	713.904	733.504	712.985	711.233	8.62229	-1.96209	2.81398	8.8217	TRUE	2.98013e-09	1.62923e-05	guanidine nucleotide exchange factor
PFIT_0532600	598.898	116.28	96.2637	264.37	268.953	7.07148	0	17.0976	8.05636	330.76	395.29	573.002	550.869	462.48	8.07087	-4.71672	5.49915	8.33871	TRUE	3.12664e-09	1.70902e-05	cell cycle regulator with zn-finger domain, putative
PFIT_0216400	28.7727	3.47104	11.0226	17.0044	15.0677	4.24289	0	3.41952	2.55414	215.169	198.598	198.838	222.423	208.757	3.93474	-2.03951	5.81051	4.85729	TRUE	3.48809e-09	1.90624e-05	conserved Plasmodium membrane protein, unknown function
PFIT_1017200	22.3788	20.8262	42.988	42.3506	32.1359	36.7717	0	23.9367	20.2361	400.314	354.332	364.963	405.938	381.387	5.03977	-0.247709	3.7831	4.41449	TRUE	3.5327e-09	1.93027e-05	conserved Plasmodium protein, unknown function
PFIT_1116900	1953.35	300.245	415.918	1075.13	936.159	83.4434	51.2352	47.8733	60.8507	1282.51	1347.32	1491.03	1415.27	1384.03	9.87084	-3.88033	4.44415	7.87803	TRUE	3.55192e-09	1.94041e-05	serine esterase, putative
PFIT_0920800	639.393	182.229	156.888	410.673	347.296	57.9861	0	34.1952	30.7271	436.342	477.206	532.621	540.818	496.747	8.44037	-3.08319	3.59924	10.4035	TRUE	3.75939e-09	2.05338e-05	conserved Plasmodium protein, unknown function
PFIT_1306700	59.6767	6.94207	36.3744	103.31	51.5758	1.4143	0	3.41952	1.61127	102.58	138.59	211.106	210.426	165.676	5.71133	-4.72309	6.38425	9.7272	TRUE	4.54286e-09	2.48085e-05	conserved Plasmodium protein, unknown function
PFIT_1147600	88.4494	53.8011	60.9915	132.506	83.937	16.9715	25.6176	23.9367	22.1753	326.256	320.042	347.073	295.699	322.268	6.4008	-2.04551	3.97674	2.72724	TRUE	4.59572e-09	2.50926e-05	sporozoite asparagine-rich protein
PFIT_0932700	1499.38	185.7	280.708	707.448	668.308	46.6718	51.2352	58.1319	52.013	910.214	1206.83	1611.66	1539.45	1317.04	9.38457	-3.68581	4.66435	8.74775	TRUE	4.817e-09	2.6296e-05	profilin, putative
PFIT_0113700	1.06565	1.73552	1.83709	1.28335	1.4804	0	0	0	0	115.09	119.063	159.48	190.972	146.151	0.570279	-30.4285	37.0498	0.617124	TRUE	4.83259e-09	2.63763e-05	Plasmodium exported protein, unknown function, pseudogene
PFIT_1458300	383.636	751.479	241.761	207.582	396.115	1323.78	973.469	926.691	1074.65	232.182	207.646	180.437	213.344	208.402	8.62113	1.45659	-2.37441	9.03435	TRUE	5.07886e-09	2.77154e-05	conserved Plasmodium protein, unknown function
PFIT_1313400	157.717	38.1814	68.3399	81.172	86.3525	42.4289	51.2352	20.5171	38.0604	412.324	395.766	411.989	414.368	408.612	6.43565	-1.30948	3.54842	6.45139	TRUE	5.22086e-09	2.8485e-05	telomerase reverse transcriptase, putative
PFIT_0722200	114.025	86.7759	110.226	93.3638	101.098	127.287	179.323	140.2	148.937	854.17	803.439	1004.93	1020.36	920.723	6.66213	0.487803	2.69674	1.00886	TRUE	5.26576e-09	2.87247e-05	Rab GTPase activator and protein kinase, putative
PFIT_0832600	10.6565	5.20655	3.30677	2.88754	5.51435	0	0	3.41952	1.13984	200.657	152.401	172.259	172.167	174.371	2.37127	-2.30392	7.37864	4.63975	TRUE	5.31561e-09	2.89913e-05	unspecified product
PFIT_1426400	460.363	157.932	145.498	362.868	281.665	140.015	0	58.1319	66.049	487.883	536.261	704.88	659.811	597.209	8.13936	-1.71298	2.79577	16.0833	TRUE	5.63997e-09	3.07547e-05	DNA-directed DNA polymerase, putative
PFIT_1311700	27.707	1.73552	53.6431	133.148	54.0584	2.82859	0	3.41952	2.0827	137.108	163.355	202.928	190.972	173.591	5.79115	-4.26893	5.91743	16.3211	TRUE	5.6714e-09	3.09204e-05	conserved Plasmodium protein, unknown function
PFIT_0922600	6402.45	6246.13	4112.88	2516.01	4819.37	13573	13551.7	12440.2	13188.3	3431.19	3448.07	3924.63	4033.44	3709.33	12.234	1.45271	-1.82977	6.88261	TRUE	6.17208e-09	3.3644e-05	phosphoglycerate kinase
PFIT_0729300	263.217	24.2973	59.8892	135.073	120.619	19.8001	51.2352	17.0976	29.3777	251.697	300.516	400.744	431.876	346.208	6.91785	-2.46428	3.98213	14.849	TRUE	6.18136e-09	3.36884e-05	conserved Plasmodium protein, unknown function
PFIT_0727500	248.298	65.9497	37.4767	50.6924	100.604	21.2144	0	20.5171	13.9105	278.719	309.565	289.824	288.242	291.587	6.64241	-2.39866	3.94403	12.6466	TRUE	6.20421e-09	3.38068e-05	zinc finger, C3HC4 type, putative
PFIT_1217700	433.722	85.0404	220.819	705.202	361.196	21.2144	25.6176	51.2928	32.7083	436.843	576.743	735.549	704.879	613.503	8.50033	-3.42975	4.1904	10.3343	TRUE	6.49553e-09	3.53877e-05	thrombospondin-related apical membrane protein (TRAMP)
PFIT_1421200	594.635	177.023	192.527	417.089	345.319	66.4719	0	75.2295	47.2338	426.335	484.35	534.155	564.487	502.331	8.4329	-2.51454	3.05423	11.3453	TRUE	6.64611e-09	3.62014e-05	tetratricopeptide repeat family protein, putative
PFIT_1035700	385.767	234.295	243.231	615.688	369.745	12.7287	0	44.4538	19.0608	259.704	362.429	354.229	280.136	314.124	8.53292	-3.97011	3.73227	8.31723	TRUE	6.77775e-09	3.69116e-05	probable protein, unknown function
PFIT_0917500	125.747	15.6197	15.799	40.1047	49.3177	1.4143	0	0	0.471432	129.602	135.256	159.48	139.744	141.02	5.62016	-5.73446	7.25403	9.12885	TRUE	6.81985e-09	3.71341e-05	conserved Plasmodium protein, unknown function
PFIT_1207000	3.19696	8.67759	16.5338	13.796	10.5511	1.4143	0	6.83905	2.75111	209.164	256.224	198.838	131.962	199.047	3.46034	-1.80586	5.98219	5.1691	TRUE	7.43893e-09	4.04976e-05	conserved Plasmodium protein, unknown function
PFIT_1123800	8.52524	26.0328	27.9238	28.2337	22.6789	9.90007	25.6176	17.0976	17.5384	304.739	284.323	336.339	258.413	295.953	4.51931	-0.71488	4.40467	3.63529	TRUE	7.45548e-09	4.05802e-05	dynein heavy chain, putative
PFIT_1424300	2619.38	588.341	590.809	1918.29	1429.2	72.1291	153.706	147.039	124.291	1462.65	1884.53	2425.42	2236.22	2002.21	10.4812	-3.5873	4.07347	7.9708	TRUE	8.57057e-09	4.6641e-05	serine/threonine protein phosphatase
PFIT_0406500	666.034	414.789	395.342	967.005	610.793	285.688	76.8528	229.108	197.216	1012.79	1158.25	1176.67	1133.51	1120.31	9.25675	-1.47041	2.34335	8.9175	TRUE	8.63404e-09	4.69778e-05	AAA family ATPase, putative
PFIT_1140400	188.621	45.1235	142.558	392.706	192.252	46.6718	51.2352	30.7757	42.8942	359.282	385.765	407.9	435.119	397.016	7.59917	-2.24094	3.27491	12.8577	TRUE	9.94565e-09	5.41043e-05	adrenodoxin reductase, putative
PFIT_0219100	1113.61	308.922	1690.86	2036.04	1287.36	356.402	512.352	834.364	567.706	2545.5	2344.59	2685.09	2741.38	2579.14	10.3335	-1.17743	2.17659	20.8219	TRUE	1.04878e-08	5.70432e-05	Plasmodium exported protein (PHISTc), unknown function
PFIT_1404200	15.9848	1.73552	3.67419	3.20838	6.15073	1.4143	0	0	0.471432	135.606	131.446	188.104	179.948	158.776	2.58051	-2.70096	7.43141	5.99575	TRUE	1.15938e-08	6.30469e-05	conserved Plasmodium protein, unknown function
PFIT_1300800	3052.04	1112.47	1880.45	5748.13	2948.27	384.688	640.44	721.519	582.216	4036.17	5170.68	5735.65	4981.82	4981.08	11.5262	-2.35241	3.10843	9.1348	TRUE	1.1986e-08	6.51681e-05	erythrocyte binding antigen-140
PFIT_0729900	257.888	175.287	290.628	366.718	272.63	137.187	256.176	194.913	196.092	1009.79	898.214	1079.04	1128.97	1029.01	8.09686	-0.580792	2.49101	3.74767	TRUE	1.24239e-08	6.75364e-05	unspecified product
PFIT_1437200	1504.7	3127.4	1378.55	1036.63	1761.82	4501.7	3022.88	3255.39	3593.32	786.117	798.2	584.248	622.849	697.853	10.7814	1.0335	-2.36817	6.43251	TRUE	1.27608e-08	6.93551e-05	glucose-6-phosphate isomerase
PFIT_1312300	20.2474	12.1486	8.81805	8.34179	12.389	7.07148	0	10.2586	5.77668	247.194	251.938	222.351	218.532	235.004	3.59106	-0.644261	4.92969	2.34361	TRUE	1.30072e-08	7.06809e-05	conserved Plasmodium protein, unknown function
PFIT_0206200.1	164.111	32.9748	62.8286	171.327	107.81	15.5573	0	13.6781	9.74511	187.147	226.697	280.623	252.901	236.842	6.76086	-3.00119	4.12817	8.43768	TRUE	1.53164e-08	8.32142e-05	merozoite surface protein 5
PFIT_1406600	484.873	100.66	101.775	105.556	198.216	176.787	51.2352	51.2928	93.105	660.518	722.476	1076.49	932.166	847.912	7.62693	-0.914714	3.01559	18.1486	TRUE	1.54618e-08	8.39886e-05	ribonucleotide reductase small subunit
PFIT_0813200	2004.5	508.507	528.348	1232.98	1068.58	135.772	179.323	140.2	151.765	1237.47	1570.68	1902.51	1608.51	1579.79	10.0617	-2.85845	3.42231	6.93736	TRUE	1.60817e-08	8.73397e-05	protein phosphatase, putative
PFIT_1315400	158.783	8.67759	44.0902	128.656	85.0516	33.9431	0	20.5171	18.1534	274.716	284.323	356.274	353.088	317.1	6.42242	-1.77165	3.65812	18.3465	TRUE	1.68397e-08	9.14395e-05	ADP-ribosylation factor, putative
PFIT_1011700	566.928	114.544	119.044	347.147	286.916	5.65718	25.6176	6.83905	12.7046	268.711	312.422	432.946	369.3	345.845	8.16501	-5.22596	5.49495	6.75354	TRUE	1.72595e-08	9.37019e-05	conserved Plasmodium protein, unknown function
PFIT_0920600	253.626	32.9748	63.196	192.503	135.575	8.48577	0	3.41952	3.96843	151.119	182.881	281.645	237.013	213.165	7.08666	-4.47779	5.12702	9.27677	TRUE	1.85568e-08	0.000100726	ADP-ribosylation factor, putative
PFIT_0409600	6992.83	12730	9241.68	7081.53	9011.52	13028.5	13910.4	14481.7	13806.8	4343.91	4352	3881.18	3724.12	4075.3	13.1373	0.61563	-1.7603	3.39246	TRUE	1.91229e-08	0.00010378	conserved Plasmodium protein, unknown function
PFIT_0625000	138.535	489.416	191.425	147.906	241.821	585.518	537.97	488.992	537.493	97.0762	95.7269	90.9852	97.9179	95.4265	7.90676	1.16438	-2.4947	7.7094	TRUE	1.97398e-08	0.000107108	oxidoreductase, short-chain dehydrogenase family, putative
PFIT_1015500	126.813	27.7683	51.0712	132.185	84.4594	9.90007	0	6.83905	5.5797	191.65	194.788	210.595	195.187	198.055	6.4093	-3.3938	4.61423	6.24533	TRUE	2.03259e-08	0.000110268	conserved Plasmodium protein, unknown function
PFIT_1140700	17.0505	13.8841	16.5338	23.742	17.8026	5.65718	0	0	1.88573	131.103	147.639	200.883	242.201	180.456	4.1714	-2.39952	5.72395	3.53275	TRUE	2.04254e-08	0.000110787	carbonic anhydrase, putative
PFIT_bin01400	0	0	0	0	0	0	0	0	0	141.611	125.731	118.076	147.85	133.317	-35.6106	2.86702	39.8024	0.0691414	TRUE	2.09239e-08	0.000113471	Plasmodium exported protein (hyp10), unknown function, pseudogene
PFIT_1230400	3043.51	2709.14	2041.75	1946.2	2435.15	2646.15	4380.61	4123.94	3716.9	1005.79	1155.39	1031.51	954.538	1036.81	11.2492	0.604126	-1.83546	3.49283	TRUE	2.12631e-08	0.000115289	protein transport protein Sec13, putative
PFIT_1230900	158.783	52.0655	55.8476	123.202	97.4744	7.07148	0	27.3562	11.4759	232.683	224.315	263.755	255.494	244.062	6.61003	-2.7953	4.11641	7.41213	TRUE	2.13316e-08	0.000115639	conserved Plasmodium protein, unknown function
PFIT_0315300	84.1867	17.3552	16.5338	25.9879	36.0159	15.5573	0	3.41952	6.32559	229.68	216.695	237.686	230.204	228.566	5.16061	-1.86163	4.53749	9.06112	TRUE	2.42414e-08	0.000131388	conserved Plasmodium protein, unknown function
PFIT_0831600	139.601	26.0328	16.9013	38.5006	55.2588	1.4143	0	3.41952	1.61127	149.117	138.59	158.969	136.826	145.875	5.78082	-4.79075	6.19842	8.34121	TRUE	2.425e-08	0.00013141	conserved Plasmodium protein, unknown function
PFIT_0503300	219.525	53.8011	37.4767	39.4631	87.5664	48.086	0	23.9367	24.0076	388.805	321.471	417.101	282.73	352.527	6.44022	-1.39711	3.41827	15.9936	TRUE	2.45354e-08	0.000132933	conserved Plasmodium protein, unknown function
PFIT_1330800	203.54	45.1235	64.2983	148.227	115.297	22.6287	25.6176	3.41952	17.222	207.163	229.554	289.824	254.522	245.266	6.85332	-2.88505	3.96995	9.62446	TRUE	2.66948e-08	0.000144605	conserved Plasmodium protein, unknown function
PFIT_0422100	184.358	79.8338	152.846	244.799	165.459	25.4573	0	13.6781	13.0451	193.652	212.409	295.957	269.112	242.783	7.37708	-3.15804	3.70458	5.47124	TRUE	2.75998e-08	0.000149481	probable protein, unknown function
PFIT_bin09700	3230	6799.76	4253.24	2923.15	4301.54	4282.49	3586.47	3929.03	3932.66	685.538	1009.18	797.398	645.869	784.497	12.0703	-0.127157	-2.32756	4.21531	TRUE	2.86247e-08	0.000155003	erythrocyte membrane protein 1, PfEMP1 (VAR)
PFIT_0830100	11.7222	3.47104	6.61354	5.45424	6.81526	7.07148	0	10.2586	5.77668	252.198	208.599	225.93	221.774	227.125	2.77372	0.172329	4.88126	2.35188	TRUE	2.89433e-08	0.000156699	conserved Plasmodium protein, unknown function
PFIT_0918600	1420.52	209.998	286.587	359.338	569.11	789.177	640.44	471.894	633.837	2615.55	2541.76	2614.04	2685.93	2614.32	9.15114	0.159674	2.04142	27.4472	TRUE	3.08894e-08	0.000167204	telomerase RNA
PFIT_1457600	4.26262	5.20655	3.67419	3.20838	4.08793	1.4143	0	0	0.471432	116.591	114.777	186.06	179.948	149.344	1.97541	-2.09925	7.34649	1.40966	TRUE	3.3279e-08	0.000180106	conserved Plasmodium protein, unknown function
PFIT_0604500	5.32827	6.94207	6.61354	11.2293	7.5283	1.4143	0	0	0.471432	149.617	143.828	149.768	145.58	147.198	2.94303	-3.06646	7.32503	1.34629	TRUE	3.37811e-08	0.000182789	nucleoside diphosphate kinase, putative
PFIT_1433400	234.444	36.4459	27.9238	54.5424	88.3391	8.48577	25.6176	6.83905	13.6475	234.184	200.979	246.376	200.699	220.559	6.45887	-3.26099	4.58702	12.4502	TRUE	3.49672e-08	0.000189173	conserved Plasmodium protein, unknown function
PFIT_0827600	75.6615	1.73552	10.2877	9.94598	24.4077	2.82859	0	0	0.942864	111.087	138.113	192.705	160.495	150.6	4.59773	-3.76446	6.40135	15.4767	TRUE	3.58446e-08	0.000193883	conserved Plasmodium membrane protein, unknown function
PFIT_1018300	42.6262	50.33	58.787	62.5634	53.5767	91.9292	102.47	92.3271	95.5756	579.955	676.28	712.036	632.251	650.131	5.75333	0.799154	2.79208	0.725598	TRUE	3.58483e-08	0.000193883	conserved protein, unknown function
PFIT_1009800	1055	249.915	1085.35	1353.29	935.89	405.903	819.764	612.095	612.587	1948.03	2276.49	2559.85	2927.49	2427.96	9.87406	-0.672254	2.04378	17.7491	TRUE	3.6639e-08	0.000198107	succinate dehydrogenase subunit 4, putative
PFIT_0216100.2	107.631	48.5945	80.0973	294.85	132.793	4.24289	0	10.2586	4.83382	178.64	186.215	228.485	197.133	197.618	7.06235	-4.4549	5.0191	7.2341	TRUE	3.82023e-08	0.000206522	conserved Plasmodium protein, unknown function
PFIT_0206200.2	151.323	34.7104	50.3364	159.456	98.9565	15.5573	0	10.2586	8.60527	160.626	201.455	250.976	240.904	213.49	6.63646	-3.01697	4.11867	8.09479	TRUE	4.85491e-08	0.000262408	merozoite surface protein 5
PFIT_1205500	1180.75	1804.94	1072.13	898.988	1239.2	1234.68	999.087	1302.84	1178.87	309.743	351.951	306.181	271.058	309.733	10.2734	-0.0580026	-1.94076	3.43538	TRUE	4.91422e-08	0.000265564	conserved protein, unknown function
PFIT_0926700	90.5807	32.9748	50.3364	130.902	76.1984	7.07148	0	13.6781	6.91652	181.142	188.12	216.729	212.696	199.672	6.2631	-3.10107	4.47952	5.0914	TRUE	4.91722e-08	0.000265678	conserved Plasmodium membrane protein, unknown function
PFIT_0934300	33.0353	20.8262	17.6361	13.1544	21.163	7.07148	0	27.3562	11.4759	244.192	216.695	312.826	268.788	260.625	4.37934	-0.560561	4.20705	5.13271	TRUE	5.4411e-08	0.000293928	delta tubulin, putative
PFIT_1204600	224.853	53.8011	121.248	145.981	136.471	33.9431	51.2352	58.1319	47.7701	401.315	429.58	377.231	392.644	400.193	7.09791	-1.58474	3.13138	6.03348	TRUE	5.49581e-08	0.000296828	conserved Plasmodium protein, unknown function
PFIT_0202400	62.8736	27.7683	60.2567	164.911	78.9523	26.8716	25.6176	27.3562	26.6151	331.26	313.851	329.182	288.566	315.715	6.32528	-1.57463	3.55174	7.40773	TRUE	5.66158e-08	0.000305725	protein kinase, putative
PFIT_0805700	6.39393	3.47104	3.67419	3.52922	4.26709	4.24289	0	0	1.4143	162.127	156.687	354.229	345.307	254.588	2.07254	-0.722462	6.64209	3.4797	TRUE	5.74561e-08	0.000310206	conserved Plasmodium protein, unknown function
PFIT_1235800	2156.89	3210.71	1420.07	1052.99	1960.16	4575.25	4150.05	3354.55	4026.62	1328.04	1292.55	971.19	1077.42	1167.3	10.9347	1.0401	-1.78592	9.33218	TRUE	6.25887e-08	0.000337854	clustered-asparagine-rich protein
PFIT_0534000	182.227	72.8918	46.2947	52.9383	88.5879	36.7717	0	17.0976	17.9564	279.719	319.566	300.047	263.276	290.652	6.45905	-1.8067	3.53071	8.76048	TRUE	6.83048e-08	0.000368641	conserved Plasmodium protein, unknown function
PFIT_1035300	4096.38	612.638	827.794	1621.84	1789.66	123.044	358.647	379.567	287.086	2818.71	3223.28	4430.67	4143.68	3654.09	10.8055	-2.67556	3.7054	10.8936	TRUE	7.04723e-08	0.000380268	probable protein, unknown function
PFIT_0805600	667.1	98.9245	96.6311	203.411	266.517	15.5573	0	27.3562	14.3045	417.327	466.252	568.913	532.064	496.139	8.05731	-3.86542	4.76273	9.28013	TRUE	7.47342e-08	0.000403191	serine/threonine protein phosphatase, putative
PFIT_0209200	35.1666	64.2142	92.5895	104.272	74.0607	50.9146	51.2352	82.0685	61.4061	472.871	435.772	495.307	548.6	488.137	6.22639	-0.245331	2.95018	4.45559	TRUE	7.48006e-08	0.000403474	unspecified product
PFIT_0629700	2.13131	1.73552	0.734837	0.641676	1.31084	0	0	0	0	152.62	131.446	90.9852	106.672	120.431	0.134289	-28.5498	35.3275	1.31461	TRUE	7.82131e-08	0.000421803	conserved Plasmodium protein, unknown function
PFIT_0508900	635.13	111.073	133.373	256.029	283.901	45.2575	76.8528	88.9076	70.3393	658.016	588.173	650.698	538.224	608.778	8.14894	-2.07255	3.17331	11.4592	TRUE	7.84778e-08	0.000423152	conserved Plasmodium protein, unknown function
PFIT_1006900	221.656	53.8011	28.6587	78.6053	95.6803	1.4143	0	6.83905	2.75111	124.097	136.685	174.303	183.515	154.65	6.57636	-4.91867	5.61538	8.39041	TRUE	8.02763e-08	0.00043277	RING zinc finger protein, putative
PFIT_0916500	458.232	334.955	417.755	431.848	410.697	442.674	358.647	396.665	399.329	1468.65	1486.86	1921.93	1952.85	1707.57	8.68341	-0.0210692	2.07543	1.4314	TRUE	8.28532e-08	0.000446579	conserved Plasmodium protein, unknown function
PFIT_1123500	51.1514	5.20655	10.2877	17.0044	20.9125	5.65718	0	0	1.88573	134.606	152.877	185.548	176.382	162.353	4.3833	-2.61871	5.57848	9.08738	TRUE	8.72285e-08	0.000470075	conserved Plasmodium protein, unknown function
PFIT_0530000	3515.6	1294.7	2220.68	7713.26	3686.06	144.258	358.647	461.636	321.513	3936.09	4863.97	6517.71	4979.55	5074.33	11.8482	-3.5351	3.99594	7.77746	TRUE	8.8759e-08	0.000478234	membrane skeletal protein IMC1-related
PFIT_0216100.1	121.485	59.0076	99.203	338.484	154.545	8.48577	0	13.6781	7.38795	214.668	213.361	254.554	211.399	223.496	7.28012	-3.99868	4.52259	6.89257	TRUE	8.89816e-08	0.000479344	conserved Plasmodium protein, unknown function
PFIT_0809100	184.358	13.8841	24.617	50.3716	68.3078	7.07148	0	3.41952	3.497	144.113	143.828	191.682	197.457	169.27	6.09165	-3.67975	4.99145	12.4663	TRUE	8.94844e-08	0.000481963	conserved Plasmodium membrane protein, unknown function
PFIT_0303400	322.893	48.5945	55.1128	60.9592	121.89	62.229	0	6.83905	23.0227	344.771	354.332	387.454	316.774	350.833	6.92435	-1.88864	3.41884	21.201	TRUE	9.31473e-08	0.000501598	spindle pole body protein, putative
PFIT_1212600	12.7879	3.47104	19.4732	11.2293	11.7404	7.07148	0	3.41952	3.497	201.658	169.07	176.859	197.457	186.261	3.61271	-1.20667	5.13519	3.44245	TRUE	9.6821e-08	0.000521284	unspecified product
PFIT_0708000	331.419	67.6852	92.2221	100.743	148.017	56.5718	76.8528	37.6148	57.0131	401.315	410.054	434.991	408.856	413.804	7.20732	-1.50925	2.99472	10.5112	TRUE	1.02582e-07	0.0005522	Cg1 protein
PFIT_0806500	281.333	183.965	88.5479	80.8512	158.674	330.945	384.264	225.689	313.633	51.5404	49.5303	42.4257	36.3139	44.9526	7.30096	0.962227	-2.77408	6.39738	TRUE	1.05553e-07	0.000568085	tubulin gamma chain
PFIT_0101000	1180.75	498.094	702.137	2279.55	1165.13	32.5288	281.794	106.005	140.109	1216.45	1660.22	1689.36	1363.39	1482.36	10.1873	-3.32539	3.6718	12.0098	TRUE	1.06301e-07	0.000572007	erythrocyte binding antigen-181
PFIT_1022500	363.388	140.577	202.448	410.673	279.271	96.1721	51.2352	116.264	87.8904	504.896	504.352	637.408	624.146	567.7	8.13005	-1.53665	2.55565	6.45328	TRUE	1.07575e-07	0.000578753	conserved Plasmodium membrane protein, unknown function
PFIT_1367800	203.54	34.7104	38.579	55.1841	83.0034	39.6003	0	20.5171	20.0391	285.224	264.321	317.426	326.501	298.368	6.36976	-1.57901	3.43028	13.2898	TRUE	1.07874e-07	0.000580253	DNA repair endonuclease, putative
PFIT_1302200	134.273	187.436	60.6241	58.7133	110.261	315.388	307.411	359.05	327.283	34.5271	48.1016	57.7603	45.3924	46.4453	6.76735	1.59394	-2.82404	5.36621	TRUE	1.11031e-07	0.000597122	conserved Plasmodium protein, unknown function
PFIT_1024600	516.843	249.915	472.5	519.437	439.674	229.116	230.559	225.689	228.454	1039.82	1078.71	1090.29	997.336	1051.54	8.78376	-0.950099	2.20459	2.95434	TRUE	1.21765e-07	0.000654729	glucosamine-fructose-6-phosphate aminotransferase, putative
PFIT_1147400	0	0	0	0	0	0	0	0	0	145.114	112.396	113.476	94.6756	116.415	-34.1679	2.86702	38.1638	0.179688	TRUE	1.33566e-07	0.000718052	conserved Plasmodium protein, unknown function
PFIT_0604700	556.272	317.6	648.494	953.851	619.054	247.502	358.647	273.562	293.237	1225.96	1225.88	1212.97	1238.24	1225.76	9.27814	-1.13801	2.11933	6.11157	TRUE	1.47646e-07	0.000793596	DNA repair-like protein, putative
PFIT_1141300	463.56	175.287	171.952	175.819	246.655	87.6863	76.8528	75.2295	79.9229	467.867	461.966	557.157	529.794	504.196	7.94391	-1.60204	2.636	5.90826	TRUE	1.55816e-07	0.000837356	conserved Plasmodium protein, unknown function
PFIT_0403200	239.772	683.794	398.649	311.534	408.437	1202.15	1408.97	1405.42	1338.85	387.804	340.521	321.515	343.685	348.381	8.66881	1.71381	-1.93811	5.98199	TRUE	1.57966e-07	0.000848752	6-cysteine protein
PFIT_1016300	1255.34	551.895	1623.62	2238.17	1417.26	292.759	845.381	793.329	643.823	2250.27	2169.33	2424.4	2512.79	2339.2	10.4715	-1.19659	1.9169	16.7801	TRUE	1.67478e-07	0.000899693	Plasmodium exported protein (PHISTc), unknown function
PFIT_0606800	267.479	76.3628	126.392	354.526	206.19	67.8862	0	20.5171	29.4678	254.7	309.088	392.054	327.798	320.91	7.69441	-2.34392	2.97554	13.666	TRUE	1.96106e-07	0.00105329	conserved Plasmodium protein, unknown function
PFIT_1317900	429.459	138.841	266.746	460.402	323.862	57.9861	179.323	167.557	134.955	623.489	622.463	738.616	654.948	659.879	8.34413	-1.41296	2.43487	10.7801	TRUE	2.06575e-07	0.00110931	conserved Plasmodium protein, unknown function
PFIT_0402600	303.712	52.0655	67.605	151.115	143.624	9.90007	25.6176	17.0976	17.5384	194.152	213.838	250.465	251.279	227.434	7.16696	-3.35681	4.01925	8.34563	TRUE	2.11961e-07	0.00113802	SET domain protein, putative
PFIT_0106200	54.3484	17.3552	56.5825	83.4179	52.926	19.8001	0	6.83905	8.87973	216.17	232.412	226.441	180.597	213.905	5.74733	-2.03312	4.02645	5.93056	TRUE	2.22702e-07	0.00119546	conserved Plasmodium membrane protein, unknown function
PFIT_0414600	421.999	801.809	222.656	168.761	403.806	937.678	819.764	858.3	871.914	148.116	175.737	205.483	189.027	179.591	8.64927	1.12356	-2.28417	10.0845	TRUE	2.30177e-07	0.00123536	RNA binding protein, putative
PFIT_1145900	1715.7	449.499	271.522	638.467	768.798	29.7002	25.6176	27.3562	27.558	694.545	912.501	1015.66	899.742	880.612	9.58614	-4.77253	4.96875	4.5283	TRUE	2.44898e-07	0.00131412	serine/threonine protein kinase, putative
PFIT_0625700	6032.67	11928.2	6723.39	4768.93	7363.3	12080.9	10733.8	11831.5	11548.7	3570.8	3868.13	4103.02	3522.45	3766.1	12.8457	0.6506	-1.61745	6.2898	TRUE	2.46065e-07	0.00132014	pyruvate kinase
PFIT_0102700	2428.63	959.742	1134.22	3293.08	1953.92	835.849	640.44	410.343	628.877	2507.97	2977.06	3558.65	3472.84	3129.13	10.9329	-1.63427	2.31292	9.89531	TRUE	2.57597e-07	0.00138175	conserved Plasmodium protein, unknown function
PFIT_0107500	4332.95	1312.05	1725.77	6623.06	3498.46	147.087	230.559	328.274	235.306	2853.24	3564.76	5124.31	3877.16	3854.87	11.7727	-3.89679	4.03654	6.13904	TRUE	2.58671e-07	0.00138725	photosensitized INA-labeled protein 1, PhIL1, putative
PFIT_1132100	11.7222	19.0907	4.40902	8.66262	10.9711	33.9431	25.6176	10.2586	23.2731	269.211	290.514	292.379	327.798	294.976	3.343	1.23012	3.63144	5.18672	TRUE	2.62973e-07	0.00141006	conserved Plasmodium protein, unknown function
PFIT_0716100	45.8232	13.8841	42.2531	40.1047	35.5163	48.086	51.2352	44.4538	47.925	416.327	373.859	386.943	415.665	398.198	5.17809	0.379612	3.07968	3.20414	TRUE	2.78634e-07	0.00149376	dynein heavy chain, putative
PFIT_1029600	436.919	152.726	201.345	419.656	302.661	65.0576	51.2352	160.718	92.3368	409.822	489.112	667.566	629.009	548.877	8.24485	-1.60083	2.45642	10.3566	TRUE	2.8888e-07	0.00154839	conserved Plasmodium protein, unknown function
PFIT_0912200	393.227	357.517	260.5	259.237	317.62	374.788	256.176	198.332	276.432	973.264	1146.34	1385.74	1294.01	1199.84	8.30759	-0.169211	2.09028	3.66201	TRUE	2.95523e-07	0.00158371	conserved Plasmodium protein, unknown function
PFIT_1001400	1219.11	614.373	1848.85	2396.34	1519.67	340.845	537.97	615.514	498.11	1978.05	2078.37	2053.3	2141.55	2062.82	10.5717	-1.62921	2.06797	10.2391	TRUE	2.99769e-07	0.00160616	Plasmodium exported protein (PHISTc), unknown function
PFIT_1300500	51.1514	147.519	48.8667	35.2922	70.7073	181.03	128.088	109.425	139.514	7.50589	12.3826	11.2454	11.9966	10.7826	6.12545	1.0174	-3.71025	4.27043	TRUE	3.25622e-07	0.00174436	Plasmodium exported protein (PHISTa-like), unknown function, pseudogene
PFIT_0708800	161.98	38.1814	21.3103	28.5546	62.5065	9.90007	25.6176	10.2586	15.2588	189.649	188.596	224.396	206.535	202.294	5.95257	-2.44791	4.15566	10.7117	TRUE	3.38818e-07	0.00181471	conserved Plasmodium membrane protein, unknown function
PFIT_1235400	231.247	53.8011	48.4993	35.613	92.2901	77.7863	0	17.0976	31.628	297.734	334.806	551.534	503.856	421.982	6.51934	-1.10624	3.30804	17.7031	TRUE	3.38981e-07	0.00181525	ATP synthase subunit beta, mitochondrial
PFIT_0304700	84.1867	13.8841	23.1474	27.5921	37.2026	67.8862	0	17.0976	28.3279	332.261	342.426	337.872	364.76	344.33	5.21299	0.0704831	3.14423	13.6751	TRUE	3.56961e-07	0.00191117	conserved Plasmodium membrane protein, unknown function
PFIT_0110300	190.752	295.038	123.82	93.6847	175.824	441.26	307.411	273.562	340.744	76.0597	64.7704	50.093	47.9863	59.7273	7.44694	0.982972	-2.53058	5.47676	TRUE	3.61598e-07	0.00193563	conserved Plasmodium protein, unknown function
PFIT_0103300	434.787	76.3628	139.987	300.946	238.021	72.1291	0	54.7124	42.2805	325.255	377.669	473.328	471.108	411.84	7.89778	-2.12651	2.91478	13.1734	TRUE	3.71362e-07	0.00198753	novel putative transporter 1
PFIT_0212200	115.091	86.7759	61.7263	83.4179	86.7527	91.9292	51.2352	51.2928	64.8191	388.305	374.335	539.777	559.299	465.429	6.43318	-0.310841	2.74021	2.94444	TRUE	3.73589e-07	0.00199908	multidrug efflux pump, putative
PFIT_0406600	274.939	121.486	234.781	475.161	276.592	46.6718	128.088	85.4881	86.7493	412.324	413.388	518.82	485.699	457.558	8.11872	-1.90554	2.62467	8.46819	TRUE	3.85005e-07	0.00205978	conserved Plasmodium protein, unknown function
PFIT_0813700	338.878	782.719	266.746	198.92	396.816	1882.43	1024.7	957.466	1288.2	157.624	156.687	114.498	117.048	136.464	8.62863	1.7089	-3.24532	4.91462	TRUE	3.86734e-07	0.00206864	dihydropteroate synthetase
PFIT_1135900	6.39393	5.20655	19.8406	26.6295	14.5177	9.90007	25.6176	10.2586	15.2588	209.164	180.024	232.575	262.303	221.016	3.94481	-0.433518	4.27687	5.58163	TRUE	3.97165e-07	0.00212404	conserved Plasmodium protein, unknown function, pseudogene
PFIT_1136300	110.828	13.8841	19.4732	25.9879	42.5433	24.043	25.6176	6.83905	18.8332	259.203	220.505	250.976	238.31	242.249	5.40216	-1.2649	3.78306	12.0666	TRUE	4.05824e-07	0.00216994	conserved Plasmodium protein, unknown function
PFIT_1352100	1120	270.741	1292.21	1500.56	1045.88	226.287	512.352	721.519	486.72	1749.37	1750.23	1812.04	1830.29	1785.48	10.0341	-1.12818	1.89624	21.2275	TRUE	4.23503e-07	0.00226405	conserved Plasmodium protein, unknown function
PFIT_0703700	1469.54	343.633	322.961	785.732	730.466	117.387	25.6176	37.6148	60.2063	720.065	903.452	1006.97	967.507	899.499	9.5127	-3.41451	3.7148	8.1966	TRUE	4.27143e-07	0.00228308	conserved Plasmodium protein, unknown function
PFIT_0204400	17.0505	6.94207	1.83709	3.52922	7.33972	0	0	0	0	90.5711	112.396	103.764	99.5391	101.567	2.80188	-29.7747	33.6391	4.17233	TRUE	4.27906e-07	0.00228673	conserved Plasmodium protein, unknown function
PFIT_1034800	1422.65	482.474	331.044	766.803	750.743	25.4573	51.2352	51.2928	42.6618	576.452	806.297	716.125	567.729	666.651	9.55197	-4.23698	4.06576	4.64909	TRUE	4.29533e-07	0.00229499	merozoite surface protein 3
PFIT_0701400	2736.6	7280.5	2575.97	2448.31	3760.35	14688.9	7967.08	7704.18	10120	1243.98	1271.6	1126.07	1076.45	1179.52	11.8763	1.42957	-3.10188	4.25495	TRUE	4.37937e-07	0.00233946	Plasmodium exported protein, unknown function
PFIT_0422800	6643.29	3967.39	7755.84	11067.6	7358.54	3668.68	3330.29	3696.5	3565.16	10990.6	12414.5	11314.9	10791.4	11377.8	12.8456	-1.0435	1.67179	6.66122	TRUE	4.47679e-07	0.00239105	Plasmodium exported protein (PHISTb), unknown function
PFIT_1405700	426.262	156.197	419.225	652.263	413.487	151.33	153.706	133.361	146.132	534.419	592.935	872.538	844.623	711.129	8.69751	-1.51904	2.2956	8.83521	TRUE	4.54875e-07	0.00242903	conserved Plasmodium protein, unknown function
PFIT_1028300	199.277	43.388	51.806	145.981	110.113	11.3144	51.2352	23.9367	28.8288	194.653	209.075	294.935	263.924	240.647	6.78664	-2.45559	3.57981	9.66627	TRUE	4.6e-07	0.00245594	conserved Plasmodium protein, unknown function
PFIT_0413400	52.2171	19.0907	41.8857	134.11	61.8259	4.24289	0	10.2586	4.83382	122.596	133.827	171.747	188.379	154.137	5.96936	-3.36059	4.65956	7.16918	TRUE	4.64909e-07	0.00248168	conserved Plasmodium protein, unknown function
PFIT_0937000	239.772	843.462	336.188	262.766	420.547	1053.65	973.469	1094.25	1040.46	289.227	272.417	268.355	280.46	277.615	8.70798	1.32014	-1.91116	9.77597	TRUE	4.84225e-07	0.00258431	ring-exported protein 4
PFIT_0316100	197.146	59.0076	83.0366	201.486	135.169	46.6718	51.2352	13.6781	37.195	252.198	250.033	347.073	338.822	297.031	7.08484	-1.98283	3.11258	8.51207	TRUE	4.96849e-07	0.00265119	mitochondrial ribosomal protein L27 precursor, putative
PF_apicoplast_genome_104600	46.8888	3.47104	8.08321	8.34179	16.6962	7.07148	0	0	2.35716	150.118	130.017	162.547	166.331	152.253	4.04582	-1.99616	5.20074	11.262	TRUE	5.05909e-07	0.00269902	RNA polymerase beta subunit, putative
PFIT_0819500	383.636	676.852	202.448	175.819	359.689	1060.72	486.735	577.899	708.452	72.0565	71.438	53.671	57.0647	63.5576	8.48701	0.99565	-3.49288	4.47254	TRUE	5.16362e-07	0.00275427	ClpB protein, putative
PFIT_0724500	18366.6	60253.7	71398.6	41263	47820.5	74274.6	30228.8	26586.8	43696.7	2228.75	2696.07	5119.71	2881.77	3231.57	15.5453	-0.129883	-3.75745	4.96887	TRUE	5.16797e-07	0.00275608	28S ribosomal RNA
PFIT_0608200	61.808	15.6197	17.2687	17.0044	27.9252	26.8716	0	0	8.9572	241.69	209.551	198.327	213.02	215.647	4.79034	-0.9772	3.93938	12.7982	TRUE	5.39453e-07	0.00287636	conserved Plasmodium protein, unknown function
PFIT_0208800	109.762	27.7683	32.7003	64.1676	58.5996	7.07148	0	13.6781	6.91652	171.635	157.164	199.35	167.952	174.025	5.87463	-2.71266	4.28111	5.08437	TRUE	5.86106e-07	0.00312453	conserved Plasmodium protein, unknown function
PFIT_0724600	18463.5	59833.7	71234.4	41383.6	47728.8	73148.8	28743	26436.3	42776	2228.75	2672.26	5011.34	2890.85	3200.8	15.5426	-0.157821	-3.74054	4.9018	TRUE	5.9713e-07	0.0031827	28S ribosomal RNA
PFIT_1124100	244.035	52.0655	90.0176	147.265	133.346	21.2144	25.6176	10.2586	19.0302	174.637	190.025	227.463	225.341	204.366	7.06188	-2.93616	3.54941	6.30997	TRUE	6.17061e-07	0.00328832	leucine-rich repeat protein
PFIT_0826700	1120	885.114	580.154	416.768	750.51	2064.87	1204.03	1463.56	1577.48	489.884	472.443	381.831	385.511	432.418	9.54916	1.08851	-1.88151	6.60347	TRUE	6.19722e-07	0.00330188	DnaJ protein, putative
PFIT_0204300	8.52524	5.20655	11.39	8.02095	8.28568	1.4143	0	0	0.471432	126.599	110.491	132.9	102.133	118.031	3.08306	-3.21698	7.01677	1.2542	TRUE	6.36947e-07	0.00339302	conserved Plasmodium protein, unknown function
PFIT_1347800	280.267	62.4787	32.7003	63.8467	109.823	16.9715	0	3.41952	6.79702	183.144	187.168	270.4	276.569	229.32	6.7742	-3.41123	4.47839	10.5343	TRUE	6.54468e-07	0.0034857	conserved Plasmodium protein, unknown function
PFIT_1210500	33.0353	6.94207	14.3293	11.871	16.5444	14.143	0	10.2586	8.13384	128.601	196.216	258.132	236.365	204.829	4.04856	-0.536351	4.16619	5.20409	TRUE	6.66336e-07	0.00354824	GPI mannosyltransferase I
PFIT_0700900	208.868	62.4787	346.476	502.111	279.984	97.5864	102.47	150.459	116.839	602.973	594.84	612.361	586.859	599.258	8.14123	-1.24691	2.3327	14.9466	TRUE	6.97636e-07	0.00371421	Plasmodium exported protein (hyp12), unknown function
PFIT_0308200	274.939	62.4787	94.0592	254.745	171.556	49.5003	51.2352	58.1319	52.9558	310.744	344.331	390.521	413.071	364.667	7.42808	-1.69673	2.77921	8.78935	TRUE	6.99133e-07	0.00372149	conserved Plasmodium protein, unknown function
PFIT_0607230	95.9089	107.602	90.385	61.28	88.794	151.33	25.6176	75.2295	84.0589	587.461	588.649	508.597	530.119	553.706	6.46333	0.175181	2.47445	4.96537	TRUE	7.09924e-07	0.00377821	conserved Plasmodium protein, unknown function
PFIT_1122600	44.7575	8.67759	28.6587	33.0463	28.785	7.07148	25.6176	27.3562	20.0151	254.7	176.69	269.889	254.198	238.869	4.86941	-0.808165	3.83885	6.37143	TRUE	7.23281e-07	0.00384858	petidase, M16 family
PFIT_1034700	3854.47	853.875	806.484	2143.52	1914.59	83.4434	128.088	164.137	125.223	1607.76	2079.32	2653.91	2013.15	2088.54	10.9028	-3.94555	4.07098	5.46143	TRUE	7.32834e-07	0.00389868	glutamate-rich protein
PFIT_0302300	4.26262	1.73552	8.81805	4.17089	4.74677	2.82859	0	10.2586	4.36239	177.139	153.83	167.658	175.733	168.59	2.35345	0.0509386	4.99302	3.45277	TRUE	7.80101e-07	0.00414936	unspecified product
PFIT_0706100	489.136	116.28	81.5669	111.01	199.498	70.7148	25.6176	34.1952	43.5092	463.364	426.723	457.482	422.798	442.592	7.63648	-2.00903	3.16235	11.1885	TRUE	7.83045e-07	0.00416424	conserved Plasmodium protein, unknown function
PFIT_1458400	439.05	324.542	154.683	110.368	257.161	847.163	537.97	779.651	721.595	180.642	187.644	188.104	166.007	180.599	7.99722	1.52306	-2.02384	9.59946	TRUE	7.99934e-07	0.00425325	thioredoxin 1
PFIT_1022600	65.0049	105.867	91.8547	88.5513	87.8194	67.8862	51.2352	78.649	65.9235	466.866	431.485	428.857	451.006	444.554	6.45438	-0.336042	2.67789	0.922132	TRUE	8.50234e-07	0.00451985	dynein heavy chain, putative
PFIT_1246400	9346.86	1487.34	1899.92	4990.95	4431.27	992.835	486.735	485.572	655.047	5423.76	6326.55	8949.26	8399.22	7274.7	12.1135	-2.74322	3.45835	8.71113	TRUE	8.56844e-07	0.00455412	actin I
PFIT_1332600	831.211	1338.08	532.022	336.88	759.549	1711.3	2382.44	1730.28	1941.34	546.429	477.206	607.761	613.77	561.291	9.56387	1.34727	-1.77846	10.7925	TRUE	8.78798e-07	0.00466993	transmembrane protein Tmp21 homologue, putative
PFIT_1144200	24.5101	8.67759	13.2271	14.4377	15.2131	5.65718	0	3.41952	3.02557	166.13	122.873	164.591	153.362	151.739	3.9332	-1.76641	5.07864	1.79249	TRUE	8.84831e-07	0.00470111	conserved Plasmodium protein, unknown function
PFIT_1329400	91.6463	85.0404	64.2983	74.1136	78.7746	52.3289	51.2352	64.9709	56.1784	359.282	424.342	428.346	375.46	396.857	6.29415	-0.458252	2.79654	0.64608	TRUE	9.65206e-07	0.00512718	conserved Plasmodium protein, unknown function
PFIT_0628300	253.626	312.393	86.3434	78.6053	182.742	878.277	435.499	413.762	575.846	54.5428	60.9604	49.0707	43.447	52.0052	7.50693	1.67612	-3.48291	5.06891	TRUE	9.65379e-07	0.00512718	RNA binding protein, putative
PFIT_0829800	147.06	196.114	171.585	186.086	175.211	141.43	102.47	167.557	137.152	681.034	669.612	709.991	700.664	690.326	7.45228	-0.282663	2.26152	0.824227	TRUE	9.68176e-07	0.00514101	conserved Plasmodium protein, unknown function
PFIT_1421000	1738.08	2386.34	716.466	1009.36	1462.56	1562.8	1844.47	2277.4	1894.89	290.228	392.909	482.528	397.508	390.793	10.5128	0.375369	-2.27793	6.08834	TRUE	9.69374e-07	0.00514641	splicing factor 3B subunit 4, putative
PFIT_1149300.1	869.574	1758.08	1296.25	1063.9	1246.95	3194.89	1946.94	2592	2577.94	778.111	796.295	866.404	890.664	832.869	10.2831	1.06014	-1.64122	4.3686	TRUE	9.76759e-07	0.00518463	Plasmodium exported protein, unknown function
PFIT_1238600	459.297	175.287	321.859	767.444	430.972	243.259	281.794	160.718	228.59	816.14	906.31	1032.02	935.084	922.388	8.75728	-0.975312	2.06727	10.9001	TRUE	9.84565e-07	0.00522509	protein kinase 2
PFIT_1462600	830.145	201.32	241.761	653.868	481.774	48.086	153.706	64.9709	88.9209	511.902	604.365	876.116	673.105	666.372	8.91321	-2.70233	3.16929	8.97986	TRUE	1.03142e-06	0.00547271	conserved Plasmodium protein, unknown function
PFIT_1337800	788.585	284.625	282.545	723.49	519.811	130.115	0	54.7124	61.6092	421.831	528.165	599.582	552.49	525.517	9.02283	-2.73749	2.75229	11.9419	TRUE	1.06097e-06	0.00562844	conserved Plasmodium protein, unknown function
PFIT_0210000	102.303	17.3552	29.3935	80.5303	57.3955	14.143	25.6176	6.83905	15.5332	167.632	159.069	238.197	207.508	193.101	5.85144	-2.21851	3.96033	7.51376	TRUE	1.06743e-06	0.00566164	syntaxin, Qa-SNARE family
PFIT_1149300.2	821.62	1839.65	1259.14	1039.51	1239.98	2974.26	2151.88	2561.22	2562.46	761.598	822.966	875.094	864.725	831.096	10.2747	1.056	-1.63183	4.54317	TRUE	1.15349e-06	0.00611698	Plasmodium exported protein, unknown function
PFIT_1024900	520.04	116.28	72.7489	190.899	224.992	8.48577	0	6.83905	5.10827	229.68	241.46	319.471	287.918	269.632	7.81283	-4.98131	5.24335	5.42111	TRUE	1.15574e-06	0.00612775	conserved Plasmodium membrane protein, unknown function
PFIT_1426600	18.1161	31.2393	13.2271	12.8335	18.854	21.2144	0	23.9367	15.0504	231.682	248.128	299.024	197.457	244.073	4.18282	0.135533	3.61262	3.56005	TRUE	1.15708e-06	0.00613367	zinc finger protein, putative
PFIT_0402800	68.2019	15.6197	11.0226	10.9085	26.4382	4.24289	0	3.41952	2.55414	160.626	131.446	114.498	138.123	136.173	4.70418	-2.81958	5.20472	6.83674	TRUE	1.1639e-06	0.00616866	transcription factor with AP2 domain(s), putative
PFIT_1239900	6.39393	6.94207	7.71579	5.13341	6.5463	2.82859	25.6176	3.41952	10.6219	155.122	163.831	167.147	167.952	163.513	2.70277	-0.522156	5.17268	2.13926	TRUE	1.16751e-06	0.00618664	erythrocyte membrane protein 1 (PfEMP1), pseudogene
PFIT_0215800	179.03	52.0655	35.2722	34.9713	75.3348	74.9577	0	34.1952	36.3843	367.288	290.514	377.231	351.791	346.706	6.22112	-0.627721	2.84416	15.0371	TRUE	1.2174e-06	0.00644976	vacuolar protein-sorting protein VPS45, putative
PFIT_0112400	3.19696	3.47104	7.34837	10.2668	6.0708	7.07148	25.6176	6.83905	13.176	200.657	209.075	211.617	137.474	189.706	2.70937	0.376138	4.48184	3.16161	TRUE	1.34537e-06	0.00712644	RESA-like protein with DnaJ domain, putative
PFIT_0619300	267.479	45.1235	67.2376	185.765	141.401	15.5573	0	13.6781	9.74511	144.613	183.834	197.305	215.614	185.342	7.14647	-3.40069	3.78845	8.18379	TRUE	1.34676e-06	0.00713245	merozoite surface protein 10
PFIT_1221200	26.6414	10.4131	16.1664	15.0794	17.0751	43.8432	0	0	14.6144	241.69	221.458	266.311	255.819	246.319	4.09937	0.346567	3.49847	12.3527	TRUE	1.43608e-06	0.00760406	conserved Plasmodium protein, unknown function
PFIT_1300400	341.01	1030.9	348.313	236.137	489.089	762.305	973.469	1049.79	928.523	146.615	163.355	163.569	125.478	149.754	8.92971	0.926015	-2.62956	6.33891	TRUE	1.47442e-06	0.00780555	glycophorin binding protein
PFIT_1013300	455.035	152.726	110.226	232.287	237.568	11.3144	51.2352	10.2586	24.2694	195.654	221.934	268.355	237.013	230.739	7.89135	-4.00523	3.96401	6.3717	TRUE	1.50687e-06	0.00797587	conserved Plasmodium protein, unknown function
PFIT_1023600	49.0201	20.8262	35.2722	52.9383	39.5142	25.4573	0	0	8.48577	180.642	186.215	219.796	180.921	191.893	5.31781	-1.57985	3.84613	9.09573	TRUE	1.51689e-06	0.00802739	conserved Plasmodium protein, unknown function
PFIT_0608800	481.676	241.237	462.947	467.461	413.33	87.6863	102.47	198.332	129.496	603.474	521.497	624.118	663.702	603.198	8.69429	-1.6369	2.17916	5.10899	TRUE	1.51886e-06	0.00803628	conserved Plasmodium protein, unknown function
PFIT_1345900	10.6565	1.73552	8.45063	6.7376	6.89507	1.4143	0	10.2586	3.89095	160.126	145.733	177.37	129.693	153.23	2.83632	-0.68133	5.10439	4.55259	TRUE	1.54488e-06	0.00817243	transmission blocking target antigen precursor
PFIT_1435900	188.621	444.293	130.066	124.485	221.866	610.976	435.499	311.177	452.551	60.5475	66.1992	64.9164	61.604	63.3168	7.78565	1.04213	-2.84335	5.22136	TRUE	1.55081e-06	0.00820221	mitochondrial import inner membrane translocase subunit TIM17, putative (TIM17)
PFIT_1200900	3136.22	1948.99	4020.66	4777.92	3470.95	1415.71	1870.09	1771.31	1685.7	4834.29	5400.71	5273.05	5228.56	5184.15	11.762	-1.05137	1.6293	5.63732	TRUE	1.58818e-06	0.00839832	Plasmodium exported protein (PHISTa-like), unknown function
PFIT_0505800	921.791	1367.59	662.088	497.62	862.272	1465.21	1537.06	1504.59	1502.29	447.851	452.441	470.772	486.996	464.515	9.74836	0.802944	-1.69166	5.77547	TRUE	1.68047e-06	0.00888465	small ubiquitin-related modifier, putative
PFIT_1108900	1057.13	354.046	325.165	713.223	612.391	110.315	76.8528	119.683	102.284	569.947	638.179	855.159	726.279	697.391	9.25854	-2.5138	2.7011	5.73506	TRUE	1.7602e-06	0.0093044	conserved Plasmodium protein, unknown function
PFIT_0820400	1008.11	2197.17	1328.95	1016.74	1387.74	1468.04	2075.03	1856.8	1799.96	489.384	600.555	634.341	537.252	565.383	10.4369	0.36725	-1.66109	5.43048	TRUE	1.80625e-06	0.00954605	protein kinase c inhibitor-like protein, putative
PFIT_0101600	141.732	43.388	23.8822	25.3462	58.5871	28.2859	51.2352	17.0976	32.2063	267.21	246.699	275	259.385	262.074	5.85454	-1.12116	3.30043	10.6675	TRUE	1.86368e-06	0.0098477	conserved Plasmodium protein, unknown function
PFIT_1222800	4267.95	689.001	696.993	1701.4	1838.84	70.7148	128.088	167.557	122.12	1933.52	2275.06	2779.14	2621.41	2402.28	10.8445	-3.92748	4.31313	6.21908	TRUE	1.95026e-06	0.0103032	cAMP-dependent protein kinase regulatory subunit
PFIT_0321200	469.954	76.3628	68.3399	99.7806	178.609	29.7002	25.6176	30.7757	28.6978	363.285	356.714	437.547	388.105	386.413	7.47816	-2.59334	3.70918	9.18362	TRUE	1.99316e-06	0.0105279	conserved Plasmodium protein, unknown function
PFIT_0926900	303.712	131.899	205.387	496.978	284.494	41.0146	76.8528	82.0685	66.6453	336.764	371.001	382.342	344.334	358.61	8.15806	-2.19769	2.52585	7.44031	TRUE	2.07135e-06	0.0109388	conserved Plasmodium protein, unknown function
PFIT_1125800	872.771	1549.82	1371.21	1255.76	1262.39	1971.53	1383.35	1689.24	1681.37	488.383	556.264	649.164	499.965	548.444	10.3017	0.425327	-1.6279	2.94698	TRUE	2.23607e-06	0.0118065	60S ribosomal protein L35, putative
PFIT_0723000	214.197	121.486	120.881	277.204	183.442	21.2144	51.2352	75.2295	49.2264	260.705	270.036	373.653	341.416	311.452	7.52314	-1.98717	2.74697	6.84369	TRUE	2.25652e-06	0.0119122	kelch protein, putative
PFIT_0207400.2	98.0403	26.0328	30.1283	32.7255	46.7317	15.5573	0	3.41952	6.32559	167.632	157.64	169.192	154.658	162.28	5.54165	-2.26455	4.06518	6.03242	TRUE	2.32945e-06	0.0122948	conserved Plasmodium protein, unknown function
PFIT_0211200	2275.17	4003.84	2121.48	1711.35	2527.96	3603.62	3996.35	4281.24	3960.41	1382.58	1415.9	1399.54	1284.61	1370.66	11.3025	0.648379	-1.53028	5.15305	TRUE	2.36454e-06	0.0124777	asparagine--tRNA ligase, putative
PFIT_1137900	217.394	38.1814	53.6431	102.026	102.811	4.24289	0	17.0976	7.1135	124.598	127.16	143.123	160.819	138.925	6.68461	-3.57483	4.00861	8.57654	TRUE	2.50262e-06	0.0132038	conserved Plasmodium protein, unknown function
PFIT_0827800	585.045	626.522	910.096	889.684	752.837	661.89	614.823	731.778	669.497	2334.83	2109.33	2152.46	2268.65	2216.32	9.55819	-0.160815	1.71658	1.88955	TRUE	2.51797e-06	0.0132823	conserved Plasmodium protein, unknown function
PFIT_0720000	515.777	623.051	286.587	201.486	406.725	489.346	691.676	591.577	590.866	137.608	149.544	167.658	151.74	151.637	8.66156	0.523357	-1.94046	6.47093	TRUE	2.64868e-06	0.0139692	conserved Plasmodium protein, unknown function
PFIT_0308600	302.646	79.8338	189.221	277.204	212.226	11.3144	25.6176	30.7757	22.5692	145.114	158.116	238.197	184.163	181.398	7.73404	-3.40252	3.17146	6.71702	TRUE	2.66264e-06	0.0140401	conserved Plasmodium protein, unknown function
PFIT_1001100	26684	38236.9	18721.8	19872.7	25878.9	48538.6	53259	49415.5	50404.4	13835.4	17173.7	21051.3	21907	18491.8	14.6594	0.961736	-1.44649	5.9572	TRUE	2.67807e-06	0.0141188	early transcribed membrane protein 10.1
PFIT_0721300	9.59089	3.47104	5.51128	10.2668	7.21001	1.4143	0	0	0.471432	111.087	97.1557	103.253	108.293	104.947	2.88277	-3.02362	6.85439	1.69579	TRUE	2.70534e-06	0.0142598	conserved Plasmodium protein, unknown function
PFIT_0101200	429.459	133.635	607.343	1005.51	543.986	77.7863	153.706	256.464	162.652	791.121	978.7	885.828	841.381	874.257	9.09218	-1.75396	2.43369	14.5854	TRUE	2.73189e-06	0.0143971	merozoite-associated tryptophan-rich antigen, putative
PFIT_1228200	100.172	36.4459	22.0451	42.3506	50.2533	41.0146	0	10.2586	17.091	217.17	267.178	201.394	257.116	235.715	5.64165	-1.04167	3.28104	9.01711	TRUE	2.73815e-06	0.0144273	RNA pseudouridylate synthase, putative
PFIT_0316600	2059.91	3991.69	1375.62	1016.41	2110.91	6054.6	4124.44	3976.91	4718.65	979.268	977.272	1139.36	1231.11	1081.75	11.0424	1.16379	-2.12698	7.48618	TRUE	2.82332e-06	0.0148732	formate-nitrite transporter, putative
PFIT_0511100	2444.61	3845.91	1798.15	1531.36	2405.01	4225.91	5815.2	4606.1	4882.4	1624.77	1641.64	1790.06	1780.36	1709.21	11.2303	1.01798	-1.50918	6.76376	TRUE	2.8314e-06	0.014913	translationally-controlled tumor protein homolog (TCTP)
PFIT_0932600	985.731	234.295	282.178	477.086	494.822	101.829	128.088	102.586	110.834	636.499	718.19	777.463	712.661	711.203	8.95084	-2.20358	2.72685	6.66348	TRUE	2.83886e-06	0.0149495	Protein MAM3, putative
PFIT_0113200	1.06565	1.73552	0.734837	0.962514	1.12463	16.9715	0	0	5.65718	193.152	164.307	166.125	179.948	175.883	-0.00810443	3.19452	4.27207	5.74877	TRUE	2.88603e-06	0.0151949	erythrocyte membrane protein 1 (PfEMP1), exon2, pseudogene
PFIT_0821500	168.373	67.6852	127.862	281.696	161.404	41.0146	0	78.649	39.8879	256.701	268.607	396.655	340.443	315.601	7.34399	-1.7	2.65802	10.5575	TRUE	2.92303e-06	0.0153868	conserved Plasmodium protein, unknown function
PFIT_1353700	451.838	744.537	386.524	295.171	469.518	811.806	512.352	543.704	622.621	159.125	182.881	180.437	167.303	172.437	8.87022	0.435042	-1.87541	4.78273	TRUE	2.95964e-06	0.0155766	adenylosuccinate synthetase
PFIT_0321400	103.369	19.0907	12.8597	21.817	39.284	9.90007	0	0	3.30002	132.104	119.063	154.368	127.747	133.321	5.28418	-2.79438	4.56888	11.1501	TRUE	3.03301e-06	0.0159597	conserved Plasmodium protein, unknown function
PFIT_0322300	21.3131	13.8841	8.45063	11.2293	13.7193	9.90007	0	10.2586	6.71955	154.121	154.306	204.461	176.706	172.399	3.74974	-0.550875	4.23074	2.03581	TRUE	3.0696e-06	0.0161492	conserved Plasmodium protein, unknown function
PFIT_0415400	1784.97	2056.59	1267.96	1057.48	1541.75	2917.69	2587.38	2407.34	2637.47	798.126	876.782	947.166	978.206	900.07	10.5888	0.77733	-1.55222	3.5397	TRUE	3.18015e-06	0.0167276	small GTP-binding protein sar1
PFIT_0716500	39.4292	15.6197	24.617	42.6714	30.5843	2.82859	0	6.83905	3.22255	110.587	120.016	139.034	141.689	127.831	4.94742	-2.92822	4.97901	2.20353	TRUE	3.26942e-06	0.0171939	cysteine repeat modular protein 2
PFIT_0320400	99.1059	76.3628	127.494	203.411	126.594	39.6003	0	17.0976	18.8993	200.157	227.649	235.641	211.075	218.631	6.99296	-2.27486	3.05421	5.416	TRUE	3.35008e-06	0.0176147	oocyst capsule protein
PFIT_1312000	1143.45	275.947	257.928	532.912	552.559	36.7717	25.6176	34.1952	32.1948	503.395	578.171	581.692	501.262	541.13	9.10987	-4.02602	3.99596	4.08729	TRUE	3.43892e-06	0.0180784	conserved Plasmodium protein, unknown function
PFIT_0904500	17.0505	10.4131	30.1283	15.4002	18.248	11.3144	0	6.83905	6.05114	170.634	151.449	159.991	176.706	164.695	4.21851	-1.10008	4.24529	2.35106	TRUE	3.45082e-06	0.0181375	conserved protein, unknown function
PFIT_1435600	338.878	98.9245	74.9534	182.557	173.828	8.48577	25.6176	27.3562	20.4865	165.13	180.976	246.376	242.201	208.671	7.4409	-3.31106	3.57539	7.31911	TRUE	3.53759e-06	0.01859	conserved Plasmodium membrane protein, unknown function
PFIT_0908400	685.216	79.8338	93.6918	174.857	258.4	16.9715	0	13.6781	10.2165	351.776	379.574	454.415	449.061	408.706	8.01285	-4.2516	4.91369	7.24334	TRUE	3.53853e-06	0.0185915	conserved Plasmodium protein, unknown function
PFIT_0614300	80.9898	43.388	23.1474	20.2128	41.9345	28.2859	25.6176	10.2586	21.3874	215.669	228.125	228.996	223.396	224.047	5.36693	-0.97496	3.41568	5.79966	TRUE	3.77826e-06	0.0198472	GPI-anchored wall transfer protein 1, putative (GWT1)
PFIT_1321600	4.26262	1.73552	7.71579	8.98346	5.67435	0	0	3.41952	1.13984	101.079	106.204	123.699	103.754	108.684	2.59902	-2.48704	6.65196	3.83022	TRUE	3.84818e-06	0.0202106	conserved Plasmodium protein, unknown function
PFIT_0613700	169.439	43.388	33.8025	64.4884	77.7795	9.90007	0	3.41952	4.43986	101.58	117.635	142.612	138.771	125.149	6.27797	-3.50905	4.19873	6.30079	TRUE	3.85983e-06	0.020268	conserved Plasmodium protein, unknown function
PFIT_0613000	369.782	90.2469	123.453	333.992	229.369	97.5864	25.6176	30.7757	51.3266	293.23	336.235	380.298	334.283	336.011	7.8454	-1.91889	2.46585	12.2631	TRUE	3.87943e-06	0.020367	thiamin-phosphate pyrophosphorylase, putative
PFIT_0803500	3.19696	10.4131	8.81805	5.13341	6.89038	19.8001	0	0	6.60005	164.629	140.971	182.993	220.153	177.187	2.75702	0.631508	4.08081	7.86425	TRUE	3.91626e-06	0.0205564	Plasmodium exported protein, unknown function, pseudogene
PFIT_0514800	7.45958	20.8262	23.8822	24.0628	19.0577	16.9715	25.6176	13.6781	18.7558	211.166	192.406	229.508	215.938	212.254	4.27115	-0.217971	3.67648	2.44762	TRUE	4.07695e-06	0.0213958	conserved Plasmodium protein, unknown function
PFIT_0706700	157.717	67.6852	71.2792	68.6593	91.3352	55.1575	0	37.6148	30.9241	281.721	263.368	309.247	293.754	287.023	6.5098	-1.16037	2.8156	5.91861	TRUE	4.1798e-06	0.0219314	RAP protein, putative
PFIT_0807500	386.833	355.781	633.062	960.268	583.986	161.23	281.794	400.084	281.036	970.261	1037.28	1043.77	971.722	1005.76	9.19434	-1.07532	1.85503	9.61618	TRUE	4.58372e-06	0.0240462	conserved Plasmodium protein, unknown function
PFIT_1305200	131.076	8.67759	15.0642	21.1753	43.9982	7.07148	0	0	2.35716	127.1	117.635	110.409	103.754	114.724	5.45241	-3.40953	4.79903	13.6163	TRUE	4.60947e-06	0.0241766	conserved Plasmodium protein, unknown function
PFIT_1247900	67.1363	5.20655	7.71579	19.2503	24.8272	1.4143	0	0	0.471432	69.0542	78.1055	109.387	104.078	90.1562	4.62935	-4.76869	6.63386	7.73133	TRUE	4.693e-06	0.0246101	conserved Plasmodium protein, unknown function
PFIT_1252500	358.06	534.54	473.97	489.92	464.122	2984.16	1537.06	1480.65	2000.62	313.746	341.474	305.158	316.45	319.207	8.85823	2.11343	-2.65331	1.58972	TRUE	4.78382e-06	0.0250815	conserved Plasmodium protein, unknown function
PFIT_0604800	882.362	279.418	1226.08	1939.14	1081.75	207.901	666.058	666.807	513.589	1826.93	2044.56	2488.29	1922.04	2070.46	10.082	-1.12367	2.05738	18.0099	TRUE	4.83633e-06	0.025352	long chain polyunsaturated fatty acid elongation enzyme, putative
PFIT_0612300	875.968	118.015	122.718	307.042	355.936	18.3858	0	23.9367	14.1075	396.311	435.772	560.224	524.607	479.228	8.47525	-4.31071	4.74004	6.88206	TRUE	5.0266e-06	0.0263444	rhoptry protein (ROP14)
PFIT_1469000	1107.22	307.187	363.744	649.376	606.881	125.872	0	51.2928	59.055	541.425	582.934	584.759	563.514	568.158	9.2455	-3.05423	2.95888	10.0944	TRUE	5.02718e-06	0.0263444	rab GTPase activator, putative
PFIT_0522600	778.994	152.726	146.233	213.036	322.747	32.5288	0	51.2928	27.9405	448.852	457.679	524.954	519.419	487.726	8.33342	-3.22781	3.82433	8.21371	TRUE	5.49829e-06	0.0288055	conserved Plasmodium protein, unknown function, putative
PFIT_0213100	254.692	425.202	154.683	110.368	236.236	666.133	409.882	458.216	511.41	118.593	133.827	126.255	141.365	130.01	7.87233	1.1516	-2.00115	7.72789	TRUE	5.59868e-06	0.0293259	conserved protein, unknown function
PFIT_1473700	539.221	91.9825	87.0782	211.111	232.348	21.2144	0	13.6781	11.6308	242.69	276.227	393.077	354.061	316.514	7.85978	-3.89254	4.33892	6.85561	TRUE	5.70702e-06	0.0298877	protein disulfide isomerase
PFIT_1338500	4911.6	11199.3	4867.19	4737.49	6428.9	8559.32	9299.19	9694.35	9184.29	2702.12	3100.41	2945.77	2773.48	2880.44	12.6499	0.514837	-1.67269	5.50259	TRUE	5.85154e-06	0.0306387	conserved Plasmodium protein, unknown function
PFIT_0730400	8268.42	2745.59	6591.12	18826.1	9107.81	629.361	1357.73	1538.79	1175.29	8865.96	11645.8	13316	10547.3	11093.8	13.153	-2.95957	3.24401	7.05131	TRUE	5.9304e-06	0.0310456	erythrocyte binding antigen-175
PFIT_1475500	82.0554	31.2393	37.1093	40.1047	47.6272	32.5288	0	34.1952	22.2413	222.174	250.509	267.333	247.713	246.932	5.57177	-0.709053	3.08526	4.44548	TRUE	6.02297e-06	0.0315242	conserved Plasmodium protein, unknown function
PFIT_0907600	2701.44	3733.1	1231.95	1012.56	2169.76	3735.15	3022.88	3091.25	3283.09	756.594	763.91	817.333	809.606	786.861	11.0822	0.600415	-2.06259	6.93456	TRUE	6.26881e-06	0.0328047	ATP-dependent heat shock protein, putative
PFIT_1411400	12556.6	1483.87	1565.2	3804.5	4852.54	158.401	128.088	287.24	191.243	4759.23	5663.6	7603.91	7292.29	6329.76	12.2445	-4.64247	5.0259	5.69386	TRUE	6.31073e-06	0.0330178	rhoptry-associated protein 1
PFIT_0711000	185.424	79.8338	59.1544	83.7387	102.038	2381.67	5174.76	7300.68	4952.37	126.599	182.881	273.978	228.907	203.091	6.67156	5.60207	-4.6076	2.37416	TRUE	6.76569e-06	0.0353913	C_ITvar28 - erythrocyte membrane protein 1, PfEMP1, putative
PFIT_0803100	104.434	53.8011	115.737	197.636	117.902	16.9715	25.6176	20.5171	21.0354	139.109	174.785	218.262	201.348	183.376	6.89181	-2.6272	3.25417	3.81122	TRUE	6.84596e-06	0.0358044	acyl-CoA binding protein
PFIT_1222700	144.929	45.1235	19.8406	51.0132	65.2266	5.65718	0	3.41952	3.02557	72.5569	86.6781	133.411	132.611	106.314	6.02081	-3.85255	4.56427	6.42404	TRUE	6.98373e-06	0.0365179	conserved Plasmodium protein, unknown function
PFIT_1478600	928.185	3639.38	859.025	809.795	1559.1	4293.8	2561.76	2496.25	3117.27	320.251	365.286	264.266	266.194	303.999	10.6056	1.00215	-3.3599	5.03725	TRUE	7.12288e-06	0.0372384	Plasmodium exported protein (PHISTb), unknown function
PFIT_0305000	359.126	329.748	156.52	149.831	248.806	383.274	102.47	112.844	199.53	797.125	742.479	876.116	880.613	824.083	7.94974	-0.167242	1.90418	12.6555	TRUE	7.53433e-06	0.0393819	conserved Plasmodium protein, unknown function
PFIT_0818200	63.9393	26.0328	18.3709	30.8004	34.7859	14.143	0	3.41952	5.85416	149.617	144.781	155.902	137.15	146.862	5.11303	-1.95767	4.04287	4.29172	TRUE	8.04083e-06	0.0420214	FAD-dependent monooxygenase, putative
PFIT_0405000	1222.31	1948.99	895.767	757.498	1206.14	1684.43	2356.82	1986.74	2009.33	618.986	738.193	706.413	715.255	694.712	10.2334	0.729176	-1.52228	6.49912	TRUE	8.11883e-06	0.0424209	cytosolic glyoxalase II
PFIT_0804800	2749.39	7563.39	1461.22	1423.24	3299.31	10721.8	4892.96	4777.07	6797.27	411.823	463.394	415.567	339.795	407.645	11.6876	1.04398	-4.06049	4.25869	TRUE	8.39116e-06	0.0438354	glutamate dehydrogenase, putative (GDH3)
PFIT_1323800	58.611	17.3552	21.3103	23.4212	30.1744	15.5573	0	3.41952	6.32559	141.611	141.447	167.658	158.873	152.397	4.9114	-1.64776	3.98809	4.75923	TRUE	8.39315e-06	0.0438374	conserved Plasmodium protein, unknown function
PFIT_0927300	241.904	53.8011	102.51	426.714	206.232	14.143	0	30.7757	14.9729	219.172	243.842	284.201	273.003	255.054	7.69273	-3.45096	3.75293	8.63254	TRUE	8.40743e-06	0.0439036	zinc finger protein, putative
PFIT_0218200	2692.91	3184.68	4800.69	4510.98	3797.31	2460.87	1434.59	1302.84	1732.77	4060.69	5582.64	4513.48	5603.69	4940.12	11.8913	-1.11842	1.49752	6.48615	TRUE	8.47241e-06	0.0442345	ribonuclease P
PFIT_1305600	1746.61	1851.8	895.399	731.831	1306.41	1715.54	2331.2	1832.86	1959.87	680.034	728.667	671.144	633.873	678.429	10.349	0.576761	-1.51972	7.42048	TRUE	8.55867e-06	0.0446763	26S proteasome regulatory subunit, putative
PFIT_0422900	3153.27	12197.2	6671.59	5035.55	6764.41	6343.12	8172.02	10135.5	8216.87	1452.14	1692.6	1598.37	1328.05	1517.79	12.7236	0.280706	-2.43655	4.63875	TRUE	8.76774e-06	0.0457588	serine/threonine protein kinase, FIKK family
PFIT_0403300	3394.11	9628.66	2325.76	1810.49	4289.75	11799.5	8197.64	7974.33	9323.81	1686.32	1587.35	1335.13	1297.57	1476.6	12.0662	1.12108	-2.65925	6.91521	TRUE	8.99148e-06	0.0469176	conserved Plasmodium membrane protein, unknown function
PFIT_1131700	37.2979	36.4459	19.4732	13.4752	26.673	62.229	25.6176	6.83905	31.5619	276.717	252.414	286.246	279.488	273.716	4.69586	0.455218	2.94547	8.23793	TRUE	9.04026e-06	0.047163	mitochondrial rpoD precursor, putative
PFIT_1013800	352.732	112.809	67.2376	127.373	165.038	55.1575	51.2352	41.0343	49.1423	303.238	275.751	309.759	280.784	292.383	7.36214	-1.74531	2.57482	8.56483	TRUE	9.07452e-06	0.0473327	conserved protein, unknown function
PFIT_0207400.1	95.9089	29.5038	22.4125	33.0463	45.2179	9.90007	0	13.6781	7.85939	144.613	154.306	164.591	144.931	152.111	5.49088	-2.10652	3.86455	4.87903	TRUE	9.36144e-06	0.0488199	conserved Plasmodium protein, unknown function
PFIT_1034600	27213.6	4344	4578.4	12669.6	12201.4	678.862	1229.65	1504.59	1137.7	11294.4	13779.4	20480.4	18837.5	16097.9	13.5748	-3.42528	3.82511	6.47623	TRUE	9.43207e-06	0.0491788	S-antigen
PFIT_1143600	91.6463	17.3552	7.71579	15.4002	33.0294	1.4143	25.6176	6.83905	11.2903	136.607	118.587	122.677	143.31	130.295	5.02746	-2.69871	4.697	12.0888	TRUE	9.90282e-06	0.0516234	conserved Plasmodium protein, unknown function
PFIT_1232400	140.666	13.8841	29.7609	64.4884	62.2	15.5573	0	3.41952	6.32559	122.096	125.731	155.902	145.904	137.408	5.96143	-2.68884	3.82979	10.0252	TRUE	1.01172e-05	0.052731	conserved Plasmodium protein, unknown function
PFIT_1035000	181.161	41.6524	26.0867	47.1632	74.0159	8.48577	0	10.2586	6.24811	128.101	144.305	124.721	110.239	126.841	6.20326	-3.12322	3.90667	7.69765	TRUE	1.12186e-05	0.0584602	merozoite surface protein
PFIT_1209100.1	63.9393	22.5617	18.7384	36.2547	35.3735	4.24289	0	10.2586	4.83382	126.599	111.443	125.744	145.256	127.26	5.14236	-2.52873	4.37818	3.36457	TRUE	1.16302e-05	0.0605935	cGMP-specific phosphodiesterase
PFIT_1015800	2917.76	8632.47	2999.97	3937	4621.8	3783.24	1408.97	1275.48	2155.9	110.587	157.164	130.344	123.208	130.326	12.1741	-1.09671	-4.05145	2.79121	TRUE	1.16725e-05	0.0608019	glycophorin binding protein
PFIT_0403400	2180.33	442.557	348.68	929.467	975.259	45.2575	51.2352	71.81	56.1009	834.155	963.46	1178.72	1144.54	1030.22	9.92955	-4.10729	4.18648	4.65892	TRUE	1.2164e-05	0.0633501	dipeptidyl peptidase 3
PFIT_1414100	15.9848	3.47104	1.83709	2.88754	6.04512	0	0	0	0	66.0518	62.3892	74.6283	91.4333	73.6257	2.54568	-29.5185	33.1752	3.67363	TRUE	1.22827e-05	0.0639562	conserved Plasmodium protein, unknown function
PF_apicoplast_genome_103800	403.883	109.338	125.657	181.594	205.118	62.229	0	41.0343	34.4211	246.694	246.223	327.649	306.075	281.66	7.67987	-2.18785	2.64585	9.09786	TRUE	1.27192e-05	0.0662161	molecular chaperone
PFIT_1149400	12485.2	6178.44	18677.7	25082.5	15606	1236.09	2971.64	3364.81	2524.18	14031.5	15850.7	12788	10947.4	13404.4	13.9299	-2.63271	2.4132	7.52654	TRUE	1.28078e-05	0.0666643	ring-infected erythrocyte surface antigen, pseudogene
PFIT_0902700	1677.34	619.58	2074.45	2434.84	1701.55	743.919	1229.65	1142.12	1038.56	2917.29	2966.58	2911.02	3003.03	2949.48	10.7348	-0.735869	1.52732	12.0555	TRUE	1.28851e-05	0.0670542	serine/threonine protein kinase, FIKK family
PFIT_0806300	947.367	551.895	768.272	1149.56	854.274	690.176	384.264	560.802	545.081	1589.75	1781.19	1929.6	1552.42	1713.24	9.7404	-0.602559	1.60463	4.6049	TRUE	1.29485e-05	0.0673711	AAA family ATPase, putative
PFIT_1347200	79.9241	20.8262	11.0226	21.1753	33.237	0	0	3.41952	1.13984	85.0667	71.9142	95.0744	75.5459	81.9003	5.04444	-4.93324	6.24445	6.40036	TRUE	1.39629e-05	0.0726351	conserved Plasmodium protein, unknown function
PFIT_0302500	126.813	39.9169	22.78	28.8754	54.5963	67.8862	0	0	22.6287	309.243	210.98	212.128	221.126	238.369	5.75504	-0.740596	2.88252	22.635	TRUE	1.44748e-05	0.0752836	ABC transporter, (TAP family), putative
PFIT_0524600	806.701	147.519	139.987	224.587	329.698	39.6003	0	47.8733	29.1579	459.861	441.487	515.242	521.688	484.57	8.36428	-3.1995	3.75579	7.98192	TRUE	1.51917e-05	0.0789968	conserved Plasmodium protein, unknown function
PFIT_1229900	53.2827	20.8262	23.8822	24.3837	30.5937	59.4004	0	6.83905	22.0798	262.206	229.078	227.463	244.471	240.804	4.92993	0.0211663	2.96064	9.30781	TRUE	1.5305e-05	0.0795707	vacuolar transporter chaperone, putative, pseudogene
PFIT_1130400	57.5454	34.7104	13.9619	44.9173	37.7837	11.3144	0	13.6781	8.33082	111.087	122.397	180.948	193.89	152.081	5.23295	-1.75302	3.76905	4.27731	TRUE	1.56365e-05	0.0812783	phosphatidylinositol-4-phosphate-5-kinase, putative
PFIT_0722100	1023.03	1624.45	660.986	516.87	956.332	1149.82	1127.17	1145.54	1140.85	306.741	343.379	310.781	284.027	311.232	9.8988	0.257812	-1.87486	5.27264	TRUE	1.59684e-05	0.0829879	conserved Plasmodium protein, unknown function
PFIT_0627800	47.9545	20.8262	18.0035	12.8335	24.9044	49.5003	0	3.41952	17.64	226.177	183.834	232.063	235.068	219.286	4.61551	0.0448845	3.11632	11.0041	TRUE	1.6073e-05	0.0835155	RAP protein, putative
PFIT_1222300	52.2171	31.2393	77.8928	92.7222	63.5178	26.8716	0	30.7757	19.2158	223.175	200.503	201.905	201.996	206.895	6.00611	-1.35337	3.03999	4.19327	TRUE	1.73228e-05	0.0899919	transcription factor with AP2 domain(s)
PFIT_0501700	2897.52	288.096	330.309	697.502	1053.36	50.9146	51.2352	37.6148	46.5882	1124.38	1283.5	1918.87	1836.77	1540.88	10.0407	-4.5166	5.06549	5.70253	TRUE	1.74882e-05	0.0908338	rhoptry-associated protein 2
PFIT_1450600	72.4645	43.388	18.7384	30.4796	41.2676	19.8001	0	6.83905	8.87973	153.621	150.02	165.614	155.631	156.221	5.35125	-1.66342	3.5996	4.71722	TRUE	1.78994e-05	0.0929517	DNA replication related protein, putative
PFIT_0304000	218.459	71.1562	54.7454	114.218	114.645	16.9715	0	17.0976	11.3564	135.606	150.972	163.569	133.908	146.014	6.8396	-2.89743	3.24765	5.41248	TRUE	1.8286e-05	0.0949408	membrane skeletal protein IMC1-related
PFIT_1465200	43.6919	41.6524	30.1283	26.6295	35.5255	52.3289	25.6176	41.0343	39.6603	224.676	235.269	301.58	395.887	289.353	5.13387	0.32535	2.7178	2.05775	TRUE	1.84871e-05	0.0959667	conserved Plasmodium protein, unknown function
PFIT_1247100	57.5454	10.4131	19.8406	31.4421	29.8103	8.48577	0	0	2.82859	111.588	117.635	109.898	106.024	111.286	4.90309	-2.63685	4.53184	6.16681	TRUE	1.89095e-05	0.0981404	RAC-beta serine/threonine protein kinase
PFIT_1010200	800.307	968.419	975.864	712.902	864.373	1619.37	1690.76	1778.15	1696.09	564.443	607.699	616.961	631.603	605.177	9.755	0.972915	-1.48665	0.827913	TRUE	1.90575e-05	0.0988896	dolichyl-phosphate-mannose protein mannosyltransferase, putative
PFIT_1339800	1039.01	1591.47	1062.21	975.989	1167.17	2214.79	1639.53	1501.17	1785.16	713.56	722.476	586.292	578.429	650.189	10.1874	0.620459	-1.46324	3.0126	TRUE	1.94676e-05	0.100998	RNA lariat debranching enzyme, putative
PFIT_0616900	1253.21	203.056	160.929	347.147	491.085	26.8716	25.6176	27.3562	26.6151	523.411	573.409	796.376	713.958	651.788	8.93946	-4.19339	4.60221	5.03308	TRUE	1.9692e-05	0.102142	conserved Plasmodium membrane protein, unknown function
PFIT_0536600	76.7272	350.575	176.361	128.335	182.999	841.506	307.411	488.992	545.97	49.0385	60.9604	76.6729	65.4948	63.0416	7.51157	1.60249	-3.13577	4.36326	TRUE	1.98058e-05	0.102713	rifin (RIF)
PFIT_0406400	3252.38	662.968	511.079	1353.94	1445.09	57.9861	51.2352	85.4881	64.9031	1129.89	1329.22	1618.82	1363.07	1360.25	10.4969	-4.44047	4.35325	4.12552	TRUE	1.98222e-05	0.102778	conserved Plasmodium protein, unknown function
PFIT_0732000	171.57	69.4207	67.605	174.536	120.783	130.115	0	23.9367	51.3506	257.202	296.706	400.744	404.641	339.823	6.92096	-0.841546	2.32939	15.3078	TRUE	1.98496e-05	0.1029	serine/threonine protein kinase, FIKK family
PFIT_1369300	22435.2	23035.5	21285.7	14848.1	20401.1	37014.9	50313	48280.2	45202.7	15949.5	16329.3	20583.6	19863.1	18181.4	14.3163	1.14743	-1.31356	2.83243	TRUE	1.9918e-05	0.103235	membrane associated histidine-rich protein
PFIT_0918000	20512.8	21263.6	16547.8	13725.8	18012.5	25713.3	28614.9	28573.5	27633.9	10547.8	10607.1	12085.2	11126.7	11091.7	14.1366	0.617329	-1.31676	1.7818	TRUE	1.99752e-05	0.103512	heat shock protein 70
PFIT_1475100	152.389	45.1235	66.5028	86.3054	87.5801	26.8716	0	13.6781	13.5166	181.142	196.693	164.08	129.693	167.902	6.45443	-2.21598	3.15275	5.07118	TRUE	2.03021e-05	0.105185	probable protein, unknown function
PFIT_0215400	115.091	17.3552	16.5338	17.9669	41.7367	4.24289	0	6.83905	3.69398	118.593	91.4406	126.766	97.2695	108.517	5.37338	-3.08762	4.47583	8.15372	TRUE	2.05006e-05	0.106193	DEAD/DEAH box helicase, putative
PFIT_0729400	581.848	124.957	124.187	300.625	282.904	48.086	51.2352	47.8733	49.0649	358.281	361.952	406.878	365.085	373.049	8.14428	-2.54367	2.9426	6.40951	TRUE	2.13665e-05	0.110657	conserved Plasmodium protein, unknown function
PFIT_1113700	33.0353	6.94207	7.71579	11.2293	14.7306	0	0	0	0	58.5459	68.5805	67.4722	61.2798	63.9696	3.87452	-32.29	34.4148	2.16472	TRUE	2.14622e-05	0.111132	conserved Plasmodium protein, unknown function
PFIT_0908100	224.853	352.31	180.403	133.469	222.759	677.448	589.205	636.031	634.228	209.164	217.171	151.301	165.358	185.749	7.78986	1.52692	-1.77976	4.36817	TRUE	2.17264e-05	0.112478	peptide deformylase
PFIT_1433500	402.818	67.6852	95.8963	198.92	191.33	115.972	128.088	58.1319	100.731	391.307	396.719	464.127	456.518	427.168	7.58107	-1.00216	2.1598	13.5646	TRUE	2.21512e-05	0.114655	conserved Plasmodium protein, unknown function
PFIT_1360500.1	388.964	64.2142	99.5705	206.62	189.842	33.9431	0	37.6148	23.8526	180.141	263.844	356.274	320.341	280.15	7.56967	-2.63864	3.19911	8.83852	TRUE	2.21551e-05	0.114655	conserved Plasmodium protein, unknown function
PFIT_1026400	31.9696	8.67759	42.2531	41.7089	31.1523	26.8716	0	3.41952	10.097	147.616	159.069	189.127	170.546	166.589	4.99138	-1.0864	3.47518	7.38666	TRUE	2.26264e-05	0.117069	conserved Plasmodium protein, unknown function
PFIT_0515700	38.3636	8.67759	7.34837	7.37927	15.4422	4.24289	0	3.41952	2.55414	73.5577	91.9169	146.19	125.802	109.367	3.92556	-2.05165	4.89924	5.15309	TRUE	2.27217e-05	0.117539	conserved Plasmodium protein, unknown function
PFIT_0702300	76.7272	376.607	239.19	181.915	218.61	555.818	896.616	632.612	695.015	184.144	173.356	222.351	223.396	200.812	7.76581	1.64421	-1.76011	9.7438	TRUE	2.311e-05	0.119525	conserved Plasmodium protein, unknown function
PFIT_1341100	1423.71	2273.53	1489.88	1252.23	1609.84	1947.48	2331.2	1973.06	2083.92	749.088	850.112	762.129	729.197	772.631	10.6515	0.367134	-1.42503	2.67593	TRUE	2.313e-05	0.119605	vacuolar ATP synthase subunit d, putative
PFIT_1436500	1483.39	298.509	374.032	895.138	762.768	66.4719	102.47	85.4881	84.8101	674.529	773.912	845.447	766.808	765.174	9.57535	-3.22578	3.23008	5.15011	TRUE	2.32033e-05	0.119961	NAD(P)H-dependent glutamate synthase, putative
PFIT_0800300	29.8383	128.428	33.8025	19.892	52.9903	73.5434	102.47	85.4881	87.1673	6.5051	8.57256	7.15614	4.86347	6.77432	5.70503	0.705623	-3.65491	4.78702	TRUE	2.32708e-05	0.120287	rifin (RIF)
PFIT_0834800	6505.82	25248.3	6026.77	3028.07	10202.2	20701	17957.9	21502	20053.6	1878.97	2574.15	3313.8	2191.16	2489.52	13.3164	0.975288	-3.01008	7.10407	TRUE	2.32929e-05	0.120378	histidine-rich protein II
PFIT_1307100	234.444	19.0907	20.9429	48.7674	80.8113	2.82859	0	3.41952	2.0827	133.104	120.968	150.79	136.826	135.422	6.33419	-4.82358	5.57071	7.43577	TRUE	2.3597e-05	0.121926	tripartite motif protein, putative
PFIT_1004200	147.06	137.106	52.1734	83.4179	104.939	48.086	0	20.5171	22.8677	311.244	231.459	148.234	156.928	211.966	6.7032	-1.73984	2.76404	7.67157	TRUE	2.39963e-05	0.123965	conserved Plasmodium membrane protein, unknown function
PFIT_0708900	625.539	164.874	198.406	245.12	308.485	87.6863	153.706	116.264	119.219	491.386	477.682	524.443	496.074	497.396	8.26832	-1.47354	2.16346	8.07711	TRUE	2.40604e-05	0.124272	conserved Plasmodium protein, unknown function
PFIT_0608500	5.32827	6.94207	7.34837	7.37927	6.7495	2.82859	0	3.41952	2.0827	113.589	100.966	117.054	95.6483	106.814	2.76494	-1.2511	5.22498	0.39157	TRUE	2.46374e-05	0.127228	probable protein, unknown function
PFIT_1343000	2355.1	689.001	644.085	1003.9	1173.02	267.302	461.117	506.089	411.503	1777.39	1783.09	1808.97	1754.74	1781.05	10.1958	-1.53064	2.1334	8.03958	TRUE	2.47702e-05	0.127888	conserved Plasmodium protein, unknown function
PFIT_1321500	175.833	65.9497	86.3434	102.668	107.699	84.8577	51.2352	30.7757	55.6229	303.238	296.23	339.405	315.801	313.669	6.75206	-0.8817	2.42273	4.78597	TRUE	2.56825e-05	0.132573	translation initiation factor EIF-2B subunit related
PFIT_1252400	368.717	86.7759	206.489	579.754	310.434	55.1575	51.2352	106.005	70.7993	375.795	389.575	771.841	681.21	554.605	8.28175	-2.07552	2.90915	8.46446	TRUE	2.61229e-05	0.13482	chitinase
PFIT_0701000	611.686	220.411	990.928	2035.72	964.685	60.8147	204.941	232.528	166.094	1170.92	1296.84	1435.32	1229.49	1283.14	9.91554	-2.5895	2.99942	10.1994	TRUE	2.66881e-05	0.137711	Plasmodium exported protein (PHISTb), unknown function
PFIT_1454300	20.2474	1.73552	3.30677	5.13341	7.60578	0	0	0	0	59.5467	60.4842	78.7175	66.4675	66.304	2.915	-29.8878	33.0238	3.61771	TRUE	2.67086e-05	0.137789	dynactin subunit 4, putative
PFIT_1148900	1374.69	3224.59	1187.86	896.421	1670.89	3500.38	2177.5	2698	2791.96	803.13	702.95	559.201	492.183	639.366	10.7052	0.746229	-2.13102	6.07727	TRUE	2.67829e-05	0.138146	Plasmodium exported protein (PHISTc), unknown function
PFIT_0902800	452.903	864.288	532.757	429.923	569.968	1089.01	1383.35	1391.75	1288.03	461.862	496.256	425.79	403.668	446.894	9.15131	1.17329	-1.52092	3.66566	TRUE	2.68458e-05	0.138444	serine/threonine protein kinase, FIKK family
PFIT_1440700	2627.9	805.28	2207.45	4682.63	2580.82	339.431	384.264	536.865	420.187	2318.32	2414.6	2902.33	2523.17	2539.6	11.3341	-2.6138	2.59004	6.15169	TRUE	2.69586e-05	0.138998	CCAAT-binding transcription factor, putative
PFIT_0422500	306.909	170.081	191.425	408.748	269.291	73.5434	25.6176	64.9709	54.7106	247.694	295.277	344.006	287.918	293.724	8.07644	-2.0987	2.22053	4.3566	TRUE	2.88383e-05	0.148661	erythrocyte binding antigen-165, pseudogene
PFIT_0407200	47.9545	17.3552	38.9464	69.9427	43.5497	4.24289	0	10.2586	4.83382	101.079	126.207	114.498	108.293	112.519	5.45945	-2.84525	4.1998	3.1631	TRUE	3.0718e-05	0.158321	sporozoite invasion-associated protein 1 (SIAP-1)
PFIT_1138400	21.3131	8.67759	11.0226	10.9085	12.9804	7.07148	0	20.5171	9.1962	160.126	139.066	159.991	164.385	155.892	3.69494	-0.168137	3.75764	2.9985	TRUE	3.2982e-05	0.169956	conserved Plasmodium protein, unknown function
PFIT_1452300	16440.9	25571.1	18784.3	15309.1	19026.4	37034.7	38375.2	38828.7	38079.5	15376.6	16064.5	16142.7	15234.7	15704.6	14.2156	1.00107	-1.27779	2.09346	TRUE	3.35561e-05	0.172881	elongation factor 2
PFIT_0730200	1047.54	1855.27	824.12	670.872	1099.45	3549.88	1562.67	1296	2136.19	267.21	294.325	234.108	234.419	257.515	10.1018	0.962862	-3.05622	3.02738	TRUE	3.37408e-05	0.173799	Plasmodium exported protein (PHISTb), unknown function
PFIT_1014200	135.338	381.814	106.184	78.9261	175.566	492.175	307.411	198.332	332.64	41.5326	38.5765	27.6023	39.232	36.7358	7.44898	0.937003	-3.18652	4.69958	TRUE	3.40962e-05	0.175595	prohibitin, putative
PFIT_0622500	619.145	713.298	634.165	618.255	646.216	813.22	1229.65	1292.58	1111.81	377.796	409.102	415.056	344.658	386.653	9.33528	0.772732	-1.51328	1.46167	TRUE	3.60308e-05	0.185523	transcription or splicing factor-like protein, putative
PFIT_1477300	1381.09	5347.13	992.03	1005.19	2181.36	8765.8	3919.49	3884.58	5523.29	392.308	390.051	454.926	367.354	401.16	11.0905	1.34186	-3.78439	4.48542	TRUE	3.62339e-05	0.186532	Plasmodium exported protein (PHISTb), unknown function
PFIT_0933800	222.722	109.338	43.3554	49.7299	106.286	115.972	51.2352	30.7757	65.9944	375.294	361	346.562	305.75	347.152	6.71643	-0.546153	2.26903	13.4625	TRUE	3.80455e-05	0.19582	conserved Plasmodium protein, unknown function
PFIT_1416500	43.6919	3.47104	5.8787	10.2668	15.8271	9.90007	0	3.41952	4.43986	127.6	112.396	129.322	122.884	123.05	3.97165	-1.23513	4.20656	8.36411	TRUE	3.87431e-05	0.199372	conserved Plasmodium membrane protein, unknown function
PFIT_1331500	1350.18	426.937	285.484	662.53	681.284	31.1145	25.6176	75.2295	43.9872	433.84	551.978	638.43	526.876	537.781	9.41188	-3.85735	3.51633	4.66069	TRUE	3.89189e-05	0.200238	conserved Plasmodium protein, unknown function
PFIT_1424500	180.096	57.2721	42.2531	57.43	84.2627	39.6003	25.6176	37.6148	34.2775	233.183	233.364	255.065	218.532	235.036	6.38972	-1.18341	2.67034	6.1059	TRUE	3.90666e-05	0.200959	conserved Plasmodium protein, unknown function
PFIT_1202200	137.469	150.99	199.141	187.369	168.742	94.7578	128.088	106.005	109.617	443.348	419.103	455.437	455.221	443.277	7.40245	-0.686313	2.07595	0.784573	TRUE	3.92501e-05	0.201863	trimethylguanosine synthase, putative
PFIT_1402800	155.586	60.7431	46.6622	91.7596	88.6876	8.48577	0	20.5171	9.66764	94.5742	123.826	157.946	139.42	128.941	6.46931	-2.85236	3.39372	4.87691	TRUE	3.99576e-05	0.205462	conserved Plasmodium protein, unknown function
PFIT_1222000	2571.43	2967.74	1522.58	1253.51	2078.81	3076.09	2023.79	2393.67	2497.85	1009.79	1050.61	820.4	731.791	903.149	11.0203	0.274204	-1.47577	6.36277	TRUE	4.00874e-05	0.206089	endoplasmin, putative (GRP94)
PFIT_0100700	21703.1	10715.1	34028.1	46908.7	28338.8	3197.72	7377.87	9003.6	6526.4	28665.5	33350.6	28738.5	24356.6	28777.8	14.7906	-2.11996	2.14207	8.70873	TRUE	4.1764e-05	0.214667	ring-infected erythrocyte surface antigen
PFIT_0216900	2117.46	385.285	394.608	887.117	946.116	22.6287	51.2352	61.5514	45.1385	590.463	903.452	1059.62	903.957	864.373	9.88584	-4.44318	4.31286	4.63214	TRUE	4.17975e-05	0.214797	calcium-dependent protein kinase 1
PFIT_0611700	396.424	65.9497	134.475	186.086	195.734	82.0291	25.6176	64.9709	57.5392	283.723	297.658	354.229	356.33	322.985	7.61444	-1.56438	2.28535	9.75672	TRUE	4.20117e-05	0.215856	6-cysteine protein
PFIT_1235200	410.277	520.655	262.337	243.516	359.196	550.161	691.676	615.514	619.117	184.144	210.98	201.394	171.194	191.928	8.48304	0.776761	-1.67562	3.40615	TRUE	4.24071e-05	0.217845	mRNA methyltransferase, putative
PFIT_0913900	233.378	50.33	248.008	1081.87	403.395	4.24289	25.6176	30.7757	20.2121	390.306	531.022	775.93	564.163	565.355	8.65808	-4.48175	4.96668	8.59071	TRUE	4.36436e-05	0.224153	conserved Plasmodium protein, unknown function
PFIT_1409100	2250.66	2672.7	2378.3	1794.13	2273.95	5928.73	5430.93	5895.26	5751.64	2231.25	2230.29	2423.89	2444.71	2332.53	11.1505	1.34048	-1.30331	1.11787	TRUE	4.45783e-05	0.228909	histo-aspartic protease
PFIT_0624200	307.974	168.345	70.177	84.3804	157.719	200.83	25.6176	92.3271	106.258	516.405	515.306	519.842	398.156	487.427	7.28943	-0.318635	1.9581	14.7358	TRUE	4.54343e-05	0.23326	DNA polymerase 1, putative
PFIT_1421600	195.015	229.088	115.002	83.097	155.551	497.832	256.176	222.269	325.426	72.5569	70.9617	58.2714	73.9248	68.9287	7.27309	1.10295	-2.26867	4.32153	TRUE	4.54653e-05	0.233373	pantothenate kinase, putative (PANK)
PFIT_0802100	237.641	150.99	269.318	319.555	244.376	124.458	128.088	85.4881	112.678	415.826	433.867	442.658	463.975	439.082	7.93841	-1.15682	1.99681	2.44286	TRUE	4.64466e-05	0.238364	Plasmodium exported protein, unknown function
PFIT_1252800	2083.36	984.039	2955.52	3226.35	2312.31	916.463	1255.26	1453.3	1208.34	3158.48	3025.64	3215.66	3309.76	3177.38	11.1767	-0.943614	1.40055	10.0278	TRUE	4.65225e-05	0.238707	lysophospholipase, putative
PFIT_1471600	44.7575	3.47104	9.18547	12.5127	17.4817	5.65718	0	0	1.88573	72.5569	63.3417	111.942	134.556	95.5993	4.12503	-2.41202	4.86635	8.1391	TRUE	4.9266e-05	0.252735	phosphodiesterase delta, putative
PFIT_1216300	47.9545	15.6197	41.8857	85.9846	47.8611	4.24289	0	6.83905	3.69398	72.5569	95.7269	122.166	94.3514	96.2002	5.59646	-3.31096	4.30242	3.67303	TRUE	5.02482e-05	0.257723	cell traversal protein for ookinetes and sporozoites
PFIT_1109900	19.1818	22.5617	32.7003	39.1422	28.3965	28.2859	0	10.2586	12.8482	139.61	143.828	208.55	189.351	170.335	4.84603	-0.673829	3.24011	3.60961	TRUE	5.11082e-05	0.262083	conserved Plasmodium protein, unknown function
PFIT_1407500	11.7222	15.6197	10.6551	14.1169	13.0285	14.143	0	0	4.71432	134.105	118.111	128.811	118.669	124.924	3.69366	-0.773092	4.04427	4.662	TRUE	5.32362e-05	0.272942	conserved Plasmodium protein, unknown function
PFIT_0817400	906.872	282.889	1421.18	1752.74	1090.92	397.417	614.823	516.348	509.529	1664.31	1651.65	1555.44	1594.89	1616.57	10.0944	-1.13293	1.69723	13.4674	TRUE	5.59102e-05	0.286596	conserved Plasmodium protein, unknown function
PFIT_1414200	1.06565	6.94207	3.67419	4.81257	4.12362	0	0	0	0	69.5546	62.3892	51.6264	64.5221	62.0231	2.01823	-30.4337	34.3703	1.31088	TRUE	5.86528e-05	0.300596	conserved Plasmodium protein, unknown function
PFIT_0509100	270.676	74.6273	73.8511	70.5843	122.435	36.7717	25.6176	23.9367	28.7753	207.663	197.169	216.729	157.252	194.703	6.93159	-2.00783	2.68109	6.87985	TRUE	5.87224e-05	0.300894	chromosome condensation protein, putative
PFIT_1119000	671.363	1933.37	1071.76	910.859	1146.84	2220.44	947.852	1265.22	1477.84	329.258	347.189	286.246	274.624	309.329	10.1626	0.377564	-2.26727	4.0565	TRUE	5.9212e-05	0.303343	heat shock protein 90, putative
PFIT_1035500	126.813	41.6524	53.2757	154.002	93.9358	11.3144	25.6176	10.2586	15.7302	106.584	125.731	148.234	121.263	125.453	6.5602	-2.94805	3.35878	4.34216	TRUE	5.92733e-05	0.303598	merozoite surface protein (MSP3.8)
PFIT_1470300	160.914	22.5617	33.8025	95.6097	78.222	12.7287	25.6176	23.9367	20.761	97.0762	135.732	202.417	201.348	159.143	6.29298	-2.08638	3.1079	9.4991	TRUE	6.02776e-05	0.308681	shewanella-like protein phosphatase 1, putative (SHLP1)
PFIT_0820500	1191.4	199.585	230.739	451.74	518.366	11.3144	0	44.4538	18.5894	379.298	404.339	606.738	504.828	473.801	9.01775	-4.53963	4.41003	6.38568	TRUE	6.20011e-05	0.317446	conserved Plasmodium protein, unknown function
PFIT_0536000	10852.6	33320.2	9886.13	7590.7	15412.4	32517.5	23875.6	22592.8	26328.6	4834.79	4882.07	5140.15	4983.11	4960.03	13.9117	0.772813	-2.40837	5.35723	TRUE	6.20856e-05	0.317816	Plasmodium exported protein (PHISTb), unknown function
PFIT_1308100	2262.39	4061.11	3471.74	2735.78	3132.76	3387.24	3817.02	3812.77	3672.34	1571.73	1647.36	1431.23	1342.97	1498.32	11.6129	0.228044	-1.29188	2.71733	TRUE	6.25077e-05	0.319914	mRNA-decapping enzyme 2, putative
PFIT_0601700	154.52	123.222	281.443	339.126	224.578	83.4434	102.47	140.2	108.705	454.857	411.959	428.857	407.559	425.808	7.82001	-1.05354	1.96754	5.21884	TRUE	6.83807e-05	0.349904	JmjC domain containing protein
PFIT_1134700	1795.63	3063.19	1975.98	1605.47	2110.07	4380.07	2203.11	2496.25	3026.48	1110.87	1133.48	882.25	857.917	996.13	11.0424	0.528899	-1.61117	4.43971	TRUE	6.849e-05	0.350395	heat shock protein 70
PFIT_1205900	201.409	83.3049	49.9689	109.406	111.022	35.3574	51.2352	37.6148	41.4025	226.177	211.933	256.599	209.778	226.122	6.79125	-1.52823	2.55782	4.74914	TRUE	6.8565e-05	0.35071	conserved Plasmodium protein, unknown function
PFIT_1352300	9629.26	9965.35	8229.08	6089.82	8478.38	17279.9	14422.7	15158.7	15620.4	5928.65	5969.83	7110.14	7535.79	6636.1	13.0494	0.882488	-1.23574	2.57681	TRUE	6.8965e-05	0.352687	Plasmodium exported protein, unknown function
PFIT_1309400	105.5	12.1486	10.2877	29.1963	39.2831	0	0	3.41952	1.13984	51.5404	48.5778	82.2956	76.1944	64.6521	5.29156	-5.16834	5.89162	8.52477	TRUE	6.97877e-05	0.356824	conserved Plasmodium protein, unknown function
PFIT_1112900	566.928	222.146	153.948	285.546	307.142	120.215	128.088	64.9709	104.425	392.308	375.288	463.616	373.19	401.1	8.26107	-1.61482	2.00148	7.61435	TRUE	7.01108e-05	0.358406	conserved Plasmodium protein, unknown function
Pf_M7661101100	222.722	20.8262	62.8286	81.8137	97.0476	32.5288	0	10.2586	14.2625	132.604	151.449	172.77	194.863	162.921	6.60232	-2.2744	3.02035	11.3398	TRUE	7.03025e-05	0.359316	cytochrome c oxidase subunit 3
PFIT_1417600	118.288	22.5617	24.617	35.613	50.2699	14.143	0	0	4.71432	107.084	116.206	106.831	94.3514	106.118	5.64763	-2.71064	3.79239	9.4254	TRUE	7.08289e-05	0.361935	conserved Plasmodium protein, unknown function
PFIT_1227000	184.358	32.9748	34.5374	45.559	74.3574	21.2144	0	20.5171	13.9105	163.128	149.544	149.257	151.092	153.255	6.21137	-1.99491	3.04331	8.94499	TRUE	7.08708e-05	0.362079	conserved Plasmodium protein, unknown function
PFIT_0215500	139.601	114.544	108.756	96.8931	114.948	111.729	230.559	133.361	158.55	553.935	518.64	547.445	565.46	546.37	6.84162	0.325332	1.92681	1.7959	TRUE	7.38801e-05	0.37738	conserved Plasmodium protein, unknown function
PFIT_0719700	54.3484	12.1486	6.24612	6.09592	19.7098	9.90007	0	10.2586	6.71955	133.605	120.016	122.677	136.177	128.119	4.26794	-1.07974	3.81321	8.65858	TRUE	7.57432e-05	0.386821	conserved Plasmodium membrane protein, unknown function
PFIT_1253400	46.8888	43.388	59.5218	57.7508	51.8874	9.90007	0	17.0976	8.99923	125.098	127.16	126.255	137.474	128.997	5.70281	-2.15536	3.46383	1.3787	TRUE	7.65963e-05	0.391101	Plasmodium exported protein, unknown function
PFIT_1136400	120.419	166.61	257.928	268.862	203.455	128.701	51.2352	116.264	98.7333	412.324	374.335	448.281	451.654	421.649	7.67476	-0.897682	1.94287	3.997	TRUE	7.73477e-05	0.39486	conserved Plasmodium protein, unknown function
PFIT_1031200	90.5807	24.2973	27.5564	49.409	47.9608	2.82859	0	3.41952	2.0827	62.0487	76.2005	88.4294	76.5186	75.7993	5.58436	-4.06908	4.72884	2.57755	TRUE	7.83621e-05	0.39996	conserved Plasmodium protein, unknown function
PFIT_0706200	4996.86	1315.52	527.613	1536.49	2094.12	32.5288	25.6176	78.649	45.5985	1181.93	1479.72	1997.07	1653.9	1578.16	11.032	-5.45119	5.04318	3.9424	TRUE	7.96266e-05	0.406334	rhoptry-associated membrane antigen
PFIT_1000700.1	201.409	29.5038	150.642	175.498	139.263	67.8862	76.8528	112.844	85.8611	294.731	327.662	403.811	453.924	370.032	7.13286	-0.691264	2.09012	10.632	TRUE	8.07089e-05	0.411777	acyl-CoA binding protein, isoform 1, ACBP1
PFIT_1105200	2307.14	2395.02	1579.17	1168.81	1862.53	3163.78	3022.88	2834.78	3007.15	1259.99	1226.35	1224.72	1200.63	1227.92	10.8618	0.692391	-1.29218	3.8434	TRUE	8.23242e-05	0.419936	conserved protein, unknown function
PFIT_1344600	289.858	131.899	57.3173	72.8302	137.976	91.9292	76.8528	30.7757	66.5193	307.741	293.848	307.714	308.344	304.412	7.09791	-1.06181	2.21379	11.2503	TRUE	8.30792e-05	0.423704	conserved Plasmodium protein, unknown function
PFIT_1022000	666.034	291.567	450.455	779.315	546.843	212.144	307.411	376.148	298.568	751.089	803.439	983.458	1020.03	889.505	9.09797	-0.891585	1.59056	6.87238	TRUE	8.33411e-05	0.424957	citrate synthase, mitochondrial precursor, putative
PFIT_1456500	1260.67	468.59	623.877	1969.3	1080.61	214.973	102.47	246.206	187.883	948.244	1144.44	1277.37	989.555	1089.9	10.0785	-2.45461	2.46605	6.11493	TRUE	8.42954e-05	0.429738	conserved Plasmodium protein, unknown function
PFIT_1359600	85.2524	41.6524	38.2115	41.3881	51.6261	39.6003	76.8528	27.3562	47.9364	232.683	201.455	279.601	271.382	246.28	5.68387	-0.357463	2.61782	3.28035	TRUE	8.44512e-05	0.430448	guanylyl cyclase beta
PFIT_1209100.2	57.5454	20.8262	15.4316	34.6505	32.1134	4.24289	0	3.41952	2.55414	79.5624	92.3931	93.541	84.9487	87.6113	5.00323	-3.13116	4.58094	2.2555	TRUE	8.46076e-05	0.431161	cGMP-specific phosphodiesterase
PFIT_0726700	1383.22	1662.63	1316.09	942.622	1326.14	2137	1921.32	1983.32	2013.88	873.185	833.919	758.551	752.541	804.549	10.3719	0.606608	-1.32649	1.97511	TRUE	8.6455e-05	0.440488	cation transporting ATPase, putative
PFIT_0301700	1053.93	392.227	1719.89	2336.66	1375.68	168.301	717.293	813.846	566.48	1853.45	2025.98	2105.95	1999.86	1996.31	10.4279	-1.31803	1.85324	17.596	TRUE	8.67908e-05	0.442112	Plasmodium exported protein, unknown function
PFIT_1346900	4241.31	2006.26	5093.89	6108.11	4362.39	1810.3	2946.03	2947.63	2567.98	5904.13	6031.27	6648.57	6571.52	6288.87	12.0917	-0.773553	1.30046	9.50178	TRUE	8.71836e-05	0.444026	ethanolamine-phosphate cytidylyltransferase, putative
PFIT_0823700	101.237	52.0655	42.6206	46.8423	60.6914	77.7863	51.2352	75.2295	68.0837	310.744	298.135	353.207	391.023	338.277	5.91472	0.26044	2.22704	2.92968	TRUE	8.9315e-05	0.454792	conserved Plasmodium protein, unknown function
PFIT_0932500	296.252	32.9748	39.6812	88.8721	114.445	7.07148	0	17.0976	8.05636	118.093	157.64	301.069	243.174	204.994	6.83765	-3.49207	4.33392	7.71551	TRUE	8.93633e-05	0.454949	conserved Plasmodium protein, unknown function
PFIT_1443900	285.596	36.4459	36.7419	40.1047	99.722	15.5573	0	6.83905	7.46543	192.651	165.736	204.972	157.901	180.315	6.63658	-3.2508	4.10849	8.29917	TRUE	8.96053e-05	0.456091	conserved Plasmodium protein, unknown function
PFIT_1025600	9.59089	22.5617	62.8286	64.1676	39.7872	19.8001	25.6176	23.9367	23.1181	164.629	170.975	187.082	193.89	179.144	5.34601	-0.878837	3.01789	6.44736	TRUE	9.13663e-05	0.464963	conserved Plasmodium protein, unknown function
PFIT_1206800	196.081	17.3552	34.5374	49.409	74.3455	12.7287	25.6176	6.83905	15.0618	121.595	134.78	142.1	146.228	136.176	6.21438	-2.66137	3.53641	9.50249	TRUE	9.31134e-05	0.473761	conserved Plasmodium protein, unknown function
PFIT_1113400	87.3837	12.1486	16.9013	18.9294	33.8408	9.90007	0	17.0976	8.99923	126.599	135.256	151.812	118.669	133.084	5.07272	-1.52739	3.51073	7.85087	TRUE	9.31892e-05	0.474053	DNA helicase, putative
PFIT_0613300	3354.68	3585.58	3204.63	2469.17	3153.51	5942.87	5277.23	5454.14	5558.08	2538.99	2385.55	2270.03	2206.72	2350.32	11.6224	0.819221	-1.24301	1.14376	TRUE	9.42316e-05	0.479262	organic anion transporter
PFIT_0515100	933.514	1749.4	1107.77	914.067	1176.19	1076.28	1537.06	1213.93	1275.76	494.888	531.022	501.441	419.88	486.808	10.1982	0.102141	-1.37335	3.88	TRUE	9.42408e-05	0.479262	RNA binding protein, putative
PFIT_0534700	5.32827	1.73552	4.40902	7.70011	4.79323	5.65718	0	0	1.88573	88.0691	95.7269	102.742	93.7029	95.0602	2.33064	-0.632743	4.87285	3.27214	TRUE	9.70369e-05	0.493335	conserved Plasmodium membrane protein, unknown function
PFIT_1329800	266.414	72.8918	79.7298	124.164	135.8	28.2859	51.2352	68.3905	49.3039	210.165	234.317	288.801	243.822	244.276	7.08461	-1.52033	2.36807	7.23489	TRUE	9.79352e-05	0.497805	conserved Plasmodium protein, unknown function
PFIT_1231100	102.303	17.3552	25.7193	50.0507	48.857	9.90007	0	3.41952	4.43986	85.0667	108.586	105.809	93.0544	98.1289	5.61208	-2.8704	3.87486	5.27018	TRUE	9.98544e-05	0.50746	conserved Plasmodium protein, unknown function
PFIT_0832500	27.707	1.73552	4.04161	4.49173	9.49397	0	0	3.41952	1.13984	68.5538	81.4393	76.1618	78.464	76.1547	3.22904	-3.08108	6.10295	7.38772	TRUE	0.00010104	0.513385	early transcribed membrane protein 8
PFIT_0308000	683.085	98.9245	51.806	100.743	233.64	2.82859	0	10.2586	4.36239	270.712	279.561	312.826	307.696	292.699	7.86714	-5.43435	5.76049	5.76183	TRUE	0.000101926	0.517786	conserved Plasmodium protein, unknown function
PFIT_1426800	143.863	76.3628	47.7644	50.6924	79.6708	16.9715	51.2352	30.7757	32.9942	172.635	178.119	200.883	191.297	185.733	6.30684	-1.57445	2.80473	4.33537	TRUE	0.000103619	0.526282	conserved Plasmodium protein, unknown function
PFIT_1357100	283.464	52.0655	96.6311	108.443	135.151	39.6003	0	47.8733	29.1579	186.146	194.311	224.907	208.157	203.38	7.07899	-1.85068	2.43974	9.48081	TRUE	0.000104265	0.529456	patatin-like phospholipase, putative
PFIT_1436400	219.525	31.2393	24.2496	52.6174	81.9078	1.4143	0	10.2586	3.89095	101.079	104.776	135.967	132.286	118.527	6.35319	-4.16352	4.69948	7.7929	TRUE	0.000104543	0.530765	conserved Plasmodium protein, unknown function
PFIT_1340600	4506.65	7334.3	6202.76	5117.69	5790.35	8659.73	7659.67	8613.78	8311.06	3254.05	3724.3	3915.94	3440.1	3583.6	12.4993	0.52281	-1.2149	2.05541	TRUE	0.000107746	0.54692	60S ribosomal protein L18-2, putative
PFIT_1108400	14.9192	41.6524	50.7038	69.9427	44.3045	33.9431	0	30.7757	21.5729	166.631	157.64	210.084	239.607	193.49	5.48492	-0.666914	2.77835	6.06878	TRUE	0.000108111	0.548661	conserved Plasmodium protein, unknown function
PFIT_1117800	35.1666	8.67759	7.34837	10.5877	15.4451	4.24289	0	0	1.4143	85.5671	73.8193	89.4517	81.0579	82.474	3.93625	-2.616	5.04557	4.41338	TRUE	0.000108818	0.55214	conserved Plasmodium membrane protein, unknown function
PFIT_0536100	1355.51	4345.74	906.054	656.114	1815.85	4991.05	1998.17	2356.05	3115.09	260.705	237.65	208.039	198.754	226.287	10.8259	0.781146	-3.78511	4.04737	TRUE	0.000109332	0.554639	Plasmodium exported protein (PHISTb), unknown function
PFIT_0402100	2255.99	1367.59	2566.42	2989.89	2294.97	1175.28	1127.17	1484.07	1262.18	3265.56	3148.03	3157.39	3123.97	3173.74	11.1653	-0.855362	1.32201	4.15464	TRUE	0.000110132	0.558588	conserved Plasmodium protein, unknown function
PFIT_1147200	1914.98	501.565	741.083	1675.42	1208.26	229.116	281.794	294.079	268.33	995.781	1160.15	1365.29	1235.32	1189.14	10.2393	-2.18135	2.15776	5.96045	TRUE	0.00011145	0.565161	CCAAT-box DNA binding protein subunit B
PFIT_0316000	371.914	190.907	234.781	823.591	405.298	57.9861	179.323	61.5514	99.6203	442.847	470.062	564.824	527.849	501.396	8.66569	-2.27593	2.58006	7.62749	TRUE	0.000111495	0.565277	conserved Plasmodium protein, unknown function
PFIT_0905800	8.52524	3.47104	4.04161	6.41676	5.61366	7.07148	0	6.83905	4.63684	119.093	125.255	119.61	95.9725	114.983	2.49856	0.174879	4.17166	1.31496	TRUE	0.000111645	0.565929	conserved Plasmodium protein, unknown function
PFIT_0404800	3453.79	5744.57	2952.94	2670.33	3705.41	4279.66	4021.97	4089.75	4130.46	1675.31	1835	1874.4	1627.32	1753.01	11.8546	0.158367	-1.23737	4.61691	TRUE	0.000112008	0.567658	vacuolar ATP synthase subunit b
PFIT_1017400	686.282	695.943	506.67	388.214	569.277	780.691	589.205	871.978	747.292	279.719	269.083	278.067	264.573	272.861	9.15046	0.416713	-1.47522	2.50788	TRUE	0.000113204	0.573603	26s proteasome regulatory subunit p55, putative
PFIT_1141700	4.26262	0	2.93935	2.24587	2.36196	0	0	0	0	53.0416	59.0554	71.5614	47.3378	57.7491	1.30918	-29.7247	34.267	2.22547	TRUE	0.000114749	0.58132	conserved Plasmodium protein, unknown function
PFIT_1140900	92.712	229.088	49.2341	62.2426	108.319	89.1006	51.2352	68.3905	69.5754	250.697	328.615	430.391	299.914	327.404	6.73386	-0.512412	2.13338	9.05305	TRUE	0.000115093	0.582944	conserved Plasmodium protein, unknown function
PFIT_1352900	130.01	345.368	129.699	113.256	179.583	384.688	256.176	218.849	286.571	81.564	72.3905	61.3383	70.6825	71.4938	7.47826	0.70436	-2.02288	5.23668	TRUE	0.000115456	0.584668	conserved Plasmodium protein, unknown function
PFIT_1332300	172.636	211.733	129.331	97.2139	152.729	400.246	461.117	372.728	411.364	103.081	125.255	118.076	118.02	116.108	7.24613	1.42284	-1.80956	2.18983	TRUE	0.000115906	0.58683	20 kDa chaperonin
PFIT_0826900	38.3636	17.3552	23.1474	57.1091	33.9938	2.82859	0	6.83905	3.22255	90.0707	90.0119	94.0521	76.1944	87.5823	5.0993	-3.07419	4.42727	2.3417	TRUE	0.000118072	0.59768	conserved Plasmodium protein, unknown function
PFIT_1141600	165.177	26.0328	20.208	18.6086	57.5065	22.6287	0	30.7757	17.8015	176.639	153.354	176.348	170.222	169.14	5.83265	-1.30683	2.87624	14.2956	TRUE	0.000118227	0.598346	conserved Plasmodium protein, unknown function
PFIT_1016600	554.141	50.33	55.1128	110.047	192.408	4.24289	0	6.83905	3.69398	175.137	220.982	286.246	302.832	246.299	7.58734	-5.31858	5.67557	5.33663	TRUE	0.000120944	0.611978	conserved Plasmodium protein, unknown function
PFIT_1301000	25.5757	24.2973	29.0261	57.43	34.0823	9.90007	25.6176	13.6781	16.3986	149.617	140.971	142.612	125.478	139.669	5.10725	-1.41145	3.42994	1.903	TRUE	0.000120965	0.611978	surface-associated interspersed protein 13.1 (SURFIN 13.1)
PFIT_0803700	85.2524	17.3552	252.784	314.742	167.533	16.9715	76.8528	64.9709	52.9318	267.21	273.846	252.51	268.139	265.426	7.40234	-1.91515	2.56499	18.2199	TRUE	0.000121828	0.616206	Plasmodium exported protein (hyp7), unknown function, pseudogene
PFIT_1247600	350.6	373.136	266.011	218.811	302.14	905.149	384.264	488.992	592.802	164.629	172.88	178.903	168.276	171.172	8.23613	1.00926	-1.82613	3.06345	TRUE	0.000122233	0.618134	FK506-binding protein (FKBP)-type peptidyl-prolyl isomerase
PFIT_1231200	515.777	439.086	451.925	776.749	545.884	261.645	230.559	413.762	301.988	895.202	875.83	906.785	922.114	899.983	9.09439	-0.813284	1.53266	3.43738	TRUE	0.000124659	0.630275	amino acid transporter, putative
PFIT_1325700	133.207	71.1562	63.5634	37.538	76.3661	49.5003	0	23.9367	24.479	207.663	182.881	200.883	194.863	196.573	6.24662	-1.21261	2.58488	6.25905	TRUE	0.000125655	0.635187	conserved Plasmodium protein, unknown function
PFIT_0625400	18.1161	15.6197	32.7003	18.9294	21.3414	14.143	76.8528	51.2928	47.4295	181.142	190.978	304.136	288.89	241.286	4.44116	0.796246	2.67735	5.51901	TRUE	0.000127618	0.644981	conserved Plasmodium protein, unknown function
PFIT_0706300	350.6	638.671	336.555	333.03	414.714	876.863	512.352	591.577	660.264	262.706	275.274	207.528	195.512	235.255	8.69154	0.702598	-1.51636	4.45304	TRUE	0.000128466	0.64914	AAA family ATPase, putative
PFIT_0206600	23.4444	8.67759	22.78	46.5215	25.3559	1.4143	0	6.83905	2.75111	79.062	89.5356	91.4964	80.0852	85.0448	4.68798	-2.9919	4.71398	3.44082	TRUE	0.000128631	0.649842	serine repeat antigen 8
PFIT_1330700	52.2171	29.5038	39.6812	119.352	60.1885	1.4143	0	6.83905	2.75111	60.0471	71.9142	80.251	70.6825	70.7237	5.92168	-4.23692	4.45935	3.84147	TRUE	0.000131178	0.66258	CPW-WPC family protein
PFIT_1120500	255.757	60.7431	157.255	227.474	175.307	60.8147	51.2352	54.7124	55.5874	246.694	238.603	274.489	275.921	258.927	7.4599	-1.62769	2.18426	5.47616	TRUE	0.000131695	0.66506	conserved Plasmodium protein, unknown function
PFIT_1116400	2470.19	1858.74	828.896	668.947	1456.69	2169.53	2100.64	2116.68	2128.95	612.481	720.095	747.305	673.105	688.246	10.507	0.549424	-1.62965	7.87656	TRUE	0.00013266	0.669802	peptidyl-prolyl cis-trans isomerase
PFIT_0201400	2413.71	661.232	1681.68	2168.22	1731.21	1081.94	1229.65	1514.85	1275.48	2864.25	3027.07	3388.43	3403.78	3170.88	10.7589	-0.440542	1.31228	10.7721	TRUE	0.000133323	0.673012	liver stage associated protein 2 (LSAP2)
PFIT_1006800	368.717	53.8011	48.8667	122.881	148.566	11.3144	0	20.5171	10.6105	147.616	175.737	256.088	251.604	207.761	7.21415	-3.46012	3.94485	6.94289	TRUE	0.000134314	0.677881	rhoGAP GTPase, putative
PFIT_1037600	1.06565	1.73552	7.34837	10.2668	5.10409	11.3144	0	23.9367	11.7503	145.614	160.021	185.037	127.423	154.524	2.51632	1.38452	3.37066	6.49939	TRUE	0.000136408	0.688314	gametocyte-specific protein
PFIT_0516300	7430.81	10345.4	6985.36	5891.23	7663.21	10936.7	11937.8	10374.8	11083.1	4206.8	4673	5450.42	5103.08	4858.33	12.9035	0.531699	-1.18891	2.72997	TRUE	0.000137722	0.694806	40S ribosomal protein S14, putative
PFIT_0534300	605.292	362.723	533.859	655.151	539.256	257.402	230.559	365.889	284.616	736.078	839.634	879.694	920.817	844.056	9.07703	-0.888334	1.53256	2.79057	TRUE	0.000144886	0.730803	SNARE protein, putative
PFIT_1437800	931.382	138.841	133.74	354.526	389.623	18.3858	76.8528	27.3562	40.865	371.792	431.962	562.779	511.962	469.624	8.60576	-3.57452	3.84414	6.63085	TRUE	0.000147103	0.741839	cGMP-dependent protein kinase
PFIT_0414700	571.191	827.842	165.706	171.648	434.097	919.292	666.058	718.1	767.817	186.646	189.073	188.104	202.645	191.617	8.75633	0.83682	-2.01099	8.93803	TRUE	0.000148981	0.751164	glutamyl-tRNA(Gln) amidotransferase subunit A, putative
PFIT_1347600	186.49	124.957	88.1805	86.3054	121.483	202.244	25.6176	44.4538	90.7719	418.328	381.955	382.853	443.224	406.59	6.91708	-0.160553	1.91098	10.6139	TRUE	0.000150321	0.757769	conserved Plasmodium membrane protein, unknown function
PFIT_0831100	489.136	605.696	200.243	194.749	372.456	888.178	640.44	519.767	682.795	236.686	243.842	208.039	187.73	219.074	8.53385	0.889857	-1.64868	8.02869	TRUE	0.000150903	0.760553	leucine--tRNA ligase, putative
PFIT_1401800	5.32827	8.67759	15.0642	18.2878	11.8394	114.558	76.8528	68.3905	86.6004	7.0055	6.19129	6.13383	4.86347	6.04852	3.59526	2.86116	-3.86252	1.38613	TRUE	0.000151352	0.762661	glycophorin binding protein
PFIT_1419100	22.3788	32.9748	30.8632	26.6295	28.2116	19.8001	0	27.3562	15.7188	171.635	165.26	169.192	152.713	164.7	4.81546	-0.469915	3.01807	1.87234	TRUE	0.000152061	0.766083	liver specific protein 1, putative
PFIT_0816800	3401.57	6476.95	3663.9	2407.57	3987.5	4845.38	5712.73	5891.84	5483.31	2097.65	2502.71	2457.11	2402.88	2365.09	11.9604	0.459213	-1.21197	6.69734	TRUE	0.000155004	0.780756	40S ribosomal protein S16, putative
PFIT_1300600	2224.02	6093.4	1391.41	1053.63	2690.62	6927.22	3150.97	4011.1	4696.43	691.042	611.509	513.709	500.289	579.137	11.3933	0.805781	-3.02132	4.7732	TRUE	0.000158156	0.796473	Plasmodium exported protein (hyp12), unknown function
PFIT_0717900	2851.69	5709.86	3099.54	2397.3	3514.6	4892.05	4867.35	5792.67	5184.02	1948.53	1978.83	2623.24	2468.37	2254.74	11.7782	0.562936	-1.2024	6.61403	TRUE	0.000158907	0.800098	40S ribosomal protein S10, putative
PFIT_0321500	656.443	83.3049	71.2792	173.573	246.15	14.143	0	3.41952	5.85416	196.654	226.697	354.74	331.365	277.364	7.94291	-4.90516	5.07793	5.71415	TRUE	0.000159105	0.800933	protein kinase, putative
PFIT_1332700	656.443	820.9	990.928	816.533	821.201	1277.11	2151.88	1802.09	1743.69	701.55	700.092	695.168	687.695	696.126	9.68223	1.07051	-1.30955	2.2127	TRUE	0.000160618	0.80839	conserved protein, unknown function
PFIT_1241000	0	0	0	0	0	0	0	0	0	54.0424	56.6741	54.1822	61.2798	56.5446	-35.6106	2.86702	38.565	0.0105113	TRUE	0.000160984	0.810071	Plasmodium RNA of unkown function RUF6-3
PFIT_1331000	5376.23	10630	6453.34	5001.54	6865.29	7095.52	6993.61	8148.72	7412.62	3138.46	3630.48	3354.18	2942.08	3266.3	12.7447	0.111958	-1.18325	5.04255	TRUE	0.000162894	0.819522	glutamine--tRNA ligase, putative
PFIT_0413200	182.227	65.9497	40.0486	76.6803	91.2264	24.043	0	3.41952	9.15418	99.5781	100.013	133.922	120.938	113.613	6.50734	-2.72903	3.04974	7.68589	TRUE	0.000164659	0.828236	conserved protein, unknown function
PFIT_1305700	37.2979	81.5694	46.6622	34.0088	49.8846	48.086	102.47	71.81	74.1222	312.745	285.752	343.495	311.586	313.395	5.6176	0.436615	2.2376	3.15892	TRUE	0.000169095	0.850381	MORN repeat protein, putative
PFIT_0700800	465.691	161.403	653.638	1055.56	584.072	53.7432	51.2352	181.235	95.4044	534.419	652.467	614.406	474.675	568.992	9.19259	-2.53114	2.49076	9.09983	TRUE	0.000169387	0.851678	Plasmodium exported protein, unknown function
PFIT_0817500	128.944	59.0076	123.453	131.544	110.737	24.043	25.6176	54.7124	34.791	181.643	182.881	221.329	211.399	199.313	6.79808	-1.61714	2.45801	2.97436	TRUE	0.000172726	0.868294	conserved Plasmodium protein, unknown function
PFIT_0909100	96.9746	60.7431	87.4456	98.8181	85.9954	142.844	51.2352	75.2295	89.7695	402.316	356.237	410.967	388.105	389.406	6.43323	0.206054	1.96583	2.67299	TRUE	0.000173779	0.873415	conserved Plasmodium protein, unknown function
PFIT_0404600	1176.48	232.559	137.047	329.18	468.817	18.3858	51.2352	27.3562	32.3258	416.327	470.062	643.03	578.105	526.881	8.87243	-4.06143	4.23034	4.94646	TRUE	0.000175247	0.880617	apical sushi protein
PFIT_1340700	224.853	57.2721	39.6812	80.5303	100.584	12.7287	0	10.2586	7.66241	90.0707	103.823	150.279	127.099	117.818	6.6497	-3.2534	3.48418	5.61074	TRUE	0.000180879	0.908737	conserved Plasmodium protein, unknown function
PFIT_1455900	1242.55	1053.46	1021.79	754.29	1018.02	1435.51	2049.41	1843.12	1776.01	738.079	803.915	647.12	701.313	722.607	9.99076	0.793662	-1.28736	2.2284	TRUE	0.000181489	0.911621	6-phosphogluconate dehydrogenase, decarboxylating, putative
PFIT_1367200	1243.62	2476.58	1672.86	1492.22	1721.32	1837.17	2587.38	2044.87	2156.47	837.157	924.408	1006.46	826.142	898.542	10.7483	0.315243	-1.25221	3.85071	TRUE	0.000182969	0.918868	RNAse L inhibitor protein, putative
PFIT_0601900	260.02	208.262	412.611	405.86	321.688	200.83	76.8528	191.493	156.392	589.463	529.594	506.041	547.951	543.262	8.33476	-0.909829	1.66058	4.37445	TRUE	0.000184572	0.926736	conserved Plasmodium protein, unknown function
PFIT_0600700	173.702	362.723	148.805	100.101	196.333	1602.4	512.352	731.778	948.842	79.062	92.3931	77.1841	70.3582	79.7494	7.61417	2.28429	-3.58117	2.4323	TRUE	0.000185247	0.929941	conserved Plasmodium protein, unknown function
PF_apicoplast_genome_104300	0	0	0.367419	0	0.0918547	1.4143	0	0	0.471432	77.5609	74.7718	58.7826	71.3309	70.6115	-2.91468	2.7409	6.31564	2.34537	TRUE	0.000186976	0.938432	apicoplast ribosomal protein S2
PFIT_1437400	1462.08	262.063	199.508	381.155	576.201	48.086	25.6176	47.8733	40.5257	582.957	629.131	744.75	713.634	667.618	9.17008	-3.74006	3.95286	4.53447	TRUE	0.000189075	0.948778	conserved Plasmodium protein, unknown function
PFIT_1129800	817.357	848.668	731.531	554.087	737.911	2223.27	819.764	940.369	1327.8	277.218	332.425	268.866	243.498	280.502	9.52681	0.859666	-2.25469	2.62806	TRUE	0.000190711	0.956795	spermidine synthase
PFIT_0402500	1873.42	938.915	1840.77	3368.16	2005.32	700.076	1050.32	1299.42	1016.61	2424.9	2710.83	2955.49	2706.36	2699.4	10.971	-0.987229	1.41466	9.4381	TRUE	0.00019265	0.966331	alpha/beta hydrolase, putative
PFIT_1026100	2438.22	1338.08	1977.08	5407.08	2790.12	196.587	333.029	403.504	311.04	1885.98	2412.22	2241.41	1864.98	2101.15	11.4464	-3.17464	2.76518	3.93667	TRUE	0.000192809	0.96694	conserved Plasmodium protein, unknown function
PFIT_1118500	3163.93	2018.41	2438.56	2155.39	2444.07	4969.83	4636.79	4770.23	4792.29	1866.96	2023.12	2225.05	2265.73	2095.22	11.2551	0.97229	-1.1945	1.75508	TRUE	0.000193168	0.968544	GTP-binding nuclear protein ran/tc4
PFIT_1424100	174.767	62.4787	61.3589	110.689	102.324	8.48577	0	23.9367	10.8075	91.5719	90.4881	131.366	130.99	111.104	6.67735	-2.91505	3.03373	5.03054	TRUE	0.000197084	0.987983	ankyrin, putative
PFIT_1334200	51.1514	6.94207	15.4316	23.742	24.3168	0	0	0	0	37.0291	52.3879	39.8699	35.9897	41.3191	4.60684	-33.0223	33.7841	2.21195	TRUE	0.000198403	0.994394	MSP7-like protein
PFIT_0924700	325.025	64.2142	36.3744	48.7674	118.595	12.7287	0	13.6781	8.80225	194.152	166.689	192.193	172.167	181.3	6.8865	-3.35352	3.96922	6.86981	TRUE	0.000199134	0.997861	conserved Plasmodium protein, unknown function
PFIT_0527300	276.005	336.691	248.742	162.023	255.865	329.531	128.088	280.401	246.007	75.5593	85.7256	76.6729	61.2798	74.8094	7.99532	0.0303297	-1.80126	3.4853	TRUE	0.000200143	1	mitochondrial processing peptidase alpha subunit, putative
PFIT_1431400	521.105	124.957	102.142	147.265	223.867	28.2859	25.6176	10.2586	21.3874	191.65	219.076	321.515	284.027	254.067	7.80537	-3.42489	3.60863	4.99827	TRUE	0.000200769	1	plasmepsin IX
PFIT_1429700	916.463	432.144	1414.93	1956.79	1180.08	209.316	563.587	690.744	487.882	1653.8	1555.92	1433.27	1470.39	1528.34	10.2069	-1.3045	1.67532	12.8994	TRUE	0.000201209	1	protein kinase, putative
PFIT_1456800	236.575	31.2393	31.2306	45.559	86.1511	8.48577	0	6.83905	5.10827	122.096	118.111	135.456	140.068	128.933	6.42599	-3.60863	4.19317	6.33638	TRUE	0.000201419	1	ferlin, putative
PFIT_1232500	174.767	27.7683	31.598	71.5469	76.4201	25.4573	25.6176	20.5171	23.864	146.115	158.592	173.792	159.522	159.505	6.25497	-1.69744	2.75993	7.73877	TRUE	0.000202855	1	conserved Plasmodium protein, unknown function
PFIT_1237800	378.307	577.928	336.555	265.975	389.691	718.462	358.647	400.084	492.398	179.141	162.879	205.483	143.635	172.784	8.60179	0.381211	-1.55068	4.78747	TRUE	0.000203499	1	calcyclin binding protein, putative
PFIT_0814600	99.1059	10.4131	9.18547	18.2878	34.2481	0	0	6.83905	2.27968	69.5546	60.9604	71.0502	78.464	70.0073	5.09021	-3.85636	4.89574	10.5606	TRUE	0.0002099	1	conserved Plasmodium protein, unknown function
PFIT_0822700	72.4645	20.8262	18.3709	31.763	35.8562	15.5573	0	13.6781	9.74511	135.606	146.21	120.632	106.672	127.28	5.15981	-1.43992	3.27179	4.24352	TRUE	0.000210954	1	conserved Plasmodium protein, unknown function
PFIT_0926600	682.019	130.164	176.728	362.547	337.865	32.5288	51.2352	27.3562	37.0401	274.716	317.661	324.071	286.296	300.686	8.40065	-3.32893	3.16037	4.5136	TRUE	0.000212338	1	conserved Plasmodium protein, unknown function
PFIT_1444900	133.207	15.6197	15.799	16.3627	45.2471	19.8001	25.6176	13.6781	19.6986	142.612	151.925	179.926	116.075	147.634	5.48713	-1.31025	3.02871	12.3266	TRUE	0.000213356	1	dephospho-CoA kinase, putative (DPCK)
PFIT_0420500	398.555	1615.77	687.808	535.158	809.322	821.706	1613.91	1542.2	1325.94	280.22	316.232	313.337	258.413	292.05	9.65891	0.706758	-2.17568	5.33873	TRUE	0.000217122	1	alpha tubulin 2
PFIT_0925800	2308.21	3438.06	2344.13	1848.03	2484.61	3627.67	4201.29	3970.07	3933.01	1575.74	1737.37	1876.44	1680.82	1717.59	11.278	0.661152	-1.19297	2.71766	TRUE	0.000218788	1	histone deacetylase
PFIT_0918800	1008.11	324.542	1312.79	2187.79	1208.31	195.173	691.676	612.095	499.648	1608.76	1639.74	1920.4	1719.08	1721.99	10.2408	-1.32494	1.83401	14.2473	TRUE	0.000218922	1	conserved Plasmodium protein, unknown function
PFIT_0608400	29.8383	24.2973	15.799	11.871	20.4514	26.8716	0	17.0976	14.6564	137.608	125.255	212.64	158.225	158.432	4.32633	-0.0246019	3.00593	3.45029	TRUE	0.000221565	1	conserved Plasmodium protein, unknown function
PFIT_0515800	3843.82	612.638	365.949	751.723	1393.53	65.0576	51.2352	44.4538	53.5822	1113.37	1387.8	1938.8	1781.98	1555.49	10.4444	-4.6893	4.84807	4.21081	TRUE	0.000222219	1	glideosome-associated protein 40, putative
PFIT_1244700	282.399	135.37	496.383	490.882	351.258	65.0576	0	30.7757	31.9444	223.676	186.215	232.575	225.341	216.951	8.46055	-3.0696	2.3703	7.94147	TRUE	0.000224141	1	conserved Plasmodium protein, unknown function
PFIT_1368300	5.32827	6.94207	11.0226	8.66262	7.98888	4.24289	0	3.41952	2.55414	88.5695	85.2493	93.0298	87.5425	88.5978	3.02395	-1.16219	4.60741	0.70963	TRUE	0.000229492	1	conserved Plasmodium protein, unknown function
PFIT_0314300	339.944	459.912	373.297	257.633	357.697	717.048	819.764	745.456	760.756	274.215	291.943	290.846	251.928	277.233	8.47958	1.08355	-1.44834	1.5641	TRUE	0.000231261	1	serine/threonine protein phosphatase, putative
PFIT_0408200	574.388	477.268	217.879	237.42	376.739	666.133	512.352	297.498	491.995	122.596	136.208	162.547	142.338	140.922	8.5536	0.388791	-1.80365	5.60664	TRUE	0.000232922	1	replication protein A1, large subunit
PFIT_1202000	164.111	88.5114	160.562	139.885	138.267	66.4719	230.559	75.2295	124.087	410.322	366.239	418.123	353.412	387.024	7.11679	-0.479326	1.95872	5.25081	TRUE	0.000233375	1	dynein heavy chain, putative
PFIT_1469100	58.611	32.9748	55.1128	66.7343	53.3582	24.043	0	17.0976	13.7135	142.612	150.496	141.078	130.99	141.294	5.74647	-1.53495	2.93095	2.2546	TRUE	0.000238179	1	conserved Plasmodium protein, unknown function
PFIT_0111200	101.237	34.7104	153.214	243.516	133.169	22.6287	25.6176	58.1319	35.4594	189.148	196.216	192.705	181.894	189.991	7.07105	-1.86369	2.36237	8.93186	TRUE	0.000249794	1	Plasmodium exported protein (hyp11), unknown function
PFIT_0601800	573.322	317.6	568.029	703.598	540.637	178.201	204.941	352.211	245.118	731.074	709.141	670.121	735.681	711.504	9.08159	-1.11789	1.51106	4.86012	TRUE	0.000249859	1	conserved Plasmodium protein, unknown function
PFIT_1122300	46.8888	6.94207	10.2877	17.9669	20.5214	0	0	0	0	51.5404	29.5277	43.9591	40.5289	41.3891	4.35854	-32.774	33.7866	2.37937	TRUE	0.000250898	1	conserved Plasmodium protein, unknown function
PFIT_1410900	989.993	1102.05	693.319	608.309	848.419	1305.39	896.616	923.271	1041.76	440.846	471.967	394.61	379.999	421.856	9.72643	0.312317	-1.31826	3.39178	TRUE	0.000252181	1	cytidine diphosphate-diacylglycerol synthase
PFIT_0519700	840.802	2438.4	931.039	764.878	1243.78	2261.46	1613.91	1754.22	1876.53	585.459	580.076	486.106	502.235	538.469	10.2789	0.599305	-1.80551	5.43043	TRUE	0.000259608	1	carbon catabolite repressor protein 4, putative
PFIT_0920700	142.798	19.0907	27.5564	41.0673	57.628	21.2144	0	6.83905	9.35116	114.59	136.685	118.587	98.2421	117.026	5.84603	-2.09722	3.12167	8.81461	TRUE	0.000259752	1	conserved Plasmodium protein, unknown function
PFIT_1445100	919.66	1336.35	648.861	767.123	917.999	1250.24	640.44	793.329	894.669	328.258	398.148	356.274	312.883	348.891	9.84021	-0.00703185	-1.38668	4.72291	TRUE	0.000266431	1	heat shock protein 90, putative
PFIT_0901900	104.434	173.552	64.2983	68.0176	102.575	185.273	76.8528	82.0685	114.731	17.5137	22.8602	25.5576	24.3174	22.5622	6.67015	0.246882	-2.4206	3.57577	TRUE	0.000274631	1	Plasmodium exported protein (hyp5), unknown function
PFIT_1238300	315.434	67.6852	60.6241	127.373	142.779	16.9715	0	3.41952	6.79702	104.082	122.397	159.48	138.771	131.182	7.15696	-3.84561	3.72411	5.87167	TRUE	0.000277136	1	sphingomyelin phosphodiesterase, putative
PFIT_0309800	116.156	36.4459	36.7419	33.688	55.758	26.8716	0	13.6781	13.5166	151.619	132.875	137.5	129.368	137.841	5.79505	-1.57951	2.89123	5.42871	TRUE	0.000282433	1	conserved Plasmodium protein, unknown function
PFIT_0313800	37.2979	12.1486	15.0642	17.3252	20.459	60.8147	25.6176	13.6781	33.3701	213.167	196.216	227.463	221.774	214.655	4.35016	0.863207	2.53253	5.26974	TRUE	0.0002825	1	conserved Plasmodium protein, unknown function
PFIT_0313500	13.8535	8.67759	4.04161	5.45424	8.00674	8.48577	0	3.41952	3.96843	103.581	106.204	95.5856	90.7848	99.039	2.95347	-0.404223	4.08059	2.25791	TRUE	0.000289391	1	conserved Plasmodium protein, unknown function
PFIT_1131300	280.267	39.9169	47.397	69.9427	109.381	74.9577	25.6176	34.1952	44.9235	194.653	288.609	301.069	262.628	261.74	6.76989	-1.09985	2.36195	12.1614	TRUE	0.00029329	1	conserved Plasmodium protein, unknown function
PFIT_1416700	151.323	173.552	59.8892	60.6384	111.351	302.659	153.706	150.459	202.275	44.5349	46.1966	56.2268	53.8224	50.1952	6.78544	0.920751	-2.05644	5.21252	TRUE	0.000296173	1	serine C-palmitoyltransferase, putative
PFIT_0811900	25891.2	80092.4	32499.6	20609	39773.1	40099.5	37734.7	36455.5	38096.6	6223.38	8574.94	6943.5	5395.54	6784.34	15.2795	-0.0620909	-2.4894	3.4441	TRUE	0.000301188	1	erythrocyte membrane protein 1, PfEMP1
PFIT_0613600	38.3636	6.94207	5.51128	8.34179	14.7897	2.82859	0	3.41952	2.0827	78.5616	66.1992	80.251	83.3275	77.0848	3.8697	-2.36001	4.75877	4.23008	TRUE	0.000302271	1	conserved Plasmodium protein, unknown function
PFIT_0621800	3140.49	2815.01	4343.99	4996.09	3823.89	1657.55	1255.26	1569.56	1494.13	4172.77	4205.32	2784.25	2799.41	3490.44	11.9014	-1.34378	1.21155	4.94806	TRUE	0.000306372	1	transcription factor with AP2 domain(s), putative
PF_apicoplast_genome_102600	0	0	0	0	0	0	0	0	0	50.5397	42.8628	52.6487	59.3344	51.3464	-35.6106	2.86702	38.4259	0.0491897	TRUE	0.000312857	1	probable protein, unknown function
PFIT_0409500	970.812	1936.84	1261.35	1056.84	1306.46	1552.9	2023.79	1891	1822.56	823.646	806.297	742.194	730.494	775.658	10.35	0.474569	-1.22534	3.69833	TRUE	0.000315668	1	conserved Plasmodium protein, unknown function
PFIT_1341700	37.2979	12.1486	31.598	78.9261	39.9927	4.24289	25.6176	0	9.9535	68.0534	69.533	94.5633	88.5152	80.1662	5.33982	-3.25779	4.24301	6.88267	TRUE	0.000316571	1	sporozoite protein essential for cell traversal
PFIT_0526600	794.979	131.899	135.945	213.036	318.965	31.1145	128.088	64.9709	74.7245	474.873	446.249	546.422	526.876	498.605	8.31649	-2.30468	2.94996	8.29092	TRUE	0.00032091	1	conserved Plasmodium protein, unknown function, putative
PFIT_0917400	205.671	24.2973	17.6361	35.2922	70.7242	4.24289	0	0	1.4143	69.5546	84.2968	124.721	112.184	97.6892	6.14122	-4.86442	5.33341	6.87167	TRUE	0.000322441	1	conserved Plasmodium membrane protein, unknown function
PFIT_1028500.2	10.6565	5.20655	8.81805	10.2668	8.73699	14.143	0	3.41952	5.85416	102.58	110.491	119.099	113.157	111.332	3.15218	-0.0403981	3.68695	2.15371	TRUE	0.000322673	1	conserved Plasmodium protein, unknown function
PFIT_1367100	445.444	407.847	271.522	227.474	338.072	589.761	307.411	571.06	489.411	177.139	173.356	176.859	186.757	178.528	8.39718	0.585062	-1.50213	3.58228	TRUE	0.000324376	1	proteasome regulatory subunit, putative
PFIT_1024400	107.631	29.5038	35.6396	47.8048	55.1449	67.8862	0	10.2586	26.0483	193.652	196.693	201.905	180.921	193.293	5.78374	-0.634999	2.44583	10.3096	TRUE	0.000326384	1	conserved Plasmodium protein, unknown function
PFIT_0400900	272.808	218.675	345.741	891.609	432.208	26.8716	76.8528	44.4538	49.3928	292.73	388.623	413.012	345.955	360.08	8.75762	-3.33277	3.06731	4.2454	TRUE	0.000326393	1	surface-associated interspersed protein 4.1 (SURFIN 4.1) (SURF4.1)
PFIT_1443800	12.7879	22.5617	13.5945	13.796	15.685	24.043	25.6176	10.2586	19.9731	158.624	151.925	177.881	127.747	154.044	3.94614	0.290466	3.03039	1.40651	TRUE	0.000328902	1	TRAP-like protein,sporozoite-specific transmembrane protein S6 (TREP)
PFIT_0206300	1240.42	291.567	180.403	366.076	519.617	19.8001	0	20.5171	13.4391	255.2	378.145	513.197	422.798	392.335	9.02098	-4.95721	4.55218	4.14557	TRUE	0.000329958	1	merozoite surface protein 4
PFIT_0928000	1517.49	966.684	799.87	648.734	983.195	1394.5	1793.23	2311.6	1833.11	716.062	762.958	838.802	810.255	782.019	9.93989	0.900025	-1.22883	5.79619	TRUE	0.000330631	1	phosphatidylserine decarboxylase
PFIT_0815900	1205.26	728.918	1932.25	2464.04	1582.62	718.462	717.293	936.949	790.902	2025.59	1934.54	1999.63	1946.69	1976.61	10.6303	-0.993816	1.31236	8.75275	TRUE	0.000331455	1	conserved Plasmodium protein, unknown function
PFIT_1424400	43.6919	24.2973	17.2687	33.0463	29.576	9.90007	0	13.6781	7.85939	112.588	115.253	116.543	102.133	111.629	4.88377	-1.51118	3.42987	1.92266	TRUE	0.000331524	1	conserved Plasmodium membrane protein, unknown function
PFIT_1300100	0	8.67759	5.51128	3.20838	4.34931	5.65718	0	3.41952	3.02557	74.5585	81.4393	102.742	104.727	90.8666	2.06662	0.0648893	4.37432	5.55061	TRUE	0.000340125	1	A_ITvar7 - erythrocyte membrane protein 1, PfEMP1, putative
PFIT_1019700	72.4645	20.8262	8.08321	22.7795	31.0384	2.82859	0	0	0.942864	58.0455	55.7216	64.9164	51.5528	57.5591	4.94712	-4.17217	5.07183	4.80858	TRUE	0.000343016	1	conserved Plasmodium protein, unknown function
PFIT_1001600	890.887	336.691	1757.73	2008.12	1248.36	222.044	666.058	728.358	538.82	1795.41	1658.31	1708.78	1733.67	1724.04	10.288	-1.24617	1.70973	14.7976	TRUE	0.000344425	1	Plasmodium exported protein (hyp2), unknown function
PFIT_1003900	2510.68	4040.29	2959.56	2770.44	3070.24	1634.93	2638.61	2971.57	2415.04	1031.31	1220.16	1061.66	959.077	1068.05	11.5837	-0.351779	-1.17123	4.0195	TRUE	0.000345791	1	zinc finger, C3HC4 type, putative
PFIT_0817600	19.1818	13.8841	34.1699	29.8379	24.2684	8.48577	0	6.83905	5.10827	89.0699	98.1082	102.231	97.5937	96.7506	4.62125	-1.79281	3.76777	1.48901	TRUE	0.000348223	1	conserved Plasmodium protein, unknown function
PFIT_0111100	474.216	2532.12	2271.75	2602.64	1970.18	2306.72	1101.56	913.013	1440.43	3749.44	6299.88	10656	6639.61	6836.23	10.9442	-0.444483	2.23925	9.18314	TRUE	0.000359168	1	28S ribosomal RNA
PFIT_0406900	449.706	624.787	587.87	538.687	550.262	859.892	742.911	875.398	826.067	328.258	351.951	346.562	280.784	326.889	9.10365	0.596423	-1.34765	0.914102	TRUE	0.000360965	1	zinc finger, RAN binding protein, putative
PFIT_0306700	3252.38	5204.82	3785.15	2778.78	3755.28	4957.11	5661.49	5515.69	5378.1	2395.38	2487.95	2555.25	2360.08	2449.67	11.8742	0.517308	-1.13314	2.81893	TRUE	0.000362319	1	T-complex protein beta subunit, putative
PFIT_0504700	21.3131	72.8918	31.2306	37.538	40.7434	42.4289	25.6176	78.649	48.8985	272.214	266.702	255.065	225.017	254.749	5.32334	0.426787	2.24269	4.49272	TRUE	0.000362589	1	conserved Plasmodium protein, unknown function
PFIT_1026200	10644.8	17796	13444.6	13135.1	13755.1	19330.6	20699	22521	20850.2	8328.03	9094.53	11553.6	9919.54	9723.92	13.7476	0.600176	-1.10045	2.59957	TRUE	0.000367579	1	40S ribosomal protein S2B, putative
PFIT_1223500	828.014	1122.88	852.044	627.88	857.704	946.164	1178.41	1268.64	1131.07	447.351	540.071	429.368	447.764	466.139	9.74266	0.396042	-1.2741	2.39582	TRUE	0.000377579	1	mitochondrial carrier protein, putative
PFIT_1130100	750.221	104.131	72.7489	137.96	266.265	28.2859	25.6176	10.2586	21.3874	314.747	371.954	396.655	391.347	368.676	8.05583	-3.67624	4.14664	5.94954	TRUE	0.000378444	1	conserved Plasmodium protein, unknown function
PFIT_1307200	509.383	90.2469	51.4386	104.593	188.915	12.7287	25.6176	6.83905	15.0618	216.17	209.075	277.556	249.334	238.034	7.56021	-3.95626	4.29108	5.46896	TRUE	0.000379269	1	conserved Plasmodium membrane protein, unknown function
PF_apicoplast_genome_101900	0	0	0	0	0	0	0	0	0	59.0463	46.6728	42.9368	50.5801	49.809	-35.6106	2.86702	38.3819	0.049945	TRUE	0.000381632	1	ribosomal protein S3, putative
PFIT_0529400	624.474	236.03	299.079	365.114	381.174	243.259	76.8528	157.298	159.137	555.936	545.31	524.954	447.764	518.491	8.57479	-1.11342	1.55669	6.91995	TRUE	0.000384705	1	conserved Plasmodium protein, unknown function
PFIT_1409600	8510.32	17778.6	10975.5	9851.33	11779	11537.8	11502.3	12594.1	11878.1	4706.19	5734.09	6246.29	5464.6	5537.79	13.5237	0.0126045	-1.10124	4.65224	TRUE	0.000391428	1	40S ribosomal protein S8e, putative
PFIT_1441000	462.494	308.922	288.791	238.383	324.648	729.776	486.735	601.836	606.116	246.193	258.606	193.727	209.778	227.076	8.34066	0.926501	-1.44023	2.79778	TRUE	0.000391453	1	vesicle-associated membrane protein, putative
PFIT_0826200	1891.54	3035.42	2197.53	2203.51	2332	2569.77	2177.5	1897.84	2215.04	982.771	1051.57	992.659	914.009	985.251	11.1869	-0.072097	-1.17046	2.01776	TRUE	0.000394232	1	histone acetyltransferase GCN5
PFIT_1347300	49.0201	8.67759	6.24612	13.1544	19.2745	0	0	6.83905	2.27968	70.055	59.5317	72.5837	81.0579	70.8071	4.25796	-3.0023	4.89033	7.50433	TRUE	0.000394923	1	GTPase, putative
PFIT_1472000	847.196	744.537	455.599	360.622	601.988	1394.5	1280.88	1337.03	1337.47	539.423	566.265	560.224	566.757	558.167	9.22994	1.15857	-1.26393	4.65158	TRUE	0.000395703	1	20S proteasome beta 4 subunit, putative
PFIT_0618300	3743.65	3012.86	2073.34	1649.43	2619.82	3712.53	3202.2	2916.85	3277.19	1473.16	1520.68	1531.41	1394.84	1480.02	11.3544	0.325104	-1.14814	5.05172	TRUE	0.000397592	1	cell division cycle protein 48 homologue, putative
PFIT_0828000	0	0	0	0	0	1.4143	0	0	0.471432	54.0424	47.6253	79.7398	74.5732	63.9952	-32.7252	32.5429	6.18227	0.856014	TRUE	0.000399563	1	conserved Plasmodium protein, unknown function
PFIT_0806100	123.616	34.7104	13.9619	21.4961	48.4461	26.8716	0	3.41952	10.097	124.598	104.776	122.166	125.802	119.335	5.58381	-1.69797	3.01308	11.4159	TRUE	0.000400019	1	mitogen-activated protein kinase organizer 1, putative
PFIT_1337300	1478.06	1582.79	835.143	653.547	1137.39	1797.57	1485.82	1696.08	1659.82	743.083	722	721.748	691.586	719.604	10.149	0.554695	-1.21263	5.88921	TRUE	0.000401986	1	proteasome regulatory subunit, putative
PFIT_1426700	334.616	355.781	201.345	129.298	255.26	403.074	486.735	389.826	426.545	151.619	141.923	140.056	133.259	141.714	7.98861	0.728594	-1.57054	4.3361	TRUE	0.000408113	1	conserved Plasmodium protein, unknown function
PFIT_1427200	1174.35	2087.83	1273.84	951.284	1371.83	2127.1	1972.56	2263.72	2121.13	924.225	899.166	954.322	961.671	934.846	10.4201	0.634052	-1.18554	3.9472	TRUE	0.000410924	1	arginine methyltransferase 1
PFIT_1215900	1117.87	1768.49	983.947	996.523	1216.71	2361.87	1742	2209.01	2104.29	836.156	885.831	1012.59	983.394	929.494	10.2469	0.80139	-1.18799	3.39987	TRUE	0.000412134	1	glycerol-3-phosphate dehydrogenase, putative
PFIT_1447400	5315.49	13550.9	6219.3	4432.38	7379.52	10570.4	11399.8	10959.6	10976.6	4058.18	4163.41	4280.39	4345.67	4211.91	12.8489	0.57289	-1.38156	6.37979	TRUE	0.000413492	1	M17 leucyl aminopeptidase
PFIT_1224700	37.2979	138.841	30.1283	29.5171	58.9462	175.373	0	37.6148	70.9958	332.261	347.189	350.14	323.907	338.374	5.83285	0.651679	1.9179	19.7198	TRUE	0.000415567	1	conserved Plasmodium protein, unknown function
PFIT_1245400	46.8888	36.4459	25.3519	28.5546	34.3103	63.6433	0	3.41952	22.3543	173.636	165.736	175.837	206.211	180.355	5.08902	-0.137003	2.54284	9.54131	TRUE	0.000417664	1	conserved Plasmodium membrane protein, unknown function
PFIT_1015400	18967.6	29687.8	14394.7	10510.7	18390.2	36988.1	26744.8	28789	30840.6	13784.3	14657.6	15161.3	14227.9	14457.8	14.1664	0.746759	-1.09363	8.1541	TRUE	0.000421679	1	enolase
PFIT_0820600	3555.02	770.57	374.767	837.387	1384.44	52.3289	25.6176	51.2928	43.0798	814.139	1062.52	1482.34	1321.89	1170.22	10.4349	-4.93266	4.69029	3.51445	TRUE	0.000426037	1	rhoptry neck protein 5
PFIT_1038200	1515.36	4088.88	1240.77	1018.98	1966	3515.94	2459.29	2297.92	2757.72	679.033	693.901	520.865	557.678	612.869	10.9402	0.490667	-2.1715	4.76409	TRUE	0.000434708	1	serine/threonine protein kinase, FIKK family
PFIT_1241200	30.904	13.8841	0	0.641676	11.3575	55.1575	25.6176	17.0976	32.6243	0.500393	0.952507	1.02231	0	0.618801	3.47275	1.60149	-5.81628	11.032	TRUE	0.000435459	1	unspecified product
PFIT_0532500	248.298	97.189	60.2567	128.977	133.68	19.8001	51.2352	41.0343	37.3565	125.098	167.165	192.705	181.57	166.634	7.05999	-2.05169	2.37237	6.03544	TRUE	0.000446159	1	conserved Plasmodium protein, unknown function
PFIT_0214400	191.818	76.3628	41.8857	52.6174	90.671	42.4289	25.6176	47.8733	38.6399	188.648	227.649	203.439	192.269	203.001	6.49286	-1.09776	2.27021	6.39655	TRUE	0.000446411	1	acyl-CoA synthetase (ACS9)
PFIT_0724000	0	0	0	0	0	0	0	0	0	44.0346	43.8153	58.7826	47.662	48.5736	-35.6106	2.86702	38.3456	0.0511892	TRUE	0.000447958	1	unspecified product
PFIT_0908700	820.554	145.784	98.4682	257.312	330.53	24.043	51.2352	17.0976	30.792	277.718	331.472	494.285	417.934	380.352	8.36814	-3.65034	3.85341	5.31149	TRUE	0.000448744	1	conserved Plasmodium protein, unknown function
PFIT_1036700	628.736	118.015	95.1614	209.186	262.775	42.4289	25.6176	23.9367	30.661	269.211	294.325	371.097	316.774	312.852	8.03704	-3.02633	3.27863	5.17549	TRUE	0.000457659	1	dynamin-like protein
PFIT_1461800	55.4141	8.67759	16.1664	47.1632	31.8553	2.82859	0	3.41952	2.0827	59.0463	58.1029	74.1172	69.3855	65.163	5.002	-3.49116	4.5152	3.4493	TRUE	0.000459327	1	inner membrane complex protein, putative
PFIT_0807900	96.9746	43.388	35.6396	54.8633	57.7164	2.82859	0	17.0976	6.64207	69.5546	82.8681	109.898	87.8667	87.5468	5.84878	-2.85701	3.46018	4.3663	TRUE	0.000460114	1	conserved Plasmodium protein, unknown function
PFIT_1412800	156.651	147.519	156.153	231.645	172.992	107.486	102.47	99.1662	103.041	384.802	379.574	336.85	333.31	358.634	7.43806	-0.746724	1.79497	0.954562	TRUE	0.000463826	1	conserved Plasmodium protein, unknown function
PFIT_0801900	1156.24	310.658	1717.68	2329.92	1378.63	357.817	1152.79	1155.8	888.803	2348.34	2375.55	2348.24	2497.23	2392.34	10.4315	-0.666399	1.4591	20.5057	TRUE	0.000463926	1	acyl-CoA synthetase
PFIT_1334600	10.6565	19.0907	17.6361	9.3043	14.1719	9.90007	0	0	3.30002	77.0605	78.5818	97.6302	94.9998	87.0681	3.81297	-1.39144	4.02262	3.89783	TRUE	0.000469789	1	reticulocyte binding protein 2 homologue a
PFIT_1341000	88.4494	12.1486	16.9013	23.742	35.3103	2.82859	0	0	0.942864	40.5318	47.6253	69.0056	54.4709	52.9084	5.13908	-4.36457	4.95091	5.14725	TRUE	0.000473475	1	conserved Plasmodium protein, unknown function
PFIT_0501900	301.58	97.189	63.9308	56.1466	129.712	70.7148	0	30.7757	33.8302	233.183	225.268	245.865	188.054	223.092	7.01293	-1.55945	2.34785	11.3064	TRUE	0.000480314	1	chromosome assembly factor 1
PFIT_1008900	548.812	768.835	493.811	534.516	586.493	642.09	614.823	998.501	751.805	278.218	305.755	336.339	293.105	303.354	9.19392	0.376962	-1.3261	2.42708	TRUE	0.00048108	1	zinc finger protein, putative
PFIT_1471800	125.747	225.617	82.6692	69.301	125.834	302.659	281.794	112.844	232.432	60.0471	56.6741	52.1376	57.0647	56.4809	6.96291	0.873085	-2.01623	5.40651	TRUE	0.000481802	1	conserved Plasmodium protein, unknown function
PFIT_0525500	437.984	520.655	678.622	855.354	623.154	267.302	179.323	348.791	265.139	780.112	742.003	709.48	709.419	735.253	9.28576	-1.1677	1.40402	3.60616	TRUE	0.000486888	1	conserved Plasmodium protein, unknown function, putative
PFIT_1472600	63.9393	13.8841	13.9619	22.7795	28.6412	2.82859	0	0	0.942864	44.0346	58.5792	59.2937	59.6586	55.3915	4.83666	-4.06722	5.02229	3.70075	TRUE	0.000488965	1	conserved Plasmodium membrane protein, unknown function
PFIT_1125500	1540.94	331.484	322.961	648.093	710.869	224.873	102.47	78.649	135.331	733.075	765.339	944.61	894.23	834.314	9.47331	-2.3425	2.57365	6.63363	TRUE	0.000492468	1	ethanolamine kinase (EK)
PFIT_0319100	239.772	168.345	86.7108	69.6218	141.113	397.417	230.559	259.884	295.953	80.5632	86.6781	95.0744	100.512	90.7069	7.13052	1.1148	-1.74183	5.87885	TRUE	0.000500784	1	ubiquitin-protein ligase, putative
PFIT_0608100	110.828	109.338	127.127	131.544	119.709	120.215	102.47	133.361	118.682	408.821	381.955	400.233	450.033	410.26	6.90649	0.0217879	1.7522	0.366208	TRUE	0.000503851	1	citrate synthase-like protein, putative
PFIT_1348200	0	0	0	1.60419	0.401047	0	0	0	0	42.033	49.5303	50.093	47.9863	47.4106	-0.863463	-26.1093	32.5399	4.17376	TRUE	0.000504071	1	conserved Plasmodium protein, unknown function
PFIT_0929100	169.439	211.733	212.735	186.728	195.159	592.59	461.117	550.543	534.75	199.156	176.69	198.838	195.187	192.468	7.60821	1.47105	-1.49078	0.490591	TRUE	0.000508884	1	guanylate kinase
PFIT_1463300	116.156	10.4131	20.208	25.3462	43.0309	26.8716	0	3.41952	10.097	123.097	110.015	122.677	114.778	117.641	5.4229	-1.54223	2.99753	11.9522	TRUE	0.000510259	1	conserved Plasmodium protein, unknown function
PFIT_1402000	7338.1	3889.3	10244	8387.02	7464.6	4546.96	5917.67	6278.24	5580.96	10304.6	10364.7	13813.9	14074.9	12139.5	12.8663	-0.421747	1.12292	7.70027	TRUE	0.000512639	1	DnaJ protein, putative
PFIT_1312800	498.726	27.7683	33.0677	58.3925	154.489	5.65718	25.6176	6.83905	12.7046	221.674	200.503	315.892	312.559	262.657	7.27009	-4.15042	4.9174	7.99983	TRUE	0.000513079	1	conserved Plasmodium protein, unknown function
PFIT_1206000	22.3788	10.4131	5.8787	13.796	13.1166	0	0	0	0	32.0251	39.0528	40.3811	47.662	39.7803	3.70775	-33.5659	35.1725	0.885418	TRUE	0.000513652	1	rhodanese like protein, putative
PFIT_0529600	135.338	19.0907	28.2912	82.7762	66.3741	11.3144	0	10.2586	7.19098	79.5624	79.5343	107.342	96.2968	90.6839	6.05574	-2.75633	3.20342	6.47999	TRUE	0.000514344	1	G-protein coupled receptor, putative
PFIT_0606700	84.1867	38.1814	42.6206	98.1764	65.7913	15.5573	0	0	5.18575	74.0581	75.248	94.5633	82.679	81.6371	6.0448	-2.99345	3.29979	6.45659	TRUE	0.000518939	1	GTP-binding protein, putative
PFIT_1146300	62.8736	3.47104	8.45063	5.13341	19.9822	2.82859	0	3.41952	2.0827	62.0487	74.7718	64.4053	75.2217	69.1119	4.30826	-2.79926	4.60201	8.12069	TRUE	0.000523687	1	conserved protein, unknown function
PFIT_0208300	26.6414	50.33	46.6622	47.8048	42.8596	46.6718	128.088	106.005	93.5883	333.262	351.951	376.72	274.624	334.139	5.42348	0.976795	1.98386	3.40701	TRUE	0.000524906	1	6-cysteine protein
PFIT_1143700	51.1514	10.4131	7.34837	8.02095	19.2335	7.07148	0	3.41952	3.497	99.0777	71.438	83.8291	77.4913	82.959	4.24661	-1.88867	4.01627	5.55242	TRUE	0.000534905	1	alpha/beta hydrolase, putative
PFIT_1145500	41.5605	19.0907	28.2912	31.1213	30.0159	15.5573	0	17.0976	10.885	106.083	107.157	130.344	143.635	121.805	4.91356	-1.06679	3.08186	1.9079	TRUE	0.000536937	1	conserved Plasmodium protein, unknown function
PFIT_1211900	58.611	31.2393	49.9689	52.6174	48.1092	65.0576	0	13.6781	26.2452	181.142	162.402	196.794	202.969	185.827	5.59613	-0.452382	2.39415	6.18592	TRUE	0.000538276	1	conserved Plasmodium protein, unknown function
PFIT_1414000	0	1.73552	1.83709	0.641676	1.05357	0	0	0	0	39.531	50.4828	46.5149	49.2832	46.453	0.0726345	-28.4881	33.9533	1.85775	TRUE	0.00054119	1	conserved Plasmodium protein, unknown function
PFIT_1109400	5965.54	6088.2	2795.69	2539.43	4347.21	5794.37	5328.46	5149.8	5424.21	2235.75	2279.82	2642.15	2560.13	2429.46	12.0851	0.320551	-1.15926	7.29731	TRUE	0.000559998	1	endoplasmic reticulum-resident calcium binding protein
PFIT_0730100	959.089	609.167	1096.74	1288.16	988.291	424.289	512.352	612.095	516.245	1219.96	1261.12	1233.41	1298.55	1253.26	9.95086	-0.941418	1.28205	3.60058	TRUE	0.000560689	1	Plasmodium exported protein, unknown function
PFIT_1134300	62.8736	109.338	164.236	95.2889	107.934	94.7578	179.323	160.718	144.933	433.34	441.487	456.459	468.515	449.95	6.75957	0.33856	1.71553	3.99207	TRUE	0.000568858	1	conserved Plasmodium protein, unknown function
PFIT_1111100	495.53	668.175	867.843	872.358	725.976	533.189	537.97	632.612	567.924	1388.09	1342.08	1384.71	1418.84	1383.43	9.50548	-0.349567	1.27813	2.25285	TRUE	0.00057341	1	conserved Plasmodium protein, unknown function
PFIT_0627000	8394.16	1402.3	1331.16	3007.53	3533.79	152.744	358.647	287.24	266.21	2479.95	3091.36	3746.24	3617.78	3233.83	11.787	-3.75225	3.6243	4.26221	TRUE	0.000574414	1	HECT-domain (ubiquitin-transferase), putative
PFIT_0823800	802.438	461.648	685.971	664.776	653.708	377.617	563.587	588.158	509.787	1282.51	1169.68	1276.86	1225.6	1238.66	9.35381	-0.38163	1.30238	2.61787	TRUE	0.000580711	1	conserved Plasmodium protein, unknown function
PFIT_1315800	1999.17	2349.89	751.004	1042.72	1535.7	2251.56	2331.2	2010.68	2197.81	937.235	984.415	993.17	941.568	964.097	10.5824	0.516781	-1.18613	8.67247	TRUE	0.000588456	1	choline-phosphate cytidylyltransferase
PFIT_0207200	165.177	29.5038	25.3519	34.9713	63.7509	8.48577	0	10.2586	6.24811	89.5703	95.7269	106.32	78.1398	92.4392	5.98941	-2.92575	3.46654	6.36132	TRUE	0.000592512	1	serine repeat antigen 2
PFIT_0622900	4141.13	4224.25	3443.81	2995.98	3701.3	7501.42	5789.58	5614.86	6301.95	2793.19	2838.47	3200.33	3059.12	2972.78	11.8535	0.770068	-1.08595	1.7185	TRUE	0.000593627	1	hexokinase
PFIT_0903800.2	58.611	15.6197	13.9619	43.3131	32.8764	2.82859	0	0	0.942864	47.0369	53.3404	55.2045	51.877	51.8647	5.0416	-4.27128	4.92636	3.32129	TRUE	0.000595368	1	conserved Plasmodium protein, unknown function
PFIT_0536800	2233.61	5756.71	3016.51	2751.51	3439.58	3111.45	3048.5	2855.3	3005.08	992.779	1194.44	1117.89	967.507	1068.16	11.7476	-0.19461	-1.49207	3.71491	TRUE	0.000604137	1	erythrocyte membrane protein 1 (PfEMP1), pseudogene (VAR1CSA)
PFIT_0720400	1495.11	477.268	251.682	664.455	722.13	16.9715	25.6176	34.1952	25.5948	286.225	353.38	445.214	392.32	369.285	9.4959	-4.83885	3.87155	2.88945	TRUE	0.000610352	1	rhoptry-associated leucine zipper-like protein 1
PFIT_1410800	169.439	312.393	84.5063	67.6968	158.509	528.947	230.559	116.264	291.923	28.022	35.2427	23.513	26.2628	28.2601	7.30398	0.89896	-3.38233	3.7005	TRUE	0.000610453	1	RNA binding protein Bruno, putative
PFIT_1138500	67.1363	29.5038	44.0902	77.0011	54.4329	14.143	0	13.6781	9.27368	83.0652	106.681	115.009	110.239	103.749	5.77405	-2.13248	3.05547	2.37586	TRUE	0.000614468	1	conserved Plasmodium protein, unknown function
PFIT_1108600	5547.8	6964.63	2147.56	2416.23	4269.06	7845.1	4611.17	5036.96	5831.07	1475.66	1805	2033.37	1932.74	1811.69	12.0592	0.452476	-1.68858	6.17684	TRUE	0.000623381	1	transcription factor with AP2 domain(s)
PFIT_0518400	677.757	909.412	501.526	415.164	625.965	1023.95	947.852	588.158	853.32	325.255	342.902	366.497	361.842	349.124	9.28635	0.442191	-1.28089	4.77377	TRUE	0.000624559	1	proteasome subunit beta type 1, putative
PFIT_1129600	84.1867	6.94207	6.24612	10.5877	26.9906	7.07148	0	0	2.35716	56.044	72.3905	69.0056	82.679	70.0298	4.74281	-2.75975	4.14711	10.7923	TRUE	0.000626219	1	GPI8p transamidase
PFIT_1214900	59.6767	98.9245	25.3519	19.892	50.9613	318.216	179.323	68.3905	188.643	13.5106	21.4314	17.3792	20.1024	18.1059	5.65729	1.91068	-3.38893	3.89235	TRUE	0.000630719	1	10 kDa chaperonin
PFIT_1302300	186.49	505.036	97.3659	70.9052	214.949	424.289	435.499	314.596	391.461	82.0644	83.8206	88.4294	74.5732	82.2219	7.73893	0.866346	-2.24404	7.27673	TRUE	0.000639605	1	methyltransferase-like protein, putative
PFIT_1324400	130.01	522.391	278.136	229.078	289.904	410.146	333.029	396.665	379.946	134.606	144.305	150.279	104.403	133.398	8.17374	0.414031	-1.52883	6.80717	TRUE	0.000639949	1	oxidoreductase, putative
PFIT_1412100.1	72.4645	22.5617	80.4647	94.3263	67.4543	45.2575	25.6176	54.7124	41.8625	198.155	193.835	211.617	245.443	212.263	6.09345	-0.572763	2.2092	4.25243	TRUE	0.000644065	1	conserved Plasmodium membrane protein, unknown function
PFIT_0624900	1060.33	1692.13	1183.09	1029.89	1241.36	2342.07	1870.09	2041.46	2084.54	1115.88	918.216	857.203	889.367	945.166	10.2764	0.754903	-1.14696	2.51458	TRUE	0.000649368	1	conserved Plasmodium protein, unknown function
Pf_M7661101800	3221.47	687.265	720.141	1068.71	1424.4	387.517	102.47	143.62	211.202	1307.03	1530.68	1632.62	1610.78	1520.28	10.476	-2.69837	2.79246	6.0712	TRUE	0.000655624	1	cytochrome c oxidase subunit 1
PFIT_0936800	261.085	1318.99	269.685	229.078	519.711	3046.39	691.676	724.939	1487.67	44.5349	39.529	41.9145	36.3139	40.5731	9.02075	1.52106	-5.19947	2.65982	TRUE	0.000674863	1	Plasmodium exported protein (hyp11), unknown function
PFIT_1450200	43.6919	10.4131	16.5338	23.4212	23.515	2.82859	0	0	0.942864	53.0416	67.1517	52.1376	46.6893	54.7551	4.55827	-3.79646	5.01293	2.68084	TRUE	0.000675121	1	gamete egress and sporozoite traversal protein, putative (GEST)
PFIT_1328200	361.257	364.459	238.822	223.624	297.04	510.561	435.499	389.826	445.295	136.607	148.591	173.281	188.054	161.633	8.21057	0.5932	-1.46679	2.07835	TRUE	0.000676229	1	conserved Plasmodium protein, unknown function
PFIT_1361800	203.54	55.5366	42.6206	67.6968	92.3485	19.8001	25.6176	20.5171	21.9783	112.088	122.873	136.989	134.88	126.708	6.52486	-2.14893	2.60952	5.36512	TRUE	0.000685276	1	conserved Plasmodium protein, unknown function
PFIT_0535800	14898.9	24601	11473.7	10686.1	15414.9	37254	17983.6	20141	25126.2	7330.25	7591	9582.58	8832.39	8334.06	13.9119	0.705729	-1.59286	4.55619	TRUE	0.000685895	1	early transcribed membrane protein 5
PFIT_0214100	211	104.131	137.415	263.408	178.988	45.2575	128.088	157.298	110.215	299.735	331.949	396.143	373.839	350.417	7.48927	-0.79102	1.75474	7.41435	TRUE	0.000687274	1	conserved Plasmodium protein, unknown function
PFIT_1441900	141.732	270.741	70.9118	79.8886	140.818	564.304	179.323	212.01	318.546	38.0298	41.9103	40.3811	36.6382	39.2398	7.1323	1.20833	-3.04655	3.22838	TRUE	0.000689025	1	adaptor complexes medium subunit family
PFIT_bin09600	3.19696	20.8262	16.1664	11.871	13.0152	52.3289	230.559	266.723	183.203	10.0079	15.7164	11.2454	14.2662	12.8089	3.69441	3.80294	-3.81745	3.15587	TRUE	0.000698674	1	B_ITvar19 - erythrocyte membrane protein 1, PfEMP1, putative
PFIT_1331200	3896.03	4982.67	3088.15	2349.18	3579.01	6966.82	6814.29	6336.38	6705.83	2766.17	3110.89	3264.73	3625.88	3191.92	11.8046	0.906371	-1.07073	4.21675	TRUE	0.000700398	1	60S ribosomal protein L23, putative
PFIT_1365100	130.01	104.131	153.214	256.349	160.926	63.6433	0	133.361	65.6682	214.668	257.653	314.87	341.092	282.071	7.33784	-1.02178	1.82408	9.76009	TRUE	0.000704676	1	conserved Plasmodium protein, unknown function
PFIT_0929800	29.8383	17.3552	16.9013	24.7045	22.1998	0	0	0	0	35.0275	36.6715	34.7584	24.6416	32.7747	4.47334	-34.3315	34.8922	0.312515	TRUE	0.000711552	1	conserved Plasmodium protein, unknown function
PFIT_1333600	75.6615	189.171	72.0141	60.3175	99.2911	227.702	76.8528	61.5514	122.035	15.5122	20.4789	13.29	14.5904	15.9679	6.62677	0.358672	-2.98859	3.38933	TRUE	0.000715718	1	MSP7-like protein
PFIT_0626500	72.4645	104.131	78.2602	76.3594	82.8038	59.4004	102.47	78.649	80.1733	315.247	313.375	291.868	235.392	288.971	6.36613	-0.149035	1.95749	1.11644	TRUE	0.000716627	1	conserved Plasmodium protein, unknown function
PFIT_0306900	4759.21	10765.4	5205.22	3774.34	6126.05	7079.96	7557.2	6527.87	7055.01	2371.86	2768.46	2866.03	2545.22	2637.89	12.5804	0.203329	-1.41854	4.84695	TRUE	0.000721147	1	40S ribosomal protein S23, putative
PFIT_0323100	590.373	636.935	577.215	523.928	582.113	1108.81	794.146	793.329	898.761	268.21	353.856	464.638	430.904	379.402	9.18436	0.640248	-1.25685	2.39937	TRUE	0.000723502	1	translation machinery-associated protein 7, putative (TMA7)
PFIT_1445700	1349.12	902.469	1444.32	1780.97	1369.22	572.79	640.44	844.622	685.951	1745.87	1685.94	1423.05	1526.16	1595.25	10.4205	-0.992664	1.2117	3.57281	TRUE	0.000723579	1	eukaryotic initiation factor 2alpha kinase 1
PFIT_0525300	119.353	124.957	126.025	81.8137	113.037	216.387	179.323	126.522	174.078	41.5326	54.2929	41.9145	36.6382	43.5945	6.8183	0.625844	-1.99875	1.29725	TRUE	0.000725911	1	mitochondrial processing peptidase alpha subunit,, putative
PFIT_0220000	403.883	997.923	575.745	658.039	658.897	2540.07	1101.56	1125.02	1588.89	389.305	395.766	399.722	401.723	396.629	9.36308	1.27887	-2.0103	3.13718	TRUE	0.000726977	1	Plasmodium exported protein (hyp9), unknown function
PFIT_1000600	38.3636	456.441	69.0747	81.172	161.263	400.246	179.323	109.425	229.665	10.5082	9.52507	4.08922	11.0239	8.7866	7.32983	0.523334	-4.71624	4.04041	TRUE	0.000727393	1	Plasmodium exported protein (hyp12), unknown function
PFIT_1112600	55.4141	19.0907	17.2687	23.1003	28.7184	8.48577	0	3.41952	3.96843	58.0455	74.2955	102.742	82.3548	79.3594	4.83901	-2.28888	3.76021	2.80331	TRUE	0.000730271	1	peptidyl-prolyl cis-trans isomerase, putative
PFIT_1242800	348.469	479.003	311.204	247.687	346.591	684.519	717.293	629.192	677.001	288.226	289.562	239.731	242.525	265.011	8.43266	0.964287	-1.34717	2.13207	TRUE	0.000735099	1	protein geranylgeranyltransferase type II, alpha subunit, putative
PFIT_1446300	2459.53	2966	2437.82	2360.4	2555.94	4880.73	4611.17	4045.3	4512.4	2254.77	2210.29	1939.31	2122.74	2131.78	11.3193	0.819993	-1.08146	0.761866	TRUE	0.000740955	1	histidine--tRNA ligase, putative
PFIT_1358800	817.357	230.824	262.704	368.964	419.962	120.215	281.794	143.62	181.876	576.452	558.169	547.445	549.572	557.91	8.71384	-1.34877	1.75881	7.81139	TRUE	0.000745091	1	conserved Plasmodium protein, unknown function
PFIT_1311000	12439.4	16416.3	13507	12823.9	13796.6	28349.6	22031.1	23102.3	24494.3	12479.3	11832.5	11735.6	11639.3	11921.7	13.752	0.828821	-1.03949	1.10574	TRUE	0.000750502	1	M1-family alanyl aminopeptidase
PFIT_1244900	402.818	376.607	663.191	685.951	532.142	319.631	358.647	543.704	407.327	864.178	979.653	1105.11	1124.76	1018.43	9.05933	-0.374123	1.30698	4.59668	TRUE	0.000762627	1	conserved Plasmodium protein, unknown function
PFIT_0411100	393.227	397.434	170.85	172.611	283.53	1954.56	691.676	639.451	1095.23	92.5726	87.1543	135.967	118.669	108.591	8.14592	1.95676	-3.33989	2.21429	TRUE	0.000768122	1	Plasmodium RNA of unknown function RUF6-14
PFIT_1252300	8554.01	1433.54	867.475	2045.34	3225.09	73.5434	51.2352	109.425	78.0678	1901.99	2232.68	2965.71	2623.68	2431.01	11.6551	-5.33595	4.92821	3.14119	TRUE	0.000784773	1	rhoptry neck protein 3 (RON3)
PFIT_1324000	244.035	355.781	151.744	133.148	221.177	304.074	333.029	355.63	330.911	111.588	117.158	112.454	102.457	110.914	7.78022	0.587654	-1.57481	3.76538	TRUE	0.000800493	1	dihydrofolate synthase/folylpolyglutamate synthase
PFIT_0927500	13.8535	3.47104	5.8787	3.52922	6.68312	0	0	0	0	39.531	45.7203	36.2919	38.5835	40.0317	2.7336	-31.1491	33.7385	1.06267	TRUE	0.000801934	1	conserved Plasmodium protein, unknown function
PFIT_0812500	407.08	98.9245	102.877	124.485	183.342	186.687	25.6176	30.7757	81.0268	371.291	349.57	357.296	335.904	353.515	7.51608	-0.942941	1.89244	15.2071	TRUE	0.000804631	1	peptidase family C50, putative
PFIT_0905600	15976.3	2820.22	1863.55	4712.47	6343.13	243.259	256.176	410.343	303.259	3850.02	4580.6	7305.91	5932.14	5417.17	12.631	-4.38154	4.15391	3.63681	TRUE	0.000816141	1	high molecular weight rhoptry protein 3
PFIT_1333400	285.596	244.708	159.827	128.977	204.777	263.059	461.117	359.05	361.075	118.093	125.255	113.476	114.778	117.9	7.67204	0.780168	-1.57083	3.21133	TRUE	0.000816291	1	conserved Plasmodium protein, unknown function
PFIT_1472700	15.9848	1.73552	2.57193	3.85006	6.03558	0	0	6.83905	2.27968	61.5483	58.5792	81.7845	79.761	70.4182	2.5714	-1.29123	4.85783	6.75136	TRUE	0.000820712	1	conserved Plasmodium protein, unknown function
PFIT_1340800	51.1514	3.47104	9.55288	17.0044	20.2949	11.3144	0	3.41952	4.9113	88.0691	94.2981	76.1618	94.3514	88.2201	4.34318	-1.48705	3.60702	6.85017	TRUE	0.000830714	1	dolichyl-phosphate-mannose-glygolipidalpha-mannosyltransferase, putative
PFIT_1325100	371.914	46.859	42.988	61.9217	130.921	24.043	25.6176	3.41952	17.6934	202.159	200.026	202.417	194.539	199.785	7.03053	-3.0135	3.62526	8.05831	TRUE	0.000847076	1	conserved Plasmodium protein, unknown function
PFIT_1302100	174.767	944.122	511.447	407.143	509.37	917.878	1280.88	984.823	1061.19	441.346	413.864	461.06	412.747	432.254	8.98829	1.0463	-1.27892	11.8409	TRUE	0.000855078	1	conserved Plasmodium protein, unknown function
PFIT_0834500	2964.65	553.63	468.091	905.725	1223.02	99.0007	128.088	82.0685	103.052	905.21	1053.47	1414.36	1292.06	1166.28	10.2561	-3.59986	3.53143	3.80682	TRUE	0.000862914	1	cytoadherence linked asexual protein 8
PFIT_1244100	110.828	8.67759	24.9845	50.6924	48.7956	5.65718	0	17.0976	7.58493	93.073	84.7731	96.0967	83.6517	89.3986	5.61208	-2.36682	3.2368	8.03463	TRUE	0.000874592	1	double C2-like domain-containing protein (DOC2)
PFIT_1323500	713.989	1358.91	1398.4	1463.98	1233.82	776.448	1408.97	1360.97	1182.13	2385.87	2319.83	2902.84	2784.82	2598.34	10.2695	-0.0824472	1.15638	6.0802	TRUE	0.000875686	1	conserved Plasmodium membrane protein, unknown function
PFIT_1320700.2	349.535	45.1235	30.4957	55.1841	120.085	14.143	0	0	4.71432	129.101	131.446	184.015	177.355	155.479	6.90612	-4.09932	4.47383	8.36431	TRUE	0.000880465	1	3',5'-cyclic nucleotide phosphodiesterase, putative
PFIT_1335500	7.45958	10.4131	2.93935	2.5667	5.84469	0	0	0	0	37.0291	39.0528	41.9145	40.8532	39.7124	2.48674	-30.9022	33.727	1.03312	TRUE	0.000892809	1	conserved Plasmodium membrane protein, unknown function
PFIT_1149700	321.828	295.038	688.91	797.924	525.925	220.63	461.117	396.665	359.471	898.705	878.211	842.891	840.408	865.054	9.04422	-0.619804	1.33221	9.12069	TRUE	0.000895747	1	ring-infected erythrocyte surface antigen 2, pseudogene
PFIT_0826800	231.247	196.114	128.597	106.839	165.699	411.56	281.794	239.367	310.907	110.587	102.871	102.742	94.6756	102.719	7.36601	0.933161	-1.61687	2.95571	TRUE	0.000896366	1	dicarboxylate/tricarboxylate carrier
PFIT_bin04200	2.13131	8.67759	7.71579	6.7376	6.31557	2.82859	0	6.83905	3.22255	87.0683	83.8206	85.8737	58.6859	78.8621	2.65983	-0.629073	4.2702	1.9079	TRUE	0.000896877	1	B_ITvar33 - erythrocyte membrane protein 1, PfEMP1, putative
PFIT_1128800	322.893	189.171	162.032	349.072	255.792	151.33	102.47	99.1662	117.655	306.24	380.526	397.166	404.317	372.062	8.00054	-1.07057	1.60953	3.73161	TRUE	0.000898344	1	conserved Plasmodium protein, unknown function
PFIT_0403500	168.373	64.2142	94.4266	177.423	126.109	45.2575	51.2352	34.1952	43.5626	164.129	170.499	215.707	180.597	182.733	6.98393	-1.59896	2.12858	3.17424	TRUE	0.000904958	1	conserved Plasmodium protein, unknown function
PFIT_bin00900	37.2979	19.0907	26.0867	24.0628	26.6345	1329.44	6686.2	8360.73	5458.79	139.61	174.309	290.335	229.232	208.371	4.73617	7.67777	-4.71092	1.54316	TRUE	0.000915049	1	erythrocyte membrane protein 1, PfEMP1
PFIT_0314900	144.929	8.67759	16.5338	26.9504	49.2727	2.82859	0	6.83905	3.22255	85.0667	62.8654	83.8291	75.8702	76.9079	5.61973	-3.58914	4.23442	7.53309	TRUE	0.00092228	1	conserved Plasmodium membrane protein, unknown function
PFIT_0801400	1093.36	631.729	1337.77	1162.07	1056.23	441.26	614.823	659.968	572.017	1282.01	1230.16	1319.29	1439.26	1317.68	10.0466	-0.901856	1.21911	4.02542	TRUE	0.000930609	1	Plasmodium exported protein (PHISTa), unknown function
PFIT_0834100	2063.11	1287.75	2852.64	3372.33	2393.96	772.205	1665.14	1429.36	1288.9	2844.23	2907.05	2723.93	2612.01	2771.81	11.2265	-0.922811	1.13293	9.18272	TRUE	0.000936707	1	DnaJ protein, putative
PFIT_1312700	398.555	83.3049	41.5183	114.218	159.399	9.90007	25.6176	13.6781	16.3986	158.124	164.307	179.926	199.402	175.44	7.31496	-3.56144	3.70139	5.05577	TRUE	0.000942801	1	conserved Plasmodium membrane protein, unknown function
PFIT_1217400	814.16	548.424	838.817	915.351	779.188	627.947	768.528	810.427	735.634	1704.84	1927.4	1538.57	1547.23	1679.51	9.60765	-0.092345	1.1985	2.20769	TRUE	0.000946702	1	conserved Plasmodium protein, unknown function
PFIT_1404900	298.383	374.872	202.815	140.848	254.23	1329.44	537.97	406.923	758.11	102.08	121.921	106.32	93.3787	105.925	7.98804	1.5867	-2.84794	2.38919	TRUE	0.000950457	1	phosphatase, putative
PFIT_0932800	299.449	437.351	285.484	268.862	322.787	858.477	537.97	594.997	663.815	267.21	281.942	260.177	273.003	270.583	8.33059	1.06693	-1.31756	2.11942	TRUE	0.000952713	1	M18 aspartyl aminopeptidase
PFIT_bin06500	22.3788	13.8841	45.5599	34.9713	29.1985	7.07148	25.6176	17.0976	16.5956	134.105	117.635	97.119	103.106	112.991	4.89178	-1.19227	3.12045	2.79617	TRUE	0.000952732	1	unspecified product
PFIT_1032600	1260.67	2247.5	803.545	767.123	1269.71	4866.59	1639.53	1480.65	2662.26	342.269	374.811	329.182	285.324	332.897	10.3098	1.0715	-3.00241	2.77961	TRUE	0.000955828	1	early transcribed membrane protein 10.2
PFIT_0529900	84.1867	26.0328	31.2306	64.1676	51.4044	28.2859	0	3.41952	10.5685	62.5491	92.3931	149.257	130.341	108.635	5.68772	-1.74718	2.82304	7.32376	TRUE	0.000961002	1	conserved Plasmodium protein, unknown function
PFIT_1410500	38.3636	24.2973	16.9013	32.0838	27.9115	19.8001	0	10.2586	10.0196	106.083	102.394	121.143	116.399	111.505	4.80032	-1.01309	3.01378	2.2193	TRUE	0.000962166	1	conserved Plasmodium protein, unknown function
PFIT_1239800	909.004	501.565	1253.63	1838.08	1125.57	357.817	947.852	680.485	662.051	1266.99	1536.87	2008.83	1847.47	1665.04	10.1388	-0.821359	1.38395	11.011	TRUE	0.000978999	1	early transcribed membrane protein 12
PFIT_0816300	7372.2	11140.3	11296.7	10987.1	10199.1	10706.2	11758.5	14461.2	12308.6	6169.34	6312.26	6238.62	5502.86	6055.77	13.3162	0.271549	-1.02365	2.2372	TRUE	0.000979602	1	conserved Plasmodium protein, unknown function
PFIT_0617000	177.964	72.8918	43.7228	90.1555	96.1836	60.8147	51.2352	10.2586	40.7695	165.63	150.972	200.372	202.32	179.824	6.58362	-1.27594	2.1829	8.29445	TRUE	0.000979682	1	conserved Plasmodium protein, unknown function
PFIT_0716200	249.363	81.5694	41.1509	49.0882	105.293	31.1145	0	13.6781	14.9309	138.609	136.208	146.701	131.962	138.37	6.71236	-2.37767	2.77764	7.63029	TRUE	0.00098033	1	exported serine/threonine protein kinase
PFIT_1344900	531.762	763.628	426.206	404.577	531.543	707.148	640.44	742.036	696.542	310.243	313.375	279.601	258.737	290.489	9.05054	0.402234	-1.27062	2.50697	TRUE	0.000981351	1	isocitrate dehydrogenase (NADP), mitochondrial precursor
PFIT_1404400	53.2827	6.94207	8.81805	21.1753	22.5545	4.24289	0	3.41952	2.55414	60.5475	53.8166	74.6283	77.1671	66.5399	4.49424	-2.63669	4.19878	4.17662	TRUE	0.00098335	1	conserved Plasmodium protein, unknown function
PFIT_1113500	37.2979	34.7104	31.2306	26.3087	32.3869	31.1145	51.2352	10.2586	30.8694	140.61	136.685	163.569	179.624	155.122	5.01049	-0.32891	2.59586	2.24676	TRUE	0.00101434	1	conserved Plasmodium protein, unknown function
PFIT_1015100	343.141	971.89	215.307	171.007	425.336	1267.21	281.794	300.918	616.64	34.0267	40.9578	28.6246	27.8839	32.8732	8.73126	0.546265	-4.23886	3.09162	TRUE	0.00101718	1	heat shock protein 60
PFIT_1417900	125.747	182.229	67.9724	62.5634	109.628	246.087	51.2352	126.522	141.282	26.5208	35.719	24.5353	22.0477	27.2057	6.76867	0.464289	-2.46787	4.06703	TRUE	0.00101777	1	prefoldin subunit 2, putative
PFIT_0316800	4574.86	6398.86	5006.81	4972.35	5238.22	8550.83	7377.87	7098.93	7675.88	3108.94	3640.96	4137.78	4149.51	3759.3	12.3547	0.552258	-1.03067	1.70336	TRUE	0.00102575	1	40S ribosomal protein S15A, putative
PFIT_1217800	19.1818	0	15.0642	43.9548	19.5502	4.24289	0	0	1.4143	54.5428	51.9116	64.9164	62.9009	58.5679	4.32176	-3.02867	4.57902	9.04545	TRUE	0.0010318	1	conserved Plasmodium protein, unknown function
PFIT_0831000	66.0706	78.0983	41.5183	28.2337	53.4802	118.801	25.6176	64.9709	69.7965	284.223	295.753	312.826	286.296	294.775	5.71599	0.621305	1.86614	5.07318	TRUE	0.00103795	1	conserved Plasmodium protein, unknown function
PFIT_1202600	5465.74	8957.01	4517.78	5008.28	5987.2	6211.59	7915.84	9926.87	8018.1	3368.64	3412.35	4685.74	4263	3932.43	12.5472	0.421708	-1.02769	5.98713	TRUE	0.00104136	1	high mobility group protein B1 (HMGB1)
PFIT_0720700	912.201	1666.1	1647.51	1836.8	1515.65	1946.07	2561.76	2482.57	2330.14	1084.85	1078.24	1119.42	1073.21	1088.93	10.5661	0.614617	-1.09206	3.5246	TRUE	0.00104281	1	cell cycle control protein cwf15, putative
PFIT_1328900	643.656	748.008	757.985	825.837	743.871	336.602	512.352	400.084	416.346	935.734	885.831	992.659	1074.5	972.182	9.53934	-0.883541	1.26934	1.17345	TRUE	0.00104394	1	conserved Plasmodium protein, unknown function
PFIT_1361700	214.197	95.4535	149.907	167.798	156.839	73.5434	204.941	188.074	155.519	478.375	469.586	410.456	393.293	437.927	7.29714	-0.127978	1.6053	5.35832	TRUE	0.00105024	1	conserved Plasmodium protein, unknown function
PFIT_1145600	868.509	498.094	447.883	451.419	566.476	957.478	819.764	964.305	913.849	360.783	404.815	415.056	403.344	396	9.14461	0.700845	-1.21607	3.18242	TRUE	0.00105974	1	Rab GTPase 6
PFIT_1322200	49.0201	98.9245	83.7714	75.3969	76.7783	192.344	358.647	345.372	298.788	71.0558	64.7704	102.742	112.833	87.8501	6.25985	1.93032	-1.73239	3.12558	TRUE	0.00106777	1	beta-hydroxyacyl-ACP dehydratase
PFIT_1106200	12297.7	17226.8	11096.4	9472.42	12523.3	18725.3	14499.6	15463.1	16229.3	6895.91	7645.29	8800.01	8872.6	8053.45	13.6121	0.375154	-1.0119	3.49297	TRUE	0.00107317	1	40S ribosomal protein S4, putative
PFIT_0531000	1607.01	3375.58	2079.96	1629.54	2173.02	2282.67	2817.94	3050.21	2716.94	1305.02	1280.17	1373.98	1204.2	1290.84	11.0844	0.321174	-1.0715	4.98847	TRUE	0.00107699	1	conserved Plasmodium protein, unknown function
PFIT_1419800	23034.1	6367.62	6223.7	6447.56	10518.3	109974	88713.8	42049.9	80246	9664.08	18363.4	20083.2	27963	19018.4	13.3606	2.93154	-2.077	7.53349	TRUE	0.00108706	1	signal recognition particle RNA
PFIT_0530800	555.206	836.52	329.942	286.187	501.964	520.461	768.528	735.197	674.729	316.248	297.182	232.575	212.047	264.513	8.96594	0.415432	-1.3345	7.07655	TRUE	0.00110229	1	conserved Plasmodium protein, unknown function
PFIT_0506600	7.45958	24.2973	11.0226	10.2668	13.2616	18.3858	25.6176	3.41952	15.8077	121.095	122.873	102.231	120.614	116.703	3.68585	0.0577075	3.12321	3.48763	TRUE	0.00110235	1	histone deacetylase, putative, pseudogene
PFIT_1471500	33.0353	3.47104	11.7574	12.1918	15.1139	16.9715	0	10.2586	9.0767	111.087	101.918	110.92	113.481	109.352	3.92416	-0.28988	3.13858	4.94329	TRUE	0.00110391	1	mitochondrial pyruvate carrier protein 2, putative (MPC2)
PFIT_1413000	328.222	65.9497	56.5825	102.347	138.275	16.9715	0	20.5171	12.4962	118.593	120.492	191.171	186.757	154.253	7.11013	-3.10746	3.26661	5.51739	TRUE	0.00110609	1	p1/s1 nuclease, putative
PFIT_1249500	1004.91	949.328	766.068	657.397	844.426	878.277	922.234	947.208	915.906	419.829	418.627	396.655	370.921	401.508	9.72056	0.117421	-1.1888	1.19727	TRUE	0.00110964	1	protein phosphatase, putative
PFIT_1109500	499.792	675.117	514.386	395.593	521.222	738.262	435.499	441.118	538.293	183.144	255.748	246.887	210.102	223.97	9.02361	0.0774946	-1.29406	3.12726	TRUE	0.00111996	1	heat shock protein DnaJ homologue Pfj2
PFIT_0524800	101.237	13.8841	12.4922	22.7795	37.5983	0	0	0	0	16.513	33.814	29.6469	37.2866	29.3151	5.22948	-32.2023	31.8469	3.25085	TRUE	0.00112346	1	conserved protein, unknown function, putative
PFIT_bin07600	14.9192	10.4131	5.14386	5.13341	8.90239	0	0	0	0	33.5263	34.7665	39.8699	36.6382	36.2002	3.13119	-32.9894	35.0361	0.673216	TRUE	0.00112515	1	B_ITvar17 - erythrocyte membrane protein 1, PfEMP1, putative
PFIT_0107700	122.55	163.139	92.2221	73.151	112.766	193.758	179.323	177.815	183.632	50.5397	54.7691	49.5818	44.4197	49.8276	6.80863	0.717116	-1.88734	1.5127	TRUE	0.00114825	1	mRNA cleavage factor-like protein, putative
PFIT_1438800	3.19696	0	5.51128	4.81257	3.3802	9.90007	0	0	3.30002	75.0589	89.5356	83.8291	79.761	82.0461	1.89245	0.505184	3.96071	6.1163	TRUE	0.00115025	1	conserved Plasmodium protein, unknown function
PFIT_0722000	401.752	74.6273	147.335	238.383	215.524	83.4434	51.2352	27.3562	54.0116	192.651	216.219	260.688	261.006	232.641	7.75368	-1.94163	2.05003	8.10062	TRUE	0.00115101	1	conserved Plasmodium protein, unknown function
PFIT_0834600	37646.4	87732.2	43223.9	29324.9	49481.8	66764.6	69808	77903.6	71492.1	31808	31018.9	31481.9	31620.4	31482.3	15.5946	0.530968	-1.18327	6.6261	TRUE	0.00115387	1	heat shock protein 70 (HSP70-x)
PFIT_1147300	0	0	0	0	0	0	0	0	0	38.0298	34.7665	41.4034	51.2286	41.3571	-35.6106	2.86702	38.1139	0.0634795	TRUE	0.0011548	1	kinesin-like protein, putative
PFIT_0829100	18.1161	5.20655	8.08321	6.7376	9.53587	1.4143	0	0	0.471432	47.5373	48.1016	52.6487	49.2832	49.3927	3.25108	-3.44074	5.81586	1.53925	TRUE	0.0011553	1	alpha/beta hydrolase, putative
PFIT_0509600	313.303	567.514	287.689	275.6	361.026	690.176	486.735	458.216	545.042	252.198	226.697	202.928	197.781	219.901	8.49069	0.615794	-1.32597	3.81858	TRUE	0.00117996	1	asparagine-tRNA ligase, putative
PFIT_0821800	36111.8	49170.7	39634.2	38004.5	40730.3	74025.6	61840.9	60320.4	65395.6	30378.3	31427	36011.7	33566.7	32845.9	15.3138	0.683253	-0.993617	1.27087	TRUE	0.0011934	1	heat shock protein 70
PFIT_0305200	3657.33	2849.72	5500.26	5700.65	4426.99	2204.89	2946.03	3296.42	2815.78	6317.96	5607.41	5645.17	5911.39	5870.48	12.1127	-0.656313	1.06285	5.0378	TRUE	0.00120382	1	conserved Plasmodium membrane protein, unknown function
PFIT_1326100	208.868	166.61	177.463	249.933	200.719	186.687	51.2352	102.586	113.503	379.298	388.623	368.03	381.945	379.474	7.65142	-0.653528	1.56997	3.33626	TRUE	0.00120752	1	conserved Plasmodium membrane protein, unknown function
PFIT_0203400	632.999	124.957	101.775	199.561	264.823	69.3005	25.6176	23.9367	39.6183	262.206	298.611	382.853	331.689	318.84	8.04813	-2.61408	2.88264	6.0485	TRUE	0.00121846	1	conserved Plasmodium protein, unknown function
PFIT_1138300	2.13131	1.73552	0.734837	1.92503	1.63167	0	0	0	0	34.0267	37.1478	42.4257	46.0409	39.9103	0.669452	-30.5276	35.177	0.407513	TRUE	0.00122106	1	conserved Plasmodium protein, unknown function
PFIT_0210100	492.333	419.995	677.52	673.76	565.902	383.274	333.029	434.279	383.527	1052.83	968.223	806.599	907.524	933.793	9.14705	-0.540975	1.26087	2.11547	TRUE	0.00122172	1	conserved Plasmodium protein, unknown function
PFIT_1103700	337.813	244.708	586.033	621.784	447.584	144.258	128.088	417.182	229.843	635.999	580.076	616.961	647.815	620.213	8.81134	-0.88501	1.35032	10.5764	TRUE	0.00122898	1	Plasmodium exported protein (hyp11), unknown function
PFIT_0220700	0	0	0.734837	0.320838	0.263919	1.4143	0	0	0.471432	52.0408	54.7691	61.8495	47.3378	53.9993	-1.44559	1.24821	5.9521	1.99059	TRUE	0.00124381	1	Plasmodium exported protein, unknown function, pseudogene
PFIT_1465000	1978.92	364.459	267.848	535.799	786.757	52.3289	51.2352	95.7466	66.4369	640.503	714.38	936.943	846.568	784.599	9.61955	-3.53424	3.5305	4.1343	TRUE	0.00126103	1	conserved Plasmodium membrane protein, unknown function
PFIT_1419700	13.8535	12.1486	0	0	6.50054	16.9715	51.2352	51.2928	39.8332	0.500393	0.952507	2.55576	0.648463	1.16428	2.62457	2.63905	-5.06087	11.3503	TRUE	0.00126224	1	5S ribosomal RNA
PFIT_1318300	2352.97	1707.75	3820.79	4970.42	3212.98	1185.18	1434.59	1685.82	1435.2	3566.8	3372.83	3214.64	3215.08	3342.34	11.6506	-1.16465	1.2207	6.84811	TRUE	0.00126546	1	conserved protein, unknown function
PFIT_0810100	193.949	281.154	244.701	239.987	239.948	633.604	358.647	410.343	467.531	196.654	182.405	176.348	175.733	182.785	7.90558	0.996336	-1.388	1.62533	TRUE	0.00126839	1	conserved Plasmodium membrane protein, unknown function
PFIT_1461100	126.813	20.8262	21.6777	42.6714	52.9971	7.07148	25.6176	6.83905	13.176	55.5436	81.9156	98.6525	95.9725	83.021	5.72515	-2.60361	3.25411	6.43896	TRUE	0.00127677	1	conserved Plasmodium membrane protein, unknown function
PFIT_0218600	1000.65	902.469	629.388	560.825	773.333	1559.97	2228.73	1723.44	1837.38	604.975	667.707	1038.15	1066.72	844.389	9.59278	1.23791	-1.10875	5.74074	TRUE	0.00127804	1	40S ribosomal protein S30, putative
PFIT_0102600	284.53	57.2721	71.2792	128.014	135.274	5.65718	0	3.41952	3.02557	75.0589	64.7704	81.2733	65.819	71.7304	7.07978	-4.95598	4.04057	2.9012	TRUE	0.00129305	1	conserved Plasmodium membrane protein, unknown function
PFIT_0109500	433.722	114.544	87.4456	136.035	192.937	38.186	0	6.83905	15.0083	144.613	160.497	194.238	185.785	171.283	7.59079	-3.25743	3.08693	6.65768	TRUE	0.00129597	1	kinesin-8, putative
PFIT_0935300	1690.13	242.973	274.462	491.845	674.852	90.5149	51.2352	106.005	82.5851	629.494	690.091	934.899	854.35	777.208	9.39826	-2.97257	3.17648	4.85571	TRUE	0.00130477	1	cAMP-dependent protein kinase catalytic subunit
PFIT_0216200	74.5958	13.8841	6.61354	18.6086	28.4255	0	0	6.83905	2.27968	58.0455	57.1504	57.2491	48.3105	55.1889	4.82048	-3.55366	4.51929	7.98693	TRUE	0.00131504	1	conserved Plasmodium membrane protein, unknown function
PFIT_0502400	2.13131	5.20655	1.10226	2.88754	2.83192	0	0	0	0	38.0298	45.2441	41.9145	29.1808	38.5923	1.42815	-31.2863	35.1281	0.808534	TRUE	0.00131925	1	conserved Plasmodium protein, unknown function
PFIT_1408600	68.2019	27.7683	81.1995	65.7718	60.7354	63.6433	102.47	99.1662	88.4266	283.723	292.896	306.181	322.61	301.352	5.94203	0.459257	1.83409	3.16301	TRUE	0.00132098	1	conserved Plasmodium protein, unknown function
PFIT_1301400	134.273	45.1235	62.4612	108.764	87.6553	32.5288	76.8528	27.3562	45.5793	134.105	142.4	217.751	191.621	171.469	6.45827	-1.25497	2.21862	4.45884	TRUE	0.00134435	1	early transcribed membrane protein 13
PFIT_0508300	239.772	183.965	184.077	123.202	182.754	668.962	333.029	321.435	441.142	185.646	160.497	139.034	168.925	163.525	7.51089	1.30895	-1.46637	3.59564	TRUE	0.00135527	1	triose phosphate transporter
PFIT_1319700	139.601	237.766	70.5444	74.7552	130.667	219.216	76.8528	133.361	143.143	40.0314	39.0528	35.7807	23.6689	34.6334	7.02004	0.220962	-2.12853	4.66666	TRUE	0.0013583	1	SNARE protein, putative
PFIT_0728600	65.0049	12.1486	8.45063	12.8335	24.6094	1.4143	25.6176	3.41952	10.1505	62.0487	50.4828	82.2956	87.5425	70.5924	4.60866	-2.62841	4.16148	7.49339	TRUE	0.00136852	1	conserved Plasmodium protein, unknown function
PFIT_0803400	10.6565	52.0655	9.18547	7.37927	19.8217	9.90007	0	3.41952	4.43986	78.5616	68.1042	95.0744	75.2217	79.2405	4.25159	-1.54789	3.60436	5.59368	TRUE	0.001372	1	surface-associated interspersed protein 8.3 (SURFIN 8.3) (SURF8.3)
PFIT_0628200	213.131	107.602	95.5288	186.728	150.747	45.2575	0	54.7124	33.3233	133.104	187.644	181.459	171.194	168.35	7.23709	-1.83141	1.98969	5.3569	TRUE	0.00137354	1	phospholipase, putative
PFIT_1115100	0	0	1.83709	4.17089	1.502	2.82859	0	0	0.942864	55.0432	62.3892	59.2937	60.6313	59.3393	0.859911	-0.127173	5.15821	5.55433	TRUE	0.00137427	1	unspecified product
PF_apicoplast_genome_101800	1.06565	0	0	0	0.266414	0	0	0	0	38.5302	33.814	43.9591	42.7986	39.7755	-2.52985	-24.4429	32.2867	3.10034	TRUE	0.00139424	1	apicoplast ribosomal protein S19
PFIT_0302400	17237	3852.85	2578.18	6332.38	7500.09	363.474	794.146	663.387	607.002	4123.24	5327.85	8186.11	6764.44	6100.41	12.8727	-3.63572	3.33773	3.95633	TRUE	0.00139546	1	cytoadherence linked asexual protein 3.1 (CLAG3.1)
PFIT_0815200	13.8535	0	12.1248	10.9085	9.2217	18.3858	25.6176	20.5171	21.5069	102.58	107.157	179.926	164.71	138.593	3.27404	1.06066	2.78017	7.05968	TRUE	0.00139664	1	conserved Plasmodium protein, unknown function
PFIT_1135000	339.944	53.8011	64.6657	98.4972	139.227	9.90007	0	20.5171	10.1391	129.101	140.018	142.1	149.795	140.254	7.12049	-3.44643	3.45788	5.1238	TRUE	0.00139959	1	conserved Plasmodium protein, unknown function
PFIT_0620000	815.226	130.164	99.9379	210.791	314.03	29.7002	25.6176	47.8733	34.397	323.754	336.711	422.723	398.481	370.417	8.29416	-3.13312	3.37198	4.88946	TRUE	0.00141363	1	conserved Plasmodium protein, unknown function
PFIT_1310300	58.611	55.5366	147.335	222.982	121.116	31.1145	25.6176	75.2295	43.9872	222.174	218.124	155.902	163.088	189.822	6.93445	-1.36333	1.99722	8.12386	TRUE	0.00141879	1	conserved Plasmodium protein, unknown function
PFIT_0609200	0	0	0.367419	1.28335	0.412693	0	0	0	0	27.0212	45.2441	42.9368	42.7986	39.5002	-0.865314	-27.5502	33.7194	2.02428	TRUE	0.00142851	1	unspecified product
PFIT_1145100	18.1161	50.33	56.2151	65.7718	47.6082	42.4289	51.2352	54.7124	49.4588	180.642	204.789	239.731	213.344	209.626	5.5838	0.0206128	2.10727	3.27522	TRUE	0.00142854	1	conserved Plasmodium protein, unknown function
PFIT_1408900	3818.24	1726.84	5815.87	5788.56	4287.38	4025.08	4764.88	4780.49	4523.48	9026.08	8903.08	9363.81	9681.55	9243.63	12.0668	0.074623	1.0328	10.6007	TRUE	0.00145378	1	plasmepsin I
PFIT_0900200	60.7423	244.708	156.52	107.802	142.443	514.804	179.323	235.947	310.025	62.0487	72.3905	77.1841	60.9555	68.1447	7.1504	1.16294	-2.22306	4.13453	TRUE	0.00145389	1	rifin (RIF)
PFIT_0302100	431.59	112.809	78.6276	163.948	196.744	24.043	0	17.0976	13.7135	111.087	142.4	212.64	186.109	163.059	7.61931	-3.46568	3.19569	4.89524	TRUE	0.00145488	1	cytoadherence linked asexual protein 3.2
PFIT_0629600	168.373	187.436	133.006	137.639	156.614	125.872	153.706	109.425	129.668	396.811	373.383	399.21	345.631	378.759	7.28651	-0.320317	1.59884	0.793727	TRUE	0.00146588	1	conserved Plasmodium protein, unknown function
PFIT_1320700.1	463.56	81.5694	43.3554	73.4719	165.489	16.9715	0	6.83905	7.93686	168.632	157.64	213.151	213.669	188.273	7.3691	-3.96423	4.15184	5.38898	TRUE	0.00147667	1	3',5'-cyclic nucleotide phosphodiesterase, putative
PFIT_0421700	2915.63	531.069	342.802	653.868	1110.84	49.5003	0	54.7124	34.7376	614.482	766.291	1087.73	946.108	853.654	10.1173	-4.82535	4.44556	4.89211	TRUE	0.00149178	1	glideosome associated protein with multiple membrane spans 2
PFIT_0503100	347.403	157.932	121.616	224.587	212.884	144.258	51.2352	61.5514	85.6816	256.701	259.082	328.671	335.255	294.927	7.73301	-1.15706	1.62841	6.56228	TRUE	0.00149585	1	50S ribosomal protein L28, apicoplast, putative
PFIT_1367500	126.813	98.9245	93.3243	68.0176	96.7699	165.473	102.47	106.005	124.649	405.818	376.24	395.632	401.074	394.691	6.5908	0.431523	1.60226	1.83575	TRUE	0.00149601	1	conserved Plasmodium protein, unknown function
PFIT_0725800	185.424	357.517	121.248	90.7971	188.746	312.559	179.323	208.591	233.491	77.5609	73.343	59.8049	64.8463	68.8888	7.55083	0.353594	-1.79838	5.18362	TRUE	0.00150184	1	mitochondrial inner membrane translocase subunit tim50, putative (TIM50)
PFIT_0728800	229.116	81.5694	96.9985	84.0595	122.936	60.8147	128.088	20.5171	69.8066	226.678	232.412	218.262	187.406	216.189	6.93944	-1.13975	1.95629	8.00463	TRUE	0.00150932	1	dynein heavy chain, putative
PFIT_0832800	338.878	461.648	217.144	216.566	308.559	110.315	179.323	153.879	147.839	375.795	397.195	434.991	382.593	397.644	8.26321	-1.128	1.50007	3.60811	TRUE	0.00151414	1	unspecified product
PFIT_0101900	609.555	404.376	271.89	512.378	449.55	309.731	204.941	181.235	231.969	577.453	595.317	627.696	596.91	599.344	8.81163	-0.91627	1.33187	4.08175	TRUE	0.001533	1	zinc-carboxypeptidase, putative
PFIT_0715300	530.696	149.255	165.706	317.63	290.822	145.672	51.2352	92.3271	96.4116	293.23	317.661	399.722	368.651	344.816	8.18456	-1.44776	1.69293	7.4829	TRUE	0.00153337	1	conserved Plasmodium protein, unknown function
PFIT_1451700	241.904	52.0655	18.7384	36.5755	87.3208	7.07148	0	10.2586	5.77668	105.082	126.207	122.677	92.7302	111.674	6.44413	-3.53176	3.89065	5.98351	TRUE	0.00155208	1	conserved Plasmodium protein, unknown function
PFIT_1206100	15.9848	5.20655	2.93935	6.09592	7.55666	4.24289	0	0	1.4143	58.5459	48.1016	69.5168	65.1705	60.3337	2.89618	-1.62112	4.63989	3.36722	TRUE	0.00156281	1	Tat binding protein 1(TBP-1)-interacting protein, putative
PFIT_1422300	33.0353	1.73552	8.45063	8.34179	12.8908	11.3144	0	6.83905	6.05114	89.0699	86.2018	97.119	85.2729	89.4159	3.68763	-0.61365	3.40841	5.9903	TRUE	0.00158996	1	conserved Plasmodium protein, unknown function
PFIT_0833100	868.509	1584.53	2389.32	2116.57	1739.73	5988.13	3637.7	2431.28	4019.04	961.254	1123.96	1906.6	1266.12	1314.48	10.7651	1.20922	-1.61407	5.70971	TRUE	0.00159057	1	unspecified product
PFIT_1229800	74.5958	10.4131	12.8597	20.2128	29.5203	4.24289	0	0	1.4143	49.5389	46.6728	52.1376	52.5255	50.2187	4.87993	-3.58427	4.35455	5.1592	TRUE	0.00159903	1	conserved Plasmodium protein, unknown function
PFIT_0314000.1	319.696	157.932	285.117	410.993	293.435	302.659	153.706	242.786	233.05	508.399	572.933	709.991	707.149	624.618	8.20245	-0.257782	1.34225	5.21516	TRUE	0.00161496	1	vesicle transport v-SNARE protein, putative
PFIT_0411500	51.1514	164.874	125.29	89.5138	107.707	83.4434	333.029	454.797	290.423	44.0346	47.1491	51.6264	49.2832	48.0233	6.74863	1.41902	-2.58195	3.92361	TRUE	0.00163102	1	BC_ITvar27 - erythrocyte membrane protein 1,, putative (VAR)
PFIT_1429100	1341.66	1135.03	693.686	553.445	930.955	1311.05	1075.94	1275.48	1220.82	607.977	566.265	541.822	561.893	569.489	9.86014	0.403059	-1.10968	5.27858	TRUE	0.0016376	1	conserved protein, unknown function
PFIT_1131900	135.338	156.197	35.2722	35.9338	90.6852	186.687	102.47	47.8733	112.344	332.761	371.001	428.346	315.477	361.896	6.47269	0.395243	1.63136	14.7506	TRUE	0.00164995	1	serpentine receptor, putative
PFIT_0501600	742.761	48.5945	72.3815	115.502	244.81	12.7287	25.6176	23.9367	20.761	258.703	276.227	432.946	423.771	347.912	7.93494	-3.65171	4.15938	5.93614	TRUE	0.00166428	1	rhoptry-associated protein 3
PFIT_0528300	1331	1136.76	2061.22	2286.29	1703.82	550.161	742.911	813.846	702.306	1518.69	1521.15	1497.68	1519.02	1514.14	10.736	-1.29095	1.11924	4.46627	TRUE	0.00167968	1	conserved Plasmodium protein, unknown function
PFIT_1027500	17.0505	10.4131	8.45063	18.2878	13.5505	12.7287	51.2352	10.2586	24.7408	115.591	120.016	131.366	133.583	125.139	3.76766	0.273694	2.92611	2.66542	TRUE	0.00168007	1	protoporphyrinogen oxidase
PFIT_1144400	9.59089	10.4131	18.7384	18.9294	14.4179	9.90007	0	20.5171	10.1391	104.582	95.7269	103.764	121.911	106.496	3.87794	-0.191523	3.0484	2.15495	TRUE	0.00169534	1	conserved Plasmodium protein, unknown function
PFIT_0806000	704.398	107.602	98.8356	153.04	265.969	38.186	25.6176	58.1319	40.6452	331.76	340.997	400.233	358.6	357.898	8.05425	-2.62426	3.05341	5.59295	TRUE	0.00169931	1	filament assembling protein, putative
PFIT_1231900	930.317	956.271	341.332	332.709	640.157	1292.67	640.44	441.118	791.408	176.138	181.452	204.972	189.027	187.897	9.32066	0.316619	-2.08348	4.62936	TRUE	0.00170432	1	60 kDa chaperonin
PFIT_1030800.2	266.414	53.8011	46.2947	95.9305	115.61	16.9715	0	10.2586	9.0767	82.5648	110.967	140.567	116.399	112.624	6.852	-3.23259	3.19599	5.11275	TRUE	0.00170794	1	OTU-like cysteine protease, putative
PFIT_0107100	46.8888	15.6197	61.3589	88.2304	53.0245	15.5573	0	23.9367	13.1646	116.591	94.2981	120.632	99.5391	107.765	5.74652	-1.66246	2.66753	4.8332	TRUE	0.00171039	1	conserved Plasmodium protein, unknown function
PFIT_1303000	1360.84	326.277	306.06	325.971	579.787	547.332	0	47.8733	198.402	986.774	868.686	1007.99	995.715	964.792	9.17869	-1.41021	2.1456	21.5319	TRUE	0.00172507	1	conserved Plasmodium protein, unknown function
PFIT_1466900	107.631	76.3628	146.967	105.877	109.209	94.7578	102.47	85.4881	94.2388	313.246	271.941	325.604	301.211	303	6.77799	-0.244932	1.71009	1.2378	TRUE	0.00173592	1	dynein beta chain, putative
PFIT_1021300	1065.65	213.469	154.683	345.222	444.757	50.9146	0	34.1952	28.37	326.256	374.335	413.523	368.975	370.772	8.79656	-3.71596	3.45379	5.41176	TRUE	0.0017407	1	conserved Plasmodium protein, unknown function
PFIT_0802300	682.019	2375.92	549.658	619.217	1056.7	4900.53	1229.65	1118.18	2416.12	163.628	171.927	112.454	123.532	142.885	10.0449	1.19566	-4.08192	2.67988	TRUE	0.00174317	1	Plasmodium exported protein (hyp17), unknown function
PFIT_1311100	2211.23	1883.04	2332.01	1757.55	2045.96	3699.8	4073.2	3805.93	3859.64	1939.52	1960.73	1907.11	1846.17	1913.39	10.9987	0.913778	-1.01053	0.693969	TRUE	0.00175944	1	vacuolar ATP synthase subunit a
PFIT_0926400	68.2019	65.9497	68.7073	120.314	80.7933	39.6003	76.8528	71.81	62.7544	214.668	238.127	237.686	207.508	224.497	6.34336	-0.476667	1.94377	2.06882	TRUE	0.00175978	1	protein kinase, putative
PFIT_0212500	882.362	1516.84	936.183	894.817	1057.55	1592.5	1716.38	1490.91	1599.93	726.57	758.195	777.463	762.268	756.124	10.0448	0.59441	-1.07671	2.39484	TRUE	0.00176006	1	heat shock protein 40, putative
PFIT_1216900	1534.54	2126.01	2430.11	2872.14	2240.7	1401.57	1639.53	1897.84	1646.31	3460.22	3477.6	3451.82	3242.96	3408.15	11.1303	-0.446059	1.05052	2.93418	TRUE	0.00180897	1	snoRNA-associated small subunit rRNA processing protein, putative
PFIT_1419500	24.5101	15.6197	0.367419	0.641676	10.2847	15.5573	51.2352	27.3562	31.3829	0.500393	0.476253	1.53346	0.648463	0.789642	3.32435	1.52628	-5.20252	6.46432	TRUE	0.00182495	1	5S ribosomal RNA
PFIT_1012900	168.373	133.635	260.5	383.401	236.477	29.7002	76.8528	184.654	97.0691	285.724	294.801	315.892	294.078	297.624	7.89303	-1.27478	1.59908	12.0601	TRUE	0.00182497	1	conserved Plasmodium protein, unknown function
PFIT_0914100	338.878	374.872	344.639	322.121	345.128	647.747	819.764	577.899	681.803	248.195	283.847	304.647	299.59	284.07	8.43009	0.961113	-1.24101	0.743094	TRUE	0.00184509	1	pseudouridylate synthase, putative
PFIT_0932400	57.5454	12.1486	22.0451	52.6174	36.0891	8.48577	0	17.0976	8.5278	82.5648	68.1042	104.275	103.43	89.5935	5.18336	-1.73624	3.03837	4.31087	TRUE	0.00188457	1	adenylate kinase-like protein 2 (AKLP2)
PFIT_1140000	2668.4	7492.23	3084.48	2217.31	3865.61	5039.13	4047.58	4185.5	4424.07	1651.8	1763.57	1014.13	1040.78	1367.57	11.9161	0.196046	-1.69475	5.18532	TRUE	0.00190604	1	transcription factor with AP2 domain(s)
PFIT_1230700	226.984	81.5694	120.146	199.24	156.985	46.6718	76.8528	34.1952	52.5733	183.644	191.454	171.236	161.467	176.95	7.2981	-1.76719	1.93617	3.59872	TRUE	0.00192658	1	conserved Plasmodium protein, unknown function
PFIT_0219800	161.98	55.5366	126.392	184.803	132.178	73.5434	76.8528	47.8733	66.0898	260.705	224.315	208.55	210.426	225.999	7.05459	-1.05268	1.81817	4.01221	TRUE	0.00194219	1	DnaJ protein, putative, pseudogene
PFIT_bin08300	150.257	463.383	242.496	192.182	262.08	35.3574	0	17.0976	17.485	112.588	130.017	141.078	108.293	122.994	8.03074	-3.47339	2.38491	4.63484	TRUE	0.00195171	1	erythrocyte membrane protein 1, PfEMP1
PFIT_1028000	182.227	17.3552	35.2722	58.7133	73.3919	5.65718	51.2352	10.2586	22.3837	75.0589	105.252	131.877	116.075	107.066	6.19731	-2.55828	3.10342	9.72132	TRUE	0.00196093	1	conserved Plasmodium protein, unknown function
PFIT_1478100	1081.64	3330.46	715.732	779.636	1476.87	5734.97	1895.7	1973.06	3201.25	416.327	412.435	381.831	353.737	391.082	10.5278	1.11875	-3.03525	3.49615	TRUE	0.00199058	1	Plasmodium exported protein (hyp17), unknown function
PFIT_1428400	495.53	107.602	99.9379	133.148	209.054	107.486	25.6176	44.4538	59.186	265.708	286.228	369.052	337.525	314.629	7.70613	-1.64771	2.23912	7.89985	TRUE	0.00202923	1	conserved Plasmodium protein, unknown function
PFIT_0824300	1883.01	1214.86	2109.35	2996.95	2051.04	691.59	768.528	1217.35	892.49	1654.3	1925.97	2167.8	1819.91	1891.99	11.0034	-1.18965	1.07194	6.92043	TRUE	0.00202974	1	conserved Plasmodium protein, unknown function
PFIT_1455300	14.9192	1.73552	3.67419	2.5667	5.72389	2.82859	0	3.41952	2.0827	55.5436	60.0079	78.7175	56.0921	62.5903	2.4961	-0.994014	4.46562	3.21398	TRUE	0.0020331	1	tRNA intron endonuclease, putative
PFIT_0905000	634.065	338.426	225.595	202.128	350.053	550.161	435.499	355.63	447.097	156.623	169.546	166.636	169.573	165.594	8.44815	0.362278	-1.43885	5.58679	TRUE	0.00203519	1	replication protein A1, small fragment
PFIT_1006400	2612.99	4554	2816.26	2213.46	3049.18	1818.78	2664.23	2561.22	2348.08	1025.8	1283.03	1134.25	1010.63	1113.43	11.5735	-0.383033	-1.06971	4.34306	TRUE	0.00205068	1	RNA binding protein, putative
PFIT_0526800	117.222	10.4131	13.2271	25.0254	41.4719	0	0	0	0	15.5122	32.3852	40.3811	36.3139	31.1481	5.37224	-32.345	31.9341	3.27227	TRUE	0.00207068	1	inner membrane complex protein
PFIT_1359800	5921.84	5989.27	4965.3	4443.28	5329.92	7815.4	8479.43	8220.53	8171.79	4345.91	4314.38	3969.61	4106.72	4184.15	12.3797	0.616095	-0.965065	0.866518	TRUE	0.00207894	1	falcilysin
PFIT_0402700	31.9696	6.94207	10.6551	34.6505	21.0543	9.90007	0	0	3.30002	58.5459	49.5303	80.7622	81.0579	67.4741	4.40981	-2.00707	3.67375	5.81557	TRUE	0.00208512	1	conserved Plasmodium protein, unknown function
PFIT_1332200	3072.28	3061.45	3634.87	2901.98	3167.65	5247.04	6481.26	6138.04	5955.45	3279.57	2962.3	2924.31	2937.86	3026.01	11.6293	0.908631	-0.97472	0.744913	TRUE	0.00210652	1	isoleucine--tRNA ligase, putative
PFIT_0405500	15.9848	15.6197	37.4767	45.8798	28.7403	14.143	0	6.83905	6.994	82.5648	85.7256	86.3848	86.2456	85.2302	4.86674	-1.57154	3.11811	2.74713	TRUE	0.0021118	1	conserved Plasmodium protein, unknown function
PFIT_0618200	220.591	131.899	104.347	97.2139	138.513	207.901	76.8528	102.586	129.113	366.287	368.62	458.504	398.481	397.973	7.10803	0.0299643	1.49852	5.2037	TRUE	0.00215147	1	conserved Plasmodium protein, unknown function
PFIT_0809400	1733.82	1693.87	2172.91	2922.19	2130.7	964.55	819.764	923.271	902.528	1860.96	2053.6	1984.3	1705.46	1901.08	11.0579	-1.22947	1.06412	2.59301	TRUE	0.00215289	1	DnaJ protein, putative
PFIT_0623900.2	27.707	0	12.1248	24.3837	16.0539	1.4143	0	0	0.471432	36.5287	35.719	44.4703	46.3651	40.7708	4.023	-4.21602	5.54267	6.03186	TRUE	0.00216371	1	sphingomyelin synthase 1, putative (SMS1)
PFIT_1410100	326.09	222.146	478.379	1079.62	526.559	38.186	51.2352	58.1319	49.1844	352.777	406.244	335.827	279.488	343.584	9.04194	-3.44149	2.82401	3.13164	TRUE	0.00218368	1	aldo-keto reductase, putative
PFIT_1305400	321.828	20.8262	21.6777	26.9504	97.8205	28.2859	25.6176	0	17.9678	196.154	175.737	213.662	175.085	190.16	6.60902	-2.53818	3.50018	13.9485	TRUE	0.00218386	1	conserved Plasmodium protein, unknown function
PFIT_0812800	1475.93	879.908	1869.06	2048.87	1568.44	718.462	870.999	991.662	860.374	1919.01	1898.35	1699.07	1728.48	1811.23	10.6168	-0.871447	1.07742	4.96224	TRUE	0.00218472	1	JmjC domain containing protein
PFIT_1216200	54.3484	12.1486	12.8597	23.1003	25.6143	0	0	0	0	26.0204	24.2889	19.4238	23.6689	23.3505	4.67784	-33.0933	32.9609	1.3786	TRUE	0.00218525	1	male development gene 1
PFIT_1136700	291.989	69.4207	58.4196	71.226	122.764	26.8716	51.2352	75.2295	51.1121	206.662	211.456	214.684	185.785	204.647	6.93525	-1.29852	2.04016	9.20937	TRUE	0.00219063	1	conserved Plasmodium protein, unknown function
PFIT_1432600	455.035	232.559	112.798	160.419	240.203	114.558	102.47	167.557	128.195	334.262	350.999	410.967	380.648	369.219	7.90222	-0.852298	1.47843	7.995	TRUE	0.00219427	1	conserved Plasmodium protein, unknown function
PFIT_1364500	149.192	286.361	81.1995	87.5888	151.085	350.745	102.47	177.815	210.344	50.5397	55.7216	32.7138	41.8259	45.2002	7.23238	0.539109	-2.27332	4.33591	TRUE	0.00220906	1	glycine cleavage T protein, putative
PFIT_1320300	1169.02	216.94	227.432	431.527	511.231	53.7432	76.8528	88.9076	73.1679	432.84	478.635	517.798	547.951	494.306	8.99766	-2.82169	2.77331	4.25617	TRUE	0.00223179	1	conserved Plasmodium protein, unknown function
PFIT_1337600	35.1666	20.8262	26.8216	25.9879	27.2006	15.5573	0	37.6148	17.724	122.096	119.063	141.589	131.638	128.597	4.76872	-0.304182	2.54218	2.76584	TRUE	0.00225121	1	conserved Plasmodium protein, unknown function
PFIT_0603500	82.0554	20.8262	42.988	58.0717	50.9853	74.9577	25.6176	6.83905	35.8048	172.135	153.354	191.682	179.624	174.199	5.68054	-0.337975	2.10203	8.87099	TRUE	0.00225734	1	DNA helicase, putative
PFIT_1356100	15334.8	25316	15904.1	12720.9	17318.9	30117.4	26206.8	25133.5	27152.6	13031.7	14219	14816.8	14537.6	14151.3	14.0799	0.649108	-0.940377	3.78803	TRUE	0.00226113	1	elongation factor 1-alpha
PFIT_0109900	82.0554	24.2973	16.1664	14.4377	34.2392	33.9431	0	0	11.3144	108.585	107.157	111.431	95.3241	105.624	5.0825	-1.04357	2.68373	12.6385	TRUE	0.00228577	1	conserved Plasmodium protein, unknown function
PFIT_0318800	13.8535	13.8841	8.45063	20.2128	14.1003	29.7002	0	0	9.90007	103.081	101.442	104.275	112.184	105.246	3.82026	0.0266214	2.87081	7.52411	TRUE	0.00238219	1	triosephophate isomerase, putative
PFIT_1350800	147.06	86.7759	126.759	417.41	194.501	48.086	51.2352	71.81	57.0438	183.144	223.363	329.694	274.624	252.706	7.60958	-1.75575	2.12753	5.83827	TRUE	0.00240164	1	glycerol kinase
PFIT_1016200	2155.82	1289.49	3154.29	3940.21	2634.95	1354.9	1998.17	2250.05	1867.7	4014.15	3692.87	3561.71	3761.73	3757.62	11.3649	-0.503849	1.01453	9.47376	TRUE	0.00240916	1	Plasmodium exported protein (PHISTc), unknown function
PFIT_1327300	268.545	50.33	67.9724	74.1136	115.24	38.186	0	30.7757	22.9872	164.629	147.162	146.701	145.904	151.099	6.84686	-1.96228	2.35473	7.3923	TRUE	0.0024132	1	conserved Plasmodium protein, unknown function
PFIT_1308900	1473.8	2304.77	1666.24	1374.15	1704.74	1603.81	1921.32	1935.45	1820.19	967.259	951.554	866.404	795.988	895.301	10.7344	0.0915135	-1.01978	2.30148	TRUE	0.00241477	1	conserved Plasmodium protein, unknown function
PFIT_1311800	290.924	32.9748	39.3138	86.9471	112.54	11.3144	0	3.41952	4.9113	92.5726	96.6794	125.232	112.184	106.667	6.81368	-4.01278	3.9361	4.96409	TRUE	0.00241915	1	branched-chain alpha keto-acid dehydrogenase, putative
PFIT_1450500	1188.21	1122.88	1608.93	1875.3	1448.83	673.205	794.146	964.305	810.552	1812.42	1752.14	1634.16	1619.21	1704.48	10.5019	-0.839108	1.07233	2.73895	TRUE	0.00242314	1	transcription factor IIIb subunit, putative
PFIT_1344800	286.661	32.9748	27.5564	52.2966	99.8722	11.3144	25.6176	17.0976	18.0099	118.093	139.066	193.727	184.488	158.843	6.63956	-2.67074	3.34273	6.88469	TRUE	0.00242707	1	inner membrane complex protein
PFIT_0318200	8805.51	11327.7	9134.39	9115.33	9595.74	8641.35	10503.2	11698.2	10280.9	5458.28	5803.15	5261.3	4856.99	5344.93	13.2281	0.0991316	-0.943277	1.29588	TRUE	0.00243603	1	DNA-directed RNA polymerase II, putative
PFIT_1350700	11269.3	19758.9	10245.5	9167.94	12610.4	16851.3	13756.7	13496.9	14701.6	6615.19	7416.69	8482.07	8210.19	7681.04	13.6221	0.222315	-0.937293	5.61803	TRUE	0.00246306	1	60S ribosomal protein L17, putative
PFIT_1151000	41.5605	32.9748	27.9238	21.1753	30.9086	11.3144	0	30.7757	14.03	118.593	108.586	130.855	87.5425	111.394	4.94061	-0.812089	2.6707	2.94903	TRUE	0.00247701	1	erythrocyte membrane protein 1, PfEMP1 (VAR)
PFIT_0817300	138.535	65.9497	223.023	261.162	172.168	36.7717	76.8528	191.493	101.706	298.234	297.658	306.181	334.283	309.089	7.43944	-0.739119	1.57165	12.2467	TRUE	0.00249918	1	phospholipase DDHD1, putative
PFIT_0321800	430.525	76.3628	76.7905	135.073	179.688	19.8001	51.2352	44.4538	38.4964	204.661	201.455	239.731	230.529	219.094	7.4884	-2.36234	2.64937	5.97365	TRUE	0.00251536	1	microtubule and actin binding protein, putative
PFIT_1436800	1690.13	362.723	289.893	535.478	719.556	106.072	204.941	184.654	165.222	759.596	776.769	962.501	978.855	869.43	9.49064	-2.15739	2.43069	5.49493	TRUE	0.0025477	1	conserved Plasmodium protein, unknown function
PFIT_0112200	5.32827	31.2393	16.1664	26.6295	19.8409	35.3574	25.6176	23.9367	28.3039	154.621	147.162	157.946	145.256	151.246	4.30082	0.578617	2.36126	3.82895	TRUE	0.00257546	1	DBL containing protein, unknown function
PFIT_1111700	617.014	505.036	974.762	1183.25	820.015	420.046	435.499	530.026	461.857	1061.33	1050.61	984.992	987.609	1021.14	9.68258	-0.824079	1.13745	4.79193	TRUE	0.00260488	1	ES2 protein, putative
PFIT_0423300	169.439	76.3628	155.418	142.452	135.918	83.4434	76.8528	129.942	96.746	301.737	280.037	293.913	335.255	302.735	7.09257	-0.446886	1.59635	2.5735	TRUE	0.0026272	1	Plasmodium exported protein (hyp6), unknown function
PFIT_0108000	204.606	355.781	179.3	128.656	217.086	507.732	333.029	280.401	373.721	137.108	143.828	152.835	156.28	147.513	7.75338	0.813119	-1.36165	4.65842	TRUE	0.00263758	1	N-acetyltransferase, putative
PFIT_0505400	223.788	36.4459	24.2496	50.0507	83.6334	35.3574	0	13.6781	16.3452	121.095	128.588	153.346	144.607	136.909	6.3819	-1.94125	2.65647	9.3413	TRUE	0.00263988	1	conserved Plasmodium protein, unknown function
PFIT_0501800	8.52524	0	2.93935	2.5667	3.50782	1.4143	0	0	0.471432	41.5326	42.3865	49.0707	49.6074	45.6493	1.82581	-2.03295	5.71975	3.66125	TRUE	0.0026479	1	anaphase promoting complex subunit, putative
PFIT_1316800	170.505	272.476	99.9379	59.355	150.569	349.331	384.264	256.464	330.02	129.101	127.636	108.364	110.239	118.835	7.21812	1.12633	-1.4518	7.37903	TRUE	0.00274102	1	conserved Plasmodium protein, unknown function
PFIT_1211800	39.4292	36.4459	14.6967	20.2128	27.6962	50.9146	0	6.83905	19.2512	119.594	107.633	176.348	139.095	135.668	4.76699	-0.0527857	2.3697	7.17222	TRUE	0.00274798	1	conserved Plasmodium protein, unknown function
PFIT_0411900	1.06565	3.47104	1.83709	0.962514	1.83407	2.82859	25.6176	3.41952	10.6219	79.062	77.6293	75.6506	80.4094	78.1878	0.728762	1.61002	3.95013	2.57068	TRUE	0.00276095	1	erythrocyte membrane protein 1 (PfEMP1), exon1, pseudogene
PFIT_0831800	186.49	45.1235	38.9464	81.172	87.9329	28.2859	25.6176	20.5171	24.8069	79.062	108.586	146.19	142.013	118.963	6.45655	-1.81864	2.25675	5.96914	TRUE	0.00279717	1	conserved Plasmodium protein, unknown function
PFIT_bin06200	7.45958	27.7683	17.2687	6.41676	14.7283	50.9146	333.029	270.142	218.029	13.0102	19.5264	18.4015	19.1297	17.5169	3.86101	3.88052	-3.61049	2.91437	TRUE	0.00281114	1	B_ITvar54 - erythrocyte membrane protein 1, PfEMP1, putative
PFIT_0707600	285.596	324.542	234.413	180.632	256.296	340.845	512.352	331.694	394.964	138.609	151.925	159.48	155.955	151.492	7.9975	0.583805	-1.33813	1.95033	TRUE	0.00283879	1	Cg8 protein
PFIT_0104400	100.172	15.6197	15.0642	25.9879	39.2108	22.6287	0	0	7.54291	74.5585	70.4855	90.4741	96.2968	82.9537	5.28747	-1.7838	2.87077	11.2668	TRUE	0.00284446	1	DNA binding protein, putative
PFIT_1339100	155.586	199.585	58.4196	62.2426	118.958	206.487	179.323	71.81	152.54	37.5294	40.0053	49.5818	40.5289	41.9114	6.88189	0.349028	-1.84191	6.03924	TRUE	0.00285109	1	ABC transporter (MDR family), putative
PFIT_0702400	14880.8	24423.9	21574.8	21443.5	20580.8	23658.3	21365.1	22343.2	22455.5	12289.1	12470.7	11848.5	10902.6	11877.7	14.329	0.126105	-0.919133	1.84168	TRUE	0.00285491	1	erythrocyte membrane-associated antigen
PFIT_0512300	221.656	267.27	184.077	139.885	203.222	540.261	281.794	208.591	343.549	144.613	136.685	122.677	125.802	132.444	7.66181	0.795842	-1.40852	4.01221	TRUE	0.00287	1	glutathione synthetase
PFIT_0815800	80.9898	57.2721	145.498	112.293	99.0132	38.186	179.323	88.9076	102.139	259.203	245.27	289.824	303.481	274.445	6.64211	-0.260803	1.71917	6.47285	TRUE	0.0028861	1	probable protein, unknown function
PFIT_1030800.1	257.888	55.5366	39.6812	95.6097	112.179	11.3144	25.6176	20.5171	19.1497	97.5766	117.635	150.279	111.86	119.337	6.80804	-2.73902	2.82979	5.23701	TRUE	0.00290566	1	OTU-like cysteine protease, putative
PFIT_0521300	4.26262	1.73552	2.20451	2.24587	2.61213	2.82859	0	3.41952	2.0827	66.0518	43.339	70.0279	62.9009	60.5799	1.3768	0.122892	4.42107	0.749491	TRUE	0.00292	1	conserved Plasmodium protein, unknown function
PFIT_0613500	5848.31	11105.6	7456.39	7537.45	7986.93	8101.08	7249.78	8969.41	8106.76	3775.96	4092.92	4831.42	4344.38	4261.17	12.9632	0.0233499	-0.929546	3.36013	TRUE	0.00292344	1	60S ribosomal protein L19, putative
PFIT_0212300	523.237	85.0404	55.8476	98.1764	190.575	7.07148	0	3.41952	3.497	99.5781	136.208	188.104	156.28	145.043	7.57347	-5.30091	4.90779	3.39352	TRUE	0.00292421	1	Leu/Phe-tRNA protein transferase, putative
PFIT_1417800	96.9746	142.312	51.806	45.2381	84.0828	231.944	51.2352	82.0685	121.749	25.52	24.7652	15.3346	21.7235	21.8358	6.38561	0.620725	-2.55755	3.60308	TRUE	0.00293433	1	lysine--tRNA ligase, putative
PFIT_1105600	356.994	888.585	158.725	130.902	383.802	807.563	384.264	352.211	514.679	73.5577	85.7256	79.7398	76.8429	78.9665	8.58163	0.435204	-2.71368	4.3752	TRUE	0.00294869	1	metabolite/drug transporter, putative
PFIT_1120900	8483.68	17750.9	6943.48	4577.39	9438.86	13420.2	14986.3	14252.6	14219.7	5673.45	5949.36	6425.7	6456.75	6126.31	13.2041	0.59121	-1.21448	7.39265	TRUE	0.00301727	1	phosphoglycerate mutase, putative
PFIT_0313000	457.166	621.316	357.866	315.384	437.933	864.135	589.205	417.182	623.507	292.229	306.231	254.554	265.546	279.64	8.77046	0.525038	-1.16813	4.49284	TRUE	0.00303968	1	ubiquitin-protein ligase, putative
PFIT_0830800	9274.39	10663	6968.83	6199.23	8276.37	9586.09	8991.78	9390.01	9322.63	4729.71	5085.91	5093.64	4782.74	4923	13.0145	0.172532	-0.921732	2.40838	TRUE	0.00311153	1	protein disulfide isomerase
PFIT_0715500	847.196	1001.39	1172.8	1042.72	1016.03	1325.19	1562.67	1439.62	1442.5	697.047	728.191	714.592	683.804	705.909	9.98923	0.498875	-1.02479	0.704844	TRUE	0.00315508	1	queuine tRNA-ribosyltransferase, putative
PFIT_1442600	444.378	605.696	339.862	238.062	406.999	620.876	512.352	509.509	547.579	232.182	267.178	231.552	234.744	241.414	8.66371	0.442854	-1.19122	3.89611	TRUE	0.00317574	1	FACT complex subunit SSRP1, putative
PFIT_0516400	907.938	2549.48	1487.31	1210.52	1538.81	1984.26	1767.62	2229.53	1993.8	1087.35	1077.76	934.899	876.722	994.184	10.5861	0.380977	-1.00976	6.80514	TRUE	0.00317633	1	tRNA pseudouridine synthase, putative
PFIT_0537500	13.8535	45.1235	38.9464	27.9129	31.4591	123.044	179.323	109.425	137.264	28.022	29.0514	34.2472	27.2354	29.639	4.97033	2.08167	-2.16307	2.03334	TRUE	0.00319576	1	rifin
PFIT_1405100	189.687	286.361	151.009	108.122	183.795	353.574	230.559	218.849	267.661	94.5742	110.015	94.5633	99.8633	99.7538	7.51359	0.578241	-1.45147	3.458	TRUE	0.00320232	1	cytochrome c, putative
PFIT_1212500	5223.84	3859.79	6360.38	8082.23	5881.56	2766.36	2536.14	3306.68	2869.73	5817.06	5771.71	5454.51	5371.22	5603.63	12.5224	-1.03099	0.96072	3.99627	TRUE	0.00320349	1	bromodomain protein, putative
PFIT_0818000	71.3989	39.9169	44.4577	77.0011	58.1936	46.6718	0	27.3562	24.676	138.108	142.4	162.035	125.802	142.086	5.86799	-0.859488	2.14195	3.70365	TRUE	0.00321058	1	RAP protein, putative
PFIT_1448600	240.838	442.557	179.668	93.3638	239.107	455.403	204.941	314.596	324.98	102.58	123.35	96.6079	99.2148	105.438	7.89445	0.491937	-1.66621	5.87563	TRUE	0.00332104	1	conserved Plasmodium protein, unknown function
PFIT_0929600	26506	3896.24	2197.53	5200.46	9450.07	250.33	307.411	352.211	303.318	5211.09	6105.09	9059.16	8354.15	7182.37	13.2061	-4.96217	4.56632	3.04968	TRUE	0.00332747	1	high molecular weight rhoptry protein 2
PFIT_1423900	47.9545	19.0907	40.0486	61.28	42.0935	11.3144	0	20.5171	10.6105	94.0738	69.533	97.119	99.2148	89.9852	5.40747	-1.644	2.72825	2.84999	TRUE	0.00333933	1	14-3-3 protein, putative
PFIT_1133900	656.443	131.899	87.8131	156.248	258.101	16.9715	25.6176	0	14.1964	176.639	215.743	214.173	170.222	194.194	8.01115	-4.46828	4.05845	6.3917	TRUE	0.00335073	1	conserved Plasmodium protein, unknown function
PFIT_bin00100	7.45958	5.20655	9.9203	12.1918	8.69457	967.378	5302.85	7184.42	4484.88	148.116	199.074	326.627	262.303	234.03	3.13711	8.99334	-4.25988	1.685	TRUE	0.00337084	1	stB_CS2var - erythrocyte membrane protein 1,, putative
PFIT_0501500	10260.1	20289.9	11724.7	19160.1	15358.7	5088.64	9862.78	10344.1	8431.82	3344.62	4093.4	4011.02	3153.15	3650.55	13.9067	-0.866944	-1.20591	4.87967	TRUE	0.00340257	1	interspersed repeat antigen
PFIT_1137400.1	86.318	22.5617	12.4922	25.3462	36.6796	7.07148	0	0	2.35716	36.5287	45.2441	58.2714	57.389	49.3583	5.1904	-3.22349	3.65858	5.78834	TRUE	0.00340323	1	conserved Plasmodium protein, unknown function
PFIT_1138600	7.45958	3.47104	3.67419	5.77508	5.09497	0	0	6.83905	2.27968	58.0455	58.1029	61.3383	50.5801	57.0167	2.35417	-1.04374	4.52274	3.48288	TRUE	0.00341242	1	conserved Plasmodium protein, unknown function
PFIT_1033900	198.212	38.1814	31.2306	32.4046	75.0071	50.9146	0	6.83905	19.2512	128.601	120.016	144.145	141.365	133.532	6.22252	-1.51433	2.3529	12.3364	TRUE	0.00342026	1	conserved Plasmodium protein, unknown function
PFIT_1357000	318.631	827.842	368.888	277.204	448.141	1680.18	589.205	550.543	939.977	194.653	241.937	136.478	134.232	176.825	8.80637	1.07907	-2.41938	3.46523	TRUE	0.00346885	1	pyrroline carboxylate reductase
PFIT_1236700	230.181	373.136	184.077	136.356	230.938	295.588	230.559	232.528	252.891	102.58	108.109	83.3179	88.8394	95.7118	7.84397	0.156665	-1.42018	3.49501	TRUE	0.00348181	1	ubiquitin-activating enzyme, putative
PFIT_1448100	490.201	1020.48	844.695	779.315	783.674	1442.58	1742	1473.81	1552.8	694.545	683.423	809.155	866.022	763.286	9.61341	0.97904	-1.01627	3.36919	TRUE	0.00348477	1	glutaminyl-peptide cyclotransferase, putative
PFIT_1407800	1625.12	173.552	143.293	294.208	559.044	33.9431	25.6176	51.2928	36.9512	426.835	536.737	738.105	730.494	608.043	9.12657	-3.86705	3.98853	4.36669	TRUE	0.00350096	1	glideosome associated protein with multiple membrane spans 3
PFIT_0613900	427.328	93.718	85.2411	120.635	181.73	42.4289	25.6176	47.8733	38.6399	210.165	194.788	241.264	222.747	217.241	7.50418	-2.13135	2.39032	5.02762	TRUE	0.00350739	1	conserved Plasmodium membrane protein, unknown function
PFIT_1432300	49.0201	20.8262	22.4125	43.634	33.9732	4.24289	0	0	1.4143	43.0338	42.3865	46.0038	34.3685	41.4482	5.08937	-3.80071	4.08422	2.42295	TRUE	0.00350983	1	conserved Plasmodium protein, unknown function
PFIT_1128500	859.984	317.6	250.212	598.042	506.459	403.074	128.088	177.815	236.326	511.902	592.459	814.778	782.371	675.377	8.98442	-1.00657	1.42178	9.78857	TRUE	0.00354265	1	CRAL/TRIO domain-containing protein, putative
PFIT_1011900	820.554	890.321	785.908	488.957	746.435	4255.62	1818.85	1480.65	2518.37	617.485	638.656	513.197	555.409	581.187	9.54348	1.75813	-2.11876	2.09232	TRUE	0.00354339	1	hypoxanthine-guanine phosphoribosyltransferase
PFIT_0101300	52.2171	20.8262	22.78	22.1378	29.4903	24.043	51.2352	54.7124	43.3302	176.138	171.927	179.926	167.303	173.824	4.87537	0.460061	2.106	2.98542	TRUE	0.0035441	1	conserved Plasmodium protein, unknown function
PFIT_1011200	671.363	1341.56	820.078	737.286	892.571	1196.49	1204.03	930.11	1110.21	565.444	526.26	525.976	533.685	537.841	9.79975	0.310631	-1.03936	3.42866	TRUE	0.00355029	1	DNA repair protein RAD23, putative
PFIT_1208200	43.6919	20.8262	27.189	19.5711	27.8195	132.944	51.2352	78.649	87.6093	15.5122	20.9551	15.3346	12.9693	16.1928	4.79614	1.72922	-2.50915	1.58101	TRUE	0.00356364	1	mitochondrial import inner membrane translocase subunit tim10, putative (TIM10)
PFIT_0317000	695.873	534.54	488.667	362.226	520.326	1138.51	922.234	1025.86	1028.87	507.899	466.252	513.709	490.887	494.686	9.02143	0.994883	-1.06596	2.22362	TRUE	0.00359981	1	proteasome component C8, putative
PFIT_1453200	3760.7	671.646	537.901	1039.51	1502.44	91.9292	179.323	143.62	138.291	1052.83	1227.78	1562.08	1417.54	1315.06	10.553	-3.47022	3.27814	3.65325	TRUE	0.00361865	1	rhoptry neck protein 2
PFIT_0416300	30.904	0	3.30677	3.20838	9.35478	0	0	0	0	26.0204	28.0989	30.6692	24.6416	27.3575	3.21734	-30.1901	31.7465	5.45233	TRUE	0.00361954	1	conserved Plasmodium protein, unknown function
PFIT_0710200	70.3332	38.1814	67.2376	75.3969	62.7873	227.702	76.8528	181.235	161.93	45.0353	42.3865	59.8049	47.662	48.7222	5.98062	1.44365	-1.81798	2.34277	TRUE	0.00364067	1	conserved Plasmodium protein, unknown function
PFIT_0715900	56.4797	86.7759	48.4993	54.8633	61.6545	59.4004	0	54.7124	38.0376	176.138	175.261	201.394	166.655	179.862	5.93585	-0.357614	1.9124	4.04072	TRUE	0.00365321	1	conserved Plasmodium protein, unknown function
PFIT_0829700	8993.06	17167.7	9514.31	8210.56	10971.4	15626.6	15165.6	16270.1	15687.4	7411.82	8136.31	9072.96	9041.52	8415.65	13.4212	0.516407	-0.898732	4.9812	TRUE	0.0036897	1	receptor for activated c kinase
PFIT_1031000	56.4797	149.255	108.021	145.66	114.854	83.4434	0	78.649	54.0308	191.65	240.032	234.108	198.754	216.136	6.84321	-0.775368	1.68786	7.02818	TRUE	0.00371041	1	conserved Plasmodium protein, unknown function
PF_apicoplast_genome_101600	0	0	0	0	0	0	0	0	0	40.5318	27.1464	26.5799	36.3139	32.643	-35.6106	2.86702	37.7724	0.0800289	TRUE	0.00374477	1	ribosomal protein L23, putative
PFIT_0422600	11.7222	13.8841	20.5754	25.9879	18.0424	11.3144	25.6176	6.83905	14.5903	88.0691	93.3456	95.5856	84.9487	90.4872	4.19369	-0.70912	3.01499	1.36504	TRUE	0.00374828	1	surface-associated interspersed protein 4.2 (SURFIN 4.2) (SURF4.2)
PFIT_0930700	1499.38	1044.78	1132.75	1551.57	1307.12	801.906	691.676	748.876	747.486	1625.28	1648.79	1459.34	1420.78	1538.55	10.3527	-0.796845	1.03146	1.52539	TRUE	0.00375319	1	diacylglycerol kinase, putative
PFIT_0504100	42.6262	13.8841	15.0642	35.9338	26.8771	4.24289	0	0	1.4143	35.5279	33.3377	51.1153	53.4982	43.3698	4.75236	-3.47284	4.15944	2.97555	TRUE	0.00375937	1	AN1-like zinc finger family protein
PFIT_1329600	116.156	164.874	74.586	63.2051	104.705	268.716	128.088	133.361	176.722	58.5459	57.1504	57.2491	57.389	57.5836	6.69854	0.822032	-1.673	3.44973	TRUE	0.00377848	1	DnaJ protein, putative
PFIT_0517100	2744.06	3405.09	2018.23	1398.53	2391.48	3579.58	2869.17	2592	3013.58	1516.69	1510.68	1706.23	1561.17	1573.69	11.2225	0.337339	-0.939874	5.72141	TRUE	0.00381592	1	60S ribosomal protein L12, putative
PFIT_0916300	240.838	541.482	147.702	126.089	264.028	565.718	307.411	181.235	351.455	80.5632	85.2493	59.8049	72.3036	74.4803	8.04053	0.427396	-2.24913	4.38035	TRUE	0.00384464	1	conserved Plasmodium protein, unknown function
PF_apicoplast_genome_102500	13.8535	6.94207	5.51128	10.5877	9.22363	1.4143	0	0	0.471432	39.0306	34.2902	38.3365	45.7166	39.3435	3.20457	-3.41291	5.5066	1.07951	TRUE	0.00386536	1	apicoplast ribosomal protein S5
PFIT_1463700	1.06565	0	1.83709	1.92503	1.20694	0	0	0	0	34.0267	23.8127	36.2919	32.4232	31.6386	0.422919	-28.8384	33.3991	1.21437	TRUE	0.0038716	1	conserved Plasmodium protein, unknown function
PFIT_1136900	626.605	109.338	134.108	301.908	292.99	21.2144	76.8528	68.3905	55.4859	208.163	271.464	354.74	299.914	283.57	8.19487	-2.53404	2.48675	6.37176	TRUE	0.00387394	1	conserved Plasmodium protein, unknown function
PFIT_0221200	10.6565	1.73552	21.6777	10.9085	11.2446	2.82859	25.6176	6.83905	11.7618	69.5546	63.3417	81.7845	90.4606	76.2853	3.54186	-0.832979	3.54467	4.7389	TRUE	0.00388267	1	hypothetical protein
PFIT_1139400	3354.68	2625.84	4490.96	5619.8	4022.82	1988.5	2536.14	2944.21	2489.62	5031.95	4934.94	4590.15	4644.29	4800.33	11.9746	-0.694793	0.949059	4.93754	TRUE	0.00388885	1	conserved Plasmodium protein, unknown function
PFIT_1142400	127.879	241.237	101.408	65.7718	134.074	260.23	179.323	174.396	204.65	74.5585	66.6755	72.5837	67.4402	70.3145	7.05408	0.648919	-1.56745	4.40785	TRUE	0.00389259	1	conserved Plasmodium protein, unknown function
PFIT_1366100	418.802	1289.49	875.191	718.356	825.46	424.289	666.058	793.329	627.892	212.166	324.328	238.197	170.546	236.309	9.68805	-0.401276	-1.40257	5.53272	TRUE	0.0038932	1	U1 small nuclear ribonucleoprotein, putative
PFIT_1341300	1248.95	2641.46	1747.44	1448.9	1771.69	2019.61	3381.52	3470.82	2957.32	1496.17	1560.68	1520.17	1537.18	1528.55	10.7898	0.733483	-0.945342	5.72935	TRUE	0.00389632	1	aconitate hydratase
PFIT_0934600	675.625	926.767	871.884	730.227	801.126	987.178	1101.56	1090.83	1059.85	554.435	537.214	492.751	476.62	515.255	9.64541	0.400294	-1.03665	0.844879	TRUE	0.00392906	1	DNA excision-repair helicase, putative
PFIT_1460400	101.237	109.338	233.311	350.997	198.721	87.6863	153.706	92.3271	111.24	267.21	303.373	300.558	287.269	289.602	7.64493	-0.976362	1.50936	6.968	TRUE	0.00396019	1	conserved Plasmodium protein, unknown function
PFIT_0407500.2	84.1867	12.1486	37.1093	73.151	51.6489	22.6287	0	0	7.54291	76.0597	66.6755	73.606	84.3002	75.1603	5.69935	-2.19046	2.7232	9.61463	TRUE	0.00399175	1	peptidase, M22 family, putative
PFIT_1119500	147.06	20.8262	23.5148	35.9338	56.8338	1.4143	0	6.83905	2.75111	43.5342	48.5778	67.4722	53.4982	53.2706	5.82646	-4.10407	4.01284	4.74125	TRUE	0.00400306	1	conserved Plasmodium protein, unknown function
PFIT_0420300	330.353	366.194	360.805	258.916	329.067	606.733	691.676	724.939	674.449	333.762	302.421	284.712	298.293	304.797	8.36079	1.03287	-1.14199	0.831326	TRUE	0.00403029	1	transmembrane emp24 domain-containing protein, putative
PFIT_1113800	938.842	133.635	82.3018	167.157	330.484	18.3858	51.2352	37.6148	35.7453	383.801	355.761	415.567	379.027	383.539	8.3678	-3.32885	3.54427	5.0387	TRUE	0.00403038	1	conserved Plasmodium protein, unknown function
PFIT_0622000	2879.4	6671.33	4572.52	4746.16	4717.35	3465.02	4713.64	4695	4291.22	2072.13	2426.03	2462.73	2123.07	2270.99	12.2035	-0.13966	-0.914747	5.13357	TRUE	0.00404012	1	coronin binding protein, putative
PFIT_0536300	59.6767	211.733	67.605	63.5259	100.635	511.975	76.8528	47.8733	212.234	7.50589	6.19129	6.13383	6.48463	6.57891	6.65076	1.09713	-5.03012	2.24155	TRUE	0.00404045	1	Plasmodium exported protein, unknown function
PFIT_1403200	1305.43	886.85	907.524	780.919	970.18	1545.82	1665.14	1614.01	1608.33	805.132	750.099	776.441	903.957	808.907	9.92159	0.727308	-0.988977	1.83535	TRUE	0.00406429	1	26S proteasome regulatory subunit
PFIT_1321800	83.1211	5.20655	8.08321	15.4002	27.9528	0	0	3.41952	1.13984	28.5224	32.8615	44.4703	34.0443	34.9746	4.80042	-4.60822	4.93593	7.16787	TRUE	0.00409143	1	conserved Plasmodium protein, unknown function
PFIT_1121900	2477.65	3092.69	3664.63	4860.05	3523.76	916.463	1537.06	1682.41	1378.64	2877.26	2829.42	2621.7	2362.67	2672.76	11.7834	-1.36633	0.967047	5.43625	TRUE	0.0040939	1	conserved Plasmodium protein, unknown function
PFIT_0214700	998.519	489.416	1353.2	1969.3	1202.61	731.191	1178.41	1046.37	985.325	1822.43	1900.25	2117.2	1969.38	1952.31	10.2351	-0.31318	1.00908	11.564	TRUE	0.00411811	1	acyl-CoA synthetase
PFIT_1220600	1191.4	959.742	584.93	559.862	823.984	1113.05	589.205	721.519	807.925	386.303	381.955	399.21	362.815	382.571	9.68445	0.00196943	-1.10691	5.14767	TRUE	0.00412299	1	heterochromatin protein 1
PFIT_0506700	603.161	866.024	381.381	439.227	572.448	731.191	435.499	523.187	563.292	253.199	281.466	268.866	257.44	265.243	9.15708	0.0124005	-1.11835	4.46255	TRUE	0.00412654	1	GTPase-activating protein, putative
PFIT_bin02300	144.929	643.877	359.703	325.009	368.379	1477.94	614.823	492.411	861.724	176.639	205.741	230.019	172.491	196.222	8.52374	1.23661	-2.14409	4.00811	TRUE	0.00419756	1	rifin (RIF)
PFIT_1318900	80.9898	10.4131	9.55288	10.5877	27.8859	4.24289	0	3.41952	2.55414	45.5357	48.5778	60.8272	43.7713	49.678	4.79221	-2.94235	3.78443	5.53434	TRUE	0.00425227	1	ser/thr protein phosphatase 2A regulatory subunit A, putative
PFIT_0832700	240.838	288.096	199.141	167.477	223.888	125.872	256.176	123.103	168.384	415.326	389.575	379.787	391.023	393.928	7.80177	-0.558651	1.37866	2.70005	TRUE	0.00430862	1	unspecified product
PFIT_1019400	288.792	145.784	67.2376	129.298	157.778	124.458	0	23.9367	49.4649	166.13	176.214	247.398	211.723	200.366	7.29662	-1.29244	1.64236	14.144	TRUE	0.00435001	1	autophagy-related protein 8 (ATG8)
PFIT_0703600	606.358	433.88	566.192	507.886	528.579	346.502	461.117	393.245	400.288	861.176	830.586	886.339	839.111	854.303	9.04683	-0.431733	1.12349	0.880192	TRUE	0.00435014	1	phosphopantetheine adenylyltransferase, putative (PPAT)
PFIT_0730700	672.428	166.61	774.518	1035.02	662.145	138.601	435.499	314.596	296.232	762.098	784.389	679.833	667.593	723.478	9.37449	-1.2582	1.38248	12.8349	TRUE	0.00439487	1	alpha/beta hydrolase, putative
PFIT_1107100	333.55	527.598	91.8547	94.0055	261.752	552.99	333.029	198.332	361.45	77.5609	83.3443	81.2733	64.1978	76.5941	8.02752	0.477363	-2.24598	5.72007	TRUE	0.00441917	1	exonuclease, putative
PFIT_0712200	7.45958	6.94207	11.39	25.3462	12.7845	2.82859	0	10.2586	4.36239	62.5491	68.1042	68.4945	61.9282	65.269	3.70976	-1.27938	3.59787	2.63175	TRUE	0.00443538	1	conserved Plasmodium protein, unknown function
PFIT_1363200	1806.29	1211.39	2172.91	2708.51	1974.78	1363.38	1537.06	1648.21	1516.22	3095.93	2952.77	2800.61	2941.75	2947.76	10.9487	-0.38423	0.960893	4.08124	TRUE	0.00449636	1	conserved Plasmodium protein, unknown function
PFIT_1432400	1308.62	1091.64	1886.69	2239.45	1631.6	941.921	922.234	1319.94	1061.36	2203.73	2106.47	2042.57	2090.97	2110.93	10.6736	-0.610874	0.980971	4.46888	TRUE	0.00450767	1	conserved Plasmodium protein, unknown function
PFIT_1450400	1078.44	65.9497	80.4647	176.461	350.329	4.24289	51.2352	13.6781	23.0521	228.179	313.851	515.242	562.542	404.953	8.45227	-4.33474	4.54413	6.48102	TRUE	0.00453473	1	conserved Plasmodium protein, unknown function
PF_apicoplast_genome_100300	0	0	0	0	0	0	0	0	0	40.5318	20.9551	34.7584	28.5324	31.1944	-35.6106	2.86702	37.7066	0.134133	TRUE	0.00457332	1	apicoplast ribosomal protein S4
PFIT_0807100	118.288	156.197	221.186	272.071	191.935	106.072	76.8528	129.942	104.289	309.743	287.181	305.158	294.402	299.121	7.59034	-0.813222	1.44744	2.74204	TRUE	0.00458961	1	conserved Plasmodium protein, unknown function
PFIT_0521500	408.146	494.623	706.913	858.883	617.141	301.245	281.794	403.504	328.847	771.105	759.148	671.144	714.606	729.001	9.2722	-0.886311	1.12388	3.67101	TRUE	0.00460404	1	conserved Plasmodium protein, unknown function, putative
PFIT_1203100	256.823	85.0404	84.5063	109.085	133.864	86.272	25.6176	54.7124	55.534	198.155	176.69	217.24	212.372	201.114	7.06262	-1.06926	1.65856	5.65648	TRUE	0.00460678	1	transporter, putative
PFIT_1138700	1105.08	137.106	74.9534	126.089	360.808	11.3144	0	6.83905	6.05114	290.228	290.514	277.045	295.375	288.29	8.49471	-5.54616	5.22284	3.62645	TRUE	0.0046078	1	conserved Plasmodium protein, unknown function
PFIT_1440800	136.404	24.2973	29.3935	40.1047	57.5498	4.24289	0	3.41952	2.55414	33.5263	42.8628	54.1822	47.662	44.5583	5.84495	-3.98995	3.62273	3.46438	TRUE	0.00465112	1	conserved Plasmodium protein, unknown function
PFIT_0819900	4.26262	3.47104	2.20451	0.962514	2.72517	0	0	0	0	26.5208	26.6702	33.7361	30.4778	29.3512	1.39041	-31.2486	34.7336	0.611171	TRUE	0.00466169	1	ubiquitin-activating enzyme, putative
PFIT_0820800	1569.71	668.175	1139.73	1699.8	1269.35	492.175	537.97	482.153	504.099	788.619	1027.28	1260.5	1057.32	1033.43	10.3113	-1.34483	1.04675	6.12321	TRUE	0.00466443	1	high mobility group protein B2 (HMGB2)
PFIT_1220200	122.55	78.0983	169.747	177.103	136.875	106.072	51.2352	75.2295	77.5123	249.196	241.46	239.731	261.331	247.929	7.10541	-0.710676	1.55912	2.66548	TRUE	0.00471635	1	ribosome biogenesis protein TSR3, putative
PFIT_1005400	145.995	17.3552	16.1664	28.5546	52.0177	4.24289	0	0	1.4143	52.5412	45.2441	47.0261	56.0921	50.2258	5.69822	-4.44802	4.4003	5.23858	TRUE	0.00474134	1	conserved Plasmodium membrane protein, unknown function
PFIT_1469800	14349	19076.8	18068.9	18025	17379.9	26723.1	27487.7	27451.9	27220.9	13435	14487.6	16214.3	15471.4	14902.1	14.0851	0.647238	-0.869144	0.844819	TRUE	0.00476163	1	helicase 45
PFIT_0820200	1506.84	2913.94	908.626	969.893	1574.82	7456.17	1434.59	923.271	3271.34	192.651	179.547	189.127	162.116	180.86	10.6208	1.05629	-4.17838	2.24518	TRUE	0.0047991	1	asparagine-rich antigen
PFIT_0711600	238.707	282.889	437.596	496.015	363.802	237.602	333.029	300.918	290.516	706.554	654.372	596.515	614.419	642.965	8.51153	-0.364295	1.18133	3.44254	TRUE	0.00481784	1	conserved Plasmodium protein, unknown function
PFIT_1111500	291.989	45.1235	42.2531	99.4598	119.706	9.90007	0	13.6781	7.85939	82.0644	96.2032	124.21	110.563	103.26	6.90267	-3.56514	3.35265	4.45124	TRUE	0.00485455	1	actin-like protein, putative (ALP1)
PFIT_1003000	417.737	269.005	135.577	231.324	263.411	79.2005	179.323	112.844	123.789	272.714	267.178	323.049	327.798	297.685	8.03733	-1.24444	1.42486	5.50685	TRUE	0.0048911	1	conserved Plasmodium protein, unknown function
PFIT_0416200	66.0706	8.67759	11.0226	3.20838	22.2448	0	0	3.41952	1.13984	37.0291	40.4815	33.7361	32.0989	35.8364	4.46522	-4.26074	4.95872	6.9106	TRUE	0.00489121	1	conserved Plasmodium protein, unknown function
PFIT_0625300	305.843	130.164	92.2221	101.064	157.323	26.8716	51.2352	58.1319	45.4129	152.119	146.21	154.368	141.041	148.434	7.2932	-1.87761	1.79799	5.38896	TRUE	0.00493178	1	Sec14 domain containing protein
PFIT_1336100	518.974	635.2	628.286	457.515	559.994	1047.99	1050.32	1217.35	1105.22	558.939	565.789	535.688	528.822	547.309	9.12842	0.985185	-1.01742	0.86737	TRUE	0.00497924	1	tryptophan--tRNA ligase, putative
PFIT_0214800	898.347	926.767	1414.19	1549.97	1197.32	1043.75	1075.94	1001.92	1040.54	1985.56	2139.33	2049.21	2018.02	2048.03	10.2272	-0.20729	0.980082	2.65342	TRUE	0.00498173	1	conserved Plasmodium protein, unknown function
PFIT_1010900	1095.49	1022.22	730.428	543.499	847.91	1261.55	1204.03	1008.76	1158.11	589.963	596.269	554.09	579.077	579.85	9.72566	0.449535	-0.995653	3.27329	TRUE	0.00507245	1	proteasome subunit beta type-5
PFIT_1020400	1717.84	1109	1206.97	1127.42	1290.31	1896.57	1690.76	1678.99	1755.44	774.608	880.116	1035.08	953.565	910.843	10.3334	0.446907	-0.949182	2.01901	TRUE	0.00507923	1	ADP-ribosylation factor
PFIT_0309400	4800.78	7733.47	5254.09	4814.17	5650.63	7369.89	9990.87	8986.51	8782.42	4689.18	4872.07	4843.68	4709.14	4778.52	12.4639	0.634291	-0.875821	2.60854	TRUE	0.00512644	1	asparagine synthetase, putative
PFIT_1037500	2.13131	0	0	0	0.532827	0	0	0	0	29.5232	27.6227	31.1803	31.7747	30.0252	-1.2471	-25.7257	31.8809	4.47261	TRUE	0.00512867	1	conserved Plasmodium protein, unknown function
PFIT_1204800	84.1867	3.47104	13.2271	15.0794	28.9911	2.82859	0	0	0.942864	30.0236	30.004	42.4257	36.6382	34.7728	4.85506	-4.11667	4.38155	6.452	TRUE	0.00513063	1	conserved Plasmodium protein, unknown function
PFIT_0830600	1.06565	1.73552	1.46967	2.24587	1.62918	1.4143	0	0	0.471432	38.5302	31.909	50.093	43.7713	41.0759	0.729087	-0.950937	5.5821	0.861197	TRUE	0.00516188	1	conserved Plasmodium membrane protein, unknown function
PFIT_1127800	706.529	869.495	536.431	624.351	684.201	943.335	947.852	1176.32	1022.5	414.325	507.21	566.869	546.33	508.683	9.4163	0.587039	-1.01263	2.0273	TRUE	0.00518106	1	small nuclear ribonucleoprotein F, putative
PFIT_0306100	465.691	859.082	482.788	406.502	553.516	663.305	742.911	618.934	675.05	307.741	329.091	298.002	334.931	317.441	9.10883	0.278608	-1.07698	3.24431	TRUE	0.0052011	1	activator of Hsp90 ATPase, putative
PFIT_0110600	37.2979	1.73552	40.4161	95.6097	43.7648	5.65718	25.6176	17.0976	16.1241	67.553	73.343	93.541	94.6756	82.2781	5.47654	-1.85236	2.73847	10.6491	TRUE	0.00523266	1	conserved Plasmodium protein, unknown function
PFIT_0618400	611.686	850.404	539.371	359.338	590.2	1173.87	896.616	1019.02	1029.83	549.431	521.497	475.883	510.665	514.369	9.20136	0.818809	-1.01351	3.87334	TRUE	0.00531462	1	acyl-CoA synthetase
PFIT_0909400	8.52524	1.73552	9.9203	15.4002	8.89532	2.82859	0	0	0.942864	48.0377	39.0528	39.8699	45.0682	43.0071	3.19137	-2.47853	4.71372	2.63514	TRUE	0.00531917	1	GDP-fucose protein O-fucosyltransferase 2, putative (POFUT2)
PFIT_1326700	284.53	24.2973	27.9238	41.7089	94.615	0	0	3.41952	1.13984	66.5522	70.9617	72.0726	86.5698	74.0391	6.56297	-6.27506	5.92239	4.59763	TRUE	0.00532152	1	conserved Plasmodium protein, unknown function
PFIT_0523500	468.888	536.275	708.751	864.017	644.483	311.145	333.029	406.923	350.366	786.617	776.769	690.056	759.026	753.117	9.3342	-0.875346	1.09789	2.48788	TRUE	0.00535694	1	conserved Plasmodium protein, unknown function, putative
PFIT_0600500	60.7423	152.726	37.4767	30.4796	70.3561	142.844	102.47	78.649	107.988	30.0236	27.1464	27.6023	27.2354	28.0019	6.11564	0.65654	-1.9649	4.91254	TRUE	0.00537218	1	Plasmodium exported protein (PHISTa), unknown function, pseudogene
PFIT_1459900	144.929	29.5038	31.9654	51.9757	64.5935	18.3858	0	0	6.12861	49.0385	70.0092	67.9833	58.0374	61.2671	6.01157	-2.76842	2.6938	8.97807	TRUE	0.00537518	1	exonuclease V, mitochondrial, putative
PFIT_1028500.1	21.3131	17.3552	15.0642	11.5502	16.3207	36.7717	0	6.83905	14.5369	112.588	109.062	110.92	107.321	109.973	4.01448	0.297843	2.46865	3.80572	TRUE	0.00538359	1	conserved Plasmodium protein, unknown function
PFIT_0518200	307.974	532.804	216.042	194.428	312.812	852.82	435.499	430.86	573.06	238.187	268.131	207.017	215.938	232.318	8.28308	0.904424	-1.32761	5.46425	TRUE	0.00538416	1	RAP protein, putative
PFIT_bin07000	91.6463	36.4459	39.3138	57.7508	56.2892	257.402	1101.56	1261.8	873.588	87.0683	97.1557	154.368	159.846	124.61	5.81509	3.95074	-2.80441	2.63953	TRUE	0.00540946	1	stB_A4varICAM - erythrocyte membrane protein 1,, putative
PFIT_1433600	43.6919	10.4131	11.7574	14.4377	20.075	5.65718	25.6176	3.41952	11.5648	60.5475	62.8654	78.2064	72.9521	68.6429	4.32139	-1.57112	3.35083	3.60545	TRUE	0.005425	1	leucine-rich repeat protein
PFIT_1132400	40.4949	32.9748	43.7228	27.9129	36.2764	29.7002	25.6176	27.3562	27.558	144.613	133.827	122.677	116.075	129.298	5.18166	-0.365085	2.19785	0.42417	TRUE	0.00554858	1	conserved Plasmodium protein, unknown function
PFIT_0104600	673.494	638.671	488.299	448.531	562.249	1011.22	666.058	800.168	825.816	401.815	441.487	397.677	395.238	409.054	9.13315	0.57734	-1.03437	1.82668	TRUE	0.0055528	1	vacuolar ATP synthase subunit c, putative
PFIT_0415000	375.111	208.262	120.146	141.49	211.252	141.43	25.6176	44.4538	70.5003	230.681	233.84	257.621	200.051	230.548	7.71782	-1.33741	1.4683	9.15976	TRUE	0.00556281	1	histone acetyltransferase, putative
PFIT_1355100	54.3484	43.388	32.3328	23.742	38.4528	24.043	51.2352	27.3562	34.2115	129.101	115.253	131.877	158.873	133.776	5.25224	-0.377408	2.18909	1.6817	TRUE	0.00558719	1	conserved Plasmodium protein, unknown function
PFIT_0518800	125.747	149.255	129.331	112.293	129.157	76.372	0	54.7124	43.6948	167.131	159.069	198.838	180.597	176.409	7.01064	-1.2197	1.67184	4.26191	TRUE	0.00564272	1	mRNA-binding protein PUF1
PFIT_0927700	653.246	118.015	91.4872	161.061	255.952	39.6003	25.6176	13.6781	26.2987	207.163	209.551	264.777	282.081	240.893	7.99905	-3.24971	3.16296	4.22779	TRUE	0.00565793	1	conserved Plasmodium protein, unknown function
PFIT_1447500	949.499	1622.71	1145.61	1144.11	1215.48	2378.84	2843.56	2219.27	2480.56	1331.04	1294.46	1236.99	1358.21	1305.17	10.2463	1.02345	-0.919704	2.11103	TRUE	0.00568307	1	conserved Plasmodium membrane protein, unknown function
PFIT_1347900	14.9192	3.47104	6.24612	7.70011	8.08411	1.4143	0	0	0.471432	33.0259	39.0528	41.4034	33.3958	36.7195	3.02001	-3.23672	5.41506	1.41225	TRUE	0.00568717	1	conserved Plasmodium protein, unknown function
PFIT_0217500	71.3989	12.1486	6.24612	8.02095	24.4536	0	0	0	0	22.5177	11.4301	18.4015	21.075	18.3561	4.60445	-31.5772	31.1712	3.22484	TRUE	0.00569931	1	conserved Plasmodium membrane protein, unknown function
PFIT_0613100	298.383	65.9497	44.0902	67.376	118.95	43.8432	0	51.2928	31.712	161.627	174.785	214.684	166.979	179.519	6.89062	-1.6079	2.2052	8.82465	TRUE	0.00570095	1	conserved Plasmodium protein, unknown function
PFIT_0907110	502.989	1256.52	731.898	571.091	765.623	749.577	691.676	755.715	732.322	373.293	369.096	351.673	321.638	353.925	9.57786	-0.0555136	-1.05517	4.67959	TRUE	0.00573204	1	tubulin-specific chaperone, putative
PFIT_1233700	45.8232	43.388	27.189	22.1378	34.6345	117.387	51.2352	30.7757	66.4658	191.15	176.69	242.286	317.098	231.806	5.09071	1.07168	1.69476	5.3673	TRUE	0.00579764	1	conserved Plasmodium protein, unknown function
PFIT_0512100	258.954	482.474	187.384	125.127	263.485	390.346	333.029	328.274	350.55	148.116	162.879	139.034	147.525	149.388	8.03156	0.431271	-1.23989	6.51614	TRUE	0.0058134	1	prefoldin subunit, putative
PFIT_0403900	496.595	289.832	205.02	265.654	314.275	121.629	153.706	106.005	127.113	271.713	268.607	360.363	333.634	308.579	8.29355	-1.36625	1.34227	3.58489	TRUE	0.00582253	1	ag-1 blood stage membrane protein homologue
PFIT_1434400	15.9848	32.9748	9.9203	14.7585	18.4096	22.6287	0	17.0976	13.2421	111.087	98.1082	98.1413	98.2421	101.395	4.16507	-0.0437427	2.54247	2.84345	TRUE	0.00583241	1	conserved Plasmodium protein, unknown function
PFIT_1103900	6342.78	12615.5	8327.91	7231.37	8629.38	8427.79	8863.69	9119.87	8803.78	4137.25	4987.32	5469.85	4809.65	4851.02	13.0748	0.028943	-0.85968	4.01512	TRUE	0.00584395	1	60S acidic ribosomal protein P1, putative
PFIT_0937200	1653.9	1725.11	1323.81	906.688	1402.37	1906.47	1204.03	1186.57	1432.36	620.487	651.514	834.713	905.254	752.992	10.4524	0.0451226	-0.940887	5.20617	TRUE	0.0058708	1	Plasmodium exported protein (PHISTb), unknown function
PFIT_0400200	9.59089	27.7683	15.4316	17.6461	17.6092	173.958	51.2352	58.1319	94.4418	11.509	12.3826	15.3346	15.8873	13.7784	4.12725	2.49422	-2.83638	1.82626	TRUE	0.00591737	1	stevor, pseudogene
PFIT_0107200	390.03	874.701	726.754	755.573	686.765	605.318	563.587	441.118	536.675	257.202	279.561	243.309	238.959	254.757	9.42338	-0.359971	-1.07053	3.4693	TRUE	0.00593076	1	secreted ookinete protein, putative
PFIT_0902900	105.5	156.197	58.0521	42.6714	90.605	243.259	76.8528	140.2	153.437	54.0424	60.4842	44.9815	46.6893	51.5493	6.48598	0.86724	-1.66561	5.26917	TRUE	0.00609681	1	Plasmodium exported protein (PHISTb), unknown function, pseudogene
PFIT_0413300	198.212	45.1235	52.1734	115.181	102.672	73.5434	0	13.6781	29.0738	126.599	134.78	147.723	143.959	138.265	6.68323	-1.40048	1.8286	11.2997	TRUE	0.00610777	1	GTP binding protein, putative
PFIT_0824100	179.03	197.849	188.118	143.094	177.023	62.229	76.8528	71.81	70.2973	191.15	223.363	191.682	204.914	202.777	7.46601	-1.36957	1.56736	0.450511	TRUE	0.00611811	1	conserved Plasmodium protein, unknown function
PFIT_1229600.1	79.9241	45.1235	44.8251	60.6384	57.6278	25.4573	25.6176	10.2586	20.4445	99.5781	97.1557	97.6302	95.6483	97.5031	5.84903	-1.56145	2.31976	1.38166	TRUE	0.00613681	1	conserved Plasmodium protein, unknown function
PFIT_0411350	15.9848	52.0655	22.4125	19.892	27.5887	5.65718	0	3.41952	3.02557	46.5365	60.9604	52.6487	38.5835	49.6823	4.77005	-2.65413	3.5184	1.73672	TRUE	0.00619415	1	erythrocyte membrane protein 1, PfEMP1
PFIT_1208500	1665.62	1112.47	835.51	855.996	1117.4	1468.04	1050.32	1029.28	1182.55	666.523	691.996	547.956	549.248	613.931	10.1248	0.0937496	-0.956686	4.58037	TRUE	0.00619431	1	conserved Plasmodium protein, unknown function
PFIT_1456900	201.409	17.3552	29.0261	60.9592	77.1873	12.7287	0	6.83905	6.52257	90.5711	76.6768	81.2733	81.3821	82.4758	6.26973	-3.11254	3.20869	5.6695	TRUE	0.00621266	1	conserved Plasmodium protein, unknown function
PFIT_1410600	1174.35	1437.01	1891.1	2444.46	1736.73	813.22	794.146	765.973	791.113	1657.8	1627.83	1463.43	1419.49	1542.14	10.7632	-1.13556	0.963001	3.56397	TRUE	0.00621386	1	conserved Plasmodium protein, unknown function
PFIT_0322700	3.19696	3.47104	4.77644	4.17089	3.90383	11.3144	0	0	3.77145	70.5554	60.4842	68.4945	62.5767	65.5277	1.98979	0.547996	3.49617	3.25792	TRUE	0.00621532	1	conserved Plasmodium protein, unknown function
PFIT_1229300	209.934	85.0404	75.3208	80.2095	112.626	62.229	25.6176	47.8733	45.24	170.133	186.215	166.636	146.553	167.384	6.81163	-1.14765	1.72287	3.93293	TRUE	0.00621616	1	conserved Plasmodium protein, unknown function
PFIT_1305000	0	0	0	0	0	1.4143	0	0	0.471432	39.531	34.7665	43.9591	43.447	40.4259	-32.7252	32.4973	5.56514	0.631959	TRUE	0.00623962	1	conserved Plasmodium protein, unknown function
PFIT_0206500	17.0505	3.47104	5.51128	8.34179	8.59365	2.82859	0	0	0.942864	34.5271	35.719	52.6487	43.7713	41.6665	3.10608	-2.39741	4.67216	2.30702	TRUE	0.00627377	1	iron-sulfur assembly protein, putative
PFIT_1356200	25442.5	33563.2	25660.9	19254.1	25980.2	48753.6	41756.7	42347.4	44285.9	23213.2	24349.9	25914.9	25577	24763.8	14.6651	0.769708	-0.838818	2.23882	TRUE	0.00629091	1	elongation factor 1-alpha
PFIT_0922400	10.6565	0	5.51128	12.8335	7.25034	0	0	0	0	11.0086	26.1939	31.1803	29.8293	24.553	2.88566	-29.8584	31.5909	3.17728	TRUE	0.00629175	1	conserved Plasmodium protein, unknown function
PFIT_0619200	241.904	52.0655	55.8476	122.239	118.014	89.1006	25.6176	20.5171	45.0785	138.609	163.831	184.526	186.109	168.269	6.88302	-1.18248	1.69424	10.5169	TRUE	0.0063658	1	conserved Plasmodium protein, unknown function
PFIT_1100200	31.9696	156.197	103.979	80.5303	93.169	117.387	230.559	140.2	162.715	46.0361	47.1491	46.0038	52.5255	47.9286	6.5355	0.729047	-1.68128	4.81414	TRUE	0.00639082	1	rifin (RIF)
PFIT_0715800	1697.59	2908.73	2050.2	1729.96	2096.62	1975.77	2715.47	2838.2	2509.81	1379.58	1420.66	1368.87	1208.74	1344.46	11.0331	0.255671	-0.895966	3.24215	TRUE	0.00639766	1	serine--tRNA ligase, putative
PFIT_0420200	74.5958	133.635	73.1163	52.6174	83.4911	193.758	102.47	147.039	147.756	53.542	55.7216	41.4034	39.8805	47.6369	6.37263	0.891623	-1.69084	2.35707	TRUE	0.00647863	1	steroid dehydrogenase, putative
PFIT_0417000	95.9089	123.222	52.9083	51.0132	80.7631	195.173	76.8528	85.4881	119.171	36.5287	38.1003	30.6692	39.5562	36.2136	6.32413	0.649389	-1.7945	3.21073	TRUE	0.00658701	1	conserved Plasmodium protein, unknown function
PFIT_1308400	1918.18	2434.93	1550.51	1482.91	1846.63	2064.87	2510.53	2431.28	2335.56	1174.42	1159.2	1359.16	1310.22	1250.75	10.8496	0.335796	-0.896847	2.23206	TRUE	0.00666866	1	protein phosphatase 2c-like protein, putative
PFIT_1324100	23635.2	41721.9	17671.4	13118.4	24036.7	31765.1	25643.2	23943.5	27117.3	10654.4	11796.8	13272.1	13024.1	12186.8	14.5529	0.174256	-1.15407	5.51483	TRUE	0.00670836	1	L-lactate dehydrogenase
PFIT_1364900	5053.34	7917.43	3349.76	3216.08	4884.15	7553.75	6558.11	6931.37	7014.41	3341.12	3404.73	4562.04	4266.24	3893.53	12.2531	0.52432	-0.850531	7.82548	TRUE	0.00679588	1	60S ribosomal protein L40/UBI, putative
PFIT_0707100	47.9545	90.2469	101.775	115.502	88.8695	48.086	179.323	123.103	116.837	309.743	234.317	315.892	300.238	290.048	6.48015	0.19805	1.50195	5.63157	TRUE	0.0068449	1	conserved Plasmodium protein, unknown function
PFIT_0214500	246.166	225.617	184.444	145.66	200.472	316.802	666.058	365.889	449.583	179.641	162.402	203.95	198.43	186.106	7.64321	1.10107	-1.20421	3.06786	TRUE	0.00686565	1	RING zinc finger protein, putative
PFIT_0716800	130.01	26.0328	48.4993	82.7762	71.8295	39.6003	51.2352	10.2586	33.698	102.08	119.54	142.1	125.478	122.299	6.17103	-1.27564	2.03891	6.4631	TRUE	0.00690842	1	conserved Plasmodium protein, unknown function
PFIT_1228600	536.024	931.973	895.032	857.279	805.077	905.149	973.469	1087.41	988.676	544.427	545.31	494.796	428.958	503.373	9.65308	0.296799	-0.97456	2.27555	TRUE	0.00692606	1	conserved Plasmodium protein, unknown function
PFIT_0629000	112.959	67.6852	144.763	255.387	145.199	77.7863	51.2352	68.3905	65.804	220.673	196.216	203.95	197.457	204.574	7.19244	-1.07272	1.5567	4.42599	TRUE	0.00695418	1	conserved Plasmodium protein, unknown function
PFIT_1441700	103.369	232.559	77.5253	61.28	118.683	231.944	153.706	123.103	169.584	63.0495	69.0567	55.2045	48.959	59.0674	6.87605	0.554651	-1.54702	5.39417	TRUE	0.00709105	1	allantoicase, putative
PFIT_1425500	6.39393	1.73552	1.83709	1.28335	2.81247	35.3574	51.2352	47.8733	44.822	2.00157	2.85752	2.55576	4.53924	2.98852	1.45371	4.00969	-3.87666	1.33797	TRUE	0.00714488	1	small nucleolar RNA snoR27
PFIT_0614500	434.787	41.6524	86.7108	104.593	166.936	28.2859	51.2352	44.4538	41.325	221.174	229.554	218.262	210.75	219.935	7.38265	-2.09723	2.4955	6.25178	TRUE	0.00719451	1	cdc2-related protein kinase 5
PFIT_1250600	29.8383	1.73552	7.34837	6.7376	11.415	2.82859	0	0	0.942864	32.0251	29.5277	56.738	37.9351	39.0565	3.51168	-2.80245	4.57813	4.29658	TRUE	0.00720943	1	conserved Plasmodium protein, unknown function
PFIT_1115300	24.5101	17.3552	12.4922	10.5877	16.2363	14.143	0	13.6781	9.27368	73.0573	89.0594	89.9629	79.761	82.9601	4.00372	-0.393717	2.76429	1.64506	TRUE	0.00721447	1	conserved Plasmodium protein, unknown function
PFIT_0936100	3892.84	1775.44	5725.48	7223.67	4654.36	1509.05	3740.17	3658.89	2969.37	5814.56	5960.79	6218.17	6077.4	6017.73	12.185	-0.658488	1.02845	12.9755	TRUE	0.00722478	1	gametocytogenesis-implicated protein
PFIT_0629300	91.6463	8.67759	10.6551	18.6086	32.3969	2.82859	0	3.41952	2.0827	37.5294	34.7665	44.4703	39.232	38.9996	5.01331	-3.50994	3.78198	4.98739	TRUE	0.00723281	1	conserved Plasmodium protein, unknown function
PFIT_1207400	6.39393	22.5617	13.2271	17.9669	15.0374	9.90007	25.6176	20.5171	18.6783	104.082	88.5831	108.876	91.4333	98.2434	3.90017	0.110777	2.60722	2.02561	TRUE	0.0072883	1	conserved Plasmodium protein, unknown function
PFIT_1475400	74.5958	95.4535	67.9724	44.2756	70.5744	86.272	25.6176	27.3562	46.4153	139.109	142.876	192.705	229.556	176.061	6.13102	-0.402778	1.73207	4.25333	TRUE	0.00729979	1	DNA repair metallo-beta-lactamase protein, putative
PFIT_0626400	4147.53	7122.57	5427.14	5672.09	5592.33	5235.72	8428.19	5101.93	6255.28	3259.56	3952.9	3545.87	3102.9	3465.31	12.4491	0.154415	-0.84475	4.18194	TRUE	0.00734737	1	4-methyl-5(B-hydroxyethyl)-thiazol monophosphate biosynthesis enzyme
PFIT_0406700	607.423	508.507	806.851	935.243	714.506	280.031	435.499	605.256	440.262	919.221	892.975	875.094	885.152	893.11	9.48324	-0.707423	1.02687	4.76509	TRUE	0.00739782	1	conserved Plasmodium protein, unknown function
PFIT_1416100	125.747	50.33	46.6622	81.172	75.9779	32.5288	25.6176	27.3562	28.5009	100.079	110.491	132.9	129.368	118.209	6.24744	-1.3642	2.00209	2.21838	TRUE	0.00744144	1	conserved Plasmodium protein, unknown function
PFIT_0410400	202.474	22.5617	27.5564	30.8004	70.8483	21.2144	0	0	7.07148	87.0683	84.7731	95.5856	93.7029	90.2825	6.14394	-2.80011	3.15256	9.54444	TRUE	0.00747723	1	conserved Plasmodium protein, unknown function
PFIT_1436000	172.636	284.625	98.8356	87.5888	160.921	725.534	153.706	184.654	354.631	37.5294	41.434	51.1153	48.3105	44.5973	7.32762	1.16189	-3.01053	2.53899	TRUE	0.00749551	1	mitochondrial acidic protein MAM33, putative
PFIT_1303400.1	144.929	57.2721	39.6812	71.226	78.2771	39.6003	51.2352	10.2586	33.698	106.584	110.967	128.811	131.314	119.419	6.28699	-1.39208	2.00512	5.36296	TRUE	0.00753027	1	CorA-like Mg2 transporter protein, putative
PFIT_0318100	107.631	274.212	91.8547	76.6803	137.594	284.273	128.088	147.039	186.467	66.5522	67.1517	54.6934	52.2013	60.1496	7.09397	0.499661	-1.68352	4.71864	TRUE	0.00757476	1	stomatin-like protein
PFIT_1117200	675.625	839.991	635.267	516.549	666.858	632.19	742.911	848.042	741.048	394.309	389.575	355.762	337.525	369.293	9.37942	0.151914	-1.00283	1.60266	TRUE	0.00759886	1	ER membrane protein Sec12
PFIT_0928600	223.788	463.383	297.977	275.279	315.107	357.817	409.882	413.762	393.82	191.15	183.358	171.236	156.604	175.587	8.29623	0.317707	-1.15815	2.23732	TRUE	0.0076459	1	conserved Plasmodium membrane protein, unknown function
PFIT_0408000	507.252	952.8	586.768	602.534	662.338	950.407	794.146	875.398	873.317	433.34	478.635	476.394	392.644	445.253	9.36923	0.410591	-0.981482	2.54858	TRUE	0.00767061	1	heat shock protein 40
PFIT_1418000	4.26262	3.47104	5.51128	8.66262	5.47689	0	0	0	0	28.5224	19.0501	28.1134	20.7508	24.1092	2.47534	-32.3335	34.4494	0.311288	TRUE	0.00772149	1	conserved Plasmodium protein, unknown function
PFIT_1232700	31.9696	85.0404	47.7644	44.2756	52.2625	217.802	128.088	58.1319	134.674	37.5294	47.6253	35.7807	35.017	38.9881	5.69665	1.39778	-1.80978	3.77904	TRUE	0.00774596	1	nucleotidyltransferase, putative
PFIT_1441400	47.9545	57.2721	29.3935	24.3837	39.7509	101.829	102.47	47.8733	84.0577	19.5153	16.6689	17.3792	16.2116	17.4437	5.29972	1.06	-2.23561	1.54356	TRUE	0.00777091	1	delta-aminolevulinic acid dehydratase
PFIT_1463600	3393.05	2563.36	4584.28	5310.19	3962.72	1694.33	2100.64	2359.47	2051.48	4103.22	3923.85	3441.59	3591.84	3765.12	11.9529	-0.952832	0.878381	4.52178	TRUE	0.00782602	1	conserved Plasmodium protein, unknown function
PFIT_1403600	1192.47	2513.03	1835.26	1453.4	1748.54	1608.05	2408.06	2044.87	2020.33	1048.32	1213.02	1070.87	1000.25	1083.11	10.7711	0.197852	-0.88798	4.54162	TRUE	0.00783818	1	pre-mRNA splicing factor, putative
PFIT_0104200	379.373	279.418	184.444	192.503	258.935	67.8862	76.8528	44.4538	63.0643	171.635	187.644	175.837	143.635	169.687	8.01315	-2.10359	1.4969	2.60295	TRUE	0.00784115	1	asparagine-rich antigen Pfa35-2
PFIT_1410400	754.484	83.3049	96.6311	158.815	273.309	24.043	25.6176	23.9367	24.5324	190.149	244.794	321.004	318.071	268.505	8.09397	-3.4893	3.46417	3.82862	TRUE	0.00785173	1	conserved Plasmodium membrane protein, unknown function
PFIT_0719300	433.722	190.907	84.1389	68.9802	194.437	663.305	179.323	157.298	333.309	34.0267	34.7665	48.5595	49.9317	41.8211	7.60152	0.796188	-3.0113	3.71317	TRUE	0.00787441	1	conserved Plasmodium protein, unknown function
PFIT_0710300	181.161	439.086	114.635	102.668	209.388	321.045	230.559	188.074	246.559	87.5687	85.7256	58.2714	59.6586	72.8061	7.70295	0.252989	-1.77031	4.95975	TRUE	0.00789246	1	sin3 associated polypeptide p18-like protein
PFIT_0827200	114.025	6.94207	7.71579	8.02095	34.176	5.65718	0	0	1.88573	52.0408	60.4842	44.9815	44.4197	50.4815	5.0887	-3.47451	4.04339	8.28051	TRUE	0.00791113	1	GTP binding protein, putative
PFIT_0618900	83.1211	50.33	72.0141	72.1885	69.4134	8.48577	0	13.6781	7.38795	60.0471	47.6253	61.3383	62.9009	57.9779	6.11969	-2.85289	2.59076	1.26254	TRUE	0.00798862	1	conserved Plasmodium protein, unknown function
PFIT_1132900	6.39393	8.67759	15.0642	17.6461	11.9454	7.07148	25.6176	20.5171	17.7354	86.5679	88.5831	108.364	92.406	93.9804	3.61445	0.266218	2.67357	2.17757	TRUE	0.00799193	1	conserved Plasmodium protein, unknown function
PFIT_0808700	3.19696	0	0.734837	0.962514	1.22358	0	0	3.41952	1.13984	44.5349	44.2916	39.3588	39.8805	42.0164	0.28203	-0.0308221	5.14163	3.61531	TRUE	0.00801851	1	conserved Plasmodium protein, unknown function
PFIT_1449700	1324.61	301.98	230.371	305.117	540.519	332.359	25.6176	37.6148	131.864	630.995	681.518	688.012	659.163	664.922	9.07761	-1.91984	2.21927	10.9597	TRUE	0.00812262	1	conserved Plasmodium protein, unknown function
PFIT_1118300	159.848	164.874	70.177	134.752	132.413	121.629	0	44.4538	55.3611	208.664	204.789	202.928	186.433	200.703	7.04301	-0.909814	1.51562	8.48163	TRUE	0.00816436	1	tyrosine--tRNA ligase
PFIT_1205700	41.5605	6.94207	11.39	13.796	18.4222	2.82859	0	0	0.942864	34.5271	33.3377	34.2472	37.2866	34.8497	4.20219	-3.486	4.407	2.79953	TRUE	0.00817327	1	haloacid dehalogenase hydrolase, putative
PFIT_1337500	5612.8	6249.6	6207.91	5554.67	5906.24	8796.92	9914.02	9253.23	9321.39	4907.85	5204.5	5333.37	5575.48	5255.3	12.528	0.657387	-0.82581	0.340784	TRUE	0.00820286	1	elongation factor 1-gamma, putative
PFIT_1003500	12.7879	15.6197	23.1474	20.2128	17.9419	28.2859	51.2352	51.2928	43.6047	165.63	142.876	153.857	178.976	160.335	4.18572	1.17491	1.96444	1.17617	TRUE	0.00823237	1	conserved Plasmodium protein, unknown function
PFIT_1100900	479.545	406.111	558.844	563.071	501.893	318.216	281.794	318.016	306.009	614.482	597.222	689.034	701.961	650.675	8.97305	-0.699199	1.07199	0.815226	TRUE	0.00824326	1	Plasmodium exported protein (hyp5), unknown function
PFIT_1016900	277.07	331.484	254.621	197.315	265.123	554.404	666.058	560.802	593.755	257.702	258.129	284.712	309.965	277.627	8.04659	1.15257	-1.08198	1.34254	TRUE	0.00825955	1	phosphomannomutase, putative
PFIT_0611200	201.409	17.3552	26.0867	48.7674	73.4045	4.24289	0	10.2586	4.83382	72.5569	61.9129	85.3625	74.5732	73.6014	6.1967	-3.58609	3.59104	4.96355	TRUE	0.00827702	1	leucine-rich repeat protein
PFIT_0705200	49.0201	15.6197	30.1283	55.1841	37.4881	19.8001	0	30.7757	16.8586	98.5774	82.3918	113.476	113.481	101.982	5.24102	-0.825914	2.25717	3.77281	TRUE	0.00828928	1	conserved Plasmodium protein, unknown function
PFIT_0602300	250.429	643.877	379.543	410.352	421.05	287.102	179.323	157.298	207.908	475.373	555.788	505.53	350.494	471.796	8.71495	-0.969938	1.13676	5.75588	TRUE	0.00830518	1	trophozoite exported protein 1 (TEX1)
PFIT_1329100	38.3636	34.7104	29.3935	51.6549	38.5306	43.8432	0	3.41952	15.7542	85.0667	102.871	107.853	110.563	101.588	5.27118	-0.824565	2.22011	6.02996	TRUE	0.00833618	1	conserved Plasmodium protein, unknown function
PFIT_1425400	5857.91	19163.6	11416.1	10805.5	11810.8	9950.98	10375.1	10641.6	10322.6	4557.58	4929.22	5511.25	4172.54	4792.65	13.5277	-0.194256	-1.10686	4.95351	TRUE	0.0083389	1	60S ribosomal protein L7-3, putative
PFIT_0501100	1726.36	4208.63	1998.39	1754.98	2422.09	5770.33	2408.06	2468.9	3549.09	1194.44	1228.73	1267.15	1252.51	1235.71	11.2416	0.555684	-1.52616	4.08784	TRUE	0.0083463	1	Plasmodium exported protein, unknown function
PFIT_0219200	505.12	281.154	764.598	994.598	636.368	233.359	333.029	382.987	316.458	639.502	670.088	695.679	632.576	659.461	9.3182	-1.03001	1.07692	8.12751	TRUE	0.00837392	1	Plasmodium exported protein (PHISTc), unknown function
PFIT_1108300	343.141	310.658	279.238	268.221	300.314	503.489	461.117	465.055	476.554	179.141	204.313	248.42	255.819	221.923	8.22902	0.672447	-1.10727	0.904268	TRUE	0.00843008	1	prefoldin, putative
PFIT_0928900	73.5302	32.9748	18.7384	24.0628	37.3266	74.9577	0	10.2586	28.4054	131.103	129.541	166.125	141.365	142.033	5.20691	0.0206909	1.92245	9.79018	TRUE	0.00846533	1	conserved Plasmodium protein, unknown function
PFIT_1014400	2258.12	380.078	202.08	399.443	809.931	22.6287	25.6176	17.0976	21.7813	411.823	451.964	565.335	520.392	487.379	9.6615	-5.25169	4.51909	2.44218	TRUE	0.0084656	1	conserved Plasmodium protein, unknown function
PFIT_1023100	10.6565	8.67759	3.30677	6.7376	7.34463	1.4143	0	0	0.471432	35.0275	34.7665	36.803	28.5324	33.7823	2.8569	-3.08286	5.30394	1.12624	TRUE	0.00848674	1	conserved Plasmodium protein, unknown function
PFIT_1139100	1223.37	194.378	210.898	313.459	485.527	57.9861	51.2352	119.683	76.3015	502.895	496.732	490.707	465.272	488.901	8.92311	-2.62496	2.63524	4.47627	TRUE	0.00850113	1	guanylyl cyclase
PFIT_1477200	14.9192	62.4787	49.6015	38.5006	41.375	80.6148	153.706	181.235	138.518	29.0228	32.8615	37.3142	53.174	38.0931	5.36536	1.72234	-1.83454	3.99096	TRUE	0.00853325	1	early transcribed membrane protein 14.2
PFIT_0813800.1	174.767	24.2973	15.0642	32.7255	61.7136	2.82859	0	6.83905	3.22255	46.0361	42.3865	76.6729	90.7848	63.9701	5.94478	-3.91365	3.96855	4.71495	TRUE	0.00859249	1	conserved Plasmodium protein, unknown function
PFIT_1440600	385.767	91.9825	60.2567	87.2679	156.319	22.6287	0	17.0976	13.2421	110.587	117.158	156.413	144.931	132.272	7.28683	-3.21717	2.97775	4.42682	TRUE	0.00864507	1	ubiquinol-cytochrome c reductase iron-sulfur subunit, putative
PFIT_1034000	165.177	17.3552	15.0642	28.8754	56.6178	4.24289	0	0	1.4143	48.5381	45.7203	52.6487	56.4163	50.8309	5.82095	-4.60305	4.44983	4.9243	TRUE	0.00866232	1	conserved Plasmodium protein, unknown function
PFIT_1353100	828.014	904.205	690.747	517.191	735.039	1204.98	1075.94	1213.93	1164.95	612.481	573.409	635.874	628.036	612.45	9.51968	0.672589	-0.933804	1.85041	TRUE	0.0086953	1	proteasome subunit, putative
PFIT_1310600	579.716	449.499	665.763	600.609	573.897	978.692	973.469	1066.89	1006.35	577.954	543.881	468.727	485.375	518.984	9.16634	0.81109	-0.957946	1.05921	TRUE	0.00870327	1	clathrin-adaptor medium chain, putative
PFIT_0511800	84.1867	97.189	161.297	143.735	121.602	69.3005	51.2352	30.7757	50.4371	156.623	151.925	169.192	167.628	161.342	6.93199	-1.25009	1.65212	2.26473	TRUE	0.00871043	1	kinase binding protein CGI-121, putative
PFIT_1213700	254.692	53.8011	98.4682	81.172	122.033	39.6003	76.8528	47.8733	54.7755	165.63	156.211	154.879	153.362	157.52	6.93081	-1.32444	1.69298	6.17358	TRUE	0.00871923	1	phosphatidylinositol-glycan biosynthesis class O protein, putative
PFIT_1353000	1206.32	1129.82	938.755	879.096	1038.5	1352.07	1562.67	1398.58	1437.78	692.043	789.628	771.33	798.906	762.977	10.0194	0.463819	-0.907699	0.934486	TRUE	0.00874608	1	proteasome subunit, putative
PFIT_1025900	31.9696	1.73552	17.2687	26.9504	19.4811	5.65718	0	3.41952	3.02557	42.5334	55.2454	52.1376	46.3651	49.0704	4.30079	-2.1944	3.51032	3.8285	TRUE	0.00876503	1	cell division cycle protein 20 homolog, putative (CDC20)
PFIT_1436300	41.5605	5.20655	5.8787	6.09592	14.6854	1.4143	0	0	0.471432	27.5216	21.9076	32.7138	37.6109	29.9385	3.86741	-4.08455	5.12144	3.51344	TRUE	0.00877252	1	ribonuclease H2 subunit B, putative
PFIT_0401600	4.26262	0	5.14386	6.41676	3.95581	1.4143	0	0	0.471432	33.5263	23.8127	37.3142	46.3651	35.2546	2.05223	-2.28351	5.37137	3.06514	TRUE	0.008834	1	probable protein, unknown function
PFIT_0617800.1	102.303	15.6197	5.8787	10.5877	33.5972	5.65718	25.6176	6.83905	12.7046	74.5585	60.0079	62.8718	56.7405	63.5447	5.05607	-2.03054	2.96397	9.68791	TRUE	0.0088455	1	N-acetylglucosamine transferase
PFIT_0501300	1183.94	3443.27	1101.15	1013.53	1685.47	8195.84	1870.09	1754.22	3940.05	428.336	474.824	385.92	390.699	419.945	10.7187	1.22674	-3.2314	2.43785	TRUE	0.00885224	1	parasite-infected erythrocyte surface protein (PIESP2)
PFIT_1403900	3.19696	0	3.30677	1.92503	2.10719	0	0	0	0	32.0251	19.5264	24.0242	24.6416	25.0543	1.1362	-29.5517	33.0624	1.49686	TRUE	0.00896401	1	conserved Plasmodium protein, unknown function
PFIT_1126500	15.9848	1.73552	1.46967	5.77508	6.24127	0	0	0	0	19.5153	18.0976	26.5799	26.2628	22.6139	2.63722	-31.0527	32.9148	1.86207	TRUE	0.00897119	1	conserved Plasmodium protein, unknown function
PFIT_1021400	1581.43	2289.15	543.045	559.862	1243.37	1176.69	1460.2	1224.19	1287.03	458.36	426.247	458.504	371.569	428.67	10.2787	0.0473117	-1.58237	5.37809	TRUE	0.00897691	1	conserved Plasmodium protein (10b antigen), unknown function
PFIT_0727700	135.338	78.0983	44.4577	40.4256	74.5799	162.644	102.47	47.8733	104.329	36.5287	30.004	26.5799	25.9385	29.7628	6.21204	0.511332	-1.82863	4.6445	TRUE	0.00901749	1	conserved Plasmodium protein, unknown function
PFIT_1330300	141.732	50.33	52.5409	89.5138	83.5292	42.4289	76.8528	37.6148	52.2988	135.106	139.542	176.859	175.409	156.729	6.38493	-0.858938	1.76628	3.49899	TRUE	0.00902537	1	protein kinase, putative
PFIT_1413500	836.539	2301.3	1273.11	1017.38	1357.08	1739.58	1332.12	1333.61	1468.44	720.065	853.446	661.943	611.176	711.658	10.4049	0.120759	-1.05069	5.47632	TRUE	0.00905516	1	actin II
PFIT_0314800	102.303	15.6197	7.71579	11.2293	34.2169	0	0	3.41952	1.13984	35.5279	28.0989	36.2919	35.6655	33.896	5.09017	-4.8582	4.85111	5.84858	TRUE	0.00910963	1	conserved Plasmodium protein, unknown function
PFIT_1441600	273.873	19.0907	20.208	38.1797	87.8379	4.24289	0	6.83905	3.69398	104.582	92.8694	85.8737	86.5698	92.4737	6.45535	-4.2042	4.27979	4.63916	TRUE	0.00913473	1	conserved Plasmodium protein, unknown function
PFIT_1133500	153.454	192.643	104.714	85.3429	134.039	91.9292	179.323	99.1662	123.473	35.5279	47.6253	35.2695	29.5051	36.982	7.05961	-0.219172	-1.63266	2.58285	TRUE	0.00914402	1	mitochondrial ribosomal protein L2 precursor
PFIT_0617100	898.347	1227.01	1194.85	1015.77	1083.99	1568.45	1434.59	1873.9	1625.65	862.677	934.409	853.625	874.777	881.372	10.0819	0.591895	-0.890207	1.08506	TRUE	0.00915557	1	conserved Plasmodium protein, unknown function
PFIT_0315900	15.9848	8.67759	42.2531	77.0011	35.9792	15.5573	25.6176	20.5171	20.564	97.0762	84.7731	92.0075	108.942	95.6996	5.20062	-0.964569	2.34458	5.70085	TRUE	0.00917296	1	conserved Plasmodium protein, unknown function
PFIT_1140300	14.9192	13.8841	20.9429	19.5711	17.3293	15.5573	25.6176	10.2586	17.1445	86.5679	89.5356	95.5856	85.9213	89.4026	4.12872	-0.242858	2.59632	0.57156	TRUE	0.00917504	1	conserved Plasmodium protein, unknown function
PFIT_1442100	109.762	29.5038	18.7384	55.8258	53.4576	14.143	0	10.2586	8.13384	44.5349	46.6728	80.7622	85.5971	64.3918	5.73851	-2.2702	2.54103	5.05939	TRUE	0.00925712	1	conserved Plasmodium protein, unknown function
PFIT_1248800	183.293	291.567	364.847	308.646	287.088	346.502	563.587	776.232	562.107	264.708	245.747	273.467	284.351	267.068	8.16757	0.961509	-1.06792	4.24442	TRUE	0.00931384	1	conserved Plasmodium protein, unknown function
PFIT_0724400	6.39393	5.20655	62.8286	26.6295	25.2647	42.4289	0	10.2586	17.5625	89.0699	132.875	107.853	104.403	108.55	4.70595	-0.148928	2.20518	11.425	TRUE	0.00932336	1	unspecified product
PFIT_0704600	554.141	735.86	434.289	364.472	522.19	1569.87	973.469	1063.47	1202.27	493.387	475.301	834.201	750.272	638.29	9.02436	1.22361	-0.929791	6.28828	TRUE	0.00938687	1	40S ribosomal protein S29, putative
PFIT_0827000	104.434	55.5366	44.0902	83.097	71.7895	56.5718	0	10.2586	22.2768	100.079	102.394	134.433	118.669	113.894	6.16558	-1.25495	1.92095	6.45622	TRUE	0.00946137	1	exonuclease, putative
PFIT_0730300	102.303	118.015	109.123	335.917	166.34	172.544	128.088	37.6148	112.749	242.19	276.703	340.428	279.488	284.702	7.38654	-0.578515	1.34524	11.5982	TRUE	0.0095395	1	serine/threonine protein kinase, FIKK family, pseudogene
PFIT_0729800	3921.61	9899.4	3556.24	3538.52	5228.94	13263.3	4073.2	4175.24	7170.57	1923.01	2024.08	1456.79	1270.01	1668.47	12.3522	0.457115	-2.10498	3.7019	TRUE	0.00956514	1	Plasmodium exported protein, unknown function
PFIT_0930300	347.403	178.758	117.941	254.104	224.552	214.973	51.2352	75.2295	113.813	290.228	317.661	330.716	296.996	308.9	7.80991	-0.801091	1.26213	8.42696	TRUE	0.00962644	1	conserved Plasmodium protein, unknown function
PFIT_0414500	8247.1	14856	9080.02	7391.14	9893.57	13522.1	12065.9	11581.9	12390	6468.08	6788.51	7664.74	7488.45	7102.44	13.272	0.325239	-0.803146	4.22486	TRUE	0.00964593	1	60S ribosomal protein L15, putative
PFIT_1130200	1714.64	2224.93	2163.36	1878.51	1995.36	2139.83	2459.29	2332.11	2310.41	1368.07	1338.75	1190.47	1204.2	1275.37	10.9623	0.20817	-0.8538	0.778854	TRUE	0.00966861	1	RNA methyltransferase, putative
PFIT_0814300	2275.17	3063.19	2503.59	2200.63	2510.65	3269.85	2817.94	2896.34	2994.71	1752.88	1784.04	1623.93	1547.23	1677.02	11.2934	0.257382	-0.839167	1.08709	TRUE	0.00967903	1	conserved protein, unknown function
PFIT_1014300	23.4444	6.94207	4.04161	3.52922	9.48933	2.82859	0	0	0.942864	37.0291	42.8628	33.7361	35.6655	37.3234	3.22372	-2.5244	4.52266	3.1307	TRUE	0.00968933	1	conserved Plasmodium protein, unknown function
PFIT_1403700	1854.24	4173.92	1658.16	1696.91	2345.81	2412.79	1665.14	1918.35	1998.76	923.725	991.559	700.279	622.849	809.603	11.1952	-0.225778	-1.30841	4.1482	TRUE	0.00970169	1	conserved Plasmodium protein, unknown function
PFIT_0827400	124.682	185.7	81.9344	74.4344	116.688	425.703	179.323	61.5514	222.193	53.542	38.1003	39.8699	42.1501	43.4156	6.86243	0.951678	-2.37406	3.43701	TRUE	0.00974078	1	conserved Plasmodium protein, unknown function
PFIT_bin04400	91.6463	376.607	361.54	356.772	296.641	417.217	384.264	297.498	366.327	151.619	175.261	203.439	132.935	165.813	8.21362	0.298845	-1.13957	8.28323	TRUE	0.00976259	1	rifin
PFIT_0925900	468.888	1468.25	454.129	481.257	718.131	985.764	1204.03	817.266	1002.35	399.814	418.627	384.387	356.33	389.789	9.48539	0.474715	-1.35361	5.49024	TRUE	0.00979793	1	conserved Plasmodium protein, unknown function
PFIT_0102100	160.914	286.361	153.214	134.431	183.73	347.917	102.47	205.171	218.52	558.939	538.642	541.822	451.006	522.602	7.51195	0.382168	1.13533	5.98097	TRUE	0.00979948	1	ATP-dependent RNA helicase, putative
PFIT_0207300	441.181	43.388	41.8857	72.8302	149.821	14.143	0	0	4.71432	102.08	131.922	132.9	131.638	124.635	7.22637	-4.50264	4.23785	5.98636	TRUE	0.00987356	1	serine repeat antigen 1
PFIT_1311300	286.661	31.2393	35.2722	43.634	99.2017	8.48577	51.2352	6.83905	22.1867	133.104	134.78	115.521	132.611	129.004	6.63022	-2.79671	3.17779	7.32809	TRUE	0.00988959	1	conserved Plasmodium protein, unknown function
PFIT_1343700	116.156	13.8841	12.8597	15.7211	39.6553	0	0	0	0	24.5192	17.6214	17.3792	24.9658	21.1214	5.30704	-33.7225	32.8164	2.20662	TRUE	0.00989988	1	conserved Plasmodium protein, unknown function
PFIT_1225200	318.631	295.038	510.712	547.991	418.093	297.002	153.706	280.401	243.703	583.958	551.501	506.552	534.334	544.086	8.71168	-0.700755	1.07676	3.62379	TRUE	0.0100241	1	small subunit rRNA processing factor, putative
PFIT_0903400	230.181	156.197	64.2983	62.2426	128.23	572.79	153.706	215.43	313.975	59.0463	79.5343	66.4499	66.1432	67.7934	6.9985	1.32574	-2.24116	3.68204	TRUE	0.0101074	1	Rab GTPase 7
PFIT_0306200	674.56	1310.32	484.625	298.058	691.89	1094.66	691.676	844.622	876.987	392.308	368.62	316.915	344.658	355.625	9.43138	0.357242	-1.31442	6.08499	TRUE	0.0101117	1	glutaredoxin 1
PFIT_1469700	22.3788	22.5617	53.2757	40.4256	34.6604	32.5288	153.706	58.1319	81.4555	206.662	193.359	207.528	223.72	207.817	5.14215	0.864705	1.6924	5.35305	TRUE	0.0101232	1	aminophospholipid transporter, putative
PFIT_1355700	419.868	406.111	376.972	282.658	371.402	448.332	486.735	598.416	511.161	276.217	274.322	224.907	213.993	247.36	8.53514	0.466576	-1.05147	1.43644	TRUE	0.0101484	1	regulator of chromosome condensation, putative
PFIT_0536200	28.7727	111.073	24.2496	29.5171	48.4031	340.845	25.6176	41.0343	135.832	2.00157	1.90501	5.62268	4.86347	3.59818	5.59286	1.51886	-5.26284	2.35464	TRUE	0.0103076	1	Plasmodium exported protein, unknown function
PFIT_1105400	4.26262	3.47104	0.734837	3.20838	2.91922	1.4143	0	0	0.471432	37.5294	36.6715	36.2919	27.5597	34.5131	1.50302	-1.73959	5.34539	1.51323	TRUE	0.0103552	1	radial spoke head protein, putative
PFIT_0623900.1	38.3636	1.73552	12.8597	21.1753	18.5335	4.24289	0	0	1.4143	33.5263	37.624	41.4034	36.3139	37.2169	4.22078	-2.97243	3.96949	4.69005	TRUE	0.0104568	1	sphingomyelin synthase 1, putative (SMS1)
PFIT_1314900	387.898	392.227	435.024	309.929	381.27	881.106	794.146	875.398	850.217	459.36	431.009	406.367	448.412	436.287	8.57418	1.16395	-0.968954	0.643803	TRUE	0.0104657	1	1-methyladenosine tRNA methyltransferase subunit, putative
PFIT_1125600	193.949	414.789	202.08	196.674	251.873	480.86	153.706	297.498	310.688	119.093	143.352	118.587	140.716	130.437	7.97163	0.375931	-1.32013	4.57296	TRUE	0.0104666	1	GrpE protein homolog, mitochondrial, putative (MGE1)
PFIT_0932300	897.281	662.968	487.197	465.536	628.246	769.377	717.293	779.651	755.44	321.252	417.198	403.811	416.637	389.725	9.29319	0.273438	-0.960205	3.01591	TRUE	0.0104705	1	proteasome precursor, putative
PFIT_1430300	255.757	298.509	91.4872	75.7177	180.368	190.93	179.323	177.815	182.689	66.0518	71.9142	74.6283	65.819	69.6033	7.48396	0.0337248	-1.39682	6.23251	TRUE	0.0104864	1	apicoplast ribosomal protein L15 precursor, putative
PFIT_1438500	310.106	46.859	42.6206	69.9427	117.382	12.7287	0	3.41952	5.38273	60.5475	75.7243	116.543	115.751	92.1413	6.87405	-3.98376	3.63563	4.17568	TRUE	0.0104893	1	conserved Plasmodium protein, unknown function
PFIT_1458100	284.53	381.814	307.529	280.412	313.571	513.389	947.852	646.29	702.51	293.23	378.621	306.181	373.515	337.887	8.29047	1.12559	-1.01548	2.32275	TRUE	0.0105348	1	conserved protein, unknown function
PFIT_1366200	5.32827	1.73552	5.14386	3.52922	3.93422	4.24289	0	10.2586	4.83382	51.04	59.5317	70.5391	67.1159	62.0567	2.01339	0.599383	3.34283	1.42922	TRUE	0.0105413	1	conserved Plasmodium protein, unknown function
PFIT_0813900	271.742	62.4787	29.0261	52.9383	104.046	8.48577	0	0	2.82859	50.5397	57.6266	79.7398	85.5971	68.3758	6.69928	-4.59297	3.98928	5.00901	TRUE	0.0105554	1	cullin-like protein, putative
PFIT_1137000	2336.98	4250.28	3037.08	2191.96	2954.08	2421.27	3740.17	3433.2	3198.22	1857.96	1828.81	1853.95	1642.56	1795.82	11.5278	0.108089	-0.825524	4.58466	TRUE	0.0106656	1	tudor staphylococcal nuclease
PFIT_1243500	14.9192	1.73552	9.18547	17.3252	10.7914	0	0	0	0	13.5106	11.9063	27.6023	23.0204	19.0099	3.44728	-31.8628	32.6644	1.40627	TRUE	0.0106693	1	conserved Plasmodium protein, unknown function
PFIT_1455800	128.944	237.766	97.7334	91.4388	138.971	198.001	307.411	270.142	258.518	101.58	101.442	98.6525	105.375	101.762	7.10663	0.872884	-1.31034	3.47351	TRUE	0.0106734	1	mitochondrial ribosomal protein S11 precursor, putative
PFIT_0210800	17.0505	1.73552	1.83709	5.13341	6.43912	0	0	0	0	20.5161	20.4789	23.0019	21.075	21.268	2.68106	-31.0966	32.8261	1.70054	TRUE	0.0107088	1	beta-ketoacyl-ACP synthase III
PFIT_1104600	784.322	338.426	241.394	525.212	472.338	332.359	76.8528	78.649	162.62	436.342	452.917	450.326	415.665	438.812	8.88338	-1.40287	1.29691	10.7813	TRUE	0.0107156	1	CCR4-NOT transcription complex subunit 1, putative
PFIT_1214300	44.7575	20.8262	34.1699	13.796	28.3874	79.2005	204.941	82.0685	122.07	32.0251	26.1939	27.0911	29.1808	28.6227	4.82485	1.98586	-1.97157	2.95992	TRUE	0.01073	1	conserved Plasmodium protein, unknown function
PFIT_0103700	172.636	289.832	76.7905	91.118	157.594	422.874	128.088	88.9076	213.29	38.5302	47.6253	42.9368	39.8805	42.2432	7.29589	0.472862	-2.36819	3.70353	TRUE	0.0107382	1	conserved Plasmodium protein, unknown function
PFIT_1442700	420.934	439.086	241.761	258.916	340.174	280.031	128.088	232.528	213.549	482.879	469.586	502.974	497.695	488.284	8.40553	-0.57233	1.09839	3.60292	TRUE	0.0108421	1	conserved Plasmodium protein, unknown function
PFIT_0414300	124.682	20.8262	26.0867	45.8798	54.3686	41.0146	0	0	13.6715	77.0605	84.7731	83.8291	101.484	86.7868	5.76331	-1.4819	2.15829	13.4444	TRUE	0.0108502	1	conserved Plasmodium protein, unknown function
PFIT_0401700	0	0	0	0	0	0	0	0	0	16.513	19.0501	28.1134	36.3139	24.9976	-34.1679	2.86702	35.9451	0.181336	TRUE	0.0108934	1	tRNA Asparagine
PFIT_0318900	764.075	636.935	548.923	538.687	622.155	865.549	896.616	762.554	841.573	430.338	462.442	410.456	436.74	434.994	9.28008	0.430817	-0.946025	0.922018	TRUE	0.0109029	1	conserved protein, unknown function
PFIT_1367900	279.202	256.857	315.613	297.738	287.352	510.561	461.117	492.411	488.03	231.181	252.89	228.485	224.368	234.231	8.16817	0.770198	-1.06664	0.260829	TRUE	0.0109064	1	conserved Plasmodium protein, unknown function
PFIT_1236600	206.737	62.4787	37.4767	92.0805	99.6932	21.2144	25.6176	20.5171	22.4497	63.0495	82.8681	104.786	113.157	90.9652	6.63692	-2.20946	2.08022	4.90504	TRUE	0.0109152	1	conserved Plasmodium protein, unknown function
PFIT_0220200	348.469	60.7431	62.0937	86.3054	139.403	16.9715	76.8528	23.9367	39.2537	149.117	132.398	188.615	196.16	166.573	7.1216	-2.19866	2.45718	6.50326	TRUE	0.0109195	1	cytoadherence linked asexual protein 2
PFIT_0807800	65.0049	20.8262	25.7193	21.1753	33.1814	18.3858	0	27.3562	15.2473	96.0754	75.7243	95.0744	106.024	93.2244	5.04768	-0.773294	2.26841	3.72521	TRUE	0.0109479	1	alpha/beta hydrolase, putative
PFIT_1130700	1680.54	3335.67	1808.8	1681.51	2126.63	4986.81	1870.09	1826.03	2894.31	1064.84	1133.48	989.592	948.053	1033.99	11.054	0.450374	-1.49035	3.82583	TRUE	0.0109559	1	transporter, putative
PFIT_1021900	682.019	2047.91	1024	854.712	1152.16	620.876	742.911	653.129	672.305	232.182	309.565	212.128	155.955	227.458	10.1693	-0.781798	-1.55829	3.25504	TRUE	0.0109953	1	pre-mRNA splicing factor, putative
PFIT_1443300	108.697	74.6273	24.617	20.8545	57.1989	117.387	25.6176	27.3562	56.7868	9.50746	13.3351	10.2231	7.45732	10.1307	5.82918	0.105901	-2.59614	4.33933	TRUE	0.0110202	1	replication factor A protein 3, putative
PFIT_0813600	17.0505	48.5945	26.0867	21.1753	28.2268	83.4434	51.2352	78.649	71.1092	15.0118	18.0976	13.8011	11.9966	14.7268	4.80491	1.39653	-2.32209	1.28296	TRUE	0.0110246	1	conserved Plasmodium protein, unknown function
PFIT_1229600.2	66.0706	41.6524	43.3554	44.9173	48.9989	28.2859	0	13.6781	13.988	94.5742	86.2018	82.8068	83.0033	86.6465	5.61388	-1.38269	2.20581	2.15658	TRUE	0.0110693	1	conserved Plasmodium protein, unknown function
PFIT_0112800	187.555	925.031	202.815	183.198	374.65	1680.18	76.8528	47.8733	601.636	13.0102	15.7164	12.7788	15.5631	14.2671	8.54883	0.690215	-5.40426	3.23799	TRUE	0.0111073	1	Pfmc-2TM Maurer's cleft two transmembrane protein
PFIT_1453000	1345.92	748.008	264.174	265.333	655.859	1179.52	435.499	359.05	658.024	109.586	146.686	122.677	134.556	128.376	9.35648	0.0147734	-2.36697	4.10421	TRUE	0.0111348	1	sortilin, putative
PFIT_1335300	38.3636	13.8841	8.81805	21.817	20.7207	5.65718	0	0	1.88573	28.022	37.624	43.448	49.2832	39.5943	4.37012	-2.7401	3.67761	3.31441	TRUE	0.0112143	1	conserved Plasmodium protein, unknown function
PFIT_0703000	3267.3	2841.04	2298.2	2788.72	2798.82	687.348	1818.85	1285.74	1263.98	2291.3	2219.82	2223.51	2203.15	2234.45	11.4504	-1.18896	0.864255	5.61263	TRUE	0.0112815	1	conserved Plasmodium membrane protein, unknown function
PFIT_0413100	50.0858	34.7104	43.3554	44.5965	43.187	43.8432	102.47	44.4538	63.5891	169.133	162.402	214.173	170.222	178.982	5.4368	0.32569	1.72108	1.43138	TRUE	0.011323	1	RNA binding protein, putative
PFIT_0616000	653.246	883.379	749.901	600.609	721.784	1257.31	768.528	1042.95	1022.93	569.447	549.596	540.8	555.084	553.732	9.49424	0.527232	-0.908428	1.84429	TRUE	0.0114254	1	mitochondrial import receptor subunit tom40, putative
PFIT_0802800	367.651	163.139	590.809	645.526	441.781	182.444	435.499	393.245	337.063	634.498	615.795	681.367	708.77	660.108	8.79404	-0.466655	1.03922	11.6796	TRUE	0.0114324	1	Plasmodium exported protein (hyp13), unknown function
PFIT_0504800	1198.86	215.204	180.77	232.607	456.861	149.915	102.47	99.1662	117.184	573.45	533.404	607.761	599.828	578.611	8.83498	-1.94219	2.28366	5.27078	TRUE	0.0114759	1	conserved Plasmodium protein, unknown function
PFIT_1001300	2193.12	2181.55	3139.59	3035.13	2637.35	1453.9	2203.11	1891	1849.34	3089.42	3044.21	3312.78	3705.97	3288.1	11.3654	-0.525764	0.843378	2.63752	TRUE	0.0115443	1	Plasmodium exported protein (PHISTc), unknown function
PFIT_1447800	834.408	168.345	98.4682	236.137	334.339	48.086	25.6176	17.0976	30.2671	182.643	243.365	317.426	290.836	258.568	8.3847	-3.40872	3.03845	3.83494	TRUE	0.0115644	1	centrin-2
PFIT_1355300	198.212	699.414	232.943	229.72	340.072	359.231	358.647	246.206	321.361	76.5601	98.1082	104.275	110.887	97.4577	8.40628	-0.08646	-1.71288	3.68482	TRUE	0.0115896	1	mitochondrial import inner membrane translocase subunit TIM23, putative (TIM23)
PFIT_0217100	372.979	784.454	658.782	658.359	618.644	980.107	1050.32	1172.9	1067.78	499.892	547.215	588.337	635.818	567.816	9.2725	0.788489	-0.911595	3.16251	TRUE	0.0116829	1	E2F-associated phosphoprotein, putative
PFIT_1405900	3787.34	4163.51	4436.21	5512.96	4475	2801.72	2561.76	2650.13	2671.2	4397.45	4468.68	4986.3	5078.11	4732.64	12.1279	-0.742566	0.823124	1.19078	TRUE	0.0117165	1	conserved Plasmodium protein, unknown function
PFIT_0919900	910.069	282.889	668.335	842.841	676.034	156.987	486.735	348.791	330.838	619.986	641.037	607.25	617.661	621.483	9.4036	-1.14836	1.02433	11.001	TRUE	0.0117438	1	TLD domain containing protein
PFIT_1134000	157.717	13.8841	11.39	30.4796	53.3677	5.65718	0	6.83905	4.16541	57.0448	61.4367	64.9164	64.1978	61.8989	5.73509	-3.27346	3.49025	5.43934	TRUE	0.0117526	1	LEM3/CDC50 family protein, putative
PFIT_0623300	383.636	393.963	133.74	112.293	255.908	363.474	153.706	215.43	244.203	82.5648	93.8219	80.251	81.0579	84.4239	7.99443	-0.0160323	-1.57887	5.18896	TRUE	0.011758	1	conserved Plasmodium protein, unknown function
PFIT_0922900	2085.49	1489.07	2043.95	1887.49	1876.5	1386.01	947.852	1518.27	1284.04	2630.56	2359.83	2189.78	2250.49	2357.67	10.8743	-0.526333	0.855192	2.14817	TRUE	0.011762	1	conserved Plasmodium protein, unknown function
PFIT_1224600	153.454	93.718	95.5288	91.7596	108.615	272.959	358.647	297.498	309.701	99.0777	108.109	156.413	147.201	127.7	6.76112	1.4892	-1.25339	1.96371	TRUE	0.0118629	1	splicing factor 3b subunit, putative
PFIT_1424600	107.631	215.204	46.6622	47.8048	104.326	263.059	102.47	71.81	145.78	36.0283	33.814	34.2472	26.9112	32.7502	6.69618	0.529873	-2.1932	4.38367	TRUE	0.0119001	1	serine/threonine protein kinase, putative
PFIT_0629100	2.13131	3.47104	2.93935	8.34179	4.22087	1.4143	0	0	0.471432	31.0243	28.5752	38.8476	32.0989	32.6365	2.10955	-2.34789	5.2667	1.32206	TRUE	0.0119031	1	secreted ookinete protein, putative
PFIT_1224300	103.369	124.957	155.418	119.993	125.934	281.445	281.794	266.723	276.654	127.6	118.111	106.831	106.348	114.722	6.97846	1.13107	-1.26771	0.562705	TRUE	0.0119403	1	cytochrome c heme lyase, putative
PFIT_0413800	118.288	55.5366	74.586	65.1301	78.3851	65.0576	102.47	71.81	79.7793	222.675	199.074	225.93	206.86	213.634	6.29293	-0.0727944	1.51881	1.74063	TRUE	0.011947	1	conserved Plasmodium protein, unknown function
PFIT_0621100	1750.87	2858.4	2819.2	2797.71	2556.54	2459.46	3022.88	2889.5	2790.61	1544.21	1637.36	1583.04	1550.8	1578.85	11.3201	0.122359	-0.817788	2.10689	TRUE	0.012	1	radical SAM protein, putative
PFIT_0312700	4827.42	7382.89	5606.07	5819.04	5908.86	8253.83	7890.22	8285.5	8143.19	3933.59	4426.3	5329.79	5215.59	4726.32	12.5285	0.463384	-0.785371	1.93475	TRUE	0.0120825	1	60S ribosomal protein L26, putative
PFIT_0915200	477.413	531.069	416.653	360.622	446.439	671.79	742.911	868.559	761.087	370.291	374.335	393.077	430.255	391.989	8.80013	0.772834	-0.958161	1.12784	TRUE	0.0120864	1	ubiquitin conjugating enzyme, putative
PFIT_1115900	18.1161	131.899	88.9153	109.406	87.0841	135.772	256.176	167.557	186.502	57.0448	53.3404	69.5168	74.249	63.5377	6.44245	1.03104	-1.48341	7.47647	TRUE	0.0120975	1	conserved Plasmodium protein, unknown function
PFIT_0628000	645.787	291.567	804.279	928.505	667.535	396.003	512.352	519.767	476.041	928.228	939.648	872.538	918.224	914.659	9.38681	-0.50735	0.957641	6.86023	TRUE	0.0121872	1	nicotinate phosphoribosyltransferase, putative
PFIT_1205200	437.984	695.943	239.19	233.57	401.672	644.919	333.029	300.918	426.289	164.129	183.834	169.192	136.501	163.414	8.64602	0.112521	-1.40638	4.91105	TRUE	0.0122269	1	conserved Plasmodium protein, unknown function
PFIT_1207900	54.3484	79.8338	29.3935	25.0254	47.1503	140.015	0	47.8733	62.6295	7.50589	8.57256	11.7565	10.0512	9.47154	5.55089	0.553655	-2.86072	4.39359	TRUE	0.0122893	1	mitochondrial ACP precursor
PFIT_0624000	9.59089	0	2.57193	5.45424	4.40427	0	0	0	0	28.022	20.9551	17.3792	19.4539	21.4526	2.15624	-30.5717	32.8384	2.32146	TRUE	0.0123138	1	sphingomyelin synthase 2, putative (SMS2)
PFIT_1244600	1295.84	817.429	2068.57	2095.07	1569.23	482.275	128.088	198.332	269.565	724.569	659.611	706.924	684.128	693.808	10.6168	-2.45381	1.2754	6.86575	TRUE	0.0123192	1	conserved Plasmodium protein, unknown function
PFIT_1001500	2709.96	1516.84	4079.08	3518.63	2956.13	1533.1	2382.44	2875.82	2263.78	3814.99	3651.91	4188.39	4344.7	4000	11.5306	-0.390408	0.825652	8.67876	TRUE	0.0124094	1	Plasmodium exported protein (hyp16), unknown function
PFIT_0205300	1637.91	1492.55	1669.55	2279.87	1769.97	806.148	640.44	909.593	785.394	1451.14	1628.79	1451.67	1318	1462.4	10.7901	-1.15124	0.875191	1.95201	TRUE	0.0124482	1	DNA repair endonuclease, putative
PFIT_1234500	2543.72	3547.4	3568.74	3630.28	3322.53	3039.32	3150.97	3597.34	3262.54	1884.48	2032.65	1898.42	1667.52	1870.77	11.6982	-0.0253918	-0.803397	1.39952	TRUE	0.0125521	1	Splicing factor 3B subunit 3, putative
PFIT_1032700	271.742	319.335	264.909	248.649	276.159	503.489	384.264	314.596	400.783	146.115	184.31	218.773	212.372	190.392	8.10754	0.549228	-1.0837	1.63308	TRUE	0.0126135	1	conserved Plasmodium protein, unknown function
PFIT_0728000	237.641	178.758	65.4005	80.5303	140.583	77.7863	25.6176	37.6148	47.0062	133.605	138.113	169.192	177.355	154.566	7.12583	-1.38189	1.52835	6.41704	TRUE	0.0126219	1	conserved Plasmodium protein, unknown function
PF_apicoplast_genome_102400	1.06565	0	0	0	0.266414	2.82859	0	0	0.942864	44.5349	34.7665	39.3588	39.8805	39.6352	-2.53343	3.21093	4.6312	4.13818	TRUE	0.0126684	1	apicoplast ribosomal protein L6
PFIT_1455600	4018.58	6053.49	4307.62	4126.94	4626.66	7252.51	4790.49	4513.77	5518.92	3243.55	3317.58	3165.57	3102.57	3207.32	12.1754	0.258374	-0.786667	3.10102	TRUE	0.012717	1	aminopeptidase P
PFIT_0929000	51.1514	10.4131	13.5945	10.9085	21.5169	25.4573	0	6.83905	10.7655	77.0605	69.0567	98.1413	77.8156	80.5185	4.41808	-0.534018	2.44709	5.62034	TRUE	0.0127382	1	serine/threonine protein kinase, putative
PFIT_0103800	342.075	38.1814	27.9238	57.1091	116.322	5.65718	0	6.83905	4.16541	72.5569	85.2493	112.454	117.048	96.8269	6.86094	-4.42936	4.16585	3.66743	TRUE	0.0127657	1	cyclase-associated protein, putative
PFIT_1470500	104.434	208.262	106.919	90.7971	127.603	783.52	204.941	232.528	406.996	82.5648	64.7704	63.383	75.2217	71.485	6.99292	1.69363	-2.52693	2.02939	TRUE	0.0127719	1	nucleoside transporter 3, putative (NT3)
PFIT_0407500.1	54.3484	12.1486	31.2306	68.9802	41.6769	22.6287	0	13.6781	12.1023	62.0487	71.438	99.6748	83.0033	79.0412	5.39444	-1.37909	2.28922	4.50323	TRUE	0.0127906	1	peptidase, M22 family, putative
PFIT_1444300	398.555	588.341	249.845	171.648	352.097	309.731	281.794	362.469	317.998	152.62	174.309	127.277	107.321	140.382	8.45391	-0.125605	-1.1956	5.62379	TRUE	0.0128117	1	conserved Plasmodium protein, unknown function
PFIT_0809900	138.535	242.973	204.285	142.131	181.981	289.931	333.029	328.274	317.078	135.606	133.351	152.324	135.529	139.202	7.50428	0.795371	-1.17871	1.43695	TRUE	0.0128415	1	gas41 homologue, putative
PFIT_0513400	1933.1	1096.85	1251.43	1085.07	1341.61	3719.6	1742	1983.32	2481.64	999.284	1063.47	1475.19	1358.21	1224.04	10.3896	0.897362	-1.02952	4.79474	TRUE	0.0129063	1	purine nucleoside phosphorylase (PNP)
PFIT_1317500	458.232	966.684	282.545	240.949	487.102	1658.97	384.264	718.1	920.444	235.185	250.985	183.504	185.136	213.703	8.9264	0.932232	-2.11923	4.01799	TRUE	0.0129408	1	conserved Plasmodium protein, unknown function
PFIT_1319900	812.029	102.396	62.0937	133.469	277.497	21.2144	25.6176	10.2586	19.0302	242.69	240.032	244.842	247.389	243.738	8.1158	-3.9508	3.7642	3.69524	TRUE	0.0129597	1	conserved Plasmodium protein, unknown function
PFIT_0102200	77.7928	105.867	92.5895	79.5678	88.9542	103.244	76.8528	44.4538	74.8501	179.141	210.504	229.508	221.774	210.232	6.47198	-0.23072	1.47464	1.73085	TRUE	0.0129618	1	L-seryl-tRNA(Sec) kinase, putative (PSTK)
PFIT_1013700	8.52524	1.73552	2.93935	8.98346	5.54589	2.82859	0	3.41952	2.0827	44.5349	55.2454	41.4034	35.6655	44.2123	2.49896	-1.00779	3.975	1.62151	TRUE	0.0129779	1	male gamete fusion factor HAP2, putative
PFIT_0113100	74.5958	282.889	64.6657	59.6759	120.457	602.49	51.2352	27.3562	227.027	9.00707	9.04881	6.13383	5.83617	7.50647	6.91053	0.932249	-4.93523	2.76277	TRUE	0.0130523	1	Plasmodium exported protein, unknown function, pseudogene
PFIT_0107300	228.05	399.169	229.637	199.882	264.185	400.246	358.647	229.108	329.333	146.615	149.067	151.301	152.389	149.843	8.04015	0.31401	-1.12681	2.90454	TRUE	0.0130647	1	conserved Plasmodium protein, unknown function
PFIT_0604400	75.6615	6.94207	7.34837	5.77508	23.9318	2.82859	0	6.83905	3.22255	54.0424	30.9565	43.448	43.7713	43.0545	4.56992	-2.5377	3.39583	7.0141	TRUE	0.0130738	1	cyclin dependent kinase binding protein, putative
PFIT_1246300	24.5101	6.94207	20.9429	36.2547	22.1624	16.9715	25.6176	3.41952	15.3362	76.5601	62.3892	78.2064	87.2183	76.0935	4.49367	-0.821067	2.57728	3.67128	TRUE	0.0132075	1	delta-aminolevulinic acid synthetase
PFIT_1229200	1693.33	2429.73	2064.53	1585.58	1943.29	1698.57	2177.5	2284.24	2053.44	1170.92	1266.36	1174.12	1019.38	1157.69	10.9237	0.0759329	-0.822705	2.0878	TRUE	0.0132188	1	T-complex protein 1, gamma subunit, putative
PFIT_1451000	278.136	277.683	189.955	207.903	238.419	345.088	230.559	424.021	333.222	155.122	163.355	155.902	158.549	158.232	7.89409	0.531056	-1.11924	1.58724	TRUE	0.0132802	1	conserved Plasmodium protein, unknown function
PFIT_1208800	451.838	517.184	334.351	315.384	404.689	666.133	666.058	817.266	716.486	323.254	329.567	440.614	390.375	370.952	8.65715	0.834057	-0.956078	2.19938	TRUE	0.0133079	1	U6 snRNA-associated Sm-like protein LSm7, putative
PFIT_1412100.2	51.1514	20.8262	50.3364	51.6549	43.4922	42.4289	25.6176	51.2928	39.7798	138.609	119.54	158.969	169.573	146.672	5.45697	-0.0288355	1.7685	1.96505	TRUE	0.0133153	1	conserved Plasmodium membrane protein, unknown function
PFIT_0515200	78.8585	71.1562	49.2341	40.4256	59.9186	56.5718	25.6176	23.9367	35.3754	153.12	124.302	138.011	116.723	133.039	5.89579	-0.616277	1.77599	2.11015	TRUE	0.0133512	1	rhomboid protease ROM9
PFIT_1304800	26.6414	5.20655	5.51128	5.13341	10.6232	4.24289	0	3.41952	2.55414	48.5381	48.5778	38.8476	44.0955	45.0148	3.39506	-1.56598	3.66325	2.54336	TRUE	0.0133845	1	membrane integral peptidase, M50 family, putative
PFIT_1332400	25.5757	8.67759	10.2877	17.9669	15.627	12.7287	0	3.41952	5.38273	53.542	55.7216	65.9387	61.604	59.2016	3.97017	-1.02857	2.946	2.22935	TRUE	0.0134326	1	conserved Plasmodium protein, unknown function
PFIT_0520500	135.338	105.867	109.123	74.7552	106.271	234.773	230.559	290.659	251.997	102.08	98.5844	107.342	107.645	103.913	6.72839	1.26015	-1.28924	0.991267	TRUE	0.0134683	1	U6 snRNA-associated sm-like protein lsm2, putative
PFIT_0522100	13.8535	17.3552	15.4316	8.02095	13.6653	4.24289	0	0	1.4143	40.0314	35.2427	35.7807	36.3139	36.8422	3.7633	-2.52889	3.96885	1.76789	TRUE	0.0134779	1	conserved Plasmodium protein, unknown function
PFIT_1029700	2037.53	2629.31	4799.59	6730.54	4049.24	1056.48	2279.97	2335.53	1890.66	4306.38	4270.56	3818.82	3897.91	4073.42	11.9839	-1.10783	1.11592	8.06264	TRUE	0.0135079	1	conserved Plasmodium protein, unknown function
PFIT_1149600	163.045	822.636	238.087	247.687	367.864	1513.3	76.8528	47.8733	546.007	14.5114	20.9551	20.9573	24.3174	20.1853	8.52251	0.578114	-4.76513	3.38985	TRUE	0.0135324	1	Plasmodium exported protein, unknown function
PFIT_1465300	214.197	300.245	540.84	787.015	460.574	145.672	307.411	191.493	214.859	464.364	453.869	486.106	459.76	466.025	8.85147	-1.20657	1.21935	7.36266	TRUE	0.013537	1	zinc finger protein, putative
PFIT_1316600	120.419	203.056	57.6847	50.3716	107.883	448.332	102.47	174.396	241.733	50.5397	66.6755	49.5818	47.9863	53.6958	6.74645	1.21058	-2.21042	3.74293	TRUE	0.0135512	1	conserved Plasmodium protein, unknown function
PFIT_0611900	2185.66	2493.94	3193.24	3372.97	2811.45	3337.74	4175.67	4065.81	3859.74	2345.34	2188.38	2239.36	2122.42	2223.88	11.4576	0.453758	-0.792495	1.86968	TRUE	0.0135932	1	nucleolar GTP-binding protein 1, putative
PFIT_1440500	1413.06	999.659	1158.84	1408.8	1245.09	857.063	973.469	885.656	905.396	1754.38	1689.75	1544.7	1586.46	1643.82	10.2826	-0.468712	0.868946	1.07269	TRUE	0.0136596	1	conserved Plasmodium protein, unknown function
PFIT_0526100	12.7879	10.4131	15.0642	6.41676	11.1705	1.4143	0	3.41952	1.61127	39.0306	39.529	34.7584	35.017	37.0838	3.48069	-2.45277	4.18473	0.682385	TRUE	0.0137422	1	conserved Plasmodium protein, unknown function
PFIT_1322900	2411.58	347.104	259.398	509.811	881.972	62.229	76.8528	71.81	70.2973	467.367	588.649	932.854	886.125	718.749	9.78445	-3.66067	3.36558	3.28199	TRUE	0.0138868	1	glideosome associated protein with multiple membrane spans 1 (GAPM1)
PFIT_1464000	9184.88	10453	11036.5	6389.49	9265.98	20630.3	17010.1	18547.5	18729.3	10844.5	11305.8	10977	11136.4	11065.9	13.1776	1.01609	-0.759889	2.3861	TRUE	0.0139499	1	glyceraldehyde-3-phosphate dehydrogenase
PFIT_1019100	272.808	38.1814	21.6777	36.2547	92.2304	7.07148	0	3.41952	3.497	77.0605	81.4393	82.2956	75.5459	79.0853	6.52539	-4.26038	4.0403	3.78852	TRUE	0.0139519	1	conserved Plasmodium protein, unknown function
PFIT_1464600	585.045	310.658	733	670.23	574.733	338.017	640.44	601.836	526.764	885.195	911.549	1054	1079.69	982.608	9.17041	-0.168473	0.938585	6.03241	TRUE	0.0139553	1	conserved Plasmodium protein, unknown function
PFIT_1426900	1335.27	1445.69	1231.95	1002.94	1253.96	2260.04	1972.56	2000.42	2077.67	1153.91	1162.06	1175.65	1219.76	1177.84	10.2914	0.732354	-0.821851	0.927157	TRUE	0.0140815	1	conserved Plasmodium protein, unknown function
PFIT_1016700	33.0353	6.94207	8.08321	12.8335	15.2235	2.82859	0	3.41952	2.0827	37.0291	32.3852	38.8476	47.9863	39.062	3.92572	-2.43123	3.79354	1.82073	TRUE	0.014114	1	enoyl-CoA hydratase-related protein, putative
PFIT_1000800	143.863	78.0983	65.7679	45.559	83.3222	609.561	51.2352	102.586	254.461	16.0126	8.57256	7.15614	16.2116	11.9882	6.37977	1.62817	-4.4236	1.95586	TRUE	0.0141351	1	acyl-CoA binding protein, isoform 2, ACBP2
PFIT_0802000	4137.94	2046.18	1542.79	1351.69	2269.65	967.378	1101.56	1080.57	1049.83	2560.51	2637.97	2055.86	2087.08	2335.35	11.1478	-1.11502	1.15662	5.22042	TRUE	0.014226	1	unspecified product
PFIT_0514200	279.202	71.1562	46.6622	70.2635	116.821	49.5003	0	34.1952	27.8985	150.618	136.685	135.967	136.501	139.943	6.8648	-1.73922	2.00308	7.3811	TRUE	0.014271	1	ATP-dependent DNA helicase UvrD (UvrD)
PFIT_0618600	144.929	27.7683	15.0642	15.7211	50.8706	15.5573	0	13.6781	9.74511	73.0573	75.248	62.3606	88.8394	74.8764	5.66031	-1.98232	2.54872	7.43543	TRUE	0.0143093	1	conserved Plasmodium protein, unknown function
PFIT_0715600	1393.88	487.681	535.696	813.003	807.564	350.745	537.97	536.865	475.193	748.087	895.832	1161.85	1037.87	960.909	9.65754	-0.787416	1.03816	7.179	TRUE	0.0143173	1	calcium-dependent protein kinase 4
PFIT_1142600	1.06565	0	2.93935	3.20838	1.80335	0	0	3.41952	1.13984	41.0322	33.3377	39.3588	32.7474	36.619	1.00144	-0.731379	4.92431	3.52011	TRUE	0.0143725	1	inner membrane complex protein 1b, putative
PFIT_0835200.2	25.5757	64.2142	23.5148	17.6461	32.7377	175.373	51.2352	37.6148	88.0742	12.5098	17.1451	15.3346	14.5904	14.895	5.01823	1.49937	-2.62085	2.71642	TRUE	0.014388	1	Plasmodium exported protein (PHISTa-like), unknown function
PFIT_1351700	786.453	994.452	444.209	348.751	643.466	907.978	537.97	762.554	736.167	416.827	391.956	365.474	364.112	384.592	9.32558	0.226259	-0.964713	6.58341	TRUE	0.0144201	1	thioredoxin-related protein, putative
PFIT_0627300	11.7222	6.94207	30.1283	45.8798	23.6681	4.24289	25.6176	10.2586	13.373	53.542	52.3879	72.0726	76.1944	63.5492	4.59586	-1.43563	2.82985	4.37739	TRUE	0.0145003	1	conserved Plasmodium membrane protein, unknown function
PFIT_1020700	188.621	31.2393	41.1509	57.43	79.6103	14.143	0	3.41952	5.85416	56.044	61.4367	58.2714	59.6586	58.8527	6.31393	-3.25055	2.81569	4.46149	TRUE	0.0145474	1	conserved Plasmodium protein, unknown function
PFIT_0917300	26.6414	6.94207	3.30677	8.66262	11.3882	0	0	0	0	19.0149	15.2401	18.9127	13.2935	16.6153	3.50253	-31.918	32.4695	1.20823	TRUE	0.0145988	1	conserved Plasmodium membrane protein, unknown function
PFIT_0810400	1528.15	1457.84	1203.3	953.53	1285.7	1800.4	1818.85	1624.27	1747.84	924.726	1035.85	969.146	1005.44	983.791	10.3274	0.441779	-0.826904	1.59444	TRUE	0.0146023	1	proteasome subunit alpha, putative
PFIT_1472500	375.111	90.2469	40.4161	65.1301	142.726	24.043	0	10.2586	11.4339	97.0762	112.872	133.922	146.553	122.606	7.15527	-3.28353	3.06624	4.77116	TRUE	0.0146378	1	diacylglycerol kinase, putative
PFIT_1471700	266.414	539.746	274.094	229.399	327.413	476.618	333.029	304.338	371.328	193.152	192.883	174.303	164.71	181.262	8.34917	0.207652	-1.05509	4.1469	TRUE	0.0146925	1	RAP protein, putative
PFIT_0615400	356.994	256.857	414.448	398.481	356.695	304.074	307.411	376.148	329.211	707.055	658.182	603.16	680.886	662.321	8.48175	-0.10886	0.998522	1.41661	TRUE	0.0147739	1	conserved Plasmodium protein, unknown function
PFIT_0513100	68.2019	72.8918	36.3744	26.3087	50.9442	117.387	76.8528	64.9709	86.4034	27.0212	20.0026	21.4684	25.9385	23.6077	5.65782	0.804368	-1.90051	2.03248	TRUE	0.0147878	1	conserved Plasmodium protein, unknown function
PFIT_1130300	136.404	185.7	142.191	150.473	153.692	178.201	76.8528	75.2295	110.095	332.261	269.559	255.576	272.679	282.519	7.26129	-0.37274	1.25361	2.7884	TRUE	0.0147938	1	A/G-specific adenine glycosylase, putative
PFIT_0620700	2060.98	3269.72	2597.28	2592.05	2630.01	3494.72	4073.2	3730.7	3766.21	1976.05	2086.47	2385.04	2285.18	2183.18	11.3606	0.515536	-0.783862	1.63815	TRUE	0.0148105	1	nascent polypeptide associated complex alpha chain, putative
PFIT_0106500	769.403	1528.99	735.205	645.526	919.781	827.363	1178.41	817.266	941.013	465.866	460.061	510.131	474.999	477.764	9.84257	0.0138304	-0.956265	4.74283	TRUE	0.0148863	1	beta3 proteasome subunit, putative
PFIT_0828200	36.2323	24.2973	16.1664	11.5502	22.0615	82.0291	128.088	41.0343	83.7172	19.0149	15.2401	12.2677	21.7235	17.0616	4.44698	1.85034	-2.20295	2.36789	TRUE	0.0149368	1	conserved protein, unknown function
PFIT_1402300	29449.4	40298.7	42852	44289.7	39222.5	20165	18752.1	24463.3	21126.8	31675.4	36419.6	39530	36158.3	35945.8	15.2594	-0.891935	0.766061	2.06271	TRUE	0.0149763	1	early transcribed membrane protein 14.1
PFIT_0704000	461.429	166.61	160.929	192.503	245.368	60.8147	102.47	64.9709	76.0854	208.664	205.741	193.216	176.382	196.001	7.93758	-1.80959	1.4866	4.1023	TRUE	0.0150397	1	conserved Plasmodium protein, unknown function
PFIT_1226600	542.418	392.227	261.602	366.397	390.661	591.176	153.706	167.557	304.146	124.598	122.397	110.92	114.454	118.092	8.60883	-0.300579	-1.42453	5.00228	TRUE	0.0151	1	conserved Plasmodium protein, unknown function
PFIT_1415200	809.898	426.937	1304.34	1398.53	984.926	861.306	614.823	834.364	770.164	1570.23	1436.38	1316.73	1387.39	1427.68	9.94735	-0.33394	0.866036	8.97937	TRUE	0.0152193	1	conserved Plasmodium protein, unknown function
PFIT_bin02100	9.59089	24.2973	25.7193	14.1169	18.4311	152.744	742.911	1220.77	705.475	56.5444	70.0092	90.9852	63.8736	70.3531	4.20269	5.25843	-3.32465	1.83358	TRUE	0.0152347	1	B_ITvar29 - erythrocyte membrane protein 1, PfEMP1, putative
PFIT_1347000	11.7222	0	6.24612	12.5127	7.62025	2.82859	0	3.41952	2.0827	47.0369	43.8153	38.3365	37.2866	41.6188	2.96638	-1.47563	3.88828	3.94406	TRUE	0.0152686	1	leucine-rich repeat protein
PFIT_0617800.2	66.0706	6.94207	4.77644	9.62514	21.8536	1.4143	0	0	0.471432	24.5192	21.9076	18.4015	25.9385	22.6917	4.44278	-4.66011	4.72176	4.40839	TRUE	0.0153178	1	N-acetylglucosamine transferase
PFIT_1456300	94.8433	48.5945	141.456	123.523	102.104	130.115	76.8528	58.1319	88.3666	211.666	223.839	251.998	258.737	236.56	6.68641	-0.160349	1.36011	4.2413	TRUE	0.0153434	1	protein phosphatase, putative
PFIT_1102600	177.964	76.3628	54.0105	136.677	111.254	48.086	25.6176	27.3562	33.6866	86.5679	109.538	149.257	120.614	116.494	6.79785	-1.60389	1.67017	4.02673	TRUE	0.0153852	1	Plasmodium repeat_MYXSPDY protein, putative
PFIT_1111300	351.666	223.882	143.661	109.406	207.154	446.917	153.706	249.625	283.416	131.603	131.922	95.5856	99.8633	114.744	7.69028	0.51574	-1.36397	5.34051	TRUE	0.0153929	1	vacuolar sorting protein 35, putative
PFIT_1034500	912.201	149.255	73.1163	135.714	317.571	8.48577	0	17.0976	8.5278	155.122	180.976	237.686	217.559	197.836	8.31052	-4.95321	4.27087	3.30978	TRUE	0.0154129	1	probable protein, unknown function
PFIT_1015900	5866.43	8207.27	6178.14	6361.57	6653.35	10622.8	8428.19	7464.82	8838.6	4888.84	5108.77	5309.86	5650.06	5239.38	12.6997	0.410846	-0.75536	1.80722	TRUE	0.015555	1	serine/threonine protein kinase, FIKK family
PFIT_0814200	12534.2	12737	14227.9	14856.7	13589	9444.67	13654.2	13141.2	12080	7319.74	7968.19	6881.65	6535.21	7176.2	13.7302	-0.171499	-0.7497	1.51904	TRUE	0.0155965	1	CCR4-associated factor 1
PFIT_1333300	56.4797	5.20655	6.24612	12.1918	20.0311	1.4143	0	3.41952	1.61127	35.0275	27.6227	40.3811	25.9385	32.2424	4.31897	-3.2926	3.98409	4.03132	TRUE	0.0155991	1	conserved Plasmodium protein, unknown function
PFIT_0709000	206.737	126.693	278.871	356.772	242.268	118.801	204.941	167.557	163.766	361.784	329.567	348.606	348.225	347.046	7.92788	-0.649215	1.16031	4.32444	TRUE	0.0156169	1	conserved Plasmodium protein, unknown function
PFIT_1351600	814.16	931.973	739.981	753.969	810.021	1052.24	1152.79	984.823	1063.28	598.47	607.223	571.98	544.709	580.595	9.66089	0.386192	-0.865756	0.505545	TRUE	0.0156193	1	conserved Plasmodium protein, unknown function
PFIT_1406700	421.999	307.187	423.634	590.342	435.79	289.931	204.941	307.757	267.543	510.901	594.364	567.38	545.357	554.501	8.77044	-0.657847	1.00245	2.29355	TRUE	0.0156837	1	conserved protein, unknown function
PFIT_0823500	41.5605	5.20655	12.1248	12.5127	17.8511	2.82859	25.6176	3.41952	10.6219	59.0463	43.339	47.5372	55.7678	51.4226	4.15752	-1.77941	3.30633	4.40774	TRUE	0.0157028	1	conserved Plasmodium membrane protein, unknown function
PFIT_0806600	960.155	1622.71	722.712	598.042	975.905	1241.75	1204.03	1207.09	1217.62	596.468	673.898	735.549	704.879	677.699	9.92718	0.323695	-0.846346	6.26685	TRUE	0.0157731	1	20S proteasome beta subunit
PFIT_1454400	250.429	34.7104	30.8632	45.2381	90.3101	15.5573	0	10.2586	8.60527	99.5781	79.058	87.9183	99.5391	91.5234	6.49489	-3.00924	3.03047	4.73394	TRUE	0.0159088	1	conserved Plasmodium protein, unknown function
PFIT_0520100	126.813	204.791	104.347	92.7222	132.168	285.688	256.176	208.591	250.152	112.588	109.538	95.5856	106.672	106.096	7.03647	0.929388	-1.23658	2.19232	TRUE	0.0159424	1	conserved Plasmodium protein, unknown function
PFIT_1014000	234.444	72.8918	251.682	327.576	221.648	106.072	230.559	157.298	164.643	388.305	344.807	305.158	328.122	341.598	7.80129	-0.559063	1.17389	8.18447	TRUE	0.0159844	1	conserved Plasmodium protein, unknown function
PFIT_1303200	326.09	34.7104	44.8251	56.7883	115.604	14.143	0	0	4.71432	83.0652	93.3456	86.896	91.7575	88.7661	6.8522	-4.11348	3.73324	5.81783	TRUE	0.0160422	1	chromosome condensation protein, putative
PFIT_0602800	5.32827	1.73552	0	0.641676	1.92637	2.82859	0	0	0.942864	41.0322	31.4327	35.7807	37.9351	36.5452	0.801679	-0.129295	4.51925	5.43283	TRUE	0.0161192	1	conserved Plasmodium protein, unknown function
PFIT_1037200.2	1452.49	1893.45	2103.1	2859.31	2077.09	1107.39	922.234	1234.45	1088.03	1592.25	1771.19	2339.55	2069.89	1943.22	11.021	-0.919441	0.822663	4.03735	TRUE	0.0161949	1	antigen UB05
PFIT_1450300	820.554	109.338	78.995	134.11	285.749	28.2859	25.6176	20.5171	24.8069	208.664	239.555	299.536	283.378	257.783	8.15807	-3.52757	3.37953	3.50367	TRUE	0.0163064	1	conserved Plasmodium protein, unknown function
PFIT_1228300	7101.52	1032.63	630.858	1323.46	2522.12	65.0576	25.6176	58.1319	49.6024	930.23	1091.1	1434.29	1175.01	1157.66	11.3004	-5.62197	4.49858	2.18998	TRUE	0.0163611	1	merozoite surface protein 9
PFIT_1004400	66.0706	98.9245	58.787	40.4256	66.0519	282.859	76.8528	140.2	166.637	61.0479	64.2942	59.8049	56.4163	60.3908	6.03426	1.43129	-1.54947	3.18494	TRUE	0.0164454	1	ADP/ATP carrier protein, putative
PFIT_0418300	249.363	55.5366	40.4161	73.7927	104.777	15.5573	51.2352	20.5171	29.1032	92.0722	87.1543	138.522	127.747	111.374	6.70875	-2.18402	2.27465	5.5886	TRUE	0.0165428	1	apical merozoite protein
PFIT_1150800	21.3131	100.66	50.7038	46.8423	54.8798	80.6148	128.088	129.942	112.882	30.0236	37.624	34.7584	31.7747	33.5452	5.76636	1.0212	-1.71971	3.28133	TRUE	0.0165471	1	rifin (RIF)
PFIT_1149200	792.847	2887.9	1133.49	1205.71	1504.99	5167.84	563.587	300.918	2010.78	158.124	179.547	166.636	172.491	169.2	10.5554	0.420905	-3.57371	3.30606	TRUE	0.0165793	1	antigen 332, DBL-like protein (Pf332)
PFIT_0503400	1937.36	3897.97	2873.21	2953.63	2915.55	2131.34	2843.56	3282.74	2752.55	1700.83	1688.79	1576.4	1445.75	1602.94	11.5092	-0.0850045	-0.777756	4.06578	TRUE	0.0165976	1	Ser/Arg-rich splicing factor, putative
PFIT_1027400	588.242	1242.63	708.383	521.682	765.235	889.592	896.616	772.812	853.007	474.873	498.161	444.703	433.498	462.809	9.57664	0.155228	-0.877665	4.69259	TRUE	0.0166451	1	methyltransferase, putative
PFIT_0909800	237.641	36.4459	52.5409	69.301	98.9822	22.6287	25.6176	13.6781	20.6415	96.5758	91.9169	90.9852	108.618	97.0239	6.62813	-2.33787	2.31015	4.48372	TRUE	0.0167351	1	conserved Plasmodium protein, unknown function
PFIT_1110100	0	0	27.9238	145.981	43.4763	0	0	0	0	16.513	28.5752	43.9591	20.1024	27.2874	5.44874	-30.9788	30.3	7.73962	TRUE	0.0167528	1	small nucleolar RNA snR61/Z1/Z11
PFIT_0423000	674.56	270.741	816.404	885.192	661.724	299.831	563.587	680.485	514.634	871.684	928.694	963.523	1039.16	950.766	9.37425	-0.389303	0.908053	10.2761	TRUE	0.0167761	1	Plasmodium exported protein (PHISTb), unknown function
PFIT_0102800	4598.3	3733.1	7731.22	12202.4	7066.26	2900.72	3304.67	3587.08	3264.16	6687.75	7362.88	6894.94	6584.17	6882.43	12.787	-1.115	1.07667	5.70627	TRUE	0.0168228	1	ubiquitin carboxyl-terminal hydrolase 1, putative (UBP1)
PFIT_0915500	11991.8	14156.6	16519.9	13713.6	14095.5	16050.8	17932.3	17176.3	17053.1	10353.1	10563.8	10272.6	9677.66	10216.8	13.783	0.274331	-0.738655	0.787253	TRUE	0.0168311	1	6-phosphofructokinase
PFIT_1335900	1618.73	2082.62	2481.55	2650.76	2208.42	1596.74	1870.09	2390.25	1952.36	1070.34	1330.65	1131.18	983.394	1128.89	11.1093	-0.176997	-0.791675	3.05694	TRUE	0.0168525	1	conserved Plasmodium protein, unknown function
PF_apicoplast_genome_104200	0	0	0	0	0	0	0	0	0	25.0196	17.6214	18.9127	26.2628	21.9541	-35.6106	2.86702	37.2002	0.0483318	TRUE	0.0168753	1	probable protein, unknown function
PFIT_0113000	144.929	477.268	232.576	160.74	253.878	974.45	179.323	338.533	497.435	135.606	113.348	73.606	81.0579	100.905	7.98626	0.991634	-2.32118	3.43507	TRUE	0.0168792	1	Plasmodium exported protein (hyp4), unknown function
PFIT_1003100	1731.69	2756	2112.66	1911.55	2127.98	3289.65	3509.61	3901.68	3566.98	1830.94	1827.86	2417.75	2283.89	2090.11	11.0547	0.74605	-0.771382	2.3639	TRUE	0.0169228	1	40S ribosomal protein S20e, putative
PFIT_0606200	15.9848	1.73552	3.30677	8.34179	7.34222	4.24289	0	0	1.4143	44.5349	32.8615	32.2026	40.2047	37.4509	2.88245	-1.66545	4.01001	3.34148	TRUE	0.0169796	1	uroporphyrinogen III decarboxylase
PFIT_1455700	339.944	163.139	439.065	425.752	341.975	376.203	256.176	352.211	328.197	599.47	701.521	650.698	702.934	663.656	8.424	-0.0231124	0.973463	5.04819	TRUE	0.017007	1	nifU protein, putative
PFIT_0218000	1317.15	2228.41	1653.38	1788.99	1746.98	2537.25	1793.23	1566.14	1965.54	1149.4	1189.2	1162.36	1053.1	1138.52	10.7702	0.176903	-0.794191	3.03383	TRUE	0.0170244	1	conserved Plasmodium protein, unknown function
PFIT_1458200	1593.15	1950.72	1561.53	1476.5	1645.48	3179.34	1767.62	2547.54	2498.17	1448.64	1406.85	1435.83	1572.2	1465.88	10.6837	0.617	-0.783123	2.37848	TRUE	0.0171562	1	signal peptide peptidase
PFIT_1337700	10.6565	3.47104	1.83709	3.20838	4.79326	8.48577	0	0	2.82859	56.5444	50.4828	40.8922	44.0955	48.0037	2.22455	-0.095378	3.45581	3.96245	TRUE	0.0172259	1	conserved Plasmodium protein, unknown function
PFIT_0310900	7.45958	0	2.20451	1.92503	2.89728	0	0	0	0	17.0133	21.9076	21.9796	19.1297	20.0076	1.54172	-29.9572	32.7379	1.95247	TRUE	0.0172535	1	conserved Plasmodium protein, unknown function
PF_apicoplast_genome_105900	2283.7	2605.01	3011	3329.01	2807.18	1644.83	999.087	1080.57	1241.49	577.954	769.625	837.78	711.688	724.262	11.4552	-1.15878	-0.796119	3.26884	TRUE	0.0172654	1	unspecified product
PFIT_1417500	1883.01	1313.79	2170.71	2650.44	2004.49	858.477	1408.97	1572.98	1280.14	1918.51	2338.4	2393.73	2267.35	2229.5	10.9701	-0.659222	0.811638	5.34193	TRUE	0.0173183	1	NADP-specific glutamate dehydrogenase (GDH1)
PFIT_0622800	87.3837	50.33	69.8095	67.0551	68.6446	110.315	281.794	123.103	171.737	50.0393	54.2929	51.6264	68.7371	56.1739	6.104	1.19933	-1.49062	2.29056	TRUE	0.0173214	1	ribonuclease H2 subunit A, putative
PFIT_1147000	8.52524	1.73552	1.46967	3.52922	3.81491	0	0	0	0	21.5169	18.5739	21.9796	15.5631	19.4084	1.92512	-31.7833	34.1365	0.822663	TRUE	0.0174013	1	conserved Plasmodium protein, unknown function
PFIT_1245300	478.479	133.635	202.08	230.362	261.139	62.229	0	6.83905	23.0227	125.098	95.2507	131.877	109.266	115.373	8.02893	-3.10007	1.92119	8.05509	TRUE	0.0175043	1	kinesin-13, putative
PFIT_0601600	49.0201	22.5617	73.4837	83.097	57.0407	24.043	76.8528	34.1952	45.0304	130.602	126.683	130.344	116.399	126.007	5.85147	-0.669645	1.79542	3.87506	TRUE	0.0175063	1	conserved Plasmodium protein, unknown function
PFIT_1416400	255.757	697.678	194.732	143.094	322.815	384.688	435.499	280.401	366.863	126.599	131.446	118.076	95.3241	117.861	8.33015	0.176229	-1.62568	4.60813	TRUE	0.0175455	1	conserved Plasmodium protein, unknown function
PFIT_0834300	134.273	593.547	213.838	181.273	280.733	2047.9	25.6176	37.6148	703.711	12.5098	7.62005	10.2231	9.07848	9.85785	8.13268	1.33043	-6.16201	2.90696	TRUE	0.0177054	1	Plasmodium exported protein, unknown function
PFIT_1363700	4.26262	0	1.46967	0.962514	1.6737	0	0	0	0	24.0188	20.4789	18.9127	18.8054	20.554	0.751266	-29.1668	32.7767	1.54488	TRUE	0.0177554	1	conserved Plasmodium protein, unknown function, pseudogene
PFIT_0504000	698.004	881.643	383.952	342.655	576.564	1428.44	512.352	430.86	790.55	294.231	283.847	233.086	245.767	264.233	9.16983	0.471469	-1.59567	4.15608	TRUE	0.017797	1	cation transporting P-ATPase
PFIT_0613400	467.823	1188.83	687.073	593.55	734.319	1182.35	1255.26	1172.9	1203.5	698.048	634.846	681.878	666.944	670.429	9.51736	0.712219	-0.840654	4.94067	TRUE	0.0178254	1	conserved protein, unknown function
PFIT_0607700	896.216	1173.21	689.277	533.233	822.984	5913.17	819.764	519.767	2417.57	127.1	140.495	117.565	102.133	121.823	9.6846	1.55625	-4.31223	1.66186	TRUE	0.0178664	1	ornithine aminotransferase
PFIT_0400700	36.2323	138.841	99.9379	85.3429	90.0886	312.559	0	20.5171	111.025	7.50589	6.19129	10.7342	8.43002	8.21535	6.49258	0.355329	-3.80969	4.65317	TRUE	0.0179541	1	Plasmodium exported protein (PHISTa), unknown function
PFIT_0913400	674.56	954.535	847.267	658.68	783.761	1014.05	973.469	1289.16	1092.23	632.997	643.894	556.645	616.04	612.394	9.61334	0.487964	-0.842968	1.50812	TRUE	0.0179984	1	conserved Plasmodium protein, unknown function
PFIT_1018700	12.7879	5.20655	2.57193	4.17089	6.18431	0	0	0	0	16.513	16.6689	17.8903	20.1024	17.7936	2.61446	-32.4726	34.0117	0.624708	TRUE	0.0181125	1	conserved Plasmodium protein, unknown function
PFIT_0709600	702.267	666.439	976.599	1033.74	844.761	428.532	589.205	526.607	514.781	889.698	929.17	924.164	1002.85	936.47	9.72413	-0.741716	0.888725	1.95797	TRUE	0.018146	1	conserved Plasmodium protein, unknown function
PFIT_1400200	9.59089	19.0907	11.0226	6.41676	11.5302	11.3144	0	0	3.77145	48.5381	59.0554	45.4926	46.3651	49.8628	3.50145	-0.982242	3.12063	3.70814	TRUE	0.0181516	1	erythrocyte membrane protein 1, PfEMP1
PFIT_0323200	1035.82	1884.77	649.229	464.252	1008.52	1216.29	1204.03	1227.61	1215.98	631.996	559.121	527.51	528.822	561.862	9.97559	0.27275	-1.1143	6.3372	TRUE	0.0181633	1	conserved Plasmodium protein, unknown function
PFIT_0516700	412.408	831.313	452.292	446.286	535.575	721.291	896.616	567.641	728.516	352.777	419.103	387.965	373.515	383.34	9.06142	0.422439	-0.901402	3.93159	TRUE	0.0182496	1	sporozoite surface antigen MB2
PFIT_1147500	0	0	0	0.641676	0.160419	0	0	0	0	16.513	20.4789	29.1357	19.1297	21.3143	-2.16176	-26.2537	32.8291	1.83853	TRUE	0.018252	1	conserved Plasmodium membrane protein, unknown function
PFIT_0935000	648.984	619.58	526.143	457.515	563.056	1163.97	1075.94	998.501	1079.47	577.954	537.214	649.164	627.064	597.849	9.1356	0.941467	-0.8534	1.03052	TRUE	0.018315	1	vacuolar ATP synthase subunit e, putative
PFIT_0900100	52.2171	52.0655	18.7384	15.7211	34.6855	11.3144	0	6.83905	6.05114	53.542	49.5303	61.3383	43.1228	51.8834	5.09949	-2.04013	2.63749	2.63895	TRUE	0.0183472	1	B_ITvar41 - erythrocyte membrane protein 1, PfEMP1, putative
PFIT_bin01000	5.32827	5.20655	6.24612	5.45424	5.5588	5.65718	0	0	1.88573	38.0298	45.2441	44.4703	36.3139	41.0145	2.48029	-0.888472	3.7661	1.8068	TRUE	0.0183571	1	erythrocyte membrane protein 1, PfEMP1
PFIT_0504200	95.9089	43.388	42.2531	102.668	71.0545	73.5434	0	13.6781	29.0738	108.085	103.823	148.745	126.45	121.776	6.15543	-0.895905	1.66857	8.04608	TRUE	0.0184294	1	ATP-dependent helicase, putative
PFIT_0900150	26.6414	71.1562	87.4456	60.9592	61.5506	111.729	256.176	205.171	191.026	55.0432	62.8654	78.2064	77.4913	68.4016	5.94772	1.56615	-1.41753	3.89019	TRUE	0.018466	1	rifin (RIF)
PF_apicoplast_genome_103700	0	0	0	0	0	0	0	0	0	25.52	20.4789	19.4238	19.7781	21.3002	-35.6106	2.86702	37.1563	0.0198108	TRUE	0.0185635	1	probable protein, unknown function
PFIT_1336200	73.5302	156.197	90.7524	70.9052	97.8461	305.488	153.706	106.005	188.4	83.0652	74.2955	74.6283	78.464	77.6133	6.60286	0.997644	-1.32225	3.99513	TRUE	0.01865	1	endopeptidase, putative
PFIT_1320500	1616.6	1204.45	1897.72	1934.01	1663.19	1130.02	1178.41	1429.36	1245.93	2369.36	2149.33	2022.12	2175.92	2179.18	10.7007	-0.414102	0.802953	2.01689	TRUE	0.0188293	1	conserved Plasmodium membrane protein, unknown function
PFIT_0702800	2079.09	2974.68	4056.67	4124.69	3308.78	2419.86	2408.06	2301.34	2376.42	4060.19	4215.32	3955.81	3984.48	4053.95	11.6926	-0.478606	0.7711	3.54942	TRUE	0.0189681	1	conserved Plasmodium membrane protein, unknown function
PFIT_1316500	281.333	282.889	112.063	90.7971	191.771	567.132	204.941	249.625	340.566	128.101	119.063	132.9	136.501	129.141	7.57704	0.87474	-1.4389	5.26241	TRUE	0.0190067	1	conserved Plasmodium protein, unknown function
PFIT_0203600	1134.92	1792.79	1053.02	753.327	1183.52	1298.32	1050.32	1521.69	1290.11	758.095	731.049	746.283	736.33	742.939	10.2067	0.140391	-0.809979	4.67967	TRUE	0.0190321	1	conserved Plasmodium protein, unknown function
PFIT_1009500	358.06	166.61	436.861	773.219	433.687	166.887	102.47	253.045	174.134	353.778	427.199	478.439	466.245	431.415	8.76472	-1.24408	1.23234	7.31956	TRUE	0.0190642	1	ribosomal protein L43, mitochondrial, putative
PFIT_0701200	2968.91	2893.11	5007.18	5606	4118.8	1930.51	3227.82	3330.62	2829.65	5041.96	4514.4	4928.54	4648.83	4783.43	12.0087	-0.549588	0.76475	6.45123	TRUE	0.0191735	1	sporozoite threonine and asparagine-rich protein (STARP)
PFIT_1452900	224.853	27.7683	18.0035	53.2591	80.971	1.4143	0	3.41952	1.61127	28.022	50.4828	56.738	55.4436	47.6716	6.33829	-5.30625	4.54315	3.02707	TRUE	0.019219	1	protein phosphatase 2b regulatory subunit, putative
PFIT_0919800	121.485	249.915	91.8547	60.6384	130.973	287.102	76.8528	174.396	179.45	69.0542	63.3417	62.3606	63.8736	64.6575	7.02357	0.543223	-1.55208	4.91139	TRUE	0.0192421	1	pyridoxal 5'-phosphate dependent enzyme class III, putative
PFIT_0624100	41.5605	3.47104	4.77644	11.2293	15.2593	2.82859	0	0	0.942864	33.0259	28.5752	29.1357	23.9931	28.6825	3.92799	-3.2372	4.15101	4.02648	TRUE	0.0193808	1	conserved Plasmodium protein, unknown function
PFIT_1331400	134.273	60.7431	89.6501	173.252	114.48	49.5003	102.47	92.3271	81.4326	162.628	155.735	235.641	237.337	197.835	6.84645	-0.603645	1.38559	4.41499	TRUE	0.0193832	1	conserved Plasmodium membrane protein, unknown function
PFIT_0931500	2067.37	1732.05	3894.64	4617.5	3077.89	2175.19	1921.32	2092.75	2063.09	3817.5	3612.86	3320.96	3399.57	3537.72	11.5889	-0.574233	0.773935	8.01873	TRUE	0.0194875	1	nucleolar protein Nop52, putative
PF_apicoplast_genome_104500	50.0858	12.1486	4.40902	4.17089	17.7036	11.3144	0	0	3.77145	49.5389	36.1952	52.1376	49.2832	46.7887	4.1245	-1.59783	3.02145	8.07354	TRUE	0.019511	1	RNA polymerase beta subunit, putative
PFIT_1446600	2335.92	4975.73	2933.1	3487.51	3433.06	4770.42	2766.7	3320.36	3619.16	2319.82	2331.74	2115.15	1909.72	2169.11	11.7448	0.0853623	-0.74731	5.78545	TRUE	0.0195344	1	protein serine/threonine kinase-1
PFIT_0800200	133.207	331.484	291.73	273.033	257.364	534.604	640.44	543.704	572.916	259.203	273.846	317.937	316.126	291.778	8.00717	1.14052	-0.958845	3.62156	TRUE	0.0195431	1	rifin, pseudogene
PFIT_0314500	261.085	432.144	288.424	276.883	314.634	258.816	230.559	294.079	261.151	466.866	533.404	524.443	591.723	529.109	8.29406	-0.242265	0.995733	1.66071	TRUE	0.0196074	1	conserved Plasmodium protein, unknown function
PFIT_0709400	44.7575	79.8338	25.7193	28.2337	44.6361	118.801	51.2352	41.0343	70.3568	18.0141	18.0976	20.4461	19.4539	19.0029	5.46366	0.740223	-1.95565	2.71477	TRUE	0.0196595	1	conserved Plasmodium protein, unknown function
PFIT_0835500	98.0403	315.864	101.408	81.8137	149.281	1741	25.6176	71.81	612.808	3.00236	2.85752	9.20075	5.51194	5.14314	7.22124	2.04204	-6.90072	2.17983	TRUE	0.0196751	1	rifin (RIF)
PFIT_0517000	4777.33	9416.92	6429.09	5009.88	6408.31	9673.78	7608.43	7796.51	8359.57	4668.16	5115.91	5408	5018.13	5052.55	12.6454	0.38542	-0.728023	4.31754	TRUE	0.0198327	1	60S ribosomal protein L8, putative
PFIT_0913000	816.292	881.643	846.533	808.832	838.325	1196.49	1460.2	1330.19	1328.96	820.644	760.1	670.633	751.569	750.736	9.71113	0.657059	-0.816021	0.441	TRUE	0.0198452	1	26S proteasome regulatory subunit, putative
PFIT_0208000.1	83.1211	107.602	113.165	85.3429	97.3078	185.273	358.647	140.2	228.04	81.564	90.4881	92.0075	84.6244	87.171	6.60376	1.13027	-1.28834	2.0806	TRUE	0.0198714	1	conserved Plasmodium protein, unknown function
PFIT_1018200	1903.26	1318.99	2035.5	2105.98	1840.93	3402.79	3740.17	4024.78	3722.58	2193.72	2190.29	2151.95	2306.91	2210.72	10.8471	1.01461	-0.75136	1.70414	TRUE	0.0200088	1	conserved Plasmodium protein, unknown function
PFIT_1207700	3253.44	2457.49	4327.09	4472.8	3627.71	3595.14	2664.23	3046.79	3102.06	5895.63	5217.83	4785.92	5150.09	5262.37	11.8255	-0.220411	0.756434	3.5112	TRUE	0.020012	1	conserved Plasmodium protein, unknown function
PFIT_0409300	599.964	385.285	174.891	303.192	365.833	210.73	102.47	99.1662	137.456	286.225	302.897	358.318	308.344	313.946	8.51167	-1.32187	1.10454	7.08652	TRUE	0.0200636	1	GTPase, putative
PFIT_1122100	474.216	36.4459	48.1318	71.5469	157.585	8.48577	0	0	2.82859	100.079	87.6306	100.186	102.457	97.5881	7.29953	-5.27893	4.58805	4.32547	TRUE	0.0200677	1	protein kinase, putative
PFIT_1231500	27.707	85.0404	80.4647	53.2591	61.6178	115.972	512.352	427.44	351.922	83.5656	91.4406	102.231	129.693	101.732	5.9436	2.48267	-1.75728	4.10302	TRUE	0.0200721	1	conserved Plasmodium protein, unknown function
PFIT_0608600	1564.38	1622.71	2623	3160.25	2242.59	783.52	1024.7	1121.6	976.609	1686.32	1806.9	1700.09	1579.33	1693.16	11.132	-1.20771	0.801147	4.9513	TRUE	0.0201517	1	conserved Plasmodium protein, unknown function
PFIT_1343500	2716.35	1195.77	702.872	1809.53	1606.13	1231.85	409.882	478.733	706.822	1389.09	1624.98	1801.81	1593.92	1602.45	10.6492	-1.14946	1.14631	9.1499	TRUE	0.0202373	1	conserved protein, unknown function
PFIT_1200800	175.833	742.802	129.699	134.11	295.611	1545.82	230.559	164.137	646.84	52.5412	41.9103	39.8699	35.9897	42.5778	8.20648	1.13685	-3.93141	2.69099	TRUE	0.0202688	1	RESA-like protein with PHIST and DnaJ domains
PFIT_1469200	10144	15867.8	11735.7	10595.7	12085.8	9276.36	9529.75	9171.16	9325.76	6117.3	6298.45	5303.21	4900.43	5654.85	13.5609	-0.374212	-0.721437	2.12729	TRUE	0.0203252	1	conserved Plasmodium protein, unknown function
PFIT_1231600	8065.94	7842.81	11424.9	8488.09	8955.43	10898.6	13295.5	14139.7	12777.9	7967.25	7330.01	7995.96	7724.17	7754.35	13.1287	0.512146	-0.720024	1.69562	TRUE	0.0203449	1	asparagine-rich protein, putative
PFIT_1423700	1311.82	1975.02	1594.6	1204.43	1521.47	1487.84	1690.76	1477.23	1551.95	986.274	1015.85	780.019	798.906	895.262	10.5704	0.0232266	-0.787551	2.31911	TRUE	0.0203796	1	conserved Plasmodium protein, unknown function
PFIT_0522800	123.616	10.4131	20.208	19.892	43.5323	0	0	3.41952	1.13984	22.0173	28.5752	34.7584	34.0443	29.8488	5.44234	-5.17384	4.6313	4.52013	TRUE	0.0204824	1	conserved protein, unknown function, putative
PFIT_1143100	602.095	383.55	462.213	324.688	443.136	463.889	717.293	646.29	609.157	279.219	373.859	308.736	308.668	317.621	8.79106	0.435256	-0.91516	2.87542	TRUE	0.0205466	1	coproporphyrinogen III oxidase
PFIT_1142800	6125.38	7561.65	9954.11	11664.1	8826.3	2750.8	3996.35	4599.26	3782.14	6403.52	7151.42	6053.58	5685.72	6323.56	13.1078	-1.22557	0.74427	5.00463	TRUE	0.0206776	1	conserved Plasmodium protein, unknown function
PFIT_0313400	311.171	414.789	315.98	230.041	317.995	439.846	384.264	441.118	421.743	241.189	212.885	212.128	195.836	215.51	8.30955	0.423501	-0.981635	1.44412	TRUE	0.0206817	1	GTP-binding protein EngA, putative
PFIT_0811200	931.382	525.862	802.81	1051.71	827.94	605.318	512.352	707.841	608.504	974.765	1047.28	1224.21	1200.63	1111.72	9.69521	-0.425378	0.848786	3.29802	TRUE	0.0206941	1	ubiquitin regulatory protein, putative
PFIT_1126100	53.2827	39.9169	40.4161	33.3671	41.7457	182.444	76.8528	106.005	121.767	42.033	48.1016	36.803	39.5562	41.6235	5.3803	1.61575	-1.61681	1.21038	TRUE	0.0207818	1	conserved Plasmodium protein, unknown function
PFIT_1442800	246.166	130.164	131.903	129.939	159.543	254.573	128.088	174.396	185.686	82.5648	91.4406	78.7175	79.1125	82.9589	7.31633	0.28297	-1.22508	2.40963	TRUE	0.0208252	1	acid cluster protein 33 homologue, putative
PFIT_1470000	693.741	1145.44	734.837	623.388	799.352	1031.02	999.087	875.398	968.502	583.458	534.832	497.352	554.76	542.601	9.64048	0.276937	-0.833641	2.46796	TRUE	0.0208534	1	conserved Plasmodium protein, unknown function
PFIT_0833600	458.232	872.966	672.009	660.284	665.873	1285.59	768.528	783.071	945.731	494.388	538.166	551.023	561.893	536.368	9.37806	0.527391	-0.838316	3.58803	TRUE	0.020854	1	Plasmodium exported protein (hyp9), unknown function
PFIT_1219100	72.4645	173.552	67.2376	56.4675	92.4304	29.7002	76.8528	23.9367	43.4966	7.0055	14.2876	7.15614	6.48463	8.73347	6.52204	-1.3359	-2.06179	3.52365	TRUE	0.0208622	1	erythrocyte membrane protein 1 (PfEMP1), pseudogene
PFIT_1477400	626.605	107.602	45.1925	102.668	220.517	14.143	0	27.3562	13.833	132.104	143.352	217.751	213.02	176.557	7.78397	-3.75128	3.43135	4.47109	TRUE	0.0208848	1	Plasmodium exported protein (PHISTb), unknown function
PFIT_1457000	18.1161	3.47104	8.08321	9.94598	9.90409	5.65718	0	0	1.88573	40.0314	39.0528	43.448	28.5324	37.7661	3.31607	-1.72073	3.64332	2.83543	TRUE	0.0209521	1	LCCL domain-containing protein
PFIT_0620100	1511.1	3958.72	1436.61	1258.01	2041.11	4201.87	1716.38	1836.28	2584.85	882.693	920.598	971.702	890.664	916.414	10.9946	0.345853	-1.50057	4.2431	TRUE	0.0209613	1	pyridoxine biosynthesis protein PDX1 (PDX1)
PFIT_1021700	252.56	295.038	171.585	142.773	215.489	441.26	281.794	253.045	325.366	171.635	161.926	141.589	161.467	159.154	7.74497	0.627224	-1.05785	3.17394	TRUE	0.020971	1	conserved Plasmodium membrane protein, unknown function
PFIT_1221700	82.0554	206.527	153.581	119.993	140.539	121.629	384.264	300.918	268.937	119.594	120.492	107.342	101.809	112.309	7.13029	0.859535	-1.17873	5.34629	TRUE	0.020972	1	conserved protein, unknown function
PFIT_0523300	125.747	152.726	139.619	87.9096	126.5	166.887	51.2352	95.7466	104.623	42.5334	49.5303	39.8699	36.9624	42.224	6.98016	-0.152202	-1.42846	2.22789	TRUE	0.0209827	1	mitochondrial processing peptidase alpha subunit,, putative
PFIT_0829400	1554.79	1943.78	1944.01	1748.57	1797.79	1559.97	2151.88	2400.51	2037.45	1231.97	1248.74	1164.92	1128	1193.41	10.812	0.176309	-0.767436	1.51467	TRUE	0.0210441	1	ubiquitin conjugation factor E4 B, putative (UBE4B)
PFIT_1020600	905.807	400.905	1011.5	1063.9	845.528	584.104	691.676	988.242	754.674	1446.64	1269.69	1290.15	1389.01	1348.87	9.72666	-0.160445	0.831329	7.00356	TRUE	0.021053	1	conserved Plasmodium protein, unknown function
PFIT_1234400	36.2323	201.32	117.207	121.598	119.089	169.715	281.794	232.528	228.012	86.5679	98.1082	97.119	94.3514	94.0366	6.88979	0.898806	-1.23342	6.39313	TRUE	0.0211175	1	CPW-WPC family protein
PFIT_1005300	56.4797	15.6197	13.2271	24.7045	27.5077	18.3858	0	6.83905	8.4083	61.5483	56.1979	66.961	64.5221	62.3073	4.77823	-1.24724	2.43037	3.53106	TRUE	0.0211531	1	DnaJ protein, putative
PFIT_1006600	140.666	152.726	82.3018	51.0132	106.677	179.616	128.088	102.586	136.763	69.0542	54.7691	39.3588	46.6893	52.4679	6.72704	0.388645	-1.4027	3.72323	TRUE	0.0211881	1	conserved membrane protein, unknown function
PFIT_0821200	58.611	45.1235	32.7003	54.2216	47.6641	29.7002	0	27.3562	19.0188	75.0589	80.9631	106.32	105.375	91.9292	5.57335	-0.965394	1.9147	2.40087	TRUE	0.0212019	1	dynactin subunit 6, putative
PFIT_1338100	200.343	22.5617	40.7835	42.9923	76.6702	5.65718	0	30.7757	12.1443	74.0581	70.0092	94.0521	94.6756	83.1988	6.25924	-2.38404	2.50342	7.06984	TRUE	0.0212322	1	serine/threonine protein kinase, putative
PFIT_bin05700	163.045	34.7104	37.8441	56.7883	73.097	12.7287	25.6176	41.0343	26.4602	91.5719	83.3443	94.5633	98.8906	92.0925	6.18945	-1.50866	1.84434	6.11166	TRUE	0.0212339	1	cytoadherence linked asexual protein 2,cytoadherence linked asexual protein 8 (CLAG2)
PFIT_1342000	272.808	664.703	335.453	305.759	394.681	1736.75	537.97	441.118	905.281	221.174	260.511	207.017	190.648	219.837	8.6235	1.20743	-2.05069	2.72562	TRUE	0.0212482	1	phosphoenolpyruvate carboxykinase
PFIT_0517300	514.711	1263.46	1484	1481.31	1185.87	866.963	2356.82	1962.81	1728.86	809.635	906.31	887.361	819.333	855.66	10.2124	0.527442	-0.998927	7.52584	TRUE	0.0213304	1	conserved Plasmodium protein, unknown function
PFIT_1125200	741.696	720.24	806.116	750.119	754.543	746.748	845.381	697.583	763.237	446.851	451.488	390.521	385.835	418.674	9.55978	0.00444936	-0.854639	0.411128	TRUE	0.0213545	1	conserved Plasmodium protein, unknown function
PFIT_1143000	445.444	185.7	157.623	187.049	243.954	70.7148	230.559	157.298	152.857	299.235	320.042	296.98	286.296	300.638	7.92797	-0.840601	1.14447	7.96197	TRUE	0.0214068	1	conserved Plasmodium membrane protein, unknown function
PFIT_1461900	2365.75	2103.45	3282.89	3061.44	2703.38	6027.73	4201.29	5187.42	5138.81	3009.86	2998.97	3200.84	3218.97	3107.16	11.4012	0.930767	-0.73056	2.37408	TRUE	0.0215048	1	60S ribosomal protein L27, putative
PFIT_1417100	1795.63	645.613	1626.19	1864.71	1483.04	769.377	1306.5	1207.09	1094.32	1992.56	1827.86	1751.72	1927.88	1875.01	10.536	-0.461206	0.797861	8.67485	TRUE	0.02152	1	root hair defective 3 GTP-binding protein (RHD3) homolog, putative
PFIT_1403400	0	0	0	0	0	0	0	0	0	15.0118	15.2401	23.0019	27.8839	20.2844	-35.6106	2.86702	37.0863	0.108428	TRUE	0.021525	1	small nucleolar RNA snoR22
PFIT_1462200	31.9696	5.20655	6.24612	8.66262	13.0212	21.2144	25.6176	0	15.6107	80.5632	76.2005	76.1618	62.9009	73.9566	3.69106	0.0629813	2.45436	8.08092	TRUE	0.0215303	1	conserved Plasmodium protein, unknown function
PFIT_1421500	17.0505	12.1486	19.4732	20.2128	17.2213	8.48577	0	13.6781	7.38795	62.0487	61.4367	58.2714	56.4163	59.5433	4.11733	-0.872737	2.6512	1.021	TRUE	0.0215717	1	conserved Plasmodium membrane protein, unknown function
PFIT_1137100	2119.59	2466.17	3026.79	3664.29	2819.21	1390.25	1665.14	1661.89	1572.43	2827.22	2602.25	2596.15	2656.43	2670.51	11.4616	-0.847805	0.769093	2.28795	TRUE	0.0216371	1	conserved Plasmodium protein, unknown function
PFIT_0922300	12401	6478.69	6667.55	6572.04	8029.83	8030.37	9273.58	9906.36	9070.1	4869.32	5511.68	5936.53	5762.24	5519.94	12.9711	0.175347	-0.715987	4.68515	TRUE	0.0216736	1	S-adenosylmethionine synthetase
PFIT_0818300	26.6414	41.6524	14.6967	12.8335	23.956	29.7002	102.47	27.3562	53.1756	6.00471	13.8113	7.15614	5.51194	8.12103	4.56204	0.967784	-2.51022	2.92048	TRUE	0.0217465	1	conserved Plasmodium protein, unknown function
PFIT_0307800	54.3484	102.396	59.1544	46.5215	65.605	101.829	76.8528	54.7124	77.7982	209.164	182.881	217.751	213.993	205.947	6.02123	0.280991	1.38394	2.29757	TRUE	0.021754	1	conserved Plasmodium protein, unknown function
PFIT_1368000	222.722	34.7104	162.766	104.593	131.198	104.658	153.706	123.103	127.155	297.233	247.175	281.645	297.32	280.844	7.04277	-0.115932	1.20684	8.62393	TRUE	0.0217626	1	glycosylphosphatidylinositol anchor attachment 1 protein, putative
PFIT_1325400	14.9192	22.5617	23.8822	13.4752	18.7096	19.8001	0	3.41952	7.73989	65.5514	59.0554	64.4053	60.6313	62.4108	4.22182	-0.779486	2.52133	2.49427	TRUE	0.0217729	1	conserved Plasmodium protein, unknown function
PFIT_0202800	0	0	0	0	0	0	0	0	0	14.011	19.0501	30.158	17.5085	20.1819	-35.6106	2.86702	37.0784	0.12293	TRUE	0.0218638	1	tRNA Glutamine
PFIT_0107900	120.419	166.61	43.3554	34.6505	91.2587	141.43	51.2352	68.3905	87.0184	29.5232	27.6227	32.2026	25.2901	28.6596	6.49879	0.0350913	-1.69361	5.11433	TRUE	0.022082	1	tubulin-specific chaperone a, putative
PFIT_1362000	723.58	807.016	700.3	665.097	723.998	541.675	589.205	793.329	641.403	1140.39	1123.96	1177.7	1180.2	1155.56	9.49905	-0.166039	0.841374	0.995106	TRUE	0.0220829	1	conserved Plasmodium protein, unknown function
PFIT_1137700	269.611	171.816	119.778	115.502	169.177	1554.31	640.44	256.464	817.072	73.0573	149.544	142.612	175.409	135.155	7.40144	2.27665	-2.59947	2.36535	TRUE	0.0220974	1	U2 spliceosomal RNA
PFIT_0926800	365.52	433.88	303.855	205.657	327.228	558.647	435.499	314.596	436.247	260.204	228.125	206.506	203.293	224.532	8.34984	0.424172	-0.963412	3.52204	TRUE	0.0222221	1	NAD synthase, putative
PFIT_0718800	791.782	1124.62	753.576	785.09	863.766	663.305	1204.03	1063.47	976.935	502.394	533.404	576.069	558.327	542.548	9.75305	0.15437	-0.823782	2.87622	TRUE	0.022486	1	conserved Plasmodium protein, unknown function
PFIT_1310700	2091.88	1872.62	1400.97	1362.6	1682.02	2074.77	2228.73	2048.29	2117.27	1165.91	1283.03	1334.62	1214.57	1249.53	10.7152	0.329995	-0.758017	1.6764	TRUE	0.0225572	1	26S proteasome regulatory subunit 7, putative
PFIT_1105500.1	77.7928	126.693	34.9048	23.1003	65.6227	219.216	25.6176	99.1662	114.667	24.5192	29.5277	25.0465	28.2081	26.8254	6.02524	0.902204	-2.18169	4.40795	TRUE	0.0225611	1	RNA polymerase subunit, putative
PFIT_0211900	2720.62	2841.04	3642.59	4034.22	3309.62	2422.69	2408.06	2544.12	2458.29	4147.75	4283.42	4149.03	3946.55	4131.69	11.6929	-0.428533	0.748166	1.37004	TRUE	0.0225783	1	conserved Plasmodium protein, unknown function
PFIT_1414400	149.192	45.1235	36.3744	46.5215	69.3028	25.4573	0	0	8.48577	52.5412	52.3879	55.7157	57.0647	54.4274	6.11102	-2.45551	2.11085	9.18719	TRUE	0.0226391	1	30S ribosomal protein S9, putative
PFIT_1436900.2	80.9898	123.222	41.8857	57.43	75.8818	233.359	51.2352	41.0343	108.543	22.5177	20.0026	32.2026	23.3447	24.5169	6.23984	0.589786	-2.21424	3.40334	TRUE	0.0226656	1	ataxin-2 like protein, putative
PFIT_0710900	1.06565	10.4131	6.24612	7.37927	6.27604	8.48577	25.6176	6.83905	13.6475	56.044	63.3417	81.7845	64.5221	66.423	2.6342	0.684502	2.73484	2.91063	TRUE	0.0227233	1	A_ITvar64 - erythrocyte membrane protein 1, PfEMP1, putative
PFIT_1236500	99.1059	12.1486	14.6967	13.796	34.9368	14.143	25.6176	6.83905	15.5332	52.5412	56.6741	76.6729	73.6006	64.8722	5.11828	-1.45061	2.35205	7.20662	TRUE	0.0227316	1	protein-S-isoprenylcysteine O-methyltransferase, putative
PFIT_0805100	868.509	997.923	985.049	837.708	922.297	794.834	1127.17	1128.44	1016.82	580.455	648.657	547.956	517.473	573.635	9.8488	0.129241	-0.814134	1.2487	TRUE	0.0227949	1	rRNA processing WD-repeat protein, putative
PFIT_1420500	23.4444	1.73552	4.40902	8.34179	9.48268	1.4143	0	0	0.471432	17.5137	21.4314	29.1357	30.4778	24.6397	3.2462	-3.49361	4.87066	2.60276	TRUE	0.0228404	1	conserved Plasmodium protein, unknown function
PFIT_0320700	87.3837	34.7104	35.2722	48.7674	51.5334	29.7002	0	6.83905	12.1798	51.5404	60.0079	84.3402	83.6517	69.8851	5.68667	-1.61567	2.05624	4.27843	TRUE	0.022898	1	signal peptidase protein
PFIT_1411800	151.323	17.3552	19.1058	29.5171	54.3253	1.4143	0	13.6781	5.0308	41.0322	39.529	76.6729	58.6859	53.98	5.76113	-3.17122	3.16447	6.04775	TRUE	0.0229816	1	ankyrin-repeat protein, putative
PFIT_1359500	105.5	137.106	117.941	68.6593	107.302	220.63	179.323	188.074	196.009	98.5774	91.4406	65.9387	75.8702	82.9567	6.74014	0.891347	-1.2574	1.54569	TRUE	0.0230022	1	conserved Plasmodium protein, unknown function
PFIT_0301600	321.828	1497.75	295.037	404.577	629.798	1968.7	204.941	201.752	791.797	77.0605	71.9142	67.4722	71.3309	71.9445	9.29823	0.337447	-3.46687	3.22656	TRUE	0.0231344	1	Plasmodium exported protein, unknown function
PFIT_0713300	628.736	119.751	82.6692	116.143	236.825	9.90007	0	6.83905	5.5797	108.085	101.918	116.032	106.024	108.015	7.88719	-5.04695	3.91483	2.40445	TRUE	0.0232212	1	conserved Plasmodium protein, unknown function
PFIT_0923800	4.26262	0	3.30677	0.962514	2.13298	0	0	0	0	20.5161	20.0026	19.935	13.2935	18.4368	1.1226	-29.5381	32.6196	1.61709	TRUE	0.0232378	1	conserved protein, unknown function
PFIT_0913600	104.434	43.388	28.2912	36.2547	53.092	41.0146	25.6176	41.0343	35.8888	115.591	108.109	133.922	133.908	122.882	5.72143	-0.455059	1.67487	3.36297	TRUE	0.0232419	1	protease, putative
PFIT_1361200	820.554	1336.35	985.049	927.222	1017.29	1366.21	1613.91	1405.42	1461.85	839.659	845.35	846.469	848.19	844.917	9.98943	0.516619	-0.783378	1.53864	TRUE	0.0233045	1	RuvB-like helicase (RUVB3)
PFIT_0819400	7.45958	3.47104	4.77644	6.7376	5.61116	1.4143	0	0	0.471432	23.5185	29.5277	28.6246	23.6689	26.3349	2.498	-2.75339	4.97417	0.786614	TRUE	0.0234278	1	small heat shock protein HSP20, putative (HSP20)
PFIT_0711100	22.3788	52.0655	70.9118	50.3716	48.9319	178.201	128.088	47.8733	118.054	37.5294	46.6728	36.803	34.6928	38.9245	5.61838	1.26251	-1.59862	3.7916	TRUE	0.0234336	1	rifin
PFIT_0918100	2690.78	544.953	514.386	723.81	1118.48	127.287	153.706	191.493	157.495	654.514	734.383	1003.9	907.2	825	10.1272	-2.82778	2.38884	3.05757	TRUE	0.0235449	1	secreted acid phosphatase
PFIT_0421600	215.262	45.1235	17.2687	38.5006	79.0387	0	0	10.2586	3.41952	42.5334	45.7203	65.4276	59.9828	53.416	6.30216	-4.31502	3.75214	6.27766	TRUE	0.0235466	1	asparagine-rich protein
PFIT_1235600	921.791	961.477	1115.12	1161.11	1039.87	1002.74	1562.67	1159.22	1241.54	2087.14	2125.52	2004.74	2204.13	2105.38	10.0229	0.231801	0.785176	1.48864	TRUE	0.0235538	1	pre-mRNA-splicing factor SYF1, putative
PFIT_0216700	261.085	118.015	289.526	320.196	247.206	94.7578	204.941	164.137	154.612	267.71	313.375	314.359	343.037	309.62	7.95584	-0.788317	1.10698	4.97927	TRUE	0.0236254	1	clathrin coat assembly protein, putative
PFIT_1333200	130.01	24.2973	19.1058	25.9879	49.8502	52.3289	0	17.0976	23.1422	86.0675	96.2032	120.121	110.239	103.158	5.63081	-0.708683	1.76665	10.3932	TRUE	0.0237367	1	conserved Plasmodium protein, unknown function
PFIT_0521000	1187.14	2065.27	1119.52	984.331	1339.07	1343.58	1588.29	1107.93	1346.6	889.198	877.258	694.657	650.733	777.961	10.3851	-0.00328808	-0.778378	5.07548	TRUE	0.0239099	1	conserved Plasmodium protein, unknown function
PFIT_1141100	968.68	246.444	111.695	204.374	382.798	35.3574	25.6176	6.83905	22.6047	150.118	193.359	281.645	217.559	210.67	8.57996	-4.09036	3.22924	3.35073	TRUE	0.0240376	1	conserved Plasmodium protein, unknown function
PFIT_1419000	379.373	564.043	407.1	383.722	433.56	528.947	512.352	560.802	534.034	290.228	287.181	305.158	264.249	286.704	8.75792	0.307777	-0.902428	0.987843	TRUE	0.0240849	1	ubiquitin fusion degradation protein UFD1, putative
PFIT_1219300	2389.2	2476.58	2347.44	1958.72	2292.98	3213.28	3074.11	2865.56	3050.98	1971.05	1902.16	1808.97	1664.93	1836.78	11.1627	0.412225	-0.732046	0.631107	TRUE	0.0240935	1	aminophospholipid-transporting P-ATPase
PFIT_0732200	61.808	157.932	52.5409	35.613	76.9735	316.802	51.2352	64.9709	144.336	19.5153	27.6227	19.4238	22.372	22.2334	6.26088	0.955284	-2.74139	2.89836	TRUE	0.0243579	1	Plasmodium exported protein, unknown function
PFIT_1233400	50.0858	10.4131	12.1248	22.7795	23.8508	16.9715	0	10.2586	9.0767	60.5475	60.9604	68.4945	63.5494	63.3879	4.57526	-0.973553	2.38442	3.43857	TRUE	0.0244171	1	homocysteine S-methyltransferase, putative
PFIT_1439100	2884.73	3722.69	3120.49	2658.46	3096.59	3984.07	3817.02	4376.99	4059.36	2382.37	2656.06	2447.4	2391.86	2469.42	11.5961	0.392613	-0.718801	0.95606	TRUE	0.0245823	1	HSP40, subfamily A, putative
PFIT_0733100	50.0858	232.559	66.5028	51.9757	100.281	571.375	51.2352	37.6148	220.075	8.50667	9.04881	17.3792	10.0512	11.2465	6.64582	1.15265	-4.30743	2.58448	TRUE	0.0246531	1	stevor, pseudogene
PFIT_1024000	51.1514	36.4459	14.6967	18.9294	30.3059	74.9577	51.2352	51.2928	59.1619	12.0094	14.7639	13.29	14.9146	13.7445	4.9079	1.00944	-2.1359	1.60281	TRUE	0.0247036	1	conserved Plasmodium protein, unknown function
PFIT_0401800	145.995	109.338	106.184	123.843	121.34	99.0007	51.2352	157.298	102.511	251.697	239.555	293.913	238.959	256.031	6.92277	-0.119846	1.19714	2.11258	TRUE	0.0247602	1	regulator of chromosome condensation, putative
PFIT_1121400	192.884	91.9825	63.196	75.7177	105.945	59.4004	51.2352	30.7757	47.1371	130.602	132.398	141.078	122.884	131.741	6.72201	-1.17063	1.49006	3.58148	TRUE	0.0248554	1	conserved Plasmodium protein, unknown function
PFIT_1010100	1374.69	2389.81	1323.07	935.563	1505.79	1200.74	1511.44	1737.12	1483.1	810.636	957.269	840.335	806.364	853.651	10.5545	-0.0225894	-0.794441	5.48729	TRUE	0.0248874	1	eukaryotic translation initiation factor 2 beta subunit, putative
PFIT_1007300	1515.36	1770.23	597.79	607.667	1122.76	3165.19	333.029	417.182	1305.13	199.657	223.363	226.441	170.87	205.083	10.1325	0.223739	-2.67626	3.78386	TRUE	0.0248978	1	transcription factor with AP2 domain(s)
PFIT_0615000	74.5958	105.867	33.4351	26.3087	60.0516	162.644	51.2352	34.1952	82.6915	25.0196	21.9076	25.0465	19.4539	22.8569	5.89519	0.551805	-1.93321	4.40048	TRUE	0.0249833	1	pyridoxine kinase
PFIT_1417200	963.352	225.617	207.592	306.4	425.74	111.729	102.47	153.879	122.693	370.791	387.67	469.238	447.764	418.866	8.73332	-1.77176	1.7488	4.37479	TRUE	0.0249926	1	metacaspase-like protein
PFIT_0536500	8.52524	27.7683	19.1058	14.4377	17.4593	94.7578	0	17.0976	37.2851	3.00236	3.33377	3.06692	2.91808	3.08028	4.12126	1.22243	-3.72105	2.57059	TRUE	0.025006	1	rifin
PFIT_0529300	5040.55	2646.67	5836.08	6936.52	5114.95	2889.41	3688.94	3959.81	3512.72	5756.52	6029.37	5704.47	5694.8	5796.29	12.3211	-0.545085	0.724901	6.4437	TRUE	0.0250365	1	acyl-CoA synthetase
PFIT_1365400	866.377	1443.95	978.803	884.55	1043.42	869.792	819.764	1025.86	905.137	539.924	570.075	500.93	480.187	522.779	10.0257	-0.195088	-0.800639	2.18252	TRUE	0.0250785	1	rhoptry protein
PFIT_0206100	4922.26	1745.93	2191.65	3661.4	3130.31	858.477	1408.97	1425.94	1231.13	1736.86	2559.86	3231	2570.18	2524.48	11.6122	-1.35495	1.04448	6.08318	TRUE	0.0251094	1	merozoite surface protein 2
PFIT_0529200	517.908	1697.34	560.681	526.495	825.605	3593.72	256.176	263.303	1371.07	97.0762	116.682	101.208	81.3821	99.0871	9.68906	0.735582	-3.79406	2.84213	TRUE	0.0251147	1	zinc finger protein, putative
PFIT_1004000	433.722	1570.64	320.756	274.316	649.86	666.133	256.176	253.045	391.785	64.0503	68.5805	53.1599	47.662	58.3632	9.34317	-0.720138	-2.75618	2.47869	TRUE	0.0251417	1	RNA binding protein, putative
PFIT_0911200	24.5101	0	5.14386	9.62514	9.81977	0	25.6176	0	8.5392	21.5169	28.0989	43.448	50.2559	35.8299	3.30371	-2.48567	4.34565	10.6051	TRUE	0.0253736	1	phosphatidylinositol N-acetylglucosaminyltransferase, putative
PFIT_0317800	120.419	242.973	152.846	114.86	157.774	181.03	230.559	170.976	194.188	93.073	80.4868	78.7175	77.8156	82.5232	7.2956	0.26982	-1.19889	1.98817	TRUE	0.0254642	1	proteasome regulatory protein, putative
PFIT_1238500	4109.17	1851.8	3860.1	4292.49	3528.39	2599.48	2894.79	3204.09	2899.45	4879.83	4679.19	4725.1	4920.54	4801.16	11.7855	-0.284255	0.727964	5.23264	TRUE	0.0256054	1	acyl-CoA synthetase (ACS11)
PFIT_1117700	76.7272	12.1486	9.55288	14.1169	28.1364	4.24289	0	3.41952	2.55414	26.0204	26.1939	40.3811	36.3139	32.2273	4.80779	-2.97329	3.17591	3.87836	TRUE	0.0256904	1	conserved Plasmodium protein, unknown function
PFIT_0924100	3300.33	2375.92	3661.33	4461.57	3449.79	1667.45	2613	2677.49	2319.31	3741.94	3851.46	3897.54	3854.46	3836.35	11.7529	-0.581232	0.733874	3.97279	TRUE	0.0257077	1	patatin-like phospholipase, putative
PFIT_0629500	817.357	426.937	398.649	311.534	488.619	825.949	563.587	598.416	662.651	404.317	357.666	356.274	366.706	371.241	8.93057	0.461064	-0.855444	5.44008	TRUE	0.0259142	1	conserved Plasmodium protein, unknown function
PFIT_1026600	273.873	387.021	537.901	505.32	426.029	632.19	794.146	858.3	761.545	424.833	441.487	407.389	408.207	420.479	8.73759	0.82888	-0.850611	2.75582	TRUE	0.0259446	1	mitochondrial ribosomal protein S22 precursor, putative
PFIT_0810800	2509.62	3891.03	2893.05	2621.89	2978.9	3104.38	4150.05	3590.5	3614.98	2143.18	2161.24	2221.47	2244.33	2192.55	11.5401	0.274303	-0.716013	1.9367	TRUE	0.0259775	1	tyrosine--tRNA ligase (TyrRS)
PFIT_0205200	1547.33	1435.27	1287.07	1307.09	1394.19	1798.98	1434.59	1378.07	1537.21	897.204	915.835	978.347	862.78	913.541	10.4449	0.146783	-0.756382	0.770631	TRUE	0.0259829	1	proteasome 26S regulatory subunit, putative
PFIT_1315300	1266	982.303	1065.15	1135.12	1112.14	739.677	563.587	567.641	623.635	1281.01	1126.34	1006.46	998.309	1103.03	10.1193	-0.818987	0.806853	1.24149	TRUE	0.0260086	1	inositol polyphosphate kinase, putative (IPK2)
PFIT_1226800	413.474	557.101	276.666	273.033	380.069	782.105	256.176	341.952	460.078	228.179	230.983	185.037	197.133	210.333	8.56712	0.322457	-1.1731	4.57886	TRUE	0.0260172	1	DNA helicase 60
PFIT_1303400.2	142.798	53.8011	35.6396	69.9427	75.5453	46.6718	0	34.1952	26.9557	90.0707	95.7269	109.387	130.341	106.381	6.23587	-1.12876	1.62636	5.83601	TRUE	0.0261241	1	CorA-like Mg2 transporter protein, putative
PFIT_1402200	141.732	491.152	191.793	164.269	247.236	670.376	179.323	136.781	328.827	82.0644	86.6781	62.8718	74.5732	76.5469	7.94763	0.436027	-2.12538	3.56995	TRUE	0.0263973	1	aminopeptidase, putative
PFIT_0209100	6051.85	6334.64	6286.53	6143.73	6204.19	8177.46	9401.66	9208.77	8929.3	5166.55	5451.19	5721.33	5739.22	5519.58	12.599	0.524436	-0.693107	0.243329	TRUE	0.0265141	1	ATP-dependent RNA helicase UAP56
PFIT_0315400	92.712	57.2721	26.0867	17.6461	48.4292	120.215	51.2352	13.6781	61.7095	9.00707	20.4789	14.8234	15.8873	15.0492	5.5875	0.411861	-2.0871	5.68892	TRUE	0.02652	1	conserved Plasmodium protein, unknown function
PFIT_1144600	56.4797	135.37	97.3659	93.3638	95.645	152.744	281.794	229.108	221.215	88.0691	95.7269	80.7622	102.133	91.6728	6.57521	1.1629	-1.21931	2.40509	TRUE	0.0265409	1	carbohydrate kinase, putative
PFIT_0826500	67.1363	159.668	86.3434	85.022	99.5423	196.587	307.411	129.942	211.313	89.5703	80.4868	85.8737	83.6517	84.8956	6.62812	1.01663	-1.2372	3.1449	TRUE	0.0266851	1	lipoate-protein ligase (LipB)
PFIT_1368400	439.05	255.121	380.646	312.496	346.828	332.359	256.176	311.177	299.904	640.503	521.021	601.627	554.436	579.397	8.43946	-0.181078	0.919969	1.69984	TRUE	0.0267559	1	conserved Plasmodium protein, unknown function
PFIT_0812300	257.888	126.693	67.605	140.527	148.178	168.301	25.6176	37.6148	77.1778	214.668	186.691	240.242	198.105	209.927	7.20732	-0.703025	1.20932	10.6787	TRUE	0.0268015	1	conserved Plasmodium protein, unknown function
PFIT_1332100	1267.06	1836.18	1341.81	1380.89	1456.49	2012.54	1793.23	1826.03	1877.27	1043.32	1141.58	1150.09	1163.02	1124.5	10.5076	0.369797	-0.742256	1.0986	TRUE	0.0268409	1	translation initiation factor 6, putative
PFIT_0918700	216.328	227.353	90.0176	77.0011	152.675	312.559	153.706	191.493	219.253	106.083	95.2507	107.853	107.321	104.127	7.24295	0.591074	-1.13177	5.68704	TRUE	0.0270063	1	DNA helicase, putative
PF_apicoplast_genome_102900	116.156	15.6197	20.208	25.0254	44.2524	19.8001	25.6176	3.41952	16.2791	59.0463	40.4815	78.7175	76.8429	63.7721	5.46303	-1.64263	2.17472	7.76533	TRUE	0.0270824	1	apicoplast ribosomal protein S12
PFIT_0919500	474.216	29.5038	46.6622	63.5259	153.477	8.48577	25.6176	0	11.3678	98.077	124.302	134.433	147.201	126.003	7.2613	-4.26943	3.9855	5.88415	TRUE	0.0272061	1	protein disulfide isomerase
PFIT_1253100	28.7727	5.20655	16.1664	36.5755	21.6803	2.82859	25.6176	13.6781	14.0414	53.542	51.9116	66.4499	62.5767	58.62	4.45777	-1.17023	2.58585	4.35619	TRUE	0.0272395	1	Plasmodium exported protein, unknown function
PFIT_0731300	10.6565	27.7683	19.8406	17.3252	18.8977	148.501	25.6176	17.0976	63.7388	5.00393	5.71504	6.64499	5.51194	5.71897	4.23678	1.81214	-3.53343	1.6323	TRUE	0.0274602	1	rifin
PFIT_1351200	235.51	393.963	176.361	162.665	242.125	220.63	230.559	143.62	198.27	367.789	355.761	425.79	417.286	391.657	7.91098	-0.312587	1.01511	4.35712	TRUE	0.0275175	1	conserved Plasmodium protein, unknown function
PFIT_1208300	92.712	72.8918	42.988	27.2712	58.9657	125.872	230.559	106.005	154.145	72.0565	51.4354	44.9815	47.0136	53.8717	5.86718	1.31007	-1.42626	4.03523	TRUE	0.0275402	1	conserved Plasmodium protein, unknown function
PFIT_0933700	91.6463	107.602	26.8216	20.2128	61.5707	140.015	25.6176	30.7757	65.4695	15.5122	15.2401	18.4015	10.3754	14.8823	5.93391	0.203061	-2.24309	4.61748	TRUE	0.0275562	1	calcyclin binding protein, putative
PFIT_1037200.1	2493.63	2657.08	3318.89	4507.45	3244.26	1647.65	1537.06	1826.03	1670.25	2386.87	2546.53	3235.09	2970.61	2784.77	11.6642	-0.953221	0.732346	3.45473	TRUE	0.0275648	1	antigen UB05
PFIT_0309500	4671.83	9547.09	5781.7	4828.93	6207.39	5133.89	4892.96	4496.67	4841.18	2498.96	3129.94	3157.39	2802.66	2897.24	12.5994	-0.358383	-0.740574	4.2486	TRUE	0.0275754	1	60S acidic ribosomal protein P2
PFIT_0921100.1	94.8433	64.2142	62.0937	52.9383	68.5224	169.715	204.941	126.522	167.06	63.0495	71.438	60.316	60.6313	63.8587	6.09488	1.25165	-1.34983	1.07068	TRUE	0.0275838	1	ubiquitin conjugating enzyme, putative
PFIT_0100900	35.1666	3.47104	13.5945	17.0044	17.3091	12.7287	0	3.41952	5.38273	43.0338	51.4354	57.7603	46.6893	49.7297	4.12152	-1.19311	2.70752	3.72584	TRUE	0.0277496	1	lysophospholipase, putative
PFIT_0819300	115.091	8.67759	9.9203	19.5711	38.3149	5.65718	0	0	1.88573	30.524	31.4327	41.4034	39.5562	35.7291	5.25693	-3.6745	3.57671	5.62699	TRUE	0.0277623	1	conserved Plasmodium protein, unknown function
PFIT_1007800	54.3484	10.4131	6.98095	6.7376	19.62	1.4143	0	0	0.471432	23.5185	17.6214	16.868	18.157	19.0412	4.28594	-4.51881	4.48381	3.03826	TRUE	0.0278308	1	endonuclease, putative
PFIT_0819800	2.13131	13.8841	4.04161	3.20838	5.81636	4.24289	0	0	1.4143	33.5263	22.8602	39.3588	37.9351	33.4201	2.47948	-1.28217	3.86545	2.89213	TRUE	0.0278725	1	adenylate kinase 2
PFIT_1123600	87.3837	5.20655	6.98095	11.871	27.8606	4.24289	0	0	1.4143	25.52	28.5752	27.6023	35.017	29.1786	4.79556	-3.57755	3.64918	5.92052	TRUE	0.0280011	1	conserved Plasmodium protein, unknown function
PFIT_0811400	15.9848	12.1486	0.367419	0.641676	7.28564	42.4289	0	3.41952	15.2828	1.00079	0	0.511153	1.29693	0.702216	2.83373	1.28308	-4.60723	5.81574	TRUE	0.028057	1	Plasmodium RNA of unkown function RUF6-4
PFIT_1346000	1.06565	1.73552	1.10226	1.60419	1.3769	0	0	0	0	16.0126	18.0976	20.4461	15.8873	17.6109	0.449418	-31.7503	35.4391	0.0696346	TRUE	0.0281187	1	6-cysteine protein
PFIT_0727600	36.2323	12.1486	12.4922	12.8335	18.4267	14.143	0	3.41952	5.85416	43.5342	49.0541	59.2937	53.174	51.264	4.19777	-1.15015	2.63229	2.65547	TRUE	0.0281716	1	alpha/beta hydrolase, putative
PFIT_1210800	1451.42	1317.26	1740.83	1966.09	1618.9	1059.31	1178.41	1094.25	1110.65	2028.59	1857.86	1745.59	1842.93	1868.74	10.6616	-0.55041	0.756631	1.25881	TRUE	0.0282547	1	conserved Plasmodium protein, unknown function
PFIT_0419700	5.32827	5.20655	7.34837	5.77508	5.91457	72.1291	51.2352	3.41952	42.2613	7.0055	3.33377	3.57807	7.78156	5.42472	2.57395	2.80948	-2.94037	2.85898	TRUE	0.0282914	1	rifin, pseudogene
PFIT_1321700	370.848	50.33	31.598	65.4509	129.557	11.3144	0	17.0976	9.47066	85.0667	87.6306	139.545	120.938	108.295	7.01633	-3.47896	3.22149	4.189	TRUE	0.0283383	1	DHHC-type zinc finger protein, putative
PFIT_0916900	100.172	182.229	37.1093	34.9713	88.6204	121.629	25.6176	64.9709	70.7393	13.0102	17.6214	18.9127	25.6143	18.7896	6.45984	-0.205619	-2.02057	4.42013	TRUE	0.0284393	1	conserved Plasmodium protein, unknown function
PFIT_0534600	18.1161	38.1814	13.2271	16.3627	21.4718	48.086	0	6.83905	18.3084	80.5632	86.6781	100.697	102.457	92.5989	4.39343	0.212081	1.92755	5.64284	TRUE	0.0284403	1	conserved Plasmodium protein, unknown function
PFIT_1403800	54.3484	90.2469	45.9273	57.7508	62.0684	80.6148	76.8528	47.8733	68.447	171.635	173.356	184.015	178.003	176.752	5.94437	0.127516	1.3937	1.46203	TRUE	0.0284427	1	conserved Plasmodium protein, unknown function
PFIT_1034100	163.045	29.5038	16.5338	28.2337	59.3291	2.82859	0	6.83905	3.22255	30.524	41.9103	48.0484	56.7405	44.3058	5.88773	-3.85874	3.44075	3.61174	TRUE	0.0284862	1	ADP-ribosylation factor, putative
PFIT_0409000	176.899	166.61	307.162	351.638	250.577	255.987	409.882	324.855	330.241	154.621	181.452	161.013	143.635	160.18	7.97521	0.34979	-1.00166	3.42483	TRUE	0.0284941	1	exosome complex component RRP4, putative
PF_apicoplast_genome_104700	0	0	0	0	0	0	0	0	0	13.0102	22.3839	16.868	21.075	18.3343	-35.6106	2.86702	36.9403	0.0600624	TRUE	0.0287183	1	hypothetical protein
PFIT_1408100	369.782	1022.22	670.539	935.563	749.526	475.203	1204.03	1429.36	1036.2	429.837	593.888	552.556	463.327	509.902	9.54947	0.455704	-1.01115	7.19867	TRUE	0.0288325	1	fibrillarin, putative
PF_apicoplast_genome_102300	0	0	0	0	0	1.4143	0	0	0.471432	29.0228	23.8127	33.2249	24.6416	27.6755	-32.7252	32.4517	5.06386	0.600914	TRUE	0.0288429	1	apicoplast ribosomal protein S8
PFIT_1304100	206.737	232.559	262.337	265.975	241.902	520.461	614.823	564.221	566.502	247.694	303.373	320.493	334.283	301.461	7.92004	1.21493	-0.898974	0.780225	TRUE	0.0288441	1	DNA-directed RNA polymerase 2, putative
PFIT_1113900	2424.36	3208.97	3125.63	3821.5	3145.12	4124.09	3868.26	4592.42	4194.92	2370.86	2641.78	2744.38	2602.93	2589.99	11.6191	0.417529	-0.697891	1.53885	TRUE	0.028849	1	protein tyrosine phosphatase
PFIT_0816200	1492.98	2353.36	1833.79	1608.36	1822.12	1832.93	1870.09	1511.43	1738.15	1036.81	1145.39	1098.47	892.285	1043.24	10.8308	-0.0717435	-0.732293	2.02865	TRUE	0.0289056	1	conserved Plasmodium protein, unknown function
PFIT_0710500	3.19696	3.47104	0	0	1.667	16.9715	25.6176	3.41952	15.3362	0.500393	0.476253	0	0	0.244161	0.621196	3.22152	-5.91796	5.17646	TRUE	0.0289317	1	unspecified product
PFIT_1416600	398.555	848.668	182.24	138.923	392.096	586.933	307.411	379.567	424.637	165.13	158.116	120.121	98.5664	135.483	8.61186	0.133459	-1.66359	5.14271	TRUE	0.0289427	1	conserved Plasmodium protein, unknown function
PFIT_0515600	26.6414	1.73552	2.57193	8.98346	9.98307	5.65718	0	3.41952	3.02557	38.5302	38.1003	43.9591	39.8805	40.1175	3.3162	-1.23672	3.24665	4.01887	TRUE	0.0289708	1	amino acid transporter, putative
PFIT_0936400	6627.31	730.653	483.156	968.931	2202.51	94.7578	25.6176	99.1662	73.1805	1018.3	1126.34	1472.12	1425	1260.44	11.1049	-4.86952	4.06434	2.77297	TRUE	0.0290019	1	cytoadherence linked asexual protein 9
PFIT_1436900.1	74.5958	112.809	42.988	41.3881	67.9452	158.401	25.6176	51.2928	78.4372	29.5232	23.3364	25.5576	25.2901	25.9268	6.07565	0.354611	-1.73407	3.92367	TRUE	0.0290053	1	ataxin-2 like protein, putative
PFIT_1303700	102.303	67.6852	36.007	34.9713	60.2416	155.573	25.6176	23.9367	68.3756	18.5145	17.1451	16.868	11.9966	16.1311	5.90748	0.294813	-2.19177	3.81377	TRUE	0.0290163	1	small heat shock protein, putative
PFIT_1201400	7.45958	1.73552	5.8787	8.34179	5.8539	2.82859	0	0	0.942864	25.52	25.7177	34.2472	31.4505	29.2338	2.57658	-1.91733	4.21039	1.68728	TRUE	0.0291025	1	conserved Plasmodium membrane protein, unknown function
PFIT_0421000	71.3989	12.1486	8.45063	17.6461	27.4111	8.48577	0	3.41952	3.96843	40.0314	34.2902	46.0038	36.9624	39.3219	4.77041	-2.26791	2.7946	4.24647	TRUE	0.0291573	1	serpentine receptor, putative
PFIT_1249900	19.1818	3.47104	8.45063	10.2668	10.3426	7.07148	0	3.41952	3.497	45.5357	40.4815	41.9145	41.8259	42.4394	3.37904	-1.08243	3.11069	1.68991	TRUE	0.0292652	1	conserved Plasmodium protein, unknown function
PFIT_0310400	1674.14	1895.19	1748.55	1323.14	1660.25	2278.43	1998.17	2144.04	2140.21	1500.18	1348.75	1163.38	1188.63	1300.24	10.6967	0.370553	-0.722718	1.33384	TRUE	0.0293315	1	DEAD box helicase, putative
PFIT_0813500	4899.88	4949.7	5499.52	5844.06	5298.29	7893.18	6558.11	6736.46	7062.58	4566.08	4492.5	4233.88	4315.85	4402.08	12.3714	0.416027	-0.683496	0.559604	TRUE	0.029411	1	RNA helicase, putative
PFIT_0510800	5.32827	24.2973	11.7574	13.796	13.7947	29.7002	0	23.9367	17.879	78.5616	85.7256	95.5856	103.754	90.9067	3.76037	0.747108	1.99901	3.44314	TRUE	0.0294418	1	conserved Plasmodium protein, unknown function
PFIT_0718600	554.141	607.431	528.348	469.707	539.907	629.361	537.97	574.48	580.604	329.759	330.044	339.405	301.86	325.267	9.07547	0.116064	-0.846177	0.441228	TRUE	0.029549	1	ferrodoxin reductase-like protein
PFIT_1022700	423.065	503.3	498.22	444.681	467.317	582.69	717.293	742.036	680.673	365.787	373.383	380.809	393.293	378.318	8.86799	0.535067	-0.839549	0.484722	TRUE	0.0295563	1	orotidine monophosphate decarboxylase
PFIT_0917000	805.635	886.85	1007.09	878.775	894.589	562.89	512.352	557.382	544.208	1018.8	931.551	931.32	949.35	957.755	9.8054	-0.708372	0.806478	0.346129	TRUE	0.029611	1	conserved Plasmodium protein, unknown function
PFIT_0810200	1240.42	970.155	1156.63	1074.49	1110.42	1642	1255.26	1737.12	1544.79	836.657	947.268	967.612	974.316	931.463	10.1172	0.488457	-0.742268	1.04976	TRUE	0.0296817	1	Rab GTPase 18
PFIT_0833400	6431.23	3913.59	9596.24	10023.6	7491.17	1042.34	2408.06	2954.47	2134.95	3960.11	4661.57	4164.36	3644.69	4107.68	12.8712	-1.81696	0.949836	7.44585	TRUE	0.0297011	1	tryptophan/threonine-rich antigen
PFIT_0912500	1037.95	1122.88	924.793	892.892	994.628	1185.18	1434.59	1275.48	1298.42	771.605	743.431	794.843	744.111	763.498	9.95723	0.376811	-0.757587	0.548671	TRUE	0.0298168	1	conserved Plasmodium protein, unknown function
PFIT_0710400	666.034	1400.56	813.097	631.088	877.696	1142.75	486.735	889.076	839.52	509.9	529.594	396.143	365.409	450.262	9.77577	-0.0293731	-0.931927	5.58949	TRUE	0.0298665	1	regulator of chromosome condensation, putative
PFIT_0310600	203.54	150.99	236.985	231.324	205.71	227.702	204.941	160.718	197.787	350.775	391.48	384.898	455.221	395.594	7.68879	-0.0635501	1.0028	1.41671	TRUE	0.0301019	1	sybindin-like protein, putative
PFIT_0520000	1503.64	3057.98	2375.73	2295.6	2308.24	1722.61	1870.09	1757.63	1783.44	1092.86	1141.1	1084.16	1002.2	1080.08	11.1722	-0.37492	-0.720427	2.90767	TRUE	0.0301855	1	conserved protein, unknown function
PFIT_1430600	988.928	1195.77	906.422	653.868	936.247	1640.58	1178.41	1176.32	1331.77	877.188	855.351	734.015	718.821	796.344	9.86904	0.52009	-0.751952	2.95349	TRUE	0.0303655	1	rRNA (adenosine-2'-O-)-methyltransferase, putative
PFIT_1144700	994.256	532.804	913.77	698.785	784.904	2189.33	1332.12	1333.61	1618.35	815.64	909.644	1094.89	1082.61	975.696	9.61754	1.05578	-0.742967	4.72774	TRUE	0.0303927	1	40S ribosomal protein S21e, putative
PFIT_1445500	561.6	334.955	353.824	443.398	423.444	663.305	768.528	913.013	781.615	359.782	415.769	506.552	486.671	442.194	8.72645	0.883807	-0.821615	2.54617	TRUE	0.0305482	1	apicoplast 1-acyl-sn-glycerol-3-phosphate acyltransferase, putative
PFIT_0918500	18.1161	10.4131	12.8597	16.0419	14.3577	5.65718	51.2352	10.2586	22.3837	87.0683	61.9129	75.6506	60.6313	71.3158	3.85074	-0.100539	2.40568	2.87591	TRUE	0.0305662	1	conserved Plasmodium protein, unknown function
PFIT_1001700	9191.27	8596.02	14449.5	15247.2	11871	5463.42	8581.9	9273.75	7773.02	12059.5	12617.9	13252.7	12009.2	12484.8	13.5354	-0.613313	0.685834	5.30904	TRUE	0.0307279	1	PF70 protein
PFIT_0410500	473.151	114.544	83.0366	90.4763	190.302	66.4719	25.6176	23.9367	38.6754	184.144	151.925	198.838	188.703	180.903	7.57057	-2.19304	2.12154	4.68219	TRUE	0.0307337	1	DNA polymerase alpha
PFIT_1005100	1285.18	1660.89	712.792	544.462	1050.83	1179.52	666.058	752.295	865.958	460.361	480.063	378.764	350.818	417.502	10.0356	-0.262688	-1.06741	5.12423	TRUE	0.0308139	1	regulator of nonsense transcripts, putative
PFIT_1024500	3463.38	2920.88	3149.88	3773.7	3326.96	1117.29	1613.91	2150.88	1627.36	2669.09	2862.28	2586.94	2577.64	2673.99	11.7002	-1.03355	0.718147	2.96036	TRUE	0.0309951	1	formin 2, putative
PFIT_1442000	120.419	229.088	98.4682	78.9261	131.725	816.048	128.088	119.683	354.607	33.5263	38.5765	49.5818	39.232	40.2292	7.03976	1.44381	-3.15345	1.99892	TRUE	0.031078	1	major facilitator superfamily, putative
PFIT_0717200	95.9089	170.081	104.714	87.2679	114.493	178.201	256.176	157.298	197.225	80.0628	97.1557	79.2287	74.5732	82.7551	6.83165	0.737592	-1.1987	1.80839	TRUE	0.0311182	1	conserved Plasmodium protein, unknown function
PFIT_1347100	72.4645	6.94207	15.0642	25.3462	29.9542	25.4573	0	0	8.48577	66.0518	51.9116	58.7826	55.1194	57.9663	4.90503	-1.2982	2.25021	9.80403	TRUE	0.0311318	1	conserved Plasmodium protein, unknown function
PFIT_0704200	764.075	131.899	108.388	186.086	297.612	70.7148	0	10.2586	26.9911	187.147	202.884	213.151	220.477	205.915	8.21687	-3.22338	2.69244	5.8928	TRUE	0.031133	1	origin recognition complex subunit 2, putative
PFIT_0934100	657.509	751.479	681.562	584.567	668.779	831.606	768.528	636.031	745.388	433.84	447.202	409.945	413.395	426.095	9.38459	0.155389	-0.804976	0.665105	TRUE	0.0311352	1	mitochondrial-processing peptidase subunit beta, putative (MAS1)
PFIT_1459200	2316.73	2733.44	3267.09	3772.09	3022.34	1823.03	1870.09	2082.49	1925.2	3197.01	3133.27	3136.95	3170.34	3159.39	11.5619	-0.649731	0.713283	1.69289	TRUE	0.0312131	1	cysteine proteinase falcipain 1
PFIT_1009100	159.848	334.955	131.168	133.469	189.86	642.09	102.47	99.1662	281.242	56.044	69.0567	44.4703	41.8259	52.8492	7.56702	0.594759	-2.43815	3.12185	TRUE	0.0313152	1	protein phosphatase, putative
PFIT_1237900	4.26262	5.20655	6.61354	8.66262	6.18633	7.07148	0	0	2.35716	45.0353	37.624	32.7138	37.2866	38.1649	2.64854	-0.778944	3.38456	2.26094	TRUE	0.0314038	1	conserved Plasmodium protein, unknown function
PFIT_0709500	4588.71	8675.86	4979.62	4420.18	5666.09	7183.21	5533.4	5956.81	6224.47	3552.79	3781.45	4284.99	3992.26	3902.87	12.4677	0.138607	-0.675952	4.64417	TRUE	0.0315212	1	60S ribosomal protein L34a, putative
PFIT_1212100	2063.11	1827.5	2215.9	1805.35	1977.97	2064.87	3407.14	3111.77	2861.26	1791.41	1730.23	1716.96	1751.5	1747.52	10.9499	0.523683	-0.702534	1.86708	TRUE	0.0315445	1	glycerol-3-phosphate acyltransferase
PFIT_1349600	90.5807	67.6852	99.203	75.0761	83.1362	70.7148	102.47	51.2928	74.826	187.647	180.5	182.482	150.119	175.187	6.38052	-0.271146	1.34316	1.06527	TRUE	0.0317205	1	ubiquitin-activating enzyme e1, putative
PFIT_1474300	961.221	885.114	497.852	486.39	707.644	858.477	614.823	495.831	656.377	367.288	390.528	378.253	375.46	377.882	9.4641	-0.0941839	-0.80813	4.88432	TRUE	0.0317398	1	DnaJ protein, putative
PF_apicoplast_genome_103100	1473.8	288.096	411.876	573.658	686.858	297.002	230.559	229.108	252.223	597.969	567.218	843.402	838.787	711.844	9.42384	-1.43471	1.48632	5.09769	TRUE	0.0317782	1	elongation factor Tu, putative
PFIT_1324600	1577.17	192.643	131.903	227.795	532.377	21.2144	0	41.0343	20.7496	332.261	324.805	325.093	301.211	320.842	9.05611	-4.51691	3.78651	3.66844	TRUE	0.0318682	1	conserved Plasmodium protein, unknown function
PFIT_0406200	18.1161	5.20655	4.04161	5.77508	8.28484	1.4143	0	3.41952	1.61127	24.0188	30.4802	35.7807	32.0989	30.5947	3.03936	-2.00833	3.90424	1.42039	TRUE	0.0320263	1	conserved Plasmodium protein, unknown function
PFIT_0902400	1378.96	1041.31	2104.57	2347.25	1718.02	1138.51	1434.59	1251.55	1274.88	2094.14	2078.37	2049.21	2188.56	2102.57	10.7482	-0.443197	0.73299	4.89308	TRUE	0.0320608	1	serine/threonine protein kinase, FIKK family
PFIT_0816000	407.08	93.718	53.6431	69.9427	156.096	18.3858	0	23.9367	14.1075	111.588	96.6794	123.699	127.099	114.766	7.28488	-3.1865	2.74422	4.04069	TRUE	0.0321451	1	conserved Plasmodium protein, unknown function
PFIT_0514700	361.257	300.245	305.325	231.645	299.618	637.847	204.941	396.665	413.151	234.184	238.127	236.664	223.72	233.173	8.22564	0.539614	-0.900065	4.01837	TRUE	0.032326	1	ribose 5-phosphate epimerase, putative
PFIT_0322100	5683.14	7702.23	5290.46	4774.71	5862.63	8525.37	6942.37	6093.59	7187.11	3883.05	4326.28	4979.65	4877.74	4516.68	12.517	0.29509	-0.67105	2.81936	TRUE	0.0323271	1	peptidyl-prolyl cis-trans isomerase
PFIT_0101100	85.2524	664.703	174.156	213.999	284.528	506.318	204.941	126.522	279.26	58.0455	72.3905	56.738	55.4436	60.6544	8.15042	-0.0107143	-2.21723	3.86832	TRUE	0.0324531	1	serine/threonine protein kinase, FIKK family
PFIT_0908600	36.2323	1.73552	4.40902	3.52922	11.4765	1.4143	0	0	0.471432	25.52	15.7164	21.4684	21.075	20.945	3.51285	-3.76644	4.64207	3.85289	TRUE	0.0325721	1	conserved Plasmodium protein, unknown function
PFIT_1341900	270.676	166.61	236.618	222.982	224.222	432.774	486.735	447.957	455.822	184.645	204.789	266.311	303.156	239.725	7.811	1.01181	-0.917135	1.94757	TRUE	0.0327383	1	transcription activator, putative
PFIT_0619600	119.353	20.8262	24.9845	29.8379	48.7505	16.9715	0	13.6781	10.2165	51.04	54.7691	57.7603	65.4948	57.2661	5.60372	-1.84489	2.08107	5.11011	TRUE	0.0327564	1	DnaJ protein, putative
PFIT_0825200	232.313	152.726	188.853	151.115	181.252	349.331	384.264	530.026	421.207	184.645	193.835	262.221	243.822	221.131	7.50192	1.22504	-0.938067	2.01747	TRUE	0.0330692	1	small nuclear ribonucleoprotein G, putative
PFIT_bin11100	36.2323	154.461	95.5288	86.3054	93.1319	8.48577	0	0	2.82859	20.0157	32.8615	22.4907	17.8327	23.3002	6.53771	-4.29558	2.29922	5.26279	TRUE	0.0331418	1	erythrocyte membrane protein 1, PfEMP1 (IT4_var30)
PFIT_1105500.2	26.6414	26.0328	8.08321	4.49173	16.3123	83.4434	0	37.6148	40.3527	7.50589	7.1438	8.17845	7.78156	7.65242	4.00238	1.4999	-2.56633	4.24768	TRUE	0.0332501	1	RNA polymerase subunit, putative
PFIT_1223600	96.9746	64.2142	23.1474	21.1753	51.3779	108.901	0	27.3562	45.419	10.0079	11.9063	6.64499	9.07848	9.40941	5.67617	-0.00107059	-2.44087	5.0273	TRUE	0.033308	1	50S ribosomal protein L24, putative,mitochondrial ribosomal protein L24-2 precursor, putative
PFIT_1115400	5.32827	0	7.71579	6.09592	4.785	1.4143	0	0	0.471432	18.0141	24.7652	25.5576	27.2354	23.8931	2.30303	-2.57194	4.84763	2.7511	TRUE	0.0333123	1	conserved Plasmodium protein, unknown function
PFIT_1137400.2	62.8736	5.20655	11.0226	14.1169	23.3049	1.4143	0	6.83905	2.75111	26.0204	20.9551	37.8253	38.9078	30.9272	4.53996	-2.80357	3.21482	4.53274	TRUE	0.0333238	1	conserved Plasmodium protein, unknown function
PFIT_1021100	591.438	432.144	430.247	382.118	458.987	606.733	614.823	906.174	709.243	377.796	399.1	427.835	424.095	407.207	8.84143	0.640927	-0.812688	1.89623	TRUE	0.033453	1	deoxyribose-phosphate aldolase, putative
PFIT_1358500	2350.83	2818.48	2901.5	2777.81	2712.16	3947.3	3202.2	3740.96	3630.15	2217.74	2269.35	2333.92	2249.52	2267.63	11.4053	0.424644	-0.682966	0.584348	TRUE	0.0335174	1	rRNA associated RNA binding protein, putative
PFIT_1404000	203.54	67.6852	62.0937	81.172	103.623	43.8432	25.6176	20.5171	29.9926	91.0715	91.9169	107.853	82.679	93.3802	6.6928	-1.69219	1.54416	4.01547	TRUE	0.0335792	1	conserved Plasmodium protein, unknown function
PFIT_1218600	83.1211	182.229	98.8356	71.8677	109.013	175.373	204.941	116.264	165.526	70.5554	80.0105	62.8718	59.3344	68.193	6.75852	0.570439	-1.23778	2.84681	TRUE	0.033641	1	conserved Plasmodium protein, unknown function
PFIT_1245200	56.4797	12.1486	26.8216	16.3627	27.9532	14.143	0	3.41952	5.85416	43.5342	42.8628	53.1599	45.7166	46.3184	4.80524	-1.74981	2.47802	3.28378	TRUE	0.03378	1	conserved Plasmodium protein, unknown function
PFIT_1401500	9.59089	67.6852	20.5754	8.66262	26.6285	42.4289	25.6176	47.8733	38.6399	3.50275	9.52507	7.15614	11.3481	7.88301	4.70989	0.628473	-2.35556	4.036	TRUE	0.033852	1	rifin
PFIT_1307800	41.5605	22.5617	14.3293	19.892	24.5859	53.7432	0	6.83905	20.1941	100.079	88.1069	89.9629	98.2421	94.0976	4.60801	0.131312	1.81681	6.06242	TRUE	0.0338897	1	conserved Plasmodium protein, unknown function
PF_apicoplast_genome_104000	0	0	0	0	0	0	0	0	0	18.5145	17.1451	15.3346	17.8327	17.2067	-35.6106	2.86702	36.8485	0.00631613	TRUE	0.0339986	1	probable protein, unknown function
PFIT_1301050	41.5605	22.5617	29.3935	45.2381	34.6885	11.3144	25.6176	23.9367	20.2895	80.0628	64.7704	76.1618	75.5459	74.1352	5.12323	-0.931502	2.02036	1.14377	TRUE	0.034024	1	surface-associated interspersed protein 13.1 (SURFIN 13.1)
PFIT_1204000	3984.48	5583.16	3694.03	2826.26	4021.98	6159.26	4150.05	4821.53	5043.61	2626.06	2972.77	3468.68	3644.04	3177.89	11.9731	0.331967	-0.671191	4.61933	TRUE	0.0340322	1	eukaryotic translation initiation factor 5A
PFIT_0609300	56633.2	11062.2	6256.77	14205.1	22039.3	1716.95	691.676	827.525	1078.72	6742.29	9061.19	13452	10276.2	9882.92	14.4278	-4.34992	3.19286	2.48245	TRUE	0.0341516	1	histone H3
PFIT_1403300	358.06	281.154	200.978	180.311	255.126	322.459	230.559	304.338	285.785	162.127	157.64	139.034	136.826	148.907	7.9913	0.200962	-0.974184	2.23419	TRUE	0.0342496	1	U1 small nuclear ribonucleoprotein C, putative
PFIT_0822400	60.7423	140.577	52.1734	40.7464	73.5598	538.847	76.8528	92.3271	236.009	22.5177	24.2889	30.158	24.9658	25.4826	6.19766	1.70432	-3.2306	1.92632	TRUE	0.0342903	1	conserved protein, unknown function
PFIT_0512700	1059.26	735.86	677.52	514.945	746.896	765.134	1204.03	1125.02	1031.39	578.954	620.558	614.917	590.75	601.295	9.54342	0.44988	-0.761385	3.69708	TRUE	0.0345933	1	Rab GTPase 1b
PFIT_0522300	68.2019	29.5038	20.5754	34.9713	38.3131	11.3144	25.6176	6.83905	14.5903	59.0463	54.7691	45.4926	58.6859	54.4985	5.25586	-1.75892	2.27137	2.02692	TRUE	0.0345958	1	conserved Plasmodium protein, unknown function
PFIT_1017700	1578.23	282.889	164.971	282.337	577.108	24.043	0	30.7757	18.2729	222.675	264.321	294.935	255.819	259.437	9.17251	-4.79334	3.64007	3.04547	TRUE	0.0346969	1	serine/threonine protein phosphatase, putative
PFIT_1306600	2.13131	1.73552	6.61354	4.81257	3.82323	4.24289	0	3.41952	2.55414	39.531	47.1491	31.1803	34.3685	38.0572	1.9975	-0.188889	3.44141	1.10406	TRUE	0.0348597	1	conserved Plasmodium protein, unknown function
PFIT_0618700	562.666	376.607	396.445	363.83	424.887	612.39	281.794	229.108	374.431	721.566	682.947	672.166	700.34	694.255	8.73035	-0.126864	0.835841	5.55165	TRUE	0.0349675	1	conserved Plasmodium membrane protein, unknown function
PFIT_0209400.1	2219.76	3229.8	2415.41	2020.32	2471.32	3233.08	2408.06	2523.61	2721.58	1461.65	1565.44	1989.92	1778.09	1698.77	11.2705	0.145367	-0.685544	2.70595	TRUE	0.0349754	1	60S ribosomal protein L37ae, putative
PFIT_0926300	143.863	46.859	38.579	58.0717	71.8433	200.83	102.47	249.625	184.309	74.0581	62.3892	96.6079	101.484	83.6349	6.16196	1.43369	-1.20912	5.92597	TRUE	0.0350396	1	conserved Plasmodium protein, unknown function
PFIT_bin07100	4.26262	19.0907	5.8787	7.70011	9.23303	117.387	25.6176	17.0976	53.3673	6.00471	7.62005	4.60038	3.56655	5.44792	3.18492	2.60955	-3.35049	1.94452	TRUE	0.035082	1	rifin
PFIT_1004600	233.378	173.552	261.602	272.391	235.231	190.93	256.176	177.815	208.307	395.811	381.955	396.143	396.859	392.692	7.88175	-0.23409	0.969601	1.14655	TRUE	0.035265	1	methionine--tRNA ligase, putative
PFIT_1472300	524.302	367.93	171.217	162.023	306.368	364.888	153.706	232.528	250.374	96.5758	100.966	112.965	123.532	108.51	8.25581	-0.237561	-1.25631	4.73192	TRUE	0.0353624	1	inorganic anion exchanger, inorganic anion antiporter
PFIT_1472200	10393.3	12473.2	9903.4	12520.1	11322.5	19691.2	13244.3	12919	15284.8	8581.73	9491.25	10468.9	10431.2	9743.27	13.4669	0.434322	-0.651	2.34161	TRUE	0.0353887	1	exported protein 2
PFIT_0936200	916.463	470.325	1033.18	1162.72	895.672	622.29	691.676	998.501	770.822	1296.02	1298.74	1323.89	1318	1309.16	9.80948	-0.210194	0.75514	5.66768	TRUE	0.0354183	1	Plasmodium exported protein, unknown function
PFIT_0920100	36.2323	5.20655	7.71579	11.5502	15.1762	4.24289	0	3.41952	2.55414	37.0291	29.5277	36.2919	30.1535	33.2505	3.92135	-2.10196	3.23572	2.25097	TRUE	0.0356047	1	long chain fatty acid elongation enzyme, putative
PFIT_0602200	218.459	619.58	396.445	343.938	394.606	446.917	333.029	259.884	346.61	208.664	191.454	193.216	156.604	187.484	8.62123	-0.171846	-0.899155	5.14037	TRUE	0.035665	1	dihydroorotate dehydrogenase, mitochondrial precursor (DHODH)
PFIT_0911800	109.762	8.67759	15.4316	17.0044	37.719	5.65718	0	6.83905	4.16541	42.033	41.434	40.3811	34.6928	39.6352	5.23385	-2.77157	2.84622	4.84445	TRUE	0.0358177	1	conserved Plasmodium protein, unknown function
PFIT_0524500	286.661	380.078	300.181	331.105	324.506	407.317	461.117	434.279	434.238	207.663	233.364	247.398	245.443	233.467	8.34091	0.411848	-0.885584	0.523656	TRUE	0.035942	1	S-adenosylmethionine-dependent methyltransferase,, putative
PFIT_0802900	6173.34	4009.05	5588.07	4591.51	5090.49	3496.14	5456.55	5816.61	4923.1	7340.76	7196.66	8051.68	8733.82	7830.73	12.3137	-0.0518466	0.673079	3.44744	TRUE	0.0359542	1	Plasmodium exported protein (PHISTa), unknown function
PFIT_1327400	1083.77	1105.53	896.134	768.407	963.459	1086.18	1204.03	1217.35	1169.19	664.021	689.138	742.705	704.555	700.105	9.91095	0.277332	-0.736858	1.02067	TRUE	0.0360797	1	proteasome subunit beta type 7 precursor, putative
PFIT_1336300	36.2323	81.5694	54.378	45.8798	54.5149	229.116	25.6176	95.7466	116.827	40.5318	28.5752	29.1357	36.3139	33.6392	5.76409	1.19741	-1.88923	3.02472	TRUE	0.0361593	1	protein kinase 6
PFIT_0827300	516.843	565.779	281.443	274.958	409.756	1524.61	256.176	177.815	652.867	118.093	124.302	111.942	122.884	119.305	8.67804	0.683126	-2.46264	2.89855	TRUE	0.0363248	1	nucleoside transporter 2
PFIT_1317800	27.707	3.47104	7.34837	5.13341	10.915	1.4143	0	0	0.471432	16.513	18.0976	24.5353	22.0477	20.2984	3.44452	-3.70277	4.60166	2.12429	TRUE	0.0364803	1	conserved Plasmodium protein, unknown function
PFIT_1241600	92.712	29.5038	30.8632	51.9757	51.2637	21.2144	0	13.6781	11.6308	55.0432	59.5317	65.9387	60.9555	60.3673	5.6799	-1.72857	1.96436	3.01443	TRUE	0.0365141	1	RNA binding protein, putative
PFIT_1233800	1617.66	2572.04	2451.42	2776.85	2354.49	1393.08	1152.79	1148.96	1231.61	2117.66	2102.18	1907.11	1960.63	2021.9	11.2014	-0.928492	0.708601	2.21254	TRUE	0.0365343	1	conserved Plasmodium protein, unknown function
PFIT_0913200	61.808	104.131	70.177	71.226	76.8355	107.486	230.559	126.522	154.856	58.5459	49.0541	73.606	52.5255	58.4329	6.25819	0.918962	-1.30896	1.78348	TRUE	0.0368117	1	conserved Plasmodium protein, unknown function
PFIT_0303900	21.3131	3.47104	12.4922	20.5336	14.4525	2.82859	0	3.41952	2.0827	32.0251	27.6227	34.7584	26.2628	30.1672	3.86707	-2.38041	3.42799	1.48272	TRUE	0.0368946	1	inner membrane complex protein 1a, putative
PFIT_1403000	173.702	322.806	201.345	142.452	210.076	383.274	333.029	263.303	326.535	174.637	191.454	169.192	137.15	168.108	7.70826	0.643257	-0.958661	3.08353	TRUE	0.0369458	1	conserved Plasmodium protein, unknown function
PFIT_0824600	1791.37	1858.74	1768.02	1524.62	1735.69	2981.33	2279.97	2284.24	2515.18	1361.57	1379.23	1739.96	1798.19	1569.74	10.761	0.540411	-0.685044	1.5383	TRUE	0.0370024	1	60S ribosomal protein L22, putative
PFIT_1123900	3702.09	4566.15	5718.14	7033.73	5255.02	2436.83	2305.59	2301.34	2347.92	3977.62	4174.36	3503.44	3383.03	3759.61	12.3598	-1.16155	0.678092	3.15944	TRUE	0.0376042	1	conserved Plasmodium protein, unknown function
PFIT_0730500	473.151	352.31	205.02	170.044	300.131	1114.46	179.323	164.137	485.975	96.0754	93.3456	97.119	84.3002	92.7101	8.2287	0.710844	-2.40495	2.94121	TRUE	0.0376057	1	acyl-CoA synthetase (ACS5)
PFIT_0824000	2748.32	1719.9	3859.73	4288.32	3154.07	1671.7	2817.94	2827.95	2439.19	4115.23	4006.24	3735.51	3702.4	3889.84	11.624	-0.380823	0.682323	7.67476	TRUE	0.037852	1	protein kinase 1
PFIT_1226000	2571.43	1464.78	2602.43	3149.67	2447.07	1699.98	1972.56	1990.16	1887.57	2783.18	3025.64	3237.64	3103.54	3037.5	11.2577	-0.378721	0.68965	3.79315	TRUE	0.0381237	1	cof-like hydrolase, had-superfamily, subfamily iib
PFIT_1308300	6604.93	7867.1	6132.95	5213.62	6454.65	8924.2	7582.81	7957.23	8154.75	4654.65	5206.4	5474.45	5501.24	5209.18	12.6559	0.338767	-0.647816	1.47147	TRUE	0.0382537	1	60S ribosomal protein L24, putative
PFIT_1359000	3627.49	2351.63	4492.8	4835.99	3826.98	1970.11	2664.23	2834.78	2489.71	4305.88	4143.88	3660.37	3772.11	3970.56	11.9026	-0.625193	0.677674	4.5656	TRUE	0.0383963	1	conserved Plasmodium membrane protein, unknown function
PFIT_1116000	1863.83	2587.66	1823.13	1812.41	2021.76	1820.2	2715.47	2338.95	2291.54	1389.09	1537.82	1356.6	1385.77	1417.32	10.9807	0.171315	-0.683094	2.04437	TRUE	0.0384268	1	SET domain protein, putative
PFIT_1470100	72.4645	104.131	26.4541	24.0628	56.7782	137.187	25.6176	75.2295	79.3446	32.0251	25.7177	27.6023	33.3958	29.6852	5.80768	0.64228	-1.55775	5.32574	TRUE	0.0384677	1	translation initiation factor IF-1, putative
PFIT_0915000	493.398	449.499	308.632	258.275	377.451	437.017	461.117	451.377	449.837	260.204	232.888	256.599	241.228	247.73	8.55663	0.252703	-0.856782	2.14319	TRUE	0.0386306	1	BSD domain, putative
PFIT_1206400	163.045	279.418	205.754	156.248	201.117	376.203	281.794	451.377	369.791	218.171	189.073	183.504	207.832	199.645	7.64729	0.916041	-0.921955	2.06003	TRUE	0.0386915	1	conserved Plasmodium protein, unknown function
PFIT_1141200	82.0554	15.6197	24.9845	30.4796	38.2848	35.3574	25.6176	34.1952	31.7234	121.595	96.2032	109.387	90.7848	104.493	5.25797	-0.200731	1.64979	3.92747	TRUE	0.0386944	1	myosin F, putative
PFIT_0419600	3.19696	1.73552	0.367419	0	1.32498	19.8001	0	0	6.60005	0	0	0	0	0	0.358941	2.52122	-33.3361	2.28431	TRUE	0.0387819	1	unspecified product
PFIT_1129300	216.328	173.552	162.032	163.307	178.804	384.688	153.706	280.401	272.932	140.11	142.876	143.123	154.983	145.273	7.48098	0.684888	-0.983086	1.99738	TRUE	0.0387875	1	geranylgeranyl pyrophosphate synthase, putative
PFIT_1102000	132.141	416.524	101.04	111.01	190.179	1022.54	25.6176	10.2586	352.804	18.0141	13.8113	15.8457	19.4539	16.7813	7.57035	0.902731	-4.40413	3.64173	TRUE	0.0388236	1	Pfmc-2TM Maurer's cleft two transmembrane protein
PFIT_1227900	56.4797	26.0328	20.5754	38.5006	35.3971	46.6718	25.6176	6.83905	26.3761	86.5679	90.0119	96.0967	97.5937	92.5676	5.14408	-0.349548	1.73798	4.0734	TRUE	0.0389061	1	conserved Plasmodium protein, unknown function
PFIT_0308700	37.2979	8.67759	16.1664	23.1003	21.3106	5.65718	0	3.41952	3.02557	34.0267	26.1939	36.2919	35.6655	33.0445	4.41794	-2.33119	2.95967	1.46758	TRUE	0.0389317	1	conserved protein, unknown function
PFIT_0903500	1803.09	171.816	177.096	254.424	601.606	33.9431	0	47.8733	27.2721	367.789	348.141	382.342	381.296	369.892	9.23253	-4.32276	3.62119	3.8137	TRUE	0.0389629	1	conserved Plasmodium membrane protein, unknown function
PFIT_0533700	322.893	595.283	321.124	239.024	369.581	479.446	409.882	352.211	413.846	207.163	210.504	246.887	246.74	227.823	8.52432	0.172882	-0.865293	3.95625	TRUE	0.0391365	1	cell cycle regulator protein, putative
PFIT_1030900	787.519	1027.43	702.137	633.013	787.524	799.077	1204.03	1056.63	1019.91	646.507	628.654	574.536	558.975	602.168	9.61929	0.356868	-0.7422	2.21743	TRUE	0.039165	1	DEAD/DEAH box helicase, putative
PFIT_1405000	35.1666	107.602	19.4732	26.6295	47.2179	90.5149	25.6176	30.7757	48.9694	9.50746	16.1926	15.3346	13.942	13.7442	5.54332	0.184352	-1.94671	4.11853	TRUE	0.0393924	1	DNA-directed RNA polymerase II subunit RPB4, putative
PFIT_1226100	346.338	485.945	274.094	216.886	330.816	585.518	281.794	413.762	427.025	262.206	243.365	232.575	238.31	244.114	8.36444	0.425025	-0.858094	4.18204	TRUE	0.0394398	1	conserved Plasmodium protein, unknown function
PFIT_0804900	1625.12	256.857	165.706	321.8	592.372	28.2859	51.2352	30.7757	36.7656	282.221	303.85	381.831	367.03	333.733	9.21017	-4.07455	3.24694	2.45252	TRUE	0.039468	1	transcription factor with AP2 domain(s)
PF_apicoplast_genome_101500	3.19696	0	0.734837	0.641676	1.14337	2.82859	0	0	0.942864	20.5161	32.3852	27.0911	35.3412	28.8334	0.170964	0.465153	4.21386	2.76766	TRUE	0.0395175	1	apicoplast ribosomal protein L4
PFIT_1361300	329.287	619.58	417.02	350.997	429.221	487.932	512.352	670.226	556.837	330.76	308.136	340.428	292.457	317.945	8.74254	0.38646	-0.816508	2.61925	TRUE	0.0395651	1	conserved protein, unknown function
PFIT_0726300	846.13	852.139	688.91	485.428	718.152	1114.46	922.234	731.778	922.826	524.912	550.073	534.666	592.371	550.505	9.48626	0.365874	-0.747439	2.76893	TRUE	0.0395798	1	proteasome subunit alpha type 5, putative
PFIT_0924400	134.273	41.6524	39.3138	67.6968	70.7339	15.5573	25.6176	30.7757	23.9835	60.0471	87.1543	78.2064	77.4913	75.7248	6.14331	-1.62386	1.72333	3.22284	TRUE	0.039666	1	thiamine pyrophosphokinase
PFIT_0308400	282.399	300.245	254.989	213.999	262.908	439.846	204.941	188.074	277.62	120.094	129.065	185.548	165.358	150.016	8.03629	0.135179	-0.942312	3.71962	TRUE	0.0397259	1	activator of Hsp90 ATPase, putative
PFIT_1107800	78.8585	130.164	70.5444	57.43	84.2492	69.3005	51.2352	116.264	78.9332	30.524	28.0989	33.2249	27.5597	29.8519	6.38867	-0.0175562	-1.47186	1.70428	TRUE	0.0398163	1	U6 snRNA-associated Sm-like protein LSm4, putative
PFIT_0831500	148.126	22.5617	13.5945	24.7045	52.2467	7.07148	0	3.41952	3.497	35.5279	40.4815	51.6264	40.5289	42.0412	5.7041	-3.42456	3.11412	3.77609	TRUE	0.0398991	1	folate transporter 1
PFIT_1402500	5184.41	4864.66	3509.95	2456.01	4003.76	2623.52	4098.82	4164.98	3629.11	1993.06	2145.52	2559.34	2471.29	2292.3	11.9666	-0.146389	-0.65759	6.01232	TRUE	0.0399266	1	Plasmodium exported protein (PHISTb), unknown function
PFIT_0208000.2	208.868	305.451	199.876	144.698	214.723	321.045	384.264	249.625	318.311	157.624	169.546	155.902	159.846	160.729	7.74054	0.541786	-0.953827	2.19526	TRUE	0.0399565	1	conserved Plasmodium protein, unknown function
PFIT_0814900	58.611	69.4207	105.817	77.9636	77.953	162.644	333.029	232.528	242.734	100.579	97.6319	110.409	119.966	107.146	6.29101	1.56724	-1.11452	1.92313	TRUE	0.0399846	1	conserved Plasmodium protein, unknown function
PFIT_1221500	214.197	60.7431	33.4351	63.8467	93.0554	53.7432	25.6176	10.2586	29.8731	94.5742	107.633	109.898	89.4879	100.398	6.53555	-1.52805	1.64192	7.45797	TRUE	0.0400638	1	conserved Plasmodium protein, unknown function
PFIT_0615900	627.671	588.341	722.345	679.856	654.553	441.26	204.941	331.694	325.965	680.034	603.889	571.98	549.572	601.369	9.35518	-0.930688	0.807535	2.16405	TRUE	0.0400681	1	conserved Plasmodium protein, unknown function
PFIT_0804000	9.59089	3.47104	4.77644	7.37927	6.30441	0	0	0	0	4.50353	11.4301	21.9796	11.9966	12.4774	2.66102	-32.5192	33.4993	0.599316	TRUE	0.040079	1	unspecified product
PFIT_0312400	361.257	487.681	552.598	441.152	460.672	859.892	614.823	742.036	738.917	430.338	444.821	412.5	458.788	436.612	8.84807	0.700253	-0.778044	1.29537	TRUE	0.0401041	1	transporter, putative
PFIT_0724700	169.439	163.139	150.642	155.927	159.787	72.1291	204.941	218.849	165.306	68.0534	80.0105	69.0056	69.0613	71.5327	7.31929	-0.0151921	-1.14363	2.8507	TRUE	0.0401782	1	unspecified product
PFIT_0321700	300.515	248.179	96.9985	78.2845	180.994	377.617	76.8528	153.879	202.783	65.051	72.8667	74.1172	72.6279	71.1657	7.49561	0.23122	-1.57368	4.92388	TRUE	0.0403868	1	ATP-dependent RNA helicase, putative
PFIT_1355200	686.282	102.396	83.0366	132.827	251.135	9.90007	0	23.9367	11.2789	113.589	134.78	151.301	133.583	133.313	7.97193	-4.23724	3.32399	3.20256	TRUE	0.0404586	1	conserved Plasmodium protein, unknown function
PFIT_1130800	258.954	286.361	268.583	299.663	278.39	387.517	333.029	636.031	452.192	248.195	235.269	277.556	257.764	254.696	8.12109	0.731175	-0.859643	1.68155	TRUE	0.0404986	1	N-acetyl glucosamine phosphate mutase, putative
PFIT_1403500	3150.08	4007.31	2965.07	2610.02	3183.12	3293.89	3048.5	4168.4	3503.6	2167.2	2360.31	2086.01	2302.37	2228.97	11.6357	0.143064	-0.656635	1.90428	TRUE	0.0407194	1	40S ribosomal protein S31/UBI, putative
PFIT_1210700	41.5605	12.1486	21.6777	40.7464	29.0333	4.24289	0	13.6781	5.97366	27.5216	30.9565	59.8049	49.6074	41.9726	4.86741	-1.97395	2.49816	2.86329	TRUE	0.040749	1	HSP20-like chaperone
PFIT_0923600	94.8433	15.6197	19.8406	26.9504	39.3135	11.3144	0	10.2586	7.19098	43.0338	43.339	47.0261	48.3105	45.4273	5.29422	-2.03595	2.24734	3.97551	TRUE	0.0408991	1	cyclin-dependent kinase, putative
PFIT_0936500	53766.6	134336	95086.8	74839.3	89507.2	38508.4	59637.8	72234	56793.4	30541	33582.5	33649.7	27799	31393	16.4497	-0.65637	-0.855179	4.56063	TRUE	0.0411041	1	ring-exported protein 1 (REX1)
PFIT_1453900	269.611	350.575	180.403	151.435	238.006	560.061	102.47	129.942	264.158	75.0589	99.0607	88.4294	86.5698	87.2797	7.89267	0.19999	-1.64508	4.05018	TRUE	0.0411116	1	U1 snRNA associated protein, putative
PFIT_0102000	83.1211	59.0076	31.2306	69.6218	60.7453	66.4719	25.6176	34.1952	42.0949	129.101	113.825	139.034	123.208	126.292	5.92078	-0.372257	1.43202	2.51642	TRUE	0.0411694	1	conserved Plasmodium protein, unknown function
PFIT_1239400	865.312	588.341	236.985	255.708	486.586	1148.41	204.941	218.849	524.066	119.594	138.113	138.522	131.962	132.048	8.92574	0.125576	-2.0064	4.09812	TRUE	0.0412584	1	cell division protein FtsH, putative
PFIT_1314700	226.984	263.799	264.909	299.021	263.678	528.947	563.587	598.416	563.65	292.73	280.037	372.119	321.638	316.631	8.0437	1.09411	-0.831171	0.712645	TRUE	0.0415614	1	conserved Plasmodium protein, unknown function
PFIT_1223800	940.973	78.0983	59.1544	132.827	302.763	31.1145	0	20.5171	17.2105	141.611	172.88	282.668	319.368	229.132	8.24172	-3.93341	3.53177	4.32403	TRUE	0.0416274	1	conserved Plasmodium protein, unknown function
PFIT_1138200	79.9241	8.67759	8.08321	10.9085	26.8984	8.48577	0	3.41952	3.96843	42.5334	30.4802	34.2472	35.3412	35.6505	4.74176	-2.24613	2.66016	5.53348	TRUE	0.0416581	1	apicoplast ribosomal protein S14p/S29e precursor, putative
PFIT_bin00500	189.687	997.923	381.381	382.76	487.937	439.846	333.029	406.923	393.266	101.079	160.974	185.037	131.638	144.682	8.92873	-0.299651	-1.45244	4.06053	TRUE	0.0419052	1	rifin (RIF)
PFIT_0423500	0	0	0.734837	0.641676	0.344128	0	0	0	0	11.509	14.7639	22.4907	13.6177	15.5953	-1.24606	-27.1694	32.3783	1.08315	TRUE	0.0419694	1	Plasmodium exported protein (PHISTa), unknown function, pseudogene
PFIT_0209600	128.944	121.486	56.9499	57.1091	91.1224	137.187	76.8528	119.683	111.241	51.04	52.3879	42.4257	41.8259	46.9199	6.50023	0.362044	-1.31051	2.39173	TRUE	0.0420956	1	monocarboxylate transporter, putative
PFIT_0814500	2282.63	395.698	278.136	531.308	871.944	386.103	76.8528	119.683	194.213	677.031	745.813	1054	963.616	860.114	9.76787	-2.12268	2.1032	5.77519	TRUE	0.0421878	1	conserved Plasmodium protein, unknown function
PFIT_0821600	2805.87	3825.08	4151.1	3652.42	3608.62	3237.32	4354.99	4855.72	4149.35	2520.98	2811.8	2655.44	2592.23	2645.11	11.8173	0.199276	-0.647485	2.07648	TRUE	0.0424541	1	DNA helicase, putative
PFIT_1204700	371.914	517.184	374.032	314.1	394.308	530.361	333.029	536.865	466.752	259.203	284.799	273.978	265.546	270.882	8.62042	0.285609	-0.824537	1.86522	TRUE	0.042483	1	O-phosphoseryl-tRNA(Sec) selenium transferase, putative (SEPSECS)
PFIT_0907500	254.692	256.857	169.747	139.885	205.295	349.331	128.088	153.879	210.433	111.087	124.778	99.6748	109.59	111.283	7.6767	0.123145	-1.00173	4.15912	TRUE	0.0425556	1	conserved Plasmodium protein, unknown function
PFIT_1129200	19.1818	20.8262	16.1664	13.796	17.4926	25.4573	25.6176	13.6781	21.5843	83.0652	75.248	91.4964	71.6552	80.3662	4.11671	0.266839	1.94479	0.553337	TRUE	0.0425741	1	6-phosphofructokinase
PFIT_1208400	1516.43	1320.73	2229.13	2548.42	1903.68	1070.62	1562.67	1620.85	1418.05	2332.83	2306.02	2215.85	2218.39	2268.27	10.8958	-0.435753	0.687318	4.38071	TRUE	0.042615	1	zinc finger protein, putative
PFIT_0209700	26.6414	20.8262	16.1664	14.4377	19.5179	72.1291	0	10.2586	27.4625	5.50432	5.23879	4.08922	5.51194	5.08607	4.28156	0.705259	-2.63934	3.0539	TRUE	0.0426946	1	50S ribosomal protein L33, putative
PFIT_1123700	1571.84	1384.94	1803.66	2067.48	1706.98	803.32	1050.32	1244.71	1032.78	1619.77	1722.61	1798.24	1554.69	1673.83	10.738	-0.729683	0.700606	2.15623	TRUE	0.0427219	1	calcium-dependent protein kinase 6
[truncated: 3,841 more rows]

## Sheet: IT4_P-selec_rif
Table S6. rif genes expression of IT4 long-term cultivated parasites, parasites enriched for the binding to wild-type CHO-745 cells, and parasites enriched for the binding to P-selectin
[truncated: 143 more rows]

## Sheet: IT4_P-selec_stevor
Table S6. stevor genes expression of IT4 long-term cultivated parasites, parasites enriched for the binding to wild-type CHO-745 cells, and parasites enriched for the binding to P-selectin
[truncated: 42 more rows]

[truncated: 2 more sheets: IT4_P-selec_surf, IT4__P-selec_pfmc-2tm]
