# Supplementary material for: Characterisation of Plasmodium falciparum populations selected on the human endothelial receptors P-selectin, E-selectin, CD9 and CD151
Source: Sci Rep. 2017 Jun 22;7:4069. doi: 10.1038/s41598-017-04241-3 (PMC5481354; doi:10.1038/s41598-017-04241-3)
Supplement: Supplementary file 8 — Table S7 [file 41598_2017_4241_MOESM8_ESM.xls]

## Sheet: IT4_CD9_Whole
Table S7. Whole transcriptome profile of IT4 long-term cultivated parasites, parasites enriched for the binding to wild-type CHO-745 cells, and parasites enriched for the binding to CD9.
					Generalized lineal model using DEseq1
		Numbers represent the normalized reads count
	IT4_Ctrl_1	IT4_Ctrl_2	IT4_Ctrl_3	IT4_Ctrl_4	Average	IT4_Wild_1	IT4_Wild_2	IT4_Wild_3	Average	IT4_CD9_1	IT4_CD9_2	IT4_CD9_3	IT4_CD9_4	Average	X.Intercept.	choTRUE	recTRUE	deviance	converged	P-value	Padj	name
PFIT_0106200	23.299	7.11914	23.7802	35.793	22.4978	8.32102	0	2.94711	3.75604	881.324	667.646	482.466	687.175	679.653	4.52441	-1.99093	6.87591	9.52793	TRUE	0	0	conserved Plasmodium membrane protein, unknown function
PFIT_0210900	9.13687	2.84766	0.772085	1.23899	3.4989	0.594359	0	0	0.19812	295.077	164.816	223.205	184.759	216.964	1.64036	-2.97383	9.10024	13.3465	TRUE	0	0	GAF domain-related protein, putative
PFIT_0313200	7.76634	7.11914	7.41201	4.95596	6.81336	17.2364	11.0488	17.6827	15.3226	3240.97	4698.66	3154.05	6048.44	4285.53	2.75681	1.28412	8.02406	1.56604	TRUE	0	0	apicoplast conserved ycf19 protein precursor, unknown function
PFIT_0407600	38.8317	2.84766	12.6622	16.5199	17.7153	5.94359	0	2.94711	2.96357	544.232	377.122	400.051	440.829	440.559	4.15496	-1.98979	6.61954	14.294	TRUE	0	0	conserved Plasmodium protein, unknown function
PFIT_0410300	0.913687	2.84766	4.94134	3.30397	3.00166	5.94359	0	11.7884	5.91068	525.668	416.231	403.485	340.346	421.433	1.68322	1.2465	5.79174	6.42454	TRUE	0	0	conserved Plasmodium protein, unknown function
PFIT_0832400	12.7916	2.84766	5.09576	7.9846	7.17991	0	0	0	0	316.573	175.99	302.185	178.277	243.256	2.85597	-31.0549	36.1307	4.71963	TRUE	0	0	conserved Plasmodium protein, unknown function
PFIT_1018600	222.026	32.0361	23.0081	43.6399	80.1775	2.37743	0	2.94711	1.77485	16114	10028.7	8971.11	14615.4	12432.3	6.32077	-5.03918	12.3202	17.3491	TRUE	0	0	conserved Plasmodium protein, unknown function
PFIT_1021300	456.844	87.5654	65.0095	148.128	189.387	21.3969	0	14.7356	12.0442	3469.6	4846.72	3203.85	6074.37	4398.63	7.56414	-3.58081	8.11922	13.9073	TRUE	0	0	conserved Plasmodium protein, unknown function
PFIT_1118000	7.76634	1.42383	126.467	156.388	73.0114	8.91538	0	14.7356	7.88364	3401.21	1877.23	2958.32	1630.42	2466.79	6.20273	-2.8735	7.93968	30.2514	TRUE	0	0	conserved Plasmodium protein, unknown function
PFIT_1120400	209.691	261.273	345.431	291.713	277.027	344.134	265.171	374.283	327.863	134262	162749	82326.5	190724	142515	8.11435	0.251097	8.75531	1.87057	TRUE	0	0	peptidase, putative
PFIT_1123400	153.043	29.1885	22.8537	37.9957	60.7701	25.5574	0	10.3149	11.9574	905.751	849.223	868.781	641.796	816.388	5.91833	-1.85685	5.61266	20.8075	TRUE	0	0	conserved Plasmodium protein, unknown function
PFIT_1210600	30.6085	16.374	11.5813	18.0342	19.1495	4.16051	11.0488	2.94711	6.05214	495.378	329.633	314.204	340.346	369.89	4.24882	-2.1813	6.46601	4.11912	TRUE	0	0	kinesin-like protein, putative
PFIT_1250300	19.1874	14.2383	26.8685	48.0452	27.0849	7.72666	55.244	16.2091	26.3932	1368.89	983.311	1346.1	1196.07	1223.59	4.78862	-0.761392	6.23034	11.7212	TRUE	0	0	osmiophilic body protein
PFIT_1444900	57.1054	6.40723	6.63993	7.02094	19.2934	8.32102	11.0488	5.89422	8.42134	682	578.254	509.937	599.658	592.462	4.24198	-1.30739	6.27643	23.247	TRUE	0	0	dephospho-CoA kinase, putative (DPCK)
PFIT_1475300	26.4969	29.9004	17.4491	24.2291	24.5189	16.642	0	8.84133	8.49446	632.169	522.384	473.881	648.279	569.178	4.60383	-1.02285	5.57161	4.11989	TRUE	0	0	conserved Plasmodium membrane protein, unknown function
PFIT_bin08900	1.82737	3.55957	6.48551	5.23129	4.27594	2.37743	0	4.42067	2.26603	1097.26	634.124	1025.02	820.072	894.12	2.18801	-0.640031	8.25792	5.30466	TRUE	0	0	erythrocyte membrane protein 1, PfEMP1
PFIT_0723100	159.895	55.5293	88.6353	302.176	151.559	5.94359	0	11.7884	5.91068	514.92	338.013	434.391	304.691	398.004	7.24819	-4.31886	5.71082	11.5096	TRUE	1.11022e-16	6.25833e-13	kinesin-like protein, putative
PFIT_1028400	3.65475	0.711914	6.02226	8.53526	4.73104	7.1323	0	0	2.37743	378.129	265.382	324.505	226.897	298.729	2.37398	-0.331888	6.18467	13.5836	TRUE	1.11022e-16	6.25833e-13	conserved Plasmodium protein, unknown function, pseudogene
PFIT_0416600	95.9371	20.6455	22.0816	27.3954	41.5149	10.6985	0	16.2091	8.96919	479.745	315.665	521.956	408.415	431.445	5.36911	-1.81849	5.20456	13.1608	TRUE	3.33067e-16	1.87683e-12	conserved Plasmodium protein, unknown function
PFIT_1148700	29.6948	9.9668	18.9933	21.7511	20.1015	13.0759	0	4.42067	5.83219	897.934	642.504	834.442	421.381	699.066	4.33799	-1.267	6.38019	6.27529	TRUE	3.33067e-16	1.87683e-12	unspecified product
PFIT_0708900	268.167	67.6318	83.3851	105.176	131.09	36.8502	66.2928	50.1009	51.0813	1069.9	759.831	1303.17	914.073	1011.74	7.03344	-1.46901	4.41929	9.94679	TRUE	4.44089e-16	2.50155e-12	conserved Plasmodium protein, unknown function
PFIT_1107600	77.2066	86.1416	133.725	150.744	111.954	73.7005	22.0976	67.7835	54.5272	1386.47	991.692	995.836	1225.25	1149.81	6.81165	-0.877477	4.23344	4.84666	TRUE	5.55112e-16	3.12639e-12	protein kinase, putative
PFIT_1025000	64.4149	17.0859	21.3095	38.8217	35.408	5.34923	0	8.84133	4.73019	348.817	254.208	415.504	246.346	316.219	5.14771	-2.51309	5.67383	7.91905	TRUE	7.77156e-16	4.37617e-12	conserved Plasmodium protein, unknown function
PFIT_1131900	58.0191	64.0723	14.824	15.4185	38.0835	78.4553	44.1952	20.6298	47.7601	1147.09	703.961	1102.29	758.486	927.956	5.21788	0.418903	4.22294	17.2569	TRUE	3.88578e-15	2.18769e-11	serpentine receptor, putative
PFIT_0934800	7.3095	0	1.23534	2.61564	2.79012	1.78308	0	0	0.594359	223.751	162.023	223.205	132.897	185.469	1.46518	-1.28219	7.3577	13.6498	TRUE	5.21805e-15	2.93724e-11	conserved Plasmodium protein, unknown function
PFIT_1207000	1.37053	3.55957	6.94876	5.91961	4.44962	0.594359	0	2.94711	1.18049	525.668	329.633	286.732	259.311	350.336	2.21881	-1.8001	8.0366	5.61124	TRUE	1.9984e-14	1.1247e-10	conserved Plasmodium protein, unknown function
PFIT_0806300	406.134	226.389	322.886	493.255	362.166	290.047	165.732	241.663	232.481	5686.59	4620.45	2728.25	5050.09	4521.34	8.50148	-0.612298	4.25335	4.09222	TRUE	5.41789e-14	3.04865e-10	AAA family ATPase, putative
PFIT_1219900	3.1979	2.13574	9.41943	12.6652	6.85458	0	0	0	0	153.401	106.153	113.319	106.966	119.96	2.85658	-31.0555	35.1103	5.58002	TRUE	9.28146e-14	5.22175e-10	conserved Plasmodium protein, unknown function, pseudogene
PFIT_1334500	8.68003	1.42383	14.824	20.2368	11.2912	0	0	1.47356	0.491185	219.842	108.946	247.242	145.863	180.473	3.54959	-4.73944	8.69128	10.9904	TRUE	1.02029e-13	5.73916e-10	reticulocyte binding protein homologue 6, pseudogene
PFIT_0208300	11.4211	20.6455	19.6109	20.5122	18.0474	19.6138	55.244	45.6802	40.1793	770.914	581.048	618.105	654.761	656.207	4.1782	0.97954	4.20114	3.98284	TRUE	1.24567e-13	7.00565e-10	6-cysteine protein
PFIT_0509100	116.038	30.6123	31.0378	30.2864	51.9937	15.4533	11.0488	10.3149	12.2723	426.006	315.665	281.581	330.622	338.469	5.69436	-1.99613	4.70638	9.20631	TRUE	1.71752e-13	9.65759e-10	chromosome condensation protein, putative
PFIT_1132700	4.11159	5.69531	3.08834	6.05728	4.73813	2.97179	0	4.42067	2.46415	1157.84	486.069	697.085	687.175	757.042	2.23458	-0.527742	7.85852	2.36386	TRUE	1.92624e-13	1.08293e-09	conserved Plasmodium protein, unknown function
PFIT_1203500	27.8675	14.2383	65.6272	71.7237	44.8642	65.9738	88.3903	89.8869	81.417	1975.65	1427.48	1565.87	998.349	1491.84	5.50871	0.81485	4.22038	9.54932	TRUE	1.96732e-13	1.10583e-09	unspecified product
PFIT_0112400	1.37053	1.42383	3.08834	4.40529	2.572	2.97179	11.0488	2.94711	5.6559	860.805	463.721	1042.19	564.002	732.681	1.46442	0.39957	7.65423	3.87128	TRUE	2.06835e-13	1.16241e-09	RESA-like protein with DnaJ domain, putative
PFIT_0727000	170.403	22.7813	29.8025	42.2633	66.3124	19.0195	0	5.89422	8.30457	571.59	304.491	489.333	340.346	426.44	6.04831	-2.49956	5.19064	16.9223	TRUE	2.47358e-13	1.3899e-09	conserved Plasmodium membrane protein, unknown function
PFIT_0318500	259.944	83.294	70.8774	179.24	148.339	6.53794	0	8.84133	5.12643	375.198	203.925	317.637	207.449	276.052	7.21296	-4.44266	5.34382	7.67696	TRUE	4.75953e-13	2.6739e-09	conserved Plasmodium protein, unknown function
PFIT_0311300	29.238	12.1025	10.1915	20.5122	18.011	1.18872	0	2.94711	1.37861	453.364	251.415	350.26	191.242	311.57	4.17021	-3.39052	7.50764	4.0786	TRUE	5.006e-13	2.81187e-09	protein kinase, putative
PFIT_1004200	63.0444	56.2412	21.9272	35.793	44.2515	20.2082	0	8.84133	9.68317	287.261	318.459	427.523	236.622	317.466	5.45554	-1.70005	4.5568	7.88302	TRUE	5.48894e-13	3.08259e-09	conserved Plasmodium membrane protein, unknown function
PFIT_1433000	43.857	27.7647	17.6035	18.8602	27.0213	42.1995	11.0488	4.42067	19.223	1749.95	835.256	1507.49	988.625	1270.33	4.74697	-0.286069	5.85101	8.7881	TRUE	6.07847e-13	3.41306e-09	apyrase, putative
PFIT_0909300	24.2127	1.42383	2.47067	2.61564	7.68071	0.594359	0	2.94711	1.18049	486.585	215.099	336.524	259.311	324.38	2.91041	-2.48116	7.91553	15.576	TRUE	6.61582e-13	3.71412e-09	conserved Plasmodium membrane protein, unknown function
PFIT_1455300	6.39581	0.711914	1.54417	1.10132	2.4383	1.18872	0	1.47356	0.887424	212.026	145.262	106.451	139.38	150.78	1.20645	-0.919549	6.95348	7.94284	TRUE	7.45404e-13	4.18395e-09	tRNA intron endonuclease, putative
PFIT_0911500	14.619	6.40723	12.5078	16.3822	12.479	1.78308	11.0488	4.42067	5.75084	263.811	206.719	200.884	116.69	197.026	3.66534	-1.93419	5.89749	4.82035	TRUE	9.1338e-13	5.12589e-09	cysteine repeat modular protein 1
PFIT_0214300	225.681	76.8867	42.7735	122.109	116.863	4.16051	11.0488	11.7884	8.99925	406.464	237.447	456.711	252.829	338.363	6.86745	-3.91572	5.45451	9.08757	TRUE	9.36251e-13	5.2533e-09	rhoptry neck protein 6 (RON6)
PFIT_1141700	1.82737	0	1.23534	0.963658	1.00659	0	0	0	0	127.997	103.359	106.451	94.0004	107.952	0.10766	-28.3066	34.957	3.21155	TRUE	1.10656e-12	6.2078e-09	conserved Plasmodium protein, unknown function
PFIT_0704100	26.4969	28.4766	17.4491	23.2655	23.922	45.1713	0	5.89422	17.0218	409.396	340.807	551.144	353.312	413.664	4.56927	-0.0259509	4.15095	12.4371	TRUE	1.28875e-12	7.22858e-09	conserved Plasmodium protein, unknown function
PFIT_1426600	7.76634	12.8145	5.55901	5.50662	7.91161	8.91538	0	10.3149	6.41009	420.143	326.839	183.715	340.346	317.761	2.92817	0.166207	5.21792	4.70628	TRUE	2.24987e-12	1.26173e-08	zinc finger protein, putative
PFIT_0909200	14.619	1.42383	2.16184	4.40529	5.65249	0	0	0	0	269.673	139.675	235.223	106.966	187.884	2.48486	-29.2411	34.3155	7.48752	TRUE	3.7651e-12	2.11109e-08	conserved Plasmodium protein, unknown function
PFIT_0315300	36.0906	7.11914	6.94876	11.1509	15.3274	6.53794	0	1.47356	2.6705	309.734	209.512	252.393	129.656	225.324	3.92678	-1.86434	5.75927	10.7667	TRUE	5.12601e-12	2.87364e-08	conserved Plasmodium protein, unknown function
PFIT_1220000	178.626	7.83106	14.9784	19.5485	55.246	3.56615	0	1.47356	1.6799	778.731	329.633	614.671	369.519	523.138	5.78456	-4.44702	7.69544	16.227	TRUE	7.85016e-12	4.40002e-08	Cell cycle associated protein, putative
PFIT_0803900	55.7349	59.8008	126.159	73.5133	78.8019	91.5312	121.537	64.8364	92.6348	25886.7	11950.6	27449	12327	19403.3	6.30207	0.205401	7.73659	2.32557	TRUE	1.25366e-11	7.02553e-08	unspecified product
PFIT_0419900	0.456844	1.42383	1.54417	2.89097	1.57895	0.594359	0	1.47356	0.689305	148.516	114.533	128.772	97.2418	122.266	0.783655	-1.03411	7.18953	3.42024	TRUE	1.38948e-11	7.78524e-08	conserved Plasmodium protein, unknown function
PFIT_0508900	272.279	45.5625	56.0533	109.857	120.938	19.0195	33.1464	38.3124	30.1594	753.327	407.851	669.614	457.036	571.957	6.9176	-2.06351	4.30823	12.089	TRUE	1.81726e-11	1.01803e-07	conserved Plasmodium protein, unknown function
PFIT_1418400	185.478	34.8838	59.1417	144.273	105.944	7.72666	11.0488	1.47356	6.74967	278.467	178.784	188.866	145.863	197.995	6.72938	-4.22361	5.12975	10.586	TRUE	1.97564e-11	1.10656e-07	cyclic nucleotide-binding protein, putative
PFIT_1445300	117.866	34.1719	46.1707	61.1235	64.8329	26.1518	22.0976	48.6273	32.2922	563.774	335.22	484.182	463.519	461.674	6.01896	-0.921887	3.75573	7.17847	TRUE	2.42066e-11	1.35557e-07	conserved Plasmodium protein, unknown function
PFIT_1451700	103.703	21.3574	7.87526	15.6939	37.1575	2.97179	0	4.42067	2.46415	294.1	170.403	252.393	139.38	214.069	5.20509	-3.49241	6.03495	14.7602	TRUE	2.43905e-11	1.36562e-07	conserved Plasmodium protein, unknown function
PFIT_0202300	111.927	39.1553	34.7438	94.3008	70.0316	5.34923	0	5.89422	3.74782	194.438	134.088	199.167	113.449	160.286	6.13151	-3.77158	4.97218	6.5893	TRUE	2.55191e-11	1.42856e-07	conserved Plasmodium protein, unknown function
PFIT_0727500	106.445	27.0527	15.7505	21.7511	42.7497	8.91538	0	8.84133	5.9189	278.467	181.577	207.752	142.621	202.604	5.40754	-2.39893	4.66069	13.7371	TRUE	2.832e-11	1.58507e-07	zinc finger, C3HC4 type, putative
PFIT_0609100	143.449	303.275	208.772	218.337	218.458	67.1625	121.537	81.0455	89.9149	1121.69	779.386	846.461	794.141	885.418	7.76998	-1.36894	3.39048	3.32799	TRUE	3.0303e-11	1.69575e-07	conserved Plasmodium protein, unknown function
PFIT_1476500	0.456844	0.711914	2.62509	2.34031	1.53354	0.594359	0	2.94711	1.18049	226.682	125.707	259.261	129.656	185.326	0.798538	-0.371578	7.11229	5.59622	TRUE	3.82958e-11	2.14265e-07	cysteine repeat modular protein 4
PFIT_1205900	86.3434	34.1719	21.0007	46.9439	47.115	14.859	22.0976	16.2091	17.7219	377.152	229.067	345.109	207.449	289.694	5.554	-1.52793	4.15794	6.93003	TRUE	5.38718e-11	3.01359e-07	conserved Plasmodium protein, unknown function
PFIT_0724400	2.74106	2.13574	26.4053	11.4262	10.6771	17.8308	0	4.42067	7.41714	241.338	201.132	262.695	178.277	220.86	3.4998	-0.0795536	4.37007	18.9706	TRUE	1.24952e-10	6.98857e-07	unspecified product
PF_apicoplast_genome_103200	0	0	0	0	0	0	0	0	0	77.1891	67.0439	118.47	64.8279	81.8828	-35.4126	2.88559	38.8876	0.623796	TRUE	1.42333e-10	7.95924e-07	probable protein, unknown function
PFIT_0803400	4.56844	21.3574	3.86042	3.16631	8.23815	4.16051	0	1.47356	1.87802	119.203	122.914	116.753	171.794	132.666	2.93126	-1.38051	5.49667	10.1121	TRUE	2.37355e-10	1.32705e-06	surface-associated interspersed protein 8.3 (SURFIN 8.3) (SURF8.3)
PFIT_1139600	16.9032	9.9668	23.0081	35.9307	21.4522	35.0672	44.1952	25.0504	34.7709	596.017	430.199	559.729	291.725	469.418	4.45167	0.582658	3.84375	5.78691	TRUE	2.91676e-10	1.63047e-06	unspecified product
PFIT_0812200	79.0339	18.5098	16.9859	27.2578	35.4468	27.3405	0	5.89422	11.0782	517.851	237.447	389.75	298.208	360.814	5.14314	-1.22811	4.58365	12.9651	TRUE	3.22162e-10	1.80057e-06	unspecified product
PFIT_1135900	2.74106	2.13574	8.33851	11.4262	6.16039	4.16051	11.0488	4.42067	6.54332	169.034	114.533	219.771	139.38	160.68	2.71793	-0.452942	5.06779	6.99056	TRUE	3.68222e-10	2.05763e-06	conserved Plasmodium protein, unknown function, pseudogene
PFIT_1475500	35.177	12.8145	15.5961	17.2082	20.1989	13.6702	0	14.7356	9.4686	263.811	164.816	257.544	204.208	222.595	4.33349	-0.690216	4.15902	5.54341	TRUE	4.04088e-10	2.25764e-06	conserved Plasmodium protein, unknown function
PFIT_0421500	169.489	32.0361	39.994	92.5112	83.5076	4.16051	11.0488	1.47356	5.56095	192.484	125.707	159.677	106.966	146.209	6.38433	-4.49948	5.3142	9.00339	TRUE	4.23344e-10	2.3648e-06	conserved Plasmodium protein, unknown function
PFIT_1476300	43.857	9.25488	8.02968	5.78195	16.7309	17.8308	0	8.84133	8.8907	836.378	1718	669.614	1445.66	1167.41	4.05317	-0.543884	6.67913	8.99595	TRUE	4.95646e-10	2.76818e-06	conserved protein, unknown function
PFIT_0629700	0.913687	0.711914	0.308834	0.275331	0.552442	0	0	0	0	128.974	58.6634	66.9614	64.8279	79.8567	-1.13166	-28.51	35.9718	2.10664	TRUE	5.47583e-10	3.05771e-06	conserved Plasmodium protein, unknown function
PFIT_1105700	256.289	59.0889	79.6791	186.124	145.295	14.859	0	5.89422	6.91773	576.476	273.763	355.411	243.104	362.188	7.18362	-3.93784	5.25842	8.06836	TRUE	5.90059e-10	3.2943e-06	calcium/calmodulin-dependent protein kinase, putative
PFIT_0207400.2	42.0296	10.6787	12.6622	14.0419	19.8531	6.53794	0	1.47356	2.6705	160.241	111.74	154.526	113.449	134.989	4.30469	-2.23859	5.01616	7.59049	TRUE	5.9296e-10	3.3099e-06	conserved Plasmodium protein, unknown function
PFIT_0734000	0	0	0	0.137665	0.0344164	0	0	0	0	75.235	97.7724	34.3392	81.0348	72.0953	-4.1579	-24.041	34.3645	2.85138	TRUE	1.09505e-09	6.11145e-06	unspecified product
PFIT_1123800	3.65475	10.6787	11.7357	12.1146	9.54593	4.16051	11.0488	7.36778	7.52569	223.751	122.914	175.13	123.173	161.242	3.27301	-0.695983	4.76396	4.39144	TRUE	1.17078e-09	6.53295e-06	dynein heavy chain, putative
PFIT_1450600	31.0654	17.7979	7.87526	13.0782	17.4542	8.32102	0	2.94711	3.75604	189.553	106.153	142.508	136.138	143.588	4.10552	-1.62231	4.68828	6.37705	TRUE	1.50073e-09	8.37255e-06	DNA replication related protein, putative
PFIT_0608500	2.28422	2.84766	3.08834	3.16631	2.84663	1.18872	0	1.47356	0.887424	138.745	69.8374	115.036	68.0692	97.922	1.52777	-1.24269	6.33995	1.48965	TRUE	1.57423e-09	8.78103e-06	probable protein, unknown function
PFIT_1329400	39.2885	34.8838	27.023	31.8007	33.249	21.9913	22.0976	27.9975	24.0288	387.9	251.415	291.883	269.036	300.058	5.05063	-0.444415	3.62629	1.11438	TRUE	1.77324e-09	9.88934e-06	conserved Plasmodium protein, unknown function
PFIT_0614900	46.1412	89.7012	29.0304	39.2347	51.0269	54.0866	11.0488	8.84133	24.6589	543.255	268.176	418.938	311.174	385.386	5.66024	-0.796742	3.73067	11.1931	TRUE	1.91748e-09	1.06919e-05	conserved Plasmodium protein, unknown function
PFIT_1136300	47.5117	5.69531	8.1841	11.1509	18.1355	10.1041	11.0488	2.94711	8.03333	159.264	164.816	214.62	116.69	163.848	4.16991	-1.26882	4.4587	13.6492	TRUE	2.11851e-09	1.18107e-05	conserved Plasmodium protein, unknown function
PFIT_1037600	0.456844	0.711914	3.08834	4.40529	2.1656	4.75487	0	10.3149	5.02325	210.072	117.327	181.998	119.932	157.332	1.32508	1.35766	4.62257	8.90857	TRUE	2.16567e-09	1.20714e-05	gametocyte-specific protein
PFIT_1464250	0.456844	2.13574	2.62509	1.92732	1.78625	1.78308	0	0	0.594359	104.547	75.4244	127.055	64.8279	92.9636	0.891659	-0.742782	6.39778	4.74455	TRUE	2.2243e-09	1.2396e-05	conserved Plasmodium protein, unknown function, pseudogene
PFIT_1435100	31.979	7.83106	5.55901	6.88327	13.0631	4.75487	11.0488	1.47356	5.75907	204.209	83.8049	137.357	129.656	138.757	3.68428	-1.66971	5.10987	10.5653	TRUE	2.2327e-09	1.24406e-05	protein kinase, putative
PFIT_0106100	14.619	13.5264	16.677	21.2005	16.5057	7.72666	11.0488	10.3149	9.69678	209.095	181.577	157.96	171.794	180.107	4.0569	-0.876485	4.31384	0.819636	TRUE	2.31138e-09	1.28767e-05	serine/threonine protein kinase, putative
PFIT_0503300	94.1098	22.0693	15.7505	16.9328	37.2156	20.2082	0	10.3149	10.1744	362.496	198.338	393.184	213.932	291.987	5.20903	-1.44663	4.43148	13.0686	TRUE	2.52653e-09	1.40728e-05	conserved Plasmodium protein, unknown function
PFIT_0710900	0.456844	4.27149	2.62509	3.16631	2.62993	3.56615	11.0488	2.94711	5.85402	183.691	92.1854	181.998	103.725	140.4	1.38352	0.58678	5.17172	5.80451	TRUE	3.25607e-09	1.8133e-05	A_ITvar64 - erythrocyte membrane protein 1, PfEMP1, putative
PFIT_0831600	59.8465	10.6787	7.10318	16.5199	23.5371	0.594359	0	1.47356	0.689305	106.501	50.283	90.9988	61.5865	77.3424	4.54869	-4.79525	6.53253	9.73889	TRUE	3.6891e-09	2.05409e-05	conserved Plasmodium protein, unknown function
PFIT_1475100	65.3286	18.5098	27.9495	37.032	37.205	11.2928	0	5.89422	5.72901	220.82	142.468	139.074	106.966	152.332	5.2192	-2.19979	4.23991	6.56116	TRUE	3.70586e-09	2.06305e-05	probable protein, unknown function
PFIT_0534500	175.428	18.5098	13.8975	26.0188	58.4635	5.94359	11.0488	5.89422	7.62887	329.275	150.849	291.883	230.139	250.536	5.86505	-3.1728	5.27996	14.7731	TRUE	3.84588e-09	2.14062e-05	conserved Plasmodium membrane protein, unknown function
PFIT_1366800	0	0.711914	0	0	0.177979	2.37743	0	5.89422	2.75722	142.653	75.4244	154.526	123.173	123.944	-4.01027	5.80756	5.16148	7.02444	TRUE	3.94115e-09	2.19325e-05	secreted ookinete protein, putative
PFIT_0722200	48.8823	35.5957	46.3251	40.0606	42.7159	53.4923	77.3415	60.4158	63.7499	1101.17	737.483	1675.75	1063.18	1144.39	5.41808	0.532977	4.20984	1.61547	TRUE	4.05488e-09	2.25613e-05	Rab GTPase activator and protein kinase, putative
PFIT_1433400	100.506	14.9502	11.7357	23.4031	37.6486	3.56615	11.0488	2.94711	5.85402	131.905	78.2179	128.772	126.414	116.327	5.22773	-3.26545	4.90345	13.36	TRUE	4.98127e-09	2.77108e-05	conserved Plasmodium protein, unknown function
PFIT_1013800	151.215	46.2744	28.2583	54.6532	70.1003	23.18	22.0976	17.6827	20.9867	352.725	189.958	339.958	213.932	274.143	6.12721	-1.74385	3.72082	9.1724	TRUE	5.10959e-09	2.84195e-05	conserved protein, unknown function
PFIT_1147800	84.5161	18.5098	14.9784	32.902	37.7266	6.53794	0	2.94711	3.16169	140.699	103.359	127.055	94.0004	116.278	5.23384	-3.00558	4.63957	9.04837	TRUE	5.76606e-09	3.20651e-05	tubulin-tyrosine ligase, putative
PFIT_1151000	17.8169	13.5264	11.7357	9.08592	13.0412	4.75487	0	13.262	6.00562	164.149	150.849	106.451	197.725	154.794	3.69058	-0.776558	4.35708	4.39725	TRUE	6.1549e-09	3.42212e-05	erythrocyte membrane protein 1, PfEMP1 (VAR)
PFIT_0805400	217.914	88.2774	96.9738	205.948	152.278	20.2082	0	20.6298	13.6127	243.292	195.545	187.149	171.794	199.445	7.25193	-3.10213	3.49371	6.906	TRUE	6.46288e-09	3.59271e-05	adenylyl cyclase beta (ACbeta)
PFIT_1147400	0	0	0	0	0	0	0	0	0	171.966	55.87	115.036	84.2762	106.787	-33.9699	2.88559	37.8304	1.14494	TRUE	6.83375e-09	3.7982e-05	conserved Plasmodium protein, unknown function
PFIT_1318800	26.4969	7.83106	5.55901	11.7016	12.8971	2.97179	11.0488	1.47356	5.16471	124.089	86.5984	125.338	113.449	112.369	3.67825	-2.09373	5.23089	6.36531	TRUE	7.57319e-09	4.20842e-05	conserved Plasmodium protein, unknown function
PFIT_1414200	0.456844	2.84766	1.54417	2.06498	1.72841	0	0	0	0	86.9599	27.935	51.5088	74.552	60.2389	0.764184	-28.9631	34.1186	3.21334	TRUE	1.05336e-08	5.85248e-05	conserved Plasmodium protein, unknown function
PFIT_0411400	31.979	19.9336	19.9198	24.0915	23.981	29.7179	55.244	79.572	54.8446	401.579	371.535	535.691	534.83	460.909	4.58283	1.16934	3.09558	3.9779	TRUE	1.16586e-08	6.47637e-05	B_ITvar13 - erythrocyte membrane protein 1, PfEMP1, putative (IT4VAR13)
PFIT_1207800	23.299	4.9834	30.1113	51.6245	27.5046	19.0195	22.0976	19.1562	20.0911	313.642	201.132	216.337	217.173	237.071	4.81187	-0.525943	3.60712	10.2459	TRUE	1.20086e-08	6.66958e-05	cysteine repeat modular protein 3
PFIT_1239900	2.74106	2.84766	3.24276	2.20265	2.75853	1.18872	11.0488	1.47356	4.57035	179.782	89.3919	144.225	77.7934	122.798	1.45867	-0.523316	6.01434	3.42184	TRUE	1.25016e-08	6.94216e-05	erythrocyte membrane protein 1 (PfEMP1), pseudogene
PFIT_1143000	190.961	76.1748	66.2449	80.259	103.41	29.7179	99.4391	67.7835	65.6469	645.848	405.057	497.918	388.967	484.448	6.68978	-0.821202	3.05486	9.02881	TRUE	1.25709e-08	6.97938e-05	conserved Plasmodium membrane protein, unknown function
PFIT_1147600	37.918	22.0693	25.6332	56.8558	35.6191	7.1323	11.0488	10.3149	9.49866	163.172	150.849	142.508	155.587	153.029	5.1629	-2.03249	4.12765	2.58468	TRUE	1.36698e-08	7.58812e-05	sporozoite asparagine-rich protein
PFIT_0934300	14.1622	8.54297	7.41201	5.64428	8.94035	2.97179	0	11.7884	4.92008	170.012	120.12	139.074	106.966	134.043	3.13767	-0.544774	4.47959	5.28286	TRUE	1.66628e-08	9.24785e-05	delta tubulin, putative
PFIT_1140900	39.7454	93.9727	20.6919	26.7071	45.2793	37.4446	22.0976	29.4711	29.6711	348.817	268.176	334.807	262.553	303.588	5.47696	-0.487997	3.25976	8.10714	TRUE	1.73817e-08	9.6451e-05	conserved Plasmodium protein, unknown function
PFIT_1203800	14.1622	10.6787	10.8092	12.8029	12.1132	8.91538	0	4.42067	4.44535	171.966	100.566	147.658	103.725	130.979	3.59972	-0.928448	4.36973	2.60193	TRUE	1.95678e-08	0.000108562	conserved Plasmodium protein, unknown function
PFIT_1004900	0.913687	0	0.926502	0	0.460047	1.78308	0	0	0.594359	105.524	81.0114	78.9801	55.1037	80.1549	-1.07042	1.20847	6.19455	9.35197	TRUE	2.36143e-08	0.000130988	conserved Plasmodium protein, unknown function
PFIT_1418300	87.714	11.3906	16.3682	33.728	37.3002	2.97179	0	1.47356	1.48178	127.02	75.4244	123.621	58.3451	96.1027	5.22024	-4.05205	5.42942	8.99348	TRUE	2.45926e-08	0.000136391	cysteine protease ATG4, putative (ATG4)
PFIT_0208200	9.59371	24.2051	13.2799	12.1146	14.7983	18.4251	22.0976	10.3149	16.9459	246.224	142.468	271.28	158.828	204.7	3.86288	0.113242	3.70759	4.04077	TRUE	2.46713e-08	0.000136802	transmission-blocking target antigen s230 paralog
PFIT_1138200	34.2633	3.55957	3.39717	4.68063	11.4752	3.56615	0	1.47356	1.6799	82.0745	125.707	87.5649	81.0348	94.0954	3.49647	-2.12887	5.18557	13.7942	TRUE	2.5117e-08	0.000139249	apicoplast ribosomal protein S14p/S29e precursor, putative
PFIT_bin07600	6.39581	4.27149	2.16184	2.20265	3.75794	0	0	0	0	72.3037	41.9025	60.0936	45.3795	54.9198	1.85516	-31.4968	35.4307	1.9771	TRUE	2.66443e-08	0.000147689	B_ITvar17 - erythrocyte membrane protein 1, PfEMP1, putative
PFIT_1407500	5.02528	6.40723	4.47809	6.05728	5.49197	5.94359	0	0	1.9812	123.112	92.1854	85.848	110.207	102.838	2.44703	-0.70991	4.94878	5.37755	TRUE	2.6789e-08	0.000148465	conserved Plasmodium protein, unknown function
PFIT_0305000	153.956	135.264	65.7816	64.2898	104.823	161.071	44.1952	48.6273	84.6312	724.015	483.275	777.783	512.14	624.303	6.70507	-0.181602	2.76493	10.6749	TRUE	2.95367e-08	0.000163663	conserved Plasmodium protein, unknown function
PFIT_1145900	735.518	184.386	114.114	273.954	326.993	12.4815	11.0488	11.7884	11.7729	625.33	396.677	413.787	372.76	452.138	8.35275	-4.76946	5.23864	5.22138	TRUE	3.04087e-08	0.000168464	serine/threonine protein kinase, putative
PFIT_1148800	5.93897	1.42383	5.71343	3.44164	4.12946	2.97179	0	4.42067	2.46415	137.768	75.4244	111.602	90.759	103.888	2.08733	-0.375547	4.99481	3.59357	TRUE	3.25106e-08	0.000180076	unspecified product
PFIT_1302900	115.581	29.1885	16.677	30.2864	47.9333	5.34923	0	10.3149	5.22137	239.384	145.262	302.185	129.656	204.122	5.57837	-2.83879	4.93848	9.17454	TRUE	3.60533e-08	0.000199663	conserved Plasmodium protein, unknown function
PFIT_1247900	28.7811	2.13574	3.24276	8.25993	10.6049	0.594359	0	0	0.19812	85.0058	47.4895	46.3579	64.8279	60.9202	3.39862	-4.76057	7.29686	10.0507	TRUE	3.73645e-08	0.000206887	conserved Plasmodium protein, unknown function
PFIT_0928200	0.913687	5.69531	5.09576	3.71697	3.85543	1.78308	0	1.47356	1.08554	122.135	53.0765	92.7158	64.8279	83.1887	1.94617	-1.29374	5.73813	4.37981	TRUE	3.7819e-08	0.000209366	conserved Plasmodium protein, unknown function
PFIT_1400200	4.11159	7.83106	4.63251	2.75331	4.83212	4.75487	0	0	1.58496	83.0516	117.327	90.9988	87.5176	94.7237	2.21663	-0.774811	5.12123	5.72066	TRUE	3.8437e-08	0.000212749	erythrocyte membrane protein 1, PfEMP1
PFIT_1019300	95.0235	32.7481	24.7067	39.923	48.1003	47.5487	0	2.94711	16.8319	287.261	153.642	264.412	194.484	224.95	5.58339	-1.06535	3.30118	20.0134	TRUE	3.97043e-08	0.000219723	tRNA methyltransferase, putative
PFIT_1132200	11.4211	14.2383	4.78692	4.81829	8.81615	19.6138	0	2.94711	7.52031	179.782	108.946	195.733	149.104	158.392	3.0749	0.363562	3.87352	9.86432	TRUE	4.07051e-08	0.000225221	conserved Plasmodium protein, unknown function
PFIT_0406300	286.898	54.1055	51.112	110.545	125.665	26.7461	55.244	22.1033	34.6978	995.642	430.199	619.822	518.623	641.071	6.97279	-2.0222	4.37554	8.50701	TRUE	4.67747e-08	0.000258758	conserved Plasmodium protein, unknown function
PFIT_1312300	8.68003	4.9834	3.70601	3.5793	5.23718	2.97179	0	4.42067	2.46415	510.035	192.751	417.221	213.932	333.485	2.36848	-0.675696	6.69129	2.70646	TRUE	4.75626e-08	0.000263069	conserved Plasmodium protein, unknown function
PFIT_1017200	9.59371	8.54297	18.0668	18.1718	13.5938	15.4533	0	10.3149	8.5894	209.095	136.881	195.733	97.2418	159.738	3.79375	-0.257444	3.79192	5.344	TRUE	5.68266e-08	0.000314251	conserved Plasmodium protein, unknown function
PFIT_0909100	41.5728	24.917	36.7512	42.401	36.4105	60.0302	22.0976	32.4182	38.182	285.307	321.252	329.656	434.347	342.64	5.19315	0.2087	3.01606	3.08804	TRUE	5.7019e-08	0.000315258	conserved Plasmodium protein, unknown function
PFIT_0216200	31.979	5.69531	2.7795	7.9846	12.1096	0	0	2.94711	0.98237	84.0287	55.87	75.5462	149.104	91.1372	3.58298	-3.62888	6.55048	12.4804	TRUE	6.35296e-08	0.000351192	conserved Plasmodium membrane protein, unknown function
PFIT_1312000	490.193	113.194	108.401	228.662	235.113	15.4533	11.0488	14.7356	13.7459	431.868	259.795	417.221	236.622	336.377	7.87703	-4.02119	4.54085	5.47437	TRUE	6.48673e-08	0.000358522	conserved Plasmodium protein, unknown function
PFIT_1347200	34.2633	8.54297	4.63251	9.08592	14.1312	0	0	1.47356	0.491185	74.2579	47.4895	84.131	32.4139	59.5731	3.80661	-4.96428	7.06938	9.07026	TRUE	6.71927e-08	0.000371307	conserved Plasmodium protein, unknown function
PFIT_0514800	3.1979	8.54297	10.0371	10.3249	8.02572	7.1323	11.0488	5.89422	8.02511	161.218	117.327	128.772	119.932	131.812	3.02753	-0.210708	4.22965	2.73899	TRUE	7.54996e-08	0.000417136	conserved Plasmodium protein, unknown function
PFIT_1300100	0	3.55957	2.31625	1.37665	1.81312	2.37743	0	1.47356	1.28366	84.0287	67.0439	109.885	74.552	83.8775	0.80196	0.132369	5.46018	6.9368	TRUE	8.04814e-08	0.000444579	A_ITvar7 - erythrocyte membrane protein 1, PfEMP1, putative
PFIT_0900100	22.3853	21.3574	7.87526	6.74561	14.5909	4.75487	0	2.94711	2.56733	156.332	67.0439	118.47	71.3106	103.289	3.83549	-1.94544	4.813	5.71127	TRUE	8.1311e-08	0.00044908	B_ITvar41 - erythrocyte membrane protein 1, PfEMP1, putative
PFIT_1353200	5.48212	12.1025	5.40459	6.47028	7.36488	8.91538	11.0488	7.36778	9.11065	202.255	94.9789	188.866	113.449	149.887	2.83883	0.257069	4.14051	2.94905	TRUE	8.52418e-08	0.000470705	conserved Plasmodium protein, unknown function
PFIT_1019100	116.952	15.6621	9.1106	15.5562	39.3202	2.97179	0	1.47356	1.48178	116.272	108.946	99.5836	77.7934	100.649	5.29059	-4.13334	5.49924	12.2222	TRUE	8.6971e-08	0.000480167	conserved Plasmodium protein, unknown function
PFIT_0926700	38.8317	13.5264	21.1551	56.1675	32.4202	2.97179	0	5.89422	2.95534	124.089	92.1854	72.1123	77.7934	91.545	5.02894	-3.09862	4.59236	5.50792	TRUE	8.71019e-08	0.000480803	conserved Plasmodium membrane protein, unknown function
PFIT_1031000	24.2127	61.2246	45.3986	62.5001	48.334	35.0672	0	33.8918	22.9863	295.077	220.686	250.676	230.139	249.145	5.59538	-0.746409	3.11457	7.3385	TRUE	9.88967e-08	0.000545811	conserved Plasmodium protein, unknown function
PFIT_0829100	7.76634	2.13574	3.39717	2.89097	4.04756	0.594359	0	0	0.19812	93.7995	41.9025	58.3766	42.1381	59.0542	2.00862	-3.37577	7.2663	3.44398	TRUE	1.06097e-07	0.000585443	alpha/beta hydrolase, putative
PF_apicoplast_genome_104400	22.3853	2.13574	2.47067	2.34031	7.33301	1.18872	0	0	0.396239	66.4413	67.0439	78.9801	42.1381	63.6509	2.84367	-3.25805	6.41267	11.8516	TRUE	1.07014e-07	0.000590395	RNA polymerase D
PFIT_0708800	69.4402	15.6621	8.95618	12.2522	26.5777	4.16051	11.0488	4.42067	6.54332	143.63	83.8049	118.47	68.0692	103.494	4.71884	-2.44401	4.4304	11.5804	TRUE	1.25609e-07	0.00069286	conserved Plasmodium membrane protein, unknown function
PFIT_0716500	16.9032	6.40723	10.3459	18.3095	12.9915	1.18872	0	2.94711	1.37861	87.937	69.8374	73.8292	68.0692	74.9182	3.71322	-2.93112	5.44951	2.55265	TRUE	1.32128e-07	0.000728688	cysteine repeat modular protein 2
PFIT_1245900	7.3095	4.9834	13.7431	19.8238	11.465	5.94359	44.1952	5.89422	18.6777	343.931	189.958	257.544	145.863	234.324	3.55783	-0.107486	4.42749	9.29791	TRUE	1.68133e-07	0.000927083	unspecified product
PFIT_0215900	31.979	34.1719	9.41943	14.7302	22.5751	36.2559	22.0976	5.89422	21.4159	259.903	181.577	223.205	191.242	213.982	4.46629	0.00810047	3.27069	10.1693	TRUE	1.72595e-07	0.000951515	conserved Plasmodium protein, unknown function
PFIT_0604500	2.28422	2.84766	2.7795	4.81829	3.18242	0.594359	0	0	0.19812	94.7765	53.0765	41.207	38.8967	56.9892	1.70042	-3.0697	7.21545	2.40978	TRUE	1.83994e-07	0.00101418	nucleoside diphosphate kinase, putative
PFIT_0724800	0.456844	1.42383	1.69859	3.16631	1.68639	2.37743	0	0	0.792478	455.318	92.1854	362.278	272.277	295.515	0.823703	-0.403488	7.78891	5.17969	TRUE	1.90739e-07	0.00105117	18S ribosomal RNA
PFIT_1414100	6.85265	1.42383	0.772085	1.23899	2.57189	0	0	0	0	58.6247	33.522	53.2257	42.1381	46.8776	1.29198	-29.4909	33.7585	5.0557	TRUE	2.0703e-07	0.00114073	conserved Plasmodium protein, unknown function
PFIT_1313400	67.6128	15.6621	28.7215	34.8294	36.7065	17.8308	22.0976	8.84133	16.2566	395.716	212.306	463.579	204.208	318.952	5.19954	-1.29126	4.41231	5.1014	TRUE	2.13062e-07	0.00117376	telomerase reverse transcriptase, putative
PFIT_0204400	7.3095	2.84766	0.772085	1.51432	3.11089	0	0	0	0	60.5788	53.0765	39.4901	32.4139	46.3898	1.56018	-29.7591	33.7419	4.76775	TRUE	2.17924e-07	0.00120032	conserved Plasmodium protein, unknown function
PFIT_0624200	132.028	69.0557	29.4936	36.206	66.6958	84.3989	11.0488	39.786	45.0779	853.966	354.774	631.841	512.14	588.18	6.0532	-0.385635	3.53466	10.0524	TRUE	2.25467e-07	0.00124165	DNA polymerase 1, putative
PFIT_1469100	25.1264	13.5264	23.1625	28.6344	22.6124	10.1041	0	7.36778	5.82396	145.585	92.1854	116.753	119.932	118.614	4.50971	-1.5116	3.89628	2.88903	TRUE	2.47792e-07	0.00136434	conserved Plasmodium protein, unknown function
PFIT_0207400.1	41.1159	12.1025	9.41943	14.1795	19.2044	4.16051	0	5.89422	3.35158	170.989	64.2504	166.545	94.0004	123.946	4.2559	-2.10814	4.81457	6.21364	TRUE	2.77963e-07	0.00153019	conserved Plasmodium protein, unknown function
PFIT_1427600	90.9119	13.5264	11.7357	19.6862	33.965	3.56615	0	2.94711	2.17109	196.393	81.0114	216.337	100.483	148.556	5.0819	-3.48603	5.62503	8.30129	TRUE	2.85241e-07	0.00156997	conserved Plasmodium protein, unknown function
PFIT_1133900	281.416	54.1055	36.9056	67.0431	109.867	7.1323	11.0488	0	6.06037	254.04	209.512	152.809	158.828	193.798	6.77817	-4.51586	5.33782	11.2091	TRUE	2.96408e-07	0.00163114	conserved Plasmodium protein, unknown function
PFIT_1133300	6.39581	6.40723	4.94134	4.81829	5.64067	5.94359	0	4.42067	3.45475	140.699	69.8374	166.545	84.2762	115.339	2.47724	-0.210937	4.59196	2.46827	TRUE	3.02357e-07	0.00166357	amino acid transporter, putative
PFIT_1334600	4.56844	7.83106	7.41201	3.9923	5.95095	4.16051	0	0	1.38684	92.8224	67.0439	90.9988	58.3451	77.3026	2.55851	-1.3058	5.02762	4.82867	TRUE	3.24227e-07	0.00178358	reticulocyte binding protein 2 homologue a
PFIT_0322700	1.37053	1.42383	2.00742	1.78965	1.64786	4.75487	0	0	1.58496	113.341	69.8374	96.1497	48.6209	81.9873	0.766234	0.659374	4.94369	5.18571	TRUE	3.24819e-07	0.0017865	conserved Plasmodium protein, unknown function
PFIT_0202400	26.9538	11.3906	25.3244	70.76	33.6072	11.2928	11.0488	11.7884	11.3767	166.103	106.153	164.828	119.932	139.254	5.0894	-1.57128	3.60965	7.16832	TRUE	3.28842e-07	0.0018083	protein kinase, putative
PFIT_0320400	42.4865	31.3242	53.5827	87.2799	53.6683	16.642	0	7.36778	8.00327	175.874	131.294	130.489	68.0692	126.432	5.75435	-2.28169	3.5202	6.88644	TRUE	3.34455e-07	0.00183883	oocyst capsule protein
PFIT_0830100	5.02528	1.42383	2.7795	2.34031	2.89223	2.97179	0	4.42067	2.46415	159.264	92.1854	178.564	68.0692	124.521	1.53675	0.167008	5.26405	3.2976	TRUE	3.96608e-07	0.00218016	conserved Plasmodium protein, unknown function
PFIT_1141600	70.8108	10.6787	8.49293	7.9846	24.4917	9.50974	0	13.262	7.59058	162.195	100.566	137.357	106.966	126.771	4.59839	-1.29396	3.68862	16.8307	TRUE	4.08016e-07	0.00224245	conserved Plasmodium protein, unknown function
PFIT_1404200	6.85265	0.711914	1.54417	1.37665	2.62135	0.594359	0	0	0.19812	53.7393	50.283	49.7918	61.5865	53.8501	1.35434	-2.72657	7.12122	5.20751	TRUE	4.21019e-07	0.0023135	conserved Plasmodium protein, unknown function
PFIT_0401500	1.37053	1.42383	3.39717	2.75331	2.23621	1.18872	0	2.94711	1.37861	252.086	106.153	166.545	90.759	153.886	1.22632	-0.428739	6.47378	2.60509	TRUE	4.43835e-07	0.00243843	erythrocyte membrane protein 1 (PfEMP1), pseudogene
PFIT_1443900	122.434	14.9502	15.4417	17.2082	42.5085	6.53794	0	2.94711	3.16169	151.447	86.5984	157.96	97.2418	123.312	5.40482	-3.22082	4.76803	11.5861	TRUE	4.64648e-07	0.00255231	conserved Plasmodium protein, unknown function
PFIT_0113700	0.456844	0.711914	0.772085	0.550662	0.622876	0	0	0	0	52.7622	36.3155	84.131	25.9311	49.785	-0.674059	-28.9676	35.2909	1.31146	TRUE	5.50512e-07	0.00302341	Plasmodium exported protein, unknown function, pseudogene
PFIT_0304700	36.0906	5.69531	9.72827	11.8392	15.8384	28.5292	0	7.36778	11.9657	235.476	106.153	157.96	145.863	161.363	3.98037	0.0432447	3.31824	13.8412	TRUE	5.72504e-07	0.00314362	conserved Plasmodium membrane protein, unknown function
PFIT_0628900	0	0	0.154417	0.275331	0.107437	0	0	0	0	70.3496	30.7285	39.4901	32.4139	43.2455	-2.65275	-26.9889	35.0914	2.08858	TRUE	6.99553e-07	0.00384055	CPW-WPC family protein
PFIT_1301000	10.9642	9.9668	12.1989	24.6421	14.443	4.16051	11.0488	5.89422	7.03451	137.768	75.4244	125.338	58.3451	99.2189	3.87186	-1.42535	4.19935	3.79704	TRUE	7.27864e-07	0.00399525	surface-associated interspersed protein 13.1 (SURFIN 13.1)
PFIT_0933600	18.7306	22.7813	30.4201	35.793	26.9312	25.5574	22.0976	32.4182	26.6911	869.599	382.709	901.404	431.105	646.204	4.75653	0.0181783	4.56263	1.98704	TRUE	7.858e-07	0.00431247	conserved Plasmodium protein, unknown function
PFIT_0214400	82.2318	31.3242	17.6035	22.5771	38.4342	17.8308	11.0488	20.6298	16.5031	220.82	131.294	192.299	116.69	165.276	5.25385	-1.08685	3.21024	8.05242	TRUE	7.90469e-07	0.0043373	acyl-CoA synthetase (ACS9)
PFIT_0402800	29.238	6.40723	4.63251	4.68063	11.2396	1.78308	0	1.47356	1.08554	121.158	53.0765	171.696	77.7934	105.931	3.47502	-2.84254	6.10089	6.52669	TRUE	7.95266e-07	0.00436283	transcription factor with AP2 domain(s), putative
PFIT_0933800	95.4803	44.8506	18.2212	21.3381	44.9726	48.7374	22.0976	13.262	28.0323	465.089	229.067	345.109	223.656	315.73	5.48069	-0.574352	3.40074	10.5846	TRUE	8.02128e-07	0.00439967	conserved Plasmodium protein, unknown function
PFIT_0405500	6.85265	6.40723	15.7505	19.6862	12.1741	5.94359	0	2.94711	2.96357	85.9828	67.0439	121.904	68.0692	85.75	3.63831	-1.5313	4.32153	4.47135	TRUE	8.72151e-07	0.00478288	conserved Plasmodium protein, unknown function
PFIT_0321400	44.3138	7.83106	5.40459	9.36125	16.7277	4.16051	0	0	1.38684	128.974	55.87	70.3953	58.3451	78.3961	4.05277	-2.81756	5.06999	11.6207	TRUE	8.80609e-07	0.00482838	conserved Plasmodium protein, unknown function
PFIT_1412600	17.3601	9.9668	2.47067	2.61564	8.10329	12.4815	0	5.89422	6.12525	99.6619	134.088	66.9614	165.311	116.506	2.94622	0.14727	3.76139	12.1103	TRUE	9.12171e-07	0.00500052	GTP binding protein, putative
PFIT_0422600	5.02528	5.69531	8.64735	11.1509	7.62971	4.75487	11.0488	2.94711	6.25026	104.547	75.4244	127.055	68.0692	93.774	2.96345	-0.752493	4.34817	2.60556	TRUE	9.23945e-07	0.00506414	surface-associated interspersed protein 4.2 (SURFIN 4.2) (SURF4.2)
PFIT_1026400	13.7053	3.55957	17.7579	17.8965	13.2298	11.2928	0	1.47356	4.25546	123.112	67.0439	133.923	64.8279	97.2266	3.75705	-1.08002	3.93797	9.05136	TRUE	1.11893e-06	0.00613176	conserved Plasmodium protein, unknown function
PFIT_0322300	9.13687	5.69531	3.55159	4.81829	5.80052	4.16051	0	4.42067	2.86039	91.8453	83.8049	53.2257	110.207	84.7708	2.50837	-0.542649	4.43545	2.65645	TRUE	1.12961e-06	0.00618914	conserved Plasmodium protein, unknown function
PFIT_bin08300	64.4149	190.081	101.915	82.4616	109.718	14.859	0	7.36778	7.40891	116.272	58.6634	123.621	100.483	99.76	6.77348	-3.40315	3.27831	6.78217	TRUE	1.14403e-06	0.00626702	erythrocyte membrane protein 1, PfEMP1
PFIT_1002600	193.702	61.2246	34.435	83.5629	93.231	2.97179	0	4.42067	2.46415	149.493	67.0439	121.904	77.7934	104.059	6.5415	-4.83757	5.00574	5.32129	TRUE	1.1521e-06	0.00631006	conserved Plasmodium protein, unknown function
PFIT_0931000	344.003	141.671	164.917	241.465	223.014	252.008	33.1464	64.8364	116.664	816.837	441.373	727.991	567.244	638.361	7.80141	-0.796703	2.31611	14.6872	TRUE	1.19499e-06	0.00654375	conserved Plasmodium membrane protein, unknown function
PFIT_0101600	60.7602	17.7979	10.0371	10.8756	24.8677	11.8872	22.0976	7.36778	13.7842	577.453	248.621	336.524	236.622	349.805	4.62743	-1.06438	4.89011	6.64627	TRUE	1.20721e-06	0.00660948	conserved Plasmodium protein, unknown function
PFIT_1206800	84.0592	7.11914	14.5152	21.2005	31.7235	5.34923	11.0488	2.94711	6.44838	106.501	78.2179	94.4328	58.3451	84.3743	4.98431	-2.67763	4.10196	12.2592	TRUE	1.34151e-06	0.00734345	conserved Plasmodium protein, unknown function
PFIT_1325700	57.1054	29.1885	26.7141	16.1069	32.2787	20.8026	0	10.3149	10.3725	188.576	94.9789	147.658	110.207	135.355	5.00396	-1.20022	3.28609	7.48551	TRUE	1.34482e-06	0.00736018	conserved Plasmodium protein, unknown function
PFIT_0535100	208.321	59.0889	26.2509	45.5673	84.8069	7.72666	0	4.42067	4.04911	213.98	128.501	224.922	94.0004	165.351	6.40357	-3.93182	4.90267	7.55094	TRUE	1.41126e-06	0.00772244	formin 1
PFIT_1127600	535.877	181.538	138.821	303.139	289.844	8.91538	0	25.0504	11.3219	237.43	217.893	207.752	175.035	209.527	8.17896	-4.38789	3.92141	6.76914	TRUE	1.56414e-06	0.00855744	conserved Plasmodium protein, unknown function
PFIT_0510000	4.11159	2.84766	4.63251	5.78195	4.34343	1.18872	0	1.47356	0.887424	63.51	39.109	77.2632	55.1037	58.7465	2.15066	-1.86912	5.60151	1.18896	TRUE	1.62247e-06	0.00887491	conserved Plasmodium protein, unknown function
PFIT_1457100	5.93897	2.13574	4.16926	3.30397	3.88698	2.37743	0	0	0.792478	50.808	78.2179	72.1123	38.8967	60.0087	1.97002	-1.47065	5.40875	3.79361	TRUE	1.6358e-06	0.00894618	dfg10 like protein, putative
PFIT_0309800	49.7959	14.9502	15.4417	14.4549	23.6607	11.2928	0	5.89422	5.72901	116.272	72.6309	145.942	71.3106	101.539	4.55691	-1.55926	3.67826	7.38628	TRUE	1.6763e-06	0.00916602	conserved Plasmodium protein, unknown function
PFIT_0812500	174.514	40.5791	43.2367	53.4142	77.9361	78.4553	11.0488	13.262	34.2554	295.077	201.132	355.411	217.173	267.198	6.2815	-0.941661	2.72605	17.077	TRUE	1.73297e-06	0.00947416	peptidase family C50, putative
PFIT_0812700	18.2737	18.5098	13.4343	15.0055	16.3058	31.501	0	8.84133	13.4474	184.668	111.74	195.733	139.38	157.88	4.01767	0.153406	3.13723	6.43566	TRUE	1.75059e-06	0.00956875	conserved Plasmodium protein, unknown function
PFIT_0708000	142.078	27.7647	38.7586	43.2269	62.9571	23.7743	33.1464	16.2091	24.3766	235.476	159.229	178.564	132.897	176.541	5.97413	-1.49915	2.99568	9.49109	TRUE	1.79111e-06	0.0097884	Cg1 protein
PFIT_1227200	259.487	36.3076	27.4862	41.988	91.3172	11.8872	0	7.36778	6.41832	1216.46	687.2	1931.58	453.795	1072.26	6.51182	-3.52083	7.07595	6.62472	TRUE	1.89187e-06	0.0103372	cyclin
PFIT_0303400	138.424	19.9336	23.1625	26.1564	51.919	26.1518	0	2.94711	9.69963	251.109	142.468	214.62	116.69	181.222	5.69465	-1.97537	3.78835	15.8684	TRUE	2.002e-06	0.0109369	spindle pole body protein, putative
PFIT_1028500.2	4.56844	2.13574	3.70601	4.40529	3.70387	5.94359	0	1.47356	2.47238	96.7307	58.6634	65.2444	97.2418	79.4701	1.91981	-0.00574248	4.39963	2.9929	TRUE	2.03587e-06	0.0111199	conserved Plasmodium protein, unknown function
PFIT_1426800	61.6739	31.3242	20.0742	21.7511	33.7059	7.1323	22.0976	13.262	14.164	140.699	103.359	169.979	81.0348	123.768	5.06564	-1.56525	3.45984	5.71975	TRUE	2.09445e-06	0.0114378	conserved Plasmodium protein, unknown function
PF_apicoplast_genome_102600	0	0	0	0	0	0	0	0	0	61.5559	61.4569	96.1497	16.207	58.8424	-33.9699	2.88559	36.9711	1.65345	TRUE	2.38364e-06	0.0130147	probable protein, unknown function
PFIT_1307100	100.506	7.83106	8.80176	20.9251	34.5159	1.18872	0	1.47356	0.887424	64.4871	81.0114	51.5088	84.2762	70.3209	5.10592	-4.82674	5.85167	9.23244	TRUE	2.39154e-06	0.0130554	tripartite motif protein, putative
PFIT_1424500	77.2066	23.4932	17.7579	24.6421	35.7749	16.642	11.0488	16.2091	14.6333	272.605	145.262	218.054	106.966	185.722	5.15537	-1.19071	3.57986	6.33644	TRUE	2.56341e-06	0.0139911	conserved Plasmodium protein, unknown function
PFIT_1228900	4.11159	3.55957	15.5961	13.7665	9.25845	8.32102	11.0488	13.262	10.8773	162.195	108.946	118.47	97.2418	121.713	3.27146	0.131574	3.53115	5.88198	TRUE	2.63803e-06	0.0143957	unspecified product
PFIT_0415000	160.809	85.4297	50.4943	60.7105	89.3609	59.4359	11.0488	19.1562	29.8803	313.642	173.197	281.581	155.587	231.002	6.47715	-1.34635	2.72854	9.86085	TRUE	2.80957e-06	0.015329	histone acetyltransferase, putative
PFIT_1113400	37.4612	4.9834	7.10318	8.12226	14.4175	4.16051	0	7.36778	3.84276	377.152	162.023	370.863	126.414	259.113	3.84464	-1.55703	5.73303	6.45003	TRUE	2.81869e-06	0.015376	DNA helicase, putative
PFIT_0806000	301.974	44.1387	41.5382	65.6664	113.329	16.0477	11.0488	25.0504	17.3823	378.129	206.719	257.544	249.587	272.995	6.82288	-2.60289	3.87513	9.21438	TRUE	2.84266e-06	0.0155039	filament assembling protein, putative
PFIT_0818200	27.4106	10.6787	7.72085	13.2159	14.7565	5.94359	0	1.47356	2.47238	420.143	167.61	334.807	116.69	259.813	3.87964	-2.06292	6.20777	3.98932	TRUE	2.90158e-06	0.0158223	FAD-dependent monooxygenase, putative
PFIT_0101300	22.3853	8.54297	9.57385	9.49892	12.5003	10.1041	22.0976	23.5769	18.5929	191.507	131.294	171.696	129.656	156.038	3.63495	0.460766	3.19551	4.25087	TRUE	2.91591e-06	0.0158976	conserved Plasmodium protein, unknown function
PFIT_0904500	7.3095	4.27149	12.6622	6.60794	7.71278	4.75487	0	2.94711	2.56733	91.8453	50.283	111.602	45.3795	74.7775	2.97536	-1.09577	4.35854	3.72796	TRUE	2.97252e-06	0.0162032	conserved protein, unknown function
PFIT_1340300	575.623	270.527	46.7883	422.082	328.755	1213.09	320.415	116.411	549.971	18782.4	8215.68	15129.8	7218.58	12336.6	8.36061	0.750933	4.4792	11.3959	TRUE	3.0483e-06	0.0166132	U6 spliceosomal RNA
PFIT_1348200	0	0	0	0.688327	0.172082	0	0	0	0	58.6247	19.5545	25.7544	45.3795	37.3283	-2.01024	-26.1887	33.4298	6.22384	TRUE	3.24987e-06	0.0177085	conserved Plasmodium protein, unknown function
PFIT_0506600	3.1979	9.9668	4.63251	4.40529	5.55063	7.72666	11.0488	1.47356	6.74967	96.7307	78.2179	97.8667	94.0004	91.7039	2.42215	0.0798124	4.0188	4.08204	TRUE	3.31698e-06	0.0180709	histone deacetylase, putative, pseudogene
PFIT_1113700	14.1622	2.84766	3.24276	4.81829	6.26771	0	0	0	0	52.7622	39.109	36.0561	6.48279	33.6025	2.63932	-30.8383	33.2921	5.07919	TRUE	3.34035e-06	0.0181949	conserved Plasmodium protein, unknown function
PFIT_0209200	15.0758	26.3408	38.9131	44.7413	31.2677	21.3969	22.0976	35.3653	26.2866	233.522	173.197	190.582	181.518	194.705	4.97957	-0.227164	2.85585	3.69998	TRUE	3.4635e-06	0.0188622	unspecified product
PFIT_0626500	31.0654	42.7149	32.8908	32.7644	34.8588	24.9631	44.1952	33.8918	34.35	300.94	237.447	142.508	197.725	219.655	5.11897	-0.12838	2.7912	2.18728	TRUE	3.50538e-06	0.0190868	conserved Plasmodium protein, unknown function
PFIT_0207200	70.8108	12.1025	10.6548	15.0055	27.1434	3.56615	0	4.42067	2.66227	130.928	53.0765	133.923	64.8279	95.6889	4.75684	-2.92336	4.75683	8.10763	TRUE	3.60317e-06	0.0196157	serine repeat antigen 2
PFIT_bin11100	15.5327	63.3604	40.1484	37.032	39.0184	3.56615	0	0	1.18872	67.4184	30.7285	73.8292	19.4484	47.8561	5.28193	-4.22533	4.55325	8.43318	TRUE	3.61207e-06	0.0196605	erythrocyte membrane protein 1, PfEMP1 (IT4_var30)
PFIT_1431800	20.558	6.40723	17.7579	29.3227	18.5115	5.34923	11.0488	1.47356	5.95719	143.63	83.8049	181.998	58.3451	116.945	4.22463	-2.07556	4.729	5.43823	TRUE	3.64885e-06	0.019857	exodeoxyribonuclease III, putative
PFIT_1206100	6.85265	2.13574	1.23534	2.61564	3.20984	1.78308	0	0	0.594359	85.0058	50.283	82.414	22.6897	60.0981	1.64773	-1.55016	5.82684	6.00365	TRUE	3.68695e-06	0.0200607	Tat binding protein 1(TBP-1)-interacting protein, putative
PFIT_0716100	19.6443	5.69531	17.7579	17.2082	15.0764	20.2082	22.0976	19.1562	20.4873	285.307	178.784	267.846	113.449	211.346	3.93263	0.397717	3.39949	4.0311	TRUE	3.84233e-06	0.0209023	dynein heavy chain, putative
PFIT_0419300	77.2066	222.117	104.695	80.1213	121.035	8.32102	0	4.42067	4.24723	109.433	55.87	142.508	68.0692	93.9699	6.91621	-4.34165	3.98957	5.14226	TRUE	4.16389e-06	0.0226474	erythrocyte membrane protein 1, PfEMP1
PFIT_0403000	76.7497	145.23	169.087	229.901	155.242	82.0215	44.1952	100.202	75.4728	479.745	340.807	362.278	421.381	401.053	7.28114	-0.954165	2.32192	5.1413	TRUE	4.30774e-06	0.0234255	conserved Plasmodium protein, unknown function
PFIT_0311400	68.5265	26.3408	102.533	85.7656	70.7914	129.57	143.634	181.247	151.484	23.4499	11.174	39.4901	19.4484	23.3906	6.15342	1.09334	-2.66201	6.49225	TRUE	4.37225e-06	0.0237719	conserved Plasmodium protein, unknown function
PFIT_0316200	124.261	19.2217	16.9859	23.6785	46.0369	20.2082	0	2.94711	7.71843	349.794	164.816	406.919	149.104	267.658	5.52177	-2.17335	4.71911	11.0688	TRUE	4.43035e-06	0.0240834	conserved Plasmodium protein, unknown function
PFIT_0208800	47.0549	11.3906	13.7431	27.5331	24.9304	2.97179	0	5.89422	2.95534	96.7307	39.109	90.9988	42.1381	67.2441	4.64099	-2.71095	4.16052	6.50604	TRUE	4.60906e-06	0.0250503	conserved Plasmodium protein, unknown function
PFIT_1035500	54.3644	17.0859	22.3905	66.0794	39.98	4.75487	11.0488	4.42067	6.74144	88.9141	67.0439	89.2819	55.1037	75.0859	5.32765	-2.95072	3.86323	4.97635	TRUE	4.72497e-06	0.0256755	merozoite surface protein (MSP3.8)
PFIT_1435000	90.9119	9.9668	16.5226	21.3381	34.6849	8.32102	0	2.94711	3.75604	176.851	64.2504	154.526	87.5176	120.786	5.11382	-2.70424	4.51478	9.5147	TRUE	4.90822e-06	0.0266664	conserved Plasmodium protein, unknown function
PF_apicoplast_genome_104600	20.1011	1.42383	3.39717	3.5793	7.12535	2.97179	0	0	0.990598	59.6017	58.6634	68.6784	35.6553	55.6497	2.81735	-2.02841	5.01658	10.7235	TRUE	4.95661e-06	0.0269243	RNA polymerase beta subunit, putative
PFIT_1408600	29.238	11.3906	34.1261	28.2214	25.744	26.7461	44.1952	42.7331	37.8915	297.032	175.99	257.544	204.208	233.693	4.70319	0.471764	2.6984	4.10308	TRUE	4.98875e-06	0.0270939	conserved Plasmodium protein, unknown function
PFIT_0724100	21664.4	22383.3	220.199	582.875	11212.7	52324.4	4629.44	2365.06	19773	120720	100513	112978	182383	129148	13.4527	0.819408	2.70653	69.4554	TRUE	5.00814e-06	0.0271942	5.8S ribosomal RNA
PFIT_0926400	29.238	27.0527	28.876	51.6245	34.1978	16.642	33.1464	30.9447	26.911	250.132	145.262	202.601	126.414	181.102	5.10366	-0.465937	2.87132	3.54258	TRUE	5.12855e-06	0.0278429	protein kinase, putative
PFIT_0321200	201.468	31.3242	28.7215	42.814	76.0819	12.4815	11.0488	13.262	12.2641	285.307	114.533	252.393	181.518	208.438	6.24736	-2.59663	4.05675	8.31908	TRUE	5.20537e-06	0.0282548	conserved Plasmodium protein, unknown function
PFIT_0535300	133.855	34.8838	15.4417	28.7721	53.2382	6.53794	11.0488	2.94711	6.84462	287.261	134.088	362.278	116.69	225.079	5.73123	-3.2138	5.30053	6.75777	TRUE	5.23391e-06	0.0284044	conserved Plasmodium protein, unknown function
PFIT_1361500	15.5327	2.84766	4.78692	6.60794	7.4438	2.97179	0	1.47356	1.48178	85.0058	61.4569	51.5088	42.1381	60.0274	2.895	-1.745	4.76739	4.43163	TRUE	5.34895e-06	0.0290234	exonuclease, putative
PFIT_1325800	174.057	26.3408	40.6116	55.3415	74.0878	20.8026	0	5.89422	8.89892	614.582	469.308	1236.21	356.553	669.163	6.21083	-2.75365	5.9297	6.23202	TRUE	5.75797e-06	0.031237	conserved Plasmodium protein, unknown function
PFIT_1478100	463.696	1366.16	300.804	334.527	616.298	2410.12	817.611	850.241	1359.33	4269.83	5271.33	4941.41	6803.68	5321.56	9.26483	1.15516	1.95737	18.8773	TRUE	5.82789e-06	0.0316105	Plasmodium exported protein (hyp17), unknown function
PFIT_0402600	130.2	21.3574	28.4127	64.8404	61.2027	4.16051	11.0488	7.36778	7.52569	120.181	72.6309	115.036	64.8279	93.1689	5.93585	-3.32787	3.94377	7.37225	TRUE	6.1275e-06	0.0332294	SET domain protein, putative
PFIT_1442300	424.865	792.36	434.375	841.824	623.356	316.793	453	381.651	383.815	1850.59	1405.13	1394.17	1523.45	1543.33	9.28371	-0.714547	2.02311	3.72064	TRUE	6.37333e-06	0.0345562	conserved Plasmodium protein, unknown function
PFIT_1454300	8.68003	0.711914	1.38975	2.20265	3.24609	0	0	0	0	40.0602	30.7285	44.6409	16.207	32.9091	1.68119	-29.8801	33.254	4.82056	TRUE	6.41948e-06	0.0348	dynactin subunit 4, putative
PFIT_0804000	4.11159	1.42383	2.00742	3.16631	2.67729	0	0	0	0	3465.69	508.417	5288.23	878.417	2535.19	1.42607	-31.0677	40.9496	1.70394	TRUE	6.65613e-06	0.0360762	unspecified product
PFIT_1131700	15.9895	14.9502	8.1841	5.78195	11.2264	26.1518	11.0488	2.94711	13.3826	147.539	106.153	180.281	90.759	131.183	3.45232	0.450009	3.14067	8.51734	TRUE	7.08125e-06	0.0383733	mitochondrial rpoD precursor, putative
PFIT_1233000.1	28.3243	4.27149	3.55159	6.88327	10.7577	2.37743	0	2.94711	1.77485	164.149	75.4244	125.338	45.3795	102.573	3.41735	-2.16249	5.43486	6.82521	TRUE	7.10173e-06	0.0384772	conserved Plasmodium protein, unknown function
PFIT_1140100	31.0654	98.2442	69.0244	48.4582	61.698	134.325	110.488	64.8364	103.216	970.238	681.613	1069.67	437.588	789.776	5.94331	0.742044	2.94161	5.12826	TRUE	7.1524e-06	0.0387446	unspecified product
PFIT_1110100	0	0	11.7357	62.6378	18.5934	0	0	0	0	481.699	122.914	302.185	71.3106	244.527	4.22852	-30.9848	34.6925	13.8953	TRUE	7.34835e-06	0.0397987	small nucleolar RNA snR61/Z1/Z11
PFIT_0917500	53.9075	6.40723	6.63993	17.2082	21.0407	0.594359	0	0	0.19812	74.2579	25.1415	53.2257	25.9311	44.6391	4.39248	-5.78268	6.88987	7.01127	TRUE	7.61042e-06	0.0412104	conserved Plasmodium protein, unknown function
PFIT_1325100	159.438	19.2217	18.0668	26.5694	55.8241	10.1041	11.0488	1.47356	7.54215	126.043	136.881	128.772	97.2418	122.235	5.79944	-3.02174	4.15725	11.9197	TRUE	7.67796e-06	0.0415685	conserved Plasmodium protein, unknown function
PFIT_0602300	107.358	264.12	159.513	176.074	176.766	120.655	77.3415	67.7835	88.5933	1113.87	561.493	1457.7	658.003	947.766	7.4648	-0.976037	3.40074	3.32885	TRUE	7.89606e-06	0.0427414	trophozoite exported protein 1 (TEX1)
PFIT_0924700	139.337	26.3408	15.2873	20.9251	50.4726	5.34923	0	5.89422	3.74782	130.928	89.3919	139.074	74.552	108.487	5.65307	-3.33695	4.45096	8.84243	TRUE	8.62106e-06	0.0466572	conserved Plasmodium protein, unknown function
PFIT_0802500	0	2.13574	0.926502	0.688327	0.937643	5.94359	0	0	1.9812	116.272	44.696	108.168	55.1037	81.0601	-0.233776	1.90109	4.68504	9.42707	TRUE	8.67727e-06	0.0469527	Plasmodium exported protein, unknown function
PFIT_0501800	3.65475	0	1.23534	1.10132	1.49785	0.594359	0	0	0.19812	61.5559	33.522	36.0561	32.4139	40.887	0.591363	-1.97888	6.75331	5.38308	TRUE	8.90647e-06	0.048184	anaphase promoting complex subunit, putative
PFIT_1207400	2.74106	9.25488	5.55901	7.70926	6.31605	4.16051	11.0488	8.84133	8.01688	97.7078	67.0439	128.772	71.3106	91.2086	2.64949	0.0925181	3.7767	3.46186	TRUE	8.99316e-06	0.048644	conserved Plasmodium protein, unknown function
PFIT_0423200	0.456844	0	0.308834	0.688327	0.363501	0	0	1.47356	0.491185	52.7622	36.3155	54.9427	32.4139	44.1086	-1.23366	0.12374	6.58265	3.89962	TRUE	9.46967e-06	0.051212	Plasmodium exported protein, unknown function, pseudogene
PFIT_1219000	27.8675	71.1914	23.0081	16.7952	34.7155	8.32102	0	10.3149	6.21197	120.181	53.0765	103.018	68.0692	86.086	5.09872	-2.06744	3.41015	7.068	TRUE	9.62761e-06	0.0520565	erythrocyte membrane protein 1, PfEMP1
PFIT_1466900	46.1412	31.3242	61.7668	45.4296	46.1654	39.822	44.1952	36.8389	40.2854	263.811	251.415	219.771	191.242	231.56	5.53551	-0.231867	2.55371	1.44963	TRUE	9.78778e-06	0.0529128	dynein beta chain, putative
PFIT_0505400	95.9371	14.9502	10.1915	21.4758	35.6387	14.859	0	5.89422	6.91773	100.639	78.2179	92.7158	100.483	93.014	5.14808	-1.88062	3.2734	14.1673	TRUE	1.00466e-05	0.0543017	conserved Plasmodium protein, unknown function
PFIT_0414400	106.445	28.4766	35.8247	97.8801	67.1565	7.72666	0	5.89422	4.54029	62.533	72.6309	61.8105	71.3106	67.0713	6.07232	-3.41789	3.40902	5.88307	TRUE	1.10035e-05	0.0594627	RING zinc finger protein, putative
PFIT_1019700	31.0654	8.54297	3.39717	9.77425	13.1949	1.18872	0	0	0.396239	49.831	33.522	54.9427	16.207	38.6256	3.71005	-4.14633	5.72792	7.26519	TRUE	1.1229e-05	0.0606705	conserved Plasmodium protein, unknown function
PFIT_1247100	24.6696	4.27149	8.33851	13.4912	12.6927	3.56615	0	0	1.18872	68.3954	39.109	58.3766	38.8967	51.1944	3.67034	-2.64322	4.66365	6.8177	TRUE	1.18897e-05	0.0642283	RAC-beta serine/threonine protein kinase
PFIT_0416300	13.2485	0	1.38975	1.37665	4.00372	0	0	0	0	31.2665	22.348	37.7731	29.1725	30.14	1.97796	-28.7342	31.6753	9.73917	TRUE	1.2482e-05	0.0674155	conserved Plasmodium protein, unknown function
PFIT_1443800	5.48212	9.25488	5.71343	5.91961	6.59251	10.1041	11.0488	4.42067	8.52452	142.653	75.4244	99.5836	58.3451	94.0016	2.69616	0.304998	3.56678	2.57045	TRUE	1.25067e-05	0.0675361	TRAP-like protein,sporozoite-specific transmembrane protein S6 (TREP)
PFIT_0706700	67.6128	27.7647	29.9569	29.4604	38.6987	23.18	0	16.2091	13.1297	179.782	117.327	142.508	64.8279	126.111	5.27134	-1.17575	2.89528	7.3553	TRUE	1.2569e-05	0.0678602	RAP protein, putative
PFIT_1212600	5.48212	1.42383	8.1841	4.81829	4.97708	2.97179	0	1.47356	1.48178	84.0287	53.0765	39.4901	48.6209	56.304	2.36188	-1.21773	4.67962	3.56581	TRUE	1.30211e-05	0.070288	unspecified product
PFIT_0811500	114.211	304.699	111.798	112.748	160.864	34.4728	33.1464	26.524	31.3811	214.957	181.577	163.111	162.07	180.429	7.32493	-2.3635	2.53671	4.73743	TRUE	1.36164e-05	0.0734874	erythrocyte membrane protein 1, PfEMP1
PFIT_0724600	7915.27	24544	29938	17756.9	20038.5	30740.8	12396.7	11392.1	18176.5	52167.2	64049.3	58677.1	85935.8	65207.3	14.2905	-0.139976	1.8422	12.764	TRUE	1.39386e-05	0.0752126	28S ribosomal RNA
PFIT_0719700	23.299	4.9834	2.62509	2.61564	8.38079	4.16051	0	4.42067	2.86039	90.8682	30.7285	80.6971	64.8279	66.7804	3.03038	-1.07113	4.11373	10.807	TRUE	1.39868e-05	0.0754588	conserved Plasmodium membrane protein, unknown function
PFIT_1023600	21.0148	8.54297	14.824	22.7148	16.7741	10.6985	0	0	3.56615	93.7995	41.9025	94.4328	58.3451	72.1199	4.07959	-1.61063	3.71618	9.59319	TRUE	1.43212e-05	0.0772483	conserved Plasmodium protein, unknown function
PFIT_1348000	21.0148	2.84766	4.78692	8.81059	9.36499	2.37743	11.0488	8.84133	7.42252	112.364	78.2179	82.414	51.8623	81.2145	3.22566	-0.710175	3.83891	8.2827	TRUE	1.45621e-05	0.0785333	E1-E2 ATPase, putative
PFIT_1311500	3.1979	0	2.31625	1.65199	1.79154	1.18872	0	0	0.396239	40.0602	55.87	13.7357	64.8279	43.6234	0.905127	-1.35201	5.87886	6.95304	TRUE	1.46148e-05	0.0788031	mitochondrial ribosomal protein S35 precursor, putative
PFIT_0833100	372.327	649.978	1004.17	908.179	733.664	2516.51	1568.93	1047.7	1711.05	7128.76	4240.53	8955.66	7037.06	6840.5	9.51967	1.22318	1.99717	7.87516	TRUE	1.47052e-05	0.0792757	unspecified product
PFIT_1136700	125.175	28.4766	24.5523	30.5617	52.1914	11.2928	22.0976	32.4182	21.9362	202.255	136.881	188.866	97.2418	156.311	5.70065	-1.29027	2.88617	11.2543	TRUE	1.63446e-05	0.0880975	conserved Plasmodium protein, unknown function
PFIT_0724500	7873.7	24716.2	30007.1	17705.2	20075.5	31213.9	13037.6	11456.9	18569.5	52637.1	64367.8	59209.3	86833.7	65762	14.2932	-0.111837	1.82362	12.759	TRUE	1.67333e-05	0.0901759	28S ribosomal RNA
PFIT_1244100	47.5117	3.55957	10.5004	21.7511	20.8307	2.37743	0	7.36778	3.2484	73.2808	41.9025	72.1123	64.8279	63.0309	4.3835	-2.36857	3.96951	10.1494	TRUE	1.67616e-05	0.0903115	double C2-like domain-containing protein (DOC2)
PFIT_0608200	26.4969	6.40723	7.2576	7.29627	11.8645	11.2928	0	0	3.76427	108.456	53.0765	77.2632	58.3451	74.2851	3.55723	-1.02284	3.69309	12.1736	TRUE	1.69065e-05	0.0910753	conserved Plasmodium protein, unknown function
PFIT_1233000.2	38.8317	5.69531	5.71343	7.02094	14.3153	1.18872	0	5.89422	2.36098	155.355	47.4895	139.074	64.8279	101.687	3.83112	-2.31325	5.15885	8.36904	TRUE	1.76111e-05	0.0948534	conserved Plasmodium protein, unknown function
PFIT_1317600	164.464	58.377	36.4424	35.38	73.6658	39.2277	33.1464	38.3124	36.8955	238.407	156.436	240.374	194.484	207.425	6.19624	-0.957869	2.46207	9.36189	TRUE	1.81243e-05	0.0975992	chromosome segregation protein, putative
PFIT_1024400	46.1412	12.1025	14.9784	20.5122	23.4336	28.5292	0	4.42067	10.9833	141.676	100.566	132.206	90.759	116.302	4.54849	-0.636475	2.95675	11.0001	TRUE	1.8302e-05	0.0985379	conserved Plasmodium protein, unknown function
PFIT_0802300	292.38	974.611	231.008	265.694	440.923	2059.45	530.342	481.853	1023.88	3104.18	3318.68	3897.5	4631.95	3738.07	8.7809	1.23687	1.85005	22.2509	TRUE	1.84542e-05	0.0993387	Plasmodium exported protein (hyp17), unknown function
PFIT_1105400	1.82737	1.42383	0.308834	1.37665	1.23417	0.594359	0	0	0.19812	51.7851	22.348	56.6597	19.4484	37.5603	0.225216	-1.61814	6.6439	3.63339	TRUE	2.01017e-05	0.108187	radial spoke head protein, putative
PFIT_1242600	9.13687	2.13574	0.617668	1.23899	3.28232	1.18872	0	0	0.396239	77.1891	27.935	84.131	29.1725	54.6069	1.65735	-2.12704	6.25468	7.89045	TRUE	2.01991e-05	0.108691	conserved Plasmodium protein, unknown function
PFIT_0514200	119.693	29.1885	19.6109	30.1487	49.6603	20.8026	0	14.7356	11.846	179.782	89.3919	140.791	103.725	128.422	5.62883	-1.69004	3.07442	10.9808	TRUE	2.04075e-05	0.109792	ATP-dependent DNA helicase UvrD (UvrD)
PFIT_0801600	0.456844	0	0.617668	0.550662	0.406293	0	0	0	0	35.1748	11.174	51.5088	22.6897	30.1368	-1.09204	-28.5496	34.5715	2.51266	TRUE	2.12817e-05	0.114474	rifin, pseudogene
PFIT_1354700	6.39581	9.9668	5.09576	5.36895	6.70683	16.0477	0	11.7884	9.27871	138.745	97.7724	101.301	94.0004	107.955	2.70597	0.905069	3.14876	3.32137	TRUE	2.15383e-05	0.115833	conserved Plasmodium protein, unknown function
PFIT_1229900	22.8422	8.54297	10.0371	10.4626	12.9712	24.9631	0	2.94711	9.30339	135.814	64.2504	125.338	106.966	108.092	3.69222	0.00127388	3.06972	9.68963	TRUE	2.16302e-05	0.116305	vacuolar transporter chaperone, putative, pseudogene
PFIT_1122300	20.1011	2.84766	4.32367	7.70926	8.74543	0	0	0	0	28.3353	25.1415	29.1883	19.4484	25.5283	3.12666	-31.3256	32.8811	3.04095	TRUE	2.22141e-05	0.119423	conserved Plasmodium protein, unknown function
PFIT_0724200	25893	34725.8	208.308	592.925	15355	57142.2	4552.1	2428.42	21374.3	123066	103622	113002	189696	132346	13.9063	0.478022	2.6296	69.2045	TRUE	2.26428e-05	0.121705	5.8S ribosomal RNA
PFIT_1434900	52.0802	47.6983	21.9272	25.0551	36.6902	65.9738	22.0976	5.89422	31.3219	278.467	167.61	278.147	129.656	213.47	5.1851	-0.0783721	2.63842	12.3287	TRUE	2.28924e-05	0.123023	conserved Plasmodium protein, unknown function
PFIT_0822700	31.0654	8.54297	7.72085	13.6289	15.2395	6.53794	0	5.89422	4.14406	91.8453	50.283	75.5462	68.0692	71.4359	3.92443	-1.43136	3.67361	4.9882	TRUE	2.32962e-05	0.125171	conserved Plasmodium protein, unknown function
PFIT_1337700	4.56844	1.42383	0.772085	1.37665	2.03525	3.56615	0	0	1.18872	67.4184	27.935	61.8105	51.8623	52.2565	0.950837	0.0588211	4.70748	6.62865	TRUE	2.4257e-05	0.130308	conserved Plasmodium protein, unknown function
PFIT_0927800	49.7959	6.40723	7.2576	6.47028	17.4828	16.642	0	14.7356	10.4592	99.6619	75.4244	133.923	129.656	109.666	4.11096	-0.345562	3.01148	15.1887	TRUE	2.59987e-05	0.139639	serine/threonine protein phosphatase, putative
PFIT_1404000	87.2571	27.7647	26.0965	34.8294	43.9869	18.4251	11.0488	8.84133	12.7717	130.928	103.359	92.7158	90.759	104.441	5.45584	-1.68053	2.93629	5.16197	TRUE	2.66168e-05	0.142932	conserved Plasmodium protein, unknown function
PF_apicoplast_genome_101900	0	0	0	0	0	0	0	0	0	33.2206	13.9675	29.1883	42.1381	29.6286	-33.9699	2.88559	35.9737	0.665071	TRUE	2.75155e-05	0.147731	ribosomal protein S3, putative
PFIT_1212700	0.913687	1.42383	7.41201	12.2522	5.50044	11.8872	0	1.47356	4.45358	732.808	379.916	698.802	110.207	480.433	2.49956	0.0429807	6.36698	7.63807	TRUE	2.78022e-05	0.149242	U1 spliceosomal RNA
PFIT_1346300	68.0697	7.11914	9.57385	10.4626	23.8063	4.16051	0	1.47356	1.87802	112.364	58.6634	78.9801	35.6553	71.4157	4.56793	-3.09098	4.69362	9.0934	TRUE	2.81666e-05	0.15117	DNA topoisomerase III, putative
PFIT_1367800	87.2571	14.2383	16.2138	23.6785	35.3469	16.642	0	8.84133	8.49446	190.53	92.1854	209.469	84.2762	144.115	5.14058	-1.67381	3.7115	9.14059	TRUE	2.9249e-05	0.15695	DNA repair endonuclease, putative
PFIT_1425700	0	0	1.08092	8.53526	2.40404	0	0	0	0	42.0143	2.7935	54.9427	42.1381	35.4722	1.38118	-28.1374	31.9138	13.4327	TRUE	3.17167e-05	0.17016	small nucleolar RNA snoR29
PFIT_0832600	4.56844	2.13574	1.38975	1.23899	2.33323	0	0	1.47356	0.491185	46.8997	30.7285	61.8105	12.9656	38.1011	1.16456	-2.2617	6.36787	5.30663	TRUE	3.17359e-05	0.170231	unspecified product
PFIT_0721300	4.11159	1.42383	2.31625	4.40529	3.06424	0.594359	0	0	0.19812	71.3267	39.109	78.9801	12.9656	50.5953	1.63884	-3.05257	7.08861	3.28631	TRUE	3.37484e-05	0.180993	conserved Plasmodium protein, unknown function
PFIT_1419100	9.59371	13.5264	12.971	11.4262	11.8793	8.32102	0	11.7884	6.70315	101.616	61.4569	109.885	71.3106	86.0673	3.56901	-0.452149	3.319	2.4751	TRUE	3.40347e-05	0.182494	liver specific protein 1, putative
PFIT_0534000	78.1202	29.9004	19.4565	22.7148	37.548	15.4533	0	7.36778	7.60703	103.57	108.946	49.7918	84.2762	86.6462	5.22317	-1.84407	3.05687	8.12958	TRUE	3.40411e-05	0.182494	conserved Plasmodium protein, unknown function
PFIT_bin04200	0.913687	3.55957	3.24276	2.89097	2.65175	1.18872	0	2.94711	1.37861	103.57	30.7285	123.621	58.3451	79.0662	1.41199	-0.611535	5.51289	3.22175	TRUE	3.42379e-05	0.183515	B_ITvar33 - erythrocyte membrane protein 1, PfEMP1, putative
PFIT_bin06100	5.93897	8.54297	8.95618	9.36125	8.19984	19.6138	22.0976	10.3149	17.3421	146.562	72.6309	152.809	126.414	124.604	3.04513	0.985397	2.93641	2.21459	TRUE	3.45149e-05	0.184965	B_ITvar19 - erythrocyte membrane protein 1, PfEMP1, putative
PFIT_1323800	25.1264	7.11914	8.95618	10.0496	12.8128	6.53794	0	1.47356	2.6705	262.834	83.8049	214.62	81.0348	160.573	3.67761	-1.76325	5.41776	4.23049	TRUE	3.46815e-05	0.185824	conserved Plasmodium protein, unknown function
PFIT_0709100	352.683	370.907	134.343	128.167	246.525	114.711	66.2928	69.2571	83.4204	409.396	329.633	401.768	294.967	358.941	7.94179	-1.50573	2.05434	7.56033	TRUE	3.52389e-05	0.188775	conserved Plasmodium protein, unknown function
PFIT_1362600	7.76634	6.40723	2.7795	2.20265	4.78893	7.1323	0	0	2.37743	69.3725	50.283	87.5649	35.6553	60.7189	2.19761	-0.278383	4.01658	8.26255	TRUE	3.55358e-05	0.19033	conserved Plasmodium protein, unknown function
PFIT_1337800	338.064	116.754	118.747	310.436	221	54.681	0	23.5769	26.086	308.757	136.881	315.92	158.828	230.097	7.7885	-2.80065	2.86421	10.7116	TRUE	3.59117e-05	0.192307	conserved Plasmodium protein, unknown function
PFIT_0819400	3.1979	1.42383	2.00742	2.89097	2.38003	0.594359	0	0	0.19812	49.831	41.9025	24.0374	22.6897	34.6152	1.27032	-2.66629	6.51845	1.73705	TRUE	3.7031e-05	0.198264	small heat shock protein HSP20, putative (HSP20)
PFIT_1321600	1.82737	0.711914	3.24276	3.85463	2.40917	0	0	1.47356	0.491185	74.2579	25.1415	48.0749	22.6897	42.541	1.3462	-2.4292	6.51351	4.80678	TRUE	3.72406e-05	0.199349	conserved Plasmodium protein, unknown function
PFIT_0501900	129.287	39.8672	26.8685	24.0915	55.0285	29.7179	0	13.262	14.3266	298.986	100.566	218.054	155.587	193.298	5.77774	-1.61367	3.43618	9.95529	TRUE	3.76198e-05	0.201341	chromosome assembly factor 1
PFIT_0508100	672.474	79.0225	59.7593	120.32	232.894	6.53794	0	7.36778	4.63524	369.335	251.415	267.846	304.691	298.322	7.86315	-5.32126	5.67926	5.69287	TRUE	4.09713e-05	0.219237	SET domain protein, putative
PFIT_1138300	0.913687	0.711914	0.308834	0.825993	0.690107	0	0	0	0	43.9685	16.761	36.0561	12.9656	27.4378	-0.582735	-29.0589	34.4436	1.61306	TRUE	4.24324e-05	0.227013	conserved Plasmodium protein, unknown function
PFIT_0616500	13.2485	79.0225	48.6413	37.9957	44.727	5.34923	11.0488	4.42067	6.93956	83.0516	53.0765	123.621	35.6553	73.8511	5.47848	-2.99792	3.74022	6.28225	TRUE	4.24463e-05	0.227046	erythrocyte membrane protein 1, PfEMP1
PFIT_0303900	9.13687	1.42383	5.25018	8.81059	6.15537	1.18872	0	1.47356	0.887424	51.7851	33.522	27.4713	55.1037	41.9705	2.64812	-2.36976	5.11199	3.30917	TRUE	4.35635e-05	0.232977	inner membrane complex protein 1a, putative
PFIT_0502400	0.913687	2.13574	0.463251	1.23899	1.18792	0	0	0	0	24.4269	33.522	15.4526	35.6553	27.2642	0.151941	-29.7936	34.3988	1.47398	TRUE	4.54328e-05	0.242929	conserved Plasmodium protein, unknown function
PFIT_1472700	6.85265	0.711914	1.08092	1.65199	2.57437	0	0	2.94711	0.98237	51.7851	36.3155	65.2444	16.207	42.388	1.33016	-1.32554	5.41813	9.40413	TRUE	4.57109e-05	0.24437	conserved Plasmodium protein, unknown function
PFIT_1338000	7.3095	2.13574	2.47067	3.16631	3.77055	4.75487	0	0	1.58496	64.4871	44.696	70.3953	29.1725	52.1877	1.90221	-0.519373	4.33604	6.25678	TRUE	4.64707e-05	0.248386	CPW-WPC family protein
PFIT_1031200	38.8317	9.9668	11.5813	21.2005	20.3951	1.18872	0	1.47356	0.887424	37.129	41.9025	34.3392	29.1725	35.6358	4.35034	-4.07007	4.87713	2.76146	TRUE	4.6985e-05	0.251088	conserved Plasmodium protein, unknown function
PFIT_1414000	0	0.711914	0.772085	0.275331	0.439832	0	0	0	0	34.1977	25.1415	24.0374	25.9311	27.3269	-1.16918	-28.4724	34.4191	2.12774	TRUE	4.8163e-05	0.257335	conserved Plasmodium protein, unknown function
PFIT_0815500	174.971	158.045	188.697	196.311	179.506	188.412	243.073	335.971	255.819	53.7393	55.87	70.3953	77.7934	64.4495	7.48874	0.51197	-1.99866	1.54448	TRUE	4.85884e-05	0.259559	ubiquitin conjugating enzyme, putative
PFIT_0212200	49.3391	35.5957	25.942	35.793	36.6675	38.6333	22.0976	22.1033	27.6114	178.805	184.371	176.847	116.69	164.178	5.19253	-0.318747	2.48883	2.18899	TRUE	4.86144e-05	0.25965	multidrug efflux pump, putative
PFIT_0308000	292.837	40.5791	21.7728	43.2269	99.6039	1.18872	0	4.42067	1.86979	158.287	111.74	120.187	155.587	136.45	6.63699	-5.43066	5.88622	6.31913	TRUE	4.90485e-05	0.261919	conserved Plasmodium protein, unknown function
PFIT_1135000	145.733	22.0693	27.1774	42.2633	59.3108	4.16051	0	8.84133	4.33395	100.639	78.2179	77.2632	74.552	82.668	5.88886	-3.42711	3.911	6.97469	TRUE	5.1108e-05	0.272865	conserved Plasmodium protein, unknown function
PFIT_0831000	28.3243	32.0361	17.4491	12.1146	22.481	49.9261	11.0488	27.9975	29.6575	240.361	128.501	219.771	139.38	182.003	4.46816	0.629221	2.41829	5.91055	TRUE	5.13672e-05	0.274198	conserved Plasmodium protein, unknown function
PFIT_bin01400	0	0	0	0	0	0	0	0	0	29.3123	16.761	46.3579	16.207	27.1595	-33.9699	2.88559	35.8628	0.822809	TRUE	5.29674e-05	0.282687	Plasmodium exported protein (hyp10), unknown function, pseudogene
PFIT_0214000	269.081	77.5986	113.496	351.047	202.806	9.50974	0	20.6298	10.0465	224.728	106.153	145.942	110.207	146.757	7.66503	-4.04177	3.58003	6.76173	TRUE	5.30876e-05	0.283276	serine/threonine protein kinase, putative
PFIT_0920700	61.217	7.83106	11.5813	17.6212	24.5626	8.91538	0	2.94711	3.95416	159.264	50.283	152.809	68.0692	107.606	4.6162	-2.16268	4.3048	7.9128	TRUE	5.365e-05	0.286223	conserved Plasmodium protein, unknown function
PFIT_1022600	27.8675	43.4268	38.6042	37.9957	36.9735	28.5292	22.0976	33.8918	28.1729	196.393	111.74	226.639	116.69	162.865	5.20758	-0.32599	2.47464	2.27829	TRUE	5.54773e-05	0.295916	dynein heavy chain, putative
PFIT_0706100	209.691	47.6983	34.2806	47.6322	84.8256	29.7179	11.0488	14.7356	18.5008	209.095	148.055	185.432	123.173	166.439	6.40365	-2.03922	3.01898	8.60098	TRUE	5.54874e-05	0.295916	conserved Plasmodium protein, unknown function
PFIT_0411350	6.85265	21.3574	9.41943	8.53526	11.5412	2.37743	0	1.47356	1.28366	61.5559	30.7285	48.0749	32.4139	43.1933	3.50734	-2.5942	4.53536	2.63517	TRUE	5.69574e-05	0.303697	erythrocyte membrane protein 1, PfEMP1
PFIT_1421800	2.74106	0	0.926502	0.963658	1.15781	0	11.0488	2.94711	4.6653	56.6705	58.6634	65.2444	29.1725	52.4377	0.223212	0.645729	4.85154	10.1932	TRUE	5.69883e-05	0.303805	dynein-associated protein, putative
PFIT_1476600	5.02528	2.84766	1.69859	2.61564	3.04679	0.594359	0	2.94711	1.18049	43.9685	47.4895	53.2257	32.4139	44.2744	1.57448	-1.10824	5.00655	2.45893	TRUE	5.73201e-05	0.305516	LCCL domain-containing protein
PFIT_0416200	28.3243	3.55957	4.63251	1.37665	9.47326	0	0	1.47356	0.491185	33.2206	44.696	39.4901	9.72418	31.7827	3.22631	-4.3276	6.10208	11.5419	TRUE	5.84089e-05	0.311261	conserved Plasmodium protein, unknown function
PFIT_0107400	43.857	5.69531	16.0594	52.7259	29.5844	1.18872	0	4.42067	1.86979	48.8539	39.109	36.0561	38.8967	40.7289	4.89584	-3.71649	4.17386	7.50714	TRUE	6.08814e-05	0.324376	unspecified product
PFIT_1119500	63.0444	8.54297	9.88268	15.4185	24.2221	0.594359	0	2.94711	1.18049	54.7163	30.7285	37.7731	29.1725	38.0976	4.59413	-4.1357	4.80866	7.44046	TRUE	6.23681e-05	0.332235	conserved Plasmodium protein, unknown function
PFIT_1334400	1.82737	4.27149	3.70601	1.78965	2.89863	2.97179	0	1.47356	1.48178	73.2808	33.522	36.0561	51.8623	48.6803	1.50763	-0.374723	4.4809	2.35609	TRUE	6.51475e-05	0.346976	reticulocyte binding protein 2 homologue b, putative
PFIT_1023300	45.6844	10.6787	19.3021	55.8922	32.8893	2.97179	0	2.94711	1.97297	128.974	36.3155	115.036	32.4139	78.185	5.04409	-3.6209	4.8791	5.18026	TRUE	6.62875e-05	0.352981	conserved Plasmodium protein, unknown function
PFIT_0204300	3.65475	2.13574	4.78692	3.44164	3.50476	0.594359	0	0	0.19812	272.605	78.2179	206.035	42.1381	149.749	1.82304	-3.29361	8.70083	2.2372	TRUE	6.63048e-05	0.353007	conserved Plasmodium protein, unknown function
PFIT_0614300	34.7201	17.7979	9.72827	8.67292	17.7298	11.8872	11.0488	4.42067	9.11888	95.7536	61.4569	99.5836	68.0692	81.2159	4.12916	-0.978836	3.20164	5.39857	TRUE	6.64974e-05	0.353966	GPI-anchored wall transfer protein 1, putative (GWT1)
PFIT_0608800	206.493	98.9561	194.565	200.579	175.148	36.8502	44.1952	85.4662	55.5039	290.192	189.958	319.354	175.035	243.635	7.45465	-1.62485	2.10528	5.32238	TRUE	6.66989e-05	0.354971	conserved Plasmodium protein, unknown function
PFIT_bin01000	2.28422	2.13574	2.62509	2.34031	2.34634	2.37743	0	0	0.792478	48.8539	25.1415	46.3579	48.6209	42.2435	1.24208	-0.778927	4.9421	2.60598	TRUE	6.71312e-05	0.357205	erythrocyte membrane protein 1, PfEMP1
PFIT_0111400	543.644	5684.63	616.124	747.936	1898.08	2341.77	1237.46	1340.94	1640.06	8379.42	7313.38	5631.63	8443.83	7442.06	10.8895	-0.206288	2.17824	22.5456	TRUE	6.7778e-05	0.360579	glutamic acid-rich protein
PFIT_1417600	50.7096	9.25488	10.3459	15.2809	21.3978	5.94359	0	0	1.9812	54.7163	72.6309	58.3766	16.207	50.4827	4.4152	-2.73446	3.98595	11.0242	TRUE	7.01304e-05	0.373023	conserved Plasmodium protein, unknown function
PFIT_0504700	9.13687	29.9004	13.1254	16.1069	17.0674	17.8308	11.0488	33.8918	20.9238	177.828	114.533	130.489	132.897	138.937	4.07174	0.449523	2.60169	4.47842	TRUE	7.0803e-05	0.37653	conserved Plasmodium protein, unknown function
PFIT_0729800	1681.18	4060.76	1494.6	1518.31	2188.71	5573.9	1756.76	1799.21	3043.29	8810.31	8615.15	11603.2	10200.7	9807.33	11.0954	0.481623	1.68266	13.3559	TRUE	7.1097e-05	0.378023	Plasmodium exported protein, unknown function
PFIT_1430500	28.7811	65.4961	22.5449	16.2445	33.2667	28.5292	33.1464	10.3149	23.9968	170.012	97.7724	120.187	149.104	134.269	5.03361	-0.563456	2.60235	7.27826	TRUE	7.37381e-05	0.391992	CPW-WPC family protein
PFIT_0629600	72.1813	76.8867	55.8989	59.0585	66.0064	52.8979	66.2928	47.1538	55.4481	292.146	215.099	211.186	256.07	243.625	6.04107	-0.299895	2.18886	0.94216	TRUE	7.53405e-05	0.400435	conserved Plasmodium protein, unknown function
PFIT_1344600	124.261	54.1055	24.089	31.2501	58.4265	38.6333	33.1464	13.262	28.3472	175.874	108.946	188.866	123.173	149.215	5.85984	-1.06117	2.42973	10.5493	TRUE	7.81767e-05	0.415431	conserved Plasmodium protein, unknown function
PFIT_0314900	62.1307	3.55957	6.94876	11.5639	21.0507	1.18872	0	2.94711	1.37861	49.831	44.696	42.924	29.1725	41.6559	4.39086	-3.59729	4.59509	10.0618	TRUE	7.94244e-05	0.421982	conserved Plasmodium membrane protein, unknown function
PFIT_0723200	141.622	99.668	58.3696	65.1158	91.1937	137.297	88.3903	92.834	106.174	539.347	329.633	382.882	437.588	422.362	6.50555	0.26113	1.95763	4.4486	TRUE	7.98173e-05	0.42399	exonuclease I, putative
PFIT_1457600	1.82737	2.13574	1.54417	1.37665	1.72099	0.594359	0	0	0.19812	64.4871	27.935	108.168	32.4139	58.2511	0.756168	-2.18947	7.30542	1.88728	TRUE	8.06313e-05	0.428233	conserved Plasmodium protein, unknown function
PFIT_1150900	9.13687	17.0859	13.1254	8.81059	12.0397	17.2364	0	13.262	10.1661	127.997	100.566	90.9988	74.552	98.5285	3.5752	0.152746	2.9011	3.66849	TRUE	8.11213e-05	0.430754	A_ITvar8 - erythrocyte membrane protein 1, PfEMP1, putative
PFIT_0819900	1.82737	1.42383	0.926502	0.412996	1.14768	0	0	0	0	31.2665	16.761	29.1883	22.6897	24.9764	0.104336	-29.746	34.2943	1.2319	TRUE	8.26258e-05	0.43866	ubiquitin-activating enzyme, putative
PFIT_1144200	10.5074	3.55957	5.55901	6.19494	6.45523	2.37743	0	1.47356	1.28366	87.937	61.4569	163.111	42.1381	88.6608	2.69368	-1.82401	5.60598	2.2793	TRUE	8.34074e-05	0.442726	conserved Plasmodium protein, unknown function
PFIT_1028500.1	9.13687	7.11914	6.33109	4.95596	6.88577	15.4533	0	2.94711	6.13348	119.203	81.0114	84.131	35.6553	80.0003	2.76694	0.344817	3.22429	6.04017	TRUE	8.51826e-05	0.452064	conserved Plasmodium protein, unknown function
PFIT_0413800	50.7096	22.7813	31.3466	27.9461	33.1959	27.3405	44.1952	30.9447	34.1601	225.705	97.7724	211.186	139.38	168.511	5.05327	-0.0633435	2.41574	3.75289	TRUE	8.6396e-05	0.458417	conserved Plasmodium protein, unknown function
PFIT_0409800	14.619	43.4268	6.48551	7.9846	18.129	32.0954	0	11.7884	14.6279	139.722	108.946	104.735	123.173	119.144	4.12774	0.127945	2.64276	13.1236	TRUE	8.67213e-05	0.460057	conserved Plasmodium protein, unknown function
PFIT_0500100	27.4106	20.6455	15.1329	17.7588	20.237	17.8308	0	8.84133	8.8907	118.226	64.2504	97.8667	77.7934	89.5342	4.33198	-0.75756	2.91922	3.87984	TRUE	8.68262e-05	0.460526	B_ITvar11_C1 - erythrocyte membrane protein 1,, putative
PFIT_1235100	26.0401	14.2383	14.0519	22.0265	19.0892	26.7461	11.0488	22.1033	19.9661	183.691	92.1854	164.828	87.5176	132.055	4.25668	0.225418	2.57444	3.29791	TRUE	8.96685e-05	0.475512	tetQ family GTPase, putative
PFIT_1473000	166.291	163.74	243.979	235.821	202.458	133.136	110.488	150.303	131.309	618.49	413.438	532.257	398.691	490.719	7.66332	-0.601351	1.87976	1.93896	TRUE	9.07134e-05	0.480963	conserved Plasmodium protein, unknown function
PFIT_0526000	10.5074	3.55957	3.55159	5.23129	5.71246	0.594359	0	0	0.19812	47.8768	16.761	92.7158	35.6553	48.2522	2.51052	-3.93658	7.027	2.96176	TRUE	9.1039e-05	0.482598	nucleotide binding protein, putative
PFIT_0613600	16.4464	2.84766	2.31625	3.5793	6.29739	1.18872	0	1.47356	0.887424	42.0143	27.935	41.207	42.1381	38.3236	2.63449	-2.35722	4.98621	4.90962	TRUE	9.249e-05	0.490197	conserved Plasmodium protein, unknown function
PFIT_0800200	57.1054	135.976	122.607	117.153	108.21	224.668	276.22	234.295	245.061	62.533	83.8049	48.0749	55.1037	62.3791	6.75775	1.16745	-1.96726	3.04382	TRUE	0.000102056	0.540796	rifin, pseudogene
PFIT_0929000	21.9285	4.27149	5.71343	4.68063	9.14851	10.6985	0	2.94711	4.54852	98.6848	41.9025	94.4328	42.1381	69.2895	3.17896	-0.485514	3.43744	8.69972	TRUE	0.000103273	0.547143	serine/threonine protein kinase, putative
PFIT_1121400	82.6887	37.7315	26.5597	32.489	44.8672	24.9631	22.0976	13.262	20.1075	139.722	122.914	142.508	64.8279	117.493	5.48192	-1.16383	2.56735	5.31899	TRUE	0.000104047	0.551138	conserved Plasmodium protein, unknown function
PFIT_0215400	49.3391	7.11914	6.94876	7.70926	17.7791	1.78308	0	2.94711	1.57673	104.547	55.87	51.5088	25.9311	59.4643	4.14511	-3.09749	4.85981	7.01802	TRUE	0.000104975	0.555949	DEAD/DEAH box helicase, putative
PFIT_0417500	15.0758	1.42383	3.86042	4.12996	6.12251	1.78308	0	0	0.594359	107.479	36.3155	128.772	32.4139	76.245	2.61191	-2.59858	6.24763	5.63385	TRUE	0.000112151	0.593838	conserved Plasmodium protein, unknown function
PFIT_0702300	32.8927	154.485	100.525	78.0563	91.49	233.583	386.708	272.608	297.633	93.7995	106.153	70.3953	38.8967	77.3111	6.51151	1.68136	-1.90907	9.06824	TRUE	0.000113771	0.602304	conserved Plasmodium protein, unknown function
PFIT_0601700	66.2423	50.5459	118.283	145.512	95.146	35.0672	44.1952	60.4158	46.5594	288.238	148.055	214.62	171.794	205.677	6.5791	-1.03732	2.14992	5.60918	TRUE	0.000114198	0.604452	JmjC domain containing protein
PFIT_1454900	324.359	1050.07	481.781	381.609	559.455	252.602	254.122	338.918	281.881	846.149	980.518	772.632	1173.38	943.171	9.12623	-0.979131	1.73298	7.31007	TRUE	0.000116013	0.61394	co-chaperone p23
PFIT_0808700	1.37053	0	0.308834	0.412996	0.52309	0	0	1.47356	0.491185	31.2665	25.1415	39.4901	38.8967	33.6987	-0.976316	-0.10182	6.15254	4.64204	TRUE	0.00011717	0.619945	conserved Plasmodium protein, unknown function
PFIT_1303000	583.389	133.84	128.629	139.868	246.432	230.017	0	20.6298	83.5489	713.267	460.927	740.009	408.415	580.655	7.94427	-1.41737	2.65627	22.8346	TRUE	0.00011979	0.633689	conserved Plasmodium protein, unknown function
PFIT_0102100	68.9834	117.466	64.3919	57.6818	77.1307	146.212	44.1952	88.4133	92.9402	781.662	354.774	714.255	382.484	558.294	6.26498	0.347394	2.51512	4.64132	TRUE	0.00012466	0.659329	ATP-dependent RNA helicase, putative
PFIT_0413000	0.913687	0.711914	3.24276	2.75331	1.90542	4.75487	0	5.89422	3.5497	84.0287	41.9025	77.2632	38.8967	60.5228	1.06573	1.16816	3.70023	4.11582	TRUE	0.000124819	0.660043	conserved Plasmodium protein, unknown function
PFIT_0111100	203.295	1038.68	954.76	1116.74	828.37	969.399	475.098	393.439	612.645	27111	7503.33	13481.6	35227.5	20830.8	9.69418	-0.433038	5.08529	3.54776	TRUE	0.000126023	0.666283	28S ribosomal RNA
PFIT_0505300	30.6085	2.13574	17.6035	46.9439	24.3229	1.18872	0	1.47356	0.887424	44.9456	22.348	34.3392	16.207	29.4599	4.61705	-4.33725	4.62945	7.97621	TRUE	0.000126809	0.670312	UDP-N-acetyl glucosamine:UMP antiporter
PFIT_0814900	25.1264	28.4766	44.4721	33.4527	32.8819	68.3512	143.634	100.202	104.062	16.6103	19.5545	22.3205	9.72418	17.0524	5.04464	1.60249	-2.53388	2.23793	TRUE	0.000127856	0.675719	conserved Plasmodium protein, unknown function
PFIT_1341300	535.421	1083.53	734.407	621.697	743.765	848.744	1458.44	1495.66	1267.61	512.966	466.514	326.222	356.553	415.564	9.53811	0.765258	-1.60289	4.3374	TRUE	0.000129344	0.683453	aconitate hydratase
PFIT_1146300	26.9538	1.42383	3.55159	2.20265	8.53296	1.18872	0	1.47356	0.887424	42.9914	36.3155	34.3392	29.1725	35.7047	3.07689	-2.79975	4.88757	9.3645	TRUE	0.000129569	0.684514	conserved protein, unknown function
PFIT_1462200	13.7053	2.13574	2.62509	3.71697	5.54578	8.91538	11.0488	0	6.65472	88.9141	53.0765	92.7158	29.1725	65.9697	2.45055	0.0610486	3.54863	12.2209	TRUE	0.000132595	0.700367	conserved Plasmodium protein, unknown function
PFIT_0826900	16.4464	7.11914	9.72827	24.5044	14.4496	1.18872	0	2.94711	1.37861	46.8997	41.9025	32.6222	29.1725	37.6492	3.86466	-3.07096	4.44788	2.66232	TRUE	0.000134047	0.707904	conserved Plasmodium protein, unknown function
PFIT_1222300	22.3853	12.8145	32.7364	39.7853	26.9304	11.2928	0	13.262	8.18494	212.026	94.9789	228.356	64.8279	150.047	4.75933	-1.41107	3.88758	4.64449	TRUE	0.000135265	0.714199	transcription factor with AP2 domain(s)
PFIT_1250600	12.7916	0.711914	3.08834	2.89097	4.87071	1.18872	0	0	0.396239	34.1977	30.7285	42.924	19.4484	31.8246	2.27842	-2.74426	5.46833	6.21907	TRUE	0.00014085	0.743547	conserved Plasmodium protein, unknown function
PFIT_1202000	70.3539	36.3076	67.4802	60.0221	58.541	27.9349	99.4391	32.4182	53.2641	256.971	164.816	245.525	142.621	202.484	5.87587	-0.426792	2.21986	5.89551	TRUE	0.00015228	0.803734	dynein heavy chain, putative
PFIT_1459000	10.5074	2.84766	5.09576	5.23129	5.92053	4.75487	0	7.36778	4.04088	71.3267	53.0765	66.9614	51.8623	60.8067	2.56966	-0.175087	3.53808	2.93745	TRUE	0.000152741	0.806013	conserved Plasmodium protein, unknown function
PFIT_0202800	0	0	0	0	0	0	0	0	0	23.4499	25.1415	10.3018	55.1037	28.4992	-33.9699	2.88559	35.9011	1.19311	TRUE	0.000153449	0.809595	tRNA Glutamine
PFIT_1456800	101.419	12.8145	13.1254	19.5485	36.7269	3.56615	0	2.94711	2.17109	69.3725	58.6634	82.414	35.6553	61.5263	5.19574	-3.61623	4.37093	6.78829	TRUE	0.000158725	0.837273	ferlin, putative
PFIT_1018300	18.2737	20.6455	24.7067	26.8448	22.6177	38.6333	44.1952	39.786	40.8715	238.407	164.816	219.771	129.656	188.162	4.50702	0.820824	2.23485	1.4203	TRUE	0.000165436	0.872511	conserved protein, unknown function
PFIT_0828800	1.82737	2.84766	1.54417	1.51432	1.93338	7.72666	0	2.94711	3.55792	88.9141	47.4895	54.9427	48.6209	59.9918	0.879239	1.4596	3.57907	2.55213	TRUE	0.000165876	0.874665	conserved Plasmodium protein, unknown function
PFIT_0611200	86.3434	7.11914	10.9636	20.9251	31.3378	1.78308	0	4.42067	2.06791	61.5559	50.283	42.924	45.3795	50.0356	4.96742	-3.58001	4.26142	8.08724	TRUE	0.000165905	0.874665	leucine-rich repeat protein
PFIT_0715900	24.2127	35.5957	20.383	23.5408	25.9331	24.9631	0	23.5769	16.18	146.562	97.7724	118.47	97.2418	115.012	4.68718	-0.336852	2.50211	4.30984	TRUE	0.000169513	0.893504	conserved Plasmodium protein, unknown function
PFIT_1221200	11.4211	4.27149	6.79434	6.47028	7.2393	18.4251	0	0	6.14171	76.2121	67.0439	75.5462	81.0348	74.9593	2.86019	0.290919	3.07699	10.7229	TRUE	0.000169982	0.895808	conserved Plasmodium protein, unknown function
PFIT_0905800	3.65475	1.42383	1.69859	2.75331	2.38262	2.97179	0	2.94711	1.97297	46.8997	33.522	63.5275	45.3795	47.3322	1.26136	0.175431	4.13294	1.63037	TRUE	0.000179494	0.945755	conserved Plasmodium protein, unknown function
PFIT_1014300	10.0506	2.84766	1.69859	1.51432	4.02778	1.18872	0	0	0.396239	32.2436	19.5545	53.2257	19.4484	31.118	1.97084	-2.4408	5.44461	5.52293	TRUE	0.000181714	0.95727	conserved Plasmodium protein, unknown function
PFIT_0914200	209.234	69.7676	56.671	146.751	120.606	6.53794	11.0488	8.84133	8.80936	131.905	69.8374	96.1497	35.6553	83.387	6.91427	-3.91092	3.39314	4.83087	TRUE	0.000187156	0.985752	conserved Plasmodium protein, unknown function
PFIT_1141300	198.727	71.9033	72.2671	75.4407	104.585	36.8502	33.1464	32.4182	34.1383	187.599	117.327	188.866	119.932	153.431	6.70674	-1.59961	2.16251	5.23369	TRUE	0.000196687	1	conserved Plasmodium protein, unknown function
PFIT_0313300	126.546	169.436	194.256	159.279	162.379	124.221	132.586	120.832	125.879	537.393	446.96	376.014	388.967	437.333	7.34381	-0.376923	1.80729	1.09699	TRUE	0.000207511	1	conserved Plasmodium protein, unknown function
PFIT_1139100	524.456	79.7344	88.6353	134.499	206.831	24.3687	22.0976	51.5744	32.6802	452.387	254.208	365.712	262.553	333.715	7.69184	-2.60848	3.30102	6.73945	TRUE	0.000210765	1	guanylyl cyclase
PFIT_0830600	0.456844	0.711914	0.617668	0.963658	0.687521	0.594359	0	0	0.19812	39.0831	8.38049	37.7731	29.1725	28.6023	-0.499902	-0.912568	6.26509	2.21002	TRUE	0.000212991	1	conserved Plasmodium membrane protein, unknown function
PFIT_1347900	6.39581	1.42383	2.62509	3.30397	3.43717	0.594359	0	0	0.19812	38.106	13.9675	39.4901	16.207	26.9426	1.78627	-3.19599	6.1837	2.83913	TRUE	0.000217749	1	conserved Plasmodium protein, unknown function
PFIT_0809000	91.3687	132.416	91.8781	73.7887	97.3629	83.8046	77.3415	67.7835	76.3099	341.977	257.002	278.147	278.76	288.972	6.60146	-0.347191	1.92264	1.38895	TRUE	0.000222299	1	conserved Plasmodium protein, unknown function
PFIT_1305200	56.1918	3.55957	6.33109	9.08592	18.7921	2.97179	0	0	0.990598	80.1204	36.3155	34.3392	32.4139	45.7972	4.22738	-3.50533	4.80844	9.92098	TRUE	0.000224043	1	conserved Plasmodium protein, unknown function
PFIT_0609800	384.662	463.456	541.386	623.624	503.282	310.85	386.708	319.761	339.106	1230.14	1050.36	789.801	1137.73	1052.01	8.97582	-0.582588	1.6457	1.8145	TRUE	0.000230991	1	trancription factor, putative
PFIT_1123500	21.9285	2.13574	4.32367	7.29627	8.92104	2.37743	0	0	0.792478	39.0831	30.7285	37.7731	25.9311	33.379	3.15467	-2.69736	4.61266	6.66261	TRUE	0.000231456	1	conserved Plasmodium protein, unknown function
PFIT_1357100	121.52	21.3574	40.6116	46.5309	57.5051	16.642	0	20.6298	12.4239	136.791	64.2504	139.074	74.552	103.667	5.84573	-1.88308	2.74412	8.82799	TRUE	0.000237261	1	patatin-like phospholipase, putative
PFIT_0209500	217.001	111.771	50.9576	67.3184	111.762	89.7482	33.1464	29.4711	50.7885	252.086	195.545	199.167	213.932	215.183	6.79922	-1.01714	1.96939	10.3793	TRUE	0.000242834	1	conserved Plasmodium protein, unknown function
PFIT_1134300	26.9538	44.8506	69.0244	40.8866	45.4288	39.822	77.3415	69.2571	62.1402	263.811	209.512	257.544	230.139	240.252	5.51072	0.372876	2.02689	3.44024	TRUE	0.000248667	1	conserved Plasmodium protein, unknown function
PFIT_0302300	1.82737	0.711914	3.70601	1.78965	2.00874	1.18872	0	4.42067	1.86979	105.524	33.522	108.168	38.8967	71.5279	1.07127	0.133749	4.96555	3.70459	TRUE	0.000249364	1	unspecified product
PFIT_1149100	19.1874	14.2383	31.9643	21.7511	21.7853	79.6441	22.0976	54.5215	52.0877	182.714	273.763	200.884	278.76	234.03	4.46237	1.38786	2.01554	4.27466	TRUE	0.000254884	1	probable protein, unknown function
PFIT_1362900	1.37053	0	0.308834	0.412996	0.52309	2.37743	11.0488	4.42067	5.94896	76.2121	64.2504	56.6597	25.9311	55.7633	-1.00008	3.00036	3.813	4.95121	TRUE	0.000255686	1	unspecified product
PFIT_0110900	0	0	0	0	0	0	0	0	0	463.135	36.3155	388.033	64.8279	238.078	-33.9699	2.88559	38.9813	1.69239	TRUE	0.000256777	1	5.8S ribosomal RNA
PFIT_1148400.1	24.2127	33.46	31.6555	15.4185	26.1867	19.6138	33.1464	27.9975	26.9193	161.218	97.7724	142.508	123.173	131.168	4.70336	-0.0485567	2.38622	2.28941	TRUE	0.000259499	1	merozoite adhesive erythrocytic binding protein
PFIT_1130400	24.6696	14.2383	5.86784	19.2732	16.0122	4.75487	0	5.89422	3.5497	53.7393	47.4895	56.6597	45.3795	50.817	3.99578	-1.75917	3.43491	3.28853	TRUE	0.000269176	1	phosphatidylinositol-4-phosphate-5-kinase, putative
PFIT_1024900	222.94	47.6983	30.5746	81.9109	95.7808	3.56615	0	2.94711	2.17109	85.0058	75.4244	58.3766	74.552	73.3397	6.58101	-5.01924	4.63518	3.79973	TRUE	0.000270133	1	conserved Plasmodium membrane protein, unknown function
PFIT_0905100	286.898	87.5654	51.5753	56.4428	120.62	38.6333	11.0488	26.524	25.402	396.694	215.099	554.578	155.587	330.489	6.9129	-2.128	3.58606	6.14427	TRUE	0.000279402	1	Cu2 -transporting ATPase, putative
PFIT_0728800	98.2214	33.46	40.7661	36.0683	52.1289	25.5574	55.244	8.84133	29.8809	131.905	145.262	115.036	103.725	123.982	5.70173	-1.12213	2.37569	7.75932	TRUE	0.000280612	1	dynein heavy chain, putative
PFIT_0805600	285.984	40.5791	40.6116	87.2799	113.614	6.53794	0	11.7884	6.1088	187.599	89.3919	200.884	90.759	142.159	6.82752	-3.91497	4.24298	6.15657	TRUE	0.000286763	1	serine/threonine protein phosphatase, putative
PFIT_1334200	21.9285	2.84766	6.48551	10.1872	10.3622	0	0	0	0	20.5186	25.1415	12.0187	6.48279	16.0404	3.37544	-31.5744	32.2137	3.09827	TRUE	0.000286992	1	MSP7-like protein
PFIT_0515200	33.8064	29.1885	20.6919	17.3458	25.2582	23.7743	11.0488	10.3149	15.046	154.378	64.2504	151.092	64.8279	108.637	4.65034	-0.60882	2.73497	3.91284	TRUE	0.000290536	1	rhomboid protease ROM9
PFIT_0911300	580.648	148.078	291.848	1093.34	528.478	22.5856	44.1952	66.31	44.3636	653.665	363.155	532.257	317.656	466.683	9.0462	-3.58385	3.40544	5.59719	TRUE	0.000290922	1	conserved Plasmodium protein, unknown function
PFIT_1130100	321.618	42.7149	30.5746	59.1961	113.526	11.8872	11.0488	4.42067	9.11888	251.109	103.359	248.959	139.38	185.702	6.82595	-3.68128	4.39504	6.38313	TRUE	0.000294743	1	conserved Plasmodium protein, unknown function
PFIT_1145500	17.8169	7.83106	11.8901	13.3535	12.7229	6.53794	0	7.36778	4.63524	79.1433	33.522	56.6597	61.5865	57.7278	3.67512	-1.05977	3.24506	2.65176	TRUE	0.00030115	1	conserved Plasmodium protein, unknown function
PFIT_1109900	8.22318	9.25488	13.7431	16.7952	12.0041	11.8872	0	4.42067	5.43595	71.3267	36.3155	94.4328	51.8623	63.4843	3.60213	-0.687296	3.08484	4.15876	TRUE	0.000303526	1	conserved Plasmodium protein, unknown function
PFIT_1368300	2.28422	2.84766	4.63251	3.71697	3.37034	1.78308	0	1.47356	1.08554	53.7393	22.348	30.9053	38.8967	36.4723	1.77993	-1.15501	4.5739	1.29422	TRUE	0.000305424	1	conserved Plasmodium protein, unknown function
PFIT_0201200	0	0	0	0	0	1.18872	0	7.36778	2.85216	53.7393	50.283	36.0561	61.5865	50.4162	-31.0845	32.8606	3.87611	2.83248	TRUE	0.000311713	1	erythrocyte membrane protein 3
PFIT_1227000	79.0339	13.5264	14.5152	19.5485	31.656	8.91538	0	8.84133	5.9189	76.2121	53.0765	77.2632	38.8967	61.3621	4.9797	-2.01126	2.9841	8.69785	TRUE	0.000320036	1	conserved Plasmodium protein, unknown function
PFIT_1221500	91.8256	24.917	14.0519	27.3954	39.5475	22.5856	11.0488	4.42067	12.685	119.203	72.6309	78.9801	58.3451	82.2899	5.29904	-1.50698	2.5834	10.9491	TRUE	0.00033246	1	conserved Plasmodium protein, unknown function
PFIT_1332800	17.8169	17.7979	18.2212	19.2732	18.2773	20.2082	0	16.2091	12.1391	106.501	78.2179	109.885	74.552	92.2892	4.19343	-0.231441	2.57308	2.98401	TRUE	0.000339556	1	conserved Plasmodium protein, unknown function
PFIT_0522600	333.953	62.6484	61.4579	91.4099	137.367	13.6702	0	22.1033	11.9245	203.232	150.849	200.884	106.966	165.483	7.10125	-3.26194	3.53431	6.74967	TRUE	0.000339972	1	conserved Plasmodium protein, unknown function, putative
PFIT_1140700	7.3095	5.69531	6.94876	10.1872	7.5352	2.37743	0	0	0.792478	88.9141	22.348	106.451	29.1725	61.7215	2.92071	-2.54006	5.57765	3.7127	TRUE	0.000353996	1	carbonic anhydrase, putative
PFIT_0109900	35.177	9.9668	6.79434	6.19494	14.5333	14.2646	0	0	4.75487	62.533	47.4895	65.2444	61.5865	59.2133	3.84414	-1.02992	3.07647	13.6098	TRUE	0.000354139	1	conserved Plasmodium protein, unknown function
PFIT_1323400	79.0339	215.71	102.378	123.624	130.186	45.7656	88.3903	53.048	62.4013	214.957	245.828	147.658	275.518	220.99	7.0207	-1.17573	1.93844	5.09321	TRUE	0.000355573	1	micro-fibrillar-associated protein, putative
PF_apicoplast_genome_100300	0	0	0	0	0	0	0	0	0	31.2665	5.587	32.6222	12.9656	20.6103	-33.9699	2.88559	35.4748	1.42773	TRUE	0.000356674	1	apicoplast ribosomal protein S4
PFIT_0622800	37.4612	20.6455	29.3392	28.7721	29.0545	46.36	121.537	53.048	73.6482	10.7479	16.761	12.0187	3.24139	10.6922	4.8632	1.23251	-2.65439	3.58511	TRUE	0.000361266	1	ribonuclease H2 subunit A, putative
PFIT_1347600	79.9476	51.2578	37.0601	37.032	51.3244	84.9933	11.0488	19.1562	38.3994	240.361	134.088	214.62	132.897	180.491	5.67578	-0.186587	2.01502	9.98823	TRUE	0.000362105	1	conserved Plasmodium membrane protein, unknown function
PFIT_1021900	292.38	840.059	430.36	366.741	482.385	260.923	320.415	281.449	287.596	937.017	784.973	748.594	995.108	866.423	8.9125	-0.756314	1.60256	5.12652	TRUE	0.000371897	1	pre-mRNA splicing factor, putative
PFIT_1117800	15.0758	3.55957	3.08834	4.54296	6.56668	1.78308	0	0	0.594359	26.3811	11.174	46.3579	35.6553	29.8921	2.70278	-2.63632	4.83998	5.45452	TRUE	0.000372221	1	conserved Plasmodium membrane protein, unknown function
PFIT_1141800	53.4507	74.0391	61.7668	29.8734	54.7825	73.7005	77.3415	63.3629	71.4683	610.674	385.503	999.27	392.209	596.914	5.77292	0.37756	3.07208	2.2865	TRUE	0.000381509	1	conserved Plasmodium protein, unknown function
PFIT_0401900	68.9834	227.813	193.176	321.862	202.958	60.0302	99.4391	94.3075	84.5923	364.45	273.763	224.922	278.76	285.474	7.66654	-1.31124	1.80403	7.96396	TRUE	0.000388736	1	conserved Plasmodium protein, unknown function
PFIT_0725100	3.1979	16.374	12.3534	11.2886	10.8035	10.1041	11.0488	5.89422	9.0157	85.9828	47.4895	80.6971	58.3451	68.1286	3.42835	-0.327469	2.99931	3.86135	TRUE	0.00040194	1	serine/threonine protein kinase, FIKK family
PFIT_0204600	3.1979	0	0.308834	1.65199	1.28968	0.594359	0	0	0.19812	116.272	27.935	111.602	22.6897	69.6248	0.377273	-1.85028	7.60236	5.41382	TRUE	0.000402107	1	conserved Plasmodium protein, unknown function
PFIT_0304000	93.6529	29.1885	23.0081	49.0089	48.7146	7.1323	0	7.36778	4.83336	80.1204	33.522	72.1123	29.1725	53.7318	5.60515	-2.92164	3.08731	6.05177	TRUE	0.000408735	1	membrane skeletal protein IMC1-related
PFIT_0814600	42.4865	4.27149	3.86042	7.84693	14.6163	0	0	2.94711	0.98237	38.106	22.348	29.1883	19.4484	27.2727	3.86123	-3.84682	4.77323	10.7905	TRUE	0.00041151	1	conserved Plasmodium protein, unknown function
PFIT_0524600	345.831	60.5127	58.8328	96.3658	140.385	16.642	0	20.6298	12.4239	209.095	164.816	181.998	116.69	168.15	7.13265	-3.23224	3.49568	6.71865	TRUE	0.00041388	1	conserved Plasmodium protein, unknown function
PFIT_0705400	546.385	1166.83	1324.13	1634.64	1167.99	513.526	342.513	396.386	417.475	1451.94	1413.51	1100.57	936.762	1225.7	10.1902	-1.47059	1.54047	5.78633	TRUE	0.000414402	1	conserved Plasmodium protein, unknown function
PFIT_0719200	315.222	329.616	450.897	453.608	387.336	262.707	165.732	218.086	215.508	696.656	553.113	829.291	599.658	669.679	8.59833	-0.817855	1.60819	2.00146	TRUE	0.000419283	1	conserved Plasmodium membrane protein, unknown function
PFIT_1430100	132.941	57.665	56.0533	50.2479	74.2269	54.681	0	35.3653	30.0154	142.653	111.74	176.847	171.794	150.758	6.21108	-1.00526	2.03056	9.59914	TRUE	0.000419941	1	conserved Plasmodium protein, unknown function
PFIT_1318900	34.7201	4.27149	4.01484	4.54296	11.8873	1.78308	0	1.47356	1.08554	42.0143	19.5545	42.924	19.4484	30.9853	3.55867	-2.93051	4.34705	7.72477	TRUE	0.000434279	1	ser/thr protein phosphatase 2A regulatory subunit A, putative
PFIT_0216400	12.3348	1.42383	4.63251	7.29627	6.42185	1.78308	0	1.47356	1.08554	45.9227	19.5545	48.0749	19.4484	33.2501	2.69443	-2.0697	4.45189	4.14415	TRUE	0.000434538	1	conserved Plasmodium membrane protein, unknown function
PFIT_1113800	402.479	54.8174	34.5894	71.7237	140.902	7.72666	22.0976	16.2091	15.3445	285.307	173.197	257.544	168.552	221.15	7.13769	-3.34233	3.99544	6.71391	TRUE	0.000434667	1	conserved Plasmodium protein, unknown function
PFIT_1429600	6.85265	7.83106	6.94876	9.36125	7.74843	8.32102	55.244	25.0504	29.5385	164.149	97.7724	101.301	132.897	124.03	2.95924	1.5486	2.45061	5.1636	TRUE	0.000441268	1	probable protein, unknown function
PFIT_1248800	78.5771	119.602	153.336	132.434	120.987	145.618	243.073	334.497	241.063	76.2121	72.6309	78.9801	58.3451	71.542	6.92054	0.988036	-1.74065	3.27222	TRUE	0.000476923	1	conserved Plasmodium protein, unknown function
PFIT_0410400	86.8003	9.25488	11.5813	13.2159	30.2131	8.91538	0	0	2.97179	78.1662	33.522	73.8292	51.8623	59.3449	4.91304	-2.76314	3.75014	12.4149	TRUE	0.000477618	1	conserved Plasmodium protein, unknown function
PFIT_1202200	58.9328	61.9365	83.694	80.3966	71.24	39.822	55.244	45.6802	46.9154	239.384	173.197	206.035	97.2418	178.964	6.15775	-0.661226	1.99626	2.5792	TRUE	0.000480643	1	trimethylguanosine synthase, putative
PFIT_1238200	113.297	120.313	38.4498	40.749	78.2024	165.826	11.0488	33.8918	70.2555	316.573	192.751	370.863	262.553	285.685	6.27851	0.0481008	1.83521	17.8101	TRUE	0.00048149	1	conserved Plasmodium protein, unknown function
PFIT_1131300	120.15	16.374	19.9198	30.0111	46.6137	31.501	11.0488	14.7356	19.0951	127.997	97.7724	89.2819	106.966	105.504	5.53877	-1.10415	2.28937	12.2803	TRUE	0.000481581	1	conserved Plasmodium protein, unknown function
PFIT_0104200	162.636	114.618	77.5173	82.5993	109.343	28.5292	33.1464	19.1562	26.9439	151.447	125.707	89.2819	81.0348	111.868	6.76996	-2.09025	2.13365	3.2427	TRUE	0.000489679	1	asparagine-rich antigen Pfa35-2
PFIT_0920400	0.913687	1.42383	0.308834	0.825993	0.868085	0.594359	0	0	0.19812	124.089	19.5545	118.47	32.4139	73.6319	-0.286007	-1.19433	7.68953	2.66237	TRUE	0.000490876	1	conserved Plasmodium protein, unknown function
PFIT_1023100	4.56844	3.55957	1.38975	2.89097	3.10218	0.594359	0	0	0.19812	29.3123	11.174	39.4901	16.207	24.0458	1.6049	-3.0233	6.0255	2.36062	TRUE	0.000495076	1	conserved Plasmodium protein, unknown function
PFIT_1432600	195.072	95.3965	47.406	68.8327	101.677	48.143	44.1952	72.2042	54.8475	245.246	178.784	238.657	168.552	207.81	6.66315	-0.844533	1.88551	7.09797	TRUE	0.000500993	1	conserved Plasmodium protein, unknown function
PFIT_1017100	156.697	287.613	259.42	342.787	261.63	93.3143	132.586	70.7307	98.8768	333.183	332.426	309.053	275.518	312.545	8.03199	-1.47445	1.73148	2.96554	TRUE	0.000510113	1	conserved Plasmodium protein, unknown function
PFIT_1012100	629.53	467.016	915.229	892.76	726.134	819.621	1237.46	1370.41	1142.5	419.166	354.774	485.899	401.933	415.443	9.50494	0.650013	-1.45519	3.39448	TRUE	0.000514109	1	GMP synthetase
PFIT_bin03400	0.913687	2.13574	1.69859	1.65199	1.6	14.2646	0	0	4.75487	105.524	47.4895	104.735	38.8967	74.1613	0.669752	2.08677	3.46834	8.72013	TRUE	0.00052225	1	rifin (RIF)
PFIT_0220700	0	0	0.308834	0.137665	0.111625	0.594359	0	0	0.19812	46.8997	22.348	22.3205	9.72418	25.3231	-2.67219	1.24848	6.11052	3.16676	TRUE	0.000536518	1	Plasmodium exported protein, unknown function, pseudogene
PFIT_1333800	89.0845	46.9863	51.8841	55.2038	60.7897	126.004	0	0	42.0013	167.08	365.948	247.242	502.416	320.672	5.92551	-0.335767	2.73146	23.5088	TRUE	0.000540836	1	conserved Plasmodium protein, unknown function
PFIT_1337600	15.0758	8.54297	11.2724	11.1509	11.5105	6.53794	0	16.2091	7.58235	101.616	44.696	82.414	42.1381	67.716	3.52831	-0.287003	2.85774	4.32454	TRUE	0.000544488	1	conserved Plasmodium protein, unknown function
PFIT_0927500	5.93897	1.42383	2.47067	1.51432	2.83695	0	0	0	0	26.3811	5.587	18.8866	19.4484	17.5757	1.49556	-31.1372	33.7934	2.03257	TRUE	0.000554825	1	conserved Plasmodium protein, unknown function
PFIT_1142700	9.59371	4.27149	2.16184	3.5793	4.90158	4.75487	0	0	1.58496	50.808	16.761	53.2257	32.4139	38.3022	2.2655	-0.913931	3.92391	6.55874	TRUE	0.00056843	1	conserved Plasmodium protein, unknown function
PFIT_1035000	77.6634	17.0859	10.9636	20.2368	31.4874	3.56615	0	4.42067	2.66227	54.7163	39.109	65.2444	22.6897	45.4399	4.97241	-3.14812	3.69606	6.15854	TRUE	0.000575516	1	merozoite surface protein
PFIT_0627800	20.558	8.54297	7.56643	5.50662	10.5435	20.8026	0	1.47356	7.42537	73.2808	64.2504	90.9988	51.8623	70.0981	3.38034	-0.00438082	2.7621	9.62278	TRUE	0.000581562	1	RAP protein, putative
PFIT_1434400	6.85265	13.5264	4.16926	6.33261	7.72022	9.50974	0	7.36778	5.62584	68.3954	47.4895	75.5462	48.6209	60.013	2.9084	-0.00323529	3.01043	3.34905	TRUE	0.000625121	1	conserved Plasmodium protein, unknown function
PFIT_1131500	58.9328	43.4268	29.1848	25.0551	39.1499	55.8697	33.1464	35.3653	41.4605	207.14	103.359	209.469	165.311	171.32	5.28164	0.159855	1.98502	3.99625	TRUE	0.000636198	1	structural maintenance of chromosome protein, putative
PFIT_0613700	72.6381	17.7979	14.2064	27.6708	33.0783	4.16051	0	1.47356	1.87802	43.9685	33.522	25.7544	22.6897	31.4837	5.04513	-3.54881	3.4948	5.3195	TRUE	0.000648573	1	conserved Plasmodium protein, unknown function
PFIT_0219400	1438.14	1760.56	2672.03	3990.51	2465.31	487.374	651.879	617.42	585.557	2160.32	2095.12	1368.42	1876.77	1875.16	11.2678	-2.0795	1.68448	4.47172	TRUE	0.000656967	1	liver stage antigen 3
PFIT_1006900	95.0235	22.0693	12.0445	33.728	40.7163	0.594359	0	2.94711	1.18049	40.0602	27.935	32.6222	29.1725	32.4475	5.34548	-4.86262	4.54458	4.81786	TRUE	0.00066333	1	RING zinc finger protein, putative
PFIT_0800900	2.28422	0	0.926502	0.963658	1.04359	0	0	0	0	26.3811	22.348	13.7357	9.72418	18.0472	0.0910245	-28.29	32.385	2.73279	TRUE	0.000664621	1	Plasmodium exported protein (PHISTa), unknown function
PFIT_1229300	89.9982	34.8838	31.6555	34.4164	47.7385	26.1518	11.0488	20.6298	19.2768	121.158	103.359	94.4328	84.2762	100.807	5.57336	-1.14455	2.23156	4.0526	TRUE	0.000672624	1	conserved Plasmodium protein, unknown function
PFIT_1231500	11.8779	34.8838	33.8173	22.8525	25.8579	48.7374	220.976	184.194	151.303	16.6103	25.1415	17.1696	3.24139	15.5407	4.69188	2.52545	-3.24308	4.63144	TRUE	0.000679341	1	conserved Plasmodium protein, unknown function
PFIT_1442500	392.429	356.669	561.614	599.808	477.63	170.581	375.659	406.701	317.647	144.607	94.9789	111.602	74.552	106.435	8.90071	-0.608539	-1.54224	5.16912	TRUE	0.000683919	1	serine/threonine protein kinase, putative
PFIT_1148400.2	15.0758	22.0693	22.8537	11.8392	17.9595	15.4533	22.0976	27.9975	21.8495	129.951	89.3919	97.8667	113.449	107.665	4.16101	0.261866	2.33057	1.86808	TRUE	0.000701175	1	merozoite adhesive erythrocytic binding protein
PFIT_0927000	74.0087	38.4434	53.8915	52.4505	54.6985	32.6897	44.1952	51.5744	42.8198	235.476	125.707	190.582	106.966	164.683	5.77512	-0.375845	1.97513	3.19595	TRUE	0.000710247	1	replication termination factor, putative
PFIT_0935800	513.035	827.244	582.924	659.83	645.758	256.763	486.147	449.434	397.448	1067.95	1237.52	1018.16	1102.07	1106.42	9.33448	-0.718976	1.49585	2.56774	TRUE	0.000710775	1	sec-1 family protein
PFIT_1104600	336.237	138.823	101.452	225.358	200.468	139.674	33.1464	33.8918	68.9041	254.04	229.067	235.223	269.036	246.841	7.64688	-1.39932	1.69959	11.531	TRUE	0.000733844	1	CCR4-NOT transcription complex subunit 1, putative
PFIT_1138600	3.1979	1.42383	1.54417	2.47798	2.16097	0	0	2.94711	0.98237	57.6476	11.174	27.4713	29.1725	31.3664	1.1169	-1.06141	4.93599	5.32335	TRUE	0.000739513	1	conserved Plasmodium protein, unknown function
PFIT_0827200	48.8823	2.84766	3.24276	3.44164	14.6036	2.37743	0	0	0.792478	73.2808	44.696	87.5649	6.48279	53.0061	3.86146	-3.49053	5.36854	10.7543	TRUE	0.000742796	1	GTP binding protein, putative
PFIT_0722000	172.23	30.6123	61.9212	102.285	91.7622	35.0672	22.0976	11.7884	22.9844	376.175	108.946	291.883	110.207	221.803	6.52059	-1.97122	3.24908	5.81261	TRUE	0.000757629	1	conserved Plasmodium protein, unknown function
PFIT_0613100	127.916	27.0527	18.53	28.9097	50.6022	18.4251	0	22.1033	13.5095	81.0974	150.849	73.8292	171.794	119.392	5.65756	-1.61238	2.84616	9.64724	TRUE	0.000763118	1	conserved Plasmodium protein, unknown function
PFIT_1326500	383.749	167.3	202.595	586.592	335.059	35.6615	11.0488	36.8389	27.8497	209.095	212.306	132.206	178.277	182.971	8.389	-3.44453	2.57087	4.1065	TRUE	0.000788828	1	conserved Plasmodium protein, unknown function
PFIT_0712200	3.1979	2.84766	4.78692	10.8756	5.42701	1.18872	0	4.42067	1.86979	38.106	53.0765	41.207	12.9656	36.3388	2.47985	-1.28262	3.99391	4.48173	TRUE	0.000792928	1	conserved Plasmodium protein, unknown function
PFIT_1457200	192.788	22.0693	23.0081	27.1201	66.2464	17.8308	0	1.47356	6.43477	155.355	78.2179	135.64	84.2762	113.372	6.04805	-2.96679	3.74814	10.1773	TRUE	0.000820712	1	transcription factor with AP2 domain(s)
PFIT_0922700	1450.48	1078.55	1918.48	1757.57	1551.27	1956.03	2342.34	2701.03	2333.13	944.834	893.919	958.063	826.555	905.843	10.5996	0.588221	-1.36415	1.84439	TRUE	0.000820976	1	glutamine synthetase, putative
PFIT_0314600	25.1264	16.374	10.5004	14.3172	16.5795	19.0195	11.0488	2.94711	11.0051	75.235	75.4244	68.6784	68.0692	71.8518	4.04174	-0.504054	2.63013	4.23388	TRUE	0.000822324	1	zinc finger protein, putative
PFIT_1122600	19.1874	3.55957	12.0445	14.1795	12.2428	2.97179	11.0488	11.7884	8.60301	114.318	64.2504	142.508	32.4139	88.3725	3.62451	-0.696877	3.548	5.34679	TRUE	0.000834991	1	petidase, M16 family
PFIT_0536100	581.105	1782.63	380.792	281.526	756.514	2097.49	861.806	1015.28	1324.86	3323.04	2986.25	4081.21	3847.53	3559.51	9.56077	0.820748	1.41594	19.811	TRUE	0.000835571	1	Plasmodium exported protein (PHISTb), unknown function
PFIT_0219300	190.961	97.5322	297.561	290.474	219.132	184.251	298.317	294.711	259.093	81.0974	108.946	94.4328	51.8623	84.0847	7.77902	0.221871	-1.60235	6.30134	TRUE	0.000835618	1	Plasmodium exported protein, unknown function
PFIT_0817600	8.22318	5.69531	14.3608	12.8029	10.2705	3.56615	0	2.94711	2.17109	43.9685	44.696	34.3392	25.9311	37.2337	3.37935	-1.79156	3.637	1.74105	TRUE	0.000866932	1	conserved Plasmodium protein, unknown function
PFIT_0112200	2.28422	12.8145	6.79434	11.4262	8.32981	14.859	11.0488	10.3149	12.0742	122.135	55.87	128.772	48.6209	88.8494	3.05278	0.58895	2.84432	4.97251	TRUE	0.000907648	1	DBL containing protein, unknown function
PFIT_0515700	16.4464	3.55957	3.08834	3.16631	6.56515	1.78308	0	1.47356	1.08554	40.0602	30.7285	32.6222	16.207	29.9045	2.69683	-2.076	4.29654	4.16336	TRUE	0.000907911	1	conserved Plasmodium protein, unknown function
PFIT_0729000	18.2737	20.6455	9.41943	11.8392	15.0445	41.0107	22.0976	13.262	25.4568	172.943	78.2179	235.223	123.173	152.389	3.89349	0.838886	2.5251	4.31611	TRUE	0.000911272	1	tRNA pseudouridine synthase D, putative
PFIT_0113200	0.456844	0.711914	0.308834	0.412996	0.472647	7.1323	0	0	2.37743	59.6017	44.696	39.4901	29.1725	43.2401	-1.22553	3.09547	3.57449	5.22368	TRUE	0.00094265	1	erythrocyte membrane protein 1 (PfEMP1), exon2, pseudogene
PFIT_0803500	1.37053	4.27149	3.70601	2.20265	2.88767	8.32102	0	0	2.77367	46.8997	22.348	70.3953	38.8967	44.6349	1.51294	0.563781	3.41408	7.29586	TRUE	0.000961358	1	Plasmodium exported protein, unknown function, pseudogene
PFIT_1458400	188.22	133.128	65.0095	47.3569	108.428	356.021	232.025	335.971	308.005	97.7078	111.74	104.735	103.725	104.477	6.75385	1.53214	-1.58099	7.11718	TRUE	0.000963022	1	thioredoxin 1
PFIT_0314800	43.857	6.40723	3.24276	4.81829	14.5813	0	0	1.47356	0.491185	21.4957	16.761	17.1696	25.9311	20.3394	3.85584	-4.92115	5.40796	8.16917	TRUE	0.00100138	1	conserved Plasmodium protein, unknown function
PFIT_1240500	265.883	627.908	254.634	182.682	332.777	33.2841	0	14.7356	16.0065	129.951	173.197	82.414	220.415	151.494	8.37744	-4.09831	2.9595	6.18166	TRUE	0.00100282	1	erythrocyte membrane protein 1, PfEMP1
PFIT_0422500	131.571	69.7676	80.4512	175.386	114.294	30.9066	11.0488	27.9975	23.3177	112.364	106.153	135.64	58.3451	103.125	6.8392	-2.11294	1.97209	4.86698	TRUE	0.00100672	1	erythrocyte binding antigen-165, pseudogene
PFIT_0502700	42.0296	37.0195	31.9643	34.6917	36.4263	32.0954	22.0976	29.4711	27.888	142.653	153.642	109.885	84.2762	122.614	5.18464	-0.313585	2.07062	1.12324	TRUE	0.00102886	1	conserved Plasmodium protein, unknown function
PFIT_0534700	2.28422	0.711914	1.853	3.30397	2.03828	2.37743	0	0	0.792478	61.5559	22.348	37.7731	12.9656	33.6606	1.08096	-0.674429	4.68942	4.29369	TRUE	0.00103208	1	conserved Plasmodium membrane protein, unknown function
PFIT_0307800	23.299	42.0029	24.8611	19.9615	27.5311	42.7938	33.1464	23.5769	33.1724	255.017	97.7724	286.732	136.138	193.915	4.77452	0.288137	2.54252	3.22393	TRUE	0.00105004	1	conserved Plasmodium protein, unknown function
PFIT_0926600	292.38	53.3936	74.2745	155.562	143.902	13.6702	22.0976	11.7884	15.8521	161.218	97.7724	116.753	90.759	116.626	7.16915	-3.31631	3.01797	4.36068	TRUE	0.00105628	1	conserved Plasmodium protein, unknown function
PFIT_0536600	32.8927	143.807	74.1201	55.0662	76.4714	353.643	132.586	210.718	232.316	49.831	47.4895	39.4901	84.2762	55.2717	6.25213	1.6344	-2.11115	5.83879	TRUE	0.00108567	1	rifin (RIF)
PFIT_1131110	10.9642	20.6455	0.463251	0.275331	8.08708	8.32102	0	1.47356	3.26486	60.5788	36.3155	48.0749	32.4139	44.3458	2.927	-0.67566	3.23265	20.6082	TRUE	0.00109902	1	small nucleolar RNA snoR14a
PFIT_1322100	1.37053	1.42383	0.772085	0.963658	1.13253	4.75487	0	2.94711	2.56733	51.7851	44.696	46.3579	25.9311	42.1925	0.10239	1.7353	3.57076	1.45856	TRUE	0.0011069	1	conserved Plasmodium protein, unknown function
PFIT_1402200	60.7602	201.472	80.6056	70.4847	103.331	281.726	77.3415	58.9422	139.337	327.321	452.547	714.255	690.417	546.135	6.68527	0.496345	1.9101	11.2992	TRUE	0.00110962	1	aminopeptidase, putative
PFIT_0628800	317.049	152.35	359.483	346.229	293.778	527.79	552.44	692.571	590.934	259.903	187.164	254.11	175.035	219.053	8.20056	1.00884	-1.42817	3.8202	TRUE	0.0011196	1	sec14-like cytosolic factor or phosphatidylinositol/phosphatidylcholine transfer protein, putative
PFIT_0321800	184.565	31.3242	32.2731	57.9572	76.5298	8.32102	22.0976	19.1562	16.5249	153.401	83.8049	128.772	81.0348	111.753	6.25683	-2.3541	2.90822	6.73355	TRUE	0.00112054	1	microtubule and actin binding protein, putative
PFIT_0618200	94.5666	54.1055	43.8544	41.7126	58.5598	87.3707	33.1464	44.2067	54.9079	240.361	156.436	231.789	181.518	202.526	5.86721	0.0218773	1.77754	4.71966	TRUE	0.00112219	1	conserved Plasmodium protein, unknown function
PFIT_1238000	295.578	605.127	444.412	507.297	463.103	200.893	243.073	269.661	237.876	714.244	689.994	642.143	589.933	659.078	8.85488	-0.965145	1.4752	2.21663	TRUE	0.00114504	1	cell cycle control protein, putative
PFIT_0515500	296.948	67.6318	66.8625	181.581	153.256	8.32102	11.0488	17.6827	12.3508	166.103	83.8049	113.319	71.3106	108.635	7.25994	-3.62402	3.13463	4.44271	TRUE	0.00114789	1	conserved Plasmodium protein, unknown function
PFIT_1361700	91.8256	39.1553	63.0021	71.999	66.4955	30.9066	88.3903	81.0455	66.7808	272.605	162.023	260.978	162.07	214.419	6.05828	-0.0942753	1.78727	5.73366	TRUE	0.00115256	1	conserved Plasmodium protein, unknown function
PFIT_0215800	76.7497	21.3574	14.824	15.0055	31.9842	31.501	0	14.7356	15.4122	382.037	215.099	681.633	152.345	357.779	4.99647	-0.858089	4.34591	5.7614	TRUE	0.00115468	1	vacuolar protein-sorting protein VPS45, putative
PFIT_1013300	195.072	62.6484	46.3251	99.6698	100.929	4.75487	22.0976	4.42067	10.4244	88.9141	61.4569	51.5088	45.3795	61.8148	6.65661	-3.89632	3.19865	5.11717	TRUE	0.00115947	1	conserved Plasmodium protein, unknown function
PFIT_1143600	39.2885	7.11914	3.24276	6.60794	14.0646	0.594359	11.0488	2.94711	4.86342	39.0831	25.1415	46.3579	22.6897	33.3181	3.8	-2.60038	3.87472	10.2369	TRUE	0.0011665	1	conserved Plasmodium protein, unknown function
PFIT_0528100	244.411	206.455	265.288	216.961	233.279	291.83	353.561	422.91	356.101	127.02	134.088	103.018	142.621	126.687	7.86637	0.608909	-1.49408	0.973809	TRUE	0.00118776	1	conserved Plasmodium membrane protein, unknown function
PFIT_1355200	294.207	42.0029	34.8982	56.9935	107.025	4.16051	0	10.3149	4.82513	168.057	103.359	115.036	81.0348	116.872	6.74107	-4.18378	4.31454	5.296	TRUE	0.00121004	1	conserved Plasmodium protein, unknown function
PFIT_0401800	62.5876	44.8506	44.6265	53.1389	51.3009	41.6051	22.0976	67.7835	43.8287	449.456	159.229	472.164	191.242	318.023	5.68096	-0.154315	2.78975	2.9714	TRUE	0.00121211	1	regulator of chromosome condensation, putative
PFIT_1244700	121.064	55.5293	208.617	210.628	148.96	27.3405	0	13.262	13.5342	102.593	83.8049	60.0936	77.7934	81.0713	7.22238	-3.08453	2.20673	7.75076	TRUE	0.00121604	1	conserved Plasmodium protein, unknown function
PFIT_1347800	120.15	25.6289	13.7431	27.3954	46.7293	7.1323	0	1.47356	2.86862	45.9227	92.1854	29.1883	74.552	60.4621	5.54376	-3.52427	3.88967	6.62215	TRUE	0.00121995	1	conserved Plasmodium protein, unknown function
PFIT_1305700	15.9895	33.46	19.6109	14.5925	20.9132	20.2082	44.1952	30.9447	31.7827	247.201	94.9789	218.054	106.966	166.8	4.37423	0.501064	2.51457	3.61501	TRUE	0.00122508	1	MORN repeat protein, putative
PFIT_0724000	0	0	0	0	0	0	0	0	0	13.6791	47.4895	10.3018	16.207	21.9193	-33.9699	2.88559	35.5263	0.954067	TRUE	0.00124352	1	unspecified product
PFIT_0610000	30.6085	1.42383	1.54417	2.89097	9.11687	0.594359	0	0	0.19812	29.3123	11.174	24.0374	9.72418	18.562	3.17676	-4.59969	5.66728	8.98202	TRUE	0.00125841	1	succinate dehydrogenase subunit 3, putative
PFIT_0728000	101.876	73.3272	27.4862	34.554	59.3109	32.6897	11.0488	16.2091	19.9825	127.02	69.8374	111.602	71.3106	94.9426	5.88156	-1.37757	2.07782	6.82607	TRUE	0.00125868	1	conserved Plasmodium protein, unknown function
PFIT_0509900	14.1622	5.69531	5.55901	7.9846	8.35027	5.94359	0	2.94711	2.96357	53.7393	36.3155	36.0561	38.8967	41.2519	3.05833	-0.999414	3.31451	2.34232	TRUE	0.00126027	1	conserved Plasmodium protein, unknown function
PFIT_0926100	66.6992	78.3106	52.6562	56.4428	63.5272	64.1907	55.244	70.7307	63.3884	466.066	525.178	288.449	142.621	355.579	5.98717	0.0170648	2.47142	2.65036	TRUE	0.00127712	1	protein kinase, putative
PFIT_0732400	2.28422	1.42383	4.16926	2.47798	2.58882	1.78308	0	0	0.594359	36.1519	16.761	36.0561	16.207	26.294	1.41174	-1.37221	4.69641	2.83871	TRUE	0.00127782	1	Plasmodium exported protein (PHISTb), unknown function
PFIT_0623400	30.6085	12.8145	11.7357	15.5562	17.6787	19.6138	77.3415	54.5215	50.4923	9.77078	2.7935	6.86784	6.48279	6.47872	4.14062	1.41709	-2.78766	3.9546	TRUE	0.00129407	1	anaphase promoting complex subunit, putative
PFIT_1469700	9.59371	9.25488	22.3905	17.3458	14.6462	13.6702	66.2928	25.0504	35.0045	175.874	100.566	152.809	71.3106	125.14	3.89888	0.891674	2.18902	7.0331	TRUE	0.00130053	1	aminophospholipid transporter, putative
PFIT_0918500	7.76634	4.27149	5.40459	6.88327	6.08142	2.37743	22.0976	4.42067	9.6319	83.0516	27.935	75.5462	32.4139	54.7367	2.61285	-0.173981	3.35529	4.92304	TRUE	0.00130295	1	conserved Plasmodium protein, unknown function
PFIT_0101100	36.5475	272.663	73.1936	91.8228	118.557	212.78	88.3903	54.5215	118.564	365.427	382.709	576.898	823.314	537.087	6.88433	0.0400511	2.14303	11.4211	TRUE	0.00132705	1	serine/threonine protein kinase, FIKK family
PFIT_1115100	0	0	0.772085	1.78965	0.640434	1.18872	0	0	0.396239	25.404	33.522	24.0374	16.207	24.7926	-0.369718	-0.134134	5.13804	5.89684	TRUE	0.0013656	1	unspecified product
PFIT_0529500	71.7244	14.9502	30.1113	103.111	54.9743	5.34923	0	5.89422	3.74782	50.808	25.1415	58.3766	35.6553	42.4954	5.78525	-3.47005	3.10766	5.91598	TRUE	0.00138376	1	conserved Plasmodium protein, unknown function
PFIT_0617800.2	28.3243	2.84766	2.00742	4.12996	9.32734	0.594359	0	0	0.19812	19.5416	25.1415	12.0187	12.9656	17.4168	3.21037	-4.62997	5.54208	6.38335	TRUE	0.00143191	1	N-acetylglucosamine transferase
PFIT_0713300	269.538	49.1221	34.7438	49.8349	100.81	4.16051	0	2.94711	2.36921	118.226	75.4244	90.9988	55.1037	84.9383	6.65471	-5.00169	4.75905	3.70771	TRUE	0.00143598	1	conserved Plasmodium protein, unknown function
PFIT_1301050	17.8169	9.25488	12.3534	19.4108	14.709	4.75487	11.0488	10.3149	8.70618	69.3725	55.87	63.5275	29.1725	54.4856	3.88704	-0.941308	2.8355	2.37518	TRUE	0.00144875	1	surface-associated interspersed protein 13.1 (SURFIN 13.1)
PFIT_1349400	92.7392	75.4629	152.718	151.294	118.054	178.308	209.927	185.668	191.301	79.1433	47.4895	54.9427	61.5865	60.7905	6.88751	0.681273	-1.63102	2.57972	TRUE	0.00146541	1	small nuclear ribonucleoprotein E, putative
PFIT_1457700	278.218	39.1553	37.5233	47.0816	100.494	39.2277	0	2.94711	14.0583	179.782	134.088	200.884	113.449	157.051	6.64977	-2.54621	3.19405	11.7675	TRUE	0.00147633	1	conserved Plasmodium protein, unknown function
PFIT_0216100.2	46.1412	19.9336	33.6629	126.515	56.5631	1.78308	0	4.42067	2.06791	52.7622	30.7285	48.0749	25.9311	39.3742	5.82586	-4.43846	3.92431	4.14066	TRUE	0.00151782	1	conserved Plasmodium protein, unknown function
PFIT_0104000	13.7053	8.54297	5.09576	4.40529	7.93733	16.0477	0	1.47356	5.84041	108.456	47.4895	87.5649	29.1725	68.1706	2.96667	0.0316223	3.10788	7.39723	TRUE	0.00154775	1	conserved Plasmodium protein, unknown function
PFIT_0423500	0	0	0.308834	0.275331	0.146041	0	0	0	0	15.6332	16.761	12.0187	19.4484	15.9653	-2.35524	-27.2864	33.6324	1.41223	TRUE	0.00156463	1	Plasmodium exported protein (PHISTa), unknown function, pseudogene
PFIT_1305900	8.68003	2.84766	3.39717	2.34031	4.31629	0.594359	0	0	0.19812	19.5416	19.5545	18.8866	19.4484	19.3577	2.0985	-3.52831	5.70447	1.73479	TRUE	0.0015681	1	conserved Plasmodium protein, unknown function
PFIT_0400900	116.952	89.7012	145.306	382.572	183.633	11.2928	33.1464	19.1562	21.1985	172.943	142.468	113.319	113.449	135.545	7.52242	-3.30492	2.86735	3.99379	TRUE	0.00157255	1	surface-associated interspersed protein 4.1 (SURFIN 4.1) (SURF4.1)
PFIT_0808100	116.495	25.6289	50.9576	168.09	90.2928	2.37743	11.0488	8.84133	7.42252	62.533	55.87	56.6597	45.3795	55.1105	6.49917	-3.92462	3.21409	5.46422	TRUE	0.00158043	1	conserved Plasmodium protein, unknown function
PFIT_1243600	79.0339	20.6455	25.7876	68.4197	48.4717	5.94359	0	2.94711	2.96357	42.9914	30.7285	30.9053	16.207	30.208	5.60167	-3.50851	2.85024	5.50483	TRUE	0.00158883	1	conserved Plasmodium protein, unknown function
PFIT_1103100	0	1.42383	2.47067	3.30397	1.79962	2.37743	0	2.94711	1.77485	44.9456	25.1415	25.7544	42.1381	34.4949	0.944735	0.304777	3.86173	5.58048	TRUE	0.00159829	1	Plasmodium exported protein, unknown function
PFIT_1471900	176.798	103.228	38.2954	33.0397	87.8403	105.201	11.0488	39.786	52.0121	277.49	145.262	200.884	194.484	204.53	6.44902	-0.555107	1.78734	15.006	TRUE	0.00159936	1	conserved Plasmodium protein, unknown function
PFIT_1330800	87.2571	18.5098	27.023	63.6014	49.0978	9.50974	11.0488	1.47356	7.34403	70.3496	27.935	78.9801	22.6897	49.9886	5.61949	-2.90472	2.95264	7.88814	TRUE	0.00161925	1	conserved Plasmodium protein, unknown function
PFIT_0211100	92.2824	44.8506	23.317	33.8657	48.5789	73.7005	11.0488	38.3124	41.0206	205.186	153.642	152.809	139.38	162.754	5.59413	-0.0321787	1.78928	8.77426	TRUE	0.00162975	1	protein kinase, putative
PFIT_0707800	96.394	128.145	117.975	89.7579	108.068	139.674	265.171	282.923	229.256	78.1662	69.8374	70.3953	84.2762	75.6688	6.75451	1.06777	-1.58194	2.00062	TRUE	0.00163276	1	Cg3 protein
PFIT_1358600	22.8422	63.3604	84.9293	82.3239	63.3639	48.7374	132.586	151.776	111.033	34.1977	25.1415	25.7544	32.4139	29.3769	5.99017	0.768721	-1.87649	6.57787	TRUE	0.00163613	1	conserved Plasmodium protein, unknown function
PFIT_1424400	18.7306	9.9668	7.2576	14.1795	12.5336	4.16051	0	5.89422	3.35158	56.6705	33.522	44.6409	22.6897	39.3808	3.64562	-1.51174	3.18437	2.6268	TRUE	0.00164721	1	conserved Plasmodium membrane protein, unknown function
PFIT_0710600	84.0592	124.585	53.4283	48.7336	77.7015	19.0195	11.0488	19.1562	16.4082	64.4871	64.2504	66.9614	110.207	76.4766	6.27312	-2.11261	2.08597	3.32303	TRUE	0.00171049	1	erythrocyte membrane protein 1, PfEMP1, putative
PFIT_1245400	20.1011	14.9502	10.6548	12.2522	14.4896	26.7461	0	1.47356	9.40656	84.0287	41.9025	106.451	42.1381	68.6302	3.84765	-0.165773	2.43464	10.2279	TRUE	0.00174009	1	conserved Plasmodium membrane protein, unknown function
PFIT_0531100	325.729	275.511	433.294	429.103	365.909	457.062	696.074	601.211	584.782	245.246	209.512	236.94	207.449	224.787	8.51647	0.664982	-1.36645	1.64771	TRUE	0.00177706	1	transmembrane emp24 domain-containing protein, putative
PFIT_1121100	67.6128	49.834	40.7661	39.3723	49.3963	54.0866	33.1464	60.4158	49.2163	244.269	159.229	183.715	113.449	175.166	5.62216	0.0794247	1.7597	2.7622	TRUE	0.00179332	1	metal ion channel - Mg2 , Co2 and Ni2
PFIT_0907300	15.9895	13.5264	28.4127	25.0551	20.7459	21.3969	0	22.1033	14.5001	172.943	61.4569	164.828	64.8279	116.014	4.38417	-0.25184	2.7356	5.21704	TRUE	0.00180843	1	conserved Plasmodium protein, unknown function
PFIT_1447200	0.913687	0.711914	0	0.137665	0.440817	2.37743	0	0	0.792478	551.072	81.0114	703.953	55.1037	347.785	-1.37891	1.59247	8.22954	5.22143	TRUE	0.00181409	1	U5 spliceosomal RNA
PFIT_0822300	2.28422	9.9668	4.78692	4.68063	5.42964	4.75487	11.0488	5.89422	7.23263	67.4184	50.283	46.3579	32.4139	49.1183	2.40599	0.165049	3.05842	2.73369	TRUE	0.00183476	1	perforin like protein 4
PFIT_1208000	70.8108	48.4102	10.6548	16.2445	36.5301	24.9631	33.1464	7.36778	21.8257	107.479	75.4244	78.9801	87.5176	87.3502	5.17394	-0.894933	2.17426	10.7095	TRUE	0.00184592	1	amino acid transporter, putative
PFIT_0614500	186.392	17.0859	36.4424	44.8789	71.1999	11.8872	22.0976	19.1562	17.7137	167.08	97.7724	159.677	74.552	124.77	6.15305	-2.09468	2.91087	7.41904	TRUE	0.00188266	1	cdc2-related protein kinase 5
PFIT_1335500	3.1979	4.27149	1.23534	1.10132	2.45151	0	0	0	0	11.7249	11.174	13.7357	19.4484	14.0207	1.24017	-30.8818	33.4425	1.05264	TRUE	0.00190459	1	conserved Plasmodium membrane protein, unknown function
PFIT_0531300	270.908	171.571	316.555	225.634	246.167	288.264	453	425.857	389.041	149.493	134.088	151.092	142.621	144.324	7.94473	0.646323	-1.41615	1.9798	TRUE	0.00190505	1	ubiquitin-conjugating enzyme E2 N, putative
PFIT_1426100	0	0	0	0	0	0	0	1.47356	0.491185	37.129	27.935	13.7357	12.9656	22.9413	-31.0845	30.0632	5.55437	2.646	TRUE	0.0019067	1	small nucleolar RNA snoR31
PFIT_1465200	18.7306	17.0859	12.6622	11.4262	14.9762	21.9913	11.0488	17.6827	16.9076	164.149	53.0765	176.847	81.0348	118.777	3.89662	0.290201	2.71393	2.54322	TRUE	0.00193587	1	conserved Plasmodium protein, unknown function
PFIT_0416900	524.456	1057.9	1033.98	1626.93	1060.82	423.183	453	321.235	399.14	1174.45	1016.83	722.84	1134.49	1012.15	10.0514	-1.41994	1.35162	5.76813	TRUE	0.00198197	1	conserved Plasmodium protein, unknown function
PFIT_1227800	36.5475	34.1719	32.8908	27.3954	32.7514	28.5292	11.0488	47.1538	28.9106	145.585	81.0114	135.64	126.414	122.163	5.03076	-0.013488	1.92057	2.66704	TRUE	0.00201647	1	leucine-rich repeat protein
PFIT_0203300	19.6443	24.2051	8.1841	8.12226	15.0389	23.18	11.0488	4.42067	12.8831	76.2121	58.6634	51.5088	103.725	72.5272	3.88044	-0.0733459	2.36787	6.29851	TRUE	0.00202338	1	conserved Plasmodium protein, unknown function
PFIT_1200200	21.0148	21.3574	34.8982	36.0683	28.3347	17.2364	22.0976	25.0504	21.4615	124.089	125.707	60.0936	58.3451	92.0587	4.83413	-0.435404	2.13137	2.94674	TRUE	0.0020374	1	erythrocyte membrane protein 1, PfEMP1
PF_apicoplast_genome_104300	0	0	0.154417	0	0.0386042	0.594359	0	0	0.19812	41.0373	16.761	72.1123	12.9656	35.719	-4.18622	2.70643	6.64912	3.20861	TRUE	0.0020606	1	apicoplast ribosomal protein S2
PFIT_0622300	2.28422	3.55957	2.62509	2.34031	2.7023	1.18872	0	0	0.396239	33.2206	19.5545	18.8866	16.207	21.9672	1.41824	-1.92556	4.97927	1.55774	TRUE	0.00206622	1	RNA-binding protein mei2 homologue, putative
PFIT_1361800	87.2571	22.7813	17.9124	29.0474	39.2495	8.32102	11.0488	8.84133	9.40371	64.4871	36.3155	68.6784	35.6553	51.2841	5.29081	-2.14244	2.54933	5.66566	TRUE	0.00206915	1	conserved Plasmodium protein, unknown function
PFIT_0107000	1342.66	2477.46	3875.4	4013.77	2927.32	334.03	773.415	1161.16	756.202	2971.29	2382.85	1126.33	2706.56	2296.76	11.5155	-1.95514	1.60493	9.65549	TRUE	0.00207835	1	conserved Plasmodium protein, unknown function
PFIT_bin06500	9.59371	5.69531	19.1477	15.0055	12.3606	2.97179	11.0488	7.36778	7.12945	56.6705	39.109	63.5275	19.4484	44.6888	3.64984	-1.16657	3.01767	4.03072	TRUE	0.00209113	1	unspecified product
PFIT_1416500	18.7306	1.42383	2.47067	4.40529	6.75759	4.16051	0	1.47356	1.87802	42.0143	16.761	41.207	29.1725	32.2887	2.7461	-1.28722	3.56862	7.25118	TRUE	0.00210545	1	conserved Plasmodium membrane protein, unknown function
PFIT_0313800	15.9895	4.9834	6.33109	7.43393	8.68449	25.5574	11.0488	5.89422	14.1668	67.4184	72.6309	104.735	68.0692	78.2133	3.11422	0.846195	2.331	4.94663	TRUE	0.0021111	1	conserved Plasmodium protein, unknown function
PFIT_0705100	0	0	0	0.275331	0.0688327	0	0	0	0	18.5645	11.174	17.1696	12.9656	14.9684	-3.31495	-26.3267	33.5555	2.26749	TRUE	0.00212465	1	conserved Plasmodium protein, unknown function
PFIT_1335400	86.8003	87.5654	20.2286	27.6708	55.5663	36.8502	22.0976	7.36778	22.1052	78.1662	89.3919	90.9988	110.207	92.1911	5.78335	-1.26568	2.00343	10.1481	TRUE	0.00215351	1	conserved Plasmodium protein, unknown function
PFIT_1241100	30.6085	84.0059	78.7526	64.1521	64.3798	8.32102	0	1.47356	3.26486	46.8997	11.174	34.3392	22.6897	28.7757	6.00838	-3.70178	2.5839	6.86657	TRUE	0.00220002	1	erythrocyte membrane protein 1, PfEMP1
PFIT_1340800	21.9285	1.42383	4.01484	7.29627	8.66586	4.75487	0	1.47356	2.07614	35.1748	33.522	42.924	19.4484	32.7673	3.11396	-1.50739	3.43829	6.94378	TRUE	0.00220751	1	dolichyl-phosphate-mannose-glygolipidalpha-mannosyltransferase, putative
PFIT_1116700	123.805	81.8701	129.71	137.528	118.228	39.2277	187.829	120.832	115.963	29.3123	36.3155	17.1696	48.6209	32.8546	6.88767	-0.138543	-1.7472	7.30059	TRUE	0.00221547	1	DHHC-type zinc finger protein, putative
PFIT_0923800	1.82737	0	1.38975	0.412996	0.907531	0	0	0	0	46.8997	13.9675	20.6035	3.24139	21.178	-0.106087	-28.0928	32.6266	3.52968	TRUE	0.00224991	1	conserved protein, unknown function
PFIT_1037500	0.913687	0	0	0	0.228422	0	0	0	0	13.6791	8.38049	20.6035	16.207	14.7175	-2.54207	-25.6569	32.0823	5.14337	TRUE	0.0022561	1	conserved Plasmodium protein, unknown function
PFIT_0311000	74.0087	149.502	153.336	210.215	146.765	51.1148	11.0488	44.2067	35.4568	139.722	148.055	115.036	123.173	131.497	7.1992	-1.84852	1.68831	4.98348	TRUE	0.00228116	1	pre-mRNA splicing factor, putative
PFIT_1355900	1153.07	228.524	217.882	616.053	553.883	26.7461	11.0488	20.6298	19.4749	349.794	276.556	209.469	184.759	255.145	9.11344	-4.74419	3.62694	2.96296	TRUE	0.00229228	1	serine/threonine protein kinase, putative
PFIT_0206600	10.0506	3.55957	9.57385	19.9615	10.7864	0.594359	0	2.94711	1.18049	36.1519	5.587	17.1696	35.6553	23.6409	3.44963	-2.96383	4.08705	5.17102	TRUE	0.00242926	1	serine repeat antigen 8
PFIT_1438900	44.3138	0.711914	5.71343	4.68063	13.8549	1.18872	0	1.47356	0.887424	30.2894	19.5545	22.3205	19.4484	22.9032	3.78683	-3.51622	4.25875	9.3145	TRUE	0.00243675	1	succinyl CoA ligase, putative
PFIT_1300600	953.432	2499.53	584.777	452.093	1122.46	2911.17	1359	1728.48	1999.55	3964.98	4838.34	4864.15	5714.58	4845.51	10.1309	0.840596	1.27072	16.535	TRUE	0.00244025	1	Plasmodium exported protein (hyp12), unknown function
PFIT_1129200	8.22318	8.54297	6.79434	5.91961	7.37003	10.6985	11.0488	5.89422	9.21382	80.1204	30.7285	80.6971	32.4139	55.99	2.86809	0.280251	2.67924	2.39487	TRUE	0.00245184	1	6-phosphofructokinase
PFIT_0937300	381.008	288.325	542.621	493.531	426.371	271.028	364.61	562.898	399.512	150.47	156.436	157.96	165.311	157.544	8.73714	-0.0915579	-1.34736	3.27551	TRUE	0.00247439	1	lysophospholipase, putative
PFIT_1138400	9.13687	3.55957	4.63251	4.68063	5.50239	2.97179	0	8.84133	3.93771	42.0143	50.283	37.7731	38.8967	42.2418	2.45773	-0.161983	3.10349	2.6391	TRUE	0.00248123	1	conserved Plasmodium protein, unknown function
PFIT_0816600	93.1961	168.012	77.5173	96.0905	108.704	153.345	55.244	75.1513	94.5799	330.252	279.35	302.185	233.38	286.292	6.75934	-0.108006	1.51294	4.90456	TRUE	0.00248201	1	ABC transporter, putative
PFIT_0625000	59.3897	200.76	80.4512	63.4638	101.016	246.064	232.025	210.718	229.603	101.616	89.3919	73.8292	55.1037	79.9852	6.65034	1.19244	-1.50958	6.60797	TRUE	0.0024834	1	oxidoreductase, short-chain dehydrogenase family, putative
PFIT_1109500	214.26	276.935	216.184	169.741	219.28	310.255	187.829	190.089	229.391	618.49	500.036	686.784	625.589	607.725	7.77509	0.0900438	1.38276	2.17461	TRUE	0.00249017	1	heat shock protein DnaJ homologue Pfj2
PFIT_0619800	0	0	0	0	0	0	0	0	0	49.831	8.38049	29.1883	6.48279	23.4706	-33.9699	2.88559	35.6572	1.31847	TRUE	0.00249722	1	tRNA Leucine
PFIT_0900150	11.4211	29.1885	36.7512	26.1564	25.8793	46.9543	110.488	88.4133	81.9519	21.4957	22.348	13.7357	16.207	18.4466	4.698	1.60143	-2.08963	3.41387	TRUE	0.00250457	1	rifin (RIF)
PFIT_1229000	629.987	307.547	324.739	374.037	409.077	124.221	596.635	431.752	384.202	113.341	153.642	80.6971	100.483	112.041	8.67614	-0.1176	-1.75336	6.39826	TRUE	0.00251892	1	conserved Plasmodium protein, unknown function
PFIT_0704000	197.813	68.3438	67.6346	82.5993	104.098	25.5574	44.1952	27.9975	32.5834	122.135	120.12	97.8667	84.2762	106.099	6.70041	-1.80496	1.83792	4.87165	TRUE	0.00253669	1	conserved Plasmodium protein, unknown function
PFIT_0615500	10.5074	14.2383	11.7357	16.7952	13.3191	10.6985	0	4.42067	5.03971	65.4642	36.3155	42.924	38.8967	45.9001	3.73728	-0.948462	2.74417	2.53882	TRUE	0.00259493	1	TRAP-like protein
PFIT_0809100	79.0339	5.69531	10.3459	21.6135	29.1722	2.97179	0	1.47356	1.48178	51.7851	25.1415	39.4901	22.6897	34.7766	4.86534	-3.78068	4.04952	5.82333	TRUE	0.0026076	1	conserved Plasmodium membrane protein, unknown function
PFIT_0929100	72.6381	86.8535	89.4074	80.1213	82.2551	249.036	198.878	237.242	228.386	96.7307	53.0765	84.131	87.5176	80.3639	6.36213	1.48552	-1.51103	1.13398	TRUE	0.00261082	1	guanylate kinase
PFIT_1341900	116.038	68.3438	99.4445	95.6775	94.876	181.874	209.927	193.036	194.946	69.3725	44.696	75.5462	74.552	66.0417	6.56964	1.02878	-1.54841	1.46578	TRUE	0.00262722	1	transcription activator, putative
PFIT_1326100	89.5413	68.3438	74.5834	107.241	84.9275	78.4553	22.0976	44.2067	48.2532	168.057	178.784	171.696	152.345	167.721	6.41016	-0.667887	1.64833	2.85233	TRUE	0.00267466	1	conserved Plasmodium membrane protein, unknown function
PFIT_0911600	172.23	180.826	143.608	147.027	160.923	194.355	55.244	104.622	118.074	347.84	287.73	442.975	294.967	343.378	7.32899	-0.350146	1.44725	4.29771	TRUE	0.00267745	1	conserved Plasmodium protein, unknown function
PFIT_1132900	2.74106	3.55957	6.33109	7.5716	5.05083	2.97179	11.0488	8.84133	7.62064	45.9227	53.0765	54.9427	38.8967	48.2096	2.3766	0.265677	2.95107	2.50222	TRUE	0.00271095	1	conserved Plasmodium protein, unknown function
PFIT_1444200	45.6844	4.9834	7.72085	12.5276	17.729	7.72666	0	5.89422	4.54029	65.4642	27.935	39.4901	32.4139	41.3258	4.14387	-1.53477	2.77947	8.30706	TRUE	0.00275033	1	serine/threonine protein kinase
PFIT_0216100.1	52.0802	24.2051	41.6926	145.237	65.8037	3.56615	0	5.89422	3.15346	40.0602	41.9025	54.9427	35.6553	43.1402	6.04379	-4.02297	3.41297	3.7847	TRUE	0.00278828	1	conserved Plasmodium protein, unknown function
PFIT_0729400	249.437	51.2578	52.1929	128.993	120.47	20.2082	22.0976	20.6298	20.9785	137.768	83.8049	133.923	100.483	113.995	6.9125	-2.53834	2.4633	4.79599	TRUE	0.00279032	1	conserved Plasmodium protein, unknown function
PFIT_1357200	222.483	494.068	424.955	426.625	392.033	167.609	287.269	269.661	241.513	658.55	541.939	599.219	638.554	609.565	8.61476	-0.722985	1.36029	3.45294	TRUE	0.00282024	1	small subunit rRNA processing factor, putative
PFIT_1341600	194.615	273.375	220.353	174.147	215.623	162.26	220.976	232.822	205.352	548.141	480.482	520.239	580.209	532.268	7.75104	-0.0810146	1.38594	1.31545	TRUE	0.00284035	1	casein kinase II beta chain
PFIT_1143700	21.9285	4.27149	3.08834	3.44164	8.18249	2.97179	0	1.47356	1.48178	26.3811	33.522	42.924	6.48279	27.3275	3.01552	-1.91025	3.68208	6.80045	TRUE	0.00286997	1	alpha/beta hydrolase, putative
PFIT_0201100	0	0	0	0	0	0	0	7.36778	2.45593	68.3954	19.5545	49.7918	22.6897	40.1079	-31.0845	32.5894	3.84011	6.96697	TRUE	0.00289163	1	knob associated heat shock protein 40 (KAHsp40)
PFIT_1419800	9874.67	2612.01	2615.67	2766.52	4467.22	46216.7	38262	18120.3	34199.7	10175.3	2324.19	17068.3	3766.5	8333.57	12.1251	2.93653	-2.03674	11.2135	TRUE	0.00291564	1	signal recognition particle RNA
PFIT_0617700	29.238	5.69531	8.02968	6.74561	12.4271	20.8026	0	4.42067	8.40774	65.4642	44.696	72.1123	58.3451	60.1544	3.62588	-0.122982	2.4133	8.99565	TRUE	0.00291747	1	conserved Plasmodium protein, unknown function
PFIT_1134400	1479.26	2478.17	2605.94	2278.64	2210.5	606.246	1115.93	972.546	898.24	2379.18	2137.03	1898.96	2139.32	2138.62	11.1102	-1.30909	1.26146	2.94387	TRUE	0.00295794	1	conserved Plasmodium protein, unknown function
PFIT_1302100	74.9223	387.281	214.948	174.697	212.962	385.739	552.44	424.384	454.187	182.714	217.893	108.168	204.208	178.246	7.73168	1.08191	-1.34108	9.92514	TRUE	0.0029587	1	conserved Plasmodium protein, unknown function
PFIT_1018200	815.923	541.055	855.47	903.636	779.021	1430.03	1613.12	1734.37	1592.51	781.662	572.667	894.536	470.002	679.717	9.60604	1.03058	-1.22504	2.99271	TRUE	0.00296597	1	conserved Plasmodium protein, unknown function
PFIT_bin09700	1384.69	2789.28	1787.53	1254.27	1803.94	1799.72	1546.83	1693.11	1679.89	4566.86	3321.47	4561.96	3513.67	3990.99	10.8166	-0.100739	1.247	3.70889	TRUE	0.00297286	1	erythrocyte membrane protein 1, PfEMP1 (VAR)
PFIT_bin07800	0	0	0	0.137665	0.0344164	0.594359	0	0	0.19812	56.6705	11.174	51.5088	9.72418	32.2694	-4.24588	2.76023	6.51367	3.33595	TRUE	0.00297441	1	rifin, pseudogene
PFIT_0928000	650.545	396.536	336.166	278.36	415.402	586.038	773.415	996.123	785.192	327.321	298.904	377.731	298.208	325.541	8.69746	0.919047	-1.26823	4.05511	TRUE	0.00298729	1	phosphatidylserine decarboxylase
PFIT_0818000	30.6085	16.374	18.6844	33.0397	24.6767	19.6138	0	11.7884	10.4674	85.9828	44.696	82.414	42.1381	63.8077	4.62997	-0.864716	2.24707	4.70709	TRUE	0.00301112	1	RAP protein, putative
PFIT_0602500	39.7454	40.5791	27.3318	24.7798	33.109	44.5769	22.0976	23.5769	30.0838	141.676	100.566	159.677	61.5865	115.876	5.041	-0.0312527	1.85855	3.55104	TRUE	0.00301927	1	conserved Plasmodium protein, unknown function
PFIT_1469000	474.66	126.009	152.873	278.635	258.044	52.8979	0	22.1033	25.0004	175.874	131.294	147.658	136.138	147.741	8.01159	-3.11945	2.31705	7.71376	TRUE	0.0030276	1	rab GTPase activator, putative
PFIT_1233100	16.4464	17.0859	7.72085	6.88327	12.0341	13.0759	0	0	4.35863	42.9914	41.9025	54.9427	32.4139	43.0626	3.56742	-0.897666	2.76499	8.65027	TRUE	0.00304574	1	pentatricopeptide repeat protein, putative
PFIT_0716200	106.901	33.46	17.2947	21.0628	44.6797	13.0759	0	5.89422	6.32337	86.9599	36.3155	72.1123	42.1381	59.3814	5.47702	-2.41707	2.84512	7.03299	TRUE	0.00307323	1	exported serine/threonine protein kinase
PFIT_0203400	271.365	51.2578	42.7735	85.6279	112.756	29.1236	11.0488	10.3149	16.8291	157.31	94.9789	144.225	106.966	125.87	6.81631	-2.62757	2.79054	5.62452	TRUE	0.00308231	1	conserved Plasmodium protein, unknown function
PFIT_0319500	148.931	313.954	224.213	232.517	229.904	150.967	176.781	215.139	180.962	567.682	402.264	499.635	414.898	471.12	7.84392	-0.344082	1.38247	2.63074	TRUE	0.00310402	1	RNA binding protein, putative
PFIT_0901600	0	0	0	0	0	0	0	0	0	15.6332	19.5545	13.7357	6.48279	13.8515	-35.4126	2.88559	36.3259	0.334007	TRUE	0.00311268	1	stevor
PFIT_1351200	100.962	161.605	74.1201	69.7964	101.621	92.7199	99.4391	61.8893	84.6828	231.567	212.306	326.222	188.001	239.524	6.66061	-0.288638	1.5354	4.05301	TRUE	0.00318318	1	conserved Plasmodium protein, unknown function
PFIT_1359600	36.5475	17.0859	16.0594	17.7588	21.8629	16.642	33.1464	11.7884	20.5256	97.7078	53.0765	101.301	61.5865	78.4178	4.44567	-0.325054	2.18443	3.49747	TRUE	0.00320371	1	guanylyl cyclase beta
PF_apicoplast_genome_101600	0	0	0	0	0	0	0	0	0	24.4269	16.761	73.8292	9.72418	31.1853	-33.9699	2.88559	36.0538	0.983898	TRUE	0.00321778	1	ribosomal protein L23, putative
PFIT_1352200	1205.15	1727.82	1334.63	1473.02	1435.15	471.921	751.318	649.838	624.359	1398.2	1636.99	1273.98	1643.39	1488.14	10.4869	-1.21198	1.26386	1.61776	TRUE	0.00323137	1	tryptophan-rich antigen, pseudogene
PFIT_0917200	36.5475	44.8506	36.1336	29.4604	36.748	18.4251	22.0976	39.786	26.7696	98.6848	69.8374	135.64	106.966	102.782	5.19498	-0.421243	1.9129	2.21111	TRUE	0.00324975	1	N-glycosylase/DNA lyase, putative
PFIT_0518700	64.4149	27.0527	43.0823	37.3073	42.9643	23.18	33.1464	36.8389	31.0551	137.768	67.0439	109.885	126.414	110.278	5.42671	-0.505649	1.86888	3.00545	TRUE	0.00325109	1	WD-repeat protein, putative
PFIT_0813100	36.0906	22.7813	18.53	32.076	27.3695	45.1713	0	1.47356	15.5483	434.8	83.8049	448.126	139.38	276.528	4.77449	-0.613949	3.95313	7.5103	TRUE	0.00325419	1	ABC1 family, putative
PFIT_1345100	42.9433	19.9336	7.2576	8.67292	19.7019	11.8872	0	1.47356	4.45358	33.2206	50.283	20.6035	61.5865	41.4234	4.2847	-1.60438	2.67181	9.59892	TRUE	0.00328587	1	conserved Plasmodium protein, unknown function
PFIT_0602900	16.9032	9.9668	8.49293	6.47028	10.4583	24.9631	11.0488	0	12.004	85.9828	47.4895	70.3953	58.3451	65.5532	3.37122	0.337094	2.33604	11.1205	TRUE	0.00333061	1	conserved Plasmodium protein, unknown function
PFIT_1245100	52.537	32.0361	55.7445	64.4274	51.1863	43.3882	11.0488	8.84133	21.0928	105.524	78.2179	92.7158	84.2762	90.1836	5.68311	-1.07582	1.89283	5.37942	TRUE	0.00337826	1	conserved Plasmodium protein, unknown function
PFIT_1349600	38.8317	27.7647	41.6926	32.2137	35.1257	29.7179	44.1952	22.1033	32.0055	154.378	92.1854	70.3953	119.932	109.223	5.13769	-0.257711	1.89539	2.25377	TRUE	0.00340751	1	ubiquitin-activating enzyme e1, putative
PFIT_1441200	186.392	15.6621	21.9272	30.2864	63.567	6.53794	22.0976	1.47356	10.0364	116.272	78.2179	127.055	55.1037	94.1622	5.98895	-3.15137	3.72414	8.22921	TRUE	0.00340919	1	conserved Plasmodium protein, unknown function
PFIT_0832500	11.8779	0.711914	1.69859	1.92732	4.05394	0	0	1.47356	0.491185	25.404	16.761	22.3205	9.72418	18.5524	2.00555	-3.02454	5.25176	6.28951	TRUE	0.00344555	1	early transcribed membrane protein 8
PFIT_1025900	13.7053	0.711914	7.2576	11.5639	8.30968	2.37743	0	1.47356	1.28366	24.4269	22.348	27.4713	25.9311	25.0444	3.07239	-2.18964	3.76444	4.32045	TRUE	0.0034676	1	cell division cycle protein 20 homolog, putative (CDC20)
PFIT_1365500	100.962	24.917	38.2954	36.4813	50.164	51.1148	22.0976	51.5744	41.5956	5.86247	16.761	5.15088	6.48279	8.56428	5.64802	-0.186985	-2.42565	4.77108	TRUE	0.00350881	1	nucleoside diphosphate kinase
PFIT_0100900	15.0758	1.42383	5.71343	7.29627	7.37734	5.34923	0	1.47356	2.27426	38.106	25.1415	32.6222	32.4139	32.0709	2.89161	-1.16273	3.2804	4.68771	TRUE	0.0035262	1	lysophospholipase, putative
PFIT_1235500	7.76634	4.27149	3.70601	3.71697	4.8652	6.53794	11.0488	4.42067	7.3358	63.51	30.7285	49.7918	38.8967	45.7318	2.2651	0.383841	2.87924	1.65384	TRUE	0.00356692	1	conserved Plasmodium protein, unknown function
PFIT_0819800	0.913687	5.69531	1.69859	1.37665	2.42106	1.78308	0	0	0.594359	14.6562	16.761	25.7544	32.4139	22.3964	1.19504	-1.17441	4.45363	3.79484	TRUE	0.00356969	1	adenylate kinase 2
PFIT_1332300	74.0087	86.8535	54.3548	41.7126	64.2324	168.203	198.878	160.618	175.9	61.5559	47.4895	72.1123	55.1037	59.0653	5.99868	1.44577	-1.55175	1.94111	TRUE	0.00359347	1	20 kDa chaperonin
PFIT_1329000	116.038	32.0361	42.1558	97.0541	71.8211	4.75487	0	11.7884	5.51444	44.9456	50.283	42.924	16.207	38.5899	6.16803	-3.37328	2.48982	6.44021	TRUE	0.00364777	1	conserved Plasmodium protein, unknown function
PFIT_1020100	86.8003	86.1416	87.2456	72.2744	83.1155	93.3143	88.3903	50.1009	77.2685	283.353	203.925	240.374	152.345	219.999	6.37622	-0.127429	1.53892	2.20106	TRUE	0.00365696	1	conserved Plasmodium membrane protein, unknown function
PFIT_1127300	127.003	119.602	176.035	161.206	145.961	223.479	220.976	294.711	246.389	85.9828	108.946	109.885	68.0692	93.221	7.19138	0.761563	-1.40737	1.57968	TRUE	0.00368786	1	large ribosomal subunit processing factor, putative
PFIT_1132000	45.2275	126.721	25.4788	26.2941	55.9303	70.1343	11.0488	30.9447	37.3759	139.722	128.501	116.753	168.552	138.382	5.78663	-0.354844	1.67803	12.155	TRUE	0.00369791	1	conserved Plasmodium protein, unknown function
PFIT_1445500	240.757	137.399	148.703	190.254	179.278	278.754	331.464	393.439	334.552	127.997	103.359	135.64	158.828	131.456	7.48637	0.899068	-1.34854	2.01488	TRUE	0.00373542	1	apicoplast 1-acyl-sn-glycerol-3-phosphate acyltransferase, putative
PFIT_1449700	567.857	123.873	96.8194	130.92	229.867	139.674	11.0488	16.2091	55.6441	440.662	296.111	293.6	269.036	324.852	7.84401	-1.92723	2.4283	11.508	TRUE	0.00375864	1	conserved Plasmodium protein, unknown function
PFIT_1421500	7.3095	4.9834	8.1841	8.67292	7.28748	3.56615	0	5.89422	3.15346	45.9227	13.9675	51.5088	29.1725	35.1429	2.87921	-0.851982	3.12626	2.53486	TRUE	0.00379678	1	conserved Plasmodium membrane protein, unknown function
PFIT_1145000	580.648	1773.38	575.821	604.214	883.515	581.283	629.781	610.052	607.039	1363.02	1195.62	1586.47	1980.49	1531.4	9.78593	-0.542122	1.3364	7.56771	TRUE	0.00380909	1	conserved Plasmodium protein, unknown function
PFIT_1407400	61.6739	6.40723	7.87526	10.6002	21.6392	18.4251	0	0	6.14171	60.5788	39.109	49.7918	38.8967	47.0941	4.42788	-1.29633	2.43736	18.4266	TRUE	0.00382279	1	PPR repeat protein
PF_apicoplast_genome_104500	21.4716	4.9834	1.853	1.78965	7.52442	4.75487	0	0	1.58496	28.3353	22.348	34.3392	25.9311	27.7384	2.88373	-1.55853	3.47419	9.66481	TRUE	0.00384125	1	RNA polymerase beta subunit, putative
PFIT_0824100	76.7497	81.1582	79.0615	61.3988	74.592	26.1518	33.1464	30.9447	30.0809	71.3267	117.327	94.4328	126.414	102.375	6.2197	-1.34902	1.79643	1.06175	TRUE	0.00388298	1	conserved Plasmodium protein, unknown function
PFIT_1132400	17.3601	13.5264	18.3756	11.9769	15.3097	12.4815	11.0488	11.7884	11.7729	72.3037	39.109	68.6784	61.5865	60.4194	3.93749	-0.352686	2.33965	0.86519	TRUE	0.0039417	1	conserved Plasmodium protein, unknown function
PFIT_0903800.1	241.67	63.3604	86.3191	257.71	162.265	5.94359	0	22.1033	9.34897	99.6619	106.153	54.9427	38.8967	74.9136	7.34306	-3.85415	2.74285	6.98858	TRUE	0.00395396	1	conserved Plasmodium protein, unknown function
PFIT_1369200	0	0	0.154417	0	0.0386042	0	0	0	0	14.6562	13.9675	17.1696	6.48279	13.069	-4.19217	-25.4495	33.3615	1.66691	TRUE	0.00396593	1	tRNA Glycine
PFIT_0311800	22.3853	17.7979	11.2724	10.4626	15.4795	30.9066	0	7.36778	12.7581	82.0745	64.2504	63.5275	81.0348	72.7218	3.93724	0.120713	2.12713	6.23033	TRUE	0.00397363	1	conserved Plasmodium protein, unknown function
PFIT_1115300	10.5074	7.11914	5.25018	4.54296	6.85492	5.94359	0	5.89422	3.94594	198.347	44.696	228.356	45.3795	129.194	2.77005	-0.487114	4.73466	2.63353	TRUE	0.00399185	1	conserved Plasmodium protein, unknown function
PFIT_1407300	127.003	62.6484	79.2159	121.696	97.6408	182.468	55.244	78.0984	105.27	30.2894	25.1415	41.207	45.3795	35.5044	6.61114	0.181322	-1.65011	4.87033	TRUE	0.00401819	1	glycerophosphodiester phosphodiesterase, putative (GDPD)
PFIT_1469900	185.022	488.373	255.56	272.991	300.486	162.854	198.878	176.827	179.52	511.989	444.166	381.165	460.278	449.399	8.22935	-0.75694	1.33986	3.70419	TRUE	0.00407941	1	U2 snRNP auxiliary factor, putative
PFIT_1311300	122.891	12.8145	14.824	18.7225	42.313	3.56615	22.0976	2.94711	9.53695	124.089	41.9025	82.414	51.8623	75.0669	5.40076	-2.78516	3.62334	8.20773	TRUE	0.0041301	1	conserved Plasmodium protein, unknown function
PFIT_1015500	54.3644	11.3906	21.464	56.7182	35.9843	4.16051	0	2.94711	2.36921	25.404	30.7285	27.4713	12.9656	24.1424	5.17438	-3.4368	2.86772	4.77186	TRUE	0.00416412	1	conserved Plasmodium protein, unknown function
PFIT_0210800	7.3095	0.711914	0.772085	2.20265	2.74904	0	0	0	0	12.702	0	25.7544	6.48279	11.2348	1.44958	-29.6485	31.7214	5.4489	TRUE	0.00420283	1	beta-ketoacyl-ACP synthase III
PFIT_1310300	25.1264	22.7813	61.9212	95.6775	51.3766	13.0759	11.0488	32.4182	18.8476	121.158	44.696	128.772	58.3451	88.2426	5.6927	-1.35631	2.14178	7.70602	TRUE	0.00428951	1	conserved Plasmodium protein, unknown function
PFIT_1433600	18.7306	4.27149	4.94134	6.19494	8.53459	2.37743	11.0488	1.47356	4.96659	42.0143	30.7285	32.6222	16.207	30.393	3.08641	-1.57638	3.43311	4.36313	TRUE	0.00434662	1	leucine-rich repeat protein
PFIT_0717600	193.245	94.6846	48.4869	45.0166	95.3582	67.1625	11.0488	51.5744	43.2619	238.407	117.327	161.394	136.138	163.317	6.5706	-0.960958	1.74934	9.45953	TRUE	0.00438625	1	conserved Plasmodium protein, unknown function
PFIT_bin10700	19.6443	18.5098	28.7215	16.3822	20.8144	23.7743	11.0488	5.89422	13.5725	68.3954	41.9025	113.319	38.8967	65.6285	4.38317	-0.495762	2.16403	4.74882	TRUE	0.00440576	1	erythrocyte membrane protein 1, PfEMP1
PFIT_0800100	10.5074	19.2217	20.383	15.1432	16.3138	10.6985	0	14.7356	8.478	77.1891	47.4895	56.6597	35.6553	54.2484	4.02861	-0.604498	2.3525	3.22375	TRUE	0.0044073	1	B_ITvar13 - erythrocyte membrane protein 1, PfEMP1, putative
PFIT_1216200	23.299	4.9834	5.40459	9.91191	10.8997	0	0	0	0	7.81662	0	10.3018	12.9656	7.77099	3.44487	-31.6438	31.1601	4.08773	TRUE	0.00442172	1	male development gene 1
PFIT_1019200	85.4297	42.0029	9.41943	13.6289	37.6202	21.3969	0	16.2091	12.5353	79.1433	64.2504	66.9614	51.8623	65.5544	5.21907	-1.21576	2.03935	12.3728	TRUE	0.0044699	1	conserved Plasmodium protein, unknown function
PFIT_1032700	116.495	130.992	111.335	106.691	116.378	211.592	165.732	135.567	170.964	63.51	64.2504	65.2444	55.1037	62.0272	6.86156	0.562501	-1.46558	0.687972	TRUE	0.00448627	1	conserved Plasmodium protein, unknown function
PFIT_bin07650	15.9895	7.83106	10.0371	5.91961	9.94432	8.32102	0	4.42067	4.24723	43.9685	30.7285	60.0936	22.6897	39.3701	3.30848	-0.776606	2.78264	3.2173	TRUE	0.00448965	1	erythrocyte membrane protein 1, PfEMP1
PFIT_0417900	15.9895	4.9834	6.48551	7.9846	8.86076	2.97179	11.0488	8.84133	7.62064	70.3496	27.935	44.6409	29.1725	43.0245	3.14629	-0.501733	2.804	3.79226	TRUE	0.00449693	1	conserved Plasmodium protein, unknown function
PFIT_0807100	50.7096	64.0723	92.959	116.74	81.1203	44.5769	33.1464	55.9951	44.5728	178.805	125.707	152.809	110.207	141.882	6.34696	-0.805088	1.61415	2.92873	TRUE	0.0045085	1	conserved Plasmodium protein, unknown function
PFIT_1230300	83.1455	56.2412	67.789	71.999	69.7937	123.032	132.586	147.356	134.324	53.7393	53.0765	39.4901	32.4139	44.6799	6.12615	0.943736	-1.57737	1.03235	TRUE	0.00455209	1	sun-family protein, putative
PFIT_1231100	43.857	7.11914	10.8092	21.4758	20.8153	4.16051	0	1.47356	1.87802	25.404	16.761	34.3392	19.4484	23.9881	4.38034	-2.90891	3.12774	4.73085	TRUE	0.00471003	1	conserved Plasmodium protein, unknown function
PFIT_1108400	6.39581	17.0859	21.3095	30.0111	18.7006	14.2646	0	13.262	9.17553	72.3037	58.6634	58.3766	35.6553	56.2498	4.23777	-0.681456	2.26874	5.33133	TRUE	0.00471499	1	conserved Plasmodium protein, unknown function
PFIT_1401800	2.28422	3.55957	6.33109	7.84693	5.00545	48.143	33.1464	29.4711	36.9202	6.83954	0	3.43392	9.72418	4.99941	2.35605	2.87025	-2.89667	4.49588	TRUE	0.00473057	1	glycophorin binding protein
PFIT_1475400	31.979	39.1553	28.5671	18.9978	29.6748	36.2559	11.0488	11.7884	19.6977	139.722	58.6634	135.64	45.3795	94.8512	4.88422	-0.420284	2.11926	5.11985	TRUE	0.00480286	1	DNA repair metallo-beta-lactamase protein, putative
PFIT_1147000	3.65475	0.711914	0.617668	1.51432	1.62466	0	0	0	0	8.7937	13.9675	13.7357	9.72418	11.5553	0.688668	-30.3303	33.169	1.21472	TRUE	0.00490889	1	conserved Plasmodium protein, unknown function
PFIT_0917300	11.4211	2.84766	1.38975	3.71697	4.84387	0	0	0	0	11.7249	5.587	12.0187	9.72418	9.7637	2.2666	-31.9082	32.9426	1.74196	TRUE	0.00496281	1	conserved Plasmodium membrane protein, unknown function
PFIT_0103100	32.8927	34.8838	17.4491	17.2082	25.6085	41.6051	22.0976	14.7356	26.1461	88.9141	81.0114	96.1497	132.897	99.7431	4.66365	0.124106	1.84758	3.80959	TRUE	0.00496976	1	conserved Plasmodium protein, unknown function
PFIT_0717100	2.74106	6.40723	7.72085	4.54296	5.35302	5.34923	22.0976	14.7356	14.0608	69.3725	58.6634	85.848	29.1725	60.7641	2.42729	1.09888	2.41183	4.1611	TRUE	0.00502252	1	conserved Plasmodium protein, unknown function
PFIT_1118500	1356.37	827.956	1024.87	924.836	1033.51	2088.58	1999.83	2055.61	2048.01	1096.28	734.69	1013.01	855.728	924.926	10.0134	0.987041	-1.14589	1.69227	TRUE	0.00503254	1	GTP-binding nuclear protein ran/tc4
PFIT_1030700	83.6024	112.482	34.7438	65.1158	73.9861	145.618	55.244	29.4711	76.7776	209.095	212.306	206.035	269.036	224.118	6.20071	0.141692	1.46327	9.94649	TRUE	0.00504495	1	conserved Plasmodium protein, unknown function
PFIT_0821100	4526.86	3183.68	4423.58	5026.99	4290.28	3703.45	4762.03	4896.62	4454.03	1998.12	2086.74	1819.98	2256.01	2040.21	12.0669	0.0533099	-1.12601	1.35312	TRUE	0.00505491	1	14-3-3 protein (14-3-3I)
PFIT_0501500	4398.49	8322.99	4927.6	8221.24	6467.58	2138.5	4253.79	4457.5	3616.6	10333.6	8595.59	4091.51	9335.21	8088.97	12.659	-0.840599	1.16332	8.31539	TRUE	0.00507029	1	interspersed repeat antigen
PFIT_1253400	20.1011	17.7979	25.0155	24.7798	21.9236	4.16051	0	7.36778	3.84276	41.0373	25.1415	44.6409	19.4484	32.567	4.45883	-2.15313	2.74082	2.09444	TRUE	0.00507931	1	Plasmodium exported protein, unknown function
PFIT_1478600	397.911	1492.88	361.027	347.468	649.822	1804.47	1104.88	1075.7	1328.35	2595.12	2695.73	3052.75	3737.33	3020.23	9.3414	1.03896	1.17978	14.7102	TRUE	0.00511064	1	Plasmodium exported protein (PHISTb), unknown function
PFIT_0621800	1346.32	1154.72	1825.67	2143.73	1617.61	696.588	541.391	676.362	638.114	1185.2	1393.96	1617.38	1672.56	1467.27	10.66	-1.33463	1.19301	2.49596	TRUE	0.00512948	1	transcription factor with AP2 domain(s), putative
PFIT_0732700	857.495	933.32	1015.29	1053.42	964.881	1044.88	1657.32	1694.59	1465.6	739.648	754.244	545.993	586.692	656.644	9.91435	0.599454	-1.15446	1.74335	TRUE	0.00513097	1	Plasmodium exported protein (PHIST), unknown function, pseudogene
PFIT_0215700	76.7497	79.7344	89.5618	56.3052	75.5878	71.323	88.3903	66.31	75.3411	251.109	156.436	243.808	175.035	206.597	6.23911	-0.0418947	1.49917	1.58297	TRUE	0.0051341	1	conserved Plasmodium protein, unknown function
PFIT_1337500	2406.19	2563.6	2609.03	2383.4	2490.56	3696.91	4275.88	3987.44	3986.74	1809.55	1857.68	1569.3	2064.77	1825.32	11.2822	0.678076	-1.12671	0.404064	TRUE	0.00515415	1	elongation factor 1-gamma, putative
PFIT_0201500	1269.11	635.027	1499.7	1308.51	1178.09	991.39	1126.98	1536.92	1218.43	544.232	505.623	647.294	492.692	547.46	10.2027	0.0495342	-1.15462	3.89799	TRUE	0.00520751	1	Plasmodium exported protein, unknown function
PFIT_0700800	199.641	66.208	274.708	452.919	248.369	22.5856	22.0976	78.0984	40.9272	218.865	184.371	128.772	194.484	181.623	7.95825	-2.52988	2.0766	7.49016	TRUE	0.00522662	1	Plasmodium exported protein, unknown function
PFIT_0508500	317.049	101.092	103.768	147.715	167.406	33.8784	77.3415	39.786	50.3353	204.209	125.707	190.582	113.449	158.487	7.38677	-1.87456	1.8032	5.58364	TRUE	0.00524424	1	guanidine nucleotide exchange factor
PFIT_1337100	115.581	44.8506	132.335	181.994	118.69	128.381	165.732	231.348	175.154	83.0516	47.4895	80.6971	45.3795	64.1544	6.89663	0.558236	-1.42842	6.88572	TRUE	0.00528151	1	conserved Plasmodium protein, unknown function
PFIT_0109500	185.935	46.9863	36.7512	58.3701	82.0108	16.0477	0	2.94711	6.3316	78.1662	83.8049	53.2257	38.8967	63.5234	6.3567	-3.2962	2.93224	6.17487	TRUE	0.00528465	1	kinesin-8, putative
PFIT_0908400	293.75	32.7481	39.3763	75.0277	110.226	7.1323	0	5.89422	4.34217	115.295	67.0439	94.4328	68.0692	86.2103	6.78397	-4.34108	3.98992	4.03252	TRUE	0.00541211	1	conserved Plasmodium protein, unknown function
PFIT_1013700	3.65475	0.711914	1.23534	3.85463	2.36416	1.18872	0	1.47356	0.887424	32.2436	8.38049	30.9053	16.207	21.9341	1.27076	-1.00652	4.21353	2.81779	TRUE	0.00543422	1	male gamete fusion factor HAP2, putative
PFIT_bin06900	1.37053	3.55957	6.63993	3.9923	3.89058	7.1323	0	8.84133	5.32454	29.3123	55.87	60.0936	32.4139	44.4224	1.99756	0.779349	2.69421	3.73072	TRUE	0.00544261	1	A_ITvar60 - erythrocyte membrane protein 1, PfEMP1, putative (VAR)
PFIT_0618600	62.1307	11.3906	6.33109	6.74561	21.6495	6.53794	0	5.89422	4.14406	46.8997	44.696	37.7731	22.6897	38.0146	4.42631	-1.96988	2.80164	8.73973	TRUE	0.00547374	1	conserved Plasmodium protein, unknown function
PF_apicoplast_genome_104700	0	0	0	0	0	0	0	0	0	18.5645	2.7935	17.1696	9.72418	12.0629	-33.9699	2.88559	34.7002	0.859006	TRUE	0.00550045	1	hypothetical protein
PFIT_0215500	59.8465	46.9863	45.7074	41.575	48.5288	46.9543	99.4391	57.4687	67.954	251.109	136.881	214.62	126.414	182.256	5.59875	0.369923	1.55055	3.03606	TRUE	0.00569245	1	conserved Plasmodium protein, unknown function
PFIT_0603500	35.177	8.54297	18.0668	24.9174	21.676	31.501	11.0488	2.94711	15.1656	94.7765	61.4569	80.6971	38.8967	68.9568	4.44501	-0.356095	2.03417	9.14787	TRUE	0.00572915	1	DNA helicase, putative
PFIT_1023900	14.619	2.13574	1.54417	2.89097	5.29747	1.18872	0	1.47356	0.887424	34.1977	8.38049	25.7544	12.9656	20.3245	2.38844	-2.12271	4.10958	5.03116	TRUE	0.00573886	1	conserved Plasmodium protein, unknown function
PFIT_0811900	11099.5	32854.1	13658.8	8842.94	16613.8	16851.8	16274.9	15709.6	16278.8	36369.8	32840.4	34069.6	40118.7	35849.6	14.02	-0.0293117	1.13895	8.51529	TRUE	0.00575667	1	erythrocyte membrane protein 1, PfEMP1
PFIT_0607800	58.0191	9.25488	11.118	10.3249	22.1792	20.8026	11.0488	7.36778	13.073	124.089	44.696	97.8667	42.1381	77.1974	4.46513	-0.672163	2.49204	8.12598	TRUE	0.00579787	1	conserved Plasmodium protein, unknown function
PFIT_1114000	54.8212	91.125	92.1869	83.8383	80.4928	102.23	33.1464	88.4133	74.5965	228.636	382.709	125.338	450.554	296.809	6.33111	-0.0316328	1.90935	4.49751	TRUE	0.00583915	1	conserved Plasmodium protein, unknown function
PFIT_1357900	1186.88	904.843	1407.66	1182.55	1170.48	2397.64	1679.42	2070.35	2049.13	1029.84	986.105	736.575	1017.8	942.579	10.1932	0.810765	-1.12374	1.68232	TRUE	0.00588003	1	40S ribosomal protein S13, putative
PFIT_0323800	285.984	460.608	353.151	383.536	370.82	179.496	187.829	190.089	185.805	394.739	455.34	339.958	606.14	449.044	8.53416	-0.998436	1.27172	1.95786	TRUE	0.0058961	1	U4/U6.U5 tri-snRNP-associated protein 1, putative
PFIT_0533400	4.56844	12.8145	7.72085	7.5716	8.16883	10.6985	22.0976	10.3149	14.3703	53.7393	72.6309	49.7918	68.0692	61.0578	3.01202	0.605957	2.30733	1.90067	TRUE	0.00595773	1	sugar transporter, putative
PFIT_1147300	0	0	0	0	0	0	0	0	0	15.6332	8.38049	13.7357	9.72418	11.8684	-36.8553	2.88559	37.5516	0.128016	TRUE	0.00595959	1	kinesin-like protein, putative
PFIT_1408300	546.842	1205.98	720.818	767.898	810.385	501.639	629.781	580.581	570.667	1123.64	1315.74	1050.78	1675.8	1291.49	9.66191	-0.511548	1.18333	3.50752	TRUE	0.00606158	1	pre-mRNA splicing factor, putative
PFIT_0727600	15.5327	4.9834	5.25018	5.50662	7.81822	5.94359	0	1.47356	2.47238	40.0602	19.5545	34.3392	25.9311	29.9712	2.95896	-1.11951	3.08042	3.43714	TRUE	0.00606729	1	alpha/beta hydrolase, putative
PFIT_0625300	131.114	53.3936	38.7586	43.3646	66.6577	11.2928	22.0976	25.0504	19.4803	70.3496	81.0114	70.3953	48.6209	67.5943	6.05484	-1.8578	1.88606	5.35562	TRUE	0.00607675	1	Sec14 domain containing protein
PF_apicoplast_genome_102000	22.8422	2.84766	2.7795	1.65199	7.53033	4.75487	0	0	1.58496	23.4499	16.761	32.6222	29.1725	25.5014	2.89291	-1.57648	3.35766	9.87266	TRUE	0.00609532	1	apicoplast ribosomal protein L16
PFIT_1025600	4.11159	9.25488	26.4053	27.5331	16.8262	8.32102	11.0488	10.3149	9.8949	53.7393	39.109	54.9427	48.6209	49.103	4.09714	-0.852496	2.37819	5.1188	TRUE	0.0061151	1	conserved Plasmodium protein, unknown function
PFIT_1307200	218.371	37.0195	21.6184	44.8789	80.472	5.34923	11.0488	2.94711	6.44838	116.272	47.4895	109.885	45.3795	79.7566	6.32942	-3.91233	3.90666	4.51447	TRUE	0.00612735	1	conserved Plasmodium membrane protein, unknown function
PFIT_0703600	259.944	177.979	237.956	217.924	223.451	145.618	198.878	169.459	171.318	504.172	349.187	432.674	359.795	411.457	7.80446	-0.408007	1.29097	1.29412	TRUE	0.00624546	1	phosphopantetheine adenylyltransferase, putative (PPAT)
PFIT_1025800	25.5832	9.25488	6.17668	10.7379	12.9382	26.7461	11.0488	4.42067	14.0719	113.341	58.6634	163.111	45.3795	95.1238	3.68669	0.229618	2.66394	5.77724	TRUE	0.00629499	1	conserved Plasmodium protein, unknown function
PFIT_0526100	5.48212	4.27149	6.33109	2.75331	4.7095	0.594359	0	1.47356	0.689305	25.404	13.9675	24.0374	9.72418	18.2833	2.23499	-2.44237	4.42237	1.27277	TRUE	0.00643427	1	conserved Plasmodium protein, unknown function
PFIT_0415500	387.86	498.34	509.576	474.257	467.508	483.808	232.025	361.021	358.951	907.705	863.191	793.235	790.9	838.758	8.86893	-0.351943	1.19547	1.99603	TRUE	0.00647293	1	conserved Plasmodium protein, unknown function
PFIT_0103500	144.363	50.5459	49.8767	53.6895	74.6187	137.891	176.781	187.142	167.271	44.9456	41.9025	113.319	42.1381	60.5764	6.21891	1.15868	-1.44331	8.00757	TRUE	0.00647583	1	unspecified product
PFIT_0707900	1065.82	496.204	1420.64	1295.29	1069.49	1649.35	1767.81	1968.67	1795.27	944.834	648.091	1086.84	632.072	827.958	10.0634	0.746679	-1.11454	5.97858	TRUE	0.00649067	1	chloroquine resistance transporter
PFIT_0613900	183.194	38.4434	35.8247	51.7622	77.3061	17.8308	11.0488	20.6298	16.5031	116.272	78.2179	108.168	61.5865	91.0613	6.27109	-2.13356	2.37811	5.01782	TRUE	0.00650931	1	conserved Plasmodium membrane protein, unknown function
PFIT_0607230	41.1159	44.1387	37.9866	26.2941	37.3838	63.5964	11.0488	32.4182	35.6878	154.378	97.7724	139.074	110.207	125.358	5.21897	0.137431	1.6203	3.98678	TRUE	0.00657585	1	conserved Plasmodium protein, unknown function
PFIT_0310100	1210.64	1648.08	2304.05	3427.18	2147.49	1153.06	651.879	807.508	870.814	2095.83	2005.73	1818.26	1844.35	1941.04	11.0688	-1.2923	1.14628	5.71089	TRUE	0.00657863	1	phd finger protein, putative
PFIT_1463300	49.7959	4.27149	8.49293	10.8756	18.359	11.2928	0	1.47356	4.25546	54.7163	22.348	89.2819	29.1725	48.8797	4.19557	-1.65557	3.08348	8.89232	TRUE	0.0066476	1	conserved Plasmodium protein, unknown function
PFIT_0517500	262.228	437.115	238.111	182.682	280.034	235.366	287.269	279.975	267.537	666.367	550.319	782.933	489.45	622.267	8.1269	-0.0717616	1.22816	3.7782	TRUE	0.00669222	1	FACT complex subunit SPT16, putative
PFIT_1305500	10.9642	8.54297	2.62509	2.20265	6.08374	11.2928	0	1.47356	4.25546	46.8997	27.935	56.6597	22.6897	38.546	2.55503	0.0306456	2.69952	7.18754	TRUE	0.00673336	1	SAM dependent methyltransferase, putative
PFIT_0929800	12.7916	7.11914	7.10318	10.6002	9.40354	0	0	0	0	11.7249	8.38049	1.71696	6.48279	7.07629	3.23395	-32.8756	32.4798	1.18893	TRUE	0.00674237	1	conserved Plasmodium protein, unknown function
PFIT_0402100	967.138	560.988	1078.6	1282.9	972.408	493.912	486.147	639.523	539.861	1403.08	1047.56	1356.4	1046.97	1213.5	9.92606	-0.844629	1.16452	3.38182	TRUE	0.00677351	1	conserved Plasmodium protein, unknown function
PFIT_1218700	471.919	331.04	241.662	284.141	332.191	290.641	110.488	126.726	175.952	432.845	338.013	530.54	431.105	433.126	8.37497	-0.859434	1.24439	5.59498	TRUE	0.00678554	1	formin 2
PFIT_0829800	63.0444	80.4463	72.1127	79.846	73.8623	59.4359	44.1952	72.2042	58.6117	217.888	122.914	175.13	162.07	169.5	6.20669	-0.278869	1.48313	1.3354	TRUE	0.00681657	1	conserved Plasmodium protein, unknown function
PFIT_1414400	63.9581	18.5098	15.2873	19.9615	29.4292	10.6985	0	0	3.56615	34.1977	16.761	37.7731	32.4139	30.2864	4.87488	-2.45053	2.5072	10.2336	TRUE	0.00681762	1	30S ribosomal protein S9, putative
PFIT_0701700	0	0	0	0	0	0	0	0	0	1.95416	16.761	6.86784	32.4139	14.4992	-33.9699	2.88559	34.9106	1.6387	TRUE	0.00684353	1	tRNA Tyrosine
PFIT_1206000	9.59371	4.27149	2.47067	5.91961	5.56387	0	0	0	0	10.7479	2.7935	13.7357	6.48279	8.43995	2.47226	-32.1139	32.7487	1.26437	TRUE	0.00684452	1	rhodanese like protein, putative
PFIT_0833700	49.3391	88.9893	32.2731	28.4967	49.7746	82.6158	77.3415	50.1009	70.0194	248.178	173.197	209.469	136.138	191.746	5.62159	0.492143	1.47617	5.63393	TRUE	0.00688871	1	surface-associated interspersed protein 8.2 (SURFIN 8.2) (SURF8.2)
PFIT_1410100	139.794	91.125	201.051	463.244	223.804	16.0477	22.0976	25.0504	21.0652	164.149	108.946	175.13	77.7934	131.505	7.80734	-3.43033	2.66639	3.33115	TRUE	0.00701422	1	aldo-keto reductase, putative
PFIT_0422400	154.87	49.834	102.07	312.225	154.75	8.91538	0	11.7884	6.90127	107.479	55.87	60.0936	48.6209	68.0157	7.27507	-4.1872	3.00741	4.24869	TRUE	0.00705955	1	reticulocyte binding protein homologue 4
PFIT_1359300	276.39	131.704	280.267	240.639	232.25	388.711	419.854	440.593	416.386	207.14	153.642	197.45	158.828	179.265	7.86131	0.839506	-1.20964	2.55338	TRUE	0.00719312	1	conserved protein, unknown function
PFIT_1454400	107.358	14.2383	12.971	19.4108	38.4946	6.53794	0	4.42067	3.65287	68.3954	25.1415	66.9614	35.6553	49.0384	5.26436	-3.00847	3.3701	5.70093	TRUE	0.00728323	1	conserved Plasmodium protein, unknown function
PFIT_0611400	5.02528	0.711914	0.772085	0.412996	1.73057	0.594359	0	0	0.19812	16.6103	16.761	17.1696	9.72418	15.0663	0.746851	-2.20948	5.38401	3.50384	TRUE	0.00738984	1	conserved Plasmodium protein, unknown function
PFIT_0602800	2.28422	0.711914	0	0.275331	0.817866	1.18872	0	0	0.396239	15.6332	25.1415	30.9053	0	17.92	-0.461659	-0.0789342	4.71893	9.89353	TRUE	0.00747528	1	conserved Plasmodium protein, unknown function
PFIT_1458100	121.977	156.621	129.247	120.32	132.041	215.752	408.805	278.502	301.02	127.02	103.359	127.055	129.656	121.773	7.04357	1.15936	-1.27333	1.53492	TRUE	0.00753585	1	conserved protein, unknown function
PFIT_0617800.1	43.857	6.40723	2.47067	4.54296	14.3195	2.37743	11.0488	2.94711	5.45778	34.1977	36.3155	46.3579	9.72418	31.6488	3.82638	-2.0114	3.1844	10.509	TRUE	0.00760383	1	N-acetylglucosamine transferase
PFIT_1138700	473.747	56.2412	31.5011	54.1025	153.898	4.75487	0	2.94711	2.56733	137.768	114.533	111.602	87.5176	112.855	7.26545	-5.56421	5.11795	3.4289	TRUE	0.00765954	1	conserved Plasmodium protein, unknown function
PFIT_0721700	22.8422	9.25488	18.0668	14.4549	16.1547	19.6138	77.3415	42.7331	46.5628	10.7479	5.587	10.3018	6.48279	8.27985	4.01873	1.39421	-2.3098	2.90326	TRUE	0.00767875	1	dynactin subunit 5, putative
PFIT_1204600	96.394	22.0693	50.9576	62.6378	58.0147	14.2646	22.0976	25.0504	20.4709	88.9141	61.4569	75.5462	51.8623	69.4449	5.86157	-1.55879	1.82742	4.70023	TRUE	0.00768937	1	conserved Plasmodium protein, unknown function
PFIT_0806200	186.392	38.4434	25.4788	46.1179	74.1081	16.642	11.0488	1.47356	9.72146	99.6619	55.87	87.5649	55.1037	74.5501	6.21017	-2.92232	2.93845	6.6043	TRUE	0.00770865	1	DNA repair protein RAD54, putative
PFIT_0522100	5.93897	7.11914	6.48551	3.44164	5.74631	1.78308	0	0	0.594359	23.4499	13.9675	25.7544	6.48279	17.4136	2.51344	-2.50176	4.13697	2.68465	TRUE	0.00770866	1	conserved Plasmodium protein, unknown function
PFIT_1477300	592.069	2193.41	416.926	431.306	908.427	3683.83	1690.47	1673.96	2349.42	4645.03	4271.26	5588.7	5844.23	5087.3	9.82518	1.37766	1.10979	19.6515	TRUE	0.00771679	1	Plasmodium exported protein (PHISTb), unknown function
PFIT_1035700	165.377	96.1084	102.224	264.18	156.972	5.34923	0	19.1562	8.16848	59.6017	64.2504	34.3392	29.1725	46.841	7.29561	-3.9734	2.23419	6.0837	TRUE	0.00774357	1	probable protein, unknown function
PFIT_0713100	389.688	380.162	527.334	439.979	434.291	325.709	475.098	552.583	451.13	202.255	192.751	233.506	168.552	199.266	8.76307	0.0493409	-1.17077	1.70795	TRUE	0.00779262	1	4-nitrophenylphosphatase
PFIT_1333300	24.2127	2.13574	2.62509	5.23129	8.55121	0.594359	0	1.47356	0.689305	12.702	2.7935	29.1883	19.4484	16.033	3.08908	-3.29818	4.22057	6.52492	TRUE	0.00792501	1	conserved Plasmodium protein, unknown function
PFIT_1023400	775.72	964.644	1058.22	1863.85	1165.61	959.295	563.488	552.583	691.789	1598.5	1469.38	1361.55	1669.32	1524.69	10.1873	-0.743219	1.13006	4.87819	TRUE	0.00793624	1	chromodomain-helicase-DNA-binding protein 1 homolog, putative
PFIT_1350300	92.7392	54.8174	101.606	78.4693	81.9081	101.041	143.634	117.884	120.853	51.7851	39.109	54.9427	19.4484	41.3213	6.35869	0.530294	-1.48815	3.09606	TRUE	0.00793813	1	conserved Plasmodium protein, unknown function
PFIT_1465100	381.008	494.068	533.51	489.263	474.462	118.872	176.781	188.615	161.422	311.688	432.992	315.92	440.829	375.357	8.89034	-1.57417	1.23254	1.84247	TRUE	0.00798442	1	YL1 nuclear protein, putative
PFIT_1460400	43.4001	44.8506	98.0547	150.606	84.2279	36.8502	66.2928	39.786	47.643	156.332	128.501	128.772	97.2418	127.712	6.40455	-0.948197	1.54689	6.30405	TRUE	0.00807802	1	conserved Plasmodium protein, unknown function
PFIT_0816200	640.038	965.356	770.695	690.117	766.551	770.289	806.562	651.311	742.721	1629.77	1296.18	1660.3	1905.94	1623.05	9.58191	-0.0486675	1.13117	1.42057	TRUE	0.00808801	1	conserved Plasmodium protein, unknown function
PFIT_1129600	36.0906	2.84766	2.62509	4.54296	11.5266	2.97179	0	0	0.990598	23.4499	19.5545	15.4526	16.207	18.666	3.51692	-2.81328	3.52642	9.07315	TRUE	0.00809096	1	GPI8p transamidase
PFIT_0322400	128.373	98.2442	56.9798	52.5882	84.0463	67.7569	66.2928	38.3124	57.454	197.37	108.946	173.413	142.621	155.588	6.38762	-0.57232	1.47333	4.44857	TRUE	0.00811287	1	diacylglycerol O-acyltransferase (DGAT)
PFIT_0625600	444.052	362.364	516.833	406.801	432.513	499.856	784.464	755.934	680.085	311.688	338.013	295.317	285.243	307.565	8.75706	0.644774	-1.13698	1.35188	TRUE	0.00814364	1	conserved protein, unknown function
PFIT_1305400	137.967	8.54297	9.1106	11.5639	41.7961	11.8872	11.0488	0	7.64532	185.645	78.2179	418.938	61.5865	186.097	5.38386	-2.53253	4.69054	8.38279	TRUE	0.00819299	1	conserved Plasmodium protein, unknown function
PFIT_0531500	283.7	232.796	299.26	331.361	286.779	329.275	430.903	422.91	394.363	179.782	167.61	171.696	168.552	171.91	8.16467	0.451415	-1.18944	0.691621	TRUE	0.0082163	1	methionine aminopeptidase 1a, putative
PFIT_1438600	70.8108	49.834	39.0675	28.4967	47.0522	51.7092	22.0976	22.1033	31.97	133.86	103.359	121.904	64.8279	105.988	5.55019	-0.438023	1.62604	4.45724	TRUE	0.00825125	1	pantothenate kinase, putative
PFIT_0728600	27.8675	4.9834	3.55159	5.50662	10.4773	0.594359	11.0488	1.47356	4.37224	27.3582	8.38049	56.6597	19.4484	27.9617	3.37979	-2.48344	3.92591	7.63998	TRUE	0.00826252	1	conserved Plasmodium protein, unknown function
PFIT_0107100	20.1011	6.40723	25.7876	37.858	22.5385	6.53794	0	10.3149	5.61761	46.8997	27.935	48.0749	25.9311	37.2102	4.50963	-1.6648	2.39062	5.06409	TRUE	0.00827507	1	conserved Plasmodium protein, unknown function
PFIT_0731900	519.888	171.571	203.213	566.631	365.326	16.0477	0	33.8918	16.6465	139.722	94.9789	97.8667	77.7934	102.59	8.51337	-4.22957	2.40157	5.62851	TRUE	0.00827805	1	erythrocyte binding like protein 1, pseudogene
PFIT_0105000	45.6844	4.9834	11.2724	13.0782	18.7546	6.53794	11.0488	10.3149	9.30054	48.8539	36.3155	60.0936	29.1725	43.6089	4.22724	-1.1191	2.35194	6.69909	TRUE	0.00831045	1	conserved Plasmodium protein, unknown function
PFIT_1405000	15.0758	44.1387	8.1841	11.4262	19.7062	38.039	11.0488	13.262	20.7832	81.0974	75.4244	82.414	94.0004	83.2341	4.26359	0.294839	1.81915	7.7854	TRUE	0.00838509	1	DNA-directed RNA polymerase II subunit RPB4, putative
PFIT_1229500	671.56	192.217	181.131	465.172	377.52	11.2928	33.1464	30.9447	25.128	156.332	175.99	118.47	94.0004	136.198	8.56048	-3.99892	2.52923	3.61227	TRUE	0.00841429	1	myosin D
PFIT_1118900	79.0339	68.3438	102.224	97.4671	86.7672	117.683	165.732	131.146	138.187	45.9227	50.283	58.3766	45.3795	49.9904	6.44189	0.641253	-1.43789	0.884426	TRUE	0.00842342	1	clathrin assembly protein AP19, putative
PFIT_1200500	568.313	264.832	651.176	744.77	557.273	480.242	662.928	710.254	617.808	285.307	273.763	297.034	269.036	281.285	9.12352	0.142995	-1.12976	4.37485	TRUE	0.00850402	1	serine/threonine protein kinase, FIKK family
PFIT_1368700	111.47	128.856	153.336	146.201	134.966	175.336	232.025	251.978	219.779	85.0058	97.7724	68.6784	106.966	89.6056	7.0776	0.694681	-1.29514	1.22612	TRUE	0.0086451	1	U1 small nuclear ribonucleoprotein a, putative
PFIT_0401700	0	0	0	0	0	0	0	0	0	10.7479	13.9675	12.0187	6.48279	10.8042	-36.8553	2.88559	37.4076	0.135592	TRUE	0.00864872	1	tRNA Asparagine
PFIT_1471600	19.1874	1.42383	3.86042	5.36895	7.46016	2.37743	0	0	0.792478	20.5186	8.38049	24.0374	19.4484	18.0962	2.8968	-2.50169	3.79383	5.89438	TRUE	0.00875199	1	phosphodiesterase delta, putative
PFIT_1211900	25.1264	12.8145	21.0007	22.5771	20.3797	27.3405	0	5.89422	11.0782	89.8911	47.4895	61.8105	32.4139	57.9013	4.35535	-0.488326	2.00845	6.66725	TRUE	0.00877264	1	conserved Plasmodium protein, unknown function
PFIT_1115400	2.28422	0	3.24276	2.61564	2.03565	0.594359	0	0	0.19812	23.4499	5.587	24.0374	3.24139	14.0789	1.08154	-2.54854	5.32107	4.86433	TRUE	0.00888473	1	conserved Plasmodium protein, unknown function
PFIT_1212100	884.449	749.646	931.288	774.643	835.007	867.764	1469.49	1340.94	1226.06	581.361	578.254	602.653	538.071	575.085	9.70576	0.548199	-1.08589	1.3327	TRUE	0.0088874	1	glycerol-3-phosphate acyltransferase
PFIT_1447500	407.048	665.64	481.472	490.915	511.269	999.711	1226.42	956.337	1060.82	551.072	541.939	472.164	414.898	495.018	8.99741	1.04885	-1.09379	1.49792	TRUE	0.0090804	1	conserved Plasmodium membrane protein, unknown function
PFIT_0509500	24.2127	35.5957	60.6858	64.1521	46.1616	32.6897	44.1952	69.2571	48.714	15.6332	16.761	10.3018	9.72418	13.105	5.53493	0.0795026	-1.88869	3.01316	TRUE	0.00918285	1	conserved Plasmodium protein, unknown function
PFIT_0701600	0	0	0	0	0	0	0	0	0	10.7479	16.761	8.5848	6.48279	10.6441	-35.4126	2.88559	35.9386	0.221067	TRUE	0.00918983	1	tRNA Alanine
PFIT_0406200	7.76634	2.13574	1.69859	2.47798	3.51966	0.594359	0	1.47356	0.689305	27.3582	11.174	27.4713	3.24139	17.3112	1.80013	-2.00514	4.35396	3.5394	TRUE	0.0091914	1	conserved Plasmodium protein, unknown function
PFIT_0411900	0.456844	1.42383	0.772085	0.412996	0.766438	1.18872	11.0488	1.47356	4.57035	43.9685	8.38049	39.4901	16.207	27.0115	-0.509344	1.66276	3.63052	4.25778	TRUE	0.00921775	1	erythrocyte membrane protein 1 (PfEMP1), exon1, pseudogene
PFIT_1452800	5.02528	8.54297	10.9636	7.9846	8.12911	7.72666	0	16.2091	7.97859	62.533	41.9025	53.2257	35.6553	48.3291	3.03131	0.275837	2.29925	3.11403	TRUE	0.00925927	1	LCCL-like protein
PFIT_0532400	1245.81	847.178	1296.48	1189.29	1144.69	1553.06	1911.44	1973.09	1812.53	849.08	762.625	1148.65	703.382	865.933	10.161	0.661548	-1.06327	2.04805	TRUE	0.00935326	1	eukaryotic translation initiation factor 3, subunit 6, putative
PFIT_1326000	103.703	155.909	82.1498	86.0409	106.951	111.145	121.537	135.567	122.75	291.169	301.698	279.864	324.139	299.218	6.73598	0.203119	1.2849	1.72667	TRUE	0.00942712	1	syntaxin, Qa-SNARE family
PFIT_0809300	3.65475	2.13574	0.772085	0.825993	1.84714	0	0	0	0	10.7479	2.7935	20.6035	3.24139	9.34656	0.846058	-30.4877	32.8987	2.03655	TRUE	0.00948858	1	glycosyltransferase family 28 protein, putative
PFIT_1425900	0	0	2.31625	5.36895	1.9213	1.18872	0	0	0.396239	24.4269	8.38049	29.1883	3.24139	16.3093	1.05107	-1.59518	4.60599	9.53887	TRUE	0.00949176	1	small nucleolar RNA snoR30
PFIT_1135300	43.4001	50.5459	24.5523	29.1851	36.9209	36.2559	11.0488	19.1562	22.1536	103.57	64.2504	92.7158	68.0692	82.1514	5.19734	-0.548366	1.72126	3.03887	TRUE	0.00956414	1	zinc finger protein, putative
PFIT_0810200	531.766	397.96	486.104	461.042	469.218	690.05	541.391	748.566	660.002	324.39	293.317	314.204	298.208	307.53	8.87434	0.500005	-1.10872	0.684717	TRUE	0.00959236	1	Rab GTPase 18
PFIT_1410500	16.4464	9.9668	7.10318	13.7665	11.8207	8.32102	0	4.42067	4.24723	41.0373	30.7285	32.6222	32.4139	34.2005	3.5615	-1.03548	2.57607	2.05588	TRUE	0.00964827	1	conserved Plasmodium protein, unknown function
PFIT_1249400	0.456844	0.711914	0	0.275331	0.361022	0	0	0	0	6.83954	11.174	10.3018	12.9656	10.3202	-1.7033	-27.9383	32.997	2.04022	TRUE	0.00966328	1	conserved Plasmodium protein, unknown function
PFIT_1361900	21.9285	17.7979	5.86784	10.1872	13.9454	8.91538	22.0976	4.42067	11.8112	67.4184	22.348	58.3766	32.4139	45.1392	3.78198	-0.615782	2.3528	5.25406	TRUE	0.00973653	1	conserved Plasmodium protein, unknown function
PFIT_0313500	5.93897	3.55957	1.69859	2.34031	3.38436	3.56615	0	1.47356	1.6799	77.1891	25.1415	116.753	12.9656	58.0124	1.74175	-0.56184	4.68614	2.72633	TRUE	0.00975522	1	conserved Plasmodium protein, unknown function
PFIT_0719400	84.0592	60.5127	81.3777	95.5398	80.3724	55.8697	33.1464	76.6249	55.2137	180.759	159.229	147.658	139.38	156.757	6.33137	-0.455678	1.41956	1.6854	TRUE	0.00977298	1	conserved Plasmodium protein, unknown function
PFIT_1302800	38.3749	13.5264	33.0452	26.0188	27.7413	48.7374	77.3415	53.048	59.709	16.6103	2.7935	27.4713	12.9656	14.9602	4.79973	1.04768	-1.89169	5.28506	TRUE	0.00989068	1	conserved Plasmodium protein, unknown function
PFIT_1403900	1.37053	0	1.38975	0.825993	0.896569	0	0	0	0	9.77078	19.5545	6.86784	3.24139	9.85862	-0.0995135	-29.5421	32.9419	2.16096	TRUE	0.0100088	1	conserved Plasmodium protein, unknown function
PFIT_0403200	102.79	280.494	167.542	133.673	171.125	505.205	607.684	605.631	572.84	273.582	296.111	228.356	243.104	260.288	7.4157	1.7428	-1.1346	4.00006	TRUE	0.010028	1	6-cysteine protein
PFIT_1020400	736.432	454.913	507.26	483.756	545.59	797.035	729.22	723.516	749.924	305.825	349.187	307.336	447.312	352.415	9.0916	0.460333	-1.09419	1.7217	TRUE	0.0100289	1	ADP-ribosylation factor
PFIT_0818900	469.635	380.874	713.561	736.51	575.145	708.475	906.001	965.179	859.885	419.166	374.329	449.843	372.76	404.025	9.16886	0.576639	-1.08586	2.63297	TRUE	0.0100858	1	nucleolar preribosomal assembly protein, putative
PFIT_0516900	218.828	29.1885	33.1996	51.3492	83.1413	14.859	0	5.89422	6.91773	80.1204	89.3919	49.7918	84.2762	75.8951	6.3768	-3.26823	3.13569	5.28387	TRUE	0.0100865	1	transcription factor with AP2 domain(s)
PFIT_0104400	42.9433	6.40723	6.33109	11.1509	16.7081	9.50974	0	0	3.16991	39.0831	27.935	30.9053	16.207	28.5326	4.05676	-1.81648	2.61358	10.9636	TRUE	0.0101199	1	DNA binding protein, putative
PFIT_0312100	109.642	63.3604	50.9576	50.3856	68.5865	52.3036	11.0488	39.786	34.3794	134.837	89.3919	133.923	87.5176	111.417	6.09655	-0.799805	1.51219	4.60358	TRUE	0.010121	1	TPR domain containing protein
PFIT_0605900	1662.91	2839.11	2242.6	2293.64	2259.57	1369.4	1270.61	1399.88	1346.63	2972.27	2930.38	2242.35	3208.98	2838.49	11.1418	-0.745207	1.07418	1.60699	TRUE	0.0102762	1	translation initiation factor IF-2, putative
PFIT_1026600	117.409	158.757	226.066	216.823	179.764	265.678	342.513	369.862	326.018	180.759	108.946	156.243	119.932	141.47	7.49203	0.851508	-1.18954	2.8403	TRUE	0.0102859	1	mitochondrial ribosomal protein S22 precursor, putative
PFIT_0612900	201.468	51.9697	116.894	401.432	192.941	11.8872	22.0976	23.5769	19.1872	134.837	117.327	118.47	84.2762	113.728	7.59323	-3.3817	2.62034	3.82321	TRUE	0.0103338	1	myosin E, putative
PFIT_1326700	121.977	9.9668	11.7357	17.8965	40.3941	0	0	1.47356	0.491185	27.3582	25.1415	30.9053	25.9311	27.334	5.33504	-6.25121	5.68999	4.26714	TRUE	0.0104304	1	conserved Plasmodium protein, unknown function
PFIT_1206600	287.811	63.3604	32.8908	55.7545	109.954	21.3969	0	2.94711	8.11467	136.791	89.3919	123.621	38.8967	97.1751	6.77989	-3.46359	3.29099	6.67424	TRUE	0.0104887	1	conserved Plasmodium protein, unknown function
PFIT_0909400	3.65475	0.711914	4.16926	6.60794	3.78597	1.18872	0	0	0.396239	12.702	8.38049	20.6035	19.4484	15.2836	1.95541	-2.49378	4.47122	2.91186	TRUE	0.0105948	1	GDP-fucose protein O-fucosyltransferase 2, putative (POFUT2)
PFIT_1141200	35.177	6.40723	10.5004	13.0782	16.2907	14.859	11.0488	14.7356	13.5478	69.3725	41.9025	54.9427	64.8279	57.7614	4.02428	-0.196156	2.02813	4.54715	TRUE	0.0106559	1	myosin F, putative
PFIT_1343000	1009.62	282.63	270.693	430.755	498.426	112.334	198.878	218.086	176.433	685.909	469.308	614.671	385.726	538.903	8.96106	-1.51124	1.62583	5.73777	TRUE	0.0106659	1	conserved Plasmodium protein, unknown function
PFIT_0423000	289.182	111.059	343.114	379.819	280.793	126.004	243.073	293.237	220.772	91.8453	117.327	80.6971	77.7934	91.9157	8.13573	-0.364039	-1.25078	6.81545	TRUE	0.0107674	1	Plasmodium exported protein (PHISTb), unknown function
PFIT_0512900	63.0444	205.031	68.4067	50.2479	96.6826	184.251	121.537	119.358	141.715	1307.33	595.015	722.84	304.691	732.469	6.59186	0.563625	2.36253	4.23549	TRUE	0.010797	1	conserved Plasmodium protein, unknown function
PFIT_0908700	351.77	59.8008	41.3837	110.408	140.84	10.1041	22.0976	7.36778	13.1898	123.112	106.153	92.7158	100.483	105.616	7.13752	-3.60615	3.19204	3.76236	TRUE	0.0108508	1	conserved Plasmodium protein, unknown function
PFIT_1332400	10.9642	3.55957	4.32367	7.70926	6.63919	5.34923	0	1.47356	2.27426	40.0602	19.5545	34.3392	9.72418	25.9195	2.73484	-1.02616	3.0154	3.59934	TRUE	0.0109099	1	conserved Plasmodium protein, unknown function
PFIT_1224700	15.9895	56.9531	12.6622	12.6652	24.5675	73.7005	0	16.2091	29.9699	137.768	111.74	111.602	74.552	108.916	4.58381	0.617305	1.5737	16.1538	TRUE	0.0109136	1	conserved Plasmodium protein, unknown function
PFIT_0504800	513.949	88.2774	75.9731	99.8074	194.502	63.002	44.1952	42.7331	49.9768	406.464	229.067	303.902	162.07	275.376	7.60303	-1.9426	2.44728	5.52357	TRUE	0.0109163	1	conserved Plasmodium protein, unknown function
PFIT_1203900	21.4716	9.9668	14.2064	14.0419	14.9217	16.0477	22.0976	11.7884	16.6446	99.6619	67.0439	48.0749	29.1725	60.9883	3.90218	0.0401181	2.00578	3.02971	TRUE	0.0109857	1	conserved Plasmodium protein, unknown function
PFIT_0832800	145.276	189.369	91.2604	92.9242	129.707	46.36	77.3415	66.31	63.3372	177.828	153.642	161.394	136.138	157.251	7.01481	-1.093	1.37879	2.73789	TRUE	0.0110754	1	unspecified product
PFIT_1322300	1859.81	1844.57	1978.08	1503.44	1796.48	2558.71	2386.54	2440.21	2461.82	1082.6	1268.25	988.968	1491.04	1207.71	10.8109	0.45506	-1.02897	1.04536	TRUE	0.0111672	1	60S ribosomal protein L6, putative
PFIT_0911100	76.2929	10.6787	12.971	15.4185	28.8403	4.16051	0	4.42067	2.86039	42.9914	30.7285	41.207	12.9656	31.9731	4.84745	-2.93838	3.1057	5.23104	TRUE	0.011206	1	DNA primase large subunit, putative
PFIT_0624100	17.8169	1.42383	2.00742	4.81829	6.51661	1.18872	0	0	0.396239	23.4499	5.587	18.8866	6.48279	13.6015	2.69878	-3.23044	4.33813	5.61203	TRUE	0.0112904	1	conserved Plasmodium protein, unknown function
PFIT_0614200	6.39581	3.55957	0.772085	1.78965	3.12928	1.18872	0	1.47356	0.887424	30.2894	16.761	17.1696	9.72418	18.486	1.60204	-1.34138	3.97007	2.8199	TRUE	0.0113462	1	conserved Plasmodium protein, unknown function
PFIT_1241600	39.7454	12.1025	12.971	22.3018	21.7802	8.91538	0	5.89422	4.93653	44.9456	19.5545	51.5088	16.207	33.0539	4.44469	-1.71857	2.35026	4.99856	TRUE	0.0113764	1	RNA binding protein, putative
PFIT_1330100	0	0	0	0	0	0	0	0	0	13.6791	13.9675	12.0187	0	9.91632	-32.5272	2.88559	32.9723	2.04019	TRUE	0.0115124	1	small nucleolar RNA snoR17
PFIT_0712800	0	0	0	0	0	0	0	0	0	9.77078	13.9675	3.43392	12.9656	10.0344	-35.4126	2.88559	35.84	0.439539	TRUE	0.0115162	1	tRNA Asparagine
PFIT_1020700	80.8613	12.8145	17.2947	24.6421	33.9031	5.94359	0	1.47356	2.47238	28.3353	39.109	25.7544	16.207	27.3514	5.08212	-3.25764	2.95202	5.00428	TRUE	0.0115834	1	conserved Plasmodium protein, unknown function
PFIT_1036200	150.758	64.0723	63.9286	85.4902	91.0624	115.9	110.488	61.8893	96.0924	284.33	245.828	157.96	243.104	232.806	6.50799	0.0565002	1.29884	4.92939	TRUE	0.0116974	1	DNA polymerase zeta catalytic subunit, putative
PFIT_0207500	439.027	429.284	441.478	458.839	442.157	496.884	662.928	744.145	634.652	334.161	282.143	310.77	265.794	298.217	8.78852	0.518275	-1.08413	0.778574	TRUE	0.011718	1	RNA binding protein, putative
PFIT_1455000	663.794	351.686	760.04	809.335	646.214	682.918	640.83	907.71	743.819	422.098	382.709	362.278	256.07	355.789	9.33683	0.207156	-1.06585	4.03183	TRUE	0.0117418	1	glucose-6-phosphate dehydrogenase-6-phosphogluconolactonase
PFIT_0614400	995.462	1247.27	1380.33	1411.48	1258.64	728.089	795.513	741.198	754.934	1599.48	1706.83	1423.36	1588.28	1579.49	10.2978	-0.739958	1.06726	0.686426	TRUE	0.0119833	1	ribonuclease, putative
PFIT_1232400	60.3033	5.69531	12.5078	27.6708	26.5443	6.53794	0	1.47356	2.6705	29.3123	27.935	49.7918	6.48279	28.3805	4.73126	-2.8036	2.91836	7.60135	TRUE	0.0120162	1	conserved Plasmodium protein, unknown function
PFIT_0929500	18.7306	11.3906	10.0371	13.2159	13.3435	24.9631	0	8.84133	11.2681	60.5788	64.2504	49.7918	55.1037	57.4312	3.73503	0.131022	1.97735	4.07071	TRUE	0.0120224	1	conserved Plasmodium protein, unknown function
PFIT_1347300	21.0148	3.55957	2.62509	5.64428	8.21094	0	0	2.94711	0.98237	12.702	33.522	15.4526	3.24139	16.2295	3.02943	-2.9388	3.92701	8.0355	TRUE	0.0120251	1	GTPase, putative
PFIT_1333200	55.7349	9.9668	8.02968	11.1509	21.2206	21.9913	0	7.36778	9.78635	64.4871	58.6634	85.848	19.4484	57.1117	4.3998	-0.745751	2.19473	10.7165	TRUE	0.0120876	1	conserved Plasmodium protein, unknown function
PFIT_0206000	415.728	392.977	500.311	530.976	459.998	491.535	828.659	645.417	655.204	298.986	360.361	245.525	327.381	308.063	8.84608	0.496754	-1.07803	1.80762	TRUE	0.012211	1	adenylosuccinate lyase
PFIT_0102600	121.977	23.4932	29.9569	54.9285	57.5889	2.37743	0	1.47356	1.28366	36.1519	19.5545	8.5848	19.4484	20.9349	5.84765	-4.9876	3.5407	3.26227	TRUE	0.0122124	1	conserved Plasmodium membrane protein, unknown function
PFIT_0515600	11.4211	0.711914	1.08092	3.85463	4.26714	2.37743	0	1.47356	1.28366	34.1977	13.9675	24.0374	9.72418	20.4817	2.08692	-1.22608	3.52394	5.60425	TRUE	0.0122281	1	amino acid transporter, putative
PFIT_0517700	14.1622	86.1416	65.0095	89.0695	63.5957	58.8415	165.732	101.675	108.75	26.3811	55.87	15.4526	45.3795	35.7708	5.99184	0.69635	-1.56584	10.46	TRUE	0.012239	1	f-actin capping protein beta subunit, putative
PFIT_0411000	72.6381	253.441	80.4512	47.0816	113.403	11.8872	0	5.89422	5.92713	61.5559	61.4569	65.2444	42.1381	57.5988	6.82298	-3.9109	2.93875	3.70292	TRUE	0.0123023	1	erythrocyte membrane protein 1, PfEMP1, putative
PFIT_0213400	976.275	904.131	1222.36	1270.65	1093.36	1318.29	1403.2	1441.14	1387.54	683.954	709.548	678.199	645.037	679.185	10.0949	0.343083	-1.03016	0.660195	TRUE	0.0123548	1	T-complex protein 1, putative
PFIT_0623900.2	11.8779	0	5.09576	10.4626	6.85907	0.594359	0	0	0.19812	10.7479	5.587	20.6035	6.48279	10.8553	2.79163	-4.24881	4.92261	6.05173	TRUE	0.012448	1	sphingomyelin synthase 1, putative (SMS1)
PFIT_1110600	53.9075	42.0029	0	0.825993	24.1841	49.3318	11.0488	1.47356	20.618	106.501	89.3919	175.13	48.6209	104.911	4.57234	-0.0523495	2.19945	37.3924	TRUE	0.0124501	1	unspecified product
PFIT_0903300	79.0339	42.0029	102.378	89.8955	78.3277	214.563	187.829	204.824	202.406	72.3037	67.0439	120.187	77.7934	84.3321	6.29737	1.37136	-1.2665	3.12304	TRUE	0.012474	1	retrieval receptor for endoplasmic reticulum membrane proteins, putative
PFIT_0725900	79.4908	113.906	73.348	70.6224	84.3419	77.2666	77.3415	92.834	82.4807	268.696	167.61	171.696	213.932	205.484	6.39415	-0.018019	1.31005	1.66309	TRUE	0.012492	1	vacuolar protein sorting-associated protein 53, putative (VPS53)
PFIT_1117900	104.16	4.9834	8.1841	9.77425	31.7755	12.4815	0	0	4.16051	54.7163	44.696	36.0561	68.0692	50.8844	4.98696	-2.49715	3.17697	12.0052	TRUE	0.0126051	1	deubiquinating/deneddylating enzyme
PFIT_1331200	1670.22	2043.91	1297.87	1007.99	1505	2927.81	2938.98	2730.5	2865.76	1386.47	1438.65	1253.38	1614.21	1423.18	10.5551	0.929307	-1.00996	2.31179	TRUE	0.0126118	1	60S ribosomal protein L23, putative
PFIT_0534600	7.76634	15.6621	5.55901	7.02094	9.0021	20.2082	0	2.94711	7.71843	52.7622	25.1415	68.6784	38.8967	46.3697	3.13977	0.235243	2.17307	6.6548	TRUE	0.0126529	1	conserved Plasmodium protein, unknown function
PFIT_1106000	2.28422	0	0.926502	1.78965	1.25009	0	0	1.47356	0.491185	23.4499	13.9675	13.7357	9.72418	15.2193	0.369261	-1.33837	4.91415	4.30342	TRUE	0.0126914	1	conserved Plasmodium protein, unknown function
PFIT_1470700	114.668	52.6817	48.4869	46.1179	65.4886	65.9738	33.1464	63.3629	54.161	182.714	139.675	183.715	94.0004	150.026	6.0299	-0.177761	1.38556	4.84265	TRUE	0.0127018	1	biotin carboxylase subunit of acetyl CoA carboxylase, putative
PFIT_1462500	186.392	318.226	131.563	94.0255	182.552	216.941	121.537	144.408	160.962	295.077	340.807	424.089	434.347	373.58	7.50693	-0.138499	1.17503	6.68546	TRUE	0.012713	1	40S ribosomal protein S28e, putative
PFIT_1223900	88.1708	9.9668	28.4127	79.846	51.5991	11.8872	0	4.42067	5.43595	41.0373	41.9025	27.4713	32.4139	35.7062	5.69287	-2.80545	2.27207	7.51681	TRUE	0.0128188	1	conserved Plasmodium protein, unknown function
PFIT_1327300	115.125	20.6455	28.5671	31.8007	49.0345	16.0477	0	13.262	9.76989	53.7393	44.696	77.2632	45.3795	55.2695	5.61422	-1.99382	2.17387	6.5776	TRUE	0.0128438	1	conserved Plasmodium protein, unknown function
PFIT_0623700	3.65475	1.42383	1.23534	1.78965	2.02589	0.594359	0	1.47356	0.689305	21.4957	13.9675	18.8866	12.9656	16.8288	1.00515	-1.20801	4.28818	1.06333	TRUE	0.0129857	1	conserved Plasmodium protein, unknown function
PFIT_0815800	34.7201	23.4932	61.1491	48.1829	41.8863	16.0477	77.3415	38.3124	43.9006	133.86	114.533	99.5836	87.5176	108.874	5.39869	-0.201834	1.575	5.93262	TRUE	0.0131097	1	probable protein, unknown function
PFIT_1331500	578.821	175.131	119.982	284.279	289.553	13.0759	11.0488	32.4182	18.8476	181.736	131.294	97.8667	68.0692	119.742	8.17754	-3.86679	2.59704	3.58582	TRUE	0.0131362	1	conserved Plasmodium protein, unknown function
PFIT_1233800	693.489	1055.06	1030.27	1191.49	992.577	585.443	497.196	495.115	525.918	1225.26	1131.37	1033.61	1017.8	1102.01	9.95519	-0.912751	1.06387	1.4004	TRUE	0.013241	1	conserved Plasmodium protein, unknown function
PFIT_1143200	416.641	452.066	403.646	345.54	404.473	1031.81	464.049	614.473	703.443	352.725	321.252	219.771	476.485	342.558	8.65943	0.81463	-1.05731	4.35927	TRUE	0.0132472	1	60S ribosomal protein L28, putative
PFIT_0703500	4003.78	5447.57	5743.54	5648.83	5210.93	3311.17	3193.1	3063.52	3189.26	6843.45	6533.99	6012.79	6515.2	6476.36	12.3473	-0.708315	1.02194	0.705963	TRUE	0.0134517	1	ubiquitin transferase, putative
PFIT_1421100	11.4211	7.83106	6.79434	11.5639	9.4026	4.75487	0	2.94711	2.56733	31.2665	19.5545	39.4901	9.72418	25.0088	3.23466	-1.41503	2.84973	2.29854	TRUE	0.0136241	1	conserved Plasmodium protein, unknown function
PFIT_1345200	10.5074	17.7979	22.3905	29.7357	20.1079	16.0477	22.0976	36.8389	24.9947	136.791	81.0114	204.318	48.6209	117.685	4.3369	0.319025	2.23047	3.66915	TRUE	0.0136688	1	dynactin subunit 2, putative
PFIT_bin05200	0	0	0.308834	0	0.0772085	0.594359	0	0	0.19812	11.7249	5.587	15.4526	22.6897	13.8636	-3.24398	1.76099	5.26946	3.4663	TRUE	0.0137692	1	rifin (RIF)
PFIT_0711500	645.977	328.904	571.034	614.401	540.079	683.512	563.488	670.468	639.156	327.321	270.969	327.939	311.174	309.351	9.07776	0.247927	-1.0513	2.08663	TRUE	0.0138904	1	serpentine receptor, putative
PFIT_1147100	2.74106	0	0.463251	1.23899	1.11083	1.78308	0	2.94711	1.57673	30.2894	19.5545	27.4713	12.9656	22.5702	0.161134	0.8756	3.47592	4.24997	TRUE	0.0139139	1	leucine-rich repeat protein
PFIT_0506500	318.42	590.177	274.244	396.614	394.864	328.68	132.586	167.985	209.75	510.035	452.547	444.692	466.761	468.509	8.6239	-0.863038	1.11161	5.02687	TRUE	0.0139862	1	conserved Plasmodium protein, unknown function
PFIT_0731700	0.456844	0.711914	0.772085	0.688327	0.657292	0	11.0488	2.94711	4.6653	26.3811	19.5545	29.1883	25.9311	25.2638	-0.580304	1.69882	3.54433	4.97574	TRUE	0.0140664	1	erythrocyte membrane protein 1, PfEMP1, putative
PFIT_1329800	114.211	29.9004	33.5085	53.2765	57.7241	11.8872	22.0976	29.4711	21.152	143.63	55.87	73.8292	45.3795	79.6773	5.8506	-1.4857	1.96821	5.89748	TRUE	0.0141036	1	conserved Plasmodium protein, unknown function
PFIT_0529400	267.71	96.8203	125.695	156.663	161.722	102.23	33.1464	67.7835	67.7199	225.705	153.642	164.828	158.828	175.751	7.33766	-1.13577	1.26076	5.66808	TRUE	0.0141547	1	conserved Plasmodium protein, unknown function
PFIT_1126000	22.3853	7.11914	4.78692	3.9923	9.57092	4.16051	0	1.47356	1.87802	20.5186	13.9675	24.0374	29.1725	21.924	3.2445	-1.80637	3.01325	3.91925	TRUE	0.014212	1	vacuolar membrane protein-related, putative
PFIT_1478700	1.82737	21.3574	2.7795	2.47798	7.11057	5.94359	22.0976	2.94711	10.3294	45.9227	22.348	56.6597	29.1725	38.5257	2.74327	0.0452768	2.49526	10.9344	TRUE	0.0142645	1	surface-associated interspersed protein 14.1 (SURFIN 14.1), pseudogene (SURF14.1)
PFIT_1228400	144.363	23.4932	18.2212	25.6058	52.9207	13.0759	0	1.47356	4.84981	52.7622	67.0439	49.7918	38.8967	52.1237	5.72404	-3.04889	3.02934	6.46933	TRUE	0.0142966	1	conserved Plasmodium protein, unknown function
PFIT_0619700	0	0	0	0	0	0	0	1.47356	0.491185	15.6332	25.1415	8.5848	12.9656	15.5813	-32.5272	31.5669	4.91571	2.10907	TRUE	0.0143746	1	tRNA Alanine
PFIT_1446800	896.784	1083.53	1569.49	1739.82	1322.41	1454.4	1856.2	2043.82	1784.8	819.768	1039.18	837.876	871.935	892.19	10.3694	0.431142	-0.99988	2.76344	TRUE	0.0144206	1	RNA binding protein, putative
PFIT_0807300	990.437	1056.48	912.913	830.811	947.66	967.021	441.952	505.429	638.134	1350.32	1301.77	1380.44	1283.59	1329.03	9.88801	-0.553391	1.04171	2.79962	TRUE	0.0144477	1	conserved Plasmodium membrane protein, unknown function
PFIT_1456900	86.3434	7.11914	12.1989	26.1564	32.9545	5.34923	0	2.94711	2.76545	50.808	25.1415	46.3579	12.9656	33.8182	5.04168	-3.15078	3.206	5.69187	TRUE	0.0145689	1	conserved Plasmodium protein, unknown function
PFIT_0220400	0	0	0	0	0	0.594359	0	0	0.19812	13.6791	13.9675	17.1696	9.72418	13.6351	-33.9699	32.4844	5.261	0.67125	TRUE	0.0145857	1	Plasmodium exported protein, unknown function
PFIT_0313900	95.0235	32.7481	17.1403	17.0705	40.4956	30.3123	11.0488	14.7356	18.6989	81.0974	55.87	78.9801	51.8623	66.9525	5.33024	-0.94131	1.68732	8.88333	TRUE	0.0146458	1	co-chaperone p23
PFIT_1021100	253.548	177.267	180.822	163.96	193.899	254.98	265.171	390.492	303.548	146.562	153.642	130.489	126.414	139.277	7.59863	0.655627	-1.13147	1.50376	TRUE	0.0147513	1	deoxyribose-phosphate aldolase, putative
PFIT_0817100	308.826	1208.83	796.174	928.003	810.458	430.316	618.732	495.115	514.721	1179.33	1067.12	853.329	1134.49	1058.57	9.66233	-0.66742	1.05291	7.22752	TRUE	0.0147835	1	DNA/RNA-binding protein Alba 1 (ALBA1)
PFIT_0204500	0.456844	0	0.154417	0.550662	0.290481	0	0	0	0	14.6562	2.7935	22.3205	0	9.94253	-1.67813	-26.5208	31.5482	3.51061	TRUE	0.0148982	1	conserved Plasmodium protein, unknown function
PFIT_0401100	15242.6	12958.3	16643.1	16478.8	15330.7	14069.7	20827	19092.9	17996.5	8765.36	8958.75	11347.4	7721	9198.12	13.9042	0.230935	-0.967891	1.51559	TRUE	0.0150018	1	Plasmodium exported protein, unknown function
PFIT_1033900	84.9729	15.6621	13.1254	13.9042	31.9162	21.3969	0	2.94711	8.11467	63.51	30.7285	66.9614	42.1381	50.8345	4.99125	-1.57597	2.26327	10.2378	TRUE	0.0150327	1	conserved Plasmodium protein, unknown function
PFIT_1115000	917.799	674.895	1079.84	1380.78	1013.33	780.987	1469.49	1295.26	1181.91	682.977	608.982	461.862	586.692	585.128	9.98545	0.214031	-1.00653	3.93064	TRUE	0.0151376	1	GTPase activator, putative
PFIT_0109200	160.352	150.214	158.741	191.63	165.234	271.622	265.171	268.187	268.327	133.86	120.12	121.904	106.966	120.713	7.36915	0.699813	-1.14943	0.33281	TRUE	0.0152083	1	chromatin assembly factor 1 protein WD40 domain, putative
PFIT_0516300	3185.57	4243.72	2935.77	2527.81	3223.22	4596.18	5148.74	4470.77	4738.56	2004.96	2466.66	1850.88	3325.67	2412.04	11.6541	0.555451	-0.974359	2.75556	TRUE	0.0152141	1	40S ribosomal protein S14, putative
PFIT_1322200	21.0148	40.5791	35.2071	32.3514	32.2881	80.8328	154.683	148.829	128.115	49.831	55.87	70.3953	9.72418	46.4551	5.01144	1.95945	-1.407	6.84808	TRUE	0.015234	1	beta-hydroxyacyl-ACP dehydratase
PFIT_0609200	0	0	0.154417	0.550662	0.17627	0	0	0	0	14.6562	2.7935	12.0187	6.48279	8.98779	-2.17495	-27.4667	32.8355	2.13154	TRUE	0.0152628	1	unspecified product
PFIT_0913000	349.942	361.652	355.777	347.055	353.606	502.827	629.781	573.213	568.607	249.155	268.176	254.11	320.898	273.085	8.46593	0.679428	-1.05477	0.425067	TRUE	0.0153278	1	26S proteasome regulatory subunit, putative
PFIT_1436300	17.8169	2.13574	2.47067	2.61564	6.25974	0.594359	0	0	0.19812	18.5645	5.587	13.7357	3.24139	10.2821	2.63688	-4.10111	4.87416	4.36412	TRUE	0.0153318	1	ribonuclease H2 subunit B, putative
PFIT_0618700	241.213	154.485	166.616	156.113	179.607	257.357	121.537	98.7282	159.207	367.381	296.111	436.108	346.829	361.607	7.48834	-0.132248	1.14378	4.3987	TRUE	0.0153392	1	conserved Plasmodium membrane protein, unknown function
PFIT_1036900	51.6233	31.3242	80.2968	72.2744	58.8797	128.976	77.3415	139.988	115.435	46.8997	53.0765	36.0561	48.6209	46.1633	5.88732	1.0071	-1.372	2.9323	TRUE	0.015425	1	enhancer of rudimentary homolog, putative
PFIT_0612100	47.0549	11.3906	33.3541	33.315	31.2787	46.9543	44.1952	47.1538	46.1011	16.6103	8.38049	20.6035	3.24139	12.2089	4.97289	0.561629	-1.84122	4.84257	TRUE	0.0154528	1	conserved Plasmodium protein, unknown function
PFIT_0214500	105.531	92.5488	77.5173	62.5001	84.5243	133.136	287.269	157.67	192.692	84.0287	64.2504	87.5649	74.552	77.599	6.39844	1.13589	-1.24997	2.53966	TRUE	0.0154723	1	RING zinc finger protein, putative
PFIT_1012000	274.106	316.09	325.665	309.61	306.368	468.355	430.903	529.006	476.088	202.255	229.067	235.223	249.587	229.033	8.25923	0.641117	-1.06312	0.382534	TRUE	0.015818	1	phosphoglucomutase, putative
PFIT_1418000	1.82737	1.42383	2.31625	3.71697	2.32111	0	0	0	0	10.7479	2.7935	13.7357	3.24139	7.6296	1.23432	-30.8759	32.609	0.967879	TRUE	0.0158267	1	conserved Plasmodium protein, unknown function
PFIT_1343500	1164.49	490.509	295.4	776.433	681.709	517.686	176.781	206.298	300.255	593.086	684.407	710.821	868.693	714.252	9.41286	-1.14938	1.21573	9.14433	TRUE	0.0158646	1	conserved protein, unknown function
PFIT_0910000	158.068	104.651	134.806	110.545	127.018	197.921	276.22	243.137	239.093	55.6934	111.74	125.338	129.656	105.607	6.98921	0.896153	-1.17632	3.02932	TRUE	0.0159376	1	small nuclear ribonucleoprotein Sm D3, putative
PFIT_1124100	104.617	21.3574	37.8321	63.1884	56.7488	8.91538	11.0488	4.42067	8.12828	42.0143	41.9025	22.3205	22.6897	32.2318	5.82797	-2.93568	2.12693	4.64019	TRUE	0.0159784	1	leucine-rich repeat protein
PFIT_1406600	207.864	41.291	42.7735	45.2919	84.3051	74.2948	22.0976	22.1033	39.4986	3254.65	821.288	8943.64	807.107	3456.67	6.39733	-1.07621	6.43411	2.21547	TRUE	0.0159893	1	ribonucleotide reductase small subunit
PFIT_0923000	7.76634	2.13574	4.63251	6.19494	5.18238	2.97179	22.0976	5.89422	10.3212	52.7622	25.1415	53.2257	19.4484	37.6444	2.39249	0.340207	2.52442	4.6905	TRUE	0.0159902	1	beta-ketoacyl-acyl carrier protein reductase
PFIT_1477200	6.39581	25.6289	20.8463	16.5199	17.3477	33.8784	66.2928	78.0984	59.4232	28.3353	8.38049	17.1696	9.72418	15.9024	4.11315	1.75344	-1.80337	4.97982	TRUE	0.0160195	1	early transcribed membrane protein 14.2
PFIT_0511900	1321.19	784.529	857.014	736.648	924.846	1306.99	1292.71	1508.92	1369.54	680.046	575.461	836.159	664.485	689.038	9.85293	0.567744	-0.991421	2.21772	TRUE	0.0161645	1	myo-inositol 1-phosphate synthase, putative
PFIT_0925600	17.3601	7.83106	6.33109	7.29627	9.70462	24.9631	22.0976	8.84133	18.634	2.93123	2.7935	0	3.24139	2.24153	3.27297	0.921217	-3.07265	3.21943	TRUE	0.0161694	1	thioredoxin-like protein 2
PFIT_1468300	128.373	76.8867	153.027	138.078	124.091	98.0692	198.878	178.3	158.416	85.9828	47.4895	77.2632	45.3795	64.0287	6.95822	0.312556	-1.24642	3.93183	TRUE	0.0161811	1	conserved Plasmodium protein, unknown function
PFIT_0315700	20.1011	27.7647	12.971	19.4108	20.0619	15.4533	11.0488	20.6298	15.7106	58.6247	41.9025	90.9988	45.3795	59.2264	4.31581	-0.251439	1.83409	2.05282	TRUE	0.0163053	1	conserved Plasmodium membrane protein, unknown function
PF_apicoplast_genome_104000	0	0	0	0	0	0	0	0	0	4.88539	11.174	10.3018	9.72418	9.02133	-36.8553	2.88559	37.1313	0.156601	TRUE	0.016335	1	probable protein, unknown function
PFIT_1464000	3937.53	4287.86	4638.38	2741.61	3901.34	8669.91	7336.4	7992.56	7999.62	3572.2	3533.77	5430.74	3922.09	4114.7	11.9297	1.03639	-0.959453	2.21009	TRUE	0.0163556	1	glyceraldehyde-3-phosphate dehydrogenase
PFIT_1353100	354.967	370.907	290.304	221.917	309.524	506.394	464.049	523.112	497.852	214.957	245.828	214.62	288.484	240.972	8.27269	0.690679	-1.05438	1.44598	TRUE	0.0163686	1	proteasome subunit, putative
PFIT_1464600	250.807	127.433	308.062	287.583	243.471	142.052	276.22	259.346	225.872	101.616	122.914	73.8292	103.725	100.521	7.92985	-0.137538	-1.14617	4.57595	TRUE	0.0164349	1	conserved Plasmodium protein, unknown function
PFIT_1136400	51.6233	68.3438	108.401	115.364	85.9329	54.0866	22.0976	50.1009	42.095	110.41	100.566	130.489	132.897	118.59	6.42975	-0.907008	1.36616	3.13411	TRUE	0.0166069	1	conserved Plasmodium protein, unknown function
PFIT_1144700	426.235	218.558	384.035	299.835	332.166	920.067	574.537	574.687	689.764	435.777	234.654	384.599	304.691	339.93	8.37651	1.06178	-1.02437	4.10613	TRUE	0.016825	1	40S ribosomal protein S21e, putative
PFIT_1459900	62.1307	12.1025	13.4343	22.3018	27.4923	7.72666	0	0	2.57555	28.3353	25.1415	17.1696	16.207	21.7133	4.7791	-2.80163	2.47476	8.53048	TRUE	0.0168436	1	exonuclease V, mitochondrial, putative
PFIT_0221000	0.456844	0	0.154417	0	0.152815	0	0	0	0	7.81662	5.587	12.0187	9.72418	8.78663	-2.84118	-26.8004	32.7792	1.96383	TRUE	0.0169021	1	Plasmodium exported protein, unknown function, pseudogene
PFIT_1359100	6.85265	2.84766	1.23534	1.37665	3.07807	1.18872	0	0	0.396239	18.5645	13.9675	18.8866	3.24139	13.665	1.59158	-2.14679	4.35269	3.45845	TRUE	0.0169029	1	conserved Plasmodium protein, unknown function
PFIT_0221200	4.56844	0.711914	9.1106	4.68063	4.76789	1.18872	11.0488	2.94711	5.06154	24.4269	33.522	13.7357	29.1725	25.2143	2.29696	-0.770582	3.11869	4.81163	TRUE	0.0169556	1	hypothetical protein
PFIT_1136200	20.558	1.42383	2.93392	4.95596	7.46792	3.56615	0	0	1.18872	22.4728	2.7935	24.0374	22.6897	17.9984	2.89528	-1.98169	3.27055	8.51861	TRUE	0.0170239	1	conserved Plasmodium protein, unknown function
PFIT_0319100	102.79	69.0557	36.4424	29.8734	59.5403	167.015	99.4391	111.99	126.148	46.8997	55.87	51.5088	51.8623	51.5352	5.88741	1.12228	-1.32676	4.87152	TRUE	0.0170781	1	ubiquitin-protein ligase, putative
PFIT_1244600	555.522	335.312	869.367	898.955	664.789	202.676	55.244	85.4662	114.462	329.275	262.589	321.071	243.104	289.01	9.37765	-2.45398	1.25397	6.81557	TRUE	0.0171107	1	conserved Plasmodium protein, unknown function
PFIT_1232300	520.345	76.8867	124.306	345.678	266.804	14.859	33.1464	23.5769	23.8607	148.516	134.088	133.923	100.483	129.252	8.05986	-3.57191	2.5277	3.58116	TRUE	0.0171843	1	CG2-related protein, putative
Pf_M7661101800	1381.04	281.918	302.657	458.564	606.044	162.854	44.1952	61.8893	89.6463	422.098	1586.71	195.733	3500.7	1426.31	9.24325	-2.73999	3.97437	4.34583	TRUE	0.017364	1	cytochrome c oxidase subunit 1
PF_apicoplast_genome_102300	0	0	0	0	0	0.594359	0	0	0.19812	16.6103	2.7935	25.7544	6.48279	12.9102	-32.5272	31.0353	5.20978	1.90329	TRUE	0.0174279	1	apicoplast ribosomal protein S8
PFIT_1217200	480.143	218.558	390.212	373.349	365.565	591.387	696.074	627.735	638.398	352.725	245.828	393.184	256.07	311.952	8.51484	0.799075	-1.0243	3.19947	TRUE	0.0174643	1	conserved Plasmodium protein, unknown function
PF_apicoplast_genome_101800	0.456844	0	0	0	0.114211	0	0	0	0	11.7249	11.174	8.5848	3.24139	8.68128	-3.60441	-24.5945	31.3311	2.94942	TRUE	0.0174657	1	apicoplast ribosomal protein S19
PFIT_1332700	281.416	336.735	416.462	350.359	346.243	536.706	928.099	776.564	747.123	511.989	343.6	310.77	294.967	365.331	8.43615	1.09836	-1.0172	2.83269	TRUE	0.017482	1	conserved protein, unknown function
PFIT_bin10800	5.93897	7.83106	6.48551	6.60794	6.71587	7.72666	0	2.94711	3.55792	27.3582	16.761	34.3392	38.8967	29.3388	2.74331	-0.454578	2.58464	1.90261	TRUE	0.017565	1	erythrocyte membrane protein 1, PfEMP1
PFIT_1241000	0	0	0	0	0	0	0	0	0	7.81662	13.9675	6.86784	6.48279	8.78368	-36.8553	2.88559	37.0993	0.153948	TRUE	0.0176324	1	Plasmodium RNA of unkown function RUF6-3
PFIT_0616900	537.248	83.294	67.6346	148.954	209.283	11.2928	11.0488	11.7884	11.3767	140.699	139.675	87.5649	119.932	121.968	7.7091	-4.19535	3.41656	2.5196	TRUE	0.017669	1	conserved Plasmodium membrane protein, unknown function
PFIT_1107800	33.8064	53.3936	29.648	24.6421	35.3725	29.1236	22.0976	50.1009	33.774	107.479	67.0439	78.9801	149.104	100.652	5.13388	0.0257567	1.48955	3.56861	TRUE	0.017682	1	U6 snRNA-associated Sm-like protein LSm4, putative
PFIT_1330200	855.211	1604.65	1133.11	1168.78	1190.44	534.923	519.293	667.521	573.912	1034.73	1340.88	806.971	1468.35	1162.73	10.217	-1.04774	1.01257	3.21435	TRUE	0.0177331	1	conserved Plasmodium protein, unknown function
PFIT_0626800	304.715	391.553	485.796	510.601	423.166	457.656	718.172	602.684	592.837	258.926	315.665	293.6	288.484	289.169	8.72582	0.474285	-1.02574	1.85454	TRUE	0.0177382	1	conserved Plasmodium protein, unknown function
PFIT_0823500	17.8169	2.13574	5.09576	5.36895	7.60434	1.18872	11.0488	1.47356	4.57035	22.4728	30.7285	30.9053	0	21.0266	2.92518	-1.78035	3.27005	9.63547	TRUE	0.01776	1	conserved Plasmodium membrane protein, unknown function
PFIT_1213700	109.186	22.0693	41.3837	34.8294	51.867	16.642	33.1464	20.6298	23.4727	68.3954	78.2179	78.9801	35.6553	65.3122	5.69612	-1.30635	1.64835	6.76359	TRUE	0.0178311	1	phosphatidylinositol-glycan biosynthesis class O protein, putative
PFIT_1319800	439.94	360.94	289.377	311.812	350.518	518.875	640.83	716.148	625.284	281.398	234.654	413.787	298.208	307.012	8.45268	0.833757	-1.02254	2.16014	TRUE	0.0178585	1	Rab GTPase 11a
PFIT_0830500	136.139	83.294	41.6926	44.3283	76.3635	82.0215	55.244	25.0504	54.1053	153.401	108.946	211.186	84.2762	139.452	6.24852	-0.47601	1.361	9.07489	TRUE	0.0179489	1	conserved Plasmodium protein, unknown function
PFIT_0405100	178.169	208.591	365.814	416.713	292.322	214.563	187.829	188.615	197.003	488.539	396.677	410.353	388.967	421.134	8.19367	-0.564779	1.09085	3.54688	TRUE	0.0179763	1	conserved Plasmodium protein, unknown function
PFIT_0406900	192.788	256.289	247.067	231.14	231.821	361.37	320.415	377.23	353.005	188.576	136.881	190.582	155.587	167.907	7.8568	0.613438	-1.07375	0.795744	TRUE	0.018033	1	zinc finger, RAN binding protein, putative
PFIT_1144600	24.2127	55.5293	40.9205	40.0606	40.1808	64.1907	121.537	98.7282	94.8185	29.3123	36.3155	41.207	25.9311	33.1915	5.32552	1.19522	-1.46424	2.24866	TRUE	0.018135	1	carbohydrate kinase, putative
PFIT_1201300	8.68003	2.13574	3.08834	5.91961	4.95593	2.97179	0	1.47356	1.48178	24.4269	25.1415	13.7357	16.207	19.8778	2.31518	-1.24043	3.24152	1.95878	TRUE	0.0181994	1	NIMA related kinase 3
PFIT_1035100	603.033	159.469	153.49	349.395	316.347	11.8872	22.0976	23.5769	19.1872	77.1891	148.055	41.207	162.07	107.13	8.30537	-4.09009	2.52135	3.74775	TRUE	0.0182745	1	duffy binding-like merozoite surface protein
PFIT_1248900	752.421	924.065	1468.97	1787.72	1233.29	958.106	906.001	835.506	899.871	2183.77	1572.74	1981.37	1435.94	1793.45	10.2689	-0.455306	0.995835	4.35155	TRUE	0.0183115	1	conserved Plasmodium protein, unknown function
PFIT_1474800	52.9939	55.5293	31.1922	31.2501	42.7414	24.9631	11.0488	32.4182	22.81	70.3496	97.7724	80.6971	51.8623	75.1703	5.41029	-0.74784	1.57103	2.5453	TRUE	0.0183157	1	conserved Plasmodium protein, unknown function
PFIT_0526600	340.805	54.1055	57.1343	91.4099	135.864	13.0759	55.244	27.9975	32.1058	209.095	106.153	180.281	103.725	149.813	7.08548	-2.22669	2.37221	5.86116	TRUE	0.0187709	1	conserved Plasmodium protein, unknown function, putative
PFIT_1448200	1386.06	2479.6	2078.14	1754.55	1924.59	2645.49	2088.22	2102.76	2278.83	25106	5634.48	20589.8	6197.54	14382	10.9103	0.243986	2.65773	2.24095	TRUE	0.0188059	1	40S ribosomal protein S2, putative
PFIT_0710000	211.519	81.8701	246.449	294.742	208.645	192.572	243.073	327.129	254.258	123.112	89.3919	151.092	106.966	117.641	7.70834	0.283283	-1.10643	6.33751	TRUE	0.0188544	1	conserved Plasmodium membrane protein, unknown function
PFIT_1027300	25.1264	100.38	98.518	93.7502	79.4436	62.4077	143.634	142.935	116.326	51.7851	39.109	58.3766	29.1725	44.6108	6.31316	0.507835	-1.3193	7.31743	TRUE	0.0190371	1	DHHC-type zinc finger protein, putative
PFIT_1037100	34.2633	27.0527	46.4795	47.9076	38.9258	62.4077	99.4391	92.834	84.8936	35.1748	25.1415	39.4901	16.207	29.0033	5.28931	1.08777	-1.48621	2.28279	TRUE	0.0190508	1	conserved Plasmodium protein, unknown function
PFIT_1417500	807.243	538.919	912.295	1137.25	848.928	360.776	607.684	677.835	548.765	237.43	343.6	195.733	317.656	273.605	9.73016	-0.637713	-1.00188	4.70043	TRUE	0.0190762	1	NADP-specific glutamate dehydrogenase (GDH1)
PFIT_0825300	61.217	107.499	138.049	122.522	107.322	69.54	110.488	145.882	108.637	55.6934	39.109	54.9427	22.6897	43.1087	6.74782	0.00607106	-1.2924	4.46773	TRUE	0.0191399	1	conserved Plasmodium protein, unknown function
PFIT_1002400	39.7454	18.5098	11.8901	16.2445	21.5974	23.7743	0	10.3149	11.3631	48.8539	64.2504	30.9053	64.8279	52.2094	4.42474	-0.551293	1.82159	6.12178	TRUE	0.0191941	1	DnaJ protein, putative
PFIT_1467100	0	0.711914	0.617668	0.275331	0.401228	0.594359	0	0	0.19812	12.702	8.38049	18.8866	9.72418	12.4233	-1.33946	-0.15321	5.1386	2.1816	TRUE	0.0193061	1	conserved Plasmodium protein, unknown function
PFIT_0317000	298.319	219.27	205.375	155.424	219.597	478.459	397.757	442.067	439.427	199.324	184.371	264.412	207.449	213.889	7.77754	1.00812	-1.04353	1.9141	TRUE	0.0193259	1	proteasome component C8, putative
PFIT_0731600	0	0	0.308834	0.137665	0.111625	0	0	0	0	7.81662	11.174	5.15088	9.72418	8.46642	-2.79435	-26.8473	32.7133	1.15577	TRUE	0.0193502	1	rifin (RIF)
PFIT_0217100	159.895	321.785	276.87	282.489	260.26	411.891	453	505.429	456.773	252.086	212.306	188.866	236.622	222.47	8.02369	0.811519	-1.03719	2.09721	TRUE	0.0193893	1	E2F-associated phosphoprotein, putative
PFIT_1456600	251.721	86.8535	307.444	281.663	231.92	263.301	441.952	375.757	360.336	192.484	108.946	272.997	100.483	168.728	7.8606	0.614448	-1.06318	9.84608	TRUE	0.0194733	1	hemolysin, putative
PFIT_0213000	19.6443	47.6983	24.7067	22.8525	28.7254	18.4251	88.3903	44.2067	50.3407	158.287	86.5984	135.64	87.5176	117.011	4.83062	0.589539	1.46143	6.74466	TRUE	0.0195374	1	conserved Plasmodium protein, unknown function
PFIT_1224500	82.2318	33.46	75.9731	113.712	76.3441	38.039	99.4391	91.3604	76.2795	31.2665	19.5545	29.1883	25.9311	26.4851	6.25984	-0.0726882	-1.44141	4.86237	TRUE	0.0196063	1	conserved Plasmodium protein, unknown function
PFIT_0413900	201.925	367.348	466.648	544.742	395.166	254.98	198.878	297.658	250.505	627.284	511.21	446.409	515.381	525.071	8.62749	-0.63814	1.04793	4.27299	TRUE	0.0196356	1	CDK-related kinase
PFIT_bin07000	39.2885	14.9502	16.5226	24.7798	23.8853	108.173	475.098	543.742	375.671	111.387	64.2504	92.7158	61.5865	82.4849	4.57829	3.96924	-2.17607	3.06147	TRUE	0.0196405	1	stB_A4varICAM - erythrocyte membrane protein 1,, putative
PFIT_1224600	65.7855	38.4434	40.1484	39.3723	45.9374	114.711	154.683	128.199	132.531	51.7851	27.935	82.414	45.3795	51.8784	5.52012	1.50779	-1.31394	3.15963	TRUE	0.0196672	1	splicing factor 3b subunit, putative
PFIT_0623800	2.28422	1.42383	0.926502	1.51432	1.53722	2.97179	0	0	0.990598	28.3353	11.174	20.6035	12.9656	18.2696	0.599099	0.0458427	3.56721	2.8281	TRUE	0.0196764	1	conserved Plasmodium protein, unknown function
PFIT_0524000	8.68003	2.84766	5.40459	4.54296	5.36881	3.56615	0	2.94711	2.17109	54.7163	22.348	152.809	29.1725	64.7616	2.42686	-0.968292	4.56252	1.93715	TRUE	0.0197085	1	nucleotide binding protein, putative
PFIT_0523400	1.37053	0	0.308834	0.137665	0.454257	0	0	0	0	9.77078	11.174	5.15088	6.48279	8.14461	-1.17926	-28.4624	32.6685	1.89234	TRUE	0.0199158	1	conserved Plasmodium protein, unknown function, putative
PFIT_1117000.1	80.8613	77.5986	112.879	80.9473	88.0715	163.449	165.732	157.67	162.284	64.4871	69.8374	73.8292	71.3106	69.8661	6.46238	0.877687	-1.21562	0.523116	TRUE	0.0199753	1	SNO glutamine amidotransferase family protein (PDX2)
PFIT_1001500	1161.75	622.213	1714.34	1509.78	1252.02	644.285	1027.54	1239.26	970.361	408.418	530.765	504.786	541.313	496.32	10.2907	-0.371265	-0.966031	5.7728	TRUE	0.0199754	1	Plasmodium exported protein (hyp16), unknown function
PFIT_1430400	30.6085	39.8672	18.0668	19.4108	26.9883	13.6702	44.1952	23.5769	27.1474	99.6619	69.8374	89.2819	29.1725	71.9884	4.74071	-0.218823	1.66632	5.15651	TRUE	0.020057	1	transcription factor with AP2 domain(s), putative
PFIT_1426300	126.546	37.7315	31.0378	77.2303	68.1363	11.8872	0	4.42067	5.43595	115.295	55.87	491.05	32.4139	173.657	6.09033	-3.42336	4.77472	3.50843	TRUE	0.0201032	1	conserved Plasmodium protein, unknown function
PFIT_1343700	49.7959	5.69531	5.40459	6.74561	16.9104	0	0	0	0	11.7249	8.38049	1.71696	6.48279	7.07629	4.07762	-33.7192	32.4738	2.48998	TRUE	0.0201286	1	conserved Plasmodium protein, unknown function
PFIT_0818600	11.8779	11.3906	7.2576	3.9923	8.62961	6.53794	0	4.42067	3.65287	36.1519	39.109	17.1696	19.4484	27.9697	3.09015	-0.799857	2.52026	2.70532	TRUE	0.0201433	1	ubiquitin
PFIT_0628000	276.847	119.602	338.019	398.404	283.218	166.42	220.976	223.98	203.792	114.318	94.9789	104.735	58.3451	93.0941	8.14828	-0.488956	-1.10446	5.82634	TRUE	0.0202105	1	nicotinate phosphoribosyltransferase, putative
PFIT_0818700	561.004	282.63	100.062	180.066	280.941	240.715	55.244	61.8893	119.283	379.106	293.317	348.543	317.656	334.656	8.13266	-1.16455	1.41962	10.4889	TRUE	0.0203033	1	vacuolar sorting protein VPS9, putative
PFIT_1335000	71.7244	37.0195	13.7431	21.0628	35.8875	37.4446	0	2.94711	13.4639	70.3496	33.522	58.3766	61.5865	55.9587	5.15534	-1.00494	1.66449	14.0418	TRUE	0.0203682	1	conserved Plasmodium protein, unknown function
PFIT_1422300	14.1622	0.711914	3.55159	3.5793	5.50124	4.75487	0	2.94711	2.56733	28.3353	27.935	27.4713	12.9656	24.1768	2.45787	-0.65063	2.79992	5.3598	TRUE	0.0205837	1	conserved Plasmodium protein, unknown function
PFIT_0908100	96.394	144.519	75.8187	57.2688	93.5	284.698	254.122	274.081	270.967	112.364	122.914	120.187	149.104	126.142	6.54008	1.54741	-1.11346	2.8422	TRUE	0.0205897	1	peptide deformylase
PFIT_1203100	110.099	34.8838	35.5159	46.8063	56.8263	36.2559	11.0488	23.5769	23.6272	76.2121	64.2504	97.8667	61.5865	74.9789	5.8267	-1.08392	1.49272	5.25358	TRUE	0.0206318	1	transporter, putative
PFIT_1211800	16.9032	14.9502	6.17668	8.67292	11.6758	21.3969	0	2.94711	8.11467	41.0373	47.4895	34.3392	51.8623	43.682	3.52601	-0.0851799	2.00114	6.06561	TRUE	0.0207448	1	conserved Plasmodium protein, unknown function
PFIT_1333100	193.245	249.882	235.177	211.041	222.336	105.796	88.3903	134.094	109.427	217.888	254.208	185.432	324.139	245.417	7.79631	-0.990812	1.12849	1.60338	TRUE	0.0208605	1	conserved Plasmodium protein, unknown function
PFIT_1228500	853.841	928.336	682.06	630.095	773.583	504.61	309.366	368.389	394.122	825.631	801.734	674.765	894.624	799.188	9.59493	-0.955087	1.00205	1.79521	TRUE	0.0208849	1	conserved Plasmodium protein, unknown function
PFIT_1347100	31.0654	2.84766	6.33109	10.8756	12.7799	10.6985	0	0	3.56615	29.3123	13.9675	48.0749	16.207	26.8904	3.67509	-1.3019	2.39871	11.6039	TRUE	0.0209748	1	conserved Plasmodium protein, unknown function
PFIT_0103200	2.28422	0.711914	0.926502	2.75331	1.66899	0	0	1.47356	0.491185	8.7937	13.9675	20.6035	9.72418	13.2722	0.765258	-1.71884	4.68512	2.73264	TRUE	0.0210784	1	transporter, putative
PFIT_0810900	26.0401	37.7315	19.9198	17.0705	25.1905	61.8133	11.0488	23.5769	32.1463	117.249	81.0114	135.64	64.8279	99.6821	4.63963	0.563499	1.44699	5.62307	TRUE	0.0211441	1	conserved Plasmodium protein, unknown function
PFIT_1349200	1.37053	4.9834	2.7795	3.02864	3.04052	2.97179	0	5.89422	2.95534	26.3811	25.1415	36.0561	16.207	25.9464	1.58125	0.326157	2.79996	2.06842	TRUE	0.0212713	1	conserved Plasmodium protein, unknown function
PFIT_1142100	85.8866	13.5264	9.41943	8.53526	29.3419	8.91538	0	7.36778	5.42772	18.5645	97.7724	22.3205	97.2418	58.9748	4.87151	-2.13122	3.12943	6.85327	TRUE	0.0213644	1	phosphatidylinositol N-acetylglucosaminyltransferase subunit H, putative (PIGH)
PFIT_0513700	183.194	79.0225	63.1565	55.8922	95.3164	115.306	33.1464	29.4711	59.3077	328.298	134.088	221.488	103.725	196.9	6.57268	-0.601142	1.65735	7.64547	TRUE	0.0214785	1	deoxyribodipyrimidine photo-lyase, putative
PFIT_0932600	422.58	96.1084	118.592	204.709	210.497	42.7938	55.244	44.2067	47.4148	219.842	136.881	169.979	113.449	160.038	7.71765	-2.18114	1.79048	4.04433	TRUE	0.0215375	1	Protein MAM3, putative
PFIT_0833400	2757.05	1605.37	4033.06	4300.94	3174.11	438.042	1038.59	1273.15	916.594	1947.32	2145.41	1505.77	1798.97	1849.37	11.6324	-1.79809	1.01841	7.88907	TRUE	0.0216472	1	tryptophan/threonine-rich antigen
PFIT_bin00900	15.9895	7.83106	10.9636	10.3249	11.2773	558.697	2883.73	3602.84	2348.42	387.9	371.535	279.864	473.243	378.136	3.49652	7.70039	-2.63447	1.92337	TRUE	0.0217683	1	erythrocyte membrane protein 1, PfEMP1
PFIT_0315100	692.118	720.457	644.845	648.404	676.456	639.53	696.074	751.513	695.706	306.802	340.807	321.071	453.795	355.619	9.40169	0.0402723	-0.971004	0.793741	TRUE	0.0220496	1	translation initiation factor 4E
PF_apicoplast_genome_103700	0	0	0	0	0	0	0	0	0	12.702	2.7935	10.3018	6.48279	8.07001	-35.4126	2.88559	35.5621	0.3955	TRUE	0.0221024	1	probable protein, unknown function
PFIT_0610600	178.169	29.1885	18.8389	32.489	64.6713	7.1323	11.0488	16.2091	11.4634	81.0974	67.0439	68.6784	61.5865	69.6016	6.01336	-2.50437	2.61424	4.82425	TRUE	0.0221034	1	conserved Plasmodium protein, unknown function
PFIT_1209100.1	27.4106	9.25488	7.87526	15.5562	15.0242	1.78308	0	4.42067	2.06791	23.4499	19.5545	13.7357	16.207	18.2367	3.90787	-2.52066	2.80939	2.44451	TRUE	0.0221197	1	cGMP-specific phosphodiesterase
PFIT_1240000	10.5074	17.7979	11.118	11.4262	12.7124	7.72666	0	5.89422	4.54029	39.0831	16.761	36.0561	25.9311	29.4578	3.65999	-1.0753	2.31306	2.00952	TRUE	0.0221527	1	C_ITvar5 - erythrocyte membrane protein 1, PfEMP1, putative
PFIT_1431900	23.7559	6.40723	3.24276	4.12996	9.38395	4.16051	0	0	1.38684	24.4269	13.9675	12.0187	19.4484	17.4654	3.21645	-2.09881	3.01678	6.23322	TRUE	0.0221659	1	NADP-specific glutamate dehydrogenase (GDH2)
PFIT_0202900	38.8317	3.55957	11.8901	11.5639	16.4613	6.53794	0	2.94711	3.16169	24.4269	16.761	18.8866	35.6553	23.9324	4.04137	-1.90744	2.43836	5.84908	TRUE	0.0222002	1	conserved Plasmodium protein, unknown function
PFIT_1206900	0	0	0	0	0	0	0	0	0	10.7479	11.174	10.3018	0	8.0559	-33.9699	2.88559	34.1152	1.66537	TRUE	0.0222557	1	conserved Plasmodium protein, unknown function
PFIT_1414700	233.904	135.264	137.894	425.937	233.25	57.6528	22.0976	57.4687	45.7397	160.241	148.055	121.904	139.38	142.395	7.86696	-2.24661	1.53407	4.104	TRUE	0.0224288	1	conserved Plasmodium protein, unknown function
PFIT_1400100	18.2737	4.9834	4.32367	5.36895	8.23744	5.34923	11.0488	10.3149	8.9043	48.8539	50.283	22.3205	29.1725	37.6575	3.02832	-0.00863144	2.21882	4.08866	TRUE	0.0225247	1	B_ITvar26 - erythrocyte membrane protein 1, PfEMP1, putative
PFIT_0535500	29.238	7.83106	4.01484	7.84693	12.2327	5.34923	0	0	1.78308	15.6332	27.935	10.3018	22.6897	19.1399	3.60344	-2.14393	2.77813	7.09773	TRUE	0.0225405	1	conserved Plasmodium protein, unknown function
PFIT_0310900	3.1979	0	0.926502	0.825993	1.2376	0	0	0	0	10.7479	2.7935	29.1883	0	10.6824	0.311201	-28.5101	31.6397	4.08182	TRUE	0.022765	1	conserved Plasmodium protein, unknown function
PFIT_1035200	1768.9	7257.25	1361.49	1213.11	2900.19	9771.26	7667.86	7624.17	8354.43	11880.3	15185.5	16257.9	24316.9	16910.1	11.5013	1.52732	1.01682	17.4991	TRUE	0.0227689	1	probable protein, unknown function
PFIT_1363700	1.82737	0	0.617668	0.412996	0.71451	0	0	0	0	5.86247	2.7935	12.0187	9.72418	7.59971	-0.481269	-29.1604	32.5689	1.91324	TRUE	0.0228949	1	conserved Plasmodium protein, unknown function, pseudogene
PFIT_1026500	529.939	925.488	779.96	779.737	753.781	341.756	364.61	437.646	381.337	638.032	879.952	606.087	917.314	760.346	9.55788	-0.980562	0.991219	2.27817	TRUE	0.0229159	1	small subunit rRNA processing stabilizing factor, putative
PFIT_bin05500	3.65475	8.54297	4.78692	2.61564	4.90007	36.2559	11.0488	2.94711	16.7506	1.95416	0	3.43392	0	1.34702	2.27544	1.85887	-3.48765	4.28833	TRUE	0.022918	1	Plasmodium exported protein (hyp15), unknown function
PFIT_0207700	543.187	703.371	469.273	374.037	522.467	410.702	441.952	414.069	422.241	924.315	734.69	927.158	758.486	836.162	9.02819	-0.309609	0.990096	1.80667	TRUE	0.0232434	1	conserved Plasmodium protein, unknown function
PFIT_1237900	1.82737	2.13574	2.7795	3.71697	2.6149	2.97179	0	0	0.990598	23.4499	16.761	15.4526	12.9656	17.1573	1.40897	-0.764286	3.46779	2.45442	TRUE	0.0232465	1	conserved Plasmodium protein, unknown function
PFIT_0201700	32.4359	61.9365	30.1113	32.489	39.2432	48.7374	22.0976	7.36778	26.0676	95.7536	55.87	94.4328	64.8279	77.721	5.28558	-0.489094	1.49487	6.67923	TRUE	0.0233009	1	conserved Plasmodium protein, unknown function
PFIT_0726100	336.694	271.951	447.346	425.524	370.379	327.492	519.293	536.374	461.053	259.903	226.273	212.903	217.173	229.063	8.53399	0.305486	-0.997975	2.07794	TRUE	0.0233244	1	cysteine desulfurase, putative
PFIT_1442700	180.453	180.114	101.606	111.096	143.317	117.683	55.244	100.202	91.0429	246.224	187.164	185.432	226.897	211.429	7.15991	-0.574356	1.13975	2.94025	TRUE	0.0233851	1	conserved Plasmodium protein, unknown function
PFIT_0904300	215.173	291.173	309.452	279.461	273.815	155.128	110.488	151.776	139.131	315.596	301.698	247.242	333.863	299.6	8.0973	-0.944586	1.07318	1.06444	TRUE	0.0233945	1	adapter-related protein, putative
PFIT_1248400	241.67	203.607	238.883	247.522	232.921	280.537	430.903	305.026	338.822	140.699	128.501	218.054	162.07	162.331	7.86426	0.518396	-1.03833	1.69494	TRUE	0.0234317	1	RNA binding protein, putative
PFIT_1332200	1317.08	1255.82	1527.65	1245.18	1336.43	2205.07	2795.34	2645.03	2548.48	1417.74	1220.76	1622.53	1121.52	1345.64	10.3842	0.92975	-0.919154	1.00931	TRUE	0.0234456	1	isoleucine--tRNA ligase, putative
PFIT_1122100	203.295	14.9502	20.2286	30.6994	67.2934	3.56615	0	0	1.18872	58.6247	22.348	49.7918	32.4139	40.7946	6.07189	-5.30396	4.58725	4.43992	TRUE	0.0234558	1	protein kinase, putative
PFIT_0100200	20.1011	66.208	71.1862	64.1521	55.4119	64.7851	110.488	119.358	98.2103	38.106	47.4895	30.9053	35.6553	38.039	5.79441	0.798933	-1.34927	4.49495	TRUE	0.0234586	1	rifin (RIF)
PFIT_1238400	26.4969	29.1885	10.8092	14.1795	20.1685	24.3687	0	1.47356	8.61409	46.8997	41.9025	39.4901	42.1381	42.6076	4.3194	-0.777024	1.87276	8.33508	TRUE	0.023556	1	conserved Plasmodium protein, unknown function
PFIT_0417200	453.646	105.363	179.741	554.379	323.282	25.5574	0	36.8389	20.7988	156.332	111.74	115.036	64.8279	111.984	8.3371	-3.77142	2.24594	6.09361	TRUE	0.0235674	1	regulator of chromosome condensation, putative
PFIT_1414500	37.918	10.6787	7.41201	7.1586	15.7918	5.34923	0	2.94711	2.76545	28.3353	16.761	18.8866	22.6897	21.6681	3.97183	-2.03662	2.51198	4.38541	TRUE	0.0236197	1	FeS assembly ATPase SufC
PFIT_0514400	40.2022	61.2246	19.4565	14.4549	33.8346	45.1713	22.0976	20.6298	29.2995	103.57	64.2504	73.8292	103.725	86.3436	5.06044	-0.0942523	1.46771	6.34606	TRUE	0.0236271	1	aspartate--tRNA ligase, putative
PFIT_1318000	1550.98	881.35	1531.97	1935.85	1475.04	1547.71	2032.98	2167.6	1916.1	1031.79	1067.12	1028.46	914.073	1010.36	10.5269	0.375676	-0.921684	2.81527	TRUE	0.0237134	1	secretory complex protein 63
PFIT_0412000	52.537	4.9834	7.87526	10.8756	19.0678	4.16051	11.0488	7.36778	7.52569	37.129	30.7285	30.9053	19.4484	29.5528	4.24789	-1.5975	2.24915	7.66562	TRUE	0.0237385	1	phosphoglucomutase-2
PFIT_1238100	3.1979	2.13574	2.00742	1.65199	2.24826	4.16051	0	1.47356	1.87802	25.404	8.38049	36.0561	16.207	21.5119	1.1516	0.257423	3.03708	2.10009	TRUE	0.023777	1	conserved Plasmodium protein, unknown function
PFIT_0832900	0	0	0	0	0	0	0	0	0	11.7249	2.7935	70.3953	12.9656	24.4698	-33.9699	2.88559	35.7015	1.10827	TRUE	0.0238669	1	unspecified product
PFIT_0908300	7.76634	0	2.47067	3.16631	3.35083	0.594359	0	1.47356	0.689305	17.5874	13.9675	17.1696	6.48279	13.8018	1.75501	-1.95608	4.00619	4.61231	TRUE	0.0238777	1	conserved Plasmodium membrane protein, unknown function
PFIT_1348400	1572.91	1144.76	2463.1	2713.11	1973.47	1558.41	2021.93	2658.29	2079.54	1137.32	1170.48	1062.8	1034	1101.15	10.9469	0.0751866	-0.917201	4.52407	TRUE	0.023884	1	glutamate--tRNA ligase, putative
PFIT_1411000	210.605	201.472	298.488	270.788	245.338	353.049	464.049	402.281	406.46	192.484	189.958	243.808	171.794	199.511	7.93996	0.716974	-1.01412	1.31286	TRUE	0.023892	1	tetratricopeptide repeat family protein, putative
PFIT_0608600	670.646	665.64	1102.38	1356	948.668	329.275	441.952	483.326	418.184	988.803	784.973	784.65	719.589	819.504	9.89047	-1.18798	0.977302	3.68882	TRUE	0.0240162	1	conserved Plasmodium protein, unknown function
PF_apicoplast_genome_104200	0	0	0	0	0	0	0	0	0	1.95416	2.7935	17.1696	9.72418	7.91036	-33.9699	2.88559	34.0641	1.01493	TRUE	0.0240354	1	probable protein, unknown function
PFIT_1420500	10.0506	0.711914	1.853	3.5793	4.04869	0.594359	0	0	0.19812	9.77078	16.761	6.86784	6.48279	9.9706	2.01699	-3.49934	4.79523	2.94746	TRUE	0.0241662	1	conserved Plasmodium protein, unknown function
PFIT_1235000	910.032	1192.46	1347.6	1622.66	1268.19	514.12	740.269	773.617	676.002	1514.47	1421.89	1258.53	1034	1307.22	10.3088	-0.913386	0.957546	2.52442	TRUE	0.024256	1	CCR4-NOT transcription complex subunit 4, putative
PFIT_1321800	35.6338	2.13574	3.39717	6.60794	11.9437	0	0	1.47356	0.491185	12.702	11.174	10.3018	6.48279	10.1651	3.57427	-4.55553	4.34239	5.85998	TRUE	0.0242853	1	conserved Plasmodium protein, unknown function
PFIT_0930700	642.779	428.572	476.067	665.75	553.292	337.001	298.317	322.709	319.342	580.384	650.885	573.464	752.003	639.184	9.11226	-0.787244	0.993719	1.34385	TRUE	0.024307	1	diacylglycerol kinase, putative
PFIT_0513400	828.714	449.93	525.944	465.585	567.543	1563.16	751.318	854.662	1056.38	574.522	469.308	650.728	525.106	554.916	9.14847	0.906161	-0.93728	4.39818	TRUE	0.0244856	1	purine nucleoside phosphorylase (PNP)
PFIT_1307500	164.921	149.502	187.925	143.447	161.449	485.591	220.976	305.026	337.198	206.163	136.881	194.016	132.897	167.49	7.33537	1.08968	-1.0289	2.8672	TRUE	0.0246111	1	40S ribosomal protein S27, putative
PFIT_1448100	210.148	418.606	355.004	334.389	329.537	606.246	751.318	635.102	664.222	391.808	382.709	279.864	298.208	338.147	8.364	1.00543	-0.966838	2.35561	TRUE	0.0247343	1	glutaminyl-peptide cyclotransferase, putative
PFIT_1004000	185.935	644.282	134.806	117.704	270.682	279.943	110.488	109.043	166.491	384.969	480.482	374.297	654.761	473.627	8.07759	-0.668109	1.47638	9.03452	TRUE	0.0247862	1	RNA binding protein, putative
PFIT_0920800	274.106	74.751	65.936	176.212	147.751	24.3687	0	14.7356	13.0348	71.3267	75.4244	34.3392	87.5176	67.152	7.20711	-3.21918	2.07642	5.79653	TRUE	0.0248706	1	conserved Plasmodium protein, unknown function
PFIT_1146400	17.8169	0	1.08092	2.06498	5.2407	0.594359	0	0	0.19812	6.83954	8.38049	15.4526	6.48279	9.28886	2.38071	-3.85902	4.70136	7.30394	TRUE	0.0251615	1	bin3, bicoid-interacting 3, putative
PFIT_0209400.2	0.456844	0	2.7795	2.89097	1.53183	1.78308	0	0	0.594359	23.4499	8.38049	25.7544	0	14.3962	0.720674	-0.760638	3.92745	8.20496	TRUE	0.0252083	1	60S ribosomal protein L37ae, putative
PFIT_0316100	84.5161	24.2051	34.8982	86.4539	57.5183	19.6138	22.0976	5.89422	15.8685	48.8539	44.696	53.2257	35.6553	45.6077	5.84974	-1.9803	1.65077	5.82567	TRUE	0.0252175	1	mitochondrial ribosomal protein L27 precursor, putative
PFIT_bin00300	6.39581	4.9834	4.78692	5.23129	5.34936	10.1041	11.0488	5.89422	9.0157	48.8539	44.696	34.3392	25.9311	38.455	2.41646	0.687596	2.16959	0.752953	TRUE	0.0253271	1	stB_ITGvarT11 - erythrocyte membrane protein 1,, putative
PFIT_1215300	0.456844	0.711914	1.23534	1.65199	1.01402	0.594359	11.0488	0	3.88105	17.5874	22.348	13.7357	19.4484	18.2799	0.10371	0.192838	3.88924	4.26326	TRUE	0.0253386	1	conserved Plasmodium protein, unknown function
PFIT_1330700	22.3853	12.1025	16.677	51.2115	25.5941	0.594359	0	2.94711	1.18049	18.5645	2.7935	13.7357	6.48279	10.3941	4.68495	-4.20181	2.96951	4.91285	TRUE	0.0253842	1	CPW-WPC family protein
PFIT_1475700	406.134	177.979	308.216	329.02	305.337	465.977	453	427.331	448.77	210.072	184.371	276.43	233.38	226.063	8.25527	0.554237	-0.988007	2.74766	TRUE	0.0254061	1	conserved Plasmodium membrane protein, unknown function
PFIT_1334000	381.008	233.508	463.868	520.926	399.827	262.112	497.196	447.961	402.423	200.301	198.338	202.601	197.725	199.741	8.6447	-0.010471	-0.991968	3.61628	TRUE	0.0254648	1	probable protein, unknown function
PF_apicoplast_genome_103800	173.144	44.8506	52.8106	77.9186	87.1809	26.1518	0	17.6827	14.6115	50.808	67.0439	72.1123	51.8623	60.4566	6.4456	-2.26427	1.73606	6.19925	TRUE	0.025521	1	molecular chaperone
PFIT_0104800	3340.9	2226.87	2852.54	2949.48	2842.45	2470.75	3369.88	3797.35	3212.66	1567.23	1810.19	1806.24	1701.73	1721.35	11.473	0.175829	-0.899651	1.43281	TRUE	0.0255681	1	calcium-transporting ATPase
PFIT_1201400	3.1979	0.711914	2.47067	3.5793	2.48995	1.18872	0	0	0.396239	15.6332	13.9675	13.7357	6.48279	12.4548	1.34379	-1.91429	4.22331	1.97906	TRUE	0.0256025	1	conserved Plasmodium membrane protein, unknown function
PFIT_0410600	115.125	44.1387	19.1477	24.2291	50.66	33.8784	0	8.84133	14.2399	63.51	55.87	56.6597	61.5865	59.4065	5.65671	-1.47891	1.71568	10.0258	TRUE	0.0256635	1	conserved Apicomplexan protein, unknown function
PFIT_0315600	9.13687	1.42383	2.7795	3.44164	4.19546	1.18872	0	0	0.396239	13.6791	8.38049	12.0187	12.9656	11.761	2.06845	-2.63007	4.12336	2.34114	TRUE	0.0257064	1	conserved Plasmodium protein, unknown function
PFIT_1426400	197.356	64.7842	61.1491	155.7	119.747	58.8415	0	25.0504	27.964	115.295	94.9789	96.1497	58.3451	91.1922	6.90453	-1.81756	1.43298	10.4477	TRUE	0.0257219	1	DNA-directed DNA polymerase, putative
PFIT_0311100	147.104	139.535	123.842	128.442	134.731	177.119	132.586	91.3604	133.688	287.261	290.524	303.902	259.311	285.249	7.07318	-0.0028141	1.08659	1.39212	TRUE	0.0258889	1	valine--tRNA ligase, putative
PFIT_1404700	15.0758	1.42383	5.09576	4.12996	6.43135	2.37743	0	1.47356	1.28366	23.4499	13.9675	27.4713	0	16.2222	2.68541	-1.83158	3.2051	7.01479	TRUE	0.0259027	1	translocation associated membrane protein, putative
PFIT_1431400	223.396	51.2578	42.9279	63.1884	95.1927	11.8872	11.0488	4.42067	9.11888	64.4871	61.4569	22.3205	84.2762	58.1352	6.57209	-3.42624	2.71091	3.70893	TRUE	0.0260813	1	plasmepsin IX
PFIT_1226700	5.93897	0.711914	0.772085	0.275331	1.92457	0.594359	0	0	0.19812	16.6103	2.7935	6.86784	16.207	10.6197	0.910131	-2.40543	4.9123	4.3888	TRUE	0.0261103	1	conserved Plasmodium protein, unknown function
PFIT_1439800	158.982	64.7842	205.22	199.615	157.15	166.42	77.3415	200.404	148.055	95.7536	75.4244	61.8105	48.6209	70.4024	7.29991	-0.0304385	-1.11643	6.69439	TRUE	0.0263632	1	conserved protein, unknown function
PFIT_0601600	21.0148	9.25488	30.8834	35.6553	24.2021	10.1041	33.1464	14.7356	19.3287	85.9828	33.522	80.6971	19.4484	54.9126	4.61168	-0.628603	1.82413	6.69972	TRUE	0.0263675	1	conserved Plasmodium protein, unknown function
PFIT_1358800	350.399	94.6846	110.408	158.315	178.452	50.5205	121.537	61.8893	77.9822	244.269	175.99	181.998	139.38	185.409	7.47913	-1.30372	1.36408	6.35865	TRUE	0.0266966	1	conserved Plasmodium protein, unknown function
PFIT_0820000	6.39581	13.5264	5.55901	6.74561	8.0567	16.0477	0	0	5.34923	39.0831	19.5545	48.0749	25.9311	33.1609	2.98696	-0.0920493	2.17195	8.76324	TRUE	0.0267207	1	GTPase, putative
PFIT_1468800	7.3095	4.9834	8.95618	9.49892	7.687	11.2928	33.1464	17.6827	20.7073	2.93123	0	6.86784	0	2.44977	2.95292	1.29155	-2.7665	4.30825	TRUE	0.0267374	1	conserved Plasmodium protein, unknown function
PFIT_1460700	4.11159	7.83106	3.70601	3.16631	4.70374	25.5574	0	5.89422	10.4839	53.7393	39.109	68.6784	35.6553	49.2955	2.18497	1.57476	1.87406	5.41699	TRUE	0.0267423	1	conserved Plasmodium protein, unknown function
PFIT_0529600	58.0191	7.83106	11.8901	35.5177	28.3145	4.75487	0	4.42067	3.05851	15.6332	36.3155	12.0187	22.6897	21.6643	4.82531	-2.78974	2.37593	5.79631	TRUE	0.0268574	1	G-protein coupled receptor, putative
PFIT_0921800	50.7096	19.2217	21.6184	25.7434	29.3233	21.9913	11.0488	4.42067	12.4869	54.7163	33.522	54.9427	35.6553	44.7091	4.87282	-1.12655	1.75061	4.54303	TRUE	0.0268647	1	conserved Plasmodium protein, unknown function
PFIT_1303800	32.8927	27.0527	10.8092	10.3249	20.2699	42.7938	0	4.42067	15.7382	69.3725	67.0439	51.5088	58.3451	61.5676	4.32179	0.0167619	1.60686	11.1666	TRUE	0.0269111	1	conserved Plasmodium protein, unknown function
PFIT_0207300	189.133	17.7979	17.6035	31.2501	63.9462	5.94359	0	0	1.9812	42.0143	25.1415	70.3953	35.6553	43.3016	5.99813	-4.55855	4.00003	5.36599	TRUE	0.0269302	1	serine repeat antigen 1
PFIT_1035600	8.22318	2.84766	7.72085	12.1146	7.72656	1.18872	0	1.47356	0.887424	11.7249	22.348	6.86784	12.9656	13.4766	2.96434	-2.70432	3.47506	1.67623	TRUE	0.0271529	1	liver stage antigen 1
PFIT_1121500	22.3853	4.27149	6.79434	11.5639	11.2538	13.0759	0	2.94711	5.341	39.0831	19.5545	42.924	25.9311	31.8732	3.49428	-0.634034	2.14987	5.71178	TRUE	0.0271932	1	conserved Plasmodium protein, unknown function
PFIT_0221700	0.456844	0	0.463251	0.688327	0.402105	0.594359	0	0	0.19812	9.77078	2.7935	25.7544	6.48279	11.2004	-1.17297	-0.331774	5.01133	2.70285	TRUE	0.0272393	1	RESA-like protein, pseudogene
PFIT_0627900	6.39581	9.25488	5.40459	5.78195	6.70931	4.16051	0	1.47356	1.87802	23.4499	16.761	12.0187	25.9311	19.5402	2.73423	-1.31469	2.86553	1.42615	TRUE	0.0273264	1	conserved protein, unknown function
PFIT_1320900	117.866	341.007	241.199	289.51	247.396	123.032	165.732	145.882	144.882	309.734	296.111	230.073	350.07	296.497	7.95024	-0.795867	1.05579	4.29477	TRUE	0.0273616	1	splicing factor, putative
PFIT_1329100	16.4464	14.2383	12.3534	22.1641	16.3005	18.4251	0	1.47356	6.63289	42.0143	36.3155	49.7918	12.9656	35.2718	4.03008	-0.847833	1.97794	6.97778	TRUE	0.0274593	1	conserved Plasmodium protein, unknown function
PFIT_0402400	344.917	524.681	435.301	496.835	450.433	272.811	265.171	327.129	288.37	549.118	441.373	667.897	628.83	571.804	8.81507	-0.636574	0.981154	1.49216	TRUE	0.0275021	1	CGI-201 protein, short form
PFIT_0813500	2100.57	2030.38	2311.31	2507.58	2237.46	3317.12	2828.49	2902.9	3016.17	1615.11	1653.75	1876.64	1371.11	1629.15	11.1277	0.431566	-0.889038	0.676529	TRUE	0.0275618	1	RNA helicase, putative
Pf_M7661101000	240.3	128.145	7.41201	24.6421	100.125	16.0477	0	0	5.34923	35.1748	61.4569	46.3579	106.966	62.4889	6.64395	-3.8883	3.20361	9.84882	TRUE	0.027574	1	unspecified product
PFIT_1367100	190.961	167.3	114.114	97.6048	142.495	247.848	132.586	246.084	208.839	119.203	64.2504	101.301	123.173	101.982	7.15191	0.591922	-1.06776	3.85323	TRUE	0.0278068	1	proteasome regulatory subunit, putative
PFIT_1143900	91.3687	17.7979	6.02226	14.8679	32.5142	18.4251	0	4.42067	7.61526	45.9227	50.283	60.0936	29.1725	46.3679	5.01772	-1.72696	2.24943	9.33178	TRUE	0.0278447	1	DnaJ protein, putative
PFIT_1306600	0.913687	0.711914	2.7795	2.06498	1.61752	1.78308	0	1.47356	1.08554	20.5186	2.7935	24.0374	19.4484	16.6995	0.760783	-0.179668	3.49443	2.54709	TRUE	0.0281622	1	conserved Plasmodium protein, unknown function
PFIT_1200700	98.2214	534.648	124.614	123.486	220.242	405.947	66.2928	26.524	166.255	444.57	402.264	451.56	635.313	483.427	7.77989	-0.351271	1.48776	16.8382	TRUE	0.0281712	1	Plasmodium exported protein (PHISTb), unknown function
PFIT_1105300	4.56844	1.42383	2.62509	2.06498	2.67058	3.56615	0	7.36778	3.64464	21.4957	16.761	41.207	29.1725	27.1591	1.41977	0.777453	2.56831	2.40009	TRUE	0.0282058	1	conserved Plasmodium protein, unknown function
PFIT_0414900	78.1202	79.0225	25.4788	36.8943	54.879	30.9066	33.1464	23.5769	29.21	100.639	41.9025	92.7158	68.0692	75.8316	5.76874	-0.93623	1.42675	5.02386	TRUE	0.0282629	1	DNA helicase MCM9, putative (MCM9)
PFIT_1233400	21.4716	4.27149	5.09576	9.77425	10.1533	7.1323	0	4.42067	3.85099	36.1519	8.38049	42.924	16.207	25.9158	3.34244	-0.977219	2.36071	5.4852	TRUE	0.0282739	1	homocysteine S-methyltransferase, putative
PFIT_0824700	125.175	205.031	324.43	341.548	249.046	395.843	331.464	307.973	345.093	567.682	751.451	437.825	969.176	681.533	7.96274	0.472418	0.974402	6.58537	TRUE	0.0283408	1	secretory complex protein 61 beta subunit
PFIT_0919700	9.59371	0.711914	3.08834	2.06498	3.86474	10.6985	0	1.47356	4.05734	36.1519	16.761	49.7918	12.9656	28.9176	1.94565	0.541183	2.3909	7.84766	TRUE	0.0284384	1	dolichyl-diphosphooligosaccharide-protein glycosyltransferase, putative
PFIT_0317700	454.559	536.071	681.905	680.893	588.357	379.201	386.708	353.653	373.187	826.608	664.852	757.179	645.037	723.419	9.20106	-0.659881	0.958723	1.09995	TRUE	0.0285332	1	CPSF (cleavage and polyadenylation specific factor), subunit A, putative
PFIT_1031700	39.2885	47.6983	31.0378	28.7721	36.6992	39.2277	11.0488	17.6827	22.653	86.9599	64.2504	85.848	45.3795	70.6095	5.19135	-0.508598	1.47188	3.00499	TRUE	0.0286217	1	conserved Plasmodium protein, unknown function
PFIT_1112000	120.607	204.319	102.687	96.0905	130.926	116.494	88.3903	55.9951	86.9599	159.264	220.686	156.243	230.139	191.583	7.02823	-0.579394	1.12714	4.05	TRUE	0.0286388	1	conserved Plasmodium protein, unknown function
PFIT_1007800	23.299	4.27149	2.93392	2.89097	8.34885	0.594359	0	0	0.19812	10.7479	0	10.3018	9.72418	7.69345	3.0524	-4.51989	4.43974	5.64092	TRUE	0.0288181	1	endonuclease, putative
PFIT_0615900	269.081	241.339	303.584	291.713	276.429	185.44	88.3903	142.935	138.922	286.284	268.176	312.487	314.415	295.34	8.11141	-0.934744	1.02941	1.52558	TRUE	0.0288363	1	conserved Plasmodium protein, unknown function
PFIT_0416400	92.2824	160.181	35.5159	32.489	80.117	105.796	33.1464	51.5744	63.5055	128.974	173.197	116.753	207.449	156.593	6.31046	-0.205156	1.17758	12.0219	TRUE	0.0288573	1	cdc2-related protein kinase 1
PFIT_0821700	310.197	286.19	576.284	694.109	466.695	343.539	486.147	546.689	458.792	254.04	217.893	259.261	210.691	235.471	8.868	-0.0314823	-0.954244	4.77898	TRUE	0.0288898	1	U3 small nucleolar ribonucleoprotein protein, putative
PFIT_0831500	63.5013	9.25488	5.71343	10.6002	22.2675	2.97179	0	1.47356	1.48178	18.5645	30.7285	12.0187	19.4484	20.19	4.47324	-3.42324	3.27707	4.34727	TRUE	0.0289334	1	folate transporter 1
PFIT_1323700	60.7602	14.2383	9.1106	13.7665	24.4689	17.8308	0	5.89422	7.90833	49.831	27.935	44.6409	25.9311	37.0845	4.60498	-1.21165	1.83909	8.9649	TRUE	0.029048	1	DEAD box helicase, putative
PFIT_1428100	1470.12	2347.89	2430.99	2827.79	2269.2	1031.81	1171.17	1370.41	1191.13	1949.27	2315.81	1828.56	2871.87	2241.38	11.1481	-0.92986	0.911293	2.8623	TRUE	0.0290671	1	lipase, putative
PFIT_1148600	73.5518	26.3408	30.4201	29.7357	40.0121	27.3405	33.1464	29.4711	29.986	88.9141	58.6634	103.018	64.8279	78.8557	5.32001	-0.448934	1.43983	3.4586	TRUE	0.0293078	1	serine/threonine protein kinase, putative
PFIT_0911900	41.1159	35.5957	11.5813	17.6212	26.4785	29.7179	22.0976	5.89422	19.2366	55.6934	47.4895	72.1123	58.3451	58.4101	4.71197	-0.453155	1.6121	6.0268	TRUE	0.0293358	1	GTP binding protein, putative
PFIT_1367900	119.693	105.363	132.644	127.754	121.363	214.563	198.878	212.192	208.545	94.7765	94.9789	104.735	103.725	99.5536	6.92444	0.784688	-1.07264	0.219514	TRUE	0.0294201	1	conserved Plasmodium protein, unknown function
PFIT_0416500	6.39581	14.2383	2.62509	2.75331	6.50312	11.2928	0	1.47356	4.25546	42.0143	22.348	34.3392	16.207	28.7271	2.64634	-0.0881563	2.30776	6.47228	TRUE	0.0294342	1	conserved Plasmodium protein, unknown function
PFIT_1036500	326.643	410.063	306.363	199.753	310.705	1555.44	1193.27	1302.62	1350.44	693.725	606.189	1000.99	589.933	722.709	8.27777	2.12448	-0.903519	3.37055	TRUE	0.0294635	1	ADP/ATP transporter on adenylate translocase
PFIT_1469800	6151.4	7825.36	7593.92	7734.18	7326.21	11230.4	11855.4	11829.7	11638.5	5870.28	6307.72	6716.74	6625.41	6380.04	12.8389	0.667694	-0.867247	0.381141	TRUE	0.0295595	1	helicase 45
PFIT_0106800	2914.66	4377.56	3783.37	4236.93	3828.13	3791.41	2916.88	3172.56	3293.62	5753.03	6142.9	6263.47	6385.54	6136.24	11.9024	-0.215636	0.896306	1.04946	TRUE	0.0295725	1	conserved Plasmodium protein, unknown function
PFIT_0318800	5.93897	5.69531	3.55159	8.67292	5.9647	12.4815	0	0	4.16051	31.2665	19.5545	48.0749	16.207	28.7757	2.57937	-0.0270177	2.31252	7.45117	TRUE	0.0295954	1	triosephophate isomerase, putative
PFIT_1321500	75.3792	27.0527	36.288	44.0529	45.6932	35.6615	22.0976	13.262	23.6737	87.937	53.0765	78.9801	48.6209	67.1536	5.51463	-0.897242	1.46692	4.20597	TRUE	0.0296163	1	translation initiation factor EIF-2B subunit related
PFIT_1108300	147.104	127.433	117.357	115.088	126.745	211.592	198.878	200.404	203.624	98.6848	89.3919	87.5649	113.449	97.2726	6.98497	0.687612	-1.0713	0.420045	TRUE	0.0299305	1	prefoldin, putative
PFIT_0105600	9.59371	10.6787	6.17668	7.29627	8.43634	10.6985	0	0	3.56615	31.2665	11.174	29.1883	32.4139	26.0107	3.06487	-0.710204	2.35396	6.46477	TRUE	0.0300789	1	conserved Plasmodium protein, unknown function
PFIT_0912500	444.966	460.608	388.667	383.123	419.341	498.073	618.732	549.636	555.48	253.063	318.459	250.676	333.863	289.015	8.71155	0.399684	-0.939745	0.758312	TRUE	0.0300868	1	conserved Plasmodium protein, unknown function
PFIT_0520500	58.0191	43.4268	45.8618	32.076	44.8459	98.6635	99.4391	125.252	107.785	39.0831	27.935	49.7918	64.8279	45.4094	5.48444	1.27635	-1.26493	2.04564	TRUE	0.0303122	1	U6 snRNA-associated sm-like protein lsm2, putative
PFIT_0108400.2	15.0758	4.9834	4.01484	11.5639	8.90949	5.34923	0	2.94711	2.76545	29.3123	25.1415	29.1883	3.24139	21.7209	3.15711	-1.23953	2.55028	4.63967	TRUE	0.0304806	1	phosphatidate cytidylyltransferase, putative
PFIT_0806700	234.818	862.84	21.3095	24.3668	285.833	322.737	55.244	20.6298	132.87	435.777	1153.71	259.261	1594.77	860.879	8.1577	-1.08125	2.67239	13.4531	TRUE	0.0305264	1	unspecified product
PFIT_0213600	49.7959	71.9033	86.4735	74.477	70.6624	57.6528	110.488	113.464	93.8682	41.0373	44.696	36.0561	29.1725	37.7405	6.14456	0.372775	-1.27266	1.99429	TRUE	0.0305819	1	mitochondrial ribosomal protein L13 precursor, putative
PFIT_1110300	0	0	0.154417	0	0.0386042	0	0	0	0	7.81662	5.587	12.0187	3.24139	7.16593	-4.23761	-25.404	32.5005	1.46627	TRUE	0.0305968	1	small nucleolar RNA SNORD127
PFIT_1111800	111.013	49.834	97.4371	110.958	92.3106	170.581	265.171	212.192	215.981	100.639	89.3919	135.64	74.552	100.056	6.53244	1.19782	-1.07708	3.37526	TRUE	0.0306279	1	tRNA m5C-methyltransferase, putative
PFIT_1241500	8.22318	3.55957	2.7795	0.963658	3.88148	0.594359	0	1.47356	0.689305	10.7479	19.5545	17.1696	3.24139	12.6783	1.93472	-2.13519	3.87253	2.88833	TRUE	0.0307295	1	conserved Plasmodium protein, unknown function
PFIT_1468600	163.093	168.012	227.302	201.68	190.022	249.631	331.464	275.555	285.55	138.745	142.468	140.791	139.38	140.346	7.57124	0.571768	-1.01037	0.665296	TRUE	0.0307743	1	DNA/RNA-binding protein KIN17, putative
PFIT_1031400	82.6887	109.635	80.2968	80.8096	88.3575	71.9174	154.683	185.668	137.423	75.235	47.4895	73.8292	42.1381	59.6729	6.46307	0.615843	-1.15905	3.48142	TRUE	0.0307932	1	mitochondrial preribosomal assembly protein rimM precursor, putative
PFIT_1017700	676.585	116.042	69.3332	121.146	245.777	10.1041	0	13.262	7.7887	136.791	148.055	109.885	74.552	117.321	7.941	-4.79016	3.72417	3.23221	TRUE	0.0308587	1	serine/threonine protein phosphatase, putative
PFIT_0807500	165.834	145.942	266.06	412.033	247.467	67.7569	121.537	172.406	120.567	302.894	231.86	269.563	181.518	246.459	7.95406	-1.05177	1.04824	7.41153	TRUE	0.0308813	1	conserved Plasmodium protein, unknown function
PFIT_1027500	7.3095	4.27149	3.55159	7.84693	5.74488	5.34923	22.0976	4.42067	10.6225	48.8539	30.7285	32.6222	25.9311	34.5339	2.5285	0.349157	2.24641	2.71167	TRUE	0.0308955	1	protoporphyrinogen oxidase
PFIT_1404800	40.2022	61.2246	23.0081	25.0551	37.3725	87.3707	88.3903	57.4687	77.7432	211.049	111.74	243.808	123.173	172.442	5.20649	1.05123	1.18162	5.48718	TRUE	0.0311006	1	nuclear formin-like protein
PFIT_1242100	410.702	1316.33	632.492	755.37	778.723	184.846	220.976	278.502	228.108	337.092	737.483	346.826	807.107	557.127	9.60454	-1.77023	1.28432	5.45798	TRUE	0.031111	1	Tetratricopeptide repeat protein, putative
PFIT_1212400	97.3077	42.7149	73.9657	83.9759	74.491	54.0866	66.2928	101.675	74.0182	43.9685	41.9025	22.3205	9.72418	29.4789	6.22171	-0.000706175	-1.30506	5.49453	TRUE	0.0312976	1	iron-sulfur subunit of succinate dehydrogenase
PFIT_1142000	206.036	25.6289	20.2286	32.2137	71.0269	11.2928	0	4.42067	5.23783	81.0974	64.2504	58.3766	32.4139	59.0346	6.14941	-3.45975	3.19776	4.5757	TRUE	0.031583	1	conserved Plasmodium protein, unknown function
PFIT_1334700	1.82737	0.711914	2.47067	2.34031	1.83757	0.594359	0	2.94711	1.18049	28.3353	5.587	29.1883	3.24139	16.588	0.921789	-0.402599	3.57095	3.5682	TRUE	0.0316722	1	conserved Plasmodium protein, unknown function
PFIT_1366600	88.6276	70.4795	166.925	186.812	128.211	179.496	143.634	176.827	166.652	74.2579	78.2179	103.018	61.5865	79.27	7.00748	0.389992	-1.08271	4.12829	TRUE	0.0319982	1	ribosome biogenesis protein MRT4, putative
PFIT_0615600	41.1159	12.8145	8.49293	9.36125	17.9461	17.2364	11.0488	7.36778	11.8843	45.9227	39.109	63.5275	22.6897	42.8122	4.15388	-0.521486	1.80278	6.01259	TRUE	0.0320049	1	conserved Plasmodium protein, unknown function
PFIT_1106700	9.59371	9.9668	9.26502	9.63658	9.61553	24.9631	66.2928	35.3653	42.207	6.83954	13.9675	17.1696	3.24139	10.3045	3.26405	2.02923	-1.91471	2.60926	TRUE	0.032008	1	conserved Plasmodium membrane protein, unknown function
PFIT_1112600	23.7559	7.83106	7.2576	9.91191	12.1891	3.56615	0	1.47356	1.6799	7.81662	22.348	22.3205	12.9656	16.3627	3.60398	-2.33432	2.75008	2.73171	TRUE	0.0320704	1	peptidyl-prolyl cis-trans isomerase, putative
PFIT_1205700	17.8169	2.84766	4.78692	5.91961	7.84277	1.18872	0	0	0.396239	8.7937	5.587	8.5848	16.207	9.79311	2.96979	-3.51818	3.82497	2.936	TRUE	0.0321551	1	haloacid dehalogenase hydrolase, putative
PFIT_1113900	1039.32	1316.33	1313.62	1639.73	1327.25	1733.15	1668.37	1978.98	1793.5	855.92	1089.46	873.932	1102.07	980.347	10.3744	0.435397	-0.87369	1.27607	TRUE	0.032272	1	protein tyrosine phosphatase
PFIT_1208100	33.8064	27.7647	22.3905	17.7588	25.4301	70.1343	33.1464	27.9975	43.7594	137.768	92.1854	133.923	87.5176	112.848	4.65981	0.870383	1.2965	3.26603	TRUE	0.0323456	1	conserved Plasmodium protein, unknown function
PFIT_0405000	524	799.48	376.468	325.028	506.244	707.881	1016.49	856.136	860.169	317.55	402.264	403.485	713.106	459.101	8.98201	0.759439	-0.903772	6.42865	TRUE	0.0323806	1	cytosolic glyoxalase II
PFIT_1342600	586.587	471.287	741.356	727.7	631.732	400.003	541.391	648.364	529.919	302.894	326.839	278.147	210.691	279.643	9.30381	-0.256725	-0.917528	2.34622	TRUE	0.0327109	1	DNA repair protein RAD5, putative (RAD5)
PFIT_0812600	9.59371	3.55957	2.31625	3.5793	4.76221	1.78308	0	0	0.594359	13.6791	13.9675	8.5848	12.9656	12.2992	2.24123	-2.27134	3.64785	2.40744	TRUE	0.0329228	1	RuvB-like protein 1 (RUVB1)
PFIT_1444800	84.9729	9.9668	11.8901	15.2809	30.5277	18.4251	0	2.94711	7.12408	57.6476	30.7285	60.0936	25.9311	43.6002	4.92905	-1.72753	2.25767	8.72711	TRUE	0.0330681	1	conserved Plasmodium protein, unknown function
PFIT_0604400	32.4359	2.84766	3.08834	2.47798	10.2125	1.18872	0	2.94711	1.37861	26.3811	11.174	54.9427	3.24139	23.9348	3.34597	-2.55253	3.80538	6.05745	TRUE	0.0330763	1	cyclin dependent kinase binding protein, putative
PFIT_0929200	455.016	506.883	558.68	666.163	546.686	570.584	861.806	797.193	743.194	354.679	438.579	386.316	401.933	395.377	9.095	0.435246	-0.904506	1.32576	TRUE	0.0331156	1	conserved Plasmodium protein, unknown function
PFIT_1145700	37.918	7.11914	14.0519	21.8888	20.2445	9.50974	11.0488	19.1562	13.2382	54.7163	39.109	60.0936	25.9311	44.9625	4.34334	-0.586171	1.75038	4.75902	TRUE	0.033121	1	conserved Plasmodium protein, unknown function
PFIT_1230500	232.533	505.459	323.349	401.295	365.659	172.364	187.829	244.61	201.601	388.877	371.535	377.731	453.795	397.985	8.51371	-0.852412	0.974367	2.64602	TRUE	0.0332937	1	conserved Plasmodium protein, unknown function
PFIT_0111500	0.456844	4.9834	3.39717	3.71697	3.1386	7.1323	0	4.42067	3.85099	41.0373	19.5545	30.9053	16.207	26.926	1.64471	0.704477	2.42302	4.02043	TRUE	0.0334944	1	surface-associated interspersed protein 1.1 (SURFIN 1.1) (SURF1.1)
PFIT_0915200	204.666	217.846	175.109	154.736	188.089	282.32	320.415	374.283	325.673	170.989	145.262	169.979	175.035	165.316	7.55391	0.793484	-0.977463	0.783647	TRUE	0.0335386	1	ubiquitin conjugating enzyme, putative
PFIT_1469500	277.761	72.6152	76.8996	201.267	157.136	9.50974	22.0976	13.262	14.9564	48.8539	67.0439	61.8105	45.3795	55.772	7.29617	-3.565	2.06992	3.01853	TRUE	0.0335639	1	zinc finger protein, putative
PFIT_1324600	676.128	79.0225	55.4357	97.7425	227.082	8.91538	0	17.6827	8.86601	186.622	128.501	164.828	74.552	138.626	7.82686	-4.51667	3.80628	3.86617	TRUE	0.0337104	1	conserved Plasmodium protein, unknown function
Pf_M7661101600	4.11159	7.11914	0.617668	1.51432	3.34068	3.56615	0	0	1.18872	12.702	22.348	24.0374	6.48279	16.3926	1.67276	-0.795845	3.16394	5.62594	TRUE	0.0337845	1	unspecified product
PFIT_1312100	721.813	1161.13	885.581	1093.06	965.397	650.823	563.488	635.102	616.471	1133.41	1243.11	1033.61	1218.76	1157.22	9.91489	-0.642518	0.903692	1.20349	TRUE	0.0338896	1	eukaryotic translation initation factor 4 gamma, putative
PFIT_0623500	2360.51	3990.99	3976.39	4510.75	3709.66	1883.52	1977.73	1721.11	1860.79	3548.75	3818.71	2915.4	3384.01	3416.72	11.8571	-0.99653	0.877737	2.06147	TRUE	0.0339717	1	SNF2 helicase, putative
PFIT_0732300	18.7306	31.3242	21.464	22.8525	23.5928	16.642	0	11.7884	9.47683	33.2206	44.696	22.3205	64.8279	41.2662	4.55594	-0.952761	1.74233	3.72554	TRUE	0.0340418	1	Plasmodium exported protein (PHISTa), unknown function
PFIT_1441600	117.409	7.83106	8.49293	16.3822	37.5287	1.78308	0	2.94711	1.57673	36.1519	33.522	37.7731	12.9656	30.1031	5.22872	-4.22678	3.91586	3.93693	TRUE	0.0341808	1	conserved Plasmodium protein, unknown function
PFIT_1461900	1014.19	862.84	1379.72	1313.6	1142.59	2533.16	1812	2235.38	2193.51	1160.77	1039.18	1310.04	1332.21	1210.55	10.1585	0.94336	-0.860469	1.74404	TRUE	0.0343098	1	60S ribosomal protein L27, putative
PFIT_1338100	85.8866	9.25488	17.1403	18.4472	32.6822	2.37743	0	13.262	5.21314	42.9914	16.761	48.0749	29.1725	34.2499	5.02896	-2.38223	2.46339	7.03656	TRUE	0.0343708	1	serine/threonine protein kinase, putative
PFIT_1232500	74.9223	11.3906	13.2799	30.6994	32.5731	10.6985	11.0488	8.84133	10.1962	39.0831	25.1415	78.9801	25.9311	42.284	5.02489	-1.69821	2.08844	5.60676	TRUE	0.0343837	1	conserved Plasmodium protein, unknown function
PFIT_0501200.1	1069.01	684.861	1461.56	1683.37	1224.7	849.338	1513.68	1243.68	1202.23	642.917	589.428	688.501	690.417	652.816	10.2588	-0.0349755	-0.873301	4.49035	TRUE	0.0343962	1	heat shock protein 40, type II
PFIT_1477100	6.85265	12.1025	27.6406	23.9538	17.6374	73.7005	44.1952	50.1009	55.9988	23.4499	22.348	24.0374	6.48279	19.0795	4.15898	1.68667	-1.5558	4.71536	TRUE	0.0344429	1	conserved Plasmodium protein, unknown function
PFIT_0609700	2051.23	1679.41	2619.68	2911.76	2315.52	2078.47	2552.27	2614.09	2414.94	1232.09	1500.11	1136.63	1468.35	1334.3	11.1773	0.0594656	-0.855625	1.95519	TRUE	0.0345111	1	transketolase
PFIT_1112900	243.041	91.125	64.7007	122.522	130.347	50.5205	55.244	27.9975	44.5873	160.241	94.9789	149.375	55.1037	114.925	7.02533	-1.59464	1.42627	6.01895	TRUE	0.0346382	1	conserved Plasmodium protein, unknown function
PFIT_1457000	7.76634	1.42383	3.39717	4.26763	4.21374	2.37743	0	0	0.792478	19.5416	19.5545	8.5848	6.48279	13.5409	2.08177	-1.73775	3.42798	3.34728	TRUE	0.0347927	1	LCCL domain-containing protein
PFIT_0306600	146.19	88.9893	123.225	99.1191	114.381	192.572	187.829	213.666	198.022	91.8453	78.2179	101.301	113.449	96.2031	6.8383	0.796133	-1.04827	1.16993	TRUE	0.03484	1	membrane magnesium transporter, putative
PFIT_0825500	3208.87	2478.17	3608.11	3856.84	3288	2468.37	3878.13	4288.05	3544.85	1923.87	1969.42	1893.81	2080.97	1967.02	11.6831	0.107224	-0.848689	2.07122	TRUE	0.0348749	1	protein transport protein Sec23
PFIT_1018700	5.48212	2.13574	1.08092	1.78965	2.62211	0	0	0	0	4.88539	5.587	1.71696	9.72418	5.47838	1.37823	-31.0199	32.0666	1.0072	TRUE	0.0351427	1	conserved Plasmodium protein, unknown function
PFIT_0828200	15.5327	9.9668	6.79434	4.95596	9.31244	34.4728	55.244	17.6827	35.7998	7.81662	5.587	10.3018	9.72418	8.35739	3.20276	1.86366	-2.00043	2.358	TRUE	0.0351566	1	conserved protein, unknown function
PF_apicoplast_genome_102800	0	0	0.154417	0	0.0386042	0	0	0	0	3.90831	2.7935	17.1696	3.24139	6.7782	-4.2427	-25.3989	32.4194	1.92514	TRUE	0.0353359	1	apicoplast ribosomal protein S11
PFIT_1014400	968.051	155.909	84.9293	171.393	345.071	9.50974	11.0488	7.36778	9.30877	183.691	150.849	121.904	119.932	144.094	8.43062	-5.24428	3.98504	1.95622	TRUE	0.0355251	1	conserved Plasmodium protein, unknown function
PFIT_0901100	0	0	0.308834	0.412996	0.180458	0.594359	0	0	0.19812	9.77078	11.174	5.15088	16.207	10.5757	-2.12737	0.613178	4.902	2.26949	TRUE	0.0355369	1	rifin (RIF)
PFIT_bin05800	0	0.711914	1.69859	1.23899	0.912372	2.37743	0	4.42067	2.26603	34.1977	5.587	30.9053	12.9656	20.9139	-0.0145577	1.54506	2.88514	5.04186	TRUE	0.0355468	1	stevor
PFIT_1218000	454.559	258.425	514.208	681.719	477.228	307.878	441.952	458.276	402.702	236.453	237.447	187.149	181.518	210.642	8.89991	-0.254599	-0.924907	4.01529	TRUE	0.0355574	1	adaptor protein subunit, putative
PFIT_1346000	0.456844	0.711914	0.463251	0.688327	0.580084	0	0	0	0	5.86247	2.7935	13.7357	3.24139	6.40826	-0.794099	-30.2902	33.7857	0.552685	TRUE	0.0357512	1	6-cysteine protein
PFIT_1238500	1761.59	759.612	1622.3	1841.83	1496.33	1092.43	1248.51	1380.72	1240.56	721.083	617.363	767.481	622.347	682.069	10.5476	-0.271302	-0.861491	3.72271	TRUE	0.0360385	1	acyl-CoA synthetase (ACS11)
PFIT_1247300	75.836	39.8672	93.1134	66.3547	68.7928	99.2579	154.683	89.8869	114.609	49.831	41.9025	61.8105	38.8967	48.1102	6.10869	0.680387	-1.18868	2.61778	TRUE	0.036057	1	conserved Plasmodium protein, unknown function
PFIT_1319600	52.0802	51.2578	22.8537	20.7875	36.7448	34.4728	22.0976	23.5769	26.7158	98.6848	78.2179	279.864	71.3106	132.019	5.19505	-0.422758	2.27555	2.75998	TRUE	0.0362993	1	type I signal peptidase
PFIT_1446600	1001.4	2041.06	1232.71	1496.42	1442.9	2004.77	1193.27	1430.82	1542.95	2088.99	2891.27	2419.2	3925.33	2831.2	10.4945	0.102386	0.869554	4.7529	TRUE	0.0365155	1	protein serine/threonine kinase-1
PFIT_1307800	17.8169	9.25488	6.02226	8.53526	10.4073	22.5856	0	2.94711	8.51091	41.0373	44.696	39.4901	35.6553	40.2197	3.36826	0.125952	1.83673	5.95512	TRUE	0.036538	1	conserved Plasmodium protein, unknown function
PFIT_0727900	37.918	24.917	79.2159	89.0695	57.7801	53.4923	66.2928	81.0455	66.9435	26.3811	22.348	30.9053	25.9311	26.3914	5.86188	0.199738	-1.33258	4.02311	TRUE	0.036649	1	signal recognition particle SRP9
PFIT_1321100	281.416	116.754	314.702	396.339	277.303	297.179	298.317	350.706	315.401	158.287	164.816	166.545	165.311	163.74	8.11793	0.186853	-0.950121	4.61656	TRUE	0.0367539	1	conserved Plasmodium protein, unknown function
PFIT_0302500	54.3644	16.374	9.57385	12.3899	23.1755	28.5292	0	0	9.50974	55.6934	39.109	61.8105	16.207	43.205	4.52611	-0.869334	1.79635	16.408	TRUE	0.0368605	1	ABC transporter, (TAP family), putative
PFIT_0319400	134.769	17.7979	21.1551	29.4604	50.7956	5.34923	22.0976	16.2091	14.552	54.7163	50.283	58.3766	61.5865	56.2406	5.66492	-1.99868	2.14681	6.07937	TRUE	0.0368753	1	kinesin-8, putative
PFIT_0911800	47.0549	3.55957	6.48551	7.29627	16.0991	2.37743	0	2.94711	1.77485	20.5186	25.1415	18.8866	6.48279	17.7574	4.00516	-2.77867	2.93532	5.43421	TRUE	0.0369805	1	conserved Plasmodium protein, unknown function
PFIT_1312700	170.859	34.1719	17.4491	49.0089	67.8723	4.16051	11.0488	5.89422	7.03451	58.6247	22.348	51.5088	42.1381	43.6549	6.08377	-3.49434	2.86508	3.56689	TRUE	0.0370086	1	conserved Plasmodium membrane protein, unknown function
PFIT_1214300	19.1874	8.54297	14.3608	5.91961	12.0027	33.2841	88.3903	35.3653	52.3466	14.6562	8.38049	17.1696	19.4484	14.9137	3.58283	2.00363	-1.68733	3.55399	TRUE	0.0372598	1	conserved Plasmodium protein, unknown function
PFIT_0701300	942.011	7588.29	1427.28	1286.76	2811.08	2231.82	1557.88	1531.02	1773.57	5134.54	9291.17	3715.5	19133.9	9318.79	11.4568	-0.663953	2.39299	5.23684	TRUE	0.0373209	1	conserved Plasmodium protein, unknown function
PFIT_0203500	531.766	479.83	464.177	533.867	502.41	788.714	751.318	904.763	814.932	387.9	304.491	564.88	518.623	443.973	8.97276	0.700512	-0.879014	1.77962	TRUE	0.0373236	1	conserved Plasmodium protein, unknown function
PFIT_1214900	25.5832	40.5791	10.6548	8.53526	21.3381	133.731	77.3415	29.4711	80.1811	21.4957	27.935	36.0561	16.207	25.4234	4.39523	1.94122	-1.66086	5.99799	TRUE	0.037561	1	10 kDa chaperonin
PFIT_1116900	837.394	123.161	174.8	461.317	399.168	35.0672	22.0976	20.6298	25.9315	201.278	125.707	147.658	123.173	149.454	8.64091	-3.91774	2.50214	2.69265	TRUE	0.0377129	1	serine esterase, putative
PFIT_1317800	11.8779	1.42383	3.08834	2.20265	4.64819	0.594359	0	0	0.19812	11.7249	13.9675	6.86784	0	8.14006	2.21183	-3.70483	4.54235	4.44705	TRUE	0.0377359	1	conserved Plasmodium protein, unknown function
PFIT_bin09300	70.8108	42.7149	69.642	81.2226	66.0976	51.7092	33.1464	50.1009	44.9855	116.272	114.533	108.168	97.2418	109.054	6.05072	-0.490817	1.21115	1.28919	TRUE	0.0377845	1	alpha/beta hydrolase, putative
PFIT_0926000	2026.56	1754.87	3458.17	3550.12	2697.43	2411.91	2419.69	2782.07	2537.89	1551.6	1441.44	1292.87	1390.56	1419.12	11.3976	-0.0876777	-0.839029	3.08603	TRUE	0.0377883	1	conserved Plasmodium protein, unknown function
PFIT_0628300	108.729	128.145	36.288	33.728	76.7223	369.097	187.829	178.3	245.075	137.768	103.359	142.508	103.725	121.84	6.24913	1.7119	-1.02527	9.52111	TRUE	0.0379745	1	RNA binding protein, putative
PFIT_0918300	169.489	96.1084	158.586	97.0541	130.309	174.147	110.488	219.56	168.065	66.4413	94.9789	58.3766	119.932	84.9321	7.02652	0.405031	-1.04169	3.96	TRUE	0.0379989	1	50S ribosomal protein L3, apicoplast, putative
PFIT_1353000	517.147	463.456	394.535	377.203	438.085	568.207	673.976	602.684	614.956	302.894	293.317	327.939	398.691	330.71	8.77457	0.484904	-0.891845	0.907587	TRUE	0.0380125	1	proteasome subunit, putative
PFIT_1315100	921.453	620.789	1206.3	1407.49	1039.01	1399.12	1138.03	1028.54	1188.56	702.519	653.678	588.917	683.934	657.262	10.0217	0.194937	-0.856278	3.0955	TRUE	0.0380694	1	exportin 1-like protein, putative
PFIT_0537600	11.4211	34.1719	16.9859	12.2522	18.7078	19.0195	0	7.36778	8.79575	34.1977	30.7285	39.4901	51.8623	39.0696	4.21086	-0.689909	1.76025	4.74595	TRUE	0.0380857	1	B_ITvar25 - erythrocyte membrane protein 1, PfEMP1, putative
PFIT_1351400	428.519	286.901	585.24	578.333	469.748	506.988	906.001	677.835	696.941	373.244	324.046	454.994	340.346	373.157	8.87704	0.553912	-0.885564	3.69211	TRUE	0.0381559	1	conserved Plasmodium protein, unknown function
PFIT_0910300	860.693	754.629	812.851	709.665	784.46	833.291	1104.88	979.914	972.695	495.378	569.874	545.993	518.623	532.467	9.61552	0.305539	-0.86493	0.500576	TRUE	0.038238	1	Ran-binding protein, putative
PFIT_1113600	23.7559	20.6455	24.5523	18.5848	21.8846	16.642	11.0488	11.7884	13.1598	52.7622	41.9025	46.3579	35.6553	44.1695	4.45194	-0.661104	1.68335	0.48028	TRUE	0.0382488	1	conserved Plasmodium protein, unknown function
PFIT_0418100	72.1813	25.6289	91.2604	94.9892	71.0149	82.0215	121.537	125.252	109.603	59.6017	50.283	53.2257	25.9311	47.2604	6.1577	0.598541	-1.17165	5.51665	TRUE	0.0382672	1	conserved Plasmodium membrane protein, unknown function
PFIT_0307000	1146.68	976.746	1205.22	966.136	1073.7	2071.34	1679.42	1634.17	1794.98	1034.73	793.353	1298.02	868.693	998.698	10.0684	0.742742	-0.846121	1.55742	TRUE	0.0382937	1	40S ribosomal protein S12, putative
PFIT_0928400	221.112	206.455	312.849	264.593	251.252	273.999	320.415	271.134	288.516	167.08	170.403	151.092	100.483	147.265	7.97418	0.188553	-0.954831	1.65185	TRUE	0.0383847	1	conserved Plasmodium protein, unknown function
PFIT_1013100	327.557	48.4102	39.6851	50.3856	116.509	37.4446	11.0488	0	16.1645	146.562	72.6309	120.187	90.759	107.535	6.86362	-2.76306	2.65078	9.36635	TRUE	0.0384529	1	conserved Plasmodium protein, unknown function
PFIT_1243000	872.114	627.908	1051.89	892.623	861.133	1121.55	1314.81	1370.41	1268.92	711.313	631.33	805.254	654.761	700.665	9.75054	0.557668	-0.854839	1.3671	TRUE	0.0384835	1	rab specific GDP dissociation inhibitor
PFIT_1311100	947.95	772.427	980.084	754.131	863.648	1554.84	1756.76	1640.07	1650.56	945.811	804.527	1004.42	907.59	915.587	9.75438	0.932986	-0.848342	0.637851	TRUE	0.0385782	1	vacuolar ATP synthase subunit a
PFIT_0317400	77.6634	79.0225	102.533	90.9969	87.5539	120.06	209.927	137.041	155.676	73.2808	72.6309	92.7158	42.1381	70.1914	6.45387	0.783078	-1.09097	2.23394	TRUE	0.0385797	1	conserved Plasmodium protein, unknown function
PFIT_0819500	164.464	277.647	85.0837	75.4407	150.659	445.769	209.927	249.031	301.576	137.768	145.262	164.828	162.07	152.482	7.22873	1.03239	-1.01002	7.674	TRUE	0.0386467	1	ClpB protein, putative
PFIT_0511500	8.22318	7.11914	2.93392	3.9923	5.56714	5.34923	0	2.94711	2.76545	28.3353	22.348	22.3205	12.9656	21.4923	2.4536	-0.547398	2.53426	1.91319	TRUE	0.0387152	1	conserved Plasmodium protein, unknown function
PFIT_1474500	141.622	32.7481	46.9427	136.289	89.4003	7.1323	11.0488	16.2091	11.4634	60.5788	44.696	37.7731	22.6897	41.4344	6.48374	-2.98413	1.88855	4.61091	TRUE	0.0389126	1	conserved Plasmodium protein, unknown function
PFIT_0726000	67.6128	23.4932	13.4343	13.7665	29.5767	30.3123	11.0488	2.94711	14.7694	59.6017	36.3155	66.9614	29.1725	48.0128	4.87657	-0.838188	1.56622	11.1905	TRUE	0.0390037	1	conserved Plasmodium protein, unknown function
PFIT_1120800	289.182	773.139	462.788	581.361	526.617	263.895	287.269	303.552	284.905	540.324	575.461	432.674	602.899	537.839	9.04004	-0.887248	0.917101	3.80727	TRUE	0.0391042	1	conserved Plasmodium protein, unknown function
PFIT_1209100.2	24.6696	8.54297	6.48551	14.8679	13.6415	1.78308	0	1.47356	1.08554	22.4728	8.38049	13.7357	0	11.1472	3.7688	-3.16848	2.95008	5.34385	TRUE	0.0391767	1	cGMP-specific phosphodiesterase
PFIT_0805700	2.74106	1.42383	1.54417	1.51432	1.80584	1.78308	0	0	0.594359	12.702	25.1415	6.86784	6.48279	12.7985	0.846136	-0.898747	3.72509	2.29242	TRUE	0.0392757	1	conserved Plasmodium protein, unknown function
PFIT_1132100	5.02528	7.83106	1.853	3.71697	4.60658	14.2646	11.0488	4.42067	9.91135	51.7851	33.522	29.1883	38.8967	38.348	2.14771	1.16114	1.95863	3.02526	TRUE	0.0393038	1	conserved Plasmodium protein, unknown function
PFIT_1306700	25.5832	2.84766	15.2873	44.3283	22.0116	0.594359	0	1.47356	0.689305	8.7937	25.1415	3.43392	0	9.34227	4.46724	-4.67273	3.41702	7.61652	TRUE	0.0395191	1	conserved Plasmodium protein, unknown function
PFIT_0322600	33.8064	17.7979	6.33109	8.81059	16.6865	16.642	11.0488	4.42067	10.7038	41.0373	39.109	34.3392	38.8967	38.3455	4.04346	-0.584249	1.80204	5.1138	TRUE	0.0396461	1	iron-sulfur cluster assembly accessory protein, putative
PFIT_1450200	18.7306	4.27149	6.94876	10.0496	10.0001	1.18872	0	0	0.396239	11.7249	16.761	1.71696	3.24139	8.36107	3.32341	-3.8666	3.61182	3.92712	TRUE	0.0399491	1	gamete egress and sporozoite traversal protein, putative (GEST)
PFIT_1434200	72.6381	37.0195	48.4869	41.8503	49.9987	130.759	209.927	175.353	172.013	97.7078	39.109	97.8667	81.0348	78.9296	5.64387	1.75569	-1.08376	3.74668	TRUE	0.0400615	1	ribosome biogenesis protein, NOP10-like
PFIT_1142600	0.456844	0	1.23534	1.37665	0.767208	0	0	1.47356	0.491185	14.6562	8.38049	18.8866	3.24139	11.2912	-0.253595	-0.66648	4.4431	4.01017	TRUE	0.0401493	1	inner membrane complex protein 1b, putative
PFIT_1026800	140.708	116.754	199.97	146.338	150.943	243.093	276.22	328.603	282.638	131.905	108.946	211.186	126.414	144.613	7.23987	0.903522	-0.962208	2.58058	TRUE	0.0403211	1	DNA-directed RNA polymerase II, putative
PFIT_1361600	3.65475	1.42383	2.93392	3.5793	2.89795	0.594359	0	0	0.19812	8.7937	0	22.3205	3.24139	8.58889	1.54783	-3.0538	4.64786	3.84964	TRUE	0.0403218	1	conserved Plasmodium protein, unknown function
PFIT_1355100	23.299	17.7979	13.5887	10.1872	16.2182	10.1041	22.0976	11.7884	14.6634	57.6476	30.7285	58.3766	22.6897	42.3606	4.00948	-0.344374	1.76244	2.63701	TRUE	0.0404484	1	conserved Plasmodium protein, unknown function
PFIT_0214100	90.455	42.7149	57.7519	113.023	75.9863	19.0195	55.244	67.7835	47.349	24.4269	13.9675	8.5848	22.6897	17.4172	6.25085	-0.744185	-1.37609	6.16329	TRUE	0.0408977	1	conserved Plasmodium protein, unknown function
PFIT_1104500	401.565	294.021	414.609	374.725	371.23	536.111	574.537	518.691	543.113	275.536	254.208	300.468	343.588	293.45	8.53676	0.545294	-0.886339	0.809362	TRUE	0.0411614	1	casein kinase II beta chain
PFIT_0422100	79.0339	32.7481	64.2374	105.039	70.2645	10.6985	0	5.89422	5.53089	21.4957	30.7285	25.7544	16.207	23.5464	6.13879	-3.21011	1.63051	4.11502	TRUE	0.0413072	1	probable protein, unknown function
PFIT_0606700	36.0906	15.6621	17.9124	42.1256	27.9477	6.53794	0	0	2.17931	19.5416	19.5545	12.0187	9.72418	15.2097	4.80828	-3.05075	2.18469	6.00092	TRUE	0.0414176	1	GTP-binding protein, putative
PFIT_1306100	351.313	311.107	354.85	377.892	348.79	400.003	441.952	574.687	472.214	245.246	240.241	259.261	275.518	255.067	8.44662	0.439442	-0.892104	0.659171	TRUE	0.0416884	1	U1 small nuclear ribonucleoprotein a, putative
PFIT_0829600	0	1.42383	0	0.275331	0.42479	2.97179	0	0	0.990598	21.4957	11.174	22.3205	6.48279	15.3682	-1.67088	2.28227	3.35373	6.96524	TRUE	0.0416944	1	small nucleolar RNA snoR05
PFIT_1231600	3457.85	3217.14	4801.59	3642.08	3779.67	4580.13	5734.32	6093.15	5469.2	3253.67	3500.25	2989.23	2683.87	3106.76	11.8841	0.532596	-0.815432	1.3388	TRUE	0.0417608	1	asparagine-rich protein, putative
PFIT_0617900.2	287.811	342.431	309.452	278.773	304.617	208.026	276.22	294.711	259.652	535.439	365.948	520.239	531.588	488.303	8.25043	-0.238493	0.920682	1.20188	TRUE	0.041887	1	conserved Plasmodium protein, unknown function
PFIT_1018800	115.125	90.4131	98.8268	86.5916	97.739	63.5964	220.976	125.252	136.608	76.2121	67.0439	68.6784	22.6897	58.656	6.61061	0.389286	-1.10119	6.25231	TRUE	0.0418942	1	zinc finger protein, putative
PFIT_0624500	831.455	897.012	1243.67	1044.05	1004.05	1087.08	1524.73	1616.49	1409.44	762.121	709.548	964.931	713.106	787.427	9.9719	0.486634	-0.836805	1.79168	TRUE	0.0419093	1	poly(A) polymerase PAP, putative
PFIT_0404200	58.0191	48.4102	68.8699	63.3261	59.6563	80.2384	99.4391	79.572	86.4165	37.129	41.9025	22.3205	45.3795	36.6828	5.90126	0.506889	-1.22656	1.23902	TRUE	0.0421538	1	conserved Plasmodium protein, unknown function
PFIT_1414600	7.76634	0.711914	0.772085	3.02864	3.06974	1.78308	0	5.89422	2.5591	26.3811	11.174	27.4713	16.207	20.3083	1.61013	0.0538387	2.6977	5.15737	TRUE	0.042185	1	conserved Plasmodium protein, unknown function
PFIT_1319900	348.115	42.0029	26.0965	57.2688	118.371	8.91538	11.0488	4.42067	8.12828	93.7995	94.9789	78.9801	55.1037	80.7155	6.88672	-3.94259	3.39179	3.07955	TRUE	0.0422515	1	conserved Plasmodium protein, unknown function
PFIT_0217500	30.6085	4.9834	2.62509	3.44164	10.4147	0	0	0	0	3.90831	2.7935	8.5848	0	3.82165	3.37594	-31.5749	30.1875	3.31249	TRUE	0.0422606	1	conserved Plasmodium membrane protein, unknown function
PFIT_1353900	0.913687	0.711914	3.08834	2.34031	1.76356	2.37743	0	2.94711	1.77485	35.1748	8.38049	32.6222	3.24139	19.8547	0.883124	0.327179	3.13413	3.56279	TRUE	0.042277	1	conserved Plasmodium protein, unknown function
PF_apicoplast_genome_105800	0	0	0	0	0	0	0	0	0	8.7937	2.7935	10.3018	3.24139	6.28259	-35.4126	2.88559	35.2039	0.346237	TRUE	0.0425967	1	unspecified product
PFIT_1002500	54.8212	37.7315	62.23	52.4505	51.8083	58.8415	88.3903	76.6249	74.6189	35.1748	27.935	32.6222	22.6897	29.6054	5.6984	0.487677	-1.27897	1.01749	TRUE	0.0427051	1	conserved Plasmodium protein, unknown function
PFIT_1115900	7.76634	54.1055	37.3689	46.9439	36.5462	57.0584	110.488	72.2042	79.9169	35.1748	36.3155	25.7544	25.9311	30.7939	5.19102	1.06322	-1.30439	6.71506	TRUE	0.0429527	1	conserved Plasmodium protein, unknown function
PFIT_0921000	264.969	158.757	314.702	322.688	265.279	279.943	254.122	315.341	283.135	150.47	142.468	152.809	152.345	149.523	8.05325	0.10063	-0.929279	1.93747	TRUE	0.0429803	1	U4/U6 snRNA-associated-splicing factor, putative
Pf_M7661101400	0	0	0	0.137665	0.0344164	0	0	0	0	13.6791	2.7935	5.15088	3.24139	6.21621	-4.33185	-25.3098	32.3129	1.50881	TRUE	0.0429901	1	unspecified product
PFIT_1013600	647.804	132.416	182.366	519.136	370.431	11.2928	22.0976	33.8918	22.4274	125.066	108.946	82.414	87.5176	100.986	8.53324	-4.05682	2.18297	3.10627	TRUE	0.0430523	1	conserved Plasmodium protein, unknown function
PFIT_1014800	338.978	355.245	423.566	412.446	382.559	517.686	541.391	595.316	551.465	277.49	318.459	290.166	317.656	300.943	8.58001	0.52772	-0.875966	0.39686	TRUE	0.0430846	1	methionine aminopeptidase 1b, putative
PFIT_1406000	148.474	111.771	169.704	172.495	150.611	98.6635	154.683	129.673	127.673	71.3267	64.2504	56.6597	45.3795	59.4041	7.2365	-0.274685	-1.05829	1.48435	TRUE	0.0432015	1	conserved Plasmodium protein, unknown function
PFIT_0201900.2	12.7916	22.0693	11.118	8.12226	13.5253	14.2646	0	7.36778	7.21079	34.1977	19.5545	51.5088	29.1725	33.6084	3.74033	-0.510447	1.85314	3.71295	TRUE	0.0436476	1	conserved Plasmodium protein, unknown function
PFIT_1321700	158.982	20.6455	13.2799	28.0838	55.2477	4.75487	0	7.36778	4.04088	56.6705	16.761	87.5649	22.6897	45.9215	5.78684	-3.49773	3.24023	4.60702	TRUE	0.0436846	1	DHHC-type zinc finger protein, putative
PFIT_0623900.1	16.4464	0.711914	5.40459	9.08592	7.9122	1.78308	0	0	0.594359	15.6332	8.38049	15.4526	0	9.86659	2.99038	-3.01466	3.37856	7.09052	TRUE	0.0437038	1	sphingomyelin synthase 1, putative (SMS1)
PFIT_0822200	8.22318	7.11914	4.94134	4.26763	6.13782	10.6985	0	5.89422	5.53089	74.2579	22.348	185.432	35.6553	79.4232	2.6117	0.0933807	3.61013	2.43885	TRUE	0.043716	1	conserved Plasmodium protein, unknown function
PFIT_bin00100	3.1979	2.13574	4.16926	5.23129	3.68355	406.541	2287.1	3095.94	1929.86	402.556	340.807	365.712	427.864	384.235	1.90377	9.00994	-2.32788	2.09036	TRUE	0.0439392	1	stB_CS2var - erythrocyte membrane protein 1,, putative
PFIT_0410500	202.839	46.9863	34.8982	38.8217	80.8862	27.9349	11.0488	10.3149	16.4328	72.3037	78.2179	73.8292	64.8279	72.2947	6.33626	-2.19863	2.03867	4.43597	TRUE	0.0440043	1	DNA polymerase alpha
PFIT_1478200	0	2.13574	0	0	0.533936	2.97179	0	0	0.990598	17.5874	5.587	27.4713	9.72418	15.0925	-1.52683	2.13663	3.32727	10.7631	TRUE	0.0440237	1	Plasmodium exported protein (hyp6), unknown function
PFIT_0709700	162.636	163.028	182.058	171.944	169.917	118.277	88.3903	159.144	121.937	250.132	234.654	259.261	246.346	247.598	7.40912	-0.437534	0.98085	0.845119	TRUE	0.0440307	1	conserved Plasmodium protein, unknown function
PFIT_1011900	351.77	365.212	330.298	209.802	314.27	1788.43	784.464	638.049	1070.31	440.662	338.013	554.578	486.209	454.865	8.29538	1.77287	-1.23858	2.9909	TRUE	0.0441985	1	hypoxanthine-guanine phosphoribosyltransferase
PFIT_1144900	12.3348	13.5264	11.5813	16.7952	13.5594	7.1323	11.0488	13.262	10.481	43.9685	33.522	25.7544	42.1381	36.3457	3.76301	-0.422351	1.84337	0.848021	TRUE	0.0442599	1	conserved Plasmodium protein, unknown function
PFIT_0820900	173.144	582.346	338.945	246.421	335.214	108.768	287.269	279.975	225.337	395.716	547.526	279.864	486.209	427.329	8.38719	-0.60659	0.955768	9.46092	TRUE	0.0442887	1	conserved protein, unknown function
PFIT_1302200	57.5623	76.8867	25.4788	25.1928	46.2801	132.542	132.586	154.723	139.95	85.9828	64.2504	66.9614	42.1381	64.8332	5.5169	1.61726	-1.09852	5.21467	TRUE	0.0443787	1	conserved Plasmodium protein, unknown function
PFIT_1100900	205.58	166.588	234.868	241.603	212.16	133.731	121.537	137.041	130.769	254.04	206.719	367.429	200.966	257.289	7.73034	-0.688238	0.969399	1.93295	TRUE	0.0444912	1	Plasmodium exported protein (hyp5), unknown function
PFIT_0621200	26.0401	54.1055	68.0979	63.7391	52.9956	62.4077	132.586	111.99	102.328	60.5788	41.9025	51.5088	16.207	42.5493	5.73177	0.89517	-1.18052	5.69536	TRUE	0.0445708	1	vacuolar transporter chaperone, putative
PFIT_1220500	0.456844	0	0.154417	0.963658	0.39373	0.594359	0	4.42067	1.67167	17.5874	16.761	22.3205	12.9656	17.4086	-1.16139	2.16784	3.12215	3.54505	TRUE	0.0447535	1	conserved Plasmodium protein, unknown function
PFIT_1129300	92.7392	71.1914	68.0979	70.0717	75.5251	161.666	66.2928	120.832	116.263	63.51	53.0765	75.5462	32.4139	56.1367	6.23806	0.684953	-1.09301	2.93736	TRUE	0.0448741	1	geranylgeranyl pyrophosphate synthase, putative
PFIT_0619300	114.668	18.5098	28.2583	79.7083	60.286	6.53794	0	5.89422	4.14406	28.3353	39.109	18.8866	16.207	25.6344	5.91474	-3.48751	2.25399	4.32917	TRUE	0.0449182	1	merozoite surface protein 10
PFIT_1006800	158.068	22.0693	20.5375	52.7259	63.3501	4.75487	0	8.84133	4.53207	45.9227	47.4895	39.4901	16.207	37.2773	5.9848	-3.51841	2.75991	4.15072	TRUE	0.0449486	1	rhoGAP GTPase, putative
PFIT_1245800	9.13687	14.9502	22.3905	31.3877	19.4663	9.50974	44.1952	20.6298	24.7782	77.1891	27.935	85.848	38.8967	57.4672	4.29843	0.023966	1.54374	6.6763	TRUE	0.0449863	1	kinesin, putative
PFIT_0916800	3957.18	3983.16	4756.81	5339.49	4509.16	2788.14	5005.1	4631.38	4141.54	2294.18	2631.47	2101.56	2450.49	2369.43	12.1387	-0.124723	-0.803883	2.09635	TRUE	0.0451563	1	RNA-binding protein musashi, putative
PFIT_0410200	0	0	0	0	0	0	0	0	0	14.6562	2.7935	6.86784	0	6.07937	-33.9699	2.88559	33.7371	1.62052	TRUE	0.0451737	1	tRNA Glutamic acid
PFIT_0930200	1.37053	0	0.463251	1.65199	0.871442	0	0	0	0	9.77078	2.7935	3.43392	6.48279	5.62024	-0.156655	-29.485	32.1485	1.61073	TRUE	0.0452628	1	procollagen lysine 5-dioxygenase, putative
PFIT_0612800	998.203	127.433	107.937	210.353	360.982	16.0477	11.0488	17.6827	14.9264	210.072	150.849	135.64	168.552	166.278	8.49568	-4.56141	3.44351	2.09429	TRUE	0.045315	1	transcription factor with AP2 domain(s)
PFIT_1352500	421.667	467.016	239.655	222.467	337.701	373.257	364.61	268.187	335.351	620.444	544.732	719.406	586.692	617.819	8.39749	-0.0139519	0.888304	3.58767	TRUE	0.0453922	1	conserved Plasmodium protein, unknown function
PFIT_0905000	271.822	138.823	94.812	86.7292	148.047	231.205	187.829	153.25	190.762	98.6848	97.7724	84.131	106.966	96.8886	7.2069	0.373072	-0.984436	5.36028	TRUE	0.0454967	1	replication protein A1, small fragment
PFIT_1029400	404.763	316.802	352.379	356.003	357.487	347.105	541.391	486.273	458.256	206.163	284.937	192.299	307.932	247.833	8.4819	0.345711	-0.880348	1.85779	TRUE	0.0455404	1	transcription factor, putative
PFIT_0710800	574.709	1869.49	1388.52	916.852	1187.39	26.7461	33.1464	16.2091	25.3672	99.6619	86.5984	77.2632	81.0348	86.1396	10.2135	-5.61427	1.83091	1.83003	TRUE	0.0456524	1	erythrocyte membrane protein 1, PfEMP1
PFIT_1112800	35.6338	5.69531	27.4862	27.3954	24.0527	65.9738	77.3415	75.1513	72.8222	38.106	19.5545	37.7731	16.207	27.9101	4.60043	1.57474	-1.33312	5.77458	TRUE	0.0457457	1	conserved Plasmodium protein, unknown function
PFIT_1222500	2.28422	0	0.308834	0.137665	0.682679	0	0	0	0	8.7937	5.587	5.15088	3.24139	5.69324	-0.584049	-29.0576	32.17	2.22909	TRUE	0.0457885	1	conserved Plasmodium protein, unknown function
PFIT_0624800	0	0	0	0.275331	0.0688327	0	0	0	0	4.88539	11.174	5.15088	3.24139	6.11291	-3.43481	-26.2068	32.2478	1.82393	TRUE	0.0458096	1	conserved Plasmodium protein, unknown function
PFIT_0706800	158.525	133.128	247.376	240.364	194.848	275.188	220.976	331.55	275.905	167.08	131.294	163.111	123.173	146.165	7.60879	0.515844	-0.927034	2.4434	TRUE	0.045874	1	large ribosomal subunit processing protein, putative
PFIT_0415900	343.09	830.092	543.084	613.713	582.495	423.778	276.22	383.124	361.041	548.141	771.005	442.975	920.556	670.669	9.18562	-0.670543	0.871217	5.40977	TRUE	0.0459349	1	LETM1-like protein, putative
PFIT_1229700	197.356	217.846	180.668	209.389	201.315	160.477	110.488	106.096	125.687	276.513	237.447	228.356	256.07	249.596	7.6529	-0.654801	0.966148	0.828341	TRUE	0.0459718	1	conserved Plasmodium protein, unknown function
PFIT_1340500	0	0	0.308834	0.137665	0.111625	0	0	0	0	15.6332	0	44.6409	0	15.0685	-2.89983	-25.2991	32.1243	3.70465	TRUE	0.0459831	1	small nucleolar RNA snoR20
PFIT_1220100	89.9982	65.4961	89.7162	82.5993	81.9524	76.0779	66.2928	30.9447	57.7718	120.181	120.12	151.092	103.725	123.779	6.35839	-0.527579	1.12403	2.37207	TRUE	0.045991	1	debranching enzyme-associated ribonuclease, putative
PFIT_0920100	15.5327	2.13574	3.24276	4.95596	6.46678	1.78308	0	1.47356	1.08554	11.7249	13.9675	18.8866	6.48279	12.7654	2.68976	-2.10537	3.10198	2.68699	TRUE	0.0464317	1	long chain fatty acid elongation enzyme, putative
PFIT_0832700	103.247	118.178	83.694	71.8614	94.2449	52.8979	110.488	53.048	72.1446	220.82	142.468	144.225	51.8623	139.844	6.55505	-0.510906	1.09977	6.37864	TRUE	0.0467178	1	unspecified product
PFIT_1125100	73.5518	62.6484	56.0533	59.6091	62.9657	111.739	44.1952	76.6249	77.5198	41.0373	39.109	44.6409	16.207	35.2485	5.97541	0.37643	-1.18699	2.89433	TRUE	0.046822	1	conserved Plasmodium protein, unknown function
PFIT_1409100	964.854	1096.35	999.541	769.825	957.642	2491.55	2342.34	2540.41	2458.1	1417.74	1217.96	1648.28	1338.7	1405.67	9.9031	1.36087	-0.806522	0.859982	TRUE	0.046992	1	histo-aspartic protease
PFIT_0624000	4.11159	0	1.08092	2.34031	1.88321	0	0	0	0	6.83954	0	3.43392	9.72418	4.99941	0.924314	-29.1232	30.5202	3.30721	TRUE	0.047161	1	sphingomyelin synthase 2, putative (SMS2)
PFIT_0905500	58.0191	61.9365	78.4438	90.5839	72.2458	45.7656	88.3903	100.202	78.1192	223.751	162.023	147.658	103.725	159.289	6.17834	0.070453	1.07537	3.53483	TRUE	0.0472968	1	dynein heavy chain, putative
PFIT_0210500	11.8779	9.9668	4.94134	9.22358	9.00241	34.4728	0	5.89422	13.4557	68.3954	41.9025	60.0936	32.4139	50.7013	3.15618	0.943913	1.57931	6.98449	TRUE	0.0473138	1	conserved Plasmodium protein, unknown function
PFIT_0532300	1114.7	918.369	1511.43	1693.56	1309.52	1115.61	1392.15	1367.46	1291.74	790.456	768.212	631.841	742.279	733.197	10.3552	-0.0224034	-0.814828	2.08783	TRUE	0.0475152	1	beta adaptin protein, putative
PFIT_0608300	58.9328	93.9727	31.8099	29.0474	53.4407	65.9738	44.1952	19.1562	43.1084	96.7307	69.8374	103.018	129.656	99.8103	5.72698	-0.279928	1.19198	7.2077	TRUE	0.047601	1	mitochondrial cardiolipin synthase, putative
PFIT_1405600.1	4.11159	0	2.47067	3.44164	2.50597	1.18872	0	0	0.396239	16.6103	5.587	8.5848	9.72418	10.1266	1.35291	-1.94695	3.95403	3.86224	TRUE	0.0476937	1	adenylyl cyclase alpha
PFIT_1314700	97.3077	108.211	111.335	128.304	111.289	222.29	243.073	257.872	241.079	140.699	122.914	115.036	116.69	123.835	6.79917	1.11264	-0.956548	0.414407	TRUE	0.0477101	1	conserved Plasmodium protein, unknown function
PFIT_0400600	11.4211	19.2217	52.5018	79.2953	40.61	8.32102	22.0976	17.6827	16.0338	49.831	50.283	32.6222	32.4139	41.2875	5.35704	-1.53885	1.55507	7.60817	TRUE	0.0477383	1	acyl-CoA synthetase
PFIT_1424700	2333.1	4571.2	3775.18	3610.83	3572.58	2751.88	2088.22	2634.72	2491.61	4054.87	5207.08	3600.46	4700.02	4390.61	11.8027	-0.517533	0.814804	2.60455	TRUE	0.0479077	1	conserved Plasmodium protein, unknown function
PFIT_1473900	100.506	56.9531	40.7661	49.4219	61.9117	24.3687	55.244	26.524	35.3789	85.0058	69.8374	80.6971	64.8279	75.092	5.94874	-0.992712	1.28111	3.08683	TRUE	0.0479713	1	conserved Plasmodium protein, unknown function
PFIT_0729900	110.556	71.9033	122.144	157.352	115.489	57.6528	110.488	83.9926	84.0445	175.874	184.371	228.356	68.0692	164.167	6.85532	-0.535539	1.04789	5.89756	TRUE	0.0480573	1	unspecified product
PFIT_0628600	1665.19	1308.5	2289.39	2835.08	2024.54	1006.84	751.318	828.138	862.1	1634.65	1561.57	1577.89	1367.87	1535.49	10.9837	-1.2267	0.827804	2.97494	TRUE	0.0481237	1	SET domain protein, putative
PFIT_0936500	23049.6	55105	39962.6	32112.1	37557.3	16183.2	25721.6	31127.4	24344.1	37992.7	47101.2	28187.3	56905.9	42546.8	15.1968	-0.62564	0.80556	6.67484	TRUE	0.0481656	1	ring-exported protein 1 (REX1)
PFIT_1236200	2.28422	0	0.926502	1.23899	1.11243	0	0	0	0	6.83954	5.587	8.5848	0	5.25283	0.173084	-29.8147	32.0653	2.57316	TRUE	0.048885	1	conserved Plasmodium protein, unknown function
PFIT_0524100	7.3095	3.55957	5.86784	1.37665	4.52839	2.37743	0	2.94711	1.77485	22.4728	8.38049	24.0374	9.72418	16.1537	2.17266	-0.949573	2.81754	2.4464	TRUE	0.0489017	1	conserved Plasmodium protein, unknown function
PFIT_0629200	122.891	20.6455	24.3979	32.902	50.2091	20.2082	0	7.36778	9.19199	82.0745	25.1415	49.7918	35.6553	48.1658	5.64872	-2.14245	2.0975	6.33071	TRUE	0.0490385	1	DNA polymerase epsilon, catalytic subunit a, putative
PFIT_1438800	1.37053	0	2.31625	2.06498	1.43794	4.16051	0	0	1.38684	26.3811	13.9675	8.5848	16.207	16.2851	0.613387	0.444067	2.97906	5.34341	TRUE	0.0491471	1	conserved Plasmodium protein, unknown function
PFIT_1301800	411.616	249.17	470.045	423.597	388.607	419.617	475.098	617.42	504.045	297.032	307.285	327.939	181.518	278.443	8.60329	0.376306	-0.854568	3.22051	TRUE	0.049284	1	deoxyhypusine hydroxylase
PFIT_1333400	122.434	100.38	67.1714	55.3415	86.3317	110.551	198.878	154.723	154.717	96.7307	61.4569	68.6784	64.8279	72.9235	6.42727	0.807553	-1.03392	3.23503	TRUE	0.0493438	1	conserved Plasmodium protein, unknown function
PFIT_0617300	0.913687	0	1.08092	0.963658	0.739566	0.594359	0	0	0.19812	11.7249	5.587	15.4526	3.24139	9.00149	-0.355554	-1.17141	4.72376	2.32387	TRUE	0.0494208	1	conserved Plasmodium membrane protein, unknown function
PFIT_0501200.2	819.577	454.913	941.171	1205.12	855.196	648.445	1149.07	940.128	912.549	528.599	477.688	580.332	463.519	512.535	9.74095	0.0830198	-0.821292	4.65617	TRUE	0.0494306	1	heat shock protein 40, type II
PFIT_0612300	375.525	48.4102	51.5753	131.746	151.814	7.72666	0	10.3149	6.01385	76.2121	67.0439	61.8105	29.1725	58.5598	7.24605	-4.4204	3.04961	3.32668	TRUE	0.0494731	1	rhoptry protein (ROP14)
PFIT_0702900	394.713	360.229	503.399	422.495	420.209	275.188	320.415	353.653	316.419	621.421	522.384	726.274	437.588	576.917	8.71553	-0.412135	0.870995	1.56142	TRUE	0.0495356	1	conserved Plasmodium membrane protein, unknown function
PFIT_0509200	2.28422	0	0.617668	0.963658	0.966386	0.594359	0	0	0.19812	4.88539	8.38049	6.86784	16.207	9.08517	-0.0345864	-1.48828	4.68049	2.6995	TRUE	0.0495488	1	leucine-rich repeat protein
PFIT_0609600	74.0087	35.5957	84.0028	94.0255	71.9082	102.23	143.634	104.622	116.829	81.0974	53.0765	46.3579	29.1725	52.4261	6.17411	0.660231	-1.09451	4.34042	TRUE	0.0496279	1	conserved Plasmodium protein, unknown function
PFIT_1029100	3.65475	1.42383	1.08092	2.61564	2.19378	0.594359	0	2.94711	1.18049	17.5874	16.761	12.0187	9.72418	14.0228	1.13146	-0.611174	3.29747	1.6739	TRUE	0.0496591	1	conserved Plasmodium protein, unknown function
PFIT_0828700	2.28422	0.711914	1.23534	2.34031	1.64294	1.78308	0	4.42067	2.06791	10.7479	30.7285	22.3205	9.72418	18.3802	0.747283	0.630708	2.81605	2.15522	TRUE	0.0496775	1	conserved Plasmodium protein, unknown function
PFIT_1001800	404.763	650.69	964.179	1064.84	771.119	510.554	740.269	683.73	644.851	399.625	374.329	300.468	366.277	360.175	9.59158	-0.266558	-0.832362	4.51897	TRUE	0.0497034	1	tryptophan-rich antigen 3
PFIT_1129500	6.85265	2.13574	2.62509	2.47798	3.52287	2.37743	0	1.47356	1.28366	21.4957	11.174	15.4526	9.72418	14.4616	1.80975	-0.975236	3.04056	1.42129	TRUE	0.0497797	1	CCR4-NOT transcription complex subunit 2, putative
PFIT_0921900	245.782	238.491	279.031	286.757	262.515	351.86	386.708	414.069	384.212	159.264	217.893	214.62	246.346	209.531	8.03688	0.547833	-0.878785	0.83913	TRUE	0.0499527	1	nucleolar preribosomal assembly protein, putative
PFIT_1405800	6388.5	4586.15	7327.55	7160.94	6365.79	5731.4	6927.59	7295.57	6651.52	3645.48	4072.92	4086.36	3659.53	3866.07	12.6362	0.0629979	-0.782548	1.32261	TRUE	0.0501834	1	conserved Plasmodium protein, unknown function
PFIT_1402600	17.3601	43.4268	21.1551	17.7588	24.9252	21.3969	44.1952	36.8389	34.1437	13.6791	8.38049	13.7357	3.24139	9.75916	4.6295	0.392067	-1.66003	3.17845	TRUE	0.050244	1	hypothetical protein
PFIT_1244800	262.685	133.84	206.301	195.76	199.647	222.884	220.976	257.872	233.911	140.699	106.153	144.225	100.483	122.89	7.64221	0.232353	-0.925119	1.92674	TRUE	0.0504354	1	ADP-ribosylation factor GTPase-activating protein, putative
PFIT_1204500	59.3897	12.1025	24.7067	65.3911	40.3975	3.56615	0	2.94711	2.17109	11.7249	8.38049	27.4713	6.48279	13.5149	5.33991	-3.76298	2.21453	4.84614	TRUE	0.050482	1	probable protein, unknown function
PFIT_0522000	8.68003	2.84766	4.16926	6.74561	5.61064	4.16051	11.0488	4.42067	6.54332	43.9685	33.522	152.809	25.9311	64.0577	2.49196	0.0148964	3.49817	1.81333	TRUE	0.0507184	1	nucleotide binding protein, putative
PFIT_1460600	285.984	176.555	283.973	244.631	247.786	304.312	364.61	369.862	346.261	179.782	170.403	206.035	191.242	186.866	7.95397	0.476918	-0.884693	1.14744	TRUE	0.0508182	1	conserved Plasmodium protein, unknown function
PFIT_1440100	933.331	1317.04	972.827	724.671	986.968	1224.97	1425.29	1380.72	1343.66	595.04	726.309	899.687	855.728	769.191	9.9464	0.443909	-0.804044	2.11898	TRUE	0.0509005	1	thioredoxin peroxidase 1
PFIT_0835600	26.9538	22.0693	16.0594	15.9692	20.2629	23.7743	11.0488	7.36778	14.0636	60.5788	27.935	56.6597	32.4139	44.3968	4.33401	-0.404881	1.56302	2.9319	TRUE	0.0511267	1	erythrocyte membrane protein 1, PfEMP1, putative
PFIT_0828600	2.74106	0.711914	0	0	0.863244	0.594359	0	0	0.19812	5.86247	0	13.7357	16.207	8.95128	-0.327471	-1.1985	4.68093	8.65274	TRUE	0.051206	1	conserved Plasmodium protein, unknown function
PFIT_0518900	0.913687	1.42383	1.69859	1.23899	1.31877	0	0	0	0	5.86247	2.7935	5.15088	6.48279	5.07241	0.40322	-32.9302	34.8735	0.157991	TRUE	0.0512113	1	secreted ookinete protein, putative
PFIT_1005500	60.7602	11.3906	8.95618	11.0132	23.0301	2.37743	0	1.47356	1.28366	16.6103	11.174	12.0187	16.207	14.0025	4.52229	-3.68342	2.97149	2.99227	TRUE	0.0512615	1	conserved Plasmodium protein, unknown function
PFIT_1313200	25.1264	11.3906	9.1106	7.84693	13.3686	23.18	11.0488	2.94711	12.392	40.0602	39.109	54.9427	32.4139	41.6314	3.72907	0.00117082	1.65577	5.37811	TRUE	0.0514289	1	conserved Plasmodium protein, unknown function
PFIT_0928900	31.5222	13.5264	7.87526	10.3249	15.8122	31.501	0	4.42067	11.9739	56.6705	27.935	63.5275	32.4139	45.1367	3.97053	-0.0169156	1.56028	9.39291	TRUE	0.0514332	1	conserved Plasmodium protein, unknown function
PFIT_1128400	68.5265	4.27149	6.33109	10.4626	22.3979	2.97179	22.0976	2.94711	9.33883	42.9914	22.348	30.9053	29.1725	31.3543	4.48134	-1.94515	2.44412	9.01068	TRUE	0.0515982	1	protein disulfide isomerase, putative
PFIT_0607600	948.864	894.876	1029.5	864.539	934.444	1326.61	1458.44	1273.15	1352.73	713.267	720.722	856.763	810.348	775.275	9.86801	0.531761	-0.801385	0.367665	TRUE	0.0517227	1	chaperone, putative
PFIT_1147500	0	0	0	0.275331	0.0688327	0	0	0	0	4.88539	2.7935	12.0187	3.24139	5.73475	-3.4443	-26.1973	32.1786	1.91907	TRUE	0.0519305	1	conserved Plasmodium membrane protein, unknown function
PFIT_1034800	609.886	197.912	139.13	329.02	318.987	10.6985	22.0976	22.1033	18.2998	89.8911	94.9789	49.7918	68.0692	75.6828	8.31726	-4.18403	2.10879	2.40285	TRUE	0.0521192	1	merozoite surface protein 3
PFIT_0721500	331.668	83.294	89.7162	247.798	188.119	12.4815	22.0976	25.0504	19.8765	76.2121	72.6309	51.5088	74.552	68.726	7.55579	-3.28596	1.83203	3.11569	TRUE	0.0521463	1	conserved Plasmodium protein, unknown function
PFIT_0618800	62.5876	56.9531	62.0756	71.0354	63.1629	55.2754	55.244	39.786	50.1018	124.089	75.4244	135.64	97.2418	108.099	5.98247	-0.355814	1.13752	1.17818	TRUE	0.052148	1	splicing factor 3A subunit 2, putative
PFIT_0708300	109.186	15.6621	16.9859	13.6289	38.8656	20.2082	0	1.47356	7.22725	49.831	44.696	63.5275	19.4484	44.3757	5.27803	-2.08746	2.28919	8.40233	TRUE	0.0522275	1	Cg7 protein
PFIT_1034000	70.8108	7.11914	6.33109	12.3899	24.1627	1.78308	0	0	0.594359	33.2206	5.587	17.1696	3.24139	14.8047	4.5932	-4.70176	4.02775	4.72068	TRUE	0.0522395	1	conserved Plasmodium protein, unknown function
PFIT_0720400	640.951	195.776	105.776	285.105	306.902	7.1323	11.0488	14.7356	10.9722	99.6619	83.8049	41.207	35.6553	65.0823	8.2615	-4.82095	2.58749	2.47074	TRUE	0.0522852	1	rhoptry-associated leucine zipper-like protein 1
PFIT_1016700	14.1622	2.84766	3.39717	5.50662	6.4784	1.18872	0	1.47356	0.887424	11.7249	2.7935	13.7357	16.207	11.1153	2.693	-2.43969	3.22512	2.48329	TRUE	0.0524121	1	enoyl-CoA hydratase-related protein, putative
PFIT_1318100	17.8169	19.2217	53.4283	69.3834	39.9626	17.8308	55.244	63.3629	45.4792	22.4728	22.348	12.0187	6.48279	15.8306	5.33228	0.113262	-1.42514	7.75182	TRUE	0.0524362	1	conserved Plasmodium protein, unknown function
PFIT_0806100	52.9939	14.2383	5.86784	9.22358	20.5809	11.2928	0	1.47356	4.25546	31.2665	22.348	32.6222	9.72418	23.9902	4.35467	-1.79786	2.05151	8.35602	TRUE	0.0525119	1	mitogen-activated protein kinase organizer 1, putative
PFIT_0935000	278.218	254.153	221.125	196.311	237.452	489.157	464.049	430.278	461.162	202.255	240.241	272.997	304.691	255.046	7.89057	0.958561	-0.857912	1.06916	TRUE	0.0525385	1	vacuolar ATP synthase subunit e, putative
PFIT_1033100	824.146	668.487	981.937	1184.06	914.658	909.963	1336.9	1231.89	1159.59	613.605	689.994	587.2	761.727	663.132	9.83761	0.337044	-0.802743	2.11697	TRUE	0.052575	1	bromodomain protein, putative
PFIT_0104600	288.725	261.984	205.22	192.456	237.096	424.966	287.269	344.812	352.349	198.347	181.577	180.281	217.173	194.345	7.88812	0.587352	-0.873977	1.26896	TRUE	0.0526093	1	vacuolar ATP synthase subunit c, putative
PFIT_1115600	31.0654	11.3906	17.6035	22.8525	20.728	4.75487	0	10.3149	5.02325	27.3582	16.761	30.9053	19.4484	23.6182	4.37657	-1.72034	1.92232	2.79664	TRUE	0.0527235	1	glycerol-3-phosphate dehydrogenase, putative
PFIT_0532600	256.746	47.6983	40.4572	113.436	114.584	2.97179	0	7.36778	3.44652	36.1519	47.4895	13.7357	29.1725	31.6374	6.84014	-4.76859	2.90937	3.24681	TRUE	0.0528094	1	cell cycle regulator with zn-finger domain, putative
PFIT_0918400	278.675	306.123	368.902	373.073	331.693	459.439	453	384.598	432.346	251.109	223.48	183.715	298.208	239.128	8.37436	0.379127	-0.854294	1.27211	TRUE	0.0529517	1	eukaryotic translation initiation factor 3 subunit 5, putative
PFIT_1447600	21.4716	45.5625	43.2367	31.9384	35.5523	26.7461	66.2928	53.048	48.6956	22.4728	13.9675	12.0187	19.4484	16.9768	5.15085	0.371627	-1.42491	2.47254	TRUE	0.0530165	1	pyruvate dehydrogenase E1 beta subunit
PFIT_1341700	15.9895	4.9834	13.2799	33.8657	17.0296	1.78308	11.0488	0	4.27729	10.7479	27.935	5.15088	6.48279	12.5791	4.10194	-3.1663	2.6939	7.50641	TRUE	0.0530178	1	sporozoite protein essential for cell traversal
PFIT_1025500	311.567	513.29	383.726	317.732	381.579	549.782	408.805	375.757	444.781	843.218	620.156	897.97	839.521	800.216	8.57493	0.228728	0.841225	2.2369	TRUE	0.0531948	1	conserved Plasmodium protein, unknown function
PFIT_1477000	0.913687	2.13574	2.47067	2.06498	1.89627	2.97179	0	2.94711	1.97297	10.7479	16.761	27.4713	16.207	17.7968	0.938117	0.445307	2.76799	1.23847	TRUE	0.0532858	1	conserved Plasmodium protein, unknown function
PFIT_1314200	182.281	98.2442	175.263	159.967	153.939	149.184	220.976	160.618	176.926	69.3725	94.9789	85.848	106.966	89.2913	7.26805	0.167722	-0.965953	2.08625	TRUE	0.0533663	1	conserved Plasmodium protein, unknown function
PFIT_1452700	66.6992	42.7149	97.5915	95.8151	75.7052	70.7287	66.2928	89.8869	75.6361	34.1977	27.935	39.4901	35.6553	34.3195	6.24761	0.0125561	-1.15458	2.00226	TRUE	0.0534327	1	pre-mRNA-splicing factor cwf18, putative
PFIT_0726300	362.734	349.55	289.532	208.288	302.526	468.355	397.757	315.341	393.817	187.599	206.719	211.186	265.794	217.824	8.23975	0.382313	-0.858899	2.06494	TRUE	0.0537377	1	proteasome subunit alpha type 5, putative
PFIT_0531900	0	0	0	0	0	0	0	0	0	8.7937	0	13.7357	0	5.63234	-32.5272	2.88559	32.1816	2.62797	TRUE	0.0537467	1	tRNA Glutamic acid
PFIT_1402400	114.211	243.475	359.791	370.458	271.984	334.624	265.171	333.023	310.939	383.992	379.916	800.103	742.279	576.572	8.0894	0.203598	0.877101	8.18514	TRUE	0.0538299	1	lysophospholipase, putative
PFIT_0936100	1668.85	728.288	2406.28	3099.54	1975.74	634.181	1613.12	1576.7	1274.67	594.063	687.2	506.503	528.347	579.028	10.9484	-0.636429	-1.13462	5.58635	TRUE	0.053882	1	gametocytogenesis-implicated protein
PFIT_0526800	50.2528	4.27149	5.55901	10.7379	17.7053	0	0	0	0	6.83954	2.7935	5.15088	0	3.69598	4.14506	-32.344	30.1517	2.7134	TRUE	0.0538895	1	inner membrane complex protein
PFIT_0918600	608.972	86.1416	120.445	154.185	242.436	331.652	276.22	203.351	270.408	664.413	536.352	549.427	424.622	543.703	7.9207	0.158523	1.00908	13.2398	TRUE	0.0539403	1	telomerase RNA
PFIT_1467800	174.057	164.452	172.329	149.092	164.983	271.028	176.781	278.502	242.103	102.593	97.7724	132.206	194.484	131.764	7.36596	0.579075	-0.912124	2.29923	TRUE	0.0539914	1	large ribosomal subunit assembling protein, putative
PFIT_1340700	96.394	23.4932	16.677	34.554	42.7796	5.34923	0	4.42067	3.25663	24.4269	13.9675	30.9053	16.207	21.3767	5.41747	-3.32124	2.33715	3.4783	TRUE	0.0540658	1	conserved Plasmodium protein, unknown function
PFIT_0802700	0	0	0.154417	0.137665	0.0730206	0	0	0	0	8.7937	0	10.3018	3.24139	5.58421	-3.39553	-26.2461	32.1569	2.03705	TRUE	0.0542821	1	Plasmodium exported protein, unknown function, pseudogene
PFIT_bin09600	1.37053	8.54297	6.79434	5.09362	5.45037	21.9913	99.4391	114.937	78.7892	30.2894	16.761	29.1883	19.4484	23.9218	2.43864	3.82979	-1.66951	4.9852	TRUE	0.0543335	1	B_ITvar19 - erythrocyte membrane protein 1, PfEMP1, putative
PFIT_1362200	82.6887	62.6484	101.915	88.3812	83.9084	106.39	165.732	156.197	142.773	72.3037	55.87	78.9801	68.0692	68.8058	6.3937	0.739856	-1.02346	1.32007	TRUE	0.0543638	1	bifunctional polynucleotide phosphatase/kinase
PF_apicoplast_genome_102500	5.93897	2.84766	2.31625	4.54296	3.91146	0.594359	0	0	0.19812	6.83954	8.38049	1.71696	12.9656	7.47564	1.96735	-3.47441	4.37922	1.65421	TRUE	0.0545098	1	apicoplast ribosomal protein S5
PFIT_0719900	11.8779	32.0361	43.7	44.3283	32.9856	19.6138	165.732	78.0984	87.8147	24.4269	13.9675	20.6035	32.4139	22.853	5.04709	1.34058	-1.87628	4.42886	TRUE	0.0545841	1	secreted ookinete protein, putative
PFIT_1227500	1021.5	929.048	1275.48	1479.9	1176.48	1390.2	1701.51	1827.21	1639.64	1033.75	843.636	1071.38	849.245	949.503	10.2006	0.477504	-0.786159	1.60563	TRUE	0.0546235	1	histone S-adenosyl methyltransferase, putative
PFIT_1320700.2	149.845	18.5098	12.8166	23.6785	51.2124	5.94359	0	0	1.9812	42.9914	13.9675	44.6409	19.4484	30.2621	5.67751	-4.24862	3.49949	5.21073	TRUE	0.0547137	1	3',5'-cyclic nucleotide phosphodiesterase, putative
PFIT_1451800	399.281	490.509	496.759	462.143	462.173	659.144	607.684	615.946	627.591	356.633	388.296	339.958	337.105	355.498	8.85233	0.443046	-0.821799	0.307035	TRUE	0.0547545	1	conserved Plasmodium protein, unknown function
PFIT_1144300	6.85265	3.55957	2.31625	3.85463	4.14578	0.594359	0	1.47356	0.689305	17.5874	8.38049	8.5848	6.48279	10.2589	2.04444	-2.24299	3.5848	1.09987	TRUE	0.054842	1	conserved Plasmodium protein, unknown function
PFIT_1118100	65.3286	13.5264	43.3912	37.5827	39.9572	82.0215	121.537	89.8869	97.815	46.8997	22.348	75.5462	22.6897	41.8709	5.32609	1.24834	-1.15241	7.69709	TRUE	0.0548834	1	conserved Plasmodium protein, unknown function
PFIT_0801900	495.675	127.433	721.899	999.726	586.183	150.373	497.196	498.062	381.877	170.012	150.849	128.772	113.449	140.77	9.19589	-0.628339	-1.42828	6.24491	TRUE	0.0550427	1	acyl-CoA synthetase
PFIT_0423800	0	0	0.154417	0	0.0386042	0	0	0	0	3.90831	0	12.0187	6.48279	5.60245	-4.26123	-25.3804	32.1372	2.51669	TRUE	0.0553243	1	stevor, pseudogene
PFIT_1433900	50.7096	4.27149	4.78692	4.12996	15.9745	4.16051	0	4.42067	2.86039	30.2894	16.761	30.9053	9.72418	21.92	3.99172	-2.10765	2.59033	6.60501	TRUE	0.0554632	1	protein-L-isoaspartate O-methyltransferase beta-aspartate methyltransferase, putative
PFIT_0600300	10.0506	17.7979	5.40459	4.95596	9.55224	29.1236	11.0488	13.262	17.8115	89.8911	41.9025	77.2632	19.4484	57.1263	3.21482	1.07108	1.57269	5.77782	TRUE	0.0555033	1	Plasmodium exported protein (PHISTb), unknown function
PFIT_1336100	222.483	260.561	264.053	196.311	235.852	440.42	453	524.586	472.669	264.788	273.763	209.469	307.932	263.988	7.88131	1.00533	-0.844736	0.9566	TRUE	0.0556457	1	tryptophan--tRNA ligase, putative
PFIT_0421300	29.238	13.5264	36.7512	29.3227	27.2096	61.8133	44.1952	66.31	57.4395	20.5186	33.522	20.6035	19.4484	23.5231	4.77555	1.10716	-1.3379	2.03531	TRUE	0.0557038	1	clathrin assembly protein, putative
PFIT_0307700	225.224	222.117	170.785	118.668	184.198	181.874	55.244	148.829	128.649	242.315	257.002	221.488	314.415	258.805	7.52294	-0.426165	0.916047	4.67101	TRUE	0.0557213	1	conserved Plasmodium protein, unknown function
PFIT_0210600	28.3243	4.9834	5.25018	7.70926	11.5668	18.4251	0	5.89422	8.10645	41.0373	22.348	46.3579	29.1725	34.7289	3.52357	-0.123337	1.73167	7.43992	TRUE	0.055913	1	Rab GTPase 5a
PFIT_1220700	361.363	76.8867	45.7074	58.0948	135.513	71.9174	11.0488	14.7356	32.5672	175.874	122.914	156.243	103.725	139.689	7.08133	-1.95221	1.99932	6.52127	TRUE	0.056011	1	histone-lysine N-methyltransferase, H3 lysine-4 specific (SET10)
PFIT_0510600	0	0	0	0	0	0	0	0	0	10.7479	2.7935	8.5848	0	5.53154	-33.9699	2.88559	33.5948	1.37601	TRUE	0.0560179	1	tRNA Leucine
PFIT_0100600	3.1979	0.711914	5.86784	12.1146	5.47306	2.37743	0	1.47356	1.28366	22.4728	2.7935	20.6035	6.48279	13.0881	2.48572	-1.64849	2.91718	4.70216	TRUE	0.0562555	1	stevor, pseudogene
PFIT_0625400	7.76634	6.40723	13.7431	8.12226	9.00973	5.94359	33.1464	22.1033	20.3978	59.6017	33.522	82.414	25.9311	50.3672	3.18941	0.902507	1.58226	5.20193	TRUE	0.0563453	1	conserved Plasmodium protein, unknown function
PFIT_0605100	199.641	81.1582	107.32	118.117	126.559	154.533	187.829	191.562	177.975	95.7536	69.8374	113.319	84.2762	90.7966	6.984	0.48357	-0.955585	3.05157	TRUE	0.0563587	1	ubiquitin conjugating enzyme E2, putative
PFIT_0218200	1154.44	1306.36	2017.61	1935.58	1603.5	1034.18	618.732	561.425	738.114	1144.16	1254.28	1045.63	1740.63	1296.17	10.6473	-1.11117	0.802741	4.4104	TRUE	0.0563738	1	ribonuclease P
PFIT_0718800	339.435	461.32	316.709	336.867	363.583	278.754	519.293	458.276	418.774	175.874	284.937	207.752	256.07	231.158	8.5053	0.186836	-0.845163	2.70929	TRUE	0.0563878	1	conserved Plasmodium protein, unknown function
PFIT_1203000	54.3644	7.83106	7.2576	10.6002	20.0133	13.6702	0	2.94711	5.53912	46.8997	13.9675	44.6409	16.207	30.4288	4.31815	-1.45444	2.08831	7.99403	TRUE	0.0565994	1	conserved Plasmodium protein, unknown function
PFIT_1368400	188.22	104.651	159.976	134.086	146.733	139.674	110.488	134.094	128.085	282.375	217.893	334.807	152.345	246.855	7.19807	-0.174741	0.930748	3.02903	TRUE	0.0567823	1	conserved Plasmodium protein, unknown function
PFIT_0407800	638.21	574.515	723.134	870.872	701.683	723.334	751.318	808.982	761.211	449.456	438.579	401.768	457.036	436.71	9.45515	0.117318	-0.802231	0.789657	TRUE	0.0567926	1	40S ribosomal processing protein, putative
PFIT_0611900	936.986	1023.02	1342.04	1447.28	1187.33	1402.69	1800.95	1752.06	1651.9	1040.59	868.778	916.856	1017.8	961.005	10.2138	0.474026	-0.779248	1.37008	TRUE	0.0567965	1	nucleolar GTP-binding protein 1, putative
PFIT_1220400	0	0.711914	0	0.137665	0.212395	0	0	0	0	2.93123	5.587	6.86784	6.48279	5.46721	-2.59352	-27.0481	32.0811	2.03958	TRUE	0.0567992	1	conserved Plasmodium protein, unknown function
PFIT_1437600	37.0043	32.7481	46.9427	41.8503	39.6364	46.36	33.1464	17.6827	32.3963	91.8453	47.4895	108.168	58.3451	76.4621	5.31255	-0.278849	1.23726	3.11727	TRUE	0.0568051	1	conserved Plasmodium protein, unknown function
PFIT_0507300	127.459	48.4102	88.3265	261.702	131.474	7.72666	11.0488	14.7356	11.1703	59.6017	36.3155	56.6597	29.1725	45.4373	7.04012	-3.57368	2.04985	2.83624	TRUE	0.0569347	1	conserved Plasmodium protein, unknown function
PFIT_1350000	9.13687	0	0.926502	0.963658	2.75676	1.18872	0	0	0.396239	10.7479	8.38049	12.0187	6.48279	9.40746	1.44953	-2.049	3.84686	5.62247	TRUE	0.0570017	1	conserved Plasmodium protein, unknown function
PFIT_0807600	311.11	321.785	357.012	302.313	323.055	340.567	419.854	487.747	416.056	235.476	212.306	226.639	252.829	231.812	8.33573	0.363089	-0.842322	0.611863	TRUE	0.0570494	1	peptidyl-prolyl cis-trans isomerase
PFIT_1424100	74.9223	25.6289	25.7876	47.4946	43.4584	3.56615	0	10.3149	4.62701	28.3353	25.1415	18.8866	3.24139	18.9012	5.44172	-2.91064	1.75254	6.86036	TRUE	0.0572735	1	ankyrin, putative
PFIT_0300900	0	0	0.617668	0.412996	0.257666	0	0	0	0	9.77078	0	5.15088	6.48279	5.35111	-1.75631	-26.4426	30.642	2.66087	TRUE	0.0572822	1	acyl-CoA synthetase, pseudogene
PFIT_1470900	74.4655	51.2578	21.7728	29.8734	44.3424	98.6635	33.1464	23.5769	51.7956	21.4957	11.174	22.3205	25.9311	20.2303	5.46459	0.302492	-1.42433	5.50175	TRUE	0.0574366	1	conserved Plasmodium protein, unknown function
PFIT_1451900	365.475	469.863	442.25	478.25	438.96	331.058	441.952	411.122	394.71	745.51	740.277	607.804	700.141	698.433	8.77802	-0.163113	0.833012	0.765962	TRUE	0.057444	1	conserved Plasmodium protein, unknown function
PFIT_1328100	81.3182	72.6152	100.062	91.6852	86.4202	115.306	209.927	151.776	159.003	71.3267	111.74	72.1123	55.1037	77.5706	6.43549	0.835171	-0.99543	2.19055	TRUE	0.0574689	1	transcriptional regulatory protein sir2a
PFIT_0530800	238.015	343.143	138.666	122.798	210.656	218.724	331.464	316.814	289.001	197.37	178.784	169.979	71.3106	154.361	7.71466	0.445717	-0.879202	7.74222	TRUE	0.0576679	1	conserved Plasmodium protein, unknown function
PFIT_0932100	0	0	0	0.688327	0.172082	0	0	1.47356	0.491185	6.83954	16.761	8.5848	9.72418	10.4774	-2.17121	1.26968	4.27728	5.13539	TRUE	0.0577969	1	conserved Plasmodium protein, unknown function
PFIT_1107200	2.74106	0.711914	0.308834	0.963658	1.18137	0.594359	0	0	0.19812	7.81662	8.38049	13.7357	3.24139	8.29355	0.214171	-1.74478	4.59758	1.90524	TRUE	0.058014	1	conserved Plasmodium protein, unknown function
PFIT_0304600	1.37053	6.40723	4.94134	3.44164	4.04018	4.75487	11.0488	10.3149	8.70618	45.9227	13.9675	34.3392	29.1725	30.8505	2.00042	0.980806	1.98408	3.0033	TRUE	0.0580182	1	conserved Plasmodium protein, unknown function
PFIT_0617900.1	301.06	400.096	315.165	286.757	325.769	235.366	265.171	296.185	265.574	505.149	382.709	587.2	440.829	478.972	8.34694	-0.295075	0.853765	1.26474	TRUE	0.0580184	1	conserved Plasmodium protein, unknown function
PFIT_0922300	5316.29	2657.58	2802.2	2819.94	3399	3374.77	3999.66	4268.89	3881.11	2203.31	2092.33	2444.95	2414.84	2288.86	11.7309	0.191024	-0.761489	3.00956	TRUE	0.0580208	1	S-adenosylmethionine synthetase
PFIT_1304500	1182.31	1834.6	1594.51	1382.99	1498.6	1197.63	1193.27	1116.95	1169.29	2090.95	1947.07	2189.12	1860.56	2021.92	10.5493	-0.35838	0.790845	0.915834	TRUE	0.0581103	1	conserved Plasmodium protein, unknown function
PFIT_0908600	15.5327	0.711914	1.853	1.51432	4.90298	0.594359	0	0	0.19812	4.88539	2.7935	6.86784	12.9656	6.87807	2.2853	-3.78818	4.2616	4.18006	TRUE	0.0581828	1	conserved Plasmodium protein, unknown function
PFIT_0406400	1394.29	271.951	214.794	580.948	615.495	24.3687	22.0976	36.8389	27.7684	228.636	234.654	139.074	103.725	176.522	9.26557	-4.45058	2.6495	2.19034	TRUE	0.0581914	1	conserved Plasmodium protein, unknown function
PFIT_1360100	2593.04	2163.51	3182.38	3701.41	2910.09	1927.5	3391.98	3440.75	2920.08	1670.8	1787.84	1601.92	1808.7	1717.32	11.507	0.00254622	-0.763844	2.79473	TRUE	0.0582173	1	Sec24 subunit a
PFIT_1236100	304.258	187.233	269.458	256.884	254.458	342.351	386.708	467.117	398.725	221.797	243.034	235.223	188.001	222.014	7.99207	0.648158	-0.844479	1.3034	TRUE	0.0585322	1	conserved Plasmodium protein, unknown function
PFIT_0417600	8.68003	3.55957	3.55159	3.16631	4.73937	2.37743	0	0	0.792478	12.702	5.587	13.7357	12.9656	11.2476	2.23771	-1.90914	3.17183	2.49658	TRUE	0.058539	1	conserved Plasmodium protein, unknown function
PFIT_bin10900	37.918	27.0527	33.0452	47.4946	36.3776	27.9349	11.0488	36.8389	25.2742	68.3954	47.4895	61.8105	94.0004	67.924	5.18939	-0.37648	1.26892	2.30334	TRUE	0.0585607	1	A_ITvar18 - erythrocyte membrane protein 1, PfEMP1, putative
PFIT_1430700	264.512	212.862	326.746	301.35	276.368	201.488	419.854	368.389	329.91	175.874	192.751	168.262	178.277	178.791	8.1116	0.229827	-0.860383	2.38131	TRUE	0.0586834	1	diphthamide synthesis protein, putative
PFIT_1472600	27.4106	5.69531	5.86784	9.77425	12.187	1.18872	0	0	0.396239	12.702	2.7935	6.86784	3.24139	6.40118	3.60503	-4.14664	3.29588	3.53446	TRUE	0.0587006	1	conserved Plasmodium membrane protein, unknown function
PFIT_0922400	4.56844	0	2.31625	5.50662	3.09783	0	0	0	0	7.81662	5.587	1.71696	0	3.78014	1.64684	-29.8458	30.165	3.40352	TRUE	0.0587805	1	conserved Plasmodium protein, unknown function
PFIT_1225600	29.6948	16.374	5.55901	6.33261	14.4901	30.9066	11.0488	13.262	18.4058	74.2579	27.935	70.3953	45.3795	54.4919	3.83056	0.519882	1.43449	7.45179	TRUE	0.0588037	1	conserved Plasmodium protein, unknown function
PFIT_0626200	1368.7	1151.17	1206.92	1350.77	1269.39	1192.28	1800.95	1572.28	1521.84	889.141	958.17	971.799	729.313	887.106	10.31	0.257268	-0.773748	1.13122	TRUE	0.0589995	1	E3 ubiquitin-protein ligase RNF5, putative (RNF5)
PFIT_1329700.1	628.617	428.572	631.72	590.86	569.942	436.259	817.611	704.359	652.743	341	357.568	381.165	401.933	370.416	9.15514	0.182243	-0.805357	2.11757	TRUE	0.0591043	1	ER lumen protein retaining receptor 1, putative
PFIT_1218200	1852.96	1124.11	2329.22	2986.79	2073.27	1052.61	1922.49	1813.95	1596.35	1003.46	1008.45	832.725	888.142	933.195	11.0181	-0.382379	-0.769537	5.25041	TRUE	0.0591564	1	conserved Plasmodium protein, unknown function
PFIT_1221800	31.0654	38.4434	37.2145	34.2787	35.2505	48.7374	110.488	72.2042	77.1432	41.0373	22.348	39.4901	19.4484	30.5809	5.13909	1.05273	-1.2222	2.20114	TRUE	0.0593636	1	conserved Plasmodium protein, unknown function
PFIT_1122400	3524.09	3731.85	4279.97	5982.11	4379.51	6089.8	3911.27	4016.91	4672.66	2741.68	2452.69	2894.79	3001.53	2772.67	12.0966	0.0947786	-0.75437	2.45701	TRUE	0.0597291	1	circumsporozoite-related antigen (EXP1)
PFIT_0802000	1773.92	839.347	648.397	579.985	960.413	406.541	475.098	465.643	449.094	1001.5	865.984	887.668	700.141	863.824	9.90714	-1.09955	0.947873	4.72682	TRUE	0.0597434	1	unspecified product
PFIT_1406900	354.967	506.883	685.92	920.706	617.119	281.132	375.659	353.653	336.815	595.04	608.982	521.956	648.279	593.564	9.27036	-0.885471	0.827697	3.81861	TRUE	0.0597524	1	RNA binding protein, putative
PFIT_0523200	5209.84	3605.13	6813.03	7886.99	5878.75	4588.45	6198.37	6113.78	5633.53	3161.82	3598.02	3135.17	3474.77	3342.45	12.5214	-0.0623029	-0.752567	3.05709	TRUE	0.059951	1	multidrug resistance protein, putative
PFIT_0910500	166.291	143.095	141.6	138.216	147.301	316.199	243.073	265.24	274.837	598.949	466.514	750.311	243.104	514.72	7.20228	0.911067	0.898365	3.91215	TRUE	0.0599641	1	conserved Plasmodium protein, unknown function
PFIT_0219900	135.683	242.763	140.983	132.572	163	328.086	99.4391	165.038	197.521	298.009	363.155	338.241	512.14	377.886	7.34566	0.343238	0.869113	6.38005	TRUE	0.0600352	1	Plasmodium exported protein (hyp2), unknown function
PFIT_1452500	53.4507	21.3574	16.9859	15.5562	26.8375	33.8784	33.1464	39.786	35.6036	19.5416	11.174	13.7357	3.24139	11.9232	4.74013	0.425738	-1.51233	4.43538	TRUE	0.0603436	1	conserved Plasmodium protein, unknown function
PFIT_0517200	31.0654	36.3076	71.495	64.1521	50.755	54.681	154.683	88.4133	99.2591	46.8997	53.0765	37.7731	32.4139	42.5408	5.67324	0.865928	-1.12359	4.23479	TRUE	0.060634	1	conserved Plasmodium protein, unknown function
PFIT_0825200	99.5919	62.6484	79.3703	64.8404	76.6128	146.807	165.732	228.401	180.313	85.9828	58.6634	130.489	97.2418	93.0942	6.25967	1.2409	-0.955225	2.6647	TRUE	0.0606757	1	small nuclear ribonucleoprotein G, putative
PFIT_1332000	465.524	467.728	615.197	672.909	555.339	596.736	861.806	680.783	713.108	418.189	407.851	403.485	401.933	407.864	9.11785	0.350713	-0.796377	1.20727	TRUE	0.0607711	1	DEAD/DEAH box ATP-dependent RNA helicase, putative
PFIT_0716800	55.7349	10.6787	20.383	35.5177	30.5786	16.642	22.0976	4.42067	14.3868	48.8539	39.109	27.4713	32.4139	36.962	4.93776	-1.26963	1.54829	5.93521	TRUE	0.0608306	1	conserved Plasmodium protein, unknown function
PFIT_0926300	61.6739	19.2217	16.2138	24.9174	30.5067	84.3989	44.1952	107.57	78.7212	49.831	22.348	53.2257	16.207	35.4029	4.92657	1.43542	-1.17339	7.55908	TRUE	0.0611416	1	conserved Plasmodium protein, unknown function
PFIT_0537500	5.93897	18.5098	16.3682	11.9769	13.1985	51.7092	77.3415	47.1538	58.7348	19.5416	30.7285	17.1696	19.4484	21.722	3.71887	2.10464	-1.39561	2.35151	TRUE	0.0612147	1	rifin
PFIT_0108400.1	25.1264	7.11914	8.1841	16.7952	14.3062	8.32102	11.0488	7.36778	8.91253	35.1748	22.348	39.4901	19.4484	29.1153	3.84071	-0.778739	1.8203	2.56182	TRUE	0.0612567	1	phosphatidate cytidylyltransferase, putative
PFIT_1022000	285.527	119.602	189.315	334.389	232.208	89.1538	132.586	162.091	127.943	67.4184	94.9789	44.6409	58.3451	66.3458	7.86104	-0.873004	-0.942995	5.57049	TRUE	0.0612973	1	citrate synthase, mitochondrial precursor, putative
PFIT_1305100	52.0802	45.5625	27.4862	24.6421	37.4427	99.8522	11.0488	8.84133	39.9141	104.547	89.3919	106.451	100.483	100.218	5.21735	0.312901	1.11869	12.2073	TRUE	0.0614595	1	conserved Plasmodium protein, unknown function
PFIT_1342500	317.506	349.55	136.35	159.417	240.706	257.357	165.732	107.57	176.886	366.404	377.122	247.242	317.656	327.106	7.90782	-0.426177	0.871783	7.01689	TRUE	0.0618492	1	conserved Plasmodium protein, unknown function
PFIT_0618900	35.6338	20.6455	30.2657	30.9747	29.3799	3.56615	0	5.89422	3.15346	19.5416	16.761	13.7357	12.9656	15.7509	4.87898	-2.84956	1.96111	1.31322	TRUE	0.0618741	1	conserved Plasmodium protein, unknown function
PFIT_0811700	9.13687	12.8145	22.236	17.7588	15.4866	13.0759	33.1464	33.8918	26.7047	11.7249	5.587	6.86784	3.24139	6.85529	3.96133	0.713488	-1.81095	2.38367	TRUE	0.0619021	1	rifin, pseudogene
PFIT_0604100	24.2127	4.27149	5.09576	5.23129	9.70281	2.37743	11.0488	1.47356	4.96659	16.6103	19.5545	20.6035	9.72418	16.6231	3.27105	-1.6961	2.49009	4.35379	TRUE	0.0619977	1	conserved Plasmodium protein, unknown function
PFIT_0921100.2	22.3853	16.374	29.0304	20.0992	21.9722	53.4923	66.2928	51.5744	57.1198	32.2436	13.9675	29.1883	9.72418	21.2809	4.46339	1.34471	-1.34076	2.44406	TRUE	0.0622575	1	ubiquitin conjugating enzyme, putative
PFIT_1223000	220.655	213.574	242.28	277.809	238.58	297.774	298.317	341.865	312.652	201.278	189.958	159.677	142.621	173.384	7.8991	0.392484	-0.850327	0.759247	TRUE	0.0623318	1	DNA gyrase subunit A
PFIT_1316900	67.156	111.771	75.6643	94.7138	87.3262	61.8133	22.0976	41.2595	41.7235	74.2579	117.327	97.8667	97.2418	96.6733	6.44682	-0.931987	1.07374	2.38217	TRUE	0.0625637	1	conserved Plasmodium protein, unknown function
PFIT_0516100	35.6338	84.0059	25.0155	30.5617	43.8042	57.0584	66.2928	44.2067	55.8526	128.974	89.3919	157.96	84.2762	115.151	5.43696	0.325365	1.09427	5.35233	TRUE	0.0626088	1	RAP protein, putative
PFIT_0814800	165.834	42.0029	23.1625	27.1201	64.5299	45.1713	11.0488	14.7356	23.6519	91.8453	64.2504	113.319	58.3451	81.94	6.00892	-1.31277	1.66616	7.11509	TRUE	0.0626493	1	RNA binding protein, putative
PFIT_0800300	12.7916	52.6817	14.2064	8.53526	22.0537	30.9066	44.1952	36.8389	37.3136	11.7249	8.38049	13.7357	16.207	12.512	4.43935	0.742033	-1.54214	5.05617	TRUE	0.0626602	1	rifin (RIF)
PFIT_0626700	1422.61	1167.54	1500.47	1581.64	1418.06	1517.99	1933.54	1970.14	1807.22	1074.79	1033.59	1189.85	969.176	1066.85	10.4699	0.348126	-0.758439	0.832766	TRUE	0.0628556	1	acetyl-CoA synthetase, putative
PFIT_1420200	68.5265	52.6817	46.4795	48.0452	53.9332	133.136	66.2928	33.8918	77.7736	23.4499	39.109	51.5088	32.4139	36.6204	5.75132	0.567965	-1.13126	4.63276	TRUE	0.0629074	1	conserved Plasmodium protein, unknown function
PFIT_1011300	3477.49	6716.91	5194.89	5747.53	5284.21	2964.07	2640.66	2933.85	2846.19	4963.55	5355.13	3830.54	5189.47	4834.67	12.3674	-0.891725	0.763364	2.23627	TRUE	0.0629815	1	QF122 antigen
PFIT_1235300	228.422	14.2383	23.6258	28.3591	73.6612	13.0759	0	7.36778	6.81456	55.6934	92.1854	30.9053	71.3106	62.5237	6.20222	-3.2009	2.96211	4.80615	TRUE	0.063067	1	serine hydroxymethyltransferase
PFIT_0323100	253.091	261.273	242.589	224.808	245.44	465.977	342.513	341.865	383.452	731.831	441.373	776.066	771.451	680.18	7.93877	0.653309	0.818511	1.84555	TRUE	0.0631762	1	translation machinery-associated protein 7, putative (TMA7)
PFIT_0833500	2566.09	1285.01	2622.46	2652.81	2281.59	1727.21	3347.78	3203.51	2759.5	1670.8	1553.18	1914.41	1406.76	1636.29	11.1561	0.271098	-0.750496	4.7034	TRUE	0.0632273	1	Plasmodium exported protein (PHISTc), unknown function
PFIT_0616200	1696.72	2583.54	2058.22	1957.46	2073.99	1233.29	1535.78	1451.45	1406.84	2387	2589.57	1713.53	2901.05	2397.79	11.0181	-0.562254	0.771205	1.94883	TRUE	0.0633524	1	conserved Plasmodium protein, unknown function
PFIT_0823700	43.4001	21.3574	17.9124	20.0992	25.6923	32.6897	22.0976	32.4182	29.0685	146.562	92.1854	353.694	51.8623	161.076	4.68183	0.206899	2.44558	2.2201	TRUE	0.0634501	1	conserved Plasmodium protein, unknown function
PFIT_0512000	5.93897	12.1025	19.3021	19.9615	14.3263	23.18	44.1952	22.1033	29.8262	79.1433	36.3155	108.168	45.3795	67.2517	3.86017	0.888881	1.33922	5.04301	TRUE	0.0636522	1	conserved Plasmodium protein, unknown function
PFIT_bin11000	65.3286	87.5654	49.1046	45.1543	61.7882	20.8026	22.0976	14.7356	19.2119	49.831	36.3155	66.9614	29.1725	45.5701	5.94426	-1.72327	1.30785	2.28534	TRUE	0.0641795	1	erythrocyte membrane protein 1, PfEMP1, putative
PFIT_1105100	43.857	43.4268	23.0081	20.7875	32.7698	24.3687	22.0976	20.6298	22.3654	71.3267	47.4895	44.6409	61.5865	56.2609	5.02445	-0.53205	1.32602	1.91563	TRUE	0.064274	1	conserved Plasmodium protein, unknown function
PFIT_0914800	1439.97	1050.79	2057.45	1970.54	1629.69	1607.74	1955.64	2204.44	1922.6	1235.03	1131.37	1249.95	946.487	1140.71	10.6708	0.237522	-0.75182	2.76035	TRUE	0.0645577	1	transporter, putative
PFIT_0532100	975.361	1146.18	1334.93	1286.21	1185.67	922.445	1524.73	1480.92	1309.37	788.502	818.495	566.597	910.831	771.106	10.2117	0.138271	-0.760213	2.34028	TRUE	0.0647387	1	RNA helicase 1
PFIT_1216000	179.083	126.721	217.419	213.381	184.151	205.648	254.122	243.137	234.302	125.066	97.7724	140.791	142.621	126.563	7.52682	0.335927	-0.878359	1.59633	TRUE	0.0647578	1	signal recognition particle SRP19
PFIT_0205900	21.0148	46.2744	54.2003	38.9593	40.1122	35.6615	88.3903	76.6249	66.8922	22.4728	44.696	20.6035	22.6897	27.6155	5.32774	0.669003	-1.22915	3.92281	TRUE	0.0647595	1	transcription factor, putative
PFIT_0521300	1.82737	0.711914	0.926502	0.963658	1.10736	1.18872	0	1.47356	0.887424	15.6332	2.7935	17.1696	12.9656	12.1405	0.143187	0.0976597	3.37721	1.3283	TRUE	0.0647626	1	conserved Plasmodium protein, unknown function
PFIT_0304400	9.13687	18.5098	6.63993	9.49892	10.9464	57.0584	11.0488	7.36778	25.1583	3.90831	5.587	8.5848	3.24139	5.33037	3.44246	1.29687	-2.31346	2.91584	TRUE	0.0650797	1	1-cys-glutaredoxin-like protein-1
PFIT_0834400	1054.85	897.724	1365.66	1526.71	1211.24	1091.24	1557.88	1525.13	1391.42	756.258	891.126	782.933	855.728	821.511	10.2427	0.19642	-0.757623	1.92252	TRUE	0.0651036	1	Plasmodium exported protein (PHIST), unknown function
PFIT_0105800	8.68003	0.711914	5.86784	7.1586	5.6046	2.97179	11.0488	0	4.67353	25.404	19.5545	20.6035	0	16.3905	2.50704	-1.05928	2.62255	9.57542	TRUE	0.0652122	1	probable protein, unknown function
PFIT_0824600	767.954	762.46	743.054	654.186	731.914	1252.91	983.343	984.335	1073.53	624.353	536.352	772.632	596.416	632.438	9.51539	0.555657	-0.765316	0.898131	TRUE	0.065285	1	60S ribosomal protein L22, putative
PFIT_0205600	424.865	587.329	716.34	778.085	626.655	499.261	309.366	394.913	401.18	776.777	650.885	734.859	661.244	705.941	9.29207	-0.626369	0.798591	2.29537	TRUE	0.0653401	1	conserved Plasmodium protein, unknown function, pseudogene
PFIT_0820500	510.751	81.8701	96.9738	193.833	220.857	4.75487	0	19.1562	7.97036	92.8224	58.6634	46.3579	42.1381	59.9955	7.78691	-4.59989	2.72353	3.71052	TRUE	0.0655326	1	conserved Plasmodium protein, unknown function
PFIT_1465400	7.3095	5.69531	9.88268	13.7665	9.16351	10.6985	22.0976	14.7356	15.8439	57.6476	19.5545	51.5088	42.1381	42.7122	3.2183	0.613381	1.59991	2.46841	TRUE	0.0655502	1	conserved Plasmodium protein, unknown function
PFIT_1128600	0.913687	1.42383	3.55159	2.75331	2.1606	4.16051	0	1.47356	1.87802	21.4957	13.9675	17.1696	12.9656	16.3996	1.15766	0.224398	2.66613	1.70838	TRUE	0.0655695	1	conserved Plasmodium protein, unknown function
PFIT_0400800	2555.13	1861.66	3145.01	3817.74	2844.88	2377.43	2817.44	3502.64	2899.17	1691.32	1866.06	1581.32	1795.73	1733.61	11.4744	0.0271861	-0.742232	2.71635	TRUE	0.0656101	1	Plasmodium exported protein (PHISTb), unknown function
PFIT_0419200	105.074	23.4932	13.2799	22.0265	40.9684	24.3687	0	0	8.1229	41.0373	44.696	36.0561	35.6553	39.3612	5.35333	-1.96502	1.91075	11.8527	TRUE	0.0658896	1	conserved Plasmodium protein, unknown function
PFIT_1409800	0.913687	0.711914	0.463251	0.963658	0.763128	1.18872	0	0	0.396239	13.6791	2.7935	18.8866	3.24139	9.65013	-0.394424	-0.227866	3.9274	2.1807	TRUE	0.0659738	1	conserved Plasmodium protein, unknown function
PFIT_1245300	205.123	54.8174	84.9293	98.8438	110.928	26.1518	0	2.94711	9.69963	52.7622	39.109	29.1883	32.4139	38.3683	6.79363	-3.13456	1.61152	7.4361	TRUE	0.0660066	1	kinesin-13, putative
PFIT_1103000	9.13687	8.54297	3.70601	6.88327	7.06728	1.78308	0	0	0.594359	2.93123	8.38049	12.0187	12.9656	9.074	2.81338	-2.85142	3.19041	2.47296	TRUE	0.0661364	1	DnaJ protein, putative
Pf_M7661102200	7.3095	2.13574	0.154417	0.275331	2.46875	2.97179	0	0	0.990598	12.702	8.38049	10.3018	19.4484	12.7082	1.24654	-0.641143	3.05439	7.39599	TRUE	0.0662803	1	unspecified product
PFIT_1140000	1143.94	3073.33	1296.33	951.406	1616.25	2117.7	1745.71	1803.63	1889.01	2912.67	3452.76	3145.47	3290.01	3200.23	10.6577	0.227211	0.758847	7.0027	TRUE	0.0665093	1	transcription factor with AP2 domain(s)
PFIT_1408800	2786.75	2133.61	3827.69	3945.08	3173.28	3355.15	3701.35	3729.57	3595.36	2112.44	2083.95	2335.06	2097.18	2157.16	11.6319	0.179634	-0.736587	1.9325	TRUE	0.0669656	1	plasmepsin IV
PFIT_1215900	479.229	725.441	413.529	427.589	511.447	992.579	751.318	951.917	898.604	493.424	430.199	662.746	531.588	529.489	8.99737	0.820015	-0.768265	2.45804	TRUE	0.0669744	1	glycerol-3-phosphate dehydrogenase, putative
PFIT_0419800	0	0	0	0	0	0	0	0	0	7.81662	2.7935	3.43392	6.48279	5.13171	-36.8553	2.88559	36.3374	0.162501	TRUE	0.0669973	1	erythrocyte membrane protein 1 (PfEMP1)-like pseudogene
PFIT_0824000	1178.2	705.507	1622.15	1840.04	1336.47	702.532	1215.37	1218.63	1045.51	655.619	608.982	638.709	560.761	616.018	10.3848	-0.360714	-0.756456	5.05218	TRUE	0.0672648	1	protein kinase 1
PFIT_1339700	60.3033	100.38	88.9441	83.1499	83.1943	87.3707	66.2928	47.1538	66.9391	155.355	128.501	147.658	106.966	134.62	6.37778	-0.300964	1.0017	1.85361	TRUE	0.0674352	1	conserved Plasmodium protein, unknown function
PFIT_1438100	76.7497	132.416	134.188	147.302	122.664	113.522	209.927	191.562	171.671	111.387	103.359	78.9801	58.3451	88.0179	6.93969	0.453054	-0.923007	3.37065	TRUE	0.0680483	1	histidine triad protein, putative
PFIT_1413800	757.903	619.365	848.675	712.281	734.556	619.322	1038.59	1009.39	889.098	506.126	449.753	635.275	492.692	520.961	9.521	0.268341	-0.763319	1.91888	TRUE	0.0683341	1	N-myristoyltransferase (NMT)
PFIT_1249800	63.5013	15.6621	13.2799	15.5562	26.9999	13.6702	33.1464	2.94711	16.5879	47.8768	53.0765	29.1883	19.4484	37.3975	4.74878	-1.09671	1.5829	9.34511	TRUE	0.0684375	1	leucine-rich repeat protein
PFIT_0407000	23.299	12.1025	4.47809	4.81829	11.1745	14.2646	0	0	4.75487	52.7622	8.38049	37.7731	9.72418	27.16	3.46735	-0.790021	2.12062	10.3297	TRUE	0.0684377	1	conserved Plasmodium protein, unknown function
PFIT_1104400	104.16	109.635	136.041	117.429	116.816	162.854	198.878	165.038	175.59	109.433	75.4244	111.602	68.0692	91.1322	6.86918	0.570926	-0.916981	1.2083	TRUE	0.0685098	1	actin-like protein, putative (ALP2a)
PFIT_1356500	85.8866	61.9365	25.17	28.2214	50.3036	59.4359	11.0488	22.1033	30.8627	82.0745	75.4244	78.9801	74.552	77.7578	5.64308	-0.496553	1.1366	7.08921	TRUE	0.0687116	1	conserved Plasmodium protein, unknown function
PFIT_1314900	166.291	160.893	182.83	132.985	160.75	370.285	342.513	377.23	363.343	236.453	178.784	235.223	168.552	204.753	7.32848	1.18077	-0.826219	0.896821	TRUE	0.0689168	1	1-methyladenosine tRNA methyltransferase subunit, putative
PFIT_0107200	167.205	358.805	305.437	324.202	288.912	254.385	243.073	190.089	229.183	383.992	441.373	350.26	450.554	406.544	8.17445	-0.339155	0.830313	2.60618	TRUE	0.0691491	1	secreted ookinete protein, putative
PFIT_1034700	1652.4	350.262	338.945	919.743	815.338	35.0672	55.244	70.7307	53.6806	314.619	312.872	166.545	136.138	232.544	9.67126	-3.93026	2.12121	2.7299	TRUE	0.0692393	1	glutamate-rich protein
PFIT_1130900	1118.35	1398.2	1433.45	1351.32	1325.33	1703.43	1557.88	1756.48	1672.6	873.507	1106.23	777.783	1251.18	1002.17	10.3722	0.337067	-0.741839	1.33263	TRUE	0.0692941	1	60S ribosomal protein L38e, putative
PFIT_0206400	702.625	144.519	181.44	474.533	375.779	38.039	11.0488	44.2067	31.0981	167.08	103.359	133.923	77.7934	120.539	8.55385	-3.50296	1.86635	3.50971	TRUE	0.0693927	1	conserved Plasmodium protein, unknown function
PFIT_1458500	1302.46	1100.62	1627.55	1753.86	1446.12	1463.91	1591.03	1691.64	1582.19	888.164	921.854	1043.91	930.28	946.052	10.4983	0.129168	-0.741651	1.15348	TRUE	0.0695341	1	conserved Plasmodium protein, unknown function
PFIT_1407200	1775.29	2310.16	2711.25	3079.85	2469.14	1308.18	1591.03	1648.91	1516.04	2611.73	2642.65	2439.8	2505.6	2549.94	11.2699	-0.7052	0.751526	1.46993	TRUE	0.0696621	1	conserved Plasmodium protein, unknown function
PFIT_0919500	203.295	12.1025	19.6109	27.2578	65.5667	3.56615	11.0488	0	4.87165	54.7163	22.348	51.5088	38.8967	41.8675	6.03435	-4.21219	3.5692	5.17842	TRUE	0.0698293	1	protein disulfide isomerase
PFIT_0213100	109.186	174.419	65.0095	47.3569	98.9928	279.943	176.781	197.456	218.06	102.593	139.675	94.4328	145.863	120.641	6.62011	1.16939	-0.883936	6.60996	TRUE	0.0702156	1	conserved protein, unknown function
PFIT_1463700	0.456844	0	0.772085	0.825993	0.51373	0	0	0	0	7.81662	2.7935	1.71696	6.48279	4.70247	-0.878829	-28.7628	31.8822	1.12286	TRUE	0.0702168	1	conserved Plasmodium protein, unknown function
PFIT_0418600	1245.81	1529.19	1865.05	2342.65	1745.68	801.195	906.001	831.085	846.094	1334.69	1583.91	1294.59	1500.76	1428.49	10.7698	-1.04798	0.757997	1.85562	TRUE	0.0708017	1	zinc finger protein, putative
PFIT_1469200	4348.69	6509.03	4932.23	4546.4	5084.09	3898.4	4110.15	3952.08	3986.87	6308.01	6980.95	6122.68	7212.1	6655.93	12.3117	-0.350953	0.739577	0.922521	TRUE	0.0709296	1	conserved Plasmodium protein, unknown function
PFIT_1415200	347.201	175.131	548.18	600.084	417.649	361.964	265.171	359.547	328.894	195.416	226.273	209.469	126.414	189.393	8.70824	-0.331187	-0.808266	6.7127	TRUE	0.0709665	1	conserved Plasmodium protein, unknown function
PFIT_1459700	96.8508	30.6123	34.2806	35.38	49.2809	26.7461	33.1464	61.8893	40.5939	115.295	86.5984	94.4328	58.3451	88.6679	5.62034	-0.247384	1.10882	6.0985	TRUE	0.0711859	1	conserved Plasmodium protein, unknown function
PFIT_1347000	5.02528	0	2.62509	5.36895	3.25483	1.18872	0	1.47356	0.887424	14.6562	16.761	12.0187	0	10.859	1.72939	-1.48552	3.22019	6.03792	TRUE	0.0712052	1	leucine-rich repeat protein
PFIT_0835300	0	0	0	0.137665	0.0344164	0	0	0	0	1.95416	0	5.15088	12.9656	5.01765	-4.36013	-25.2815	31.939	2.46166	TRUE	0.0712577	1	Plasmodium exported protein (PHISTa-like), unknown function
PFIT_0403600	370.5	95.3965	109.327	171.669	186.723	94.503	187.829	134.094	138.809	72.3037	41.9025	51.5088	51.8623	54.3943	7.54463	-0.456153	-1.31459	3.85971	TRUE	0.0712901	1	6-cysteine protein
PFIT_0813900	116.495	25.6289	12.1989	22.7148	44.2594	3.56615	0	0	1.18872	26.3811	11.174	22.3205	6.48279	16.5896	5.46665	-4.67345	3.2788	4.27115	TRUE	0.0713126	1	cullin-like protein, putative
PFIT_0311500	63.5013	51.2578	84.6205	102.974	75.5883	47.5487	99.4391	72.2042	73.064	33.2206	27.935	29.1883	38.8967	32.3102	6.24442	-0.129009	-1.1059	2.15754	TRUE	0.0714868	1	dolichyl-diphosphooligosaccharide--protein glycosyltransferase subunit 1, putative
PFIT_1123900	1587.07	1873.05	2403.19	3018.04	2220.34	1024.08	994.391	991.703	1003.39	1639.54	1899.58	1414.77	1805.46	1689.84	11.1168	-1.14576	0.751242	2.13031	TRUE	0.0716623	1	conserved Plasmodium protein, unknown function
PFIT_1413300	256.289	132.416	251.545	241.603	220.463	347.105	353.561	371.336	357.334	223.751	148.055	254.11	184.759	202.669	7.78616	0.695497	-0.813458	2.62895	TRUE	0.0716817	1	nuclear transport factor 2, putative
PFIT_1233900	119.236	70.4795	48.0237	59.4715	74.3027	95.0974	55.244	26.524	58.9551	134.837	128.501	127.055	94.0004	121.098	6.21178	-0.295266	1.00812	5.77476	TRUE	0.0717173	1	conserved Plasmodium protein, unknown function, pseudogene
PFIT_0721600	716.788	1148.32	1110.88	1069.11	1011.27	523.63	563.488	711.727	599.615	1040.59	1092.26	860.197	1092.35	1021.35	9.98199	-0.751734	0.765587	1.60074	TRUE	0.07177	1	conserved Plasmodium protein, unknown function
PFIT_1464200	143.906	73.3272	112.57	98.7061	107.127	172.958	176.781	131.146	160.295	65.4642	67.0439	109.885	94.0004	84.0985	6.74436	0.569207	-0.922238	2.32918	TRUE	0.0719029	1	conserved Plasmodium protein, unknown function
PFIT_1140800	54.3644	66.208	52.5018	42.9516	54.0064	66.5682	22.0976	33.8918	40.8525	67.4184	83.8049	77.2632	152.345	95.208	5.75151	-0.268058	1.07497	3.68001	TRUE	0.0719064	1	vacuolar ATP synthase subunit f, putative
PFIT_1436400	94.1098	12.8145	10.1915	22.5771	34.9232	0.594359	0	4.42067	1.67167	15.6332	19.5545	17.1696	16.207	17.1411	5.12495	-4.11531	3.08793	3.5179	TRUE	0.071991	1	conserved Plasmodium protein, unknown function
PFIT_0834000	7.76634	66.208	6.02226	7.84693	21.9609	26.7461	22.0976	32.4182	27.0873	96.7307	55.87	103.018	32.4139	72.008	4.41807	0.384369	1.38333	13.0355	TRUE	0.0721141	1	surface-associated interspersed protein 8.1 (SURFIN 8.1) (SURF8.1)
PFIT_0925100	3.65475	3.55957	1.69859	1.78965	2.67564	0	0	0	0	5.86247	2.7935	5.15088	0	3.45171	1.40801	-31.0496	31.4855	1.21745	TRUE	0.0721198	1	conserved Plasmodium protein, unknown function
PFIT_0810400	655.114	598.008	505.715	409.142	541.995	756.619	784.464	699.939	747.007	362.496	452.547	420.655	528.347	441.011	9.08156	0.461471	-0.760905	1.40627	TRUE	0.0722361	1	proteasome subunit alpha, putative
PFIT_0920600	108.729	13.5264	26.5597	82.5993	57.8535	3.56615	0	1.47356	1.6799	17.5874	16.761	5.15088	16.207	13.9266	5.85534	-4.61926	2.55838	3.74496	TRUE	0.0722667	1	ADP-ribosylation factor, putative
PFIT_0603100	0	0	0.463251	0.550662	0.253478	4.16051	11.0488	0	5.06977	0	0	0	0	0	-1.81323	3.95789	-30.4538	2.45923	TRUE	0.0725265	1	mitochondrial ribosomal protein L41 precursor, putative
PFIT_0309100	293.75	481.966	278.414	237.335	322.866	176.525	176.781	249.031	200.779	403.533	374.329	370.863	282.001	357.682	8.33299	-0.671389	0.823225	2.83398	TRUE	0.0726134	1	aurora-related kinase 2, putative
PFIT_0201400	1034.75	271.239	706.766	930.343	735.775	454.684	530.342	652.785	545.937	320.481	379.916	297.034	249.587	311.755	9.52382	-0.430688	-0.808271	6.60246	TRUE	0.0726298	1	liver stage associated protein 2 (LSAP2)
Pf_M7661102300	0	0	0	0.963658	0.240915	0	0	0	0	7.81662	2.7935	5.15088	3.24139	4.7506	-1.84846	-26.3505	30.4707	2.84022	TRUE	0.0726549	1	unspecified product
PFIT_1420300	114.211	49.834	112.57	88.5189	91.2834	223.479	198.878	219.56	213.972	129.951	64.2504	183.715	84.2762	115.548	6.51592	1.23262	-0.881417	5.24354	TRUE	0.0726581	1	glutathione S-transferase (GST)
PFIT_1452300	7048.18	10489.3	7894.57	6568.84	8000.23	15563.9	16551.1	16732.2	16282.4	8762.43	10037	9214.92	11707.9	9930.57	12.9658	1.0252	-0.713422	1.39805	TRUE	0.0731278	1	elongation factor 2
PFIT_0420300	141.622	150.214	151.637	111.096	138.642	254.98	298.317	312.394	288.564	159.264	156.436	178.564	149.104	160.842	7.11437	1.05458	-0.837855	0.582838	TRUE	0.0734675	1	transmembrane emp24 domain-containing protein, putative
PFIT_1434700	4210.73	3029.19	5770.1	7146.63	5039.16	3028.26	5016.15	5092.61	4379.01	2828.64	2874.51	2424.35	2515.32	2660.7	12.2991	-0.20409	-0.717392	4.44437	TRUE	0.0735474	1	DNA topoisomerase II, putative
PFIT_0714300	2380.61	1917.9	3989.82	4185.03	3118.34	2181.89	3060.52	3232.98	2825.13	1629.77	1757.11	1689.49	1776.28	1713.16	11.6068	-0.143961	-0.720594	3.8848	TRUE	0.0739058	1	conserved Plasmodium protein, unknown function
PFIT_0509800	694.402	710.49	800.497	932.133	784.381	505.205	662.928	698.465	622.199	937.017	1195.62	820.706	1257.66	1052.75	9.61571	-0.338591	0.761567	1.65904	TRUE	0.074065	1	phosphatidylinositol 4-kinase
PFIT_1015900	2514.92	3366.64	2596.52	2729.63	2801.93	4464.23	3635.05	3216.77	3772.02	2095.83	2405.2	2058.63	2619.05	2294.68	11.4521	0.429474	-0.717911	1.1078	TRUE	0.0741417	1	serine/threonine protein kinase, FIKK family
PFIT_1144400	4.11159	4.27149	7.87526	8.12226	6.09515	4.16051	0	8.84133	4.33395	21.4957	8.38049	27.4713	32.4139	22.4404	2.62713	-0.194318	2.05479	2.71527	TRUE	0.0741435	1	conserved Plasmodium protein, unknown function
PFIT_0105100	2.74106	0.711914	1.853	4.68063	2.49665	0	11.0488	2.94711	4.6653	18.5645	8.38049	18.8866	19.4484	16.32	1.36435	-0.121378	2.79231	5.973	TRUE	0.0742425	1	conserved Plasmodium protein, unknown function
PFIT_0604300	0.456844	0.711914	1.54417	0.963658	0.919146	0.594359	0	2.94711	1.18049	16.6103	8.38049	22.3205	3.24139	12.6382	-0.065938	0.589958	3.16452	2.25536	TRUE	0.0745194	1	calcium-binding protein, putative
PFIT_1310900	95.4803	102.516	106.857	99.5321	101.096	177.713	176.781	129.673	161.389	81.0974	69.8374	113.319	74.552	84.7016	6.65974	0.664934	-0.914033	0.998611	TRUE	0.074539	1	cytochrome c2 precursor, putative
PFIT_0307600	410.246	241.339	79.0615	106.002	209.162	142.646	0	47.1538	63.2666	204.209	181.577	152.809	155.587	173.546	7.70683	-1.5836	1.31715	12.4965	TRUE	0.0745983	1	conserved Plasmodium protein, unknown function
PFIT_1332600	356.338	548.886	223.596	144.549	318.342	719.174	1027.54	745.619	830.777	395.716	497.243	472.164	593.175	489.574	8.31095	1.37833	-0.756275	7.7229	TRUE	0.0748439	1	transmembrane protein Tmp21 homologue, putative
PFIT_0511100	1048	1577.6	755.716	657.077	1009.6	1775.94	2508.08	1984.88	2089.63	1064.04	1153.71	1364.98	1461.87	1261.15	9.9787	1.04695	-0.725682	4.35988	TRUE	0.0749343	1	translationally-controlled tumor protein homolog (TCTP)
PFIT_1230700	97.3077	33.46	50.4943	85.4902	66.6881	19.6138	33.1464	14.7356	22.4986	32.2436	47.4895	53.2257	58.3451	47.826	6.06203	-1.74384	1.24781	3.61858	TRUE	0.0752635	1	conserved Plasmodium protein, unknown function
PFIT_1149300.2	352.226	754.629	529.187	446.036	520.52	1249.94	928.099	1103.69	1093.91	812.929	636.917	595.785	580.209	656.46	9.02305	1.07689	-0.73991	3.02373	TRUE	0.0753038	1	Plasmodium exported protein, unknown function
PFIT_0404600	504.355	95.3965	57.5975	141.245	199.649	7.72666	22.0976	11.7884	13.8709	103.57	97.7724	73.8292	55.1037	82.5689	7.64109	-3.96729	2.69524	2.48383	TRUE	0.0754777	1	apical sushi protein
PFIT_0421000	30.6085	4.9834	3.55159	7.5716	11.6788	3.56615	0	1.47356	1.6799	15.6332	13.9675	10.3018	9.72418	12.4067	3.5396	-2.28659	2.39074	4.07088	TRUE	0.0755269	1	serpentine receptor, putative
PFIT_0629500	350.399	175.131	167.542	133.673	206.686	347.105	243.073	257.872	282.684	155.355	150.849	221.488	116.69	161.096	7.68991	0.466862	-0.819368	5.00648	TRUE	0.0755694	1	conserved Plasmodium protein, unknown function
PFIT_1213100	7.76634	0	3.86042	2.47798	3.52619	2.97179	0	1.47356	1.48178	12.702	11.174	20.6035	9.72418	13.5509	1.83081	-0.791748	2.73197	4.70045	TRUE	0.075794	1	integral membrane protein GPR180, putative
PFIT_1005300	24.2127	6.40723	5.55901	10.6002	11.6948	7.72666	0	2.94711	3.55792	27.3582	16.761	10.3018	22.6897	19.2777	3.54439	-1.27103	2.00057	3.82618	TRUE	0.0761218	1	DnaJ protein, putative
PFIT_1108600	2378.33	2856.91	902.567	1036.76	1793.64	3296.91	1988.78	2170.55	2485.41	3960.1	3455.56	5351.76	3753.53	4130.24	10.808	0.474354	0.729818	9.23474	TRUE	0.0761979	1	transcription factor with AP2 domain(s)
PFIT_1032200	13.2485	2.13574	2.62509	4.95596	5.74131	3.56615	0	0	1.18872	12.702	5.587	22.3205	6.48279	11.7731	2.51833	-1.65905	2.72606	4.78859	TRUE	0.0761999	1	leucine-rich repeat protein
PFIT_0210700	11.8779	2.84766	1.54417	1.10132	4.34277	1.18872	0	0	0.396239	13.6791	5.587	5.15088	6.48279	7.72494	2.10173	-2.70235	3.57686	3.35909	TRUE	0.0762445	1	conserved Plasmodium protein, unknown function
PFIT_1012300	4.11159	2.13574	2.93392	6.47028	3.91288	4.16051	0	2.94711	2.36921	25.404	5.587	22.3205	12.9656	16.5693	1.98816	-0.330155	2.41966	2.19511	TRUE	0.0762785	1	conserved Plasmodium protein, unknown function
PFIT_0917400	88.1708	9.9668	7.41201	15.1432	30.1732	1.78308	0	0	0.594359	18.5645	13.9675	12.0187	6.48279	12.7584	4.914	-5.03919	3.81036	3.3164	TRUE	0.0762962	1	conserved Plasmodium membrane protein, unknown function
PFIT_0101900	261.315	165.876	114.269	219.852	190.328	130.165	88.3903	78.0984	98.8844	199.324	156.436	176.847	210.691	185.824	7.57192	-0.917501	0.88364	3.16111	TRUE	0.0763101	1	zinc-carboxypeptidase, putative
PFIT_1003700	23.299	90.4131	103.305	95.4022	78.1048	35.0672	220.976	137.041	131.028	60.5788	53.0765	54.9427	42.1381	52.684	6.28896	0.677286	-1.24009	7.19566	TRUE	0.0764686	1	hypothetical protein
PFIT_1338900	406.134	122.449	53.8915	71.3107	163.446	118.277	33.1464	63.3629	71.5955	252.086	175.99	171.696	200.966	200.185	7.35117	-1.12546	1.42068	7.14586	TRUE	0.0765754	1	conserved Plasmodium protein, unknown function
PFIT_1126400	97.7645	59.0889	132.026	113.023	100.476	152.75	165.732	187.142	168.541	101.616	69.8374	137.357	48.6209	89.3578	6.65504	0.742521	-0.897471	4.41993	TRUE	0.0769015	1	small nuclear ribonucleoprotein D1, putative
PFIT_1208800	193.702	212.15	140.519	135.325	170.424	279.943	287.269	352.18	306.464	148.516	145.262	188.866	217.173	174.954	7.41069	0.853016	-0.816336	1.73885	TRUE	0.0769819	1	U6 snRNA-associated Sm-like protein LSm7, putative
PFIT_1124700	177.712	58.377	51.5753	61.2611	87.2314	49.3318	11.0488	42.7331	34.3712	96.7307	64.2504	120.187	64.8279	86.499	6.44494	-1.17878	1.17779	6.24052	TRUE	0.0770137	1	conserved Plasmodium protein, unknown function
PFIT_0828900	39.2885	121.025	27.4862	38.1333	56.4834	80.8328	22.0976	17.6827	40.2043	90.8682	111.74	82.414	84.2762	92.3246	5.80546	-0.331841	1.05342	10.6814	TRUE	0.0770334	1	conserved Plasmodium protein, unknown function
PFIT_0302000	513.492	843.618	730.083	750.69	709.471	674.597	751.318	755.934	727.283	1350.32	1136.95	1153.8	1244.69	1221.44	9.47052	0.0341468	0.749958	1.12024	TRUE	0.0770586	1	serine/threonine protein kinase
PFIT_0829500	9.13687	17.7979	7.72085	3.9923	9.66197	30.9066	11.0488	10.3149	17.4234	44.9456	47.4895	70.3953	38.8967	50.4318	3.23225	1.03359	1.39551	4.51694	TRUE	0.0771997	1	SNARE protein, putative
PFIT_1365900	795.365	1710.02	1729.78	1526.02	1440.3	666.87	718.172	906.236	763.759	1149.04	1438.65	1170.97	1364.63	1280.82	10.4922	-0.913327	0.743347	3.27536	TRUE	0.077257	1	conserved Plasmodium protein, unknown function
PFIT_0628400	498.873	280.494	687.155	811.4	569.481	560.48	685.025	561.425	602.31	359.565	365.948	370.863	324.139	355.129	9.15492	0.0724549	-0.75445	4.31613	TRUE	0.0775388	1	amino acid transporter, putative
PFIT_0204200	31.5222	14.9502	8.95618	6.74561	15.5435	36.8502	11.0488	10.3149	19.4046	8.7937	2.7935	5.15088	6.48279	5.80521	3.94804	0.442941	-1.8037	4.00516	TRUE	0.0776328	1	ubiE/COQ5 methyltransferase, putative
PFIT_1402800	66.6992	24.917	19.6109	39.3723	37.6499	3.56615	0	8.84133	4.13583	18.5645	25.1415	17.1696	6.48279	16.8396	5.23363	-2.85243	1.70852	4.64519	TRUE	0.0778107	1	conserved Plasmodium protein, unknown function
PFIT_1024300	8640.28	14092.3	14642.1	15232.3	13151.8	6353.69	8120.86	8306.43	7593.66	11638	13663	9230.37	15448.5	12495	13.683	-0.792787	0.718752	2.88476	TRUE	0.0779106	1	conserved Plasmodium protein, unknown function
PFIT_0505000	263.599	372.331	491.355	488.85	404.034	374.446	364.61	303.552	347.536	610.674	586.634	635.275	544.554	594.284	8.65925	-0.221396	0.777803	1.91017	TRUE	0.0779129	1	conserved Plasmodium membrane protein, unknown function
PFIT_1354600	420.296	242.051	438.081	410.105	377.633	363.747	353.561	430.278	382.529	257.949	189.958	240.374	204.208	223.122	8.56187	0.0223801	-0.778543	1.88474	TRUE	0.078131	1	serine/threonine protein phosphatase
PFIT_0516200	69.8971	43.4268	33.9717	36.8943	46.0475	83.2102	11.0488	66.31	53.523	142.653	108.946	149.375	77.7934	119.692	5.52066	0.395146	0.996791	6.10397	TRUE	0.0783378	1	cation-transporting ATPase 1
PFIT_0914700	139.794	56.9531	128.166	141.658	116.643	108.173	121.537	109.043	112.918	60.5788	39.109	78.9801	51.8623	57.6325	6.86929	-0.0622234	-0.944839	3.37985	TRUE	0.0784532	1	zinc binding protein, putative
PFIT_0810000	312.481	332.464	281.039	259.912	296.474	423.778	232.025	282.923	312.908	556.934	413.438	702.236	512.14	546.187	8.21107	0.102931	0.780844	2.33811	TRUE	0.078515	1	RNA helicase, putative
PFIT_1204200	81.775	64.0723	67.3258	70.2094	70.8456	69.54	55.244	47.1538	57.3126	26.3811	25.1415	29.1883	25.9311	26.6605	6.14671	-0.292852	-1.11378	0.424617	TRUE	0.078528	1	conserved Plasmodium protein, unknown function
PFIT_1003000	179.083	110.347	56.9798	99.2568	111.416	33.2841	77.3415	48.6273	53.0843	127.997	67.0439	116.753	74.552	96.5866	6.79706	-1.20317	1.0145	5.52035	TRUE	0.0787383	1	conserved Plasmodium protein, unknown function
PFIT_0323900	650.088	817.277	827.366	651.433	736.541	764.345	1171.17	1071.27	1002.26	523.714	631.33	626.69	622.347	601.02	9.52453	0.43856	-0.73267	1.22864	TRUE	0.0788408	1	conserved Plasmodium protein, unknown function
PFIT_1333000	207.864	242.051	117.511	136.564	175.998	121.249	88.3903	190.089	133.243	80.1204	81.0114	61.8105	74.552	74.3736	7.45651	-0.355138	-0.885437	3.32041	TRUE	0.0788632	1	histone H3 variant, putative
PFIT_0412100	566.029	429.284	446.728	419.191	465.308	657.361	662.928	775.09	698.459	401.579	338.013	489.333	437.588	416.628	8.86191	0.588001	-0.746728	1.00091	TRUE	0.0789187	1	26S proteasome AAA-ATPase subunit RPT3, putative
PFIT_0726900	1114.7	1248.7	1283.67	1198.38	1211.36	1083.52	1756.76	1595.86	1478.71	865.691	879.952	918.573	914.073	894.572	10.2424	0.283018	-0.720506	0.993746	TRUE	0.0789836	1	eukaryotic translation initiation factor 2 alpha subunit, putative
PFIT_1440900	85.8866	29.9004	29.0304	25.7434	42.6402	20.2082	33.1464	30.9447	28.0997	16.6103	2.7935	3.43392	16.207	9.76117	5.41107	-0.653857	-1.4409	6.47735	TRUE	0.0790845	1	leucine carboxyl methyltransferase, putative
PFIT_0301200	0	0	0	0	0	0	0	0	0	5.86247	2.7935	6.86784	3.24139	4.6913	-36.8553	2.88559	36.2171	0.117474	TRUE	0.079171	1	alpha/beta hydrolase, putative
PFIT_1421600	83.6024	93.9727	48.3325	35.6553	65.3907	209.214	110.488	95.7811	138.494	71.3267	67.0439	89.2819	68.0692	73.9304	6.02244	1.12289	-0.933446	4.61672	TRUE	0.0792628	1	pantothenate kinase, putative (PANK)
PFIT_1001100	11439.4	15684.9	7868.31	8527	10879.9	20398.4	22970.4	21294.3	21554.4	12789.9	10665.6	15969.4	13717.6	13285.6	13.4093	0.98627	-0.697973	2.98811	TRUE	0.0793172	1	early transcribed membrane protein 10.1
PFIT_1006400	1120.18	1868.06	1183.61	949.754	1280.4	764.345	1149.07	1103.69	1005.7	1616.09	1586.71	1529.81	1938.35	1667.74	10.3219	-0.353218	0.734632	2.8867	TRUE	0.0794967	1	RNA binding protein, putative
PFIT_1413400	225.224	318.938	341.725	341.135	306.755	252.602	232.025	204.824	229.817	421.12	354.774	439.542	382.484	399.48	8.2614	-0.416833	0.79869	1.03356	TRUE	0.0795339	1	conserved Plasmodium protein, unknown function
PFIT_0931900	261.771	251.306	212.478	183.095	227.162	205.648	187.829	193.036	195.504	370.312	360.361	327.939	320.898	344.878	7.8265	-0.210118	0.814273	0.610253	TRUE	0.0796025	1	conserved Plasmodium protein, unknown function
PFIT_1251000	149.845	294.732	208	191.217	210.949	171.175	121.537	145.882	146.198	290.192	262.589	240.374	269.036	265.548	7.71936	-0.501013	0.834974	1.82049	TRUE	0.0796282	1	DNA repair protein rhp16, putative
PFIT_bin07400	0.456844	0.711914	0.308834	1.78965	0.816811	0.594359	0	0	0.19812	12.702	0	10.3018	6.48279	7.37164	-0.257937	-1.29242	4.46376	3.01127	TRUE	0.0797608	1	erythrocyte membrane protein 1 (PfEMP1), pseudogene
PFIT_1471500	14.1622	1.42383	4.94134	5.23129	6.43965	7.1323	0	4.42067	3.85099	26.3811	11.174	25.7544	19.4484	20.6895	2.69032	-0.35048	2.04656	4.0252	TRUE	0.0799183	1	mitochondrial pyruvate carrier protein 2, putative (MPC2)
PFIT_1104900	191.874	103.228	188.08	188.464	167.911	192.572	198.878	247.557	213.003	116.272	128.501	140.791	90.759	119.081	7.39364	0.34663	-0.840576	2.11155	TRUE	0.0800247	1	syntaxin, Qa-SNARE family
PFIT_0926900	130.2	54.1055	86.3191	213.244	120.967	17.2364	33.1464	35.3653	28.5827	61.5559	69.8374	70.3953	51.8623	63.4127	6.92139	-2.15207	1.21973	4.30085	TRUE	0.0801644	1	conserved Plasmodium protein, unknown function
PFIT_0504200	41.1159	17.7979	17.7579	44.0529	30.1812	30.9066	0	5.89422	12.267	68.3954	19.5545	73.8292	12.9656	43.6862	4.91844	-0.971786	1.53253	9.307	TRUE	0.080247	1	ATP-dependent helicase, putative
PFIT_0820300	35.177	19.9336	15.7505	13.7665	21.1569	33.2841	44.1952	10.3149	29.2647	85.0058	33.522	89.2819	42.1381	62.4869	4.39384	0.339118	1.25297	5.95763	TRUE	0.0803997	1	conserved Plasmodium protein, unknown function
PFIT_1457900	484.254	433.556	498.458	498.074	478.585	478.459	673.976	610.052	587.496	289.215	338.013	333.09	431.105	347.856	8.90288	0.287372	-0.751031	1.03268	TRUE	0.08049	1	conserved Plasmodium protein, unknown function
PFIT_0927100	23.299	14.9502	17.9124	12.2522	17.1035	16.0477	0	10.3149	8.78752	34.1977	25.1415	41.207	29.1725	32.4297	4.09423	-0.607924	1.54168	2.64373	TRUE	0.0809487	1	CS domain protein, putative
PFIT_0612500	93.6529	107.499	40.7661	55.0662	74.2461	118.277	22.0976	25.0504	55.1418	114.318	114.533	113.319	139.38	120.388	6.20682	-0.263061	0.964898	9.3653	TRUE	0.080963	1	adapter-related protein, putative
PFIT_1323600	281.872	206.455	370.292	417.402	319.005	219.913	254.122	285.87	253.302	112.364	173.197	120.187	178.277	146.006	8.31908	-0.336102	-0.803163	2.92385	TRUE	0.08106	1	MSF1-like protein, putative
PFIT_0821800	15481.1	20170	16657.3	16307	17153.8	31109.3	26671.8	25993.5	27924.9	15959.6	16906.2	15986.6	20236	17272.1	14.0662	0.703101	-0.693222	0.752994	TRUE	0.0811781	1	heat shock protein 70
PFIT_1210500	14.1622	2.84766	6.02226	5.09362	7.03142	5.94359	0	4.42067	3.45475	25.404	11.174	20.6035	19.4484	19.1575	2.81424	-0.632792	2.09225	2.67573	TRUE	0.0814127	1	GPI mannosyltransferase I
PFIT_0317600	2449.14	2485.29	1969.28	1609.58	2128.32	3755.75	2364.44	2624.4	2914.87	1714.77	1743.14	1905.82	1811.94	1793.92	11.0553	0.456369	-0.702818	1.85635	TRUE	0.0814675	1	40S ribosomal protein S11, putative
PFIT_0413100	21.4716	14.2383	18.2212	19.1355	18.2667	18.4251	44.1952	19.1562	27.2588	57.6476	58.6634	70.3953	45.3795	58.0215	4.1949	0.365784	1.30295	1.43326	TRUE	0.0815324	1	RNA binding protein, putative
PFIT_0730600	10.0506	6.40723	16.0594	10.8756	10.8482	15.4533	33.1464	7.36778	18.6558	7.81662	2.7935	3.43392	0	3.51101	3.44896	0.591993	-2.05348	3.8381	TRUE	0.0815992	1	Plasmodium exported protein (hyp9), unknown function
PFIT_1325400	6.39581	9.25488	10.0371	5.78195	7.86744	8.32102	0	1.47356	3.26486	22.4728	16.761	25.7544	9.72418	18.6781	2.97353	-0.799821	2.06979	2.68841	TRUE	0.0816365	1	conserved Plasmodium protein, unknown function
PFIT_0903500	772.979	70.4795	74.429	109.169	256.764	14.2646	0	20.6298	11.6315	180.759	111.74	132.206	74.552	124.814	8.00417	-4.3402	3.30103	3.48387	TRUE	0.0816366	1	conserved Plasmodium membrane protein, unknown function
PFIT_1204400	15.0758	4.27149	2.16184	2.47798	5.99678	1.78308	0	0	0.594359	6.83954	2.7935	17.1696	6.48279	8.32135	2.57142	-2.62695	3.13423	3.99972	TRUE	0.0816722	1	conserved Plasmodium protein, unknown function
PFIT_0420000	0.456844	0	0.154417	1.10132	0.428146	0	0	0	0	4.88539	5.587	6.86784	0	4.33506	-1.14092	-28.5007	31.7797	2.00995	TRUE	0.0820288	1	conserved Plasmodium protein, unknown function
PFIT_0308700	15.9895	3.55957	6.79434	9.91191	9.06384	2.37743	0	1.47356	1.28366	15.6332	8.38049	12.0187	6.48279	10.6288	3.18376	-2.34147	2.59826	1.70616	TRUE	0.0821175	1	conserved protein, unknown function
PFIT_0833300	133.398	92.5488	160.13	160.105	136.546	349.483	220.976	209.245	259.901	157.31	97.7724	226.639	110.207	147.982	7.09608	0.941909	-0.81846	4.33298	TRUE	0.0822583	1	conserved Plasmodium protein, unknown function
PFIT_1138800	23.299	4.27149	29.648	28.3591	21.3944	13.0759	0	30.9447	14.6735	51.7851	27.935	72.1123	25.9311	44.4409	4.43641	-0.29473	1.35315	9.33389	TRUE	0.0822585	1	ubiquitin related modifier homologue
PFIT_0714100	266.34	505.459	633.418	641.383	511.65	195.544	276.22	321.235	264.333	485.608	430.199	453.277	431.105	450.047	8.99975	-0.960895	0.775968	3.91161	TRUE	0.0822632	1	RNA binding protein, putative
PFIT_0217600	60.7602	96.1084	31.6555	29.3227	54.4617	93.3143	33.1464	47.1538	57.8715	131.905	100.566	145.942	110.207	122.155	5.75338	0.207015	0.977095	6.48883	TRUE	0.0823159	1	conserved Plasmodium protein, unknown function
PFIT_0208000.1	35.6338	44.1387	47.5604	36.619	40.988	77.861	154.683	60.4158	97.6533	38.106	41.9025	42.924	55.1037	44.509	5.35699	1.16055	-1.05246	2.05583	TRUE	0.0824655	1	conserved Plasmodium protein, unknown function
PFIT_1248300	201.011	145.23	250.001	230.177	206.605	276.971	309.366	268.187	284.841	159.264	150.849	192.299	145.863	162.069	7.69256	0.453954	-0.803441	1.29313	TRUE	0.0825972	1	methyltransferase, putative
PFIT_1139900	28.7811	7.83106	34.7438	26.8448	24.5502	28.5292	66.2928	30.9447	41.9222	18.5645	16.761	15.4526	6.48279	14.3152	4.62879	0.634745	-1.38643	4.18722	TRUE	0.0826197	1	conserved Plasmodium protein, unknown function
PFIT_1024600	221.569	102.516	198.58	222.88	186.386	96.2861	99.4391	97.2546	97.66	202.255	170.403	192.299	145.863	177.705	7.54428	-0.938256	0.871827	2.35974	TRUE	0.0829668	1	glucosamine-fructose-6-phosphate aminotransferase, putative
PFIT_1320200	2.28422	4.27149	5.09576	4.26763	3.97977	4.16051	11.0488	2.94711	6.05214	25.404	8.38049	32.6222	16.207	20.6534	2.00227	0.20888	2.17871	1.93947	TRUE	0.0830059	1	conserved Plasmodium protein, unknown function
PFIT_1349500	210.605	135.976	251.391	297.357	223.832	232.989	364.61	294.711	297.437	195.416	156.436	180.281	139.38	167.878	7.80863	0.387104	-0.798942	2.8539	TRUE	0.0830157	1	conserved Plasmodium protein, unknown function
PFIT_1228600	229.792	382.298	376.16	367.842	339.023	380.39	419.854	468.591	422.945	270.651	251.415	236.94	236.622	248.907	8.40543	0.318676	-0.763477	1.29543	TRUE	0.0831859	1	conserved Plasmodium protein, unknown function
PFIT_1313300	83.1455	60.5127	73.0392	53.6895	67.5967	172.364	121.537	95.7811	129.894	61.5559	89.3919	68.6784	55.1037	68.6825	6.0785	0.955954	-0.935045	1.82419	TRUE	0.0832147	1	conserved Plasmodium protein, unknown function
PFIT_0621400	36.0906	46.9863	27.023	19.1355	32.3089	61.2189	77.3415	39.786	59.4488	32.2436	22.348	27.4713	16.207	24.5675	5.00397	0.837758	-1.19332	2.44414	TRUE	0.0832297	1	RNA methyltransferase, putative
PFIT_0530700	299.233	365.212	379.094	400.606	361.036	194.355	309.366	330.076	277.933	553.026	371.535	513.371	447.312	471.311	8.49631	-0.391506	0.777879	1.899	TRUE	0.0832614	1	conserved Plasmodium protein, unknown function
PFIT_0415700	5.48212	0	0.926502	4.68063	2.77231	0	0	1.47356	0.491185	13.6791	5.587	8.5848	3.24139	7.77307	1.48711	-2.38718	3.89488	5.10871	TRUE	0.0832919	1	mRNA-binding protein PUF2 (PUF2)
PFIT_1140200.1	1.37053	0	1.38975	0.963658	0.930985	0	0	0	0	4.88539	2.7935	5.15088	3.24139	4.01779	-0.0699221	-29.5717	31.6631	1.04664	TRUE	0.0833563	1	AAA family ATPase, putative
PFIT_1337200	113.754	56.9531	47.7148	57.2688	68.9227	82.6158	66.2928	53.048	67.3189	31.2665	39.109	27.4713	32.4139	32.5652	6.10483	-0.0233541	-1.06443	2.38685	TRUE	0.0834481	1	conserved Plasmodium membrane protein, unknown function
PFIT_0411500	21.9285	67.6318	52.6562	38.4087	45.1563	35.0672	143.634	195.983	124.895	62.533	75.4244	37.7731	35.6553	52.8465	5.49432	1.45057	-1.21834	6.19222	TRUE	0.0835168	1	BC_ITvar27 - erythrocyte membrane protein 1,, putative (VAR)
PFIT_1463000	32.4359	19.9336	42.1558	59.1961	38.4304	17.8308	44.1952	57.4687	39.8315	107.479	55.87	80.6971	84.2762	82.0804	5.27524	-0.0128799	1.10491	5.23744	TRUE	0.0837115	1	conserved Plasmodium protein, unknown function
PFIT_0702800	891.302	1220.22	1704.92	1769.83	1396.57	1016.95	1038.59	991.703	1015.75	1700.12	1463.79	2015.71	1520.21	1674.96	10.448	-0.460396	0.722737	2.62615	TRUE	0.083865	1	conserved Plasmodium membrane protein, unknown function
PFIT_0205400	168.118	102.516	182.058	216.685	167.344	153.939	187.829	185.668	175.812	97.7078	117.327	103.018	68.0692	96.5304	7.38925	0.0589434	-0.851325	2.39138	TRUE	0.084211	1	iron-sulfur assembly protein, putative
PFIT_1219100	31.0654	71.1914	28.2583	24.2291	38.686	12.4815	33.1464	10.3149	18.6476	49.831	33.522	46.3579	22.6897	38.1001	5.26285	-1.36202	1.37332	4.31809	TRUE	0.0842456	1	erythrocyte membrane protein 1 (PfEMP1), pseudogene
PFIT_0834700	6.85265	54.8174	81.2233	91.4099	58.5758	23.7743	33.1464	44.2067	33.7091	99.6619	61.4569	49.7918	74.552	71.3657	5.87954	-0.815627	1.10024	12.1103	TRUE	0.0844046	1	Plasmodium exported protein (PHISTa), unknown function, pseudogene
PFIT_1317700	1.37053	0.711914	0.154417	0	0.559215	0	0	0	0	4.88539	0	8.5848	3.24139	4.17789	-0.927873	-27.2711	30.2889	2.95178	TRUE	0.0844271	1	conserved Plasmodium protein, unknown function
PFIT_0918200	257.66	207.167	255.097	214.483	233.602	290.047	419.854	394.913	368.271	189.553	237.447	209.469	217.173	213.411	7.8682	0.645011	-0.778071	0.853673	TRUE	0.0845001	1	cytochrome b5-like heme/steroid binding protein, putative
PFIT_0707600	122.434	133.128	98.518	77.5056	107.896	143.24	220.976	142.935	169.05	75.235	125.707	53.2257	106.966	90.2835	6.75048	0.612565	-0.882211	3.39613	TRUE	0.0845004	1	Cg8 protein
PFIT_0107600	93.1961	24.2051	55.4357	159.141	82.9945	5.34923	0	14.7356	6.69493	25.404	50.283	29.1883	12.9656	29.4602	6.37723	-3.3569	1.85984	5.4254	TRUE	0.0848696	1	LCCL domain-containing protein
PFIT_0535700	6.39581	15.6621	2.93392	2.47798	6.86746	37.4446	11.0488	7.36778	18.6204	55.6934	33.522	72.1123	48.6209	52.4871	2.69432	1.68306	1.34498	8.52231	TRUE	0.0854467	1	unspecified product
PFIT_0416000	2223.46	3443.53	2688.71	2697	2763.17	2565.85	2032.98	2157.28	2252.04	3859.46	3977.94	3296.56	3594.7	3682.17	11.432	-0.293378	0.707672	1.10119	TRUE	0.0854522	1	conserved Plasmodium protein, unknown function
PFIT_0707400	331.668	541.055	395.307	369.769	409.45	273.999	375.659	309.447	319.702	487.562	550.319	448.126	664.485	537.623	8.67681	-0.372336	0.763968	1.82007	TRUE	0.0856541	1	heat shock protein 86 family protein
PFIT_1472800	2.74106	0.711914	0.463251	2.75331	1.66738	0.594359	0	1.47356	0.689305	15.6332	11.174	5.15088	6.48279	9.61022	0.750269	-0.947362	3.47665	1.80587	TRUE	0.0856616	1	conserved Plasmodium protein, unknown function
PFIT_0827600	32.4359	0.711914	4.32367	4.26763	10.4348	1.18872	0	0	0.396239	10.7479	2.7935	8.5848	6.48279	7.15223	3.38062	-3.98203	3.46904	4.98173	TRUE	0.0856879	1	conserved Plasmodium membrane protein, unknown function
PFIT_1406500	105.531	89.7012	126.622	90.1709	103.006	141.457	165.732	170.932	159.374	80.1204	81.0114	72.1123	113.449	86.6732	6.68768	0.622252	-0.880979	1.05683	TRUE	0.0857908	1	COBW domain-containing protein 1, putative (CBWD1)
PFIT_1022700	181.367	206.455	209.389	190.804	197.004	244.876	309.366	319.761	291.334	141.676	148.055	188.866	191.242	167.46	7.62205	0.557917	-0.794826	0.745097	TRUE	0.0858141	1	orotidine monophosphate decarboxylase
PFIT_1243500	6.39581	0.711914	3.86042	7.43393	4.60052	0	0	0	0	3.90831	2.7935	0	3.24139	2.4858	2.21122	-31.8528	30.9531	2.01866	TRUE	0.0860136	1	conserved Plasmodium protein, unknown function
PFIT_0603800	7.76634	3.55957	4.32367	4.81829	5.11697	10.6985	22.0976	13.262	15.3527	1.95416	5.587	3.43392	0	2.74377	2.35561	1.49139	-2.39124	2.0922	TRUE	0.0861843	1	conserved Plasmodium protein, unknown function
PFIT_1403200	559.633	363.788	381.41	335.078	409.977	649.634	718.172	695.518	687.775	408.418	393.883	570.03	278.76	412.773	8.67909	0.74458	-0.731409	2.82392	TRUE	0.0861925	1	26S proteasome regulatory subunit
PF_apicoplast_genome_102400	0.456844	0	0	0	0.114211	1.18872	0	0	0.396239	12.702	2.7935	17.1696	3.24139	8.97662	-3.6235	2.9807	3.84107	4.48413	TRUE	0.0864713	1	apicoplast ribosomal protein L6
PFIT_1451500	363.191	324.633	356.394	341.135	346.338	526.602	707.123	691.097	641.607	394.739	354.774	456.711	327.381	383.401	8.43618	0.883948	-0.735432	0.802518	TRUE	0.086724	1	DNA polymerase delta interacting protein, putative
PFIT_1453500	8.68003	0.711914	6.79434	5.91961	5.52648	5.34923	0	8.84133	4.73019	33.2206	25.1415	18.8866	12.9656	22.5536	2.48964	0.0755771	1.94664	4.26665	TRUE	0.0867589	1	DER1-like protein
PFIT_0821200	25.1264	18.5098	13.7431	23.2655	20.1612	12.4815	0	11.7884	8.08999	37.129	16.761	34.3392	29.1725	29.3504	4.33252	-0.974113	1.5318	2.67566	TRUE	0.0868977	1	dynactin subunit 6, putative
PFIT_1413900.1	242.127	359.517	287.524	297.082	296.563	236.555	497.196	375.757	369.836	185.645	262.589	181.998	223.656	213.472	8.21171	0.291535	-0.769621	2.66726	TRUE	0.0869329	1	non-canonical ubiquitin conjugating enzyme, putative
PFIT_bin02200	54.8212	145.942	127.857	84.5266	103.287	40.4164	11.0488	23.5769	25.014	53.7393	53.0765	68.6784	61.5865	59.2701	6.68922	-1.85044	1.04995	3.93566	TRUE	0.0871981	1	stB_A4varTres - erythrocyte membrane protein 1,, putative
PFIT_0905900.1	52.0802	62.6484	48.3325	53.1389	54.05	46.9543	110.488	64.8364	74.0929	29.3123	33.522	36.0561	32.4139	32.8261	5.75435	0.360713	-1.08147	1.33068	TRUE	0.0872872	1	autophagy-related protein 3, putative (ATG3)
PFIT_1366100	179.54	528.952	367.821	308.233	346.136	178.308	287.269	341.865	269.147	420.143	508.417	321.071	576.968	456.65	8.43417	-0.372037	0.769855	6.37249	TRUE	0.0873871	1	U1 small nuclear ribonucleoprotein, putative
PFIT_1344400	90.9119	85.4297	88.6353	78.194	85.7927	102.23	154.683	162.091	139.668	70.3496	50.283	101.301	71.3106	73.3109	6.42243	0.685542	-0.904904	1.65909	TRUE	0.0874109	1	rhomboid protease ROM6, putative
PFIT_1142500	178.626	23.4932	13.1254	19.6862	58.7326	1.78308	0	5.89422	2.5591	37.129	25.1415	34.3392	25.9311	30.6352	5.87524	-4.26047	3.32546	3.04742	TRUE	0.0874123	1	phd finger protein, putative
PFIT_0725300	814.095	797.344	806.056	862.612	820.027	694.211	685.025	642.47	673.902	1073.81	1209.58	1007.86	1163.66	1113.73	9.67959	-0.283796	0.724961	0.191657	TRUE	0.0876437	1	conserved Plasmodium membrane protein, unknown function
PFIT_1149300.1	372.784	721.169	544.783	456.499	523.809	1342.66	839.708	1116.95	1099.77	809.997	667.646	563.163	661.244	675.513	9.03229	1.07793	-0.70966	2.87849	TRUE	0.0877289	1	Plasmodium exported protein, unknown function
PFIT_1243900	497.503	173.707	168.932	439.153	319.824	26.7461	33.1464	38.3124	32.735	102.593	131.294	41.207	74.552	87.4116	8.32136	-3.29656	1.42341	3.62818	TRUE	0.0877459	1	ubiquitin conjugating enzyme E2, putative
PFIT_1332100	543.187	753.205	563.931	592.512	613.209	845.772	773.415	786.879	802.022	411.35	530.765	453.277	560.761	489.038	9.25985	0.389187	-0.717413	0.911453	TRUE	0.0881635	1	translation initiation factor 6, putative
PFIT_0934500	37.0043	65.4961	32.7364	28.3591	40.899	67.7569	33.1464	36.8389	45.914	113.341	75.4244	121.904	81.0348	97.9261	5.34315	0.257166	1.02192	3.34607	TRUE	0.0883076	1	histidine--tRNA ligase, putative
PFIT_0312900	247.609	223.541	245.214	234.857	237.805	174.741	276.22	240.19	230.384	148.516	114.533	128.772	126.414	129.559	7.89382	-0.0687535	-0.803449	0.811223	TRUE	0.0883656	1	conserved Plasmodium protein, unknown function
PFIT_1404400	22.8422	2.84766	3.70601	9.08592	9.62044	1.78308	0	1.47356	1.08554	6.83954	11.174	10.3018	9.72418	9.50987	3.26501	-2.68097	2.65228	2.71282	TRUE	0.0885002	1	conserved Plasmodium protein, unknown function
PFIT_0520800	555.522	543.902	584.777	537.171	555.343	608.029	662.928	685.203	652.053	383.992	346.394	403.485	444.071	394.485	9.11728	0.230505	-0.724441	0.290688	TRUE	0.0885683	1	bis(5'-nucleosyl)-tetraphosphatase [asymmetrical]
PFIT_1023200	0.913687	1.42383	2.00742	0.963658	1.32715	0.594359	0	0	0.19812	11.7249	0	12.0187	3.24139	6.74626	0.413477	-1.96579	4.35057	2.66542	TRUE	0.0886048	1	conserved Plasmodium protein, unknown function
PFIT_1106800	726.381	902.707	979.621	932.546	885.314	871.33	939.147	1015.28	941.919	486.585	603.395	467.013	752.003	577.249	9.79017	0.0891388	-0.708981	1.46625	TRUE	0.0886114	1	RuvB DNA helicase, putative (RUVB2)
PFIT_1239100	0	0.711914	0.463251	0.275331	0.362624	0	0	0	0	5.86247	2.7935	1.71696	6.48279	4.21393	-1.4995	-28.1421	31.7146	1.03018	TRUE	0.088719	1	conserved Plasmodium protein, unknown function
PFIT_0905900.3	9.13687	3.55957	4.63251	4.95596	5.57123	21.3969	22.0976	35.3653	26.2866	4.88539	8.38049	17.1696	0	7.60887	2.47757	2.26077	-1.76655	4.75901	TRUE	0.0889352	1	autophagy-related protein 3, putative (ATG3)
PFIT_1226000	1102.36	600.856	1093.74	1351.46	1037.1	714.419	850.757	857.609	807.595	494.401	500.036	442.975	534.83	493.061	10.0189	-0.363867	-0.710113	2.63478	TRUE	0.0890623	1	cof-like hydrolase, had-superfamily, subfamily iib
PFIT_0609900	7.76634	0.711914	0.926502	1.37665	2.69535	0.594359	0	0	0.19812	3.90831	11.174	6.86784	3.24139	6.29788	1.41995	-2.95752	4.18305	2.5308	TRUE	0.0894056	1	SNARE associated Golgi protein, putative
PFIT_0934000	272.279	202.184	120.291	119.218	178.493	114.117	77.3415	91.3604	94.2729	147.539	215.099	120.187	220.415	175.81	7.47702	-0.880708	0.853437	4.4903	TRUE	0.0894415	1	gamma-tubulin complex component, putative
PFIT_1406800	958.458	1428.1	1337.25	1611.65	1333.86	682.324	629.781	854.662	722.256	1084.56	1290.6	990.685	1397.04	1190.72	10.3815	-0.879918	0.71513	1.90511	TRUE	0.0894831	1	large subunit rRNA processing protein, putative
PFIT_0305700	2.28422	18.5098	13.7431	14.8679	12.3512	7.72666	11.0488	22.1033	13.6263	56.6705	25.1415	41.207	29.1725	38.0479	3.62556	0.170031	1.47426	5.65859	TRUE	0.0895373	1	P-loop containing nucleoside triphospahte hydrolase, putative
PFIT_0703900	1232.11	1962.04	1936.54	1719.99	1712.67	619.916	850.757	823.717	764.797	1291.7	1405.13	1169.25	1131.25	1249.33	10.742	-1.1685	0.713473	1.59443	TRUE	0.0896001	1	methyltransferase, putative
PFIT_1032400	50.2528	34.8838	56.5166	49.9726	47.9064	38.039	22.0976	30.9447	30.3604	81.0974	67.0439	85.848	38.8967	68.2215	5.5858	-0.578137	1.09836	1.83778	TRUE	0.0896205	1	conserved Plasmodium protein, unknown function
PFIT_0308600	129.744	32.7481	79.5247	118.943	90.2398	4.75487	11.0488	13.262	9.68855	38.106	27.935	8.5848	19.4484	23.5185	6.49817	-3.34698	1.4241	6.26411	TRUE	0.0898763	1	conserved Plasmodium protein, unknown function
PFIT_1473400	471.463	414.334	461.552	479.764	456.778	447.552	453	434.699	445.084	254.04	307.285	252.393	252.829	266.637	8.83557	-0.0387003	-0.739189	0.273407	TRUE	0.0899955	1	conserved Plasmodium membrane protein, unknown function
PFIT_1146700	498.416	431.42	503.862	509.775	485.868	591.981	629.781	627.735	616.499	334.161	357.568	357.128	444.071	373.232	8.9247	0.342051	-0.724871	0.448858	TRUE	0.0900827	1	nucleolar preribosomal assembly protein, putative
PFIT_0505900	90.455	73.3272	80.6056	65.3911	77.4447	119.466	132.586	91.3604	114.471	59.6017	78.2179	49.7918	48.6209	59.0581	6.27459	0.542765	-0.93517	1.1078	TRUE	0.0903518	1	conserved Plasmodium protein, unknown function
PFIT_1425200	1.82737	1.42383	0.463251	0.137665	0.96303	4.16051	11.0488	0	5.06977	23.4499	11.174	30.9053	6.48279	18.003	-0.231749	2.01455	2.41547	6.75566	TRUE	0.0904758	1	small nucleolar RNA snoR26
PFIT_0916500	196.443	137.399	175.572	185.298	173.678	186.034	154.683	170.932	170.55	353.702	290.524	365.712	184.759	298.674	7.44124	-0.0140566	0.800479	2.07395	TRUE	0.0905461	1	conserved Plasmodium protein, unknown function
PFIT_1008600	5.02528	1.42383	7.72085	7.29627	5.36656	3.56615	11.0488	2.94711	5.85402	30.2894	8.38049	24.0374	12.9656	18.9182	2.45555	-0.34302	2.16013	3.06507	TRUE	0.090617	1	conserved Plasmodium membrane protein, unknown function
PFIT_1441800	1.82737	5.69531	2.31625	1.92732	2.94156	1.78308	0	4.42067	2.06791	10.7479	13.9675	27.4713	6.48279	14.6674	1.51725	-0.143474	2.51314	2.26854	TRUE	0.0906838	1	conserved Plasmodium protein, unknown function
PFIT_1407600	237.559	84.7178	41.3837	52.4505	104.028	134.919	11.0488	33.8918	59.9533	188.576	150.849	132.206	126.414	149.511	6.69801	-0.657783	1.18659	11.1774	TRUE	0.0908229	1	ATP-dependent Clp protease, putative
PFIT_1343800	33.3496	3.55957	4.32367	6.33261	11.8914	1.78308	0	2.94711	1.57673	16.6103	5.587	10.3018	9.72418	10.5558	3.56648	-2.53149	2.39641	4.58743	TRUE	0.090841	1	lipoyl synthase (LipA)
PFIT_1465800	330.298	296.868	242.435	295.155	291.189	443.986	541.391	424.384	469.92	229.613	243.034	272.997	372.76	279.601	8.1854	0.681686	-0.743884	1.4333	TRUE	0.090876	1	ATP synthase (C/AC39) subunit, putative
PFIT_1436500	635.926	122.449	157.196	384.087	324.915	27.9349	44.1952	36.8389	36.323	146.562	106.153	132.206	87.5176	118.11	8.34401	-3.19512	1.7379	2.72288	TRUE	0.0909959	1	NAD(P)H-dependent glutamate synthase, putative
PFIT_0932900	33.3496	11.3906	8.95618	8.25993	15.4891	23.18	0	4.42067	9.20022	46.8997	27.935	34.3392	22.6897	32.9659	3.94308	-0.35963	1.47835	7.28492	TRUE	0.0913081	1	peptide release factor, putative
PFIT_1428000	82.6887	34.1719	48.4869	37.1697	50.6293	48.143	33.1464	27.9975	36.429	98.6848	83.8049	72.1123	55.1037	77.4264	5.6614	-0.43662	1.05904	3.07312	TRUE	0.0913659	1	conserved Plasmodium protein, unknown function
PFIT_0506100	166.291	98.9561	219.272	222.192	176.678	206.242	209.927	222.507	212.892	115.295	125.707	128.772	116.69	121.616	7.46806	0.266964	-0.809096	2.26055	TRUE	0.0914219	1	60S ribosomal subunit protein L24-2, putative
PFIT_0832200	54.8212	34.1719	41.2293	41.2996	42.8805	130.165	88.3903	117.884	112.146	59.6017	44.696	99.5836	29.1725	58.2635	5.42314	1.41605	-0.95253	3.51902	TRUE	0.0917209	1	U6 snRNA-associated Sm-like protein LSm8, putative
PFIT_0317500	381.464	436.403	605.932	651.433	518.808	520.064	817.611	727.936	688.537	525.668	477.688	398.335	259.311	415.25	9.01988	0.398365	-0.716905	3.84521	TRUE	0.0918241	1	kinesin-5, putative
PFIT_0922500	14.619	23.4932	23.4714	26.2941	21.9694	14.859	44.1952	58.9422	39.3321	89.8911	61.4569	104.735	68.0692	81.038	4.46123	0.778186	1.10954	4.18163	TRUE	0.0918619	1	para-aminobenzoic acid synthetase
PFIT_0302100	185.022	46.2744	33.0452	70.347	83.6721	10.1041	0	7.36778	5.82396	42.0143	22.348	41.207	16.207	30.4441	6.38613	-3.53454	2.09099	3.60279	TRUE	0.09198	1	cytoadherence linked asexual protein 3.2
PFIT_0702600	189.133	83.294	228.537	210.077	177.76	284.698	309.366	251.978	282.014	180.759	125.707	236.94	103.725	161.783	7.47713	0.654434	-0.783036	5.59205	TRUE	0.0921525	1	conserved Plasmodium protein, unknown function
PFIT_0305600	168.118	100.38	143.299	113.299	131.274	225.262	154.683	185.668	188.538	92.8224	108.946	96.1497	136.138	108.514	7.03707	0.543113	-0.826673	1.64899	TRUE	0.0924113	1	ubiquitin conjugating enzyme E2, putative
PFIT_1122500	849.729	833.652	1003.09	936.813	905.822	1204.76	1359	1189.16	1250.98	806.089	840.843	764.047	677.451	772.107	9.82327	0.463289	-0.693491	0.419468	TRUE	0.0928512	1	protein GCN20
PFIT_1415800	428.062	405.079	448.118	553.14	458.6	586.632	696.074	605.631	629.446	336.115	368.742	348.543	473.243	381.661	8.84157	0.451163	-0.71918	0.984757	TRUE	0.0928929	1	small nuclear ribonucleoprotein-associated protein B, putative
PFIT_1360200	621.307	850.737	846.05	942.871	815.241	467.166	408.805	539.321	471.764	867.645	807.321	671.331	781.176	781.868	9.67124	-0.78124	0.720936	1.14293	TRUE	0.0929257	1	conserved Plasmodium protein, unknown function
PFIT_0906800	4525.95	3400.1	7939.65	7903.24	5942.24	5373	6143.13	5903.06	5806.4	3741.23	3338.23	4151.61	3341.88	3643.24	12.5369	-0.0338906	-0.671864	4.16528	TRUE	0.0929874	1	zinc finger protein, putative
PFIT_0804800	1178.66	3102.52	614.116	610.684	1376.49	4505.83	2110.32	2058.56	2891.57	4339.2	4268.46	4834.96	5264.02	4676.66	10.4255	1.0759	0.68979	17.7074	TRUE	0.0930015	1	glutamate dehydrogenase, putative (GDH3)
PFIT_1116400	1058.96	762.46	348.365	287.032	614.205	911.746	906.001	912.131	909.959	429.914	486.069	702.236	619.106	559.331	9.26108	0.568731	-0.703118	8.99505	TRUE	0.0930221	1	peptidyl-prolyl cis-trans isomerase
PFIT_1305000	0	0	0	0	0	0.594359	0	0	0.19812	9.77078	8.38049	1.71696	9.72418	7.3981	-32.5272	30.9626	4.44601	1.01364	TRUE	0.0931245	1	conserved Plasmodium protein, unknown function
PFIT_1105200	989.066	982.442	663.684	501.515	784.177	1329.58	1303.76	1221.58	1284.97	719.129	701.168	784.65	975.659	795.152	9.61429	0.712954	-0.693083	2.76094	TRUE	0.0931256	1	conserved protein, unknown function
PFIT_1366900	3.1979	0	0.926502	0.825993	1.2376	0.594359	0	1.47356	0.689305	16.6103	2.7935	8.5848	9.72418	9.4282	0.311075	-0.508223	3.45758	3.18586	TRUE	0.0931586	1	conserved Plasmodium protein, unknown function
PFIT_0514700	154.87	123.161	128.32	99.3944	126.437	268.056	88.3903	170.932	175.793	83.0516	94.9789	144.225	90.759	103.254	6.98139	0.536224	-0.82574	3.98793	TRUE	0.093292	1	ribose 5-phosphate epimerase, putative
PFIT_0519200	45.2275	42.7149	65.4728	59.4715	53.2217	41.6051	110.488	113.464	88.5189	49.831	53.0765	22.3205	45.3795	42.6518	5.73804	0.679507	-1.00893	4.01311	TRUE	0.0933271	1	mitochondrial ribosomal protein L14 precursor, putative
PFIT_1017600	0.913687	0	1.08092	0.412996	0.6019	1.18872	11.0488	1.47356	4.57035	19.5416	13.9675	29.1883	0	15.6743	-0.629413	1.93903	2.69257	6.88878	TRUE	0.0936076	1	conserved Plasmodium protein, unknown function
PFIT_0209300	42.4865	74.0391	49.8767	32.3514	49.6884	134.919	99.4391	78.0984	104.152	156.332	170.403	230.073	213.932	192.685	5.62634	1.09004	0.871989	3.0653	TRUE	0.0937566	1	secretory complex protein 61 gamma subunit
PFIT_1025400	452.275	152.35	53.7371	99.3944	189.439	51.7092	66.2928	38.3124	52.1048	194.438	164.816	130.489	126.414	154.04	7.56463	-1.89266	1.5966	4.34248	TRUE	0.0937701	1	conserved Plasmodium protein, unknown function
PFIT_0404300	53.4507	46.2744	71.3406	56.9935	57.0148	126.598	154.683	94.3075	125.196	62.533	75.4244	61.8105	58.3451	64.5283	5.83667	1.10062	-0.92684	1.04296	TRUE	0.09396	1	conserved Plasmodium membrane protein, unknown function
PFIT_0524800	43.4001	5.69531	5.25018	9.77425	16.03	0	0	0	0	4.88539	2.7935	0	0	1.91972	4.00132	-32.2003	29.2454	3.38277	TRUE	0.0940137	1	conserved protein, unknown function, putative
PFIT_0927700	280.045	48.4102	38.4498	69.1081	109.003	16.642	11.0488	5.89422	11.195	77.1891	72.6309	46.3579	32.4139	57.148	6.76777	-3.26464	2.33661	2.9487	TRUE	0.0941182	1	conserved Plasmodium protein, unknown function
PFIT_0419700	2.28422	2.13574	3.08834	2.47798	2.49657	30.3123	22.0976	1.47356	17.9611	4.88539	8.38049	1.71696	0	3.74571	1.33169	2.81284	-2.21756	5.02353	TRUE	0.0941472	1	rifin, pseudogene
PFIT_1457400	6.85265	7.83106	3.24276	2.89097	5.20436	9.50974	0	0	3.16991	11.7249	30.7285	22.3205	9.72418	18.6245	2.35099	-0.196485	2.05895	6.07221	TRUE	0.0942346	1	SNARE protein, putative
PF_apicoplast_genome_105900	979.016	1068.58	1265.45	1428.42	1185.37	691.239	430.903	465.643	529.262	640.963	1307.36	578.615	972.418	874.838	10.2114	-1.15142	0.710305	4.59086	TRUE	0.0946064	1	unspecified product
PFIT_1126100	22.8422	16.374	16.9859	14.3172	17.6298	76.6723	33.1464	45.6802	51.833	33.2206	11.174	27.4713	19.4484	22.8286	4.13709	1.62548	-1.2127	2.32872	TRUE	0.0947451	1	conserved Plasmodium protein, unknown function
PFIT_1000700.2	0.456844	0	0	0	0.114211	0	0	0	0	4.88539	8.38049	3.43392	0	4.17495	-3.40512	-24.7938	30.2697	2.94754	TRUE	0.0950766	1	acyl-CoA binding protein, isoform 1, ACBP1
PFIT_1106400	4293.87	4920.04	4536.77	4811.41	4640.52	6270.48	6695.57	7270.52	6745.52	3959.12	4142.76	4203.12	4687.05	4248.01	12.1801	0.539654	-0.667263	0.283934	TRUE	0.0951202	1	translocon component PTEX88
PFIT_0923100	64.4149	35.5957	93.4222	87.5552	70.247	149.778	88.3903	123.779	120.649	66.4413	75.4244	82.414	38.8967	65.7941	6.14129	0.811869	-0.903447	3.9417	TRUE	0.0951211	1	DNA-directed RNA polymerase II, putative
PFIT_0306000	273.649	175.843	308.988	354.076	278.139	310.85	397.757	338.918	349.175	218.865	184.371	221.488	197.725	205.612	8.12141	0.31527	-0.750621	1.92031	TRUE	0.0954915	1	conserved Plasmodium protein, unknown function
PFIT_0527200	5280.65	3575.23	6828.01	7921.68	5901.39	4596.77	5767.47	5727.71	5363.98	3176.48	3380.13	3315.45	3636.84	3377.23	12.527	-0.138435	-0.66703	2.90313	TRUE	0.0955489	1	multidrug resistance protein
PFIT_1437400	626.789	107.499	83.8484	163.547	245.421	20.2082	11.0488	20.6298	17.2956	134.837	111.74	94.4328	58.3451	99.8386	7.93895	-3.77631	2.48074	2.22712	TRUE	0.0957389	1	conserved Plasmodium protein, unknown function
PFIT_0704500	31.0654	56.9531	28.2583	28.2214	36.1246	39.822	22.0976	42.7331	34.8842	84.0287	64.2504	75.5462	87.5176	77.8357	5.1649	0.0540987	1.06438	1.95977	TRUE	0.0957558	1	RNA helicase, putative
PFIT_1355700	179.996	166.588	158.432	121.283	156.575	188.412	209.927	257.872	218.737	110.41	131.294	157.96	103.725	125.847	7.28961	0.485832	-0.798153	1.3325	TRUE	0.096262	1	regulator of chromosome condensation, putative
PFIT_1406400	42.4865	37.0195	28.876	25.7434	33.5313	72.5118	22.0976	23.5769	39.3954	98.6848	86.5984	90.9988	74.552	87.7085	5.06173	0.36915	1.02858	3.52672	TRUE	0.0963495	1	DNA mismatch repair protein, putative
PFIT_0727100	14.1622	0	0.772085	0.688327	3.90564	1.78308	0	0	0.594359	15.6332	0	13.7357	3.24139	8.15258	1.95106	-2.03232	3.16644	10.3617	TRUE	0.0967159	1	actin-like protein, putative (ALP3)
PFIT_0112000	12.3348	14.2383	33.3541	28.7721	22.1748	13.0759	33.1464	22.1033	22.7752	64.4871	22.348	65.2444	42.1381	48.5544	4.48551	-0.146469	1.28149	4.36538	TRUE	0.0968049	1	surface-associated interspersed protein 1.2 (SURFIN 1.2) (SURF1.2)
PFIT_0913400	289.182	391.553	356.085	282.627	329.862	426.155	419.854	555.53	467.18	230.59	312.872	281.581	311.174	284.054	8.36522	0.507949	-0.726325	1.19626	TRUE	0.0968385	1	conserved Plasmodium protein, unknown function
PFIT_0304200	39.7454	11.3906	33.8173	37.5827	30.634	27.3405	11.0488	32.4182	23.6025	77.1891	61.4569	56.6597	35.6553	57.7403	4.9463	-0.238016	1.15666	4.06781	TRUE	0.097023	1	conserved Plasmodium protein, unknown function
PFIT_1245200	24.2127	4.9834	11.2724	7.02094	11.8724	5.94359	0	1.47356	2.47238	19.5416	8.38049	18.8866	9.72418	14.1332	3.56933	-1.77156	2.05369	3.54602	TRUE	0.0971748	1	conserved Plasmodium protein, unknown function
PFIT_0414100	489.279	449.218	592.034	721.367	562.975	552.159	673.976	661.626	629.254	395.716	365.948	400.051	376.002	384.429	9.13762	0.155999	-0.706374	1.12401	TRUE	0.0973677	1	nuclear cap-binding protein, putative
PFIT_1320700.1	198.727	33.46	18.2212	31.5254	70.4834	7.1323	0	2.94711	3.3598	36.1519	30.7285	48.0749	12.9656	31.9802	6.13849	-4.08046	2.94701	3.16354	TRUE	0.0974379	1	3',5'-cyclic nucleotide phosphodiesterase, putative
PFIT_0722300	66.2423	129.568	152.564	179.929	132.076	112.928	99.4391	104.622	105.663	257.949	134.088	211.186	152.345	188.892	7.04773	-0.312955	0.835382	4.22823	TRUE	0.0975723	1	conserved Plasmodium protein, unknown function
PFIT_1033700	0.456844	0	0.308834	0.275331	0.260252	0	0	0	0	5.86247	0	6.86784	3.24139	3.99292	-1.88267	-27.759	31.6679	1.47404	TRUE	0.0976001	1	conserved Plasmodium protein, unknown function
PFIT_1415500	795.821	963.932	913.222	955.949	907.231	554.537	696.074	735.304	661.972	1204.74	1081.08	1086.84	923.797	1074.11	9.82534	-0.457844	0.702143	0.723811	TRUE	0.0979361	1	atypical protein kinase, ABC-1 family, putative
PFIT_0603300	0	0	0.308834	0	0.0772085	1.18872	0	0	0.396239	13.6791	5.587	8.5848	6.48279	8.58342	-3.28939	2.63917	3.77129	3.07284	TRUE	0.0979912	1	conserved Plasmodium protein, unknown function
PFIT_1442400	775.264	748.934	947.965	816.631	822.199	1519.77	1060.68	1119.9	1233.45	747.464	650.885	889.385	794.141	770.469	9.68355	0.589084	-0.682722	1.13689	TRUE	0.0980007	1	60S ribosomal protein L1, putative
PFIT_0615400	153.043	105.363	174.182	170.98	150.892	127.787	132.586	162.091	140.821	300.94	198.338	283.298	200.966	245.886	7.23966	-0.0953482	0.802867	1.87191	TRUE	0.0982031	1	conserved Plasmodium protein, unknown function
PFIT_0300800	0	0	0	0	0	0	0	0	0	6.83954	2.7935	6.86784	0	4.12522	-33.9699	2.88559	33.1657	0.956554	TRUE	0.0982461	1	stevor-like
PFIT_1344800	122.891	13.5264	11.5813	22.4395	42.6095	4.75487	11.0488	7.36778	7.72381	43.9685	33.522	48.0749	16.207	35.4431	5.41168	-2.60938	2.35374	4.11166	TRUE	0.0983338	1	inner membrane complex protein
PFIT_1316500	120.607	116.042	47.0972	38.9593	80.6763	238.338	88.3903	107.57	144.766	248.178	293.317	219.771	294.967	264.058	6.32392	0.915136	0.803097	8.8033	TRUE	0.0985722	1	conserved Plasmodium protein, unknown function
PFIT_1140300	6.39581	5.69531	8.80176	8.39759	7.32262	6.53794	11.0488	4.42067	7.3358	19.5416	39.109	20.6035	12.9656	23.0549	2.88332	-0.211424	1.85057	1.29008	TRUE	0.0985746	1	conserved Plasmodium protein, unknown function
PFIT_1010900	469.635	419.317	306.981	233.205	357.285	530.168	519.293	434.699	494.72	242.315	251.415	322.788	385.726	300.561	8.47961	0.468501	-0.719649	2.99298	TRUE	0.0986129	1	proteasome subunit beta type-5
PFIT_1212200.1	25.5832	15.6621	19.6109	10.4626	17.8297	24.3687	0	22.1033	15.4907	35.1748	53.0765	60.0936	35.6553	46	4.15252	0.0935025	1.27716	4.38869	TRUE	0.0994306	1	conserved protein, unknown function
PFIT_0620300	94.5666	102.516	103.305	128.442	107.207	108.173	176.781	144.408	143.121	94.7765	86.5984	75.5462	48.6209	76.3855	6.74532	0.381314	-0.859284	1.8079	TRUE	0.0995717	1	Pf77 protein
PFIT_0606100	10.0506	0.711914	3.55159	3.85463	4.54217	1.18872	11.0488	0	4.07917	14.6562	11.174	15.4526	6.48279	11.9414	2.18874	-1.40019	2.8103	5.5076	TRUE	0.100167	1	RING zinc finger protein, putative
PFIT_0804900	696.686	105.363	69.642	138.078	252.443	11.8872	22.0976	13.262	15.7489	148.516	97.7724	120.187	58.3451	106.205	7.97964	-4.05878	2.81178	2.23757	TRUE	0.10081	1	transcription factor with AP2 domain(s)
PFIT_0704200	327.557	54.1055	45.553	79.846	126.765	29.7179	0	4.42067	11.3795	78.1662	64.2504	44.6409	68.0692	63.7817	6.98565	-3.26862	2.2783	4.95226	TRUE	0.100822	1	origin recognition complex subunit 2, putative
PFIT_0905700	95.4803	14.9502	25.0155	56.0298	47.869	2.37743	0	1.47356	1.28366	7.81662	19.5545	5.15088	6.48279	9.75119	5.58163	-4.7346	2.41587	3.14952	TRUE	0.100857	1	conserved Plasmodium protein, unknown function
PFIT_0805900	621.764	881.35	730.855	739.952	743.48	288.858	419.854	421.437	376.716	558.888	678.82	547.71	670.968	614.097	9.53797	-0.99111	0.714176	1.29957	TRUE	0.100864	1	conserved Plasmodium protein, unknown function
PFIT_0524500	122.891	155.909	126.159	142.071	136.757	171.175	198.878	187.142	185.732	107.479	97.7724	127.055	87.5176	104.956	7.09482	0.433425	-0.808907	0.619727	TRUE	0.101221	1	S-adenosylmethionine-dependent methyltransferase,, putative
PFIT_bin05900	0	0.711914	0.463251	0.275331	0.362624	0.594359	11.0488	1.47356	4.37224	0	0	0	0	0	-1.49453	3.3187	-31.576	1.39538	TRUE	0.10124	1	rifin (RIF)
PFIT_1230400	1304.75	1111.3	858.095	835.079	1027.3	1112.04	1889.34	1777.11	1592.83	1112.89	944.202	892.819	1037.25	996.79	10.0043	0.62868	-0.671637	2.35375	TRUE	0.10126	1	protein transport protein Sec13, putative
PFIT_0309300	1.82737	2.84766	2.31625	0.137665	1.78224	4.16051	11.0488	1.47356	5.56095	20.5186	8.38049	54.9427	12.9656	24.2018	0.783626	1.29483	2.53259	4.78495	TRUE	0.101269	1	small nucleolar RNA Me18S-Um1356
PFIT_1340400	2545.08	3892.03	2961.87	2521.62	2980.15	4153.38	4021.76	3922.6	4032.58	2241.42	2452.69	2511.91	3017.74	2555.94	11.5411	0.436481	-0.658235	1.32391	TRUE	0.101316	1	60S ribosomal protein L18, putative
PFIT_1149000	397.454	250.594	565.784	587.143	450.244	142.646	309.366	341.865	264.626	165.126	148.055	197.45	110.207	155.21	8.81603	-0.789338	-0.741385	6.31822	TRUE	0.101548	1	Plasmodium exported protein (hyp11), unknown function
PFIT_1010700.1	24.2127	17.0859	10.6548	9.63658	15.3975	21.9913	44.1952	30.9447	32.377	6.83954	19.5545	12.0187	6.48279	11.2239	3.93394	1.00154	-1.47206	2.57744	TRUE	0.101632	1	conserved Plasmodium protein, unknown function
PFIT_0525200	5204.36	3593.03	6802.99	7914.25	5878.66	4496.32	5513.35	5932.53	5314.07	3323.04	3335.44	3413.31	3429.39	3375.3	12.5214	-0.146123	-0.654487	2.87791	TRUE	0.101955	1	multidrug resistance protein, putative
PFIT_1345000	280.045	276.935	268.222	242.98	267.045	335.218	342.513	396.386	358.039	682	483.275	729.708	470.002	591.246	8.06061	0.426084	0.723409	1.21143	TRUE	0.10198	1	conserved Plasmodium protein, unknown function
PFIT_1340600	1931.99	3008.55	2606.87	2195.9	2435.83	3639.26	3303.59	3711.89	3551.58	1893.58	2173.34	1849.17	3095.53	2252.9	11.2501	0.544811	-0.658131	2.22056	TRUE	0.101991	1	60S ribosomal protein L18-2, putative
PFIT_0410000	132.485	164.452	106.857	76.129	119.981	222.29	154.683	160.618	179.197	376.175	257.002	357.128	249.587	309.973	6.90231	0.60292	0.77506	3.09642	TRUE	0.102069	1	DEAD box ATP-dependent RNA helicase, putative
PFIT_1113100	22.8422	9.25488	6.94876	9.91191	12.2394	17.8308	0	2.94711	6.92596	33.2206	19.5545	41.207	12.9656	26.7369	3.60675	-0.411821	1.57089	5.94335	TRUE	0.102271	1	conserved Plasmodium protein, unknown function
PFIT_1015200.2	0.456844	0.711914	0.772085	0.550662	0.622876	0	0	0	0	3.90831	2.7935	1.71696	6.48279	3.72539	-0.682469	-31.8445	34.4095	0.206993	TRUE	0.102336	1	tubulin binding cofactor c, putative
PFIT_0102200	33.3496	43.4268	38.9131	34.141	37.4576	43.3882	33.1464	19.1562	31.8969	75.235	67.0439	66.9614	61.5865	67.7067	5.22534	-0.222184	1.08201	1.2295	TRUE	0.102656	1	L-seryl-tRNA(Sec) kinase, putative (PSTK)
PFIT_1100200	13.7053	64.0723	43.7	34.554	39.0079	49.3318	99.4391	60.4158	69.7289	25.404	41.9025	10.3018	51.8623	32.3676	5.28077	0.761958	-1.07077	7.9315	TRUE	0.102962	1	rifin (RIF)
PFIT_0518500	6.85265	4.9834	10.8092	5.23129	6.96913	5.34923	0	4.42067	3.25663	11.7249	22.348	22.3205	12.9656	17.3397	2.80978	-0.720225	2.02219	1.53001	TRUE	0.103031	1	cyclin
PFIT_0413600	316.136	325.345	342.651	331.085	328.804	337.001	419.854	477.432	411.429	212.026	262.589	267.846	256.07	249.633	8.36121	0.320711	-0.72014	0.625628	TRUE	0.103191	1	arsenical pump-driving ATPase, putative
PFIT_1345900	4.56844	0.711914	3.55159	2.89097	2.93073	0.594359	0	4.42067	1.67167	21.4957	2.7935	12.0187	12.9656	12.3184	1.57109	-0.562194	2.63979	3.39111	TRUE	0.10322	1	transmission blocking target antigen precursor
PFIT_1315500	1.82737	0	1.23534	0.963658	1.00659	0	0	0	0	1.95416	0	8.5848	3.24139	3.44509	0.0304126	-29.672	31.4423	2.11609	TRUE	0.103366	1	conserved Plasmodium protein, unknown function
PFIT_bin02100	4.11159	9.9668	10.8092	6.05728	7.73621	64.1907	320.415	526.059	303.555	94.7765	53.0765	144.225	45.3795	84.3643	2.95083	5.29311	-1.84057	3.18142	TRUE	0.103438	1	B_ITvar29 - erythrocyte membrane protein 1, PfEMP1, putative
PFIT_0732800	29.238	2.84766	3.86042	2.75331	9.67484	2.97179	0	0	0.990598	12.702	8.38049	10.3018	3.24139	8.65641	3.26669	-2.63509	2.52019	6.35177	TRUE	0.10382	1	acyl-CoA synthetase
PFIT_0217700	34.7201	20.6455	45.2442	42.814	35.8559	51.7092	44.1952	36.8389	44.2478	105.524	92.1854	84.131	74.552	89.0982	5.17342	0.301165	1.00782	1.71419	TRUE	0.103914	1	apicoplast RNA methyltransferase precursor, putative
PFIT_1229600.2	28.3243	17.0859	18.2212	19.2732	20.7261	11.8872	0	5.89422	5.92713	39.0831	11.174	17.1696	22.6897	22.5291	4.37287	-1.4076	1.55631	3.2347	TRUE	0.103942	1	conserved Plasmodium protein, unknown function
PFIT_1318600	434.915	163.028	236.721	305.893	285.139	109.362	209.927	166.512	161.934	109.433	136.881	53.2257	58.3451	89.4712	8.15608	-0.859746	-0.810454	6.85629	TRUE	0.104113	1	conserved Plasmodium protein, unknown function
PFIT_0928500	23.299	41.291	24.8611	29.1851	29.6591	43.3882	22.0976	39.786	35.0906	24.4269	11.174	17.1696	6.48279	14.8133	4.88599	0.324936	-1.254	2.4	TRUE	0.10418	1	conserved Plasmodium protein, unknown function
PFIT_1202300	550.953	672.759	898.243	1118.53	810.122	575.339	453	480.379	502.906	918.453	737.483	820.706	794.141	817.696	9.66262	-0.681859	0.695404	2.4428	TRUE	0.104212	1	conserved protein, unknown function
PFIT_1300400	146.19	422.877	146.387	101.322	204.194	320.359	419.854	452.381	397.532	193.461	293.317	163.111	311.174	240.266	7.66803	0.961867	-0.728948	10.1631	TRUE	0.104252	1	glycophorin binding protein
PFIT_0824200	467.351	476.271	615.969	640.833	550.106	609.218	839.708	733.831	727.585	442.616	393.883	532.257	427.864	449.155	9.10412	0.395849	-0.687863	1.24706	TRUE	0.10441	1	ATP-dependent RNA helicase prh1, putative
PFIT_1016200	924.194	528.952	1325.67	1690.67	1117.37	569.396	861.806	969.599	800.267	486.585	502.83	458.428	482.968	482.702	10.1266	-0.485802	-0.725983	5.27769	TRUE	0.104636	1	Plasmodium exported protein (PHISTc), unknown function
PFIT_0935700	67.6128	20.6455	48.6413	39.097	43.9992	65.9738	143.634	103.149	104.252	61.5559	27.935	72.1123	42.1381	50.9353	5.4635	1.17907	-0.950042	5.39448	TRUE	0.104773	1	conserved protein, unknown function
PFIT_0112100	649.175	534.648	893.456	921.395	749.668	894.51	1204.32	1321.78	1140.2	682.977	656.472	824.14	693.658	714.312	9.55081	0.602137	-0.672189	2.21708	TRUE	0.104846	1	heat shock protein 40, type II
PFIT_1412800	67.156	60.5127	65.6272	99.3944	73.1726	45.1713	44.1952	42.7331	44.0332	96.7307	81.0114	90.9988	74.552	85.8232	6.19586	-0.735095	0.968303	0.8252	TRUE	0.104849	1	conserved Plasmodium protein, unknown function
PFIT_1227900	24.2127	10.6787	8.64735	16.5199	15.0147	19.6138	11.0488	2.94711	11.2032	38.106	36.3155	39.4901	12.9656	31.7193	3.90697	-0.358764	1.45689	4.83986	TRUE	0.104861	1	conserved Plasmodium protein, unknown function
PFIT_1468700	18.7306	179.402	39.8396	53.8272	72.9499	30.3123	22.0976	41.2595	31.2231	83.0516	97.7724	70.3953	74.552	81.4428	6.18248	-1.16183	1.3264	6.31174	TRUE	0.105003	1	conserved Plasmodium protein, unknown function
PFIT_0316900	271.822	197.912	397.16	463.107	332.5	375.635	475.098	514.271	455.001	318.527	245.828	321.071	220.415	276.46	8.37924	0.446741	-0.710659	3.74503	TRUE	0.105043	1	RING zinc finger protein, putative
PFIT_1204900	19.6443	0	3.24276	3.44164	6.58217	0.594359	0	0	0.19812	2.93123	8.38049	6.86784	0	4.54489	2.71677	-4.2267	3.70227	6.75906	TRUE	0.105511	1	conserved Plasmodium protein, unknown function
PFIT_0724700	72.6381	66.9199	63.3109	66.9054	67.4436	30.3123	88.3903	94.3075	71.0034	43.9685	30.7285	30.9053	29.1725	33.6937	6.07522	0.0149802	-0.997818	2.9134	TRUE	0.105538	1	unspecified product
PFIT_0933000	14.1622	6.40723	2.62509	2.75331	6.48694	2.37743	0	1.47356	1.28366	18.5645	5.587	6.86784	9.72418	10.1859	2.68149	-1.85364	2.54985	2.55164	TRUE	0.105844	1	DHHC-type zinc finger protein, putative
PFIT_1429900	45.6844	128.145	19.9198	20.2368	53.4964	73.1061	0	20.6298	31.2453	60.5788	106.153	75.5462	97.2418	84.8799	5.72887	-0.538293	1.2096	12.9485	TRUE	0.105929	1	conserved protein, unknown function
PFIT_1317100	500.244	508.307	668.008	665.612	585.543	659.738	817.611	836.979	771.443	453.364	547.526	393.184	528.347	480.605	9.19414	0.394377	-0.681556	1.23265	TRUE	0.106224	1	small ribosomal subunit nuclear export protein, putative
PFIT_0731650	0	0	0.154417	0.137665	0.0730206	0	0	0	0	3.90831	8.38049	3.43392	0	3.93068	-3.44411	-26.1975	31.6208	1.47946	TRUE	0.10631	1	rifin (RIF)
PFIT_0606600	553.694	56.2412	34.7438	70.4847	178.791	5.94359	11.0488	5.89422	7.62887	92.8224	67.0439	94.4328	51.8623	76.5403	7.48193	-4.63448	3.4121	2.16109	TRUE	0.106742	1	conserved Plasmodium protein, unknown function
PFIT_0706200	2142.14	539.631	221.743	659.28	890.698	13.6702	11.0488	33.8918	19.5369	185.645	209.512	60.0936	90.759	136.502	9.79875	-5.47174	2.76605	2.22872	TRUE	0.106828	1	rhoptry-associated membrane antigen
PFIT_0922600	2744.72	2562.18	1728.54	1079.57	2028.75	5704.06	5844.81	5360.79	5636.55	3408.05	2815.85	4536.21	3643.33	3600.86	10.986	1.47435	-0.646124	4.7238	TRUE	0.107003	1	phosphoglycerate kinase
PFIT_0421800	449.077	624.349	677.273	752.342	625.76	310.255	397.757	375.757	361.256	677.115	575.461	551.144	534.83	584.637	9.28982	-0.801906	0.704582	1.42056	TRUE	0.10704	1	conserved Plasmodium protein, unknown function
PFIT_0606200	6.85265	0.711914	1.38975	3.5793	3.13341	1.78308	0	0	0.594359	11.7249	5.587	12.0187	3.24139	8.14301	1.65123	-1.74272	3.15	3.08306	TRUE	0.107076	1	uroporphyrinogen III decarboxylase
PFIT_0220500	0	0	0.154417	0	0.0386042	0	0	0	0	3.90831	8.38049	3.43392	0	3.93068	-4.29989	-25.3417	31.6208	1.88928	TRUE	0.107235	1	Plasmodium exported protein, unknown function, pseudogene
PFIT_1247600	150.302	153.062	111.798	93.8878	127.262	380.39	165.732	210.718	252.28	163.172	139.675	195.733	110.207	152.197	6.98888	1.02446	-0.756545	3.82257	TRUE	0.108205	1	FK506-binding protein (FKBP)-type peptidyl-prolyl isomerase
PFIT_0720600	1062.16	1270.05	1338.95	1477.29	1287.11	1315.32	1347.95	1379.25	1347.51	768.96	933.028	693.652	1021.04	854.17	10.3301	0.0659614	-0.659053	1.07975	TRUE	0.108322	1	GTP binding protein, putative
PFIT_1248700	1869.86	1588.28	1834.47	2162.31	1863.73	2161.68	2265	2093.92	2173.54	1202.78	1340.88	1378.72	1614.21	1384.15	10.8641	0.221081	-0.650999	0.701271	TRUE	0.108488	1	bax inhibitor 1, putative
PFIT_1452400	2117.01	3155.92	2624.16	3791.72	2922.2	1884.71	1944.59	1831.63	1886.98	3075.84	3371.75	2365.97	3114.98	2982.14	11.5129	-0.631561	0.660644	1.89821	TRUE	0.108716	1	conserved Plasmodium protein, unknown function
PFIT_1215000	63.0444	9.9668	8.64735	7.5716	22.3075	4.16051	0	1.47356	1.87802	25.404	8.38049	18.8866	6.48279	14.7885	4.47654	-3.12915	2.56729	3.94323	TRUE	0.108816	1	conserved Plasmodium protein, unknown function
PFIT_0918900	272.736	236.356	363.497	386.289	314.719	388.116	408.805	425.857	407.593	253.063	254.208	236.94	252.829	249.26	8.29927	0.371187	-0.709228	1.08562	TRUE	0.10883	1	dihydrouridine synthase, putative
PFIT_0906100	987.696	725.441	1161.99	1057.82	983.236	788.714	983.343	1009.39	927.147	585.27	639.711	571.747	534.83	582.889	9.94178	-0.0876442	-0.666953	1.21051	TRUE	0.108836	1	beta subunit of coatomer complex, putative
PFIT_0512700	454.102	301.852	284.745	220.953	315.413	321.548	519.293	484.8	441.88	254.04	181.577	345.109	291.725	268.113	8.30025	0.474692	-0.706793	3.91072	TRUE	0.108852	1	Rab GTPase 1b
PFIT_0519800	388.317	456.337	392.373	305.48	385.627	579.5	574.537	643.944	599.327	354.679	413.438	321.071	401.933	372.78	8.59038	0.638623	-0.688544	0.861399	TRUE	0.108927	1	zinc finger protein, putative
PFIT_0825800	997.746	224.965	256.795	756.334	558.96	21.3969	55.244	75.1513	50.5974	204.209	153.642	144.225	116.69	154.692	9.12669	-3.48227	1.63077	3.43675	TRUE	0.109005	1	conserved Plasmodium protein, unknown function
PFIT_1441000	198.27	126.721	121.372	102.285	137.162	306.689	209.927	259.346	258.654	157.31	139.675	199.167	123.173	154.831	7.09826	0.934657	-0.753087	2.5026	TRUE	0.109303	1	vesicle-associated membrane protein, putative
PFIT_1237400	155.327	42.7149	112.416	99.1191	102.394	122.438	121.537	91.3604	111.778	59.6017	55.87	72.1123	55.1037	60.6719	6.6807	0.11286	-0.865703	4.0624	TRUE	0.109512	1	conserved Plasmodium membrane protein, unknown function
PFIT_0521100	2712.28	1974.85	2197.66	1753.44	2159.56	2477.29	2596.47	2953	2675.59	1711.84	1614.64	1852.6	1659.59	1709.67	11.0765	0.309441	-0.646257	0.978807	TRUE	0.109657	1	S-adenosyl-L-homocysteine hydrolase
PFIT_1316600	51.6233	83.294	24.2435	21.6135	45.1936	188.412	44.1952	75.1513	102.586	190.53	134.088	223.205	230.139	194.49	5.47711	1.30631	0.820517	11.252	TRUE	0.109943	1	conserved Plasmodium protein, unknown function
PFIT_1204000	1708.14	2290.23	1552.51	1212.69	1690.89	2588.43	1789.9	2077.71	2152.02	1072.83	1441.44	1062.8	1931.87	1377.24	10.7232	0.351098	-0.648367	3.8602	TRUE	0.109965	1	eukaryotic translation initiation factor 5A
PFIT_1237100	529.939	845.042	565.166	636.427	644.143	433.287	729.22	636.576	599.695	300.94	449.753	276.43	460.278	371.85	9.33077	-0.114691	-0.682225	3.23292	TRUE	0.110039	1	conserved Plasmodium protein, unknown function
PFIT_1229600.1	34.2633	18.5098	18.8389	26.0188	24.4077	10.6985	11.0488	4.42067	8.72264	32.2436	22.348	30.9053	6.48279	22.9949	4.60959	-1.55789	1.50808	3.08941	TRUE	0.110161	1	conserved Plasmodium protein, unknown function
PFIT_0521800	0	0	2.16184	4.12996	1.57295	1.78308	0	0	0.594359	3.90831	8.38049	22.3205	0	8.65232	0.738563	-0.845143	3.23949	8.40605	TRUE	0.110471	1	conserved Plasmodium protein, unknown function, putative
PFIT_1318400	16.9032	17.0859	23.317	29.4604	21.6916	19.0195	11.0488	14.7356	14.9346	31.2665	47.4895	39.4901	38.8967	39.2857	4.4466	-0.450054	1.29181	0.908902	TRUE	0.110562	1	conserved Plasmodium protein, unknown function
PFIT_0514500	0	0	0	0.137665	0.0344164	0	0	0	0	3.90831	2.7935	8.5848	0	3.82165	-4.39854	-25.2431	31.6044	1.80839	TRUE	0.110806	1	tRNA Phenylalanine
PFIT_0804300	379.18	392.977	478.075	584.94	458.793	490.346	563.488	545.215	533.017	271.628	393.883	288.449	369.519	330.87	8.84242	0.212132	-0.688104	1.54058	TRUE	0.110813	1	conserved Plasmodium protein, unknown function
PFIT_1431700	8.22318	2.13574	3.86042	4.81829	4.75941	3.56615	0	0	1.18872	18.5645	5.587	13.7357	3.24139	10.2821	2.25489	-1.41847	2.57186	3.75991	TRUE	0.11086	1	conserved Plasmodium protein, unknown function
PFIT_0521900	92.2824	64.0723	106.857	99.3944	90.6514	99.2579	66.2928	125.252	96.9343	54.7163	58.6634	58.3766	45.3795	54.284	6.50506	0.141458	-0.879988	1.44788	TRUE	0.110889	1	DEAD/DEAH box ATP-dependent RNA helicase, putative
PFIT_1204800	36.0906	1.42383	5.55901	6.47028	12.3859	1.18872	0	0	0.396239	10.7479	5.587	5.15088	3.24139	6.18178	3.62905	-4.23898	3.2749	3.9777	TRUE	0.110901	1	conserved Plasmodium protein, unknown function
PFIT_1461400	17.3601	7.83106	11.5813	21.8888	14.6653	14.2646	0	7.36778	7.21079	41.0373	22.348	18.8866	22.6897	26.2404	3.88314	-0.66583	1.51384	3.42311	TRUE	0.111103	1	conserved Plasmodium protein, unknown function
PFIT_0818100	2286.05	2106.55	2588.65	2487.06	2367.08	2733.46	2552.27	2701.03	2662.25	1460.73	1874.44	1490.32	1999.94	1706.36	11.209	0.170008	-0.643017	0.765735	TRUE	0.11135	1	importin beta, putative
PFIT_1333700	5.93897	0.711914	0.308834	0.963658	1.98084	0	0	0	0	0.977078	5.587	1.71696	3.24139	2.88061	0.974581	-30.6162	31.1216	1.49483	TRUE	0.111357	1	MSP7-like protein
PFIT_1440400	105.988	107.499	155.652	149.505	129.661	102.23	110.488	107.57	106.762	184.668	195.545	209.469	152.345	185.507	7.02091	-0.289512	0.80601	0.988376	TRUE	0.111567	1	conserved Plasmodium protein, unknown function
PFIT_0914400	354.054	342.431	548.798	512.666	439.487	329.869	441.952	421.437	397.753	283.353	282.143	221.488	184.759	242.936	8.78067	-0.153743	-0.699588	2.24972	TRUE	0.111579	1	met-10 like protein, putative
PFIT_1473500	100.049	88.9893	88.3265	78.194	88.8896	133.136	99.4391	94.3075	108.961	244.269	164.816	218.054	142.621	192.44	6.47306	0.313389	0.80893	1.43566	TRUE	0.111931	1	M1-family aminopeptidase, putative
PFIT_1477400	268.624	44.1387	18.9933	44.0529	93.9522	5.94359	0	11.7884	5.91068	65.4642	30.7285	49.7918	35.6553	45.41	6.55329	-3.78692	2.7427	3.38046	TRUE	0.112099	1	Plasmodium exported protein (PHISTb), unknown function
PFIT_0103900.1	4.11159	0	0.772085	1.10132	1.49625	0	0	0	0	0.977078	2.7935	5.15088	3.24139	3.04071	0.581605	-30.2232	31.2327	1.72578	TRUE	0.112104	1	conserved Plasmodium protein, unknown function
PFIT_1219500	0	0.711914	0.154417	1.92732	0.698412	0	0	0	0	4.88539	0	8.5848	0	3.36755	-0.48706	-27.7119	30.0039	3.22536	TRUE	0.112154	1	conserved Plasmodium protein, unknown function
PFIT_0312200	203.752	187.233	162.755	133.811	171.888	194.355	287.269	147.356	209.66	107.479	125.707	89.2819	158.828	120.324	7.42402	0.24754	-0.770323	2.61053	TRUE	0.112254	1	26S proteasome regulatory subunit S14, putative
PFIT_0201600	15.5327	25.6289	23.1625	32.2137	24.1345	70.7287	11.0488	19.1562	33.6446	13.6791	25.1415	17.1696	3.24139	14.8079	4.59545	0.616397	-1.31154	5.6252	TRUE	0.112598	1	Plasmodium exported protein (hyp11), unknown function
PFIT_0721900	57.1054	178.69	64.7007	52.7259	88.3056	126.598	88.3903	104.622	106.537	195.416	178.784	168.262	220.415	190.719	6.45431	0.312276	0.807302	6.32961	TRUE	0.11321	1	metallo-hydrolase/oxidoreductase, putative
PFIT_1145600	372.327	204.319	188.234	193.695	239.644	402.381	353.561	415.543	390.495	242.315	153.642	314.204	249.587	239.937	7.9039	0.711719	-0.706094	3.78295	TRUE	0.113228	1	Rab GTPase 6
PFIT_1201800.1	53.9075	85.4297	41.3837	26.1564	51.7194	51.7092	22.0976	53.048	42.2849	84.0287	94.9789	94.4328	81.0348	88.6188	5.68195	-0.163533	0.951269	3.85097	TRUE	0.113377	1	conserved protein, unknown function
PFIT_0608100	47.5117	44.8506	53.4283	56.4428	50.5584	50.5205	44.1952	57.4687	50.7281	87.937	100.566	116.753	90.759	99.0038	5.66231	0.0308303	0.936541	0.431439	TRUE	0.113397	1	citrate synthase-like protein, putative
PFIT_1304800	11.4211	2.13574	2.31625	2.20265	4.51893	1.78308	0	1.47356	1.08554	5.86247	2.7935	17.1696	12.9656	9.69778	2.16577	-1.60288	2.71337	2.87546	TRUE	0.113437	1	membrane integral peptidase, M50 family, putative
PFIT_1369300	9617.93	9449.24	8945.84	6371.02	8596	15555.6	21699.8	20805.1	19353.5	10348.2	10799.7	13776.9	15098.4	12505.8	13.0694	1.17064	-0.629812	2.04801	TRUE	0.113559	1	membrane associated histidine-rich protein
PFIT_0807900	41.5728	17.7979	14.9784	23.5408	24.4725	1.18872	0	7.36778	2.85216	18.5645	13.9675	8.5848	6.48279	11.8999	4.61166	-2.82703	1.82268	4.0259	TRUE	0.113591	1	conserved Plasmodium protein, unknown function
PFIT_0209800	79.9476	106.075	64.8551	63.7391	78.6543	136.702	99.4391	73.6778	103.273	213.003	159.229	212.903	145.863	182.749	6.29267	0.411117	0.815504	2.41918	TRUE	0.113649	1	conserved Plasmodium protein, unknown function
PFIT_1404300	51.1665	8.54297	6.48551	8.81059	18.7514	8.32102	0	2.94711	3.75604	23.4499	13.9675	17.1696	16.207	17.6985	4.22312	-1.88618	1.82256	5.59047	TRUE	0.113946	1	conserved Plasmodium protein, unknown function
PFIT_1303700	43.857	27.7647	15.1329	15.0055	25.44	65.3794	11.0488	10.3149	28.9144	10.7479	8.38049	10.3018	16.207	11.4093	4.66272	0.317333	-1.48268	4.69902	TRUE	0.114085	1	small heat shock protein, putative
PFIT_0725200	182.737	106.075	231.625	216.135	184.143	67.7569	99.4391	110.517	92.5709	178.805	136.881	157.96	162.07	158.929	7.52729	-1.0163	0.803802	2.71048	TRUE	0.114312	1	mismatch repair protein PMS1, putative
PFIT_0731100	0.456844	0	0.772085	0.550662	0.444897	0	0	0	0	3.90831	0	6.86784	3.24139	3.50439	-1.1001	-28.5415	31.4733	1.53786	TRUE	0.114406	1	stevor
PFIT_1228300	3044.41	423.589	265.134	567.87	1075.25	27.3405	11.0488	25.0504	21.1466	321.459	290.524	139.074	152.345	225.85	10.0704	-5.63495	3.38402	1.67619	TRUE	0.114458	1	merozoite surface protein 9
PFIT_0318000	1.82737	1.42383	3.24276	1.78965	2.0709	1.78308	0	1.47356	1.08554	15.6332	8.38049	13.7357	3.24139	10.2477	1.06961	-0.51786	2.836	1.12225	TRUE	0.114731	1	conserved Plasmodium protein, unknown function
PFIT_0534100	516.233	483.39	710.318	647.441	589.345	558.697	673.976	459.749	564.141	258.926	419.025	272.997	457.036	351.996	9.20355	-0.0737118	-0.676237	2.8116	TRUE	0.114735	1	RING zinc finger protein, putative
PFIT_0602700	227.508	43.4268	27.4862	41.988	85.1023	14.2646	33.1464	11.7884	19.7331	88.9141	69.8374	63.5275	45.3795	66.9146	6.41002	-2.24665	1.90471	4.02234	TRUE	0.114942	1	conserved Plasmodium protein, unknown function
PFIT_0421600	92.2824	18.5098	7.2576	16.5199	33.6424	0	0	4.42067	1.47356	17.5874	11.174	12.0187	12.9656	13.4364	5.0705	-4.28317	2.96724	4.92419	TRUE	0.114982	1	asparagine-rich protein
PFIT_0705600	54.8212	51.9697	75.0466	49.5596	57.8493	71.9174	132.586	91.3604	98.6211	48.8539	47.4895	37.7731	68.0692	50.5464	5.856	0.709842	-0.918366	1.74414	TRUE	0.115298	1	DNA mismatch repair protein, putative
PFIT_1408900	1636.87	708.355	2444.27	2483.76	1818.31	1691.54	2055.08	2060.03	1935.55	1349.34	1237.52	1318.62	1056.69	1240.55	10.8289	0.0883382	-0.639893	6.90496	TRUE	0.115357	1	plasmepsin I
PFIT_0309400	2058.08	3172.29	2208.16	2065.67	2376.05	3097.2	4309.03	3872.5	3759.58	2325.44	2662.2	2154.78	2544.49	2421.73	11.2142	0.660708	-0.633302	1.62048	TRUE	0.11553	1	asparagine synthetase, putative
PFIT_0424300	0	0	0.308834	0.275331	0.146041	0	0	0	0	2.93123	8.38049	3.43392	0	3.68641	-2.54839	-27.0932	31.5231	1.75385	TRUE	0.115666	1	rifin (RIF)
PFIT_0315200	110.556	46.2744	63.1565	98.2931	79.5701	25.5574	44.1952	32.4182	34.0569	75.235	75.4244	53.2257	48.6209	63.1265	6.31626	-1.32819	0.997889	2.7629	TRUE	0.116197	1	circumsporozoite- and TRAP-related protein
PFIT_1449400	10.5074	9.25488	9.88268	7.84693	9.37297	8.91538	11.0488	19.1562	13.0401	43.9685	33.522	30.9053	32.4139	35.2024	3.22605	0.50331	1.41505	0.779746	TRUE	0.116201	1	conserved Plasmodium protein, unknown function
PFIT_1315300	542.73	402.943	447.655	487.06	470.097	310.85	243.073	244.61	266.178	453.364	402.264	441.259	444.071	435.239	8.87699	-0.810623	0.699745	0.626173	TRUE	0.116242	1	inositol polyphosphate kinase, putative (IPK2)
PFIT_1446200	38.8317	4.9834	6.48551	4.26763	13.6421	11.8872	11.0488	10.3149	11.0836	17.5874	36.3155	51.5088	16.207	30.4047	3.75825	-0.281106	1.45191	8.65144	TRUE	0.116606	1	conserved Plasmodium protein, unknown function
PFIT_0520000	644.606	1254.39	998.46	984.996	970.614	723.929	806.562	757.407	762.633	1086.51	1315.74	884.234	1536.42	1205.73	9.92259	-0.350291	0.662129	2.82399	TRUE	0.116618	1	conserved protein, unknown function
PFIT_0912700	10.0506	5.69531	9.41943	15.9692	10.2836	6.53794	22.0976	22.1033	16.913	53.7393	16.761	49.7918	35.6553	38.9868	3.38086	0.56055	1.36235	4.00087	TRUE	0.116736	1	conserved Plasmodium protein, unknown function
PFIT_0821400	579.278	400.808	617.204	690.255	571.886	602.085	718.172	708.78	676.346	463.135	388.296	460.145	388.967	425.136	9.16031	0.238124	-0.66501	1.40174	TRUE	0.117012	1	zinc finger protein, putative
PFIT_0708200	433.088	731.136	640.367	562.501	591.773	443.986	541.391	540.795	508.724	842.241	787.766	815.556	790.9	809.116	9.20868	-0.222396	0.674202	1.20653	TRUE	0.117213	1	Cg2 protein
PFIT_0517800	1338.55	1405.32	2035.83	2045.71	1706.35	1884.12	1668.37	2133.71	1895.4	1115.82	1382.78	1122.89	1264.14	1221.41	10.737	0.153387	-0.636573	1.60985	TRUE	0.117347	1	eukaryotic translation initiation factor, putative
PFIT_1143800	856.125	230.66	318.099	1067.32	618.051	41.6051	55.244	58.9422	51.9304	208.118	195.545	106.451	106.966	154.27	9.27178	-3.58211	1.58104	2.7838	TRUE	0.117462	1	transcription factor with AP2 domain(s)
PFIT_1133100	47.9686	24.2051	25.6332	22.4395	30.0616	67.7569	77.3415	32.4182	59.1722	22.4728	36.3155	27.4713	22.6897	27.2373	4.90699	0.929682	-1.07787	2.64058	TRUE	0.117846	1	nucleic acid binding protein, putative
PFIT_0606800	114.668	31.3242	53.1194	152.12	87.8079	28.5292	0	8.84133	12.4568	59.6017	36.3155	34.3392	25.9311	39.0469	6.45861	-2.49469	1.33999	7.11135	TRUE	0.117868	1	conserved Plasmodium protein, unknown function
PFIT_1344300	268.624	258.425	312.077	350.496	297.405	501.639	662.928	557.004	573.857	290.192	329.633	394.901	414.898	357.406	8.21713	0.939096	-0.676778	1.16888	TRUE	0.118333	1	thioredoxin 2
PFIT_1109800	1.37053	0.711914	0	0.412996	0.62386	5.34923	0	0	1.78308	24.4269	8.38049	63.5275	3.24139	24.8941	-0.767898	1.99248	3.42337	5.48705	TRUE	0.118385	1	small nucleolar RNA snoR07
PFIT_1438700	166.291	58.377	103.151	98.8438	106.666	92.7199	88.3903	151.776	110.962	63.51	47.4895	82.414	58.3451	62.9397	6.73822	0.0817793	-0.835316	3.93206	TRUE	0.118437	1	conserved Plasmodium membrane protein, unknown function
PFIT_1411600	1402.51	1478.65	1619.06	1596.51	1524.18	1808.04	2441.78	2226.54	2158.79	1323.94	1335.29	1483.45	1413.25	1388.98	10.5739	0.499869	-0.633984	0.499526	TRUE	0.11856	1	eukaryotic translation initiation factor 2 gamma subunit, putative
PFIT_1437500	9945.94	17644.1	13263	15593.2	14111.6	9501.42	8750.64	10291.3	9514.46	12653.2	16677.2	12477.1	17276.6	14771	13.7846	-0.568384	0.634192	2.13006	TRUE	0.118667	1	translocon component PTEX150
PFIT_1334300	2362.34	492.645	539.378	1595.13	1247.37	33.8784	44.1952	53.048	43.7072	178.805	248.621	101.301	149.104	169.458	10.2847	-4.83788	1.95743	2.06905	TRUE	0.11867	1	merozoite surface protein 7
PFIT_1357400	26.4969	2.84766	4.94134	8.67292	10.7397	4.75487	11.0488	2.94711	6.25026	33.2206	11.174	12.0187	12.9656	17.3447	3.42265	-1.13149	1.86087	5.25719	TRUE	0.11869	1	rhomboid protease ROM7
PFIT_0813800.2	3.65475	2.13574	0.154417	0.412996	1.58948	0	0	0	0	1.95416	2.7935	3.43392	3.24139	2.85574	0.638894	-30.2805	31.1449	1.11142	TRUE	0.118721	1	conserved Plasmodium protein, unknown function
PFIT_1026900	21.4716	33.46	24.8611	23.8161	25.9022	33.8784	11.0488	35.3653	26.7642	6.83954	8.38049	13.7357	19.4484	12.101	4.6918	0.176635	-1.31604	2.10372	TRUE	0.118788	1	conserved Plasmodium protein, unknown function
PFIT_0220300	0	0	0.463251	0	0.115813	0	0	0	0	1.95416	2.7935	3.43392	6.48279	3.66609	-2.86495	-26.7767	31.4943	1.83884	TRUE	0.11881	1	Plasmodium exported protein, unknown function, pseudogene
PFIT_1029300	905.007	104.651	65.0095	103.524	294.548	18.4251	22.0976	13.262	17.9282	190.53	178.784	111.602	87.5176	142.108	8.20221	-4.05948	3.00872	2.32562	TRUE	0.118814	1	conserved Plasmodium protein, unknown function
PFIT_1421700	6680.42	13410.3	9225.33	12267.5	10395.9	4860.07	5513.35	6343.66	5572.36	7552.81	10391.8	5796.45	10881.4	8655.61	13.3437	-0.899649	0.635134	4.30384	TRUE	0.118868	1	surface protein, Pf113
PFIT_0910400	808.156	922.641	723.598	726.874	795.317	421.995	552.44	546.689	507.041	803.158	790.56	770.915	846.003	802.659	9.63508	-0.655343	0.668702	0.623292	TRUE	0.118992	1	conserved Plasmodium protein, unknown function
PFIT_1451200	354.054	233.508	452.596	521.339	390.374	370.88	386.708	386.071	381.22	229.613	229.067	312.487	171.794	235.74	8.61026	-0.0369829	-0.688296	3.36288	TRUE	0.118992	1	serine/threonine protein kinase, putative
[truncated: 3,816 more rows]

## Sheet: IT4_CD9_rif
Table S7. rif genes expression of IT4 long-term cultivated parasites, parasites enriched for the binding to wild-type CHO-745 cells, and parasites enriched for the binding to CD9.
[truncated: 140 more rows]

[truncated: 3 more sheets: IT4_CD9_stevor, IT4_CD9_surf, IT4_CD9_pfmc-2tc]
