# Supplementary material for: Characterisation of Plasmodium falciparum populations selected on the human endothelial receptors P-selectin, E-selectin, CD9 and CD151
Source: Sci Rep. 2017 Jun 22;7:4069. doi: 10.1038/s41598-017-04241-3 (PMC5481354; doi:10.1038/s41598-017-04241-3)
Supplement: Supplementary file 9 — Table S8 [file 41598_2017_4241_MOESM9_ESM.xls]

## Sheet: IT4_Whole
Table S8. Whole transcriptome profile of IT4 long-term cultivated parasites, parasites enriched for the binding to wild-type CHO-745 cells, and parasites enriched for the binding to E-selectin.
					Generalized lineal model using DEseq1
		Numbers represent the normalized reads count
	ctrl_1	ctrl_2	ctrl_3	ctrl_4	Average	wild_1	wild_2	wild_3	Average	esen_1	esen_2	esen_3	Average	X.Intercept.	choTRUE	recTRUE	deviance	converged	p	padj	name
PFIT_0219600	309.565	281.66	679.268	775.72	511.553	1070.68	710.221	632.543	804.48	196.575	175.107	38.9926	136.892	9.00033	0.656286	-2.33594	7.87751	TRUE	1.87766e-05	0.104773	Plasmodium exported protein, unknown function
PFIT_1003100	827.373	1161.76	905.166	842.768	934.266	1487.69	1595.09	1718.41	1600.39	519.46	537.465	350.934	469.286	9.86732	0.77681	-1.7104	1.4695	TRUE	2.47473e-05	0.138065	40S ribosomal protein S20e, putative
PFIT_1465100	424.633	507.72	543.887	502.719	494.74	127.918	186.287	192.775	168.994	454.214	667.837	974.815	698.955	8.95071	-1.57061	2.00533	2.72474	TRUE	3.21349e-05	0.179248	YL1 nuclear protein, putative
PFIT_1024500	1654.75	1231.26	1349.56	1663.75	1474.83	505.277	733.507	947.309	728.698	1745.75	2167.11	2417.54	2110.14	10.5265	-1.01962	1.52417	3.25843	TRUE	6.48072e-05	0.36143	formin 2, putative
PFIT_0111100	226.573	1067.38	973.329	1147.45	853.685	1043.17	500.647	402.117	648.646	1657.09	2553.76	2105.6	2105.48	9.73799	-0.380603	1.68245	16.3447	TRUE	7.64339e-05	0.426196	28S ribosomal RNA
PFIT_1134400	1648.64	2546.65	2656.62	2341.3	2298.3	652.383	1175.94	993.997	940.773	2294.49	3160.88	2066.61	2507.33	11.1664	-1.30358	1.44179	4.40296	TRUE	9.12744e-05	0.508855	conserved Plasmodium protein, unknown function
PFIT_1036500	364.044	421.393	312.322	205.246	325.751	1673.81	1257.44	1331.35	1420.87	620.257	461.414	155.97	412.547	8.3456	2.13061	-1.64899	7.0099	TRUE	0.000106225	0.592097	ADP/ATP transporter on adenylate translocase
PFIT_0610700	145.108	83.4008	180.876	175.117	146.125	311.481	326.003	406.635	348.04	63.9915	63.2687	38.9926	55.4176	7.1937	1.2523	-2.52353	1.83026	TRUE	0.000110507	0.615855	60S ribosomal protein L39, putative
PFIT_0218600	478.094	380.425	269.661	247.257	343.859	705.469	1012.94	759.052	825.82	226.271	267.135	155.97	216.459	8.42414	1.25589	-1.83576	3.13471	TRUE	0.000120577	0.671857	40S ribosomal protein S30, putative
PFIT_1456600	280.543	89.2534	313.423	289.41	243.157	283.339	465.719	384.044	377.701	100.797	95.8617	0	65.5529	7.92806	0.617733	-2.13444	8.71495	TRUE	0.000256002	1	hemolysin, putative
PFIT_0218200	1286.63	1342.46	2056.85	1988.81	1668.69	1112.89	652.006	573.807	779.567	2635.78	2290.46	1247.76	2058	10.7049	-1.08724	1.41915	6.69532	TRUE	0.000296063	1	ribonuclease P
PFIT_0711000	88.5925	33.6529	25.3446	36.9188	46.1272	1077.07	2351.88	3215.43	2214.79	35.1326	41.5401	428.919	168.53	5.52543	5.58716	-3.98938	8.24197	TRUE	0.000303516	1	C_ITvar28 - erythrocyte membrane protein 1, PfEMP1, putative
PFIT_0307000	1277.97	1003.74	1228.66	992.707	1125.77	2228.98	1769.73	1670.22	1889.64	941.051	922.829	116.978	660.286	10.1367	0.74915	-1.37173	12.0146	TRUE	0.000355828	1	40S ribosomal protein S12, putative
PFIT_1333100	215.371	256.787	239.751	216.845	232.189	113.847	93.1437	137.051	114.681	352.162	380.89	701.867	478.307	7.85884	-0.987018	1.94689	1.78682	TRUE	0.000419623	1	conserved Plasmodium protein, unknown function
PFIT_1011300	3875.67	6902.51	5295.93	5905.6	5494.93	3189.64	2782.67	2998.56	2990.29	5124.34	6151.76	9475.21	6917.1	12.4239	-0.876315	1.19657	4.68787	TRUE	0.000492235	1	QF122 antigen
PFIT_0531700	1235.2	1712.64	1407.34	1456.24	1452.86	851.935	954.723	1022.61	943.09	1651.23	2213.77	3275.38	2380.13	10.5045	-0.624386	1.30776	3.12904	TRUE	0.000501862	1	Hsc70-interacting protein (HIP)
PFIT_1461900	1130.32	886.682	1406.55	1349.73	1193.32	2725.94	1909.45	2284.69	2306.69	964.055	1035.31	740.86	913.407	10.2213	0.954335	-1.31041	2.46205	TRUE	0.000548351	1	60S ribosomal protein L27, putative
PFIT_0616200	1890.99	2654.92	2098.25	2011.3	2163.87	1327.15	1618.37	1483.46	1476.33	2872.92	3535.38	4055.23	3487.85	11.0792	-0.555189	1.23486	1.64524	TRUE	0.000603096	1	conserved Plasmodium protein, unknown function
PF_apicoplast_genome_105900	1091.11	1098.11	1290.06	1467.7	1236.75	743.844	454.076	475.914	557.945	1436.25	1765.13	974.815	1392.07	10.2726	-1.13247	1.33489	3.48688	TRUE	0.000662083	1	unspecified product
PFIT_0922000	466.384	853.76	814.964	886.052	755.29	443.876	384.218	539.168	455.754	922.648	1177.18	1910.64	1336.82	9.56112	-0.717704	1.49849	4.40348	TRUE	0.000692056	1	conserved Plasmodium protein, unknown function
PFIT_1307500	183.804	153.633	191.58	147.392	169.102	522.546	232.859	311.754	355.72	103.307	99.0571	0	67.4545	7.40194	1.09414	-2.05997	5.51393	TRUE	0.00070692	1	40S ribosomal protein S27, putative
PFIT_0732500	6304.83	13544.6	5379.68	3637	7216.52	18998.4	21423.1	21059.2	20493.5	10093.9	8901.08	9124.27	9373.09	12.8168	1.50594	-1.12776	12.6732	TRUE	0.00073744	1	histidine-rich protein III
PFIT_0832800	161.91	194.602	93.0353	95.4798	136.257	49.8881	81.5008	67.7725	66.3871	231.708	303.562	389.926	308.399	7.08678	-1.08763	2.21896	2.53621	TRUE	0.00075098	1	unspecified product
PFIT_0904100	1984.68	3766.93	2015.45	1864.19	2407.81	2084.43	1385.51	1384.07	1618	3546.3	3986.57	3509.34	3680.73	11.233	-0.567487	1.18269	5.57286	TRUE	0.000899179	1	60S ribosomal protein L32, putative
PFIT_1121900	1183.78	1303.69	1570.11	2142.71	1550.07	414.455	698.578	740.979	618.004	1189.07	1399.58	1988.62	1525.76	10.5985	-1.33877	1.28244	5.34908	TRUE	0.000975216	1	conserved Plasmodium protein, unknown function
PFIT_0513400	923.603	462.362	536.173	478.389	600.132	1682.12	791.722	873.512	1115.79	362.618	347.019	155.97	288.536	9.22896	0.901739	-1.86582	4.56947	TRUE	0.000975759	1	purine nucleoside phosphorylase (PNP)
PFIT_0705400	608.946	1199.07	1349.88	1679.59	1209.37	552.607	360.932	405.129	439.556	1064.02	957.339	1403.73	1141.7	10.2406	-1.44304	1.33029	6.20564	TRUE	0.00116537	1	conserved Plasmodium protein, unknown function
PFIT_0623500	2630.79	4101.27	4053.73	4634.8	3855.15	2026.86	2084.09	1759.07	1956.68	4200.02	4233.89	4406.17	4280.02	11.9127	-0.980222	1.12955	2.25435	TRUE	0.00124961	1	SNF2 helicase, putative
PFIT_1357900	1322.78	929.845	1435.04	1215.07	1225.68	2580.11	1769.73	2116.01	2155.28	1114.2	1132.45	389.926	878.859	10.2597	0.818404	-1.21202	6.35152	TRUE	0.00130371	1	40S ribosomal protein S13, putative
PFIT_0704600	264.759	310.192	186.071	160.689	230.428	709.946	442.433	468.383	540.254	182.773	160.409	155.97	166.384	7.84581	1.24195	-1.688	2.49104	TRUE	0.00143857	1	40S ribosomal protein S29, putative
PFIT_1200600	476.058	234.107	578.204	541.335	457.426	751.52	419.147	489.468	553.378	241.746	208.339	38.9926	163.026	8.83883	0.288181	-1.53923	7.90027	TRUE	0.00146885	1	Plasmodium exported protein (PHISTc), unknown function
PFIT_0906800	5044.17	3494.05	8094.07	8120.59	6188.22	5781.9	6473.49	6033.26	6096.22	3221.74	2983.22	1871.65	2692.2	12.5955	-0.0223731	-1.15856	6.68351	TRUE	0.00162991	1	zinc finger protein, putative
PFIT_0605900	1853.31	2917.56	2286.21	2356.72	2353.45	1473.62	1338.94	1430.75	1414.44	2435.86	2864.99	4016.24	3105.7	11.2005	-0.732339	1.11405	2.64204	TRUE	0.00199451	1	translation initiation factor IF-2, putative
PFIT_1421700	7445.34	13780.9	9404.75	12604.9	10809	5229.94	5809.84	6483.57	5841.12	9080.1	11096.3	15285.1	11820.5	13.3999	-0.887933	1.01128	4.98897	TRUE	0.00254768	1	surface protein, Pf113
PFIT_0411500	24.4393	69.5006	53.6803	39.465	46.7713	37.7359	151.359	200.305	129.8	7.94665	15.3379	38.9926	20.759	5.54591	1.45875	-3.23136	4.64188	TRUE	0.00257597	1	BC_ITvar27 - erythrocyte membrane protein 1,, putative (VAR)
PFIT_1252500	171.075	225.328	203.072	215.996	203.868	1349.54	698.578	652.122	900.079	325.395	238.376	116.978	226.916	7.67147	2.14795	-1.8942	2.79614	TRUE	0.00258903	1	conserved Plasmodium protein, unknown function
PFIT_1409100	1075.33	1126.64	1018.98	790.997	1002.99	2681.17	2468.31	2596.44	2581.97	1388.99	1351.01	701.867	1147.29	9.96971	1.36547	-1.11995	3.00558	TRUE	0.00266875	1	histo-aspartic protease
PFIT_1434200	80.9552	38.0425	49.4299	43.0013	52.8572	140.71	221.216	179.221	180.382	28.4407	24.285	38.9926	30.5727	5.72352	1.7565	-2.68762	1.19227	TRUE	0.00268783	1	ribosome biogenesis protein, NOP10-like
PFIT_1027200	3310.51	3899.35	4369.83	4000.81	3895.12	6365.85	3888.75	4558.83	4937.81	2618.63	2727.58	1871.65	2405.95	11.9275	0.344911	-1.02214	2.87579	TRUE	0.00323993	1	60S ribosomal protein L3, putative
PFIT_0609100	159.874	311.655	212.832	224.342	227.176	72.2738	128.073	82.8331	94.3932	242.582	283.751	428.919	318.417	7.82684	-1.33736	1.75085	2.41955	TRUE	0.00355237	1	conserved Plasmodium protein, unknown function
PFIT_1352200	1343.14	1775.56	1360.58	1513.53	1498.2	507.835	791.722	664.171	654.576	1190.33	1678.86	1364.74	1411.31	10.5488	-1.21014	1.12766	2.05664	TRUE	0.00361715	1	tryptophan-rich antigen, pseudogene
PFIT_0804700	267.814	1307.34	874.626	902.46	838.061	715.063	1222.51	1013.58	983.717	2036.85	1813.06	2534.52	2128.15	9.71056	0.218851	1.11067	13.7229	TRUE	0.00371727	1	conserved Plasmodium protein, unknown function
PFIT_0816900	2978.54	5960.96	4000.05	3759.78	4174.83	3662.94	3364.82	3088.92	3372.23	5480.68	6599.76	10528	7536.15	12.0274	-0.307777	1.15135	4.53993	TRUE	0.00393122	1	60S ribosomal protein L13-2, putative
PFIT_1402300	14070.4	16987.4	18359.9	19526.5	17236.1	9119.29	8522.65	10774.3	9472.09	27237.8	33171.3	79389	46599.4	14.0731	-0.863561	2.29777	1.85344	TRUE	0.00406338	1	early transcribed membrane protein 14.1
PFIT_1330200	953.133	1648.99	1155.15	1200.92	1239.55	575.632	547.219	682.243	601.698	1323.75	1728.07	3860.27	2304.03	10.2755	-1.04037	1.91708	2.73613	TRUE	0.00452311	1	conserved Plasmodium protein, unknown function
PFIT_1320100	64.6624	114.859	82.1733	70.7257	83.1051	45.411	23.2859	28.6151	32.4373	117.109	123.981	311.941	184.344	6.37517	-1.27825	2.27212	2.42751	TRUE	0.00511308	1	RNA-binding protein, putative
PFIT_1142800	2926.61	3187.52	4264.83	5142.47	3880.36	1244	1816.3	2025.64	1695.32	3072.43	3214.56	3821.28	3369.42	11.9222	-1.19793	0.985985	4.18846	TRUE	0.00514085	1	conserved Plasmodium protein, unknown function
PFIT_0922800	340.623	473.336	292.172	322.368	357.125	207.867	221.216	189.763	206.282	434.975	521.488	701.867	552.777	8.47914	-0.799481	1.38343	1.60459	TRUE	0.00528943	1	pre-mRNA splicing factor, putative
PFIT_0217900	273.924	324.824	250.928	237.497	271.793	394.628	465.719	453.323	437.89	180.682	149.544	116.978	149.068	8.08548	0.684718	-1.47732	0.717415	TRUE	0.00594925	1	small nuclear ribonucleoprotein Sm D2, putative
PFIT_1144700	475.039	224.597	391.504	308.081	349.805	990.087	605.434	587.362	727.628	340.451	382.169	77.9852	266.868	8.45097	1.06495	-1.27633	7.42981	TRUE	0.0059715	1	40S ribosomal protein S21e, putative
PFIT_1139200	2448.51	2600.06	2243.71	2403.69	2423.99	1073.23	1606.73	1471.42	1383.79	2402.82	2893.75	2924.45	2740.34	11.2431	-0.815523	0.987863	1.34566	TRUE	0.00618381	1	protein phosphatase 2c
PFIT_0201500	1414.43	652.574	1528.86	1344.5	1235.09	1066.84	1187.58	1570.82	1275.08	647.443	669.115	428.919	581.826	10.271	0.0472157	-1.07956	5.51308	TRUE	0.00633046	1	Plasmodium exported protein, unknown function
PFIT_0521200	290.217	768.165	429.285	391.679	469.836	257.116	244.502	253.017	251.545	606.873	656.972	545.897	603.247	8.87474	-0.896662	1.27426	3.8549	TRUE	0.00646818	1	conserved Plasmodium protein, unknown function
PFIT_0107000	1496.4	2545.92	3950.77	4124.16	3029.31	359.45	815.008	1186.77	787.077	1181.96	2638.75	5030.05	2950.25	11.5649	-1.94606	1.89441	6.91548	TRUE	0.00694029	1	conserved Plasmodium protein, unknown function
PFIT_1217200	535.119	224.597	397.801	383.616	385.283	636.393	733.507	641.58	670.493	308.247	263.939	233.956	268.714	8.59045	0.793902	-1.27768	2.86485	TRUE	0.00703766	1	conserved Plasmodium protein, unknown function
PFIT_0317600	2729.57	2553.97	2007.58	1653.85	2236.24	4041.58	2491.59	2682.29	3071.82	1667.96	1784.31	1208.77	1553.68	11.1266	0.462108	-0.96252	4.12799	TRUE	0.00731897	1	40S ribosomal protein S11, putative
PFIT_1149300.1	415.468	741.096	555.378	469.053	545.249	1444.84	884.865	1141.59	1157.1	576.342	560.471	428.919	521.911	9.09006	1.09509	-1.12025	2.97492	TRUE	0.00752405	1	Plasmodium exported protein, unknown function
PFIT_0530800	265.268	352.624	141.363	126.175	221.358	235.37	349.289	323.802	302.82	793.829	754.751	584.889	711.156	7.78566	0.440161	1.2728	5.71111	TRUE	0.00780185	1	conserved Plasmodium protein, unknown function
PFIT_0505700	327.894	406.762	396.069	363.389	373.528	186.121	174.644	251.511	204.092	460.069	517.653	584.889	520.871	8.54502	-0.855702	1.31339	0.791764	TRUE	0.00781423	1	conserved Plasmodium membrane protein, unknown function
PFIT_0421800	500.497	641.601	690.445	773.032	651.394	333.867	419.147	384.044	379.019	676.72	734.301	1208.77	873.264	9.34781	-0.792502	1.15765	2.45471	TRUE	0.0078163	1	conserved Plasmodium protein, unknown function
PFIT_1311000	5943.34	6920.07	5787.08	5653.82	6076.07	12820.6	10012.9	10174.9	11002.8	7086.74	6455.33	4133.22	5891.76	12.5689	0.857295	-0.890579	2.67444	TRUE	0.00801981	1	M1-family alanyl aminopeptidase
PFIT_1360200	692.447	874.245	862.505	968.801	849.5	502.719	430.79	551.216	494.908	837.326	1003.99	1403.73	1081.68	9.73066	-0.769602	1.0786	1.86638	TRUE	0.00889579	1	conserved Plasmodium protein, unknown function
PFIT_1149300.2	392.557	775.481	539.479	458.303	541.455	1345.06	978.009	1128.04	1150.37	537.445	586.674	467.911	530.677	9.07981	1.09379	-1.09733	2.88984	TRUE	0.00895156	1	Plasmodium exported protein, unknown function
PFIT_0532400	1388.46	870.587	1321.7	1222	1200.69	1671.25	2014.23	2016.61	1900.7	1120.9	1061.51	584.889	922.431	10.23	0.660555	-0.985294	3.33544	TRUE	0.00936681	1	eukaryotic translation initiation factor 3, subunit 6, putative
PFIT_1024300	9629.6	14481.7	14926.9	15651.2	13672.4	6837.23	8557.58	8489.64	7961.48	12257.1	13505.6	17468.7	14410.5	13.739	-0.780855	0.853244	3.07303	TRUE	0.0102641	1	conserved Plasmodium protein, unknown function
PFIT_1341900	129.325	70.2322	101.379	98.3088	99.8111	195.715	221.216	197.293	204.742	64.828	62.6296	0	42.4859	6.64185	1.03023	-1.89303	3.0511	TRUE	0.0103736	1	transcription activator, putative
PFIT_1469900	206.207	501.868	260.53	280.498	312.276	175.248	209.573	180.727	188.516	359.691	485.699	584.889	476.76	8.28505	-0.741605	1.31141	3.50633	TRUE	0.0107108	1	U2 snRNP auxiliary factor, putative
PFIT_1235000	1014.23	1225.41	1373.81	1667.29	1320.18	553.246	780.079	790.679	708.001	1346.75	1448.15	1403.73	1399.54	10.3669	-0.906918	0.990426	2.09098	TRUE	0.0107352	1	CCR4-NOT transcription complex subunit 4, putative
PFIT_0935000	310.074	261.176	225.426	201.71	249.596	526.383	489.005	439.768	485.052	215.814	204.505	116.978	179.099	7.96248	0.959522	-1.33213	1.32678	TRUE	0.010755	1	vacuolar ATP synthase subunit e, putative
PFIT_1464000	4388.38	4406.34	4728.59	2817.01	4085.08	9329.72	7730.93	8168.85	8409.83	5415.85	4973.94	3392.36	4594.05	11.9961	1.04244	-0.860859	3.53244	TRUE	0.0111435	1	glyceraldehyde-3-phosphate dehydrogenase
PFIT_1127700	51.4244	125.833	47.5409	40.5966	66.3486	57.5632	23.2859	39.1574	40.0022	181.937	181.498	155.97	173.135	6.04587	-0.633934	2.0432	2.94547	TRUE	0.0113048	1	RNA binding protein, putative
PFIT_0707900	1187.85	509.915	1448.27	1330.92	1119.24	1774.87	1862.87	2012.09	1883.28	1225.46	1066.62	467.911	919.997	10.1293	0.749903	-0.95994	9.65003	TRUE	0.0113524	1	chloroquine resistance transporter
PFIT_0709100	393.066	381.156	136.956	131.691	260.717	123.441	69.8578	70.7846	88.0278	275.205	270.33	194.963	246.833	8.02342	-1.51906	1.49056	6.13388	TRUE	0.0117832	1	conserved Plasmodium protein, unknown function
PFIT_1122400	3927.6	3834.97	4363.21	6146.63	4568.11	6553.25	4121.61	4105.51	4926.79	3211.7	3206.89	1559.7	2659.43	12.1575	0.111173	-0.861456	6.94768	TRUE	0.0122503	1	circumsporozoite-related antigen (EXP1)
PFIT_1459200	1106.9	1152.25	1399.78	1663.05	1330.49	824.433	849.936	917.188	863.852	1339.64	1324.17	2534.52	1732.78	10.3781	-0.622876	0.957531	3.86366	TRUE	0.0124319	1	cysteine proteinase falcipain 1
PFIT_1026500	590.617	951.061	795.129	801.181	784.497	367.765	384.218	447.299	399.76	653.299	756.668	1208.77	872.913	9.61549	-0.969802	1.065	2.69806	TRUE	0.0126302	1	small subunit rRNA processing stabilizing factor, putative
PFIT_1421000	830.428	1005.93	306.969	445.006	647.083	706.748	838.293	1003.03	849.358	1492.3	1756.83	1793.66	1680.93	9.33553	0.394542	0.978659	9.06663	TRUE	0.0126372	1	splicing factor 3B subunit 4, putative
PFIT_0821100	5045.19	3271.65	4509.61	5165.24	4497.92	3985.29	5018.12	5004.62	4669.34	2742.43	2724.39	2183.59	2550.14	12.1352	0.0527621	-0.860436	2.27445	TRUE	0.0128488	1	14-3-3 protein (14-3-3I)
PFIT_0936500	25688.8	56627.7	40739.9	32995.3	39012.9	17414.8	27104.8	31813.9	25444.5	37731.6	47714.8	77244.4	54230.3	15.2517	-0.616717	1.09081	5.89522	TRUE	0.0128926	1	ring-exported protein 1 (REX1)
PFIT_0416700	382.883	501.868	512.875	488.715	471.585	321.714	279.431	406.635	335.927	552.92	699.79	1052.8	768.504	8.88155	-0.474455	1.1214	2.31219	TRUE	0.0130187	1	conserved Plasmodium protein, unknown function
PFIT_1413300	285.635	136.075	256.437	248.247	231.599	373.521	372.575	379.526	375.207	160.606	173.19	38.9926	124.263	7.85673	0.695211	-1.37656	3.66013	TRUE	0.0131183	1	nuclear transport factor 2, putative
PFIT_1323400	88.0834	221.67	104.37	127.023	135.287	49.2485	93.1437	54.218	65.5367	125.892	221.76	311.941	219.864	7.07755	-1.13213	1.73816	3.70439	TRUE	0.0132053	1	micro-fibrillar-associated protein, putative
PFIT_1228500	951.606	953.988	695.325	647.423	812.085	543.013	326.003	376.514	415.177	913.447	878.093	779.852	857.131	9.66486	-0.946362	1.03809	2.28904	TRUE	0.0134326	1	conserved Plasmodium protein, unknown function
PFIT_0323100	282.07	268.492	247.307	230.99	257.215	501.439	360.932	349.405	403.925	154.751	224.316	38.9926	139.353	8.00636	0.659278	-1.32233	3.51781	TRUE	0.0138213	1	translation machinery-associated protein 7, putative (TMA7)
PFIT_0824600	855.885	783.528	757.506	672.177	767.274	1348.26	1036.22	1006.05	1130.18	599.345	659.528	350.934	536.602	9.58337	0.562651	-1.00769	2.01815	TRUE	0.0138506	1	60S ribosomal protein L22, putative
PFIT_1013400	457.219	505.526	528.932	510.781	500.614	367.125	372.575	534.65	424.783	749.077	839.748	1169.78	919.535	8.9677	-0.228411	1.06777	1.58441	TRUE	0.0140741	1	initiation factor 2 subunit family, putative
PFIT_0826700	535.119	373.109	248.566	183.745	335.135	933.803	547.219	644.592	708.538	383.949	309.314	233.956	309.073	8.38643	1.09384	-1.14633	6.25168	TRUE	0.0141044	1	DnaJ protein, putative
PFIT_1143200	464.347	464.557	411.496	355.043	423.861	1110.33	489.005	628.025	742.453	373.911	401.98	194.963	323.618	8.72688	0.826329	-1.11788	4.11974	TRUE	0.0145073	1	60S ribosomal protein L28, putative
PFIT_1120800	322.293	794.502	471.788	597.35	546.483	283.978	302.717	310.247	298.981	654.135	645.469	623.882	641.162	9.09346	-0.871382	1.10696	3.22975	TRUE	0.014838	1	conserved Plasmodium protein, unknown function
PFIT_1405900	1809.53	1755.07	1900.69	2430.56	1973.96	1267.03	1164.3	1167.19	1199.51	1922.25	2050.8	2807.47	2260.17	10.9471	-0.717412	0.89281	1.64534	TRUE	0.0149948	1	conserved Plasmodium protein, unknown function
PFIT_0609000	679.209	1013.25	903.592	1015.76	902.953	425.328	558.862	597.904	527.365	792.993	1039.78	2144.59	1325.79	9.81855	-0.779482	1.28971	3.66602	TRUE	0.0150145	1	Pre-mRNA-splicing factor SLU7, putative
PFIT_0311400	76.3729	27.0687	104.527	88.1243	74.0232	139.431	151.359	185.245	158.678	40.988	49.209	0	30.0657	6.21413	1.09811	-2.01822	4.13247	TRUE	0.0152331	1	conserved Plasmodium protein, unknown function
PFIT_0531600	230.646	157.291	208.739	225.474	205.537	215.542	291.074	426.214	310.943	145.549	117.59	38.9926	100.711	7.68402	0.598665	-1.42071	2.96551	TRUE	0.015791	1	conserved Plasmodium protein, unknown function
PFIT_1403700	885.925	1759.46	710.437	748.137	1025.99	1091.14	756.793	844.897	897.611	1507.77	1613.67	2456.54	1859.33	10.0017	-0.184416	1.01885	6.50392	TRUE	0.0158932	1	conserved Plasmodium protein, unknown function
PFIT_0710000	235.738	84.1323	251.243	302.848	218.49	207.228	256.145	334.344	265.906	120.455	93.3054	38.9926	84.2509	7.77386	0.281946	-1.46322	5.20358	TRUE	0.0159944	1	conserved Plasmodium membrane protein, unknown function
PFIT_1017100	174.639	295.561	264.466	352.214	271.72	100.416	139.716	72.2907	104.141	245.092	260.744	311.941	272.592	8.0865	-1.44368	1.41397	2.18387	TRUE	0.0160993	1	conserved Plasmodium protein, unknown function
PFIT_1129000	324.839	659.89	386.624	380.08	437.858	369.684	232.859	307.235	303.259	597.672	701.708	701.867	667.082	8.7731	-0.504218	1.10441	3.02957	TRUE	0.0162268	1	cochaperone prefoldin complex subunit, putative
PFIT_1243800	2259.11	1208.58	2059.53	3356.08	2220.82	1797.89	1956.02	2221.43	1991.78	1117.55	1143.95	740.86	1000.79	11.1173	-0.157227	-0.959047	5.59598	TRUE	0.0176425	1	translation initiation factor SUI1, putative
PFIT_0833400	3072.74	1649.73	4111.5	4419.23	3313.3	471.379	1094.44	1301.23	955.683	1401.54	2143.47	3236.39	2260.46	11.6942	-1.79899	1.2285	7.65009	TRUE	0.017732	1	tryptophan/threonine-rich antigen
PFIT_1333800	99.2847	48.2847	52.8932	56.722	64.2961	135.593	0	0	45.1978	4.18245	3.83447	0	2.67231	6.0064	-0.415914	-3.66268	11.5424	TRUE	0.0179297	1	conserved Plasmodium protein, unknown function
PFIT_0416900	584.507	1087.14	1054.09	1671.67	1099.35	455.389	477.362	328.32	420.357	772.917	820.576	1052.8	882.098	10.1029	-1.3974	1.053	5.06528	TRUE	0.0182999	1	conserved Plasmodium protein, unknown function
PFIT_1448200	1544.77	2548.11	2118.56	1802.8	2003.56	2846.82	2200.52	2149.14	2398.83	1572.18	1525.48	740.86	1279.51	10.9682	0.262068	-0.856428	4.87901	TRUE	0.0183904	1	40S ribosomal protein S2, putative
PFIT_0910000	176.167	107.543	137.428	113.586	133.681	212.984	291.074	248.499	250.852	111.671	90.11	0	67.2605	7.06262	0.896537	-1.54928	4.50237	TRUE	0.0183997	1	small nuclear ribonucleoprotein Sm D3, putative
PFIT_1126300	324.33	656.232	442.98	433.407	464.238	395.907	337.646	361.453	365.002	582.197	681.257	1130.79	798.08	8.85792	-0.338828	1.05762	3.71037	TRUE	0.0184271	1	mitochondrial inner membrane translocase subunit TIM44, putative
PFIT_0600700	82.9918	152.901	63.7552	44.1329	85.9453	724.657	232.859	322.296	426.604	115.017	108.004	0	74.3405	6.42231	2.32375	-2.31224	5.56816	TRUE	0.018477	1	conserved Plasmodium protein, unknown function
PFIT_0906500	127.797	147.78	174.579	181.624	157.945	101.695	58.2148	97.8936	85.9345	251.365	262.661	233.956	249.327	7.30425	-0.825277	1.49573	0.831211	TRUE	0.0185185	1	Maf-like protein, putative
PFIT_1442400	864.032	769.628	966.402	839.09	859.788	1635.43	1117.72	1144.6	1299.25	790.901	764.337	389.926	648.388	9.74807	0.600837	-0.935013	2.95751	TRUE	0.0188828	1	60S ribosomal protein L1, putative
PFIT_0508700	631.349	707.443	806.463	885.062	757.579	480.973	489.005	503.023	491	769.153	795.013	1481.72	1015.3	9.56567	-0.625941	0.983865	2.75996	TRUE	0.0188898	1	Pre-mRNA-processing ATP-dependent RNA helicase prp5, putative
PFIT_1427100	966.371	1712.64	1071.87	1049	1199.97	1075.79	768.436	825.319	889.849	1552.11	1637.96	1832.65	1674.24	10.2282	-0.422912	0.894657	2.9562	TRUE	0.0191952	1	basic transcription factor 3b, putative
PFIT_0506800	761.183	1144.2	778.128	845.88	882.348	770.707	710.221	724.413	735.114	1064.43	1264.1	1988.62	1439.05	9.78472	-0.260678	0.924806	2.94753	TRUE	0.0196161	1	transcription factor 25, putative (TCF25)
PFIT_1426900	637.968	609.411	527.83	442.177	554.346	1022.07	896.508	881.043	933.206	588.052	517.653	194.963	433.556	9.11403	0.753967	-0.989529	3.82453	TRUE	0.0202892	1	conserved Plasmodium protein, unknown function
PFIT_0913300	1357.4	1354.9	1001.82	858.611	1143.18	1354.01	1001.29	998.515	1117.94	2258.94	2308.35	1481.72	2016.34	10.1583	-0.0264082	0.867615	3.30975	TRUE	0.0203594	1	elongation factor 1-beta
PFIT_1410600	561.086	605.753	810.241	1077.72	763.7	367.765	360.932	337.356	355.351	639.915	734.94	779.852	718.236	9.57772	-1.10575	1.00198	2.44103	TRUE	0.0209106	1	conserved Plasmodium protein, unknown function
PFIT_0703900	1373.18	2016.25	1974.21	1767.29	1782.73	667.094	896.508	841.885	801.829	1491.46	1804.12	974.815	1423.46	10.7999	-1.16047	0.870431	3.03739	TRUE	0.0211999	1	methyltransferase, putative
PFIT_0628800	353.352	156.559	366.474	355.75	308.034	567.957	582.148	707.846	619.317	336.269	289.502	194.963	273.578	8.26877	1.0083	-1.10561	3.76729	TRUE	0.021518	1	sec14-like cytosolic factor or phosphatidylinositol/phosphatidylcholine transfer protein, putative
PFIT_0926200	3219.37	2232.8	3866.87	3953.85	3318.22	3677.65	3877.11	4283.22	3945.99	2552.13	2360.12	1793.66	2235.3	11.6965	0.249882	-0.803286	3.15406	TRUE	0.0215227	1	protein kinase, putative
PFIT_1402500	2477.03	2050.63	1503.83	1082.81	1778.58	1186.44	1862.87	1834.38	1627.9	2649.16	3004.31	3002.43	2885.3	10.796	-0.132592	0.828431	5.75838	TRUE	0.0216808	1	Plasmodium exported protein (PHISTb), unknown function
PFIT_1322600	1712.79	1835.55	2191.45	1912.99	1913.19	2876.24	2188.88	2259.08	2441.4	1621.12	1703.14	623.882	1316.05	10.9019	0.354138	-0.830733	5.53265	TRUE	0.0219148	1	60S ribosomal protein L23a, putative
PFIT_0531300	301.927	176.312	322.711	231.839	258.197	310.202	477.362	435.25	407.604	195.739	211.535	38.9926	148.755	8.01326	0.646035	-1.22218	4.60514	TRUE	0.0220407	1	ubiquitin-conjugating enzyme E2 N, putative
PFIT_1365900	886.434	1757.27	1763.42	1567.99	1493.78	717.621	756.793	926.224	800.213	1095.8	1467.96	1949.63	1504.46	10.5449	-0.898128	0.875478	4.8689	TRUE	0.0224179	1	conserved Plasmodium protein, unknown function
PFIT_0621600	57.5342	155.828	118.852	101.845	108.515	117.045	163.002	152.112	144.053	322.049	308.036	506.904	378.996	6.76047	0.390876	1.35378	3.03935	TRUE	0.0227798	1	conserved Plasmodium membrane protein, unknown function
PFIT_0219400	1602.81	1809.21	2724	4100.25	2559.07	524.465	686.935	631.037	614.146	1043.1	1414.92	2261.57	1573.2	11.3216	-2.06341	1.34024	3.82295	TRUE	0.0230142	1	liver stage antigen 3
PFIT_1307400	5597.11	5121.1	6847.15	6264.18	5957.38	6988.17	6880.99	6918.82	6929.33	4567.65	4348.93	3197.39	4037.99	12.5405	0.218026	-0.768269	1.42486	TRUE	0.0234352	1	carbamoyl phosphate synthetase
PFIT_1454600	690.411	482.115	498.235	578.112	562.218	319.796	232.859	408.141	320.265	626.531	605.846	779.852	670.743	9.135	-0.785923	1.01327	1.87779	TRUE	0.0240949	1	conserved Plasmodium protein, unknown function
PFIT_1026800	156.819	119.98	203.859	150.363	157.755	261.593	291.074	335.85	296.172	114.181	127.177	77.9852	106.448	7.30291	0.907741	-1.38498	1.0113	TRUE	0.0242238	1	DNA-directed RNA polymerase II, putative
PFIT_0622500	295.818	300.682	271.707	272.577	285.196	367.765	558.862	569.289	498.639	257.221	246.045	116.978	206.748	8.15546	0.798341	-1.13908	1.83279	TRUE	0.0244204	1	transcription or splicing factor-like protein, putative
PFIT_1419800	11005.3	2684.19	2666.54	2842.61	4799.67	49734	40319.6	18520	36191.2	16228.7	15025.4	5341.99	12198.7	12.2287	2.91465	-1.56636	8.55282	TRUE	0.024994	1	signal recognition particle RNA
PFIT_1437500	11084.8	18131.6	13521	16022.1	14689.9	10224.5	9221.23	10518.3	9988.01	14274.7	16831.4	19067.4	16724.5	13.8425	-0.556045	0.74123	2.39018	TRUE	0.0250718	1	translocon component PTEX150
PFIT_1126400	108.959	60.7216	134.594	116.132	105.102	164.375	174.644	191.269	176.763	69.0104	60.0733	0	43.0279	6.71796	0.74806	-1.67499	3.49297	TRUE	0.0252834	1	small nuclear ribonucleoprotein D1, putative
PFIT_1321100	313.638	119.98	320.822	407.239	290.42	319.796	314.36	358.441	330.866	171.899	154.018	38.9926	121.636	8.18406	0.189244	-1.22587	6.01249	TRUE	0.0254211	1	conserved Plasmodium protein, unknown function
PFIT_1117400	114.05	31.4582	40.457	45.8303	57.9489	133.035	81.5008	49.6998	88.0785	17.148	21.7287	0	12.9589	5.85586	0.614833	-2.34404	3.37165	TRUE	0.0254296	1	oligosaccharyl transferase STT3 subunit, putative
PFIT_0220100	1092.13	585.269	1076.91	1016.75	942.766	837.225	1222.51	1207.86	1089.2	593.908	560.471	584.889	579.756	9.88133	0.202095	-0.905925	3.06039	TRUE	0.0263241	1	Plasmodium exported protein (hyp9), unknown function
PFIT_0627500	367.608	422.125	371.669	392.528	388.482	347.938	186.287	361.453	298.559	639.497	668.476	545.897	617.956	8.60151	-0.343003	1.03157	1.65787	TRUE	0.0265093	1	conserved Plasmodium protein, unknown function
PFIT_0104200	181.258	117.785	79.0249	84.8709	115.735	30.7004	34.9289	19.5787	28.4027	80.7213	95.8617	155.97	110.851	6.853	-2.07976	1.90113	1.89222	TRUE	0.0266128	1	asparagine-rich antigen Pfa35-2
PFIT_0626700	1585.5	1199.8	1529.65	1625.14	1485.02	1633.52	2037.52	2013.6	1894.88	1201.2	1165.68	740.86	1035.91	10.5365	0.349108	-0.827955	2.01357	TRUE	0.0269363	1	acetyl-CoA synthetase, putative
PFIT_0201300	0	0	0	0.282903	0.0707257	10.2335	34.9289	147.593	64.2519	0	0.639078	0	0.213026	-3.40808	9.42106	-7.78863	3.16851	TRUE	0.027497	1	knob-associated histidine-rich protein
PFIT_1446900	739.289	770.36	929.251	1004.02	860.731	1116.09	1012.94	1299.73	1142.92	612.311	667.197	545.897	608.468	9.74985	0.412762	-0.893274	1.02237	TRUE	0.0276751	1	conserved Plasmodium protein, unknown function
PFIT_1311100	1056.49	793.77	999.146	774.871	906.07	1673.17	1851.23	1676.24	1733.55	1123.41	1048.09	623.882	931.792	9.82352	0.934078	-0.844512	2.25256	TRUE	0.028007	1	vacuolar ATP synthase subunit a
PFIT_0821400	645.605	411.883	629.208	709.238	598.984	647.906	756.793	724.413	709.704	430.792	427.543	116.978	325.104	9.2271	0.240255	-0.966851	4.99589	TRUE	0.0281491	1	zinc finger protein, putative
PFIT_0922600	3058.99	2632.98	1762.16	1109.26	2140.85	6138.16	6159.13	5479.03	5925.44	3755.42	3804.43	2885.45	3481.77	11.0634	1.46898	-0.756799	7.55544	TRUE	0.0283077	1	phosphoglycerate kinase
PFIT_1301200	1735.7	2114.28	2699.76	2788.15	2334.47	1964.82	1699.87	1814.8	1826.5	2453.43	2744.2	5147.03	3448.22	11.1891	-0.352507	0.892841	4.16987	TRUE	0.028416	1	Plasmodium exported protein, unknown function
PFIT_1408900	1824.29	727.928	2491.8	2552.07	1899.02	1820.28	2165.59	2105.47	2030.44	1287.36	1157.37	701.867	1048.87	10.8916	0.0944527	-0.912145	8.74008	TRUE	0.0286246	1	plasmepsin I
PFIT_0501500	4902.12	8552.97	5023.43	8447.34	6731.47	2301.25	4482.54	4555.82	3779.87	5531.71	7825.51	18170.6	10509.3	12.7167	-0.833478	1.47205	4.29701	TRUE	0.0286954	1	interspersed repeat antigen
PFIT_1229100	649.169	475.531	414.959	326.753	466.603	770.707	617.077	727.425	705.07	383.112	307.397	389.926	360.145	8.86515	0.602888	-0.996525	2.30571	TRUE	0.0287996	1	macrophage migration inhibitory factor
PFIT_1406800	1068.2	1467.56	1363.26	1655.97	1388.75	734.251	663.649	873.512	757.137	1209.98	1304.36	1637.69	1384.01	10.4397	-0.868302	0.841995	1.81148	TRUE	0.0291995	1	large subunit rRNA processing protein, putative
PFIT_0702600	210.789	85.5955	232.982	215.855	186.305	306.364	326.003	257.536	296.634	145.968	127.177	38.9926	104.046	7.54384	0.662346	-1.29992	4.13	TRUE	0.0294019	1	conserved Plasmodium protein, unknown function
PFIT_0712700	406.304	389.204	512.088	643.18	487.694	188.04	337.646	314.766	280.15	411.135	482.504	896.83	596.823	8.9308	-0.826388	1.02315	4.61414	TRUE	0.0300702	1	conserved Plasmodium protein, unknown function
PFIT_1224600	73.318	39.5056	40.9292	40.4551	48.552	123.441	163.002	131.027	139.156	42.661	40.2619	0	27.641	5.60029	1.50834	-1.9461	2.3001	TRUE	0.0315607	1	splicing factor 3b subunit, putative
PFIT_0502100	349.279	359.209	413.385	403.561	381.358	328.75	314.36	368.984	337.365	562.958	571.975	1325.75	820.227	8.57529	-0.173124	1.21706	2.35936	TRUE	0.0326048	1	conserved Plasmodium protein, unknown function
PFIT_1020400	820.754	467.483	517.125	497.061	575.606	857.692	768.436	739.473	788.534	439.157	424.348	350.934	404.813	9.16871	0.455874	-0.931872	1.97205	TRUE	0.0333185	1	ADP-ribosylation factor
PFIT_1468700	20.8753	184.36	40.6144	55.3075	75.2892	32.6191	23.2859	42.1696	32.6915	120.455	125.898	116.978	121.11	6.22817	-1.13982	1.83961	6.06038	TRUE	0.0347563	1	conserved Plasmodium protein, unknown function
PFIT_0521100	3022.84	2029.42	2240.4	1801.67	2273.58	2665.82	2736.1	3018.14	2806.68	1908.03	2064.86	857.838	1610.24	11.1506	0.304397	-0.75283	5.63998	TRUE	0.0349808	1	S-adenosyl-L-homocysteine hydrolase
PFIT_1248400	269.342	209.233	243.529	254.33	244.108	301.887	454.076	311.754	355.905	191.556	157.213	77.9852	142.252	7.93173	0.524604	-1.16132	1.68817	TRUE	0.0357369	1	RNA binding protein, putative
PFIT_0201000	0	0	0	0	0	3.19796	11.643	43.6756	19.5055	0	0	0	0	-35.3469	39.6477	-36.7921	0.607457	TRUE	0.035861	1	DnaJ protein, putative
PFIT_0607600	1057.51	919.603	1049.52	888.315	978.737	1427.57	1536.87	1301.23	1421.89	992.495	874.898	428.919	765.437	9.93479	0.536244	-0.817726	2.88709	TRUE	0.0360029	1	chaperone, putative
PFIT_0320300	759.655	703.054	872.737	658.598	748.511	1105.21	1385.51	930.742	1140.49	726.91	681.896	389.926	599.577	9.548	0.599431	-0.853053	2.43342	TRUE	0.0361091	1	T-complex protein 1 epsilon subunit, putative
PFIT_0701100	662.407	603.558	622.911	746.581	658.864	1061.72	663.649	891.585	872.318	501.476	448.633	467.911	472.673	9.36406	0.415915	-0.89288	1.14928	TRUE	0.0365193	1	lysophospholipase, putative
PFIT_0722400	137.471	210.697	175.996	138.622	165.696	146.466	163.002	156.63	155.366	268.513	291.42	584.889	381.607	7.37134	-0.0987201	1.19773	2.21246	TRUE	0.0366625	1	immunoglobulin-binding protein 1-related, putative
PFIT_0910700	754.055	690.617	725.077	794.674	741.106	366.486	372.575	381.032	373.364	687.595	674.227	740.86	700.894	9.53367	-0.989218	0.89902	0.125734	TRUE	0.0382035	1	DNA repair protein REV1, putative
PFIT_1031500	1219.93	1315.39	1791.13	2080.47	1601.73	795.012	838.293	975.924	869.743	1146.41	1266.01	2261.57	1558	10.6459	-0.879943	0.789703	4.83498	TRUE	0.0383005	1	mRNA-decapping enzyme subunit 1, putative
PFIT_0308100	1073.8	1746.29	1271.17	1162.87	1313.53	1456.35	1385.51	1483.46	1441.78	2247.65	2328.8	2807.47	2461.31	10.3589	0.136147	0.759786	1.85656	TRUE	0.0385399	1	TCP-1/cpn60 chaperonin family, putative
PFIT_1346400	1984.68	1894.08	2324.47	1882.15	2021.34	3907.9	1967.66	1951.85	2609.14	1655	1499.28	1520.71	1558.33	10.9812	0.374018	-0.746674	4.12685	TRUE	0.0389572	1	nucleoside transporter 1
PFIT_1112800	39.7139	5.85269	28.0208	28.1488	25.4341	70.9946	81.5008	76.8088	76.4347	15.8933	12.1425	0	9.34526	4.67262	1.5787	-2.59595	2.46908	TRUE	0.03944	1	conserved Plasmodium protein, unknown function
PFIT_0525500	209.262	219.476	290.755	377.11	274.15	120.883	81.5008	153.618	118.667	239.654	201.31	467.911	302.958	8.10019	-1.16289	1.17408	3.53906	TRUE	0.0398258	1	conserved Plasmodium protein, unknown function, putative
PFIT_0935800	571.778	850.103	594.261	677.977	673.53	276.303	512.29	459.347	415.98	681.321	865.951	701.867	749.713	9.39517	-0.717334	0.882223	2.68015	TRUE	0.0414012	1	sec-1 family protein
PFIT_1323100	258.14	284.587	377.651	392.104	328.12	179.086	186.287	246.993	204.122	395.66	419.235	467.911	427.602	8.35911	-0.677346	1.03985	1.20364	TRUE	0.0414461	1	conserved Plasmodium protein, unknown function
PFIT_1301800	458.746	256.055	479.187	435.246	407.309	451.551	500.647	631.037	527.745	253.456	277.999	272.948	268.135	8.671	0.374819	-0.984272	2.01433	TRUE	0.0416965	1	deoxyhypusine hydroxylase
PFIT_0906700	644.078	550.152	593.002	648.555	608.947	1252.96	663.649	731.943	882.85	543.718	542.577	311.941	466.079	9.25035	0.547892	-0.863031	3.15155	TRUE	0.0422289	1	arginase
PFIT_1424700	2600.24	4697.51	3848.61	3710.13	3714.12	2961.31	2200.52	2692.83	2618.22	3497.36	4088.18	5341.99	4309.18	11.8588	-0.500711	0.703486	3.67163	TRUE	0.0423921	1	conserved Plasmodium protein, unknown function
PFIT_1469800	6855.74	8041.59	7741.61	7946.89	7646.45	12085.1	12492.9	12090.6	12222.9	8318.06	8300.35	6238.82	7619.07	12.9006	0.676599	-0.67644	0.851476	TRUE	0.0424437	1	helicase 45
PFIT_0401100	16987.9	13316.3	16966.7	16932	16050.7	15140.4	21947	19514	18867.1	12186	11319.3	12087.7	11864.3	13.9704	0.232611	-0.669006	1.49544	TRUE	0.042719	1	Plasmodium exported protein, unknown function
PFIT_0926300	68.7356	19.7528	16.5291	25.6027	32.6551	90.8219	46.5719	109.942	82.4453	21.3305	15.9769	0	12.4358	5.0268	1.3684	-2.34381	3.03421	TRUE	0.0430988	1	conserved Plasmodium protein, unknown function
PFIT_0106000	6188.75	7143.2	7988.44	8754.57	7518.74	5051.49	6426.92	7040.81	6173.07	7465.67	9260.24	13023.5	9916.48	12.8763	-0.28512	0.677173	3.53751	TRUE	0.043267	1	lipid/sterol:H symporter
PFIT_1111800	123.724	51.211	99.3321	114.01	97.0693	183.563	279.431	216.872	226.622	85.322	102.252	38.9926	75.5224	6.60314	1.20435	-1.40352	2.35182	TRUE	0.0434483	1	tRNA m5C-methyltransferase, putative
PFIT_1339500	702.63	1572.91	1044.17	1142.08	1115.45	727.855	698.578	906.646	777.693	1172.76	1296.05	1637.69	1368.83	10.1231	-0.514711	0.787804	4.05375	TRUE	0.0435	1	nucleolar complex protein 2, putative
PFIT_1205000	317.202	231.181	273.439	242.589	266.103	396.546	454.076	406.635	419.086	224.179	196.197	155.97	192.116	8.05589	0.649837	-1.06336	0.630886	TRUE	0.0435012	1	conserved Plasmodium protein, unknown function
PFIT_1123900	1768.8	1924.8	2449.93	3101.04	2311.14	1102.02	1047.87	1013.58	1054.49	1777.12	1666.08	1871.65	1771.62	11.1747	-1.13189	0.742467	2.25069	TRUE	0.0436442	1	conserved Plasmodium protein, unknown function
PFIT_0810100	92.6657	118.517	104.842	105.806	105.458	286.537	163.002	180.727	210.088	95.3599	80.5238	38.9926	71.6254	6.7202	1.01222	-1.41005	1.24646	TRUE	0.0437729	1	conserved Plasmodium membrane protein, unknown function
PFIT_1358000	253.049	697.933	311.692	236.365	374.76	277.583	291.074	347.899	305.519	444.594	621.184	857.838	641.205	8.54755	-0.289285	1.0161	6.3917	TRUE	0.0437939	1	GTP binding protein, putative
PFIT_1314200	203.152	100.959	178.672	164.367	161.787	160.537	232.859	164.16	185.852	99.5423	66.4641	0	55.3355	7.33894	0.177214	-1.37012	4.58966	TRUE	0.0441531	1	conserved Plasmodium protein, unknown function
PFIT_1452300	7855.2	10779.2	8048.1	6749.5	8358	16748.3	17441.2	17101.3	17096.9	12576.6	11814	7798.52	10729.7	13.0289	1.03251	-0.666204	3.11693	TRUE	0.0442634	1	elongation factor 2
PFIT_1127100	3496.86	6031.92	3283	3094.96	3976.68	3469.14	3492.89	2689.82	3217.28	4592.75	5304.99	5692.92	5196.89	11.9571	-0.306846	0.689285	4.54463	TRUE	0.0447652	1	40S ribosomal protein S18, putative
PFIT_0621800	1500.47	1186.63	1861.18	2202.68	1687.74	749.601	570.505	691.28	670.462	1492.72	1384.88	506.904	1128.17	10.7213	-1.32286	0.805285	6.56545	TRUE	0.045402	1	transcription factor with AP2 domain(s), putative
PFIT_0720500	399.685	276.539	444.397	498.192	404.703	420.851	698.578	507.541	542.323	283.152	288.224	233.956	268.444	8.66188	0.403495	-0.961376	2.21597	TRUE	0.0456053	1	ubiquitin carboxyl-terminal hydrolase, putative
PFIT_0926000	2258.6	1803.36	3525.42	3647.75	2808.78	2595.46	2549.81	2843.43	2662.9	1936.89	1835.43	974.815	1582.38	11.4561	-0.0765431	-0.71004	6.49413	TRUE	0.0459305	1	conserved Plasmodium protein, unknown function
PFIT_0309500	2232.12	4024.45	2477.16	2128.99	2715.68	2321.72	2223.81	1980.46	2175.33	3405.35	4100.96	3041.42	3515.91	11.4068	-0.32015	0.700623	3.88799	TRUE	0.0459404	1	60S acidic ribosomal protein P2
PFIT_0802000	1977.04	862.539	661.007	595.935	1024.13	437.48	500.647	475.914	471.347	1033.9	1158.65	974.815	1055.79	9.99982	-1.122	1.17142	4.30405	TRUE	0.046867	1	unspecified product
PFIT_0933500	801.915	1336.61	1261.88	1831.51	1307.98	615.287	640.363	753.028	669.559	1115.88	1348.45	4484.15	2316.16	10.3532	-0.96564	1.77613	2.91181	TRUE	0.047221	1	mRNA processing protein, putative
PFIT_1021900	325.858	863.271	438.73	376.827	501.171	280.78	337.646	287.657	302.028	453.796	724.714	506.904	561.805	8.96765	-0.741285	0.924233	5.30784	TRUE	0.0477532	1	pre-mRNA splicing factor, putative
PFIT_1201100	9.16474	101.69	109.879	122.073	85.7018	14.071	23.2859	37.6514	25.0028	101.215	104.809	38.9926	81.6722	6.42304	-1.77902	1.83802	7.12262	TRUE	0.0484597	1	Plasmodium exported protein, unknown function
PFIT_0907400	878.797	1099.57	1340.59	1355.25	1168.55	571.794	826.65	1001.53	799.991	1102.49	1218.72	1871.65	1397.62	10.1909	-0.550404	0.769152	4.16264	TRUE	0.0485454	1	GTPase activator, putative
PFIT_1205800	966.88	1670.94	1601.91	1797.57	1509.32	1178.13	1373.87	1143.1	1231.7	2064.46	1951.11	2105.6	2040.39	10.5599	-0.298176	0.730217	2.56924	TRUE	0.0487218	1	eukaryotic translation initiation factor 3 subunit 8, putative
PFIT_0724600	8821.58	25222.1	30520.3	18245.3	20702.3	33080.3	13063.4	11643.3	19262.3	41596.1	56754	24955.3	41101.8	14.3375	-0.103569	1.09378	8.3826	TRUE	0.0487441	1	28S ribosomal RNA
PFIT_0701400	1307.5	3069	1103.67	1079.42	1639.9	6642.79	3620.96	3393.14	4552.3	2720.27	2425.3	1208.77	2118.11	10.6789	1.47465	-1.08864	6.77033	TRUE	0.0487532	1	Plasmodium exported protein, unknown function
PFIT_1337100	128.816	46.0899	134.909	186.999	124.203	138.152	174.644	236.451	183.082	66.0827	67.7423	77.9852	70.6034	6.95996	0.557998	-1.4184	3.52761	TRUE	0.0488664	1	conserved Plasmodium protein, unknown function
PFIT_0910400	900.691	948.135	737.671	746.864	833.34	454.11	582.148	558.747	531.668	935.196	972.038	857.838	921.69	9.70234	-0.655867	0.811461	0.791857	TRUE	0.0494014	1	conserved Plasmodium protein, unknown function
PFIT_1226000	1228.58	617.458	1115.01	1388.63	1087.42	768.789	896.508	876.524	847.274	551.247	543.216	272.948	455.804	10.0873	-0.363864	-0.800498	4.88646	TRUE	0.0503983	1	cof-like hydrolase, had-superfamily, subfamily iib
PFIT_1445500	268.323	141.196	151.596	195.486	189.15	299.968	349.289	402.117	350.458	143.876	125.898	272.948	180.908	7.56337	0.889035	-1.12688	2.72059	TRUE	0.050759	1	apicoplast 1-acyl-sn-glycerol-3-phosphate acyltransferase, putative
PFIT_0704400	7158.68	6993.96	9253.31	11040.3	8611.56	3323.95	5146.19	4176.29	4215.48	6708.23	6774.87	6394.79	6625.96	13.0721	-1.03407	0.657002	3.01835	TRUE	0.0511545	1	inositol-phosphate phosphatase, putative
PFIT_0523500	224.027	226.06	303.663	380.929	283.67	140.71	151.359	179.221	157.096	255.129	256.27	701.867	404.422	8.14906	-0.851	1.24301	3.40007	TRUE	0.0512071	1	conserved Plasmodium protein, unknown function, putative
PFIT_1369300	10719.2	9710.34	9119.82	6546.23	9023.89	16739.4	22866.8	21264	20290.1	13709.2	12741.9	12477.6	12976.3	13.1395	1.16857	-0.643766	2.40709	TRUE	0.0513816	1	membrane associated histidine-rich protein
PFIT_1420300	127.288	51.211	114.759	90.9533	96.0529	240.486	209.573	224.402	224.821	105.398	109.921	0	71.7731	6.58765	1.22981	-1.33761	5.24674	TRUE	0.0513821	1	glutathione S-transferase (GST)
PFIT_0112100	723.506	549.421	910.833	946.735	782.624	962.585	1269.08	1350.93	1194.2	723.982	729.188	584.889	679.353	9.61303	0.605918	-0.785576	2.45049	TRUE	0.0515881	1	heat shock protein 40, type II
Pf_M7661101700	6.61898	43.1636	2.51872	5.65806	14.4898	6.39591	0	3.01211	3.13601	25.0947	21.0896	116.978	54.3874	3.84263	-1.85271	3.55172	4.57427	TRUE	0.051801	1	unspecified product
PFIT_0805900	692.956	905.703	745.069	760.302	776.008	310.841	442.433	430.732	394.669	659.991	813.546	584.889	686.142	9.5997	-0.987861	0.835032	1.31098	TRUE	0.052187	1	conserved Plasmodium protein, unknown function
PFIT_1312100	804.461	1193.22	902.804	1123.12	1005.9	700.352	593.791	649.11	647.751	1074.47	1135	1130.79	1113.42	9.97416	-0.629111	0.773699	1.08822	TRUE	0.0525034	1	eukaryotic translation initation factor 4 gamma, putative
PFIT_1320900	131.361	350.43	245.89	297.472	256.288	132.395	174.644	149.1	152.046	249.274	269.052	506.904	341.743	8.00136	-0.774883	1.08192	4.0781	TRUE	0.0532466	1	splicing factor, putative
PFIT_0219300	212.826	100.227	303.349	298.463	228.716	198.273	314.36	301.211	271.281	142.203	119.508	77.9852	113.232	7.84	0.229701	-1.13934	4.21313	TRUE	0.0535252	1	Plasmodium exported protein, unknown function
PFIT_0319800	28.0034	9.51061	51.319	59.1267	36.9899	31.34	34.9289	45.1817	37.1502	6.69192	3.83447	0	3.5088	5.21354	0.00591653	-2.91144	1.89922	TRUE	0.0538385	1	conserved Plasmodium protein, unknown function
PFIT_0211500	1002.01	1184.44	1251.96	1278.01	1179.11	661.337	1001.29	978.936	880.523	1127.17	1242.37	2183.59	1517.71	10.2036	-0.429688	0.745586	3.76003	TRUE	0.0542361	1	conserved Plasmodium protein, unknown function
PFIT_0501200.2	913.419	467.483	959.476	1238.27	894.661	697.794	1210.87	960.864	956.509	558.775	559.193	506.904	541.624	9.80619	0.0828287	-0.794219	5.54512	TRUE	0.054366	1	heat shock protein 40, type II
PFIT_0812900	126.779	39.5056	29.595	17.9643	53.461	162.456	69.8578	97.8936	110.069	35.9691	37.7056	0	24.5582	5.73606	1.07543	-1.81779	6.23234	TRUE	0.0545134	1	acyl-CoA binding protein, putative
PFIT_1420700	846.721	754.996	824.724	771.193	799.409	595.459	617.077	905.14	705.892	1146.83	1386.16	1052.8	1195.26	9.64283	-0.173164	0.767481	1.42906	TRUE	0.054738	1	conserved Plasmodium protein, unknown function
PFIT_0608800	230.137	101.69	198.349	206.095	184.068	39.6546	46.5719	87.3512	57.8592	107.907	145.71	233.956	162.524	7.52529	-1.6418	1.33465	3.27991	TRUE	0.0549392	1	conserved Plasmodium protein, unknown function
PFIT_1102000	63.1349	175.581	43.2905	48.9422	82.7371	462.424	11.643	4.51817	159.529	7.94665	5.11262	0	4.35309	6.36966	0.95853	-4.83217	3.93397	TRUE	0.0551554	1	Pfmc-2TM Maurer's cleft two transmembrane protein
PFIT_1233800	772.893	1084.21	1050.31	1224.26	1032.92	629.997	523.933	506.035	553.322	1030.14	936.888	857.838	941.621	10.0127	-0.895977	0.775042	1.39625	TRUE	0.0553903	1	conserved Plasmodium protein, unknown function
PFIT_0724500	8775.24	25399.2	30590.7	18192.1	20739.3	33589.4	13738.7	11709.6	19679.2	41168.3	57065.2	25111.2	41114.9	14.3401	-0.0752863	1.06338	8.35125	TRUE	0.0554716	1	28S ribosomal RNA
PFIT_1202900	81.9735	36.5793	139.632	158.85	104.259	108.091	139.716	167.172	138.326	41.8245	43.4573	77.9852	54.4223	6.70836	0.400816	-1.54182	3.73705	TRUE	0.0563378	1	signal recognition particle SRP14
PFIT_1006400	1248.44	1919.68	1206.63	975.874	1337.66	822.514	1210.87	1128.04	1053.81	1400.7	2057.83	1715.68	1724.74	10.3848	-0.351056	0.718748	4.21013	TRUE	0.0566398	1	RNA binding protein, putative
PFIT_0103500	160.892	51.9426	50.8467	55.1661	79.7119	148.385	186.287	191.269	175.314	61.9003	58.1561	77.9852	66.0139	6.31458	1.13368	-1.47523	3.28009	TRUE	0.056894	1	unspecified product
PFIT_1230100	90.6291	33.6529	21.2517	24.6126	42.5366	76.7509	34.9289	21.0848	44.2549	9.20139	7.02986	0	5.41042	5.40812	0.0866165	-2.58698	2.7454	TRUE	0.0572018	1	heat shock protein hslv
PFIT_0628400	555.994	288.245	700.52	833.715	594.618	603.134	721.864	573.807	632.935	388.968	371.304	233.956	331.409	9.21734	0.0806644	-0.850936	5.33438	TRUE	0.0576049	1	amino acid transporter, putative
PFIT_1242100	457.728	1352.7	644.793	776.144	807.842	198.913	232.859	284.645	238.806	443.34	577.087	3314.37	1444.93	9.65784	-1.75798	2.58291	2.72814	TRUE	0.0585183	1	Tetratricopeptide repeat protein, putative
PFIT_0904300	239.811	299.219	315.47	287.147	285.411	166.933	116.43	155.124	146.162	332.087	345.741	194.963	290.93	8.15709	-0.93695	1.035	1.13183	TRUE	0.0588998	1	adapter-related protein, putative
PFIT_0919100	2685.78	1875.79	3238.92	3717.49	2879.49	1943.72	2992.24	3079.88	2671.95	1818.95	1959.41	1130.79	1636.38	11.4919	-0.111182	-0.671565	5.88465	TRUE	0.0589521	1	nucleosome assembly protein
PFIT_0910500	185.331	147.049	144.354	142.017	154.688	340.262	256.145	271.09	289.166	148.059	157.852	38.9926	114.968	7.27278	0.911481	-1.13762	2.11389	TRUE	0.0589736	1	conserved Plasmodium protein, unknown function
PFIT_1325500	237.265	355.551	253.446	223.21	267.368	145.187	291.074	283.138	239.8	304.482	456.302	701.867	487.55	8.06143	-0.182805	0.967424	4.28411	TRUE	0.0589786	1	RNA binding protein, putative
PFIT_0833500	2859.91	1320.51	2673.47	2725.77	2394.91	1858.65	3527.82	3274.17	2886.88	1830.24	1972.19	1559.7	1787.38	11.2261	0.264436	-0.674145	6.93424	TRUE	0.0589852	1	Plasmodium exported protein (PHISTc), unknown function
PFIT_1011900	392.047	375.303	336.722	215.572	329.911	1924.53	826.65	652.122	1134.43	553.756	414.762	233.956	400.825	8.36553	1.78566	-1.46502	2.92952	TRUE	0.058987	1	hypoxanthine-guanine phosphoribosyltransferase
PFIT_1251800	408.34	545.031	581.982	643.038	544.598	236.649	279.431	311.754	275.944	464.67	548.329	506.904	506.634	9.08948	-0.984214	0.87929	1.15769	TRUE	0.059	1	conserved Plasmodium protein, unknown function
PFIT_1317000	2360.94	4241	2088.49	1860.79	2637.81	3155.74	2119.02	2301.25	2525.34	3391.97	3917.55	4757.1	4022.2	11.3646	-0.058351	0.65819	6.84934	TRUE	0.0595815	1	40S ribosomal protein S15/S19, putative
PFIT_1211400	4743.77	6948.6	2548.32	3054.08	4323.69	3602.18	3225.1	3474.47	3433.92	5153.2	5878.24	14544.2	8525.23	12.078	-0.332039	1.30706	3.8876	TRUE	0.0600062	1	polyubiquitin
PFIT_1458400	209.771	136.807	66.2739	48.6593	115.378	383.115	244.502	343.381	323.666	178.172	174.468	38.9926	130.544	6.84476	1.5088	-1.12555	8.11555	TRUE	0.060071	1	thioredoxin 1
PFIT_1407300	141.544	64.3795	80.7565	125.043	102.931	196.354	58.2148	79.821	111.463	41.8245	35.1493	38.9926	38.6555	6.68627	0.162827	-1.57962	2.84776	TRUE	0.0604827	1	glycerophosphodiester phosphodiesterase, putative (GDPD)
PFIT_0830200	578.397	624.043	699.575	833.432	683.862	312.76	384.218	353.923	350.3	528.243	603.29	779.852	637.128	9.41801	-0.975747	0.832463	1.27882	TRUE	0.0607357	1	conserved Plasmodium protein, unknown function
PFIT_1110500	1930.71	1812.14	2492.28	2644.72	2219.96	2150.31	2445.02	2286.19	2293.84	1636.59	1549.76	1013.81	1400.05	11.1166	0.0453182	-0.677926	2.41153	TRUE	0.0609776	1	U3/U14 snoRNA-associated small subunit rRNA processing protein, putative
PFIT_0506500	354.879	606.485	279.578	407.522	412.116	353.694	139.716	171.69	221.7	458.397	409.649	428.919	432.321	8.68565	-0.845401	0.917388	4.99895	TRUE	0.0610166	1	conserved Plasmodium protein, unknown function
PFIT_0916100	459.765	111.201	204.961	296.765	268.173	177.167	302.717	243.981	241.288	106.652	109.921	116.978	111.184	8.06757	-0.176936	-1.11375	5.4755	TRUE	0.0614927	1	sugar transporter, putative
PFIT_1029400	451.109	325.556	359.233	365.794	375.423	373.521	570.505	496.998	480.342	258.475	253.714	233.956	248.715	8.5524	0.342818	-0.91988	0.965894	TRUE	0.0623335	1	transcription factor, putative
PFIT_1411000	234.719	207.039	304.293	278.235	256.072	379.917	489.005	411.153	426.692	262.24	240.293	77.9852	193.506	8.00154	0.726153	-0.967501	2.73967	TRUE	0.0627145	1	tetratricopeptide repeat family protein, putative
PFIT_0416000	2478.04	3538.68	2741	2771.18	2882.22	2761.11	2142.31	2204.87	2369.43	3499.04	3312.98	4445.16	3752.39	11.4928	-0.279952	0.650694	1.84286	TRUE	0.0629863	1	conserved Plasmodium protein, unknown function
PFIT_1439200	1212.29	1448.54	1711.79	1817.79	1547.6	967.701	1315.65	1346.41	1209.92	1765.41	1826.48	2300.56	1964.15	10.5961	-0.359687	0.68791	2.13282	TRUE	0.0641098	1	eukaryotic translation initiation factor eIF2A, putative
PFIT_1318300	1124.21	719.88	1637.01	2191.37	1418.12	535.977	652.006	742.485	643.49	974.929	1082.6	1637.69	1231.74	10.4703	-1.14181	0.910248	5.26881	TRUE	0.0643516	1	conserved protein, unknown function
PFIT_0521500	195.005	208.502	302.876	378.666	271.262	136.233	128.073	177.715	147.34	250.111	261.383	896.83	469.441	8.08421	-0.873606	1.59168	2.98514	TRUE	0.0644045	1	conserved Plasmodium protein, unknown function, putative
PFIT_1448400	575.342	851.566	760.024	753.512	735.111	452.831	628.72	787.667	623.073	783.373	953.504	1949.63	1228.84	9.52178	-0.24001	0.932814	3.98355	TRUE	0.0645506	1	conserved Plasmodium protein, unknown function
PFIT_1026200	5085.92	7501.68	5760.32	5791.02	6034.74	8741.93	9407.52	9918.88	9356.11	5675.58	6118.53	6511.77	6101.96	12.559	0.632609	-0.619011	1.25325	TRUE	0.0653512	1	40S ribosomal protein S2B, putative
PFIT_0825200	110.995	64.3795	80.9139	66.6236	80.7281	157.979	174.644	233.439	188.687	68.5922	58.7952	116.978	81.4551	6.33473	1.22916	-1.38824	1.32127	TRUE	0.0653615	1	small nuclear ribonucleoprotein G, putative
PFIT_1336600	479.112	426.514	574.426	573.303	513.339	385.673	442.433	472.902	433.669	614.82	576.448	1325.75	839.006	9.00435	-0.246021	0.876947	3.27402	TRUE	0.0658868	1	conserved Plasmodium protein, unknown function
PFIT_0907000	164.456	207.039	161.198	127.306	165	163.096	163.002	158.136	161.411	294.026	265.217	506.904	355.383	7.36474	-0.0311645	1.05332	1.55403	TRUE	0.0668686	1	probable protein, unknown function
PFIT_1104900	213.844	106.08	191.738	193.647	176.327	207.228	209.573	253.017	223.273	110.417	114.395	38.9926	87.9348	7.46338	0.343396	-1.15939	2.15142	TRUE	0.0673796	1	syntaxin, Qa-SNARE family
PFIT_0222000	10.183	26.3371	9.28779	8.91144	13.6798	128.558	11.643	1.50606	47.2356	0.83649	1.91723	0	0.917908	3.77053	1.81691	-5.21822	2.56863	TRUE	0.0677055	1	Pfmc-2TM Maurer's cleft two transmembrane protein
PFIT_0201400	1153.23	278.734	720.512	955.929	777.101	489.287	558.862	667.183	571.777	195.32	212.813	506.904	305.012	9.60241	-0.442748	-1.06219	7.2057	TRUE	0.0678918	1	liver stage associated protein 2 (LSAP2)
PFIT_1359300	308.037	135.343	285.718	247.257	244.089	418.293	442.433	450.311	437.012	268.095	240.293	116.978	208.455	7.93265	0.837915	-0.947235	3.2525	TRUE	0.0679143	1	conserved protein, unknown function
PFIT_1330500	225.555	252.397	274.226	232.405	246.146	161.177	163.002	195.787	173.322	301.555	364.274	389.926	351.918	7.94348	-0.500038	0.993214	0.408686	TRUE	0.0683434	1	conserved Plasmodium protein, unknown function
PFIT_0311000	82.4827	153.633	156.318	215.996	152.108	55.0048	11.643	45.1817	37.2765	94.5234	118.229	116.978	109.91	7.25006	-1.87745	1.38832	3.04114	TRUE	0.0686343	1	pre-mRNA splicing factor, putative
PFIT_bin07100	2.03661	8.04744	2.51872	3.39484	3.9994	53.0861	11.643	7.53028	24.0864	1.25473	0	0	0.418245	1.98866	2.63616	-5.28122	2.0891	TRUE	0.0692177	1	rifin
PFIT_1323000	297.345	314.582	293.431	289.976	298.833	196.354	163.002	278.62	212.659	345.889	346.38	623.882	438.717	8.22299	-0.466034	0.934936	1.9584	TRUE	0.0692832	1	vacuolar protein sorting 52 homologue
PFIT_0624500	926.657	921.798	1267.86	1072.77	1047.27	1169.81	1606.73	1652.14	1476.23	1115.46	1093.46	350.934	853.285	10.0328	0.491559	-0.697623	6.37722	TRUE	0.0695188	1	poly(A) polymerase PAP, putative
PFIT_1321000	202.134	249.471	330.897	369.471	287.993	322.354	442.433	362.959	375.915	205.358	173.829	194.963	191.384	8.17122	0.370299	-0.96672	1.60056	TRUE	0.0699218	1	SFT2-like protein, putative
PFIT_1428100	1638.45	2412.77	2478.27	2905.55	2358.76	1110.33	1234.15	1400.63	1248.37	1416.6	1682.69	3002.43	2033.91	11.204	-0.918106	0.660215	5.41605	TRUE	0.0714773	1	lipase, putative
PFIT_0706800	176.676	136.807	252.187	246.974	203.161	296.131	232.859	338.863	289.284	163.534	165.521	38.9926	122.683	7.66843	0.521454	-1.0429	3.4082	TRUE	0.0719197	1	large ribosomal subunit processing protein, putative
PFIT_0818900	523.409	391.398	727.438	756.765	599.753	762.393	954.723	986.467	901.194	601.018	599.455	311.941	504.138	9.22948	0.583066	-0.757643	4.05134	TRUE	0.0728702	1	nucleolar preribosomal assembly protein, putative
PFIT_1318000	1728.57	905.703	1561.77	1989.09	1546.28	1665.5	2142.31	2215.41	2007.74	1212.91	1148.42	1481.72	1281.02	10.5951	0.374199	-0.666524	4.29706	TRUE	0.0733863	1	secretory complex protein 63
PFIT_0713100	434.307	390.667	537.59	452.079	453.661	350.496	500.647	564.771	471.971	301.973	309.314	77.9852	229.757	8.82598	0.0511664	-0.855055	4.19598	TRUE	0.073527	1	4-nitrophenylphosphatase
PFIT_0823100	281.561	160.217	225.268	181.341	212.097	333.227	384.218	304.223	340.556	217.069	184.054	38.9926	146.705	7.72877	0.674524	-0.994837	3.82624	TRUE	0.0735959	1	phosphatidylglycerophosphate synthase
PFIT_1249300	537.156	759.386	835.586	892.135	756.066	516.15	547.219	671.701	578.357	892.953	1032.11	974.815	966.627	9.5628	-0.384132	0.736903	1.70862	TRUE	0.0736705	1	conserved Plasmodium protein, unknown function
PFIT_1300900	3858.87	9285.29	3131.09	2445.7	4680.23	3521.59	2945.67	2885.6	3117.62	5095.48	5202.09	11931.7	7409.77	12.1922	-0.585715	1.24421	4.84652	TRUE	0.0746405	1	Plasmodium exported protein (hyp8), unknown function
PFIT_0101700	318.22	276.539	316.887	225.474	284.28	525.744	360.932	254.523	380.4	237.981	200.67	116.978	185.21	8.15095	0.426178	-0.936245	2.67476	TRUE	0.0749463	1	nucleoside transporter 4 (NT4)
PFIT_1447500	453.655	684.033	490.836	504.416	533.235	1075.79	1292.37	977.43	1115.2	708.925	597.538	701.867	669.443	9.05797	1.0592	-0.739091	1.38727	TRUE	0.0751805	1	conserved Plasmodium membrane protein, unknown function
PFIT_0217200	1960.24	2857.57	2055.12	2067.74	2235.17	1846.5	1781.37	1268.1	1631.99	2314.99	2263.61	3119.41	2566	11.126	-0.456074	0.639428	2.66492	TRUE	0.0756396	1	40S ribosomal protein S26e, putative
PFIT_1316500	134.416	119.248	48.0131	40.0308	85.4272	256.476	93.1437	109.942	153.187	78.2118	65.186	0	47.7993	6.41171	0.880489	-1.37563	7.10801	TRUE	0.0756409	1	conserved Plasmodium protein, unknown function
PFIT_1018400	85.0285	278.734	232.667	213.167	202.399	143.908	151.359	218.378	171.215	320.794	311.231	1013.81	548.611	7.66102	-0.236573	1.62462	3.18633	TRUE	0.0761097	1	conserved Plasmodium protein, unknown function
PFIT_1218000	506.607	265.566	524.209	700.468	499.212	331.308	465.719	468.383	421.803	284.407	232.624	116.978	211.336	8.96482	-0.25311	-0.857135	4.91069	TRUE	0.0762741	1	adaptor protein subunit, putative
PFIT_1253300	338.077	269.224	401.421	383.899	348.155	457.947	593.791	433.744	495.161	301.555	274.164	194.963	256.894	8.44454	0.4951	-0.869544	1.33507	TRUE	0.0763234	1	Plasmodium exported protein (PHISTa), unknown function
PFIT_1018200	909.346	556.005	872.108	928.488	816.487	1538.86	1699.87	1772.63	1670.45	1255.15	1342.06	350.934	982.717	9.67392	1.03142	-0.676776	8.21511	TRUE	0.0768068	1	conserved Plasmodium protein, unknown function
PFIT_1251700	689.392	958.377	905.953	906.704	865.107	635.754	617.077	689.774	647.535	942.724	1077.49	1208.77	1076.33	9.75677	-0.41516	0.714	0.889044	TRUE	0.0773448	1	DEAD/DEAH box ATP-dependent RNA helicase, putative
PFIT_1314900	185.331	165.338	186.385	136.642	168.424	398.465	360.932	385.55	381.649	212.05	194.919	155.97	187.646	7.39565	1.1839	-0.979354	0.48802	TRUE	0.0776726	1	1-methyladenosine tRNA methyltransferase subunit, putative
PFIT_0904200	1476.54	1683.38	1688.96	1765.74	1653.66	1037.42	1152.65	1504.55	1231.54	1439.6	2294.29	2105.6	1946.5	10.6915	-0.42331	0.650964	2.23377	TRUE	0.0782181	1	GTPase activator, putative
PFIT_1329700.2	215.881	126.564	164.661	145.554	163.165	157.979	221.216	256.029	211.742	119.618	93.9445	38.9926	84.1851	7.3503	0.370382	-1.14135	2.01043	TRUE	0.0785795	1	ER lumen protein retaining receptor 1, putative
PFIT_0316900	302.946	203.381	404.885	475.843	346.763	404.222	500.647	525.613	476.828	262.658	250.519	272.948	262.042	8.43974	0.453702	-0.871415	2.80141	TRUE	0.0790892	1	RING zinc finger protein, putative
PFIT_1009800	504.061	105.348	465.019	596.642	417.768	183.563	372.575	269.584	275.24	128.401	137.402	77.9852	114.596	8.70775	-0.627047	-1.14256	6.69605	TRUE	0.0794726	1	succinate dehydrogenase subunit 4, putative
PFIT_1322300	2072.76	1895.54	2016.55	1544.79	1882.41	2753.44	2514.88	2494.03	2587.45	1883.78	1921.07	1091.79	1632.21	10.8783	0.459727	-0.630913	2.38996	TRUE	0.0796078	1	60S ribosomal protein L6, putative
PFIT_1106400	4785.52	5055.99	4625	4943.73	4852.56	6747.69	7055.64	7430.88	7078.07	4972.51	4458.21	4640.12	4690.28	12.2445	0.544619	-0.593168	0.18979	TRUE	0.0799659	1	translocon component PTEX88
PFIT_1221200	12.7288	4.38951	6.92649	6.64822	7.67326	19.8273	0	0	6.60911	0	0	0	0	2.93993	-0.0994212	-32.4464	2.07545	TRUE	0.0800132	1	conserved Plasmodium protein, unknown function
PFIT_0209100	2891.48	2670.29	2693.46	2708.65	2740.97	3698.12	4272.97	4055.81	4008.96	2907.64	2951.9	1910.64	2590.06	11.4205	0.54753	-0.609799	1.36853	TRUE	0.0801054	1	ATP-dependent RNA helicase UAP56
PFIT_0627100	2110.44	2654.19	3002.16	3141.07	2726.97	1492.17	1758.09	1826.85	1692.37	2397.38	2439.36	3041.42	2626.06	11.4132	-0.689956	0.623807	1.68138	TRUE	0.0804551	1	protein kinase PK4
PFIT_1231500	13.238	35.8477	34.475	23.4809	26.7604	52.4465	232.859	188.257	157.854	34.7143	40.901	116.978	64.1977	4.74157	2.52725	-1.61162	4.72494	TRUE	0.0804739	1	conserved Plasmodium protein, unknown function
PFIT_0913000	390.011	371.646	362.696	356.599	370.238	541.094	663.649	585.856	596.866	770.407	889.597	1715.68	1125.23	8.53218	0.683576	0.872439	2.25157	TRUE	0.0807832	1	26S proteasome regulatory subunit, putative
PFIT_0412100	630.84	441.146	455.416	430.72	489.531	707.388	698.578	792.185	732.717	465.507	439.047	350.934	418.496	8.93498	0.584194	-0.773572	1.08941	TRUE	0.0808671	1	26S proteasome AAA-ATPase subunit RPT3, putative
PFIT_0102600	135.944	24.1423	30.5395	56.4391	61.7662	2.55836	0	1.50606	1.35481	11.7109	8.30801	38.9926	19.6705	5.94834	-5.0273	2.84737	2.84574	TRUE	0.0811432	1	conserved Plasmodium membrane protein, unknown function
PFIT_0832700	115.068	121.443	85.3217	73.8377	98.9178	56.9236	116.43	54.218	75.8571	177.336	203.866	116.978	166.06	6.62603	-0.469832	1.28372	1.77531	TRUE	0.081325	1	unspecified product
PFIT_0728000	113.541	75.3533	28.0208	35.5043	63.1049	35.1775	11.643	16.5666	21.129	97.4511	77.9675	38.9926	71.4704	5.97593	-1.46114	1.75564	3.20798	TRUE	0.0813552	1	conserved Plasmodium protein, unknown function
PFIT_0415400	852.83	866.929	543.257	466.224	682.31	1319.48	1175.94	1060.26	1185.23	841.509	764.976	506.904	704.463	9.41308	0.798513	-0.702788	3.80228	TRUE	0.0816146	1	small GTP-binding protein sar1
PFIT_1415100	357.425	1201.26	979.783	1106.15	911.156	464.343	593.791	617.483	558.539	700.142	880.649	1754.67	1111.82	9.83162	-0.709315	0.95145	6.35255	TRUE	0.0822795	1	conserved Plasmodium protein, unknown function
PFIT_1145600	414.959	209.965	191.895	199.022	253.96	433.003	372.575	424.708	410.095	259.312	252.436	77.9852	196.578	7.98743	0.698248	-0.903545	4.69482	TRUE	0.0824884	1	Rab GTPase 6
PFIT_0711200	96.739	355.551	120.899	114.576	171.941	557.723	0	4.51817	187.414	28.0224	21.0896	0	16.3707	7.4253	0.1389	-3.27755	8.15346	TRUE	0.0834828	1	Pfmc-2TM Maurer's cleft two transmembrane protein, putative
PFIT_1363800	798.351	1474.88	1493.44	2055.15	1455.46	777.103	815.008	825.319	805.81	1076.98	1159.29	3743.29	1993.19	10.5074	-0.85329	1.28545	3.8916	TRUE	0.0835791	1	DNA-directed RNA polymerase 2, putative
PFIT_0934000	303.455	207.77	122.63	122.497	189.088	122.801	81.5008	93.3755	99.2259	179.427	195.558	311.941	228.975	7.56071	-0.897398	1.08609	3.38448	TRUE	0.0836574	1	gamma-tubulin complex component, putative
PFIT_1002300	196.024	137.538	92.8779	93.7823	130.056	65.8779	81.5008	73.7967	73.7251	139.276	164.243	233.956	179.158	7.02097	-0.836243	1.22415	1.74259	TRUE	0.0837218	1	conserved Plasmodium protein, unknown function
PFIT_0903300	88.0834	43.1636	104.37	92.3678	81.9961	230.892	197.93	209.342	212.722	95.3599	111.2	38.9926	81.8507	6.36094	1.37699	-1.21568	2.12749	TRUE	0.084027	1	retrieval receptor for endoplasmic reticulum membrane proteins, putative
PFIT_1246800	224.027	341.65	272.652	215.289	263.405	158.619	186.287	213.86	186.255	347.143	361.079	350.934	353.052	8.04023	-0.501047	0.925748	0.999237	TRUE	0.0843164	1	pre-mRNA-splicing factor, putative
PFIT_0714100	296.836	519.426	645.737	659.022	530.255	210.425	291.074	328.32	276.607	363.873	536.826	584.889	495.196	9.05137	-0.947885	0.811639	4.16868	TRUE	0.0843682	1	RNA binding protein, putative
PFIT_1227500	1138.46	954.719	1300.29	1520.6	1228.52	1496	1793.02	1867.51	1718.84	1077.82	1139.48	1052.8	1090.03	10.2632	0.482501	-0.65077	1.51254	TRUE	0.0858872	1	histone S-adenosyl methyltransferase, putative
PFIT_0622900	1978.57	1780.68	1475.5	1320.87	1638.9	3392.39	2631.31	2472.94	2832.21	2110.88	2016.93	1325.75	1817.85	10.6782	0.791161	-0.61536	2.92144	TRUE	0.0865916	1	hexokinase
PFIT_0802200	15.7837	23.4107	13.5381	13.155	16.4719	123.441	0	4.51817	42.6531	2.92771	0.639078	0	1.18893	4.04044	1.41069	-4.6963	3.26029	TRUE	0.0865982	1	Plasmodium exported protein, unknown function, pseudogene
PFIT_1036100	5714.22	7585.08	8101.47	10014.9	7853.92	4593.54	5996.13	6025.73	5538.47	7062.9	7050.31	10762	8291.72	12.9393	-0.50506	0.575117	4.08415	TRUE	0.0866046	1	conserved Plasmodium protein, unknown function
PFIT_1408300	609.455	1239.31	734.837	789.016	843.154	539.815	663.649	593.386	598.95	790.901	888.318	1325.75	1001.66	9.71898	-0.500473	0.703796	3.93666	TRUE	0.0867444	1	pre-mRNA splicing factor, putative
PFIT_0605100	222.5	83.4008	109.407	121.365	134.168	166.294	197.93	195.787	186.67	99.9606	97.1399	0	65.7001	7.06774	0.47107	-1.17346	5.4231	TRUE	0.0868878	1	ubiquitin conjugating enzyme E2, putative
PFIT_0703100	665.462	741.828	577.26	522.38	626.733	488.008	384.218	448.805	440.343	695.123	730.466	818.845	748.145	9.2911	-0.497862	0.738799	0.88848	TRUE	0.0874155	1	tRNA m5C-methyltransferase, putative
PFIT_0611900	1044.27	1051.29	1368.14	1487.08	1237.69	1509.44	1897.8	1790.7	1732.65	1163.98	1230.23	857.838	1084.01	10.2739	0.481905	-0.644863	1.89287	TRUE	0.0875336	1	nucleolar GTP-binding protein 1, putative
PFIT_1455000	739.799	361.403	774.822	831.593	676.904	734.89	675.292	927.73	779.304	461.324	457.58	506.904	475.269	9.40387	0.208302	-0.734639	3.77369	TRUE	0.0875736	1	glucose-6-phosphate dehydrogenase-6-phosphogluconolactonase
PFIT_0204400	8.14644	2.92634	0.787101	1.55597	3.35396	0	0	0	0	0.418245	1.27816	38.9926	13.563	1.73698	-31.3077	32.7722	2.17588	TRUE	0.0882258	1	conserved Plasmodium protein, unknown function
PFIT_1368700	124.233	132.417	156.318	150.221	140.797	188.679	244.502	257.536	230.239	129.656	113.117	38.9926	93.9218	7.13823	0.702993	-1.09942	1.4584	TRUE	0.0882735	1	U1 small nuclear ribonucleoprotein a, putative
PFIT_0821800	17253.6	20727.3	16981.2	16755.5	17929.4	33476.8	28106.1	26566.8	29383.3	22064.5	21146.5	16571.9	19927.6	14.13	0.712806	-0.558343	1.38164	TRUE	0.0885972	1	heat shock protein 70
PFIT_1435500	769.838	1128.11	866.283	797.928	890.539	860.25	756.793	727.425	781.489	1097.89	1278.8	1403.73	1260.14	9.79812	-0.185808	0.673465	1.29597	TRUE	0.0887395	1	Hsp70/Hsp90 organizing protein
PFIT_1416200	52.9519	21.216	58.8751	52.1956	46.3096	76.7509	93.1437	82.8331	84.2426	27.6042	28.1194	0	18.5745	5.53634	0.851176	-1.78668	1.99711	TRUE	0.0891832	1	DNA-directed RNA polymerase I/III subunit, putative
PFIT_1322200	23.421	41.7004	35.8918	33.2411	33.5636	86.9844	163.002	152.112	134.033	51.8624	39.6228	38.9926	43.4926	5.06816	1.98176	-1.56742	0.843032	TRUE	0.0892453	1	beta-hydroxyacyl-ACP dehydratase
PFIT_0813700	161.91	329.945	114.287	87.6999	173.461	851.296	465.719	421.696	579.57	353.417	322.095	233.956	303.156	7.43277	1.75628	-0.895111	7.683	TRUE	0.0895092	1	dihydropteroate synthetase
PFIT_bin02200	61.0983	149.975	130.344	86.8512	107.067	43.4922	11.643	24.0969	26.4107	9.61963	7.02986	0	5.54983	6.74193	-1.90332	-1.86203	2.11306	TRUE	0.0899757	1	stB_A4varTres - erythrocyte membrane protein 1,, putative
PFIT_0314000.1	152.746	66.5743	122.158	181.199	130.669	136.872	69.8578	106.93	104.553	46.0069	51.1262	0	32.3777	7.03143	-0.287459	-1.3439	3.77551	TRUE	0.0902881	1	vesicle transport v-SNARE protein, putative
PFIT_0732300	20.8753	32.1898	21.8814	23.4809	24.6068	17.9086	0	12.0484	9.98567	56.4631	66.4641	38.9926	53.9733	4.61928	-1.0605	2.25442	1.77205	TRUE	0.0903666	1	Plasmodium exported protein (PHISTa), unknown function
PFIT_0720700	435.834	702.322	705.872	809.81	663.46	880.077	1164.3	1093.4	1045.92	631.968	716.406	545.897	631.424	9.3743	0.651271	-0.697911	2.42775	TRUE	0.090408	1	cell cycle control protein cwf15, putative
PFIT_0206000	463.329	403.835	510.041	545.578	480.696	528.942	873.222	659.652	687.272	353.417	338.072	584.889	425.46	8.9096	0.500241	-0.769105	2.39515	TRUE	0.091048	1	adenylosuccinate lyase
PFIT_0309600	200.097	190.212	215.98	223.776	207.516	85.7052	163.002	128.015	125.574	215.814	283.112	233.956	244.294	7.69756	-0.772113	1.01642	1.04816	TRUE	0.0910854	1	SECIS-binding protein 2, putative
PFIT_1238000	329.422	621.848	453.055	521.249	481.393	216.182	256.145	275.608	249.312	468.016	504.872	272.948	415.279	8.9108	-0.953536	0.809171	2.54306	TRUE	0.0911115	1	cell cycle control protein, putative
PFIT_0935700	75.3546	21.216	49.5873	40.1722	46.5825	70.9946	151.359	105.424	109.259	38.8968	28.1194	38.9926	35.3363	5.54302	1.19675	-1.63938	2.03302	TRUE	0.0911746	1	conserved protein, unknown function
PFIT_0924800	326.367	283.124	242.742	273.143	281.344	207.867	209.573	239.463	218.968	418.663	393.033	389.926	400.541	8.13574	-0.357205	0.872513	0.348978	TRUE	0.0913277	1	splicing factor 3A subunit 3, putative
PFIT_0809400	828.391	714.028	930.983	1288.34	940.435	436.201	372.575	406.635	405.137	654.972	734.301	584.889	658.054	9.8778	-1.20783	0.711742	1.95064	TRUE	0.0918128	1	DnaJ protein, putative
PFIT_1236100	339.096	192.407	274.698	263.948	267.537	368.404	407.504	477.42	417.776	232.544	240.293	194.963	222.6	8.06412	0.64326	-0.874123	1.21132	TRUE	0.0922815	1	conserved Plasmodium protein, unknown function
PFIT_1231600	3853.77	3306.04	4894.98	3742.24	3949.26	4928.69	6042.7	6227.54	5732.98	4047.36	3665.11	3821.28	3844.58	11.9475	0.536912	-0.575433	1.45866	TRUE	0.092355	1	asparagine-rich protein, putative
PFIT_1349500	234.719	139.733	256.28	305.535	234.067	250.72	384.218	301.211	312.05	173.572	184.054	77.9852	145.204	7.87259	0.395304	-0.944992	2.9295	TRUE	0.0925796	1	conserved Plasmodium protein, unknown function
PFIT_1454900	361.498	1079.09	491.151	392.104	580.96	271.826	267.788	346.393	295.336	450.868	779.036	506.904	578.936	9.1813	-0.969581	0.979789	4.59773	TRUE	0.0926293	1	co-chaperone p23
PFIT_0707700	2420	3173.62	3863.72	3903.21	3340.14	2687.56	2491.59	2674.76	2617.97	3328.39	3510.46	5069.04	3969.3	11.7059	-0.350543	0.584868	2.9714	TRUE	0.09272	1	heat shock protein 110 (HSP110c)
PFIT_1119900	81.4644	178.507	162.458	142.725	141.288	140.07	93.1437	147.593	126.936	214.56	264.578	350.934	276.691	7.14249	-0.120219	1.03238	2.20635	TRUE	0.0927841	1	tRNA m(1)G methyltransferase, putative
PFIT_0407900	323.312	210.697	393.393	398.327	331.432	468.82	547.219	445.793	487.277	288.171	256.27	272.948	272.463	8.37412	0.547016	-0.831529	1.75857	TRUE	0.0927867	1	conserved Plasmodium protein, unknown function
PFIT_1117500	4595.61	4420.97	5451.14	5733.17	5050.22	7692.36	5006.47	5183.84	5960.89	4375.26	4184.68	3431.35	3997.1	12.3022	0.240925	-0.570977	2.41816	TRUE	0.0928438	1	dipeptidyl peptidase 1
PFIT_0721600	798.86	1180.05	1132.48	1098.51	1052.48	563.48	593.791	727.425	628.232	972.838	1112	896.83	993.888	10.0396	-0.741596	0.672366	1.37867	TRUE	0.0929181	1	conserved Plasmodium protein, unknown function
PFIT_1452000	15.7837	15.3633	21.5666	15.4182	17.0329	29.4212	58.2148	46.6877	44.7746	7.11016	7.66894	0	4.92637	4.09148	1.36928	-2.7146	0.544643	TRUE	0.0930767	1	conserved Plasmodium protein, unknown function
PFIT_1345500	1504.04	1836.28	1600.96	1386.37	1581.91	1128.88	1595.09	1549.73	1424.57	1876.67	2596.57	2027.62	2166.95	10.6273	-0.155839	0.61519	1.84885	TRUE	0.0931203	1	DNA/RNA-binding protein Alba 2 (ALBA2)
PFIT_0531500	316.184	239.229	305.08	340.474	300.242	354.333	454.076	432.238	413.549	233.799	233.903	194.963	220.888	8.2307	0.454092	-0.863941	0.667966	TRUE	0.0935911	1	methionine aminopeptidase 1a, putative
PFIT_0316800	2185.79	2697.36	2145.16	2192.22	2305.13	3866.97	3353.17	3126.57	3448.9	2715.25	2748.67	1247.76	2237.23	11.1705	0.582049	-0.58892	4.29711	TRUE	0.0936321	1	40S ribosomal protein S15A, putative
PFIT_0104900	316.184	378.961	366.317	368.764	357.556	403.582	291.074	370.49	355.049	507.749	471	1169.78	716.176	8.48206	0.00158966	0.926112	2.77307	TRUE	0.0938694	1	pre-rRNA-processing protein TSR2, putative
PFIT_1335900	773.403	877.903	1063.22	1168.67	970.798	722.098	849.936	1052.73	874.923	981.203	1234.7	2339.56	1518.49	9.92339	-0.149901	0.749508	4.18349	TRUE	0.0939055	1	conserved Plasmodium protein, unknown function
PFIT_0415900	382.373	853.029	553.647	630.591	604.91	456.028	291.074	391.574	379.559	534.517	579.644	896.83	670.33	9.24008	-0.650373	0.739433	4.26375	TRUE	0.0953836	1	LETM1-like protein, putative
PFIT_0834200	20.8753	59.2584	21.0943	14.711	28.9847	17.9086	0	19.5787	12.4958	62.7367	73.494	38.9926	58.4078	4.85051	-0.991187	2.0805	3.22948	TRUE	0.0955205	1	Plasmodium exported protein, unknown function
PFIT_1332700	313.638	346.04	424.562	359.994	361.059	577.551	978.009	793.691	783.084	504.403	541.938	272.948	439.763	8.49662	1.1042	-0.741618	2.65104	TRUE	0.0958417	1	conserved protein, unknown function
PFIT_0820900	192.969	598.437	345.537	253.198	347.535	117.045	302.717	286.151	235.304	275.205	542.577	467.911	428.565	8.43949	-0.595184	0.88168	8.12114	TRUE	0.096436	1	conserved protein, unknown function
PFIT_1231300	213.844	187.286	134.122	190.535	181.447	181.644	128.073	239.463	183.06	288.589	299.089	545.897	377.858	7.50258	0.0459426	0.923297	2.50736	TRUE	0.0965261	1	DIM1 protein homolog, putative
PFIT_0418100	80.4461	26.3371	93.0353	97.6015	74.355	88.2636	128.073	128.015	114.784	51.8624	46.0136	0	32.6253	6.21998	0.611504	-1.44328	4.03432	TRUE	0.096831	1	conserved Plasmodium membrane protein, unknown function
PFIT_1470500	49.8969	87.7903	45.8093	40.0308	55.8818	354.333	93.1437	102.412	183.296	60.2273	58.1561	38.9926	52.4587	5.80159	1.73683	-1.7533	2.3075	TRUE	0.0970549	1	nucleoside transporter 3, putative (NT3)
PFIT_0403200	114.559	288.245	170.801	137.349	177.739	543.652	640.363	618.989	601.001	341.706	309.314	389.926	346.982	7.47058	1.75705	-0.818177	3.43407	TRUE	0.0972093	1	6-cysteine protein
PFIT_0418600	1388.46	1571.45	1901.32	2407.08	1817.08	862.169	954.723	849.415	888.769	1263.1	1290.94	1598.7	1384.24	10.8277	-1.03612	0.624823	2.22366	TRUE	0.0986864	1	zinc finger protein, putative
PFIT_1310600	276.979	189.481	285.245	264.797	254.126	442.597	442.433	469.889	451.64	281.061	274.164	155.97	237.065	7.99036	0.829735	-0.841039	1.29507	TRUE	0.0990698	1	clathrin-adaptor medium chain, putative
PFIT_0111600	129.325	327.019	123.103	128.438	176.971	650.464	81.5008	72.2907	268.085	74.4476	67.1032	0	47.1836	7.46674	0.611006	-2.33493	4.77453	TRUE	0.100257	1	Plasmodium exported protein, unknown function
PFIT_0703000	1561.06	1197.61	984.663	1229.5	1243.21	310.841	826.65	566.277	567.923	879.569	860.199	896.83	878.866	10.2797	-1.16703	0.663694	5.10833	TRUE	0.100262	1	conserved Plasmodium membrane protein, unknown function
PFIT_1144000	268.832	227.523	295.792	290.683	270.708	447.074	395.861	405.129	416.021	262.24	218.565	194.963	225.256	8.08133	0.622617	-0.850602	0.486012	TRUE	0.100425	1	DNA-directed RNA polymerase I, putative
PFIT_0625600	494.896	372.377	526.885	417.989	453.037	537.896	826.65	772.607	712.384	457.56	437.129	350.934	415.208	8.8239	0.64365	-0.735005	1.5324	TRUE	0.100474	1	conserved protein, unknown function
PFIT_0519900	1885.9	2910.25	2556.5	3021.97	2593.66	1755.04	1944.38	2325.35	2008.25	2441.3	2621.5	4094.23	3052.34	11.3408	-0.368546	0.581155	3.72922	TRUE	0.101355	1	conserved Plasmodium protein, unknown function
PFIT_1125600	92.6657	174.849	86.5811	86.7098	110.201	217.461	69.8578	131.027	139.449	252.62	315.065	311.941	293.209	6.78014	0.405511	0.99747	3.77818	TRUE	0.101741	1	GrpE protein homolog, mitochondrial, putative (MGE1)
PFIT_1249700	29.0217	4.38951	4.09292	4.385	10.4723	7.67509	0	3.01211	3.5624	0	0	0	0	3.38661	-1.38114	-33.0541	1.10331	TRUE	0.102577	1	cutA, putative
PFIT_1130900	1246.41	1436.83	1461.33	1388.49	1383.26	1833.07	1641.66	1795.22	1756.65	1215.42	1246.84	935.823	1132.69	10.4339	0.346635	-0.611515	0.629921	TRUE	0.1027	1	60S ribosomal protein L38e, putative
PFIT_1005100	614.038	700.127	305.395	240.043	464.901	533.419	302.717	331.332	389.156	739.457	733.022	428.919	633.799	8.85842	-0.233828	0.734526	8.12256	TRUE	0.103005	1	regulator of nonsense transcripts, putative
PFIT_0605700	121.687	43.1636	79.4972	90.3875	83.6839	88.2636	93.1437	94.8815	92.0963	39.7333	36.4274	0	25.3869	6.38792	0.135705	-1.47466	2.57744	TRUE	0.103115	1	probable protein, unknown function
PFIT_1038000	798.86	927.651	1064.32	1193.85	996.17	447.074	873.222	918.694	746.33	1076.56	1317.78	1052.8	1149.05	9.96064	-0.428878	0.644861	3.89777	TRUE	0.103356	1	RESA-like protein with PHIST and DnaJ domains
PFIT_0933300	462.82	265.566	391.976	370.461	372.706	609.53	547.219	540.674	565.808	383.531	337.433	233.956	318.307	8.54242	0.603932	-0.76705	1.68397	TRUE	0.10348	1	conserved Plasmodium protein, unknown function
PFIT_0705600	61.0983	53.4058	76.5062	50.9225	60.4832	77.3905	139.716	93.3755	103.494	44.7522	37.7056	0	27.4859	5.91915	0.743978	-1.51683	2.12813	TRUE	0.103764	1	DNA mismatch repair protein, putative
PFIT_1245200	26.9851	5.1211	11.4917	7.21403	12.703	6.39591	0	1.50606	2.63399	0	0	0	0	3.66674	-2.04102	-32.6743	0.885443	TRUE	0.104258	1	conserved Plasmodium protein, unknown function
PFIT_1434600	1507.6	1337.34	909.416	943.198	1174.39	1072.59	477.362	605.434	718.463	1267.7	1111.36	974.815	1117.96	10.1972	-0.686198	0.632279	5.36779	TRUE	0.105845	1	conserved Plasmodium membrane protein, unknown function
PFIT_0214500	117.614	95.1061	79.0249	64.219	88.9911	143.268	302.717	161.148	202.378	107.489	91.3882	38.9926	79.2899	6.47355	1.15014	-1.14904	2.35226	TRUE	0.105941	1	RING zinc finger protein, putative
PFIT_1315100	1026.96	637.943	1229.77	1446.2	1085.22	1505.6	1199.23	1051.23	1252.02	833.144	803.321	779.852	805.439	10.0846	0.207598	-0.63316	4.05772	TRUE	0.106541	1	exportin 1-like protein, putative
PFIT_0707000	29.0217	10.9738	30.3821	31.5437	25.4803	49.2485	34.9289	51.2059	45.1278	13.3838	6.39078	0	6.59154	4.67465	0.839655	-2.35551	1.23897	TRUE	0.107045	1	DNA-directed RNA polymerase 2 8.2 kDa polypeptide, putative
PFIT_1111000	1749.45	1439.76	2107.7	2661.83	1989.69	1589.38	1944.38	2147.64	1893.8	1254.73	1377.85	1091.79	1241.46	10.9587	-0.072773	-0.592469	3.00288	TRUE	0.107052	1	pre-mRNA-processing factor 6, putative
PFIT_1470400	143.581	79.0112	127.51	134.662	121.191	204.669	163.002	149.1	172.257	104.561	83.7192	0	62.7602	6.92242	0.511677	-1.13643	4.23467	TRUE	0.107127	1	small subunit rRNA processing KH domain protein, putative
PFIT_1022100	854.358	906.435	1026.38	1164.15	987.829	666.454	547.219	766.582	660.085	1168.16	1156.09	701.867	1008.71	9.94845	-0.571452	0.641803	2.1612	TRUE	0.107135	1	kelch protein, putative
PFIT_0922700	1616.56	1108.35	1955.79	1805.91	1621.65	2104.89	2468.31	2760.6	2444.6	1904.27	1659.05	1247.76	1603.69	10.6637	0.591212	-0.584224	3.20309	TRUE	0.107375	1	glutamine synthetase, putative
PFIT_0213400	1088.06	929.114	1246.14	1305.6	1142.23	1418.61	1478.66	1472.92	1456.73	1200.36	1161.2	311.941	891.17	10.158	0.349933	-0.612341	7.19217	TRUE	0.108389	1	T-complex protein 1, putative
PFIT_0824700	139.508	210.697	330.74	350.941	257.971	425.968	349.289	314.766	363.341	186.956	197.475	233.956	206.129	8.01318	0.495697	-0.862519	3.25954	TRUE	0.109109	1	secretory complex protein 61 beta subunit
PFIT_1420200	76.3729	54.1373	47.3835	49.3666	56.8151	143.268	69.8578	34.6393	82.5885	35.1326	15.3379	38.9926	29.821	5.82714	0.560468	-1.62949	2.54218	TRUE	0.110104	1	conserved Plasmodium protein, unknown function
PFIT_0322500	284.107	373.84	244.316	189.121	272.846	222.578	197.93	216.872	212.46	395.242	458.219	233.956	362.472	8.09021	-0.351394	0.831735	2.3096	TRUE	0.110491	1	regulator of initiation factor 2 (eIF2)
PFIT_0412300	34.1132	29.2634	3.77808	3.39484	17.6374	11.5126	0	0	3.83755	30.5319	31.3148	38.9926	33.6131	4.13149	-1.83639	2.73787	5.98243	TRUE	0.110628	1	apicoplast ribosomal protein L10 precursor, putative
PFIT_0712100	1931.72	779.139	1035.82	1189.47	1234.04	870.483	919.794	978.936	923.071	656.226	574.531	467.911	566.223	10.2692	-0.418979	-0.671034	4.23978	TRUE	0.110724	1	histone H2B variant (H2B.Z)
PFIT_0827400	59.5708	78.2797	35.1047	32.8167	51.443	192.517	81.5008	27.109	100.376	43.0792	37.0665	0	26.7153	5.68072	0.988106	-1.57771	5.18885	TRUE	0.110938	1	conserved Plasmodium protein, unknown function
PFIT_1435200	71.2813	43.8951	81.8585	63.0874	65.0306	111.928	81.5008	61.7483	85.0592	39.315	28.1194	0	22.4782	6.02453	0.392334	-1.54468	2.09103	TRUE	0.111074	1	CCR4-associated factor 16, putative
PFIT_1469200	4846.62	6688.89	5028.16	4671.44	5308.78	4195.08	4331.18	4039.24	4188.5	5250.23	5638.59	7486.58	6125.13	12.3741	-0.342321	0.540821	1.93092	TRUE	0.111093	1	conserved Plasmodium protein, unknown function
PFIT_0822400	29.0217	59.2584	22.3537	17.9643	32.1495	243.684	34.9289	40.6635	106.426	26.3494	15.3379	0	13.8958	5.00365	1.75044	-2.65177	2.76984	TRUE	0.111474	1	conserved protein, unknown function
PFIT_0808500	733.18	337.261	561.045	630.591	565.519	729.134	582.148	640.074	650.452	437.066	391.116	350.934	393.038	9.14407	0.207402	-0.707371	2.75088	TRUE	0.11177	1	PAP2-like protein, putative
PFIT_0731300	5.09152	11.7054	8.50069	7.63838	8.23399	67.1571	11.643	7.53028	28.7768	3.7642	1.91723	0	1.89381	3.03962	1.85213	-3.48124	1.48719	TRUE	0.111795	1	rifin
PFIT_1200500	633.386	272.15	663.841	765.253	583.657	516.79	698.578	725.919	647.095	411.135	403.897	350.934	388.655	9.19033	0.142156	-0.706805	4.97109	TRUE	0.112337	1	serine/threonine protein kinase, FIKK family
PFIT_1459100	846.211	526.742	546.09	632.571	637.904	399.105	419.147	365.972	394.741	616.911	617.349	701.867	645.376	9.31713	-0.697491	0.699003	1.29212	TRUE	0.112628	1	conserved Plasmodium protein, unknown function
PFIT_1420600	168.529	251.665	215.036	277.811	228.26	115.126	116.43	144.581	125.379	241.327	267.774	194.963	234.688	7.8348	-0.856324	0.935381	0.933352	TRUE	0.112668	1	conserved Plasmodium protein, unknown function
PFIT_0628300	121.178	131.685	36.9937	34.6556	81.1283	397.186	197.93	182.233	259.116	147.222	132.928	77.9852	119.379	6.33326	1.70191	-1.03334	7.32133	TRUE	0.112798	1	RNA binding protein, putative
PFIT_0535600	226.064	653.306	279.736	273.567	358.168	176.527	197.93	225.908	200.122	302.809	314.426	1325.75	647.662	8.48401	-0.839267	1.65322	3.16266	TRUE	0.112896	1	conserved Plasmodium protein, unknown function
PFIT_1214900	28.5125	41.7004	10.862	8.76999	22.4612	143.908	81.5008	30.1211	85.1766	33.0414	24.285	0	19.1088	4.47717	1.94248	-1.80186	4.60764	TRUE	0.11291	1	10 kDa chaperonin
PFIT_1247600	167.511	157.291	113.972	96.4699	133.811	409.338	174.644	215.366	266.45	156.424	147.627	77.9852	127.345	7.06189	1.02197	-0.974874	2.98179	TRUE	0.112967	1	FK506-binding protein (FKBP)-type peptidyl-prolyl isomerase
PFIT_0520500	64.6624	44.6267	46.7538	32.9582	47.2503	106.172	104.787	128.015	112.991	61.0638	35.7884	0	32.284	5.56077	1.26404	-1.46696	2.52171	TRUE	0.112974	1	U6 snRNA-associated sm-like protein lsm2, putative
PFIT_0220000	192.969	420.662	246.677	290.117	287.606	1148.71	500.647	495.492	714.948	441.667	442.242	116.978	333.629	8.16729	1.32256	-1.01575	5.21521	TRUE	0.114109	1	Plasmodium exported protein (hyp9), unknown function
PFIT_1326500	427.688	171.923	206.535	602.725	352.218	38.3755	11.643	37.6514	29.2233	60.6455	83.7192	155.97	100.112	8.46076	-3.47407	1.51271	3.43485	TRUE	0.114184	1	conserved Plasmodium protein, unknown function
PFIT_0317500	425.142	448.462	617.717	669.348	540.167	559.642	861.579	743.992	721.738	406.116	437.768	506.904	450.263	9.0782	0.406396	-0.698951	2.09016	TRUE	0.114553	1	kinesin-5, putative
PFIT_1468600	181.767	172.654	231.722	207.226	198.343	268.628	349.289	281.632	299.85	166.043	169.995	116.978	151.005	7.63276	0.583075	-0.908333	0.637596	TRUE	0.115409	1	DNA/RNA-binding protein KIN17, putative
PFIT_1130000	492.35	650.38	394.652	351.648	472.258	421.491	395.861	405.129	407.493	774.171	769.45	350.934	631.518	8.88207	-0.208932	0.700224	3.69487	TRUE	0.115822	1	26S proteasome regulatory subunit, putative
PFIT_1420000	254.067	146.317	179.144	191.384	192.728	88.2636	163.002	188.257	146.507	183.191	250.519	467.911	300.54	7.59065	-0.415897	0.927456	3.88482	TRUE	0.116116	1	conserved Plasmodium protein, unknown function
PFIT_0915700	162.929	367.988	282.097	315.154	282.042	148.385	197.93	144.581	163.632	244.673	217.926	506.904	323.168	8.1396	-0.813701	0.872999	3.93491	TRUE	0.116475	1	conserved Plasmodium protein, unknown function
PFIT_1129800	390.52	357.745	313.423	244.287	326.494	1005.44	372.575	414.165	597.392	311.174	346.38	311.941	323.165	8.35025	0.887764	-0.895278	3.46599	TRUE	0.11673	1	spermidine synthase
PFIT_0309100	327.385	495.283	283.828	243.862	337.59	189.959	186.287	254.523	210.256	389.386	456.941	194.963	347.097	8.39748	-0.670168	0.800648	3.47402	TRUE	0.117034	1	aurora-related kinase 2, putative
PFIT_0107500	2070.21	553.079	739.402	2919.98	1570.67	66.5175	104.787	144.581	105.295	147.222	191.723	896.83	411.925	10.6172	-3.90027	1.91473	4.2302	TRUE	0.117231	1	photosensitized INA-labeled protein 1, PhIL1, putative
PFIT_0613400	223.518	501.136	294.376	261.685	320.179	534.698	570.505	516.577	540.594	388.131	345.102	155.97	296.401	8.32109	0.754233	-0.75015	4.28283	TRUE	0.117387	1	conserved protein, unknown function
PFIT_1213500	3436.27	2708.33	3308.97	3599.52	3263.27	3194.12	4238.04	4266.66	3899.6	2840.72	2819.61	2300.56	2653.63	11.6722	0.25541	-0.544075	1.46013	TRUE	0.117528	1	conserved Plasmodium protein, unknown function
PFIT_1322700	539.192	362.135	504.689	396.913	450.732	829.55	535.576	680.737	681.954	511.932	472.918	194.963	393.271	8.81638	0.60871	-0.696007	3.73462	TRUE	0.117887	1	PEXEL protease
PFIT_1365800	106.413	84.8639	103.74	89.1144	96.0328	322.354	116.43	63.2543	167.346	82.3943	69.6595	38.9926	63.6821	6.58569	0.824571	-1.2938	3.49609	TRUE	0.118065	1	phosphatidylserine synthase I, putative
PFIT_1408800	3105.83	2192.56	3902.13	4053.58	3313.52	3610.49	3900.39	3811.83	3774.24	3008.44	2680.93	1988.62	2559.33	11.6944	0.186977	-0.543019	3.63885	TRUE	0.118222	1	plasmepsin IV
PFIT_1037200.1	1191.42	1120.06	1421.98	1987.25	1430.18	745.124	698.578	804.234	749.312	944.815	814.185	3314.37	1691.12	10.4821	-0.931532	1.14502	3.99075	TRUE	0.118258	1	antigen UB05
PFIT_1124000	702.121	893.266	1194.19	1457.94	1061.88	509.754	768.436	597.904	625.365	925.158	918.355	1052.8	965.438	10.0531	-0.780801	0.629633	3.68064	TRUE	0.118576	1	calcium-dependent protein kinase 7
PFIT_0608600	747.436	684.033	1123.82	1393.3	987.147	354.333	465.719	493.986	438.013	650.371	737.496	662.875	683.58	9.94798	-1.18012	0.65438	3.58254	TRUE	0.118756	1	conserved Plasmodium protein, unknown function
PFIT_0835500	46.842	133.149	43.448	36.0701	64.8772	787.337	11.643	31.6272	276.869	17.148	13.4206	0	10.1896	6.019	2.09841	-4.55139	2.56291	TRUE	0.118788	1	rifin (RIF)
PFIT_1232900	62.6258	40.9688	47.8557	42.294	48.4361	76.7509	163.002	81.327	107.026	47.2617	40.2619	0	29.1745	5.59777	1.10208	-1.48053	2.49254	TRUE	0.119019	1	conserved protein, unknown function
PFIT_1003900	1199.56	1703.13	1268.02	1221.43	1348.04	739.367	1199.23	1308.76	1082.45	1355.11	1625.18	1949.63	1643.31	10.3963	-0.322242	0.589174	3.32699	TRUE	0.119209	1	zinc finger, C3HC4 type, putative
PFIT_1110600	60.08	43.1636	0	0.848709	26.0231	53.0861	11.643	1.50606	22.0784	4.18245	2.55631	0	2.24625	4.69462	-0.166572	-2.86073	13.2244	TRUE	0.119299	1	unspecified product
PFIT_1368500	473.512	248.739	404.097	320.246	361.649	440.039	523.933	608.447	524.14	314.938	352.771	233.956	300.555	8.4989	0.534036	-0.745891	2.27071	TRUE	0.119304	1	conserved Plasmodium protein, unknown function
PFIT_1401800	2.54576	3.65793	6.45423	8.06273	5.18016	51.8069	34.9289	30.1211	38.9523	2.92771	7.66894	0	3.53222	2.38497	2.90633	-3.03426	0.907	TRUE	0.119457	1	glycophorin binding protein
PFIT_1248800	87.5742	122.906	156.318	136.076	125.719	156.7	256.145	341.875	251.573	113.763	124.62	155.97	131.451	6.97545	0.995486	-0.994435	2.02292	TRUE	0.119723	1	conserved Plasmodium protein, unknown function
PFIT_1332300	82.4827	89.2534	55.4119	42.8598	67.502	181.004	209.573	164.16	184.913	101.634	99.0571	0	66.8969	6.07281	1.4488	-1.15552	4.44567	TRUE	0.119762	1	20 kDa chaperonin
PFIT_1116400	1180.22	783.528	355.14	294.926	653.452	981.133	954.723	932.249	956.035	609.801	640.356	467.911	572.69	9.35032	0.550731	-0.708237	9.41664	TRUE	0.120148	1	peptidyl-prolyl cis-trans isomerase
PFIT_1238900	697.539	122.906	120.426	154.182	273.763	209.786	46.5719	16.5666	90.9748	15.0568	17.2551	0	10.7706	8.09662	-1.57293	-2.77336	3.53353	TRUE	0.120688	1	transcription factor with AP2 domain(s)
PFIT_1021400	755.582	964.961	232.667	246.833	550.011	532.14	663.649	539.168	578.319	806.795	863.394	1403.73	1024.64	9.10119	0.0676587	0.797938	9.94794	TRUE	0.120933	1	conserved Plasmodium protein (10b antigen), unknown function
PFIT_0608000	1047.33	1036.66	1116.11	1210.26	1102.59	806.524	943.08	1094.9	948.169	1171.09	1067.9	2651.5	1630.16	10.1068	-0.218056	0.738296	3.6505	TRUE	0.12095	1	Zn2 or Fe2 permease
PFIT_0618900	39.7139	21.216	30.8543	31.8266	30.9027	3.83755	0	6.02422	3.28726	9.20139	15.3379	77.9852	34.1748	4.95038	-2.916	2.5692	2.39149	TRUE	0.121121	1	conserved Plasmodium protein, unknown function
PFIT_0404900	520.354	847.908	407.403	394.225	542.473	519.348	349.289	381.032	416.556	654.135	573.892	857.838	695.288	9.08177	-0.364746	0.685309	4.35406	TRUE	0.121165	1	sexual stage-specific protein precursor
PFIT_0707400	369.645	556.005	402.996	379.939	427.146	294.852	395.861	316.272	335.661	545.391	652.499	389.926	529.272	8.73783	-0.363996	0.720354	1.78864	TRUE	0.121905	1	heat shock protein 86 family protein
PFIT_1316600	57.5342	85.5955	24.715	22.2079	47.5131	202.75	46.5719	76.8088	108.71	49.3529	44.0964	0	31.1498	5.56342	1.2428	-1.51295	5.50775	TRUE	0.122024	1	conserved Plasmodium protein, unknown function
PFIT_0321100	267.305	371.646	386.152	356.882	345.496	228.334	256.145	256.029	246.836	422.427	534.908	233.956	397.097	8.43276	-0.490013	0.769499	1.97407	TRUE	0.122061	1	conserved Plasmodium protein, unknown function
PFIT_1113900	1158.32	1352.7	1339.17	1684.83	1383.76	1865.05	1758.09	2022.63	1881.92	1169.83	1097.3	1598.7	1288.61	10.4346	0.445118	-0.579135	1.62508	TRUE	0.122167	1	protein tyrosine phosphatase
PFIT_1464500	272.906	482.115	383.948	435.105	393.518	271.187	314.36	256.029	280.525	429.956	503.593	467.911	467.154	8.62017	-0.500315	0.74745	1.36979	TRUE	0.122432	1	DNA-directed RNA polymerase III subunit RPC4, putative
PFIT_0418200	913.419	868.392	901.073	853.66	884.136	527.023	815.008	911.164	751.065	984.967	1346.54	1091.79	1141.1	9.78812	-0.241675	0.615026	1.98024	TRUE	0.122592	1	ran binding protein 1, putative
PFIT_1223400	434.307	246.544	238.019	222.079	285.237	712.504	291.074	320.79	441.456	285.661	264.578	155.97	235.403	8.15531	0.650903	-0.846172	4.70087	TRUE	0.122732	1	integral membrane protein, putative
PFIT_0501200.1	1191.42	703.785	1489.98	1729.67	1278.71	913.976	1595.09	1271.11	1260.06	776.681	739.413	1013.81	843.301	10.3213	-0.0326774	-0.60356	6.17772	TRUE	0.122768	1	heat shock protein 40, type II
PFIT_0922300	5925.01	2731.01	2856.7	2897.49	3602.55	3631.6	4214.75	4363.04	4069.8	2451.75	2489.85	3392.36	2777.99	11.8147	0.175467	-0.564963	5.81879	TRUE	0.12284	1	S-adenosylmethionine synthetase
PFIT_1116200	1966.35	2027.96	1576.25	1568.13	1784.67	1522.87	1921.09	1950.34	1798.1	2495.67	2592.1	2846.46	2644.74	10.8012	0.00869328	0.553615	1.15344	TRUE	0.124051	1	cysteine proteinase falcipain 3
PFIT_1332200	1467.89	1290.52	1557.36	1279.43	1398.8	2372.88	2945.67	2703.37	2673.97	1974.53	1765.77	1676.68	1805.66	10.45	0.93254	-0.557286	0.712844	TRUE	0.124061	1	isoleucine--tRNA ligase, putative
PFIT_1343400	2309.52	2973.9	2045.99	1845.38	2293.69	2069.72	2456.67	2352.46	2292.95	3368.13	3172.38	3470.34	3336.95	11.1631	-0.00204943	0.540876	1.73354	TRUE	0.124999	1	heat shock protein 110, putative (HSP110)
PFIT_0422100	88.0834	33.6529	65.4868	107.927	73.7876	11.5126	0	6.02422	5.84562	24.6765	25.5631	38.9926	29.7441	6.20687	-3.30483	1.86535	2.31153	TRUE	0.125867	1	probable protein, unknown function
PFIT_1437300	213.335	200.454	218.342	203.266	208.849	203.39	221.216	165.666	196.757	312.011	286.946	506.904	368.62	7.70646	-0.0992968	0.840845	1.04202	TRUE	0.125957	1	conserved Plasmodium membrane protein, unknown function
PFIT_1304100	98.7756	98.0325	112.398	117.263	106.617	235.37	279.431	248.499	254.433	138.857	160.409	38.9926	112.753	6.73724	1.24695	-0.977409	1.74625	TRUE	0.126144	1	DNA-directed RNA polymerase 2, putative
PFIT_bin09600	1.52746	8.77903	6.92649	5.2337	5.61667	23.6649	104.787	117.472	81.9746	11.7109	9.58617	77.9852	33.0941	2.48573	3.84897	-2.04132	5.14481	TRUE	0.126311	1	B_ITvar19 - erythrocyte membrane protein 1, PfEMP1, putative
PFIT_0419700	2.54576	2.19476	3.1484	2.54613	2.60876	32.6191	23.2859	1.50606	19.137	1.25473	0	0	0.418245	1.38652	2.8635	-4.92572	1.78705	TRUE	0.126743	1	rifin, pseudogene
PFIT_0400300.1	328.912	359.209	486.586	409.219	395.981	654.302	500.647	427.72	527.556	343.797	367.47	194.963	302.077	8.63	0.417445	-0.721085	2.14121	TRUE	0.126754	1	rifin
PFIT_1415200	386.956	179.97	558.841	616.587	435.589	389.511	279.431	367.478	345.473	253.456	224.316	38.9926	172.255	8.76857	-0.322271	-0.803872	8.30722	TRUE	0.12687	1	conserved Plasmodium protein, unknown function
PFIT_1301500	75.8637	47.5531	127.038	155.172	101.407	110.01	81.5008	85.8452	92.4519	35.5508	38.3447	38.9926	37.6294	6.6673	-0.122808	-1.32701	1.94257	TRUE	0.127117	1	Plasmodium exported protein, unknown function
PFIT_1032600	602.327	947.403	344.278	338.21	558.055	2200.83	745.15	652.122	1199.37	600.6	583.478	272.948	485.675	9.12368	1.1081	-1.27776	4.17721	TRUE	0.127712	1	early transcribed membrane protein 10.2
PFIT_1446800	999.466	1113.47	1600.02	1787.66	1375.16	1565.08	1956.02	2088.9	1870	1263.52	1264.74	1247.76	1258.67	10.426	0.441254	-0.568424	2.93185	TRUE	0.127989	1	RNA binding protein, putative
PFIT_1404900	142.563	158.022	86.8959	62.0972	112.395	601.216	244.502	179.221	341.646	182.355	166.16	38.9926	129.169	6.81016	1.61625	-1.28057	4.31801	TRUE	0.128056	1	phosphatase, putative
PFIT_bin05600	7.63729	24.8739	10.5471	10.8918	13.4875	67.1571	11.643	9.03633	29.2788	7.11016	1.27816	0	2.79611	3.74904	1.17454	-2.96219	2.42245	TRUE	0.128064	1	Plasmodium exported protein (hyp6), unknown function
PFIT_0511900	1472.47	806.207	873.682	756.907	977.316	1406.46	1362.23	1542.2	1436.96	1122.15	1062.79	584.889	923.276	9.93238	0.558008	-0.585637	4.8049	TRUE	0.128867	1	myo-inositol 1-phosphate synthase, putative
PFIT_1438200	1164.94	1541.45	898.239	892.7	1124.33	1078.99	966.366	1015.08	1020.15	1460.93	1567.66	1559.7	1529.43	10.1341	-0.136958	0.579527	2.19501	TRUE	0.128901	1	N-acetyltransferase, putative
PFIT_0810200	592.653	408.956	495.559	473.721	492.722	742.565	570.505	765.076	692.716	434.975	467.166	389.926	430.689	8.94478	0.500446	-0.673643	0.995208	TRUE	0.129242	1	Rab GTPase 18
PFIT_1146100	1438.36	1229.8	1051.88	1080.69	1200.18	972.818	1129.37	1269.61	1123.93	1338.38	1377.21	2456.54	1724.04	10.2288	-0.0951622	0.575467	3.29465	TRUE	0.12943	1	dynamin-like protein
PFIT_0727800	315.675	320.435	394.337	432.134	365.645	241.765	279.431	257.536	259.577	372.238	375.778	623.882	457.299	8.51508	-0.503577	0.750933	1.44285	TRUE	0.130085	1	RNA binding protein, putative
PFIT_0204700	123.215	66.5743	129.085	111.181	107.514	151.583	116.43	188.257	152.09	80.7213	89.4709	0	56.7307	6.74999	0.517293	-1.11504	4.06392	TRUE	0.130513	1	conserved Plasmodium protein, unknown function
PFIT_1001100	12749.2	16118.3	8021.34	8761.5	11412.6	21950.8	24205.7	21764	22640.2	28543.5	26080.1	51119.3	35247.7	13.4783	0.988208	0.636906	4.80716	TRUE	0.130689	1	early transcribed membrane protein 10.1
PFIT_1118500	1511.67	850.834	1044.8	950.271	1089.39	2247.52	2107.38	2100.95	2151.95	1265.19	1294.13	1910.64	1489.99	10.0893	0.982736	-0.56336	3.13617	TRUE	0.130967	1	GTP-binding nuclear protein ran/tc4
PFIT_0732700	955.679	959.109	1035.04	1082.39	1008.05	1124.4	1746.44	1731.96	1534.27	1086.18	1108.16	818.845	1004.4	9.97753	0.600868	-0.57984	1.73023	TRUE	0.131165	1	Plasmodium exported protein (PHIST), unknown function, pseudogene
PFIT_0112800	89.6108	389.935	86.8959	80.7688	161.803	759.834	34.9289	21.0848	271.949	15.4751	13.4206	77.9852	35.627	7.33749	0.75706	-3.17749	4.42935	TRUE	0.13119	1	Pfmc-2TM Maurer's cleft two transmembrane protein
PFIT_0520800	619.129	558.931	596.15	551.944	581.539	654.302	698.578	700.316	684.399	448.359	462.692	350.934	420.662	9.18372	0.233677	-0.66322	0.324013	TRUE	0.131309	1	bis(5'-nucleosyl)-tetraphosphatase [asymmetrical]
PFIT_1475600	991.32	1156.64	1147.59	1139.11	1108.66	938.28	791.722	814.776	848.259	1249.3	1206.58	1403.73	1286.54	10.1146	-0.382339	0.586111	0.420454	TRUE	0.131885	1	splicing factor 3A subunit 1, putative
PFIT_1403200	623.712	373.84	388.828	344.293	432.668	699.073	756.793	710.858	722.241	428.283	418.596	545.897	464.259	8.7566	0.73729	-0.674201	2.05979	TRUE	0.132705	1	26S proteasome regulatory subunit
PFIT_0404300	59.5708	47.5531	72.7281	58.5609	59.6032	136.233	163.002	96.3876	131.874	70.2652	58.7952	0	43.0201	5.89887	1.12699	-1.27005	2.82928	TRUE	0.133486	1	conserved Plasmodium membrane protein, unknown function
PFIT_1447400	2539.65	5712.22	2664.65	1954.15	3217.67	4780.3	5181.12	4826.91	4929.44	7471.53	8141.21	5303	6971.91	11.6513	0.615288	0.508184	9.81044	TRUE	0.13372	1	M17 leucyl aminopeptidase
PFIT_1129900	3576.8	4129.07	3665.84	4338.32	3927.51	7231.86	3260.03	3932.31	4808.07	3659.64	3495.12	2846.46	3333.74	11.9394	0.29607	-0.523931	4.85885	TRUE	0.133795	1	parasitophorous vacuolar protein 1
PFIT_0806500	134.416	77.5481	37.9383	35.6458	71.3871	149.664	174.644	99.3997	141.236	71.5199	56.8779	38.9926	55.7968	6.15293	0.971357	-1.21421	3.65927	TRUE	0.134984	1	tubulin gamma chain
PFIT_1434700	4692.86	3112.9	5882.32	7343.17	5257.81	3258.72	5285.91	5204.93	4583.18	3119.69	3148.74	3236.39	3168.27	12.3605	-0.200439	-0.531846	5.94056	TRUE	0.135262	1	DNA topoisomerase II, putative
PFIT_1331300	183.295	140.464	185.913	181.341	172.753	266.07	209.573	248.499	241.381	158.933	139.958	38.9926	112.628	7.43333	0.492308	-0.910928	1.98122	TRUE	0.135305	1	syntaxin, Qa-SNARE family
PFIT_bin09100	6.10983	25.6055	17.3162	12.3063	15.3345	10.2335	23.2859	6.02422	13.1812	0.418245	1.27816	0	0.565467	3.93726	-0.308355	-3.9436	0.854766	TRUE	0.135387	1	BC_ITvar16 - erythrocyte membrane protein 1,, putative
PFIT_1140600	170.566	198.991	137.743	114.151	155.363	122.801	128.073	121.991	124.288	243.837	206.422	272.948	241.069	7.27758	-0.324089	0.930091	0.862194	TRUE	0.135444	1	conserved protein, unknown function
PFIT_0414900	87.0651	81.206	25.9743	37.909	58.0386	33.2587	34.9289	24.0969	30.7615	58.1361	69.6595	155.97	94.5887	5.85424	-0.935551	1.46522	2.71715	TRUE	0.135477	1	DNA helicase MCM9, putative (MCM9)
PFIT_1352800	615.056	373.109	312.322	243.155	385.91	507.196	477.362	445.793	476.783	331.668	276.082	233.956	280.569	8.5909	0.306601	-0.721345	3.55763	TRUE	0.135991	1	ER lumen protein retaining receptor (ERD2)
PFIT_1010900	523.409	430.904	312.951	239.619	376.721	570.515	547.219	444.286	520.674	370.565	378.334	116.978	288.626	8.55589	0.465955	-0.705499	5.26402	TRUE	0.136385	1	proteasome subunit beta type-5
PFIT_bin05500	4.07322	8.77903	4.88002	2.68758	5.10496	39.0151	11.643	3.01211	17.89	1.67298	0	0	0.55766	2.34552	1.84448	-4.46599	2.04402	TRUE	0.136489	1	Plasmodium exported protein (hyp15), unknown function
PFIT_0812500	194.496	41.7004	44.0776	54.8832	83.7894	84.426	11.643	13.5545	36.5412	8.3649	10.2252	0	6.19672	6.38805	-1.12566	-2.19583	3.82041	TRUE	0.13673	1	peptidase family C50, putative
PFIT_1001500	1294.77	639.406	1747.68	1551.3	1308.29	693.317	1082.8	1266.59	1014.24	706.416	704.264	506.904	639.195	10.3542	-0.371695	-0.62583	6.4784	TRUE	0.137208	1	Plasmodium exported protein (hyp16), unknown function
PFIT_0705000	264.25	107.543	64.2274	73.1304	127.288	142.629	163.002	76.8088	127.48	66.501	63.2687	0	43.2566	6.98984	-0.0181098	-1.19468	6.47332	TRUE	0.137281	1	conserved Plasmodium protein, unknown function
PFIT_0802800	175.658	68.7691	253.132	284.6	195.54	82.5073	197.93	173.196	151.211	89.9227	83.7192	0	57.8806	7.61407	-0.409574	-0.997817	8.33751	TRUE	0.137891	1	Plasmodium exported protein (hyp13), unknown function
PFIT_0607700	428.197	494.552	295.32	235.092	363.29	2674.13	372.575	228.92	1091.88	241.746	242.211	38.9926	174.316	8.50484	1.58951	-2.61146	2.6555	TRUE	0.138255	1	ornithine aminotransferase
PFIT_0814900	28.0034	29.2634	45.337	34.3727	34.2441	73.553	151.359	102.412	109.108	41.4063	36.4274	38.9926	38.9421	5.1005	1.63886	-1.45621	0.703126	TRUE	0.138448	1	conserved Plasmodium protein, unknown function
PFIT_0937000	114.559	355.551	144.039	115.849	182.5	476.495	442.433	481.938	466.955	298.209	253.075	272.948	274.744	7.50696	1.36319	-0.766329	5.75184	TRUE	0.139045	1	ring-exported protein 4
PFIT_1451400	101.321	84.8639	121.528	166.913	118.657	81.2281	46.5719	88.8573	72.2191	134.257	157.213	194.963	162.144	6.89276	-0.663523	1.06118	1.47344	TRUE	0.13965	1	conserved Plasmodium protein, unknown function
PFIT_0401200	1.0183	8.77903	1.10194	1.13161	3.00772	19.8273	0	0	6.60911	0	0	0	0	1.57694	1.22783	-32.4107	1.872	TRUE	0.140278	1	rifin
PFIT_bin02300	69.2447	271.418	154.114	143.29	159.517	668.373	279.431	216.872	388.225	126.728	136.124	311.941	191.598	7.31638	1.29489	-1.15861	5.24315	TRUE	0.14044	1	rifin (RIF)
PFIT_1478100	516.79	1403.91	306.654	343.727	642.771	2593.54	861.579	868.994	1441.37	767.48	702.347	194.963	554.93	9.32756	1.1684	-1.34619	5.75793	TRUE	0.140598	1	Plasmodium exported protein (hyp17), unknown function
PFIT_0936600	535.628	357.745	802.37	570.757	566.625	1323.31	919.794	790.679	1011.26	687.177	614.154	701.867	667.733	9.14753	0.839089	-0.612729	4.12767	TRUE	0.140835	1	ring-exported protein 2
PFIT_1205400	2018.28	1982.6	2557.13	3313.93	2467.98	1015.67	1094.44	1185.27	1098.46	1605.22	1648.82	1520.71	1591.59	11.2694	-1.1683	0.539923	2.13332	TRUE	0.140967	1	high mobility group protein B3, putative (HMGB3)
PFIT_1118900	88.0834	70.2322	104.212	100.148	90.6688	126.639	174.644	134.039	145.107	74.8659	81.1629	0	52.0096	6.50403	0.65974	-1.13598	3.17865	TRUE	0.141021	1	clathrin assembly protein AP19, putative
PFIT_1458300	183.295	316.777	103.582	91.5191	173.793	598.657	442.433	408.141	483.077	355.926	316.983	116.978	263.296	7.43524	1.48656	-0.751052	8.35522	TRUE	0.1412	1	conserved Plasmodium protein, unknown function
PFIT_1217000	173.621	137.538	212.045	230.424	188.407	168.852	197.93	222.896	196.56	109.162	122.064	38.9926	90.0728	7.55912	0.0578675	-0.934882	1.78908	TRUE	0.141274	1	GTP binding protein, putative
PFIT_0720400	714.341	201.186	107.833	292.946	329.076	7.67509	11.643	15.0606	11.4595	24.6765	44.0964	116.978	61.9169	8.36212	-4.85711	2.26625	2.44603	TRUE	0.141316	1	rhoptry-associated leucine zipper-like protein 1
PFIT_1025200	27.4942	3.65793	5.19486	7.49693	10.961	4.47714	0	1.50606	1.9944	0	0	0	0	3.45342	-2.218	-32.284	0.833813	TRUE	0.14136	1	conserved Plasmodium protein, unknown function
PFIT_1137300	656.807	720.612	856.365	797.928	757.928	492.485	407.504	542.18	480.723	718.963	775.841	740.86	745.221	9.56622	-0.64568	0.621882	0.676465	TRUE	0.141367	1	conserved Plasmodium protein, unknown function
PFIT_0217800	678.191	1121.52	645.108	680.665	781.371	885.194	815.008	780.137	826.779	987.895	1003.35	2027.62	1339.62	9.60913	0.0831156	0.645145	4.26535	TRUE	0.141425	1	DEAD/DEAH box ATP-dependent RNA helicase, putative
PFIT_1144100	414.45	601.363	436.841	451.655	476.077	460.506	640.363	496.998	532.622	323.303	363.635	272.948	319.962	8.89447	0.149572	-0.685004	1.22823	TRUE	0.141826	1	translation initiation factor eIF-1A, putative
PFIT_0817100	344.187	1242.23	811.658	953.524	837.901	463.064	652.006	506.035	540.368	738.621	892.792	818.845	816.753	9.71038	-0.648245	0.6111	7.6541	TRUE	0.14218	1	DNA/RNA-binding protein Alba 1 (ALBA1)
PFIT_0628600	1855.86	1344.65	2333.91	2913.05	2111.87	1083.47	791.722	846.403	907.197	1367.66	1276.88	1364.74	1336.43	11.0448	-1.21197	0.548801	3.97594	TRUE	0.142194	1	SET domain protein, putative
PFIT_0319100	114.559	70.9638	37.1511	30.695	63.3423	179.725	104.787	114.46	132.991	69.0104	70.2986	0	46.4363	5.98035	1.09284	-1.21362	5.37378	TRUE	0.142489	1	ubiquitin-protein ligase, putative
PFIT_0536300	28.5125	89.2534	28.9653	28.0074	43.6847	231.532	34.9289	21.0848	95.8486	26.3494	19.8114	0	15.387	5.44657	1.15868	-2.36506	3.49282	TRUE	0.143685	1	Plasmodium exported protein, unknown function
PFIT_0703500	4462.21	5598.09	5855.24	5804.18	5429.93	3563.16	3364.82	3131.09	3353.02	5191.26	5103.04	3821.28	4705.19	12.4068	-0.695474	0.497169	1.33513	TRUE	0.144504	1	ubiquitin transferase, putative
PFIT_1035700	184.313	98.7641	104.212	271.445	164.684	5.75632	0	19.5787	8.44501	17.9845	33.2321	38.9926	30.0697	7.36453	-3.99302	1.38339	5.08806	TRUE	0.144693	1	probable protein, unknown function
PFIT_0607000	316.184	324.092	227.944	232.122	275.086	244.324	186.287	236.451	222.354	359.691	347.019	467.911	391.54	8.10254	-0.288044	0.75849	1.07356	TRUE	0.144906	1	conserved Plasmodium protein, unknown function
PFIT_1244800	292.763	137.538	210.313	201.144	210.44	239.847	232.859	263.56	245.422	161.024	171.273	0	110.766	7.71772	0.225153	-0.856343	6.83112	TRUE	0.145901	1	ADP-ribosylation factor GTPase-activating protein, putative
PFIT_1413800	844.684	636.48	865.181	731.87	769.554	666.454	1094.44	1031.65	930.847	711.853	704.264	311.941	576.019	9.58814	0.265459	-0.59695	4.02402	TRUE	0.145927	1	N-myristoyltransferase (NMT)
PFIT_1120100	740.308	828.887	873.839	867.522	827.639	572.434	570.505	747.004	629.981	892.535	943.279	1052.8	962.872	9.693	-0.388531	0.593478	0.689876	TRUE	0.145956	1	U2 snRNP auxiliary factor, small subunit, putative
PFIT_0322200	554.467	847.908	781.119	837.959	755.363	573.713	512.29	649.11	578.371	796.757	791.179	1130.79	906.24	9.56113	-0.377857	0.603645	1.84032	TRUE	0.146234	1	RNA triphosphatase
PFIT_0205300	782.567	629.164	715.317	1005.15	783.051	364.567	291.074	400.611	352.084	545.391	590.508	506.904	547.601	9.6134	-1.13732	0.6353	1.40146	TRUE	0.146314	1	DNA repair endonuclease, putative
PFIT_0810700	1464.32	1494.63	1440.71	1412.39	1453.01	1144.87	1304.01	1453.34	1300.74	1841.95	2169.03	1598.7	1869.89	10.5048	-0.160173	0.537229	0.766382	TRUE	0.146466	1	proteasome subunit alpha type 5, putative
PFIT_0411400	35.6407	20.4844	20.3072	24.754	25.2966	31.9796	58.2148	81.327	57.1738	11.2926	11.5034	38.9926	20.5962	4.66032	1.17185	-1.9605	1.28156	TRUE	0.1466	1	B_ITvar13 - erythrocyte membrane protein 1, PfEMP1, putative (IT4VAR13)
PFIT_1244600	619.129	344.577	886.275	923.678	693.415	218.101	58.2148	87.3512	121.222	66.501	67.7423	38.9926	57.7453	9.43818	-2.45212	-1.00478	4.97376	TRUE	0.14662	1	conserved Plasmodium protein, unknown function
PFIT_0304300	747.945	1252.47	1013.94	991.716	1001.52	658.779	605.434	801.222	688.478	1040.18	1039.78	1013.81	1031.25	9.96779	-0.533619	0.578317	1.60662	TRUE	0.147165	1	60S ribosomal protein L44, putative
PFIT_1212100	985.719	770.36	949.401	795.947	875.357	933.803	1548.51	1370.51	1284.28	858.239	805.238	935.823	866.433	9.77382	0.544911	-0.572662	1.78199	TRUE	0.14793	1	glycerol-3-phosphate acyltransferase
PFIT_1149200	378.809	1217.36	485.641	531.575	653.346	2337.07	256.145	132.533	908.581	285.243	217.287	116.978	206.502	9.35157	0.47913	-2.1159	4.03109	TRUE	0.14822	1	antigen 332, DBL-like protein (Pf332)
PFIT_1354600	468.42	248.739	446.601	421.384	396.286	391.43	372.575	439.768	401.258	261.403	253.075	194.963	236.48	8.63127	0.0218242	-0.717833	1.75901	TRUE	0.148457	1	serine/threonine protein phosphatase
PFIT_0609600	82.4827	36.5793	85.6365	96.6114	75.3275	110.01	151.359	106.93	122.766	69.0104	55.5998	0	41.5367	6.23802	0.682039	-1.20603	3.63271	TRUE	0.148627	1	conserved Plasmodium protein, unknown function
PFIT_0828900	43.7871	124.37	28.0208	39.1821	58.8399	86.9844	23.2859	18.0727	42.781	97.4511	118.869	116.978	111.099	5.87171	-0.361967	1.27329	5.65068	TRUE	0.149072	1	conserved Plasmodium protein, unknown function
PFIT_1003600	1626.74	1957.72	1903.84	1778.19	1816.62	2652.38	2014.23	1872.03	2179.55	1695.98	1736.37	1013.81	1482.06	10.827	0.265036	-0.523499	2.51303	TRUE	0.149375	1	60S ribosomal protein L13, putative
PFIT_bin04900	0	1.46317	1.73162	2.26322	1.3645	44.7714	11.643	4.51817	20.3108	1.25473	0.639078	0	0.631271	0.467366	3.90425	-4.5098	1.95527	TRUE	0.149397	1	rifin (RIF)
PFIT_0532600	286.144	49.0162	41.2441	116.556	123.24	3.19796	0	7.53028	3.57608	10.0379	14.6988	77.9852	34.2406	6.9451	-4.82998	2.56648	3.74392	TRUE	0.149513	1	cell cycle regulator with zn-finger domain, putative
PFIT_0802900	2949.52	1689.96	2394.2	2024.31	2264.5	1581.07	2479.95	2561.8	2207.61	1550.85	1588.75	1442.73	1527.44	11.145	-0.0403197	-0.521556	3.46524	TRUE	0.149559	1	Plasmodium exported protein (PHISTa), unknown function
PFIT_1106100	325.858	47.5531	87.5256	133.106	148.511	90.8219	139.716	75.3028	101.947	47.2617	37.0665	0	28.1094	7.2143	-0.567459	-1.50249	4.78829	TRUE	0.149671	1	conserved Plasmodium protein, unknown function
PFIT_1350300	103.358	56.3321	103.582	80.6273	85.975	108.73	151.359	120.484	126.858	71.5199	61.3515	0	44.2905	6.42713	0.54272	-1.16361	3.1391	TRUE	0.150148	1	conserved Plasmodium protein, unknown function
PFIT_0310500.2	94.7024	65.8427	126.094	172.712	114.838	83.1468	46.5719	63.2543	64.3243	125.892	102.252	233.956	154.033	6.84642	-0.789948	1.07105	2.72731	TRUE	0.150569	1	SAC3/GNAP family-related protein, putative
PFIT_0817200	629.822	401.641	713.113	822.257	641.708	592.901	593.791	671.701	619.464	459.651	413.483	272.948	382.028	9.32677	-0.0498033	-0.631923	2.90157	TRUE	0.151074	1	ATPase, putative
PFIT_1135800	1419.52	1223.94	1373.96	1226.1	1310.88	1543.97	1758.09	1766.6	1689.55	1281.5	1241.09	896.83	1139.81	10.3563	0.364698	-0.538078	0.916643	TRUE	0.152047	1	protein phosphatase, putative
PFIT_1118200	198.569	60.7216	97.6005	138.34	123.808	104.253	151.359	109.942	121.851	50.6076	51.7653	77.9852	60.1194	6.95263	-0.04899	-1.12099	2.4661	TRUE	0.152416	1	conserved Plasmodium protein, unknown function
PFIT_1364000	109.977	236.302	225.74	258.715	207.684	90.8219	139.716	159.642	130.06	197.83	203.227	350.934	250.663	7.69896	-0.690588	0.862026	3.29524	TRUE	0.152496	1	conserved Plasmodium protein, unknown function
PFIT_0930800	213.844	196.797	213.777	203.407	206.956	177.806	267.788	243.981	229.859	289.426	303.562	779.852	457.613	7.69329	0.137507	0.907415	2.62749	TRUE	0.15265	1	peptidyl-prolyl cis-trans isomerase
PFIT_1358700	482.167	395.788	202.127	215.289	323.843	725.936	34.9289	51.2059	270.69	88.2497	83.0801	77.9852	83.105	8.33878	-0.239385	-1.71151	6.23933	TRUE	0.152905	1	conserved Plasmodium protein, unknown function
PFIT_1361700	102.34	40.2372	64.2274	73.9791	70.1958	33.2587	93.1437	82.8331	69.7452	18.821	26.2022	38.9926	28.0053	6.13407	-0.0513912	-1.47037	1.92846	TRUE	0.152947	1	conserved Plasmodium protein, unknown function
PFIT_0109200	178.713	154.365	161.828	196.9	172.951	292.293	279.431	274.102	281.942	178.172	155.935	116.978	150.362	7.43472	0.705418	-0.841067	0.407884	TRUE	0.153175	1	chromatin assembly factor 1 protein WD40 domain, putative
PFIT_0729900	123.215	73.8902	124.519	161.679	120.826	62.0403	116.43	85.8452	88.1051	124.219	116.312	350.934	197.155	6.91906	-0.511916	1.00954	3.8062	TRUE	0.153575	1	unspecified product
PFIT_1127800	337.568	366.524	229.833	275.265	302.298	426.607	430.79	518.083	458.493	317.448	313.787	155.97	262.402	8.2386	0.605355	-0.706204	2.00538	TRUE	0.153883	1	small nuclear ribonucleoprotein F, putative
PFIT_0730500	226.064	148.512	87.8404	74.9693	134.346	503.998	81.5008	72.2907	219.263	84.4855	84.3583	0	56.2813	7.06902	0.722611	-1.7903	5.19797	TRUE	0.154049	1	acyl-CoA synthetase (ACS5)
PFIT_0531100	363.026	283.124	441.721	440.904	382.194	491.846	733.507	614.471	613.274	404.025	409.649	311.941	375.205	8.5793	0.669709	-0.658722	1.67045	TRUE	0.15416	1	transmembrane emp24 domain-containing protein, putative
PFIT_0520000	718.414	1289.05	1017.88	1012.09	1009.36	779.022	849.936	774.113	801.024	1066.94	1326.09	1130.79	1174.61	9.97902	-0.336726	0.560205	1.90992	TRUE	0.154437	1	conserved protein, unknown function
PFIT_1249100	835.01	577.221	530.034	525.634	616.975	750.88	547.219	736.461	678.187	514.86	525.322	194.963	411.715	9.26865	0.147449	-0.616012	4.24403	TRUE	0.154831	1	26S protease regulatory subunit 8, putative
PFIT_1313700	111.504	89.2534	73.83	47.5277	80.5289	104.253	69.8578	85.8452	86.6521	48.9347	34.5102	0	27.815	6.32961	0.127455	-1.28946	2.60715	TRUE	0.155005	1	cop-coated vesicle membrane protein p24 precursor, putative
PFIT_0315800	137.98	52.6742	163.717	158.567	128.235	183.563	197.93	242.475	207.989	97.8693	97.1399	155.97	116.993	7.00593	0.697209	-0.950132	3.14331	TRUE	0.155381	1	zinc finger protein, putative
PFIT_1106700	10.6922	10.2422	9.44521	9.9016	10.0703	26.8628	69.8578	36.1453	44.2887	7.94665	10.8643	0	6.27033	3.33131	2.09691	-2.37146	0.720939	TRUE	0.155586	1	conserved Plasmodium membrane protein, unknown function
PFIT_1436000	82.4827	119.98	42.346	38.6163	70.8563	328.11	69.8578	81.327	159.765	71.1016	65.186	0	45.4292	6.14398	1.19828	-1.59521	4.88363	TRUE	0.155688	1	mitochondrial acidic protein MAM33, putative
PFIT_1029700	973.499	1108.35	2056.38	2967.37	1776.4	477.775	1036.22	1028.64	847.545	914.284	1044.25	4484.15	2147.56	10.7949	-1.07018	1.32831	4.71459	TRUE	0.156315	1	conserved Plasmodium protein, unknown function
PFIT_0826000	302.946	424.32	351.519	273.992	338.194	303.806	326.003	284.645	304.818	469.689	494.646	506.904	490.413	8.40092	-0.155394	0.686039	0.795375	TRUE	0.156887	1	RWD domain-containing protein, putative
PFIT_0506700	288.18	365.061	163.402	193.647	252.573	330.669	197.93	230.427	253.009	425.355	419.874	428.919	424.716	7.97795	0.0284838	0.722054	3.13456	TRUE	0.156991	1	GTPase-activating protein, putative
PFIT_1411200	1009.65	1142.74	1203	1205.73	1140.28	1549.73	1513.59	1536.18	1533.16	1168.58	1173.35	740.86	1027.59	10.1553	0.427415	-0.538508	1.23167	TRUE	0.157068	1	cytidine triphosphate synthetase
PFIT_0907200	106.413	84.8639	123.417	127.165	110.465	107.451	174.644	118.978	133.691	62.3185	69.0204	38.9926	56.7772	6.7888	0.244626	-1.09036	0.815313	TRUE	0.157122	1	conserved Plasmodium protein, unknown function
PFIT_1118700	212.317	155.096	122.63	118.253	152.074	87.624	151.359	123.497	120.826	204.94	203.227	272.948	227.038	7.24715	-0.367783	0.900007	1.60822	TRUE	0.157304	1	conserved Plasmodium protein, unknown function
PFIT_1247300	84.5193	40.9688	94.9243	68.1796	72.148	106.812	163.002	91.8694	120.561	65.6645	56.8779	0	40.8475	6.17497	0.70905	-1.19511	3.46333	TRUE	0.157422	1	conserved Plasmodium protein, unknown function
PFIT_1200800	84.0102	313.119	55.5693	59.1267	127.956	699.073	104.787	72.2907	292.05	72.7746	59.4343	38.9926	57.0672	6.99832	1.19905	-2.31705	3.21443	TRUE	0.157945	1	RESA-like protein with PHIST and DnaJ domains
PFIT_1215900	534.101	745.486	421.571	439.348	535.127	1068.12	791.722	972.912	944.25	728.165	665.28	428.919	607.455	9.06243	0.827676	-0.589924	3.08075	TRUE	0.158213	1	glycerol-3-phosphate dehydrogenase, putative
PFIT_1308800	158.346	113.396	139.789	113.444	131.244	199.552	174.644	277.114	217.104	120.036	111.2	116.978	116.071	7.03613	0.739959	-0.919634	0.730247	TRUE	0.158568	1	ribosomal RNA methyltransferase, putative
PFIT_1455200	226.064	331.408	243.214	264.373	266.265	184.202	209.573	141.569	178.448	273.532	299.089	350.934	307.851	8.05609	-0.596909	0.775077	0.942414	TRUE	0.158602	1	RNA binding protein, putative
PFIT_1016900	132.38	139.733	109.092	86.9927	117.049	250.72	302.717	246.993	266.81	166.043	135.485	116.978	139.502	6.86895	1.18128	-0.877642	0.820806	TRUE	0.159367	1	phosphomannomutase, putative
PFIT_1148500	174.13	143.391	153.957	130.135	150.403	154.781	93.1437	108.436	118.787	244.673	220.482	194.963	220.039	7.2324	-0.309064	0.883879	0.73631	TRUE	0.159675	1	conserved Plasmodium protein, unknown function
PFIT_0413900	225.045	377.498	475.724	559.724	409.498	274.385	209.573	304.223	262.727	397.751	432.656	467.911	432.773	8.67892	-0.620984	0.682804	3.32162	TRUE	0.160461	1	CDK-related kinase
PFIT_1351400	477.585	294.829	596.622	594.238	490.818	545.571	954.723	692.786	731.027	424.1	371.304	701.867	499.091	8.94045	0.556979	-0.625614	4.99357	TRUE	0.16092	1	conserved Plasmodium protein, unknown function
PFIT_1127600	597.236	186.554	141.521	311.476	309.197	9.59387	0	25.6029	11.7323	29.6954	44.0964	77.9852	50.5923	8.27225	-4.50599	1.73132	4.10527	TRUE	0.161656	1	conserved Plasmodium protein, unknown function
PFIT_1354100	160.892	201.186	148.919	145.271	164.067	121.522	81.5008	88.8573	97.2935	204.104	185.333	155.97	181.802	7.35711	-0.726162	0.909888	0.647706	TRUE	0.162252	1	conserved Plasmodium protein, unknown function
PFIT_0213100	121.687	179.238	66.2739	48.6593	103.965	301.247	186.287	201.811	229.782	165.625	140.597	0	102.074	6.6939	1.16499	-0.906506	9.08125	TRUE	0.162941	1	conserved protein, unknown function
PFIT_0536600	36.659	147.78	75.5617	56.5806	79.1454	380.557	139.716	215.366	245.213	98.7058	111.839	233.956	148.167	6.30131	1.66704	-0.942544	6.5829	TRUE	0.162948	1	rifin (RIF)
PFIT_0320900	4267.21	2204.27	2276.77	2617.42	2841.41	2081.23	2072.45	2409.69	2187.79	1611.92	1721.04	1247.76	1526.91	11.4723	-0.375894	-0.499376	4.1228	TRUE	0.163137	1	histone H2A variant, putative
PFIT_1473800	105.904	31.4582	26.9188	44.1329	52.1034	31.34	34.9289	30.1211	32.13	7.94665	11.5034	0	6.48335	5.70229	-0.707808	-1.84556	1.81357	TRUE	0.163528	1	DNA-directed RNA polymerase, alpha subunit, putative
PFIT_0203500	592.653	493.089	473.205	548.549	526.874	848.737	791.722	924.718	855.059	597.672	602.651	467.911	556.078	9.04128	0.701816	-0.593158	0.590673	TRUE	0.163786	1	conserved Plasmodium protein, unknown function
PFIT_0422400	172.603	51.211	104.055	320.812	162.17	9.59387	0	12.0484	7.2141	21.3305	21.7287	77.9852	40.3481	7.3423	-4.21352	1.85234	4.00224	TRUE	0.163879	1	reticulocyte binding protein homologue 4
PFIT_1353500	993.356	1326.36	1586.32	1715.24	1405.32	867.286	803.365	1004.54	891.73	1259.75	1363.79	1247.76	1290.44	10.457	-0.651729	0.532267	2.00103	TRUE	0.164031	1	large subunit rRNA methyltransferase, putative
PFIT_0928000	725.033	407.493	342.704	286.015	440.311	630.637	815.008	1018.09	821.246	607.292	596.26	350.934	518.162	8.78113	0.899909	-0.601165	6.05912	TRUE	0.164415	1	phosphatidylserine decarboxylase
PFIT_1006300	291.235	312.387	470.844	510.923	396.347	279.501	326.003	323.802	309.769	405.698	460.775	662.875	509.782	8.63199	-0.362687	0.665999	2.46171	TRUE	0.164522	1	conserved Plasmodium protein, unknown function
PFIT_0306600	162.929	91.4482	125.621	101.845	120.461	207.228	197.93	218.378	207.845	144.295	125.898	0	90.0643	6.91254	0.790278	-0.917176	5.22487	TRUE	0.164533	1	membrane magnesium transporter, putative
PFIT_1308600	412.413	370.914	200.081	203.832	296.81	188.679	139.716	185.245	171.213	324.14	387.92	77.9852	263.348	8.21157	-0.769185	0.749598	5.94244	TRUE	0.164933	1	HORMA domain protein, putative
PFIT_1458100	135.944	160.949	131.761	123.629	138.07	232.172	430.79	284.645	315.869	213.723	169.356	116.978	166.686	7.10817	1.16965	-0.813157	1.54375	TRUE	0.16507	1	conserved protein, unknown function
PFIT_1233500	53.9702	10.9738	10.7046	10.4674	21.529	40.2942	34.9289	9.03633	28.0865	6.69192	4.47355	0	3.72182	4.42556	0.368211	-2.4382	2.3702	TRUE	0.16536	1	conserved Plasmodium protein, unknown function
PFIT_1465800	368.117	305.071	247.15	303.272	305.903	477.775	570.505	433.744	494.008	341.706	311.87	233.956	295.844	8.25639	0.682801	-0.678538	1.05252	TRUE	0.165652	1	ATP synthase (C/AC39) subunit, putative
PFIT_0517200	34.6224	37.3109	72.8855	65.9164	52.6838	58.8424	163.002	90.3633	104.069	48.5164	33.2321	38.9926	40.247	5.72312	0.927863	-1.30676	1.90189	TRUE	0.165657	1	conserved Plasmodium protein, unknown function
PFIT_0108900	301.927	389.935	431.961	376.261	375.021	359.45	465.719	417.177	414.115	610.219	621.184	701.867	644.423	8.55115	0.132238	0.633753	0.779556	TRUE	0.16574	1	DNA-directed RNA polymerase 2, putative
PFIT_1124900	384.919	154.365	340.972	328.875	302.283	309.562	349.289	405.129	354.66	253.456	224.955	116.978	198.463	8.24102	0.229438	-0.722549	3.70963	TRUE	0.166048	1	endoplasmic reticulum oxidoreductin, putative
PFIT_0308800	1365.04	1470.49	1860.39	1930.39	1656.58	1723.06	1967.66	1966.91	1885.88	1390.25	1460.29	1052.8	1301.11	10.6943	0.185366	-0.510628	1.58645	TRUE	0.166209	1	splicing factor 3B subunit 1, putative
PFIT_1038700	7.12813	17.5581	12.4362	10.1845	11.8267	61.4007	0	3.01211	21.471	4.60069	1.27816	0	1.95962	3.56228	0.948724	-3.05398	3.45749	TRUE	0.166253	1	Plasmodium exported protein (hyp6), unknown function
PFIT_1216100	743.363	714.028	867.385	1005.72	832.624	405.501	570.505	626.519	534.175	752.841	923.468	662.875	779.728	9.70198	-0.647326	0.575612	1.93241	TRUE	0.166438	1	conserved Plasmodium membrane protein, unknown function
PFIT_0820200	719.942	1228.33	389.3	427.608	691.295	3371.92	652.006	406.635	1476.86	554.593	410.927	272.948	412.823	9.43295	1.09722	-1.82869	3.10955	TRUE	0.167644	1	asparagine-rich antigen
PFIT_0503400	925.639	1643.14	1231.03	1302.2	1275.5	963.864	1292.37	1445.81	1234.02	1308.69	1531.87	2612.51	1817.69	10.3166	-0.0501307	0.519039	5.18919	TRUE	0.167811	1	Ser/Arg-rich splicing factor, putative
PFIT_1438700	185.331	59.99	105.157	101.562	113.01	99.7762	93.1437	155.124	116.015	60.6455	55.5998	38.9926	51.746	6.82066	0.0544597	-1.08684	2.19972	TRUE	0.167879	1	conserved Plasmodium membrane protein, unknown function
PFIT_1402100	45.8237	77.5481	40.2996	42.8598	51.6328	170.131	11.643	12.0484	64.6075	15.8933	12.1425	38.9926	22.3428	5.68857	0.38362	-1.93545	4.75818	TRUE	0.168046	1	Plasmodium exported protein, unknown function
PFIT_1031900	288.18	216.549	160.726	174.127	209.896	229.613	128.073	144.581	167.422	345.47	323.373	155.97	274.938	7.71226	-0.294421	0.775135	2.94023	TRUE	0.16841	1	DER1-like protein, putative
PFIT_0615900	299.891	248.008	309.488	299.736	289.28	199.552	93.1437	146.087	146.261	258.057	248.601	272.948	259.869	8.17677	-0.933282	0.765918	1.30666	TRUE	0.168735	1	conserved Plasmodium protein, unknown function
PFIT_1240200	0	8.77903	2.20388	3.67774	3.66516	49.8881	0	0	16.6294	0.83649	0.639078	0	0.491856	1.86481	2.25353	-4.61621	4.72512	TRUE	0.168745	1	rifin (RIF)
PFIT_1216200	25.9668	5.1211	5.5097	10.1845	11.6955	0	0	0	0	2.09122	3.19539	0	1.7622	3.54727	-34.5606	32.2385	0.457423	TRUE	0.169217	1	male development gene 1
PFIT_1343700	55.4976	5.85269	5.5097	6.93112	18.4478	0	0	0	0	2.50947	0.639078	0	1.04952	4.20367	-33.7743	30.1455	1.46906	TRUE	0.169342	1	conserved Plasmodium protein, unknown function
PFIT_1331200	1861.46	2100.38	1323.12	1035.71	1580.17	3150.63	3097.03	2790.72	3012.79	2316.24	2428.5	1598.7	2114.48	10.6252	0.931263	-0.489621	4.49192	TRUE	0.169877	1	60S ribosomal protein L23, putative
PFIT_1200400	1862.48	745.486	2279.13	2444.14	1832.81	2051.81	4133.25	4575.4	3586.82	2240.54	2957.01	1832.65	2343.4	10.8403	0.966263	-0.600584	8.98408	TRUE	0.170234	1	acyl-CoA synthetase
PFIT_bin02800	0.509152	2.92634	0.787101	0.424354	1.16174	21.1065	0	0	7.0355	0	0	0	0	0.197423	2.68083	-33.9269	1.4789	TRUE	0.170389	1	rifin (RIF)
PFIT_0109000	194.496	356.282	243.214	352.073	286.516	252.638	209.573	147.593	203.268	402.77	330.403	233.956	322.376	8.16232	-0.495515	0.723733	2.75981	TRUE	0.170849	1	bromodomain protein, putative
PFIT_0213700	77.3912	365.793	295.95	364.52	275.914	69.7154	267.788	256.029	197.844	330.832	389.838	194.963	305.211	8.10857	-0.527378	0.747202	12.3896	TRUE	0.171234	1	conserved Plasmodium protein, unknown function
PFIT_0617800.1	48.8786	6.58427	2.51872	4.6679	15.6624	2.55836	11.643	3.01211	5.73781	0.418245	0	0	0.139415	3.9665	-1.66628	-4.46617	2.42572	TRUE	0.171355	1	N-acetylglucosamine transferase
PFIT_1252900	337.059	398.714	288.551	233.536	314.465	308.923	244.502	277.114	276.846	415.736	437.129	506.904	453.256	8.29543	-0.170531	0.676309	1.22557	TRUE	0.172174	1	Plasmodium exported protein (PHISTb), unknown function
PFIT_1238600	219.445	73.8902	137.9	338.352	192.397	110.01	128.073	70.7846	102.956	46.0069	40.901	77.9852	54.9644	7.58967	-0.930852	-1.07292	4.28038	TRUE	0.172651	1	protein kinase 2
PFIT_0320500	258.649	160.949	63.2829	140.603	155.871	249.441	104.787	48.1938	134.14	76.5388	51.7653	77.9852	68.7631	7.28252	-0.188093	-1.0413	6.56437	TRUE	0.172668	1	conserved Plasmodium protein, unknown function
PFIT_1006500	95.2115	61.4532	82.6456	65.9164	76.3067	131.756	81.5008	105.424	106.227	56.0448	57.517	0	37.8539	6.25396	0.498589	-1.16926	2.56592	TRUE	0.172704	1	PPPDE peptidase, putative
PFIT_1350200	1131.85	1526.82	1590.57	1607.31	1464.14	1203.71	1350.58	1307.26	1287.18	1520.32	1653.29	2417.54	1863.72	10.516	-0.188072	0.507936	2.11159	TRUE	0.172717	1	phosphatidylinositol transfer protein, putative
PFIT_1133100	53.461	24.8739	26.1317	23.0566	31.8808	72.9134	81.5008	33.1332	62.5158	17.5663	28.1194	0	15.2286	4.99308	0.950088	-1.64053	2.07634	TRUE	0.173181	1	nucleic acid binding protein, putative
PFIT_0824200	520.863	489.431	627.949	658.457	574.175	655.581	884.865	750.016	763.487	497.712	484.421	545.897	509.343	9.16596	0.402128	-0.590846	0.899485	TRUE	0.173187	1	ATP-dependent RNA helicase prh1, putative
PFIT_0510500	380.337	457.973	320.193	288.42	361.73	369.684	326.003	246.993	314.227	503.567	525.322	428.919	485.936	8.49761	-0.203617	0.652254	1.48544	TRUE	0.173207	1	topoisomerase I
PFIT_0626000	2944.43	3248.24	3797.45	4787.85	3694.49	1904.7	2503.24	2466.92	2291.62	2720.27	3082.91	3821.28	3208.15	11.8513	-0.691781	0.475906	2.8273	TRUE	0.173306	1	ankyrin-repeat protein, putative
PFIT_1204000	1903.72	2353.51	1582.7	1246.05	1771.5	2785.42	1886.16	2123.54	2265.04	1927.69	1871.86	896.83	1565.46	10.7903	0.359332	-0.49209	6.27316	TRUE	0.173309	1	eukaryotic translation initiation factor 5A
PFIT_0712300	1152.72	870.587	1006.23	1216.77	1061.58	596.739	640.363	637.062	624.721	710.18	741.33	1442.73	964.746	10.0522	-0.767078	0.552798	3.27372	TRUE	0.173706	1	conserved Plasmodium protein, unknown function
PFIT_1340300	641.532	278.003	47.6983	433.69	350.231	1305.41	337.646	118.978	587.343	256.802	165.521	116.978	179.767	8.45199	0.750302	-1.68227	5.64446	TRUE	0.173793	1	U6 spliceosomal RNA
PFIT_0314300	162.42	193.87	159.939	113.586	157.454	324.273	372.575	328.32	341.723	235.472	208.339	116.978	186.93	7.29713	1.11355	-0.763947	1.45596	TRUE	0.174484	1	serine/threonine protein phosphatase, putative
PFIT_0528300	635.931	479.189	883.127	1007.98	751.558	248.801	337.646	358.441	314.963	507.331	546.412	311.941	455.228	9.55474	-1.2652	0.606041	3.95343	TRUE	0.174637	1	conserved Plasmodium protein, unknown function
PFIT_0209300	47.3512	76.0849	50.8467	33.2411	51.881	145.187	104.787	79.821	109.932	56.8813	56.2389	0	37.7067	5.69386	1.09258	-1.22164	3.04025	TRUE	0.175562	1	secretory complex protein 61 gamma subunit
PFIT_0824400	102.849	85.5955	137.113	131.408	114.241	154.781	197.93	171.69	174.801	93.2686	90.11	77.9852	87.1213	6.83781	0.600183	-0.956907	0.585516	TRUE	0.175683	1	ribosome biogenesis protein nep1 homologue, putative
PFIT_0723400	34.1132	50.4794	49.4299	39.6064	43.4072	58.8424	93.1437	81.327	77.771	33.0414	33.8711	0	22.3042	5.43963	0.823316	-1.42442	1.57087	TRUE	0.176491	1	mago nashi protein homolog, putative
PFIT_1418300	97.7573	11.7054	16.6865	34.6556	40.2012	3.19796	0	1.50606	1.568	5.85543	8.94709	38.9926	17.9317	5.32851	-4.22289	2.41191	3.42542	TRUE	0.176686	1	cysteine protease ATG4, putative (ATG4)
PFIT_0411100	187.877	167.533	73.2004	76.1009	126.178	883.915	314.36	281.632	493.302	274.787	243.489	116.978	211.751	6.97726	1.97715	-1.16942	3.67834	TRUE	0.176957	1	Plasmodium RNA of unknown function RUF6-14
PFIT_1207800	25.9668	5.1211	30.6969	53.0443	28.7073	20.4669	23.2859	19.5787	21.1105	5.43718	3.19539	0	2.87752	4.8474	-0.459999	-2.37739	1.69455	TRUE	0.177097	1	cysteine repeat modular protein 3
PFIT_1473200	169.039	111.201	211.415	212.177	175.958	235.37	209.573	245.487	230.143	157.26	145.071	38.9926	113.774	7.46103	0.392374	-0.824861	2.77253	TRUE	0.177382	1	Yip1 protein, putative
PFIT_1441000	220.972	130.222	123.732	105.098	145.006	330.029	221.216	265.066	272.104	196.157	196.197	0	130.785	7.17859	0.923356	-0.802972	7.86848	TRUE	0.17772	1	vesicle-associated membrane protein, putative
PFIT_0821300	192.969	197.528	300.2	311.335	250.508	236.009	489.005	313.26	346.091	194.484	198.114	233.956	208.851	7.97034	0.433292	-0.733037	2.55784	TRUE	0.177724	1	nucleolar preribosomal assembly protein, putative
PFIT_1332600	397.139	564.053	227.944	148.524	334.415	773.905	1082.8	762.064	872.922	476.381	411.566	935.823	607.923	8.3817	1.37806	-0.614069	10.5483	TRUE	0.177777	1	transmembrane protein Tmp21 homologue, putative
PFIT_1443400	73.8271	24.1423	34.1602	67.4724	49.9005	52.4465	34.9289	16.5666	34.6473	12.5473	10.2252	0	7.59087	5.64199	-0.521392	-1.75363	2.02259	TRUE	0.178211	1	GTP binding protein, putative
PFIT_0718300	192.46	177.775	299.413	402.712	268.09	125.36	93.1437	203.318	140.607	187.792	224.316	389.926	267.345	8.0686	-0.891252	0.767161	4.67129	TRUE	0.179279	1	small subunit rRNA processing protein, putative
PFIT_1452200	101.321	340.187	241.797	179.078	215.596	381.836	395.861	323.802	367.166	181.518	192.362	350.934	241.605	7.75084	0.764593	-0.732082	5.21597	TRUE	0.1794	1	conserved Plasmodium protein, unknown function
PFIT_0320800	241.338	95.8377	59.0325	78.2227	118.608	181.644	34.9289	16.5666	77.7131	34.7143	30.0367	0	21.5837	6.88911	-0.565525	-1.55538	6.04129	TRUE	0.179516	1	ATP-dependent RNA helicase, putative
PFIT_0715200	69.2447	32.9214	20.622	16.5498	34.8345	82.5073	11.643	15.0606	36.4036	12.1291	11.5034	0	7.8775	5.11943	0.142255	-1.86295	3.5116	TRUE	0.180662	1	conserved Plasmodium protein, unknown function
PFIT_1308200	419.542	423.588	573.796	492.251	477.294	549.409	535.576	691.28	592.088	397.751	426.904	311.941	378.865	8.89934	0.315217	-0.607969	1.04183	TRUE	0.180671	1	conserved Plasmodium protein, unknown function
PFIT_1364700	474.53	269.955	482.02	491.827	429.583	385.034	454.076	450.311	429.807	318.703	289.502	155.97	254.725	8.74779	-0.00472152	-0.647169	2.61908	TRUE	0.180812	1	conserved Plasmodium membrane protein, unknown function
PFIT_0406600	131.361	51.211	100.591	209.49	123.163	21.1065	58.2148	37.6514	38.9909	61.9003	79.2457	116.978	86.0413	6.94677	-1.78541	1.14528	3.71566	TRUE	0.180925	1	conserved Plasmodium protein, unknown function
PFIT_0422700	1993.84	1672.4	2969.57	3047.71	2420.88	1916.21	2654.6	2647.65	2406.15	1597.7	1661.6	1949.63	1736.31	11.2417	-0.0119106	-0.480862	3.91085	TRUE	0.181244	1	serine/threonine protein kinase, FIKK family
PFIT_1030700	93.1749	115.591	35.4195	66.9066	77.7729	156.7	58.2148	30.1211	81.6786	44.334	38.9838	0	27.7726	6.27806	0.109653	-1.22713	5.51729	TRUE	0.181469	1	conserved Plasmodium protein, unknown function
PFIT_1474800	59.0617	57.0637	31.7989	32.1095	45.0084	26.8628	11.643	33.1332	23.8797	59.3908	72.8549	77.9852	70.077	5.48902	-0.815979	1.42877	1.03563	TRUE	0.181921	1	conserved Plasmodium protein, unknown function
PFIT_1352400	2787.1	3575.26	2726.36	1676.2	2691.23	2740.65	2654.6	3457.9	2951.05	3973.75	3902.85	4367.17	4081.26	11.3937	0.135073	0.462491	3.9351	TRUE	0.182859	1	membrane associated histidine-rich protein
PFIT_1133000	1889.46	2760.27	2101.24	2369.6	2280.14	2039.66	2095.73	2046.73	2060.71	2695.59	2595.93	3353.37	2881.63	11.1548	-0.146342	0.473178	1.33269	TRUE	0.183036	1	TCP-1/cpn60 chaperonin family, putative
PFIT_1149100	21.3844	14.6317	32.586	22.3493	22.7379	85.7052	23.2859	55.7241	54.9051	25.0947	14.0597	0	13.0515	4.51041	1.31379	-1.74366	1.86615	TRUE	0.183159	1	probable protein, unknown function
PFIT_0720100	57.5342	32.9214	47.226	66.1993	50.9702	47.9693	46.5719	45.1817	46.5743	13.8021	10.2252	38.9926	21.0067	5.67306	-0.131227	-1.64573	0.983983	TRUE	0.183295	1	conserved Plasmodium protein, unknown function
PFIT_1328300	1255.57	1258.33	1600.65	1676.91	1447.86	1613.69	1699.87	1775.64	1696.4	1263.52	1220.64	1091.79	1191.98	10.5	0.228039	-0.497852	0.895738	TRUE	0.183361	1	DNA-directed RNA polymerase 3 largest subunit
PFIT_1461300	439.399	275.808	479.502	601.452	449.04	288.456	454.076	355.429	365.987	213.723	238.376	233.956	228.685	8.81191	-0.316325	-0.665546	2.59821	TRUE	0.183557	1	conserved Plasmodium protein, unknown function
PFIT_0532900	359.971	430.904	502.328	559.016	463.055	347.298	419.147	405.129	390.525	259.312	282.472	155.97	232.585	8.85566	-0.252523	-0.648957	1.51635	TRUE	0.183585	1	peptidyl-prolyl cis-trans isomerase
PFIT_1112000	134.416	209.965	104.684	98.7331	136.95	125.36	93.1437	57.2301	91.9112	174.826	157.852	194.963	175.881	7.09471	-0.568279	0.905193	2.36921	TRUE	0.184075	1	conserved Plasmodium protein, unknown function
PFIT_0320400	47.3512	32.1898	54.6248	89.6802	55.9615	17.9086	0	7.53028	8.47961	33.8778	46.0136	0	26.6305	5.80847	-2.43894	1.65949	3.70921	TRUE	0.184127	1	oocyst capsule protein
PFIT_0602300	119.651	271.418	162.615	180.916	183.65	129.837	81.5008	69.2786	93.5388	197.83	178.303	116.978	164.37	7.51969	-0.946882	0.860907	2.43337	TRUE	0.184167	1	trophozoite exported protein 1 (TEX1)
PFIT_1244500	24.4393	10.2422	10.862	9.05289	13.6491	211.705	69.8578	25.6029	102.388	40.5698	23.6459	0	21.4052	3.76816	2.92261	-2.00319	2.99586	TRUE	0.184322	1	ACEA small nucleolar RNA U3
PFIT_1302300	89.1017	212.891	41.7163	31.2608	93.7426	191.877	197.93	138.557	176.122	111.253	92.0272	38.9926	80.7577	6.54204	0.909742	-0.952194	7.97595	TRUE	0.184492	1	methyltransferase-like protein, putative
PFIT_1340400	2836.49	3999.58	3019.48	2590.97	3111.63	4469.46	4238.04	4009.12	4238.87	3371.05	3208.17	2612.51	3063.91	11.6033	0.446266	-0.458796	1.76252	TRUE	0.184547	1	60S ribosomal protein L18, putative
PFIT_1413700	178.203	392.13	289.81	277.386	284.383	284.618	209.573	236.451	243.547	355.508	362.357	506.904	408.257	8.15104	-0.207559	0.680312	2.42863	TRUE	0.184692	1	AAA family ATPase, putative
PFIT_1116300	118.123	149.975	181.978	232.829	170.726	66.5175	139.716	114.46	106.898	133.42	153.379	350.934	212.577	7.4171	-0.728296	0.866789	3.72544	TRUE	0.184771	1	transcription factor with AP2 domain(s), putative
PF_apicoplast_genome_105100	696.521	640.137	1861.18	1783.14	1245.24	1112.89	582.148	582.844	759.293	1437.93	1411.08	857.838	1235.62	10.2828	-0.706071	0.714407	6.95252	TRUE	0.184858	1	unspecified product
PFIT_0408600	1142.54	802.549	688.398	933.721	891.802	967.701	640.363	838.873	815.646	578.433	580.922	506.904	555.42	9.80043	-0.117408	-0.547588	2.03366	TRUE	0.185128	1	conserved Plasmodium protein, unknown function
PFIT_1356200	12156	14148.1	10994.4	8488.79	11446.8	22048	18978	18651	19892.3	16864.1	17097.9	10021.1	14661	13.4826	0.797505	-0.435377	4.14618	TRUE	0.185622	1	elongation factor 1-alpha
PFIT_bin05750	13.7471	21.216	18.5756	15.984	17.3807	147.106	23.2859	22.5908	64.3276	20.0758	17.2551	0	12.4436	4.11868	1.92298	-2.07173	2.31239	TRUE	0.185701	1	rifin (RIF)
PFIT_1435400	571.269	430.904	389.772	451.089	460.759	503.358	628.72	707.846	613.308	416.572	398.785	389.926	401.761	8.84759	0.410577	-0.601113	1.05573	TRUE	0.186047	1	calmodulin
PFIT_0834300	64.1532	250.202	91.6185	79.9201	121.474	926.128	11.643	16.5666	318.113	54.7901	44.0964	0	32.9622	6.92411	1.39422	-3.15696	4.18751	TRUE	0.186183	1	Plasmodium exported protein, unknown function
PFIT_0914600	357.425	371.646	445.499	561.845	434.104	134.954	395.861	325.308	285.374	347.98	421.152	584.889	451.341	8.76274	-0.650708	0.643448	5.35486	TRUE	0.186309	1	conserved Plasmodium protein, unknown function
PFIT_1403500	1505.05	1689.23	1270.38	1150.71	1403.84	1489.61	1385.51	1835.88	1570.33	1110.02	1049.37	1208.77	1122.72	10.4548	0.165524	-0.498184	1.44406	TRUE	0.187411	1	40S ribosomal protein S31/UBI, putative
PFIT_1475700	452.637	182.896	314.211	338.069	321.953	501.439	477.362	436.756	471.852	332.505	330.403	194.963	285.957	8.33146	0.550398	-0.643535	3.27846	TRUE	0.187889	1	conserved Plasmodium membrane protein, unknown function
PFIT_1432300	23.421	8.77903	9.60263	19.2374	15.26	1.91877	0	0	0.639591	1.67298	6.39078	38.9926	15.6855	3.93221	-3.99751	3.3845	2.70791	TRUE	0.188051	1	conserved Plasmodium protein, unknown function
PFIT_1033800	98.2664	27.8003	19.5201	18.6716	41.0646	46.0506	0	1.50606	15.8522	3.7642	4.47355	0	2.74592	5.35794	-1.20745	-2.20645	5.91372	TRUE	0.188271	1	flavoprotein subunit of succinate dehydrogenase
PFIT_0403600	412.923	98.0325	111.453	176.39	199.7	101.695	197.93	137.051	145.559	57.2996	67.7423	77.9852	67.6757	7.64134	-0.482816	-1.13069	3.68227	TRUE	0.188297	1	6-cysteine protein
PFIT_1472200	4965.76	5257.91	4243.1	5519.86	4996.66	8905.03	6019.41	5689.88	6871.44	4607.39	4591.14	6043.86	5080.79	12.2867	0.460972	-0.444988	2.60814	TRUE	0.188409	1	exported protein 2
PFIT_0728100	11.2014	3.65793	2.3613	2.26322	4.87095	7.0355	0	3.01211	3.3492	0	0	0	0	2.28172	-0.417547	-32.9128	0.543491	TRUE	0.188477	1	1-cys peroxiredoxin
PFIT_0503500	255.085	60.7216	75.4042	180.492	142.926	44.1318	23.2859	28.6151	32.0109	12.1291	14.0597	0	8.72961	7.15934	-2.10974	-1.46722	2.8477	TRUE	0.18865	1	actin-depolymerizing factor 1
PFIT_1012700	387.974	234.107	131.761	162.103	228.986	500.16	163.002	126.509	263.223	130.911	122.064	155.97	136.315	7.83801	0.223019	-1.00583	4.89252	TRUE	0.189427	1	conserved Plasmodium protein, unknown function
PFIT_1008000	904.764	641.601	699.26	724.514	742.535	450.912	756.793	611.459	606.388	742.803	795.652	1169.78	902.745	9.53632	-0.309813	0.54719	2.59041	TRUE	0.18945	1	conserved Plasmodium membrane protein, unknown function
PFIT_0615500	11.7105	14.6317	11.9639	17.2571	13.8908	11.5126	0	4.51817	5.3436	9.20139	14.0597	116.978	46.7463	3.79641	-1.14077	2.60696	2.63176	TRUE	0.189841	1	TRAP-like protein
PFIT_1336100	247.957	267.76	269.188	201.71	246.654	473.937	477.362	536.156	495.818	388.55	361.079	116.978	288.869	7.94586	1.00964	-0.644594	2.95553	TRUE	0.190058	1	tryptophan--tRNA ligase, putative
PFIT_1342500	353.861	359.209	139.002	163.801	253.968	276.943	174.644	109.942	187.176	282.315	266.496	428.919	325.91	7.9856	-0.423951	0.715156	6.61312	TRUE	0.190818	1	conserved Plasmodium protein, unknown function
PFIT_1444900	63.6441	6.58427	6.76907	7.21403	21.0529	8.95428	11.643	6.02422	8.87382	1.25473	0.639078	0	0.631271	4.39376	-1.29437	-3.21023	1.92767	TRUE	0.190823	1	dephospho-CoA kinase, putative (DPCK)
PFIT_0208700	99.7939	43.1636	79.9694	61.107	71.0085	124.081	116.43	82.8331	107.781	57.7178	58.7952	0	38.8377	6.15077	0.595799	-1.13147	3.09898	TRUE	0.190941	1	conserved protein, unknown function
PFIT_1010700.2	1.0183	0.731586	0.787101	1.27306	0.952514	7.0355	46.5719	10.5424	21.3833	1.67298	1.27816	0	0.983712	-0.0608437	4.41117	-3.88142	0.61007	TRUE	0.190981	1	conserved Plasmodium protein, unknown function
PFIT_1367900	133.398	108.275	135.224	131.267	127.041	230.892	209.573	216.872	219.113	126.728	138.041	77.9852	114.251	6.98987	0.789264	-0.84573	0.474133	TRUE	0.191262	1	conserved Plasmodium protein, unknown function
PFIT_0701300	1049.87	7797.97	1455.03	1322.15	2906.26	2401.66	1641.66	1564.79	1869.37	2593.54	2906.53	11268.9	5589.64	11.5049	-0.636135	1.57645	4.58487	TRUE	0.191268	1	conserved Plasmodium protein, unknown function
PFIT_bin00500	90.6291	420.662	163.402	168.752	210.861	198.913	151.359	179.221	176.497	217.906	251.158	935.823	468.295	7.71925	-0.250129	1.34751	3.71967	TRUE	0.191528	1	rifin (RIF)
PFIT_0318900	365.062	268.492	235.186	237.497	276.559	391.43	407.504	335.85	378.261	262.24	250.519	155.97	222.91	8.1107	0.447629	-0.677042	1.37729	TRUE	0.192492	1	conserved protein, unknown function
PFIT_1358500	1123.19	1188.1	1243.15	1224.69	1194.78	1785.1	1455.37	1647.63	1629.36	1022.19	1113.27	1403.73	1179.73	10.2226	0.450867	-0.494903	0.746937	TRUE	0.192527	1	rRNA associated RNA binding protein, putative
PFIT_0205400	187.368	105.348	185.598	222.645	175.24	165.654	197.93	189.763	184.449	112.508	118.229	38.9926	89.91	7.45482	0.0649941	-0.843556	2.14924	TRUE	0.192595	1	iron-sulfur assembly protein, putative
PFIT_0524800	48.3695	5.85269	5.35228	10.0431	17.4044	0	0	0	0	0.83649	1.91723	0	0.917908	4.12006	-33.6907	29.9318	1.04027	TRUE	0.193001	1	conserved protein, unknown function, putative
PF_apicoplast_genome_104600	22.4027	1.46317	3.46324	3.67774	7.75172	3.19796	0	0	1.06599	0	2.55631	77.9852	26.8472	2.95214	-2.44598	3.88657	5.90567	TRUE	0.193196	1	RNA polymerase beta subunit, putative
PFIT_0204300	4.07322	2.19476	4.88002	3.53629	3.67107	0.639591	0	0	0.213197	2.50947	0.639078	38.9926	14.0471	1.87986	-3.45154	4.86016	1.84735	TRUE	0.193486	1	conserved Plasmodium protein, unknown function
PFIT_0506200	57.0251	19.7528	67.5332	80.9102	56.3053	63.9591	81.5008	66.2665	70.5754	25.0947	25.5631	38.9926	29.8835	5.81907	0.306245	-1.36249	1.7093	TRUE	0.194143	1	transcription initiation factor TFiid, TATA-binding protein
PFIT_1353800	214.353	114.127	202.127	184.736	178.836	170.131	163.002	140.063	157.732	107.071	99.6962	0	68.9223	7.48349	-0.184491	-0.863458	4.58186	TRUE	0.194305	1	60S ribosomal protein L7-2, putative
PFIT_0822900	1472.47	1866.27	1617.49	1604.2	1640.11	979.214	1175.94	1349.43	1168.19	1579.29	1710.81	1598.7	1629.6	10.6795	-0.49031	0.483057	0.888093	TRUE	0.194571	1	Snf2-related CBP activator, putative
PFIT_0506100	185.331	101.69	223.537	228.303	184.715	221.938	221.216	227.414	223.523	163.534	134.845	38.9926	112.457	7.53128	0.273756	-0.792597	3.28341	TRUE	0.194643	1	60S ribosomal subunit protein L24-2, putative
PFIT_1002500	61.0983	38.774	63.4403	53.893	54.3014	63.3195	93.1437	78.3149	78.2594	38.0603	35.1493	0	24.4032	5.7642	0.507526	-1.30295	1.73064	TRUE	0.195129	1	conserved Plasmodium protein, unknown function
PFIT_0629500	390.52	179.97	170.801	137.349	219.66	373.521	256.145	263.56	297.742	203.685	191.084	116.978	170.582	7.77768	0.452012	-0.724768	4.33731	TRUE	0.195195	1	conserved Plasmodium protein, unknown function
PFIT_1012100	701.612	479.92	933.029	917.313	757.969	881.996	1304.01	1400.63	1195.55	775.844	704.903	1091.79	857.514	9.56706	0.652227	-0.520129	4.47237	TRUE	0.195567	1	GMP synthetase
PFIT_1230500	259.159	519.426	329.638	412.331	380.138	185.481	197.93	250.005	211.139	311.593	394.95	272.948	326.497	8.56983	-0.842323	0.6599	2.21244	TRUE	0.195788	1	conserved Plasmodium protein, unknown function
PFIT_0803000	4.58237	8.04744	10.7046	12.7306	9.01625	19.1877	46.5719	18.0727	27.9441	4.18245	5.11262	0	3.09836	3.17672	1.5779	-2.68154	0.691355	TRUE	0.195835	1	acyl-CoA synthetase, pseudogene
PFIT_1361400	1029.51	744.023	1061.8	1050.84	971.543	812.281	1059.51	1111.47	994.42	776.681	783.51	428.919	663.036	9.92453	0.0296678	-0.517643	2.686	TRUE	0.196022	1	calpain
PFIT_0520400	126.779	81.206	107.361	102.552	104.474	152.862	93.1437	93.3755	113.127	65.2462	68.3813	0	44.5425	6.70746	0.133706	-1.02415	3.10513	TRUE	0.196252	1	conserved Plasmodium protein, unknown function
PFIT_0918300	188.896	98.7641	161.67	99.7233	137.263	187.4	116.43	224.402	176.077	96.1963	90.7491	116.978	101.308	7.10102	0.387427	-0.880307	1.89889	TRUE	0.196382	1	50S ribosomal protein L3, apicoplast, putative
PFIT_0832200	61.0983	35.1161	42.0312	42.4354	45.1703	140.07	93.1437	120.484	117.9	60.2273	53.0435	38.9926	50.7545	5.49733	1.40078	-1.15247	0.588859	TRUE	0.196397	1	U6 snRNA-associated Sm-like protein LSm8, putative
PFIT_bin08500	4.07322	0.731586	0.629681	0.282903	1.42935	14.071	0	19.5787	11.2166	0.418245	0	0	0.139415	0.501807	3.03915	-5.75958	1.61109	TRUE	0.197155	1	Plasmodium RNA of unkown function RUF6-10
PFIT_0527900	46.842	61.4532	131.131	127.872	91.8246	98.497	291.074	149.1	179.557	104.143	100.335	38.9926	81.157	6.52525	0.911391	-0.929811	4.82151	TRUE	0.197172	1	conserved Plasmodium membrane protein, unknown function
PFIT_1415600	548.866	606.485	558.527	567.362	570.31	443.237	489.005	587.362	506.534	708.507	731.105	818.845	752.819	9.15548	-0.16944	0.556166	0.455207	TRUE	0.197203	1	RNA guanylyltransferase
PFIT_0605200	10.183	0.731586	6.45423	5.65806	5.75673	13.4314	34.9289	31.6272	26.6625	5.85543	1.91723	0	2.59089	2.53047	2.18342	-2.8869	1.52983	TRUE	0.197374	1	conserved Plasmodium protein, unknown function
PFIT_0207700	605.382	722.807	478.4	384.324	547.728	441.957	465.719	423.202	443.626	564.212	559.832	935.823	686.623	9.09614	-0.306754	0.570964	2.96264	TRUE	0.197647	1	conserved Plasmodium protein, unknown function
PFIT_1149400	5965.23	2604.44	8002.45	11058.4	6907.63	559.003	1350.58	1481.96	1130.52	1445.04	2087.87	3158.4	2230.44	12.754	-2.61381	0.974389	4.55937	TRUE	0.197663	1	ring-infected erythrocyte surface antigen, pseudogene
PFIT_0922200	2365.01	2777.83	3157.38	3290.16	2897.6	1595.14	2340.24	2641.62	2192.33	2758.74	3095.05	3158.4	3004.07	11.5008	-0.404811	0.453356	2.40905	TRUE	0.197692	1	ubiquitin-like protein, putative
PFIT_0113100	35.6407	119.248	27.7059	26.31	52.2263	272.466	23.2859	12.0484	102.6	14.6386	14.6988	38.9926	22.7767	5.70451	0.997142	-2.41051	3.70091	TRUE	0.19782	1	Plasmodium exported protein, unknown function, pseudogene
PFIT_0214700	477.076	206.307	579.778	868.229	532.848	330.669	535.576	460.853	442.366	289.844	255.631	272.948	272.808	9.05907	-0.283173	-0.684128	6.04596	TRUE	0.198162	1	acyl-CoA synthetase
PFIT_1341300	596.727	1113.47	748.69	638.795	774.421	913.336	1536.87	1528.65	1326.28	914.284	995.684	857.838	922.602	9.5962	0.770692	-0.506848	4.04181	TRUE	0.198243	1	aconitate hydratase
PFIT_0306000	304.982	180.702	314.998	363.813	291.124	334.506	419.147	346.393	366.682	228.78	245.406	194.963	223.05	8.18695	0.320961	-0.671589	1.73689	TRUE	0.198312	1	conserved Plasmodium protein, unknown function
PFIT_1404500	33.0949	4.38951	3.9355	8.06273	12.3707	5.11673	11.643	6.02422	7.59464	0.83649	0	0	0.27883	3.62718	-0.779707	-4.07317	1.70247	TRUE	0.198501	1	selenoprotein (Sel1)
PFIT_0616800	4598.66	2458.86	2510.38	4632.54	3550.11	1375.12	1583.44	1622.02	1526.86	1653.74	1971.56	3197.39	2274.23	11.7937	-1.21847	0.5514	4.89294	TRUE	0.198574	1	histone H3 variant, putative
PFIT_1010200	382.373	408.225	418.108	314.305	380.753	732.332	768.436	783.149	761.305	543.3	562.389	389.926	498.538	8.57238	0.99936	-0.56713	0.812522	TRUE	0.198643	1	dolichyl-phosphate-mannose protein mannosyltransferase, putative
PFIT_1231200	246.43	185.091	193.627	342.454	241.9	118.324	104.787	182.233	135.115	203.685	193.641	350.934	249.42	7.91923	-0.814026	0.752426	2.69032	TRUE	0.198914	1	amino acid transporter, putative
PFIT_1234500	1215.35	1495.36	1529.02	1600.52	1460.06	1374.48	1432.08	1584.37	1463.65	1610.66	1750.43	2885.45	2082.18	10.5119	0.00395048	0.474272	2.61357	TRUE	0.198963	1	Splicing factor 3B subunit 3, putative
PFIT_0701200	1418.5	1219.55	2145.32	2471.58	1813.74	873.042	1467.01	1466.9	1268.98	1198.27	1520.37	3977.25	2231.96	10.825	-0.518102	0.793197	5.03181	TRUE	0.198971	1	sporozoite threonine and asparagine-rich protein (STARP)
PFIT_1139800	1559.53	2653.46	2173.66	1916.67	2075.83	1890.63	2235.45	2284.69	2136.92	2965.36	2958.29	2846.46	2923.37	11.0193	0.0405783	0.455237	1.9423	TRUE	0.199678	1	RNA binding protein, putative
PFIT_1018000	127.288	113.396	159.152	194.213	148.512	111.928	197.93	197.293	169.051	88.2497	115.673	38.9926	80.9718	7.21605	0.167249	-0.871643	2.13472	TRUE	0.200083	1	PHF5-like protein, putative
PFIT_0921100.1	45.3146	27.0687	26.604	23.3395	30.5817	76.7509	93.1437	55.7241	75.2062	28.0224	22.3677	38.9926	29.7943	4.93284	1.28123	-1.44696	0.668409	TRUE	0.200668	1	ubiquitin conjugating enzyme, putative
PFIT_1466500	96.739	115.591	166.865	152.626	132.955	138.791	139.716	155.124	144.544	93.6869	74.133	38.9926	68.9375	7.05627	0.121708	-0.918687	1.12952	TRUE	0.200798	1	conserved Plasmodium protein, unknown function
PFIT_1118100	72.8088	13.9001	44.2351	38.6163	42.3901	88.2636	128.073	91.8694	102.735	53.5354	51.1262	0	34.8872	5.40758	1.25557	-1.21256	4.15379	TRUE	0.200953	1	conserved Plasmodium protein, unknown function
PFIT_0832400	14.2563	2.92634	5.19486	8.20419	7.64542	0	0	0	0	2.50947	3.83447	0	2.11465	2.9349	-33.9483	32.441	0.296799	TRUE	0.20137	1	conserved Plasmodium protein, unknown function
PFIT_0827300	246.939	238.497	120.584	121.224	181.811	689.479	116.43	78.3149	294.741	116.272	107.365	77.9852	100.541	7.50565	0.709771	-1.53055	3.48483	TRUE	0.201687	1	nucleoside transporter 2
PFIT_1143300	1948.02	12679.1	2807.59	3160.87	5148.9	1694.92	1548.51	1210.87	1484.77	2052.33	2048.24	9514.2	4538.26	12.33	-1.79408	1.60788	3.76388	TRUE	0.201743	1	60S ribosomal protein L35ae, putative
PFIT_1248700	2083.96	1632.17	1870.15	2221.78	1952.01	2326.19	2386.81	2140.11	2284.37	1402.38	1297.33	2417.54	1705.75	10.9309	0.225694	-0.465348	3.04763	TRUE	0.201831	1	bax inhibitor 1, putative
PFIT_1443700	49.3878	114.859	47.0686	33.9484	61.3159	72.9134	23.2859	24.0969	40.0987	88.6679	88.8318	116.978	98.1592	5.93309	-0.524862	1.15995	3.34844	TRUE	0.201857	1	protein prenyltransferase alpha subunit, putative
PFIT_1328400	951.097	861.808	375.447	477.965	666.579	1822.83	547.219	453.323	941.126	537.863	509.984	350.934	466.26	9.38022	0.503997	-0.999101	4.47125	TRUE	0.202088	1	myosin C
PFIT_1415300	3441.36	5244.01	3448.76	3064.83	3799.74	5295.17	3725.75	3438.33	4153.08	3436.3	3948.22	1637.69	3007.4	11.8915	0.130247	-0.437788	7.69561	TRUE	0.202544	1	60S ribosomal protein L10, putative
PFIT_0925900	224.027	618.921	194.571	212.177	312.424	445.795	547.219	359.947	450.987	668.774	616.071	740.86	675.235	8.28342	0.518368	0.58208	8.09085	TRUE	0.203151	1	conserved Plasmodium protein, unknown function
PFIT_0303200	182.277	166.802	205.748	173.137	181.991	189.959	302.717	192.775	228.484	152.241	150.183	38.9926	113.806	7.50811	0.300439	-0.779049	2.31209	TRUE	0.203276	1	DNA-directed RNA polymerase subunit I, putative
PFIT_1433700	186.859	191.675	152.698	128.579	164.953	199.552	209.573	221.39	210.172	147.64	129.733	38.9926	105.455	7.36467	0.350568	-0.801233	1.86003	TRUE	0.20329	1	RNA methyltransferase, putative
PFIT_bin06700	0.509152	2.19476	0.944521	1.27306	1.23037	15.9898	0	1.50606	5.83194	0	0	0	0	0.293662	2.3154	-33.6577	0.604902	TRUE	0.20338	1	rifin (RIF)
PFIT_1354400	249.485	125.833	325.86	316.568	254.436	191.877	209.573	253.017	218.156	153.496	146.349	38.9926	112.946	7.99312	-0.221571	-0.744396	4.24215	TRUE	0.203474	1	histone-lysine N-methyltransferase, putative
PFIT_0304800	117.105	155.828	197.72	187.423	164.519	198.913	93.1437	156.63	149.562	92.0139	110.56	0	67.5248	7.36311	-0.101212	-0.860017	5.00935	TRUE	0.203719	1	conserved Plasmodium protein, unknown function
PFIT_1214300	21.3844	8.77903	14.6401	6.08241	12.7215	35.8171	93.1437	36.1453	55.0354	21.7487	13.4206	0	11.7231	3.6675	2.06481	-1.81213	2.00162	TRUE	0.204182	1	conserved Plasmodium protein, unknown function
PFIT_0911200	11.7105	0	2.20388	4.24354	4.53948	0	11.643	0	3.88099	0	0	0	0	2.18265	-0.520076	-31.2685	2.71671	TRUE	0.204233	1	phosphatidylinositol N-acetylglucosaminyltransferase, putative
PFIT_0936100	1859.93	748.412	2453.08	3184.78	2061.55	682.444	1699.87	1611.48	1331.27	758.278	860.199	701.867	773.448	11.0098	-0.635729	-0.771313	5.88273	TRUE	0.20439	1	gametocytogenesis-implicated protein
PFIT_1004200	70.263	57.7953	22.3537	36.7774	46.7973	21.7461	0	9.03633	10.2608	38.8968	34.5102	38.9926	37.4665	5.54575	-1.92635	1.59586	2.74669	TRUE	0.205015	1	conserved Plasmodium membrane protein, unknown function
PFIT_0827900	325.858	201.918	218.814	255.886	250.619	129.197	139.716	117.472	128.795	184.028	193.641	311.941	229.87	7.96939	-0.972061	0.751866	1.28282	TRUE	0.205073	1	conserved Plasmodium protein, unknown function
PFIT_1124400	2277.44	2185.98	2264.33	2116.68	2211.11	2220.02	2747.74	2722.95	2563.57	2150.2	1945.35	1442.73	1846.09	11.1105	0.211648	-0.450916	1.16407	TRUE	0.206787	1	conserved Plasmodium protein, unknown function
PFIT_1023100	5.09152	3.65793	1.41678	2.97048	3.28418	0.639591	0	0	0.213197	1.67298	0.639078	38.9926	13.7682	1.71009	-3.28871	4.82265	1.99942	TRUE	0.206907	1	conserved Plasmodium protein, unknown function
PFIT_0833100	414.959	667.938	1023.7	933.155	759.939	2708.03	1653.3	1070.81	1810.71	1310.36	1409.81	623.882	1114.68	9.5703	1.25378	-0.669553	6.09999	TRUE	0.207215	1	unspecified product
PFIT_1010700.1	26.9851	17.5581	10.862	9.9016	16.3267	23.6649	46.5719	31.6272	33.9546	6.69192	10.2252	0	5.63906	4.02535	1.02812	-2.14342	0.947582	TRUE	0.207273	1	conserved Plasmodium protein, unknown function
PFIT_1240900	0.509152	0.731586	3.9355	2.97048	2.03668	2.55836	11.643	1.50606	5.23579	0	0	0	0	1.0355	1.25664	-34.7835	0.406215	TRUE	0.208209	1	rifin, pseudogene
PFIT_1353600	441.435	732.317	630.94	645.585	612.569	337.704	489.005	379.526	402.078	309.92	310.592	77.9852	232.832	9.25868	-0.625105	-0.587758	4.60629	TRUE	0.208221	1	V-type ATPase, putative
PFIT_1304500	1317.69	1885.3	1625.52	1421.02	1562.38	1288.78	1257.44	1141.59	1229.27	1856.59	1807.95	1364.74	1676.43	10.6094	-0.346509	0.466685	1.38518	TRUE	0.208448	1	conserved Plasmodium protein, unknown function
PFIT_1012900	80.4461	56.3321	111.611	169.035	104.356	13.4314	34.9289	81.327	43.2291	75.2841	93.9445	116.978	95.4021	6.7083	-1.25657	1.05676	5.11698	TRUE	0.209005	1	conserved Plasmodium protein, unknown function
PFIT_1400400	3.05491	18.2896	5.5097	5.94096	8.19881	52.4465	0	6.02422	19.4902	4.18245	1.27816	0	1.8202	3.02831	1.33555	-3.02447	2.89351	TRUE	0.209313	1	rifin (RIF)
PFIT_0723900	872.178	883.024	1577.98	4549.93	1970.78	3148.07	1047.87	875.018	1690.32	12060.1	2277.03	2183.59	5506.91	10.9446	-0.220515	1.70453	4.02582	TRUE	0.210187	1	18S ribosomal RNA
PFIT_0914800	1604.85	1079.82	2097.47	2024.74	1701.72	1730.09	2060.8	2253.06	2014.65	1401.12	1450.71	1559.7	1470.51	10.7333	0.242102	-0.460341	3.2783	TRUE	0.210216	1	transporter, putative
PFIT_0500900	32.5858	94.3745	40.457	44.1329	52.8875	552.607	0	4.51817	185.708	7.94665	10.8643	38.9926	19.2679	5.72434	1.81971	-3.48731	4.17372	TRUE	0.210474	1	erythrocyte membrane protein 2
PFIT_1004000	207.225	662.085	137.428	120.941	281.92	301.247	116.43	111.448	176.375	350.489	435.851	272.948	353.096	8.1371	-0.651603	1.00133	6.4216	TRUE	0.21069	1	RNA binding protein, putative
PFIT_1149600	77.9003	346.772	102.008	109.201	158.97	684.362	34.9289	21.0848	246.792	50.6076	36.4274	77.9852	55.0068	7.31204	0.644936	-2.2356	4.23568	TRUE	0.210703	1	Plasmodium exported protein, unknown function
Pf_M7661101000	267.814	131.685	7.55617	25.3198	108.094	17.269	0	0	5.75632	54.7901	35.1493	0	29.9798	6.75509	-3.97943	2.30942	7.55271	TRUE	0.211215	1	unspecified product
PFIT_0830700	1004.05	1360.75	845.661	683.069	973.382	642.149	861.579	905.14	802.956	1015.08	1149.7	1247.76	1137.52	9.926	-0.281718	0.494814	3.26591	TRUE	0.211286	1	SET domain protein, putative
PFIT_0723500	277.488	408.225	287.449	256.31	307.368	280.141	314.36	387.056	327.186	452.959	588.591	428.919	490.156	8.26262	0.0933646	0.60343	1.56403	TRUE	0.2114	1	conserved Plasmodium protein, unknown function
PFIT_0719800	3177.11	4221.25	3135.49	2673.01	3301.72	5472.98	3690.82	3637.12	4266.98	3590.21	3550.08	2261.57	3133.96	11.6888	0.37233	-0.429748	4.0688	TRUE	0.212277	1	40S ribosomal protein S5, putative
PFIT_1360900	253.049	29.995	41.2441	39.8893	91.0443	88.9032	11.643	10.5424	37.0295	7.11016	8.94709	0	5.35242	6.50805	-1.25489	-2.44646	3.17296	TRUE	0.212297	1	proliferating cell nuclear antigen
PFIT_1456300	45.3146	20.4844	60.6067	54.4588	45.2161	58.8424	34.9289	25.6029	39.7914	16.3116	14.0597	0	10.1238	5.50145	-0.168637	-1.57914	1.67248	TRUE	0.213236	1	protein phosphatase, putative
PFIT_1443600	440.417	374.572	155.374	194.637	291.25	605.053	209.573	147.593	320.74	186.537	168.717	155.97	170.408	8.18488	0.157439	-0.911362	5.28713	TRUE	0.213302	1	conserved Plasmodium protein, unknown function
PFIT_1409600	4066.09	7494.36	4702.45	4343.27	5151.54	5217.78	5227.69	5546.8	5330.76	6127.71	7107.19	8227.44	7154.11	12.3306	0.0496966	0.419577	3.6322	TRUE	0.213375	1	40S ribosomal protein S8e, putative
PFIT_bin03400	1.0183	2.19476	1.73162	1.69742	1.66053	15.3502	0	0	5.11673	0	0	0	0	0.730865	1.69743	-33.4769	1.04538	TRUE	0.21367	1	rifin (RIF)
PFIT_1302200	64.1532	79.0112	25.9743	25.8856	48.7561	142.629	139.716	158.136	146.827	70.6834	54.9607	116.978	80.874	5.59876	1.60253	-1.02216	3.02143	TRUE	0.213691	1	conserved Plasmodium protein, unknown function
PFIT_0537600	12.7288	35.1161	17.3162	12.5892	19.4376	20.4669	0	7.53028	9.3324	25.9312	30.6757	77.9852	44.8641	4.2757	-0.817789	1.8349	2.76622	TRUE	0.214278	1	B_ITvar25 - erythrocyte membrane protein 1, PfEMP1, putative
PFIT_1010100	656.807	1007.39	566.87	412.473	660.886	543.013	686.935	765.076	665.008	845.273	1027	974.815	949.029	9.36679	0.00746227	0.51217	4.3877	TRUE	0.214406	1	eukaryotic translation initiation factor 2 beta subunit, putative
PFIT_1353700	215.881	313.85	165.606	130.135	206.368	367.125	232.859	239.463	279.816	170.226	184.054	155.97	170.084	7.68636	0.456528	-0.708225	2.76836	TRUE	0.215779	1	adenylosuccinate synthetase
PFIT_1323700	67.7173	14.6317	9.28779	14.1451	26.4455	19.1877	0	6.02422	8.40399	1.25473	1.91723	0	1.05732	4.72307	-1.47062	-2.65933	2.62058	TRUE	0.216114	1	DEAD box helicase, putative
PFIT_1114300	137.98	156.559	159.152	204.963	164.664	289.735	267.788	251.511	269.678	179.427	168.078	116.978	154.827	7.36425	0.711879	-0.730484	0.67404	TRUE	0.217522	1	GTP binding protein, putative
PFIT_0807000	1124.72	1692.16	1095.33	1138.54	1262.69	1038.06	1012.94	1060.26	1037.09	1394.85	1594.5	1286.76	1425.37	10.3018	-0.282469	0.468447	1.62018	TRUE	0.217652	1	cactin homolog, putative
PFIT_1117000.1	90.12	79.7428	115.074	83.1735	92.0276	175.888	174.644	161.148	170.56	101.634	106.087	38.9926	82.2377	6.52497	0.887584	-0.887285	0.993555	TRUE	0.217862	1	SNO glutamine amidotransferase family protein (PDX2)
PFIT_1245500	10.183	14.6317	7.87101	7.92128	10.1518	12.1522	23.2859	6.02422	13.8208	2.09122	0.639078	0	0.910101	3.34099	0.382738	-3.33786	0.54631	TRUE	0.218574	1	ubiquitin conjugating enzyme E2, putative
PFIT_0807700	626.767	339.456	405.199	454.484	456.476	545.571	442.433	533.144	507.049	381.858	364.914	233.956	326.909	8.83448	0.159677	-0.572272	2.2044	TRUE	0.218604	1	GTPase activator, putative
PFIT_1463600	1621.14	1080.55	1964.13	2341.16	1751.75	766.23	954.723	1039.18	920.044	1186.14	1248.76	1403.73	1279.55	10.7751	-0.932267	0.466365	3.86828	TRUE	0.218643	1	conserved Plasmodium protein, unknown function
PFIT_0416100	64.6624	16.8265	15.8994	18.3887	28.9442	44.1318	0	3.01211	15.7146	4.18245	3.83447	0	2.67231	4.85376	-0.73442	-2.2216	4.24155	TRUE	0.21898	1	memo-like protein
PFIT_1310900	106.413	105.348	108.935	102.269	105.741	191.238	186.287	132.533	170.019	92.0139	81.1629	116.978	96.7182	6.72439	0.678461	-0.880096	0.395614	TRUE	0.219173	1	cytochrome c2 precursor, putative
PFIT_1115500	1704.64	1090.79	1790.97	2062.22	1662.16	1177.49	1362.23	1542.2	1360.64	1057.74	1090.27	740.86	962.956	10.6993	-0.289683	-0.463427	3.25964	TRUE	0.219219	1	serine/threonine protein kinase, putative
PFIT_1344200	35.6407	22.6792	51.0041	39.1821	37.1265	49.8881	93.1437	48.1938	63.7419	22.5852	17.8942	38.9926	26.4907	5.21741	0.733032	-1.43996	0.996469	TRUE	0.219489	1	conserved Plasmodium protein, unknown function
PFIT_1219300	1141.52	1043.97	1005.76	863.561	1013.7	1453.15	1397.16	1262.07	1370.79	1174.85	1062.79	623.882	953.84	9.98519	0.435147	-0.472688	2.10401	TRUE	0.21986	1	aminophospholipid-transporting P-ATPase
PFIT_1429100	641.023	478.457	297.209	244.004	415.173	592.901	489.005	561.759	547.888	414.481	407.732	233.956	352.056	8.6958	0.408494	-0.567321	5.0953	TRUE	0.219967	1	conserved protein, unknown function
PFIT_1111900	46.842	13.1685	11.0194	12.7306	20.9402	19.8273	0	7.53028	9.1192	1.67298	1.27816	0	0.983712	4.38665	-1.04462	-2.84372	1.87416	TRUE	0.220021	1	replication factor C subunit 5, putative
PFIT_1349400	103.358	77.5481	155.689	155.455	123.012	191.877	221.216	189.763	200.952	133.42	128.455	38.9926	100.289	6.9455	0.697151	-0.810912	2.43953	TRUE	0.220549	1	small nuclear ribonucleoprotein E, putative
PFIT_0924500	981.646	668.669	998.516	1592.74	1060.39	508.475	780.079	828.331	705.628	549.156	550.885	272.948	457.663	10.051	-0.594938	-0.534885	5.55869	TRUE	0.220597	1	conserved Plasmodium protein, unknown function
PFIT_0310400	799.878	798.892	749.162	583.346	732.82	1030.38	908.151	944.297	960.943	809.722	746.443	389.926	648.697	9.51693	0.393967	-0.498991	2.44307	TRUE	0.220831	1	DEAD box helicase, putative
PFIT_1334200	24.4393	2.92634	6.61165	10.4674	11.1112	0	0	0	0	0.83649	2.55631	0	1.13093	3.47393	-34.4873	31.6295	0.540906	TRUE	0.221107	1	MSP7-like protein
PFIT_0723800	859.449	929.845	1582.07	4555.16	1981.63	3052.13	1199.23	805.74	1685.7	11991.5	2310.91	1910.64	5404.35	10.9525	-0.232619	1.68169	3.96084	TRUE	0.221535	1	18S ribosomal RNA
PFIT_0323600	263.232	255.323	197.09	223.776	234.855	161.817	209.573	168.678	180.023	191.138	273.525	467.911	310.858	7.87489	-0.403013	0.687824	2.11604	TRUE	0.222071	1	survival of motor neuron (SMN)-like protein
PFIT_1346700	5817.58	6993.96	7062.97	7361.84	6809.09	5598.34	7195.35	7176.36	6656.68	5683.53	5699.94	3509.34	4964.27	12.7333	-0.033538	-0.409708	2.59851	TRUE	0.222979	1	DNA/RNA-binding protein Alba 4 (ALBA4)
PFIT_0717900	1362.49	2406.92	1328	1056.93	1538.58	2212.35	2212.16	2551.26	2325.26	2533.73	2693.71	6511.77	3913.07	10.5871	0.596405	0.738563	3.84757	TRUE	0.223024	1	40S ribosomal protein S10, putative
PFIT_1120600	118.633	62.1848	137.27	145.836	115.981	135.593	93.1437	176.209	134.982	80.303	97.1399	0	59.1476	6.86008	0.243324	-0.897535	4.821	TRUE	0.223099	1	alternative splicing factor ASF-1, putative
PFIT_1237600	583.489	679.643	1262.04	2536.08	1265.31	251.999	337.646	325.308	304.984	620.676	623.74	701.867	648.761	10.3055	-2.05637	1.08839	2.67613	TRUE	0.223696	1	conserved Plasmodium protein, unknown function
PFIT_1223200	1641	1223.94	1672.43	1609.15	1536.63	1104.57	884.865	935.261	974.9	1581.38	1483.3	857.838	1307.51	10.5858	-0.651733	0.458642	2.62502	TRUE	0.223807	1	conserved Plasmodium protein, unknown function
PFIT_0614400	1109.44	1281.74	1407.18	1450.3	1312.17	783.499	838.293	757.546	793.113	1235.5	1195.08	779.852	1070.14	10.3579	-0.729735	0.471488	1.4233	TRUE	0.22415	1	ribonuclease, putative
PFIT_0423100	406.813	384.814	467.538	525.917	446.27	257.116	302.717	475.914	345.249	343.379	370.026	2066.61	926.671	8.80188	-0.368843	1.39555	2.7395	TRUE	0.224192	1	Plasmodium exported protein (PHISTa), unknown function
PFIT_0401900	76.882	234.107	196.933	330.714	209.659	64.5987	104.787	96.3876	88.591	130.492	186.611	116.978	144.694	7.71299	-1.2784	0.795209	4.63584	TRUE	0.224412	1	conserved Plasmodium protein, unknown function
PFIT_0732200	29.5308	66.5743	22.5111	15.7011	33.5793	143.268	23.2859	28.6151	65.0565	35.5508	21.0896	0	18.8801	5.06354	1.01053	-1.49678	4.4628	TRUE	0.224449	1	Plasmodium exported protein, unknown function
PFIT_1208300	44.2963	30.7266	18.4182	12.0234	26.3661	56.9236	104.787	46.6877	69.466	37.642	21.7287	0	19.7902	4.71501	1.36294	-1.42182	2.80535	TRUE	0.224539	1	conserved Plasmodium protein, unknown function
PFIT_0617900.2	320.766	351.893	315.47	286.439	318.642	223.857	291.074	301.211	272.047	400.26	437.768	389.926	409.318	8.31535	-0.235994	0.607122	0.47831	TRUE	0.224917	1	conserved Plasmodium protein, unknown function
PFIT_0529200	247.448	715.491	240.223	232.122	358.821	1625.2	116.43	115.966	619.199	150.568	109.921	233.956	164.815	8.48684	0.79184	-1.94028	3.60017	TRUE	0.225052	1	zinc finger protein, putative
PFIT_1456400.1	12.2197	2.19476	3.46324	3.53629	5.35349	6.39591	0	0	2.13197	0	0	0	0	2.41969	-1.15519	-32.3131	1.09013	TRUE	0.225118	1	methyltransferase, putative
PFIT_0900150	12.7288	29.995	37.466	26.8758	26.7664	50.5277	116.43	90.3633	85.7736	43.4975	38.3447	0	27.2807	4.74453	1.64904	-1.29607	2.72458	TRUE	0.225344	1	rifin (RIF)
PFIT_0719200	351.315	338.724	459.667	466.083	403.947	282.699	174.644	222.896	226.747	383.531	388.559	233.956	335.349	8.6588	-0.806734	0.603629	1.75877	TRUE	0.226137	1	conserved Plasmodium membrane protein, unknown function
PFIT_0415800	152.746	24.1423	23.1408	22.9151	55.736	47.9693	0	0	15.9898	2.92771	3.19539	0	2.04103	5.79975	-1.68793	-2.61026	6.10316	TRUE	0.226209	1	bifunctional dihydrofolate reductase-thymidylate synthase
PFIT_1214500	82.4827	35.8477	17.1588	18.5301	38.5048	101.055	34.9289	15.0606	50.3483	22.5852	20.4505	0	14.3452	5.26306	0.427421	-1.46846	4.63657	TRUE	0.22626	1	conserved Plasmodium membrane protein, unknown function
PFIT_0400900	130.343	92.1798	148.132	393.094	190.937	12.1522	34.9289	19.5787	22.2199	45.5887	49.8481	77.9852	57.8073	7.57802	-3.24001	1.41498	2.42443	TRUE	0.226292	1	surface-associated interspersed protein 4.1 (SURFIN 4.1) (SURF4.1)
PFIT_1026100	1164.94	564.053	847.078	2383.88	1239.99	88.9032	151.359	177.715	139.325	237.981	289.502	467.911	331.798	10.2763	-3.15968	1.22649	2.39353	TRUE	0.226305	1	conserved Plasmodium protein, unknown function
PFIT_1015900	2802.88	3459.67	2647.02	2804.7	2928.57	4803.97	3830.54	3287.72	3974.07	4182.87	4328.48	10021.1	6177.48	11.5159	0.440829	0.626336	3.33608	TRUE	0.22632	1	serine/threonine protein kinase, FIKK family
PFIT_1150600	5.09152	13.1685	4.25034	6.78967	7.32502	65.2383	0	4.51817	23.2522	4.60069	3.19539	0	2.59869	2.86693	1.74338	-2.79355	2.87186	TRUE	0.226715	1	rifin (RIF)
PFIT_0204000	1050.38	811.328	1175.3	948.715	996.431	1027.18	675.292	766.582	823.019	721.473	710.016	194.963	542.15	9.96091	-0.266246	-0.487853	6.38494	TRUE	0.227533	1	hexose transporter
PFIT_0422200	31.5675	49.0162	32.4285	30.695	35.9268	164.375	23.2859	18.0727	68.5778	29.2771	26.2022	0	18.4931	5.16551	0.97743	-1.61674	3.65929	TRUE	0.227747	1	Plasmodium exported protein (PHISTc), unknown function
PFIT_1429700	437.871	182.165	606.225	862.713	522.243	94.6595	256.145	304.223	218.343	283.988	299.728	623.882	402.533	9.02959	-1.27446	0.823794	7.26207	TRUE	0.227941	1	protein kinase, putative
PFIT_1477300	659.862	2254.02	425.034	443.167	945.52	3964.19	1781.37	1710.88	2485.48	1555.45	1499.28	1091.79	1382.17	9.88419	1.39702	-0.840749	7.71761	TRUE	0.22842	1	Plasmodium exported protein (PHISTb), unknown function
PFIT_0813500	2341.08	2086.48	2356.26	2576.54	2340.09	3569.56	2980.6	2966.93	3172.36	2350.96	2334.55	2417.54	2367.68	11.1925	0.440114	-0.425009	0.525428	TRUE	0.22848	1	RNA helicase, putative
PFIT_1122300	22.4027	2.92634	4.40776	7.92128	9.41452	0	0	0	0	1.25473	2.55631	0	1.27035	3.23437	-34.2477	31.7754	0.470325	TRUE	0.228815	1	conserved Plasmodium protein, unknown function
PFIT_0917800	108.449	57.7953	100.434	101.704	92.0956	140.71	128.073	156.63	141.804	97.8693	69.0204	38.9926	68.6275	6.52671	0.628894	-0.911231	1.26552	TRUE	0.229861	1	XPA binding protein 1, putative
PFIT_0104100	395.611	416.272	441.091	413.038	416.503	388.871	465.719	402.117	418.902	606.873	571.975	662.875	613.908	8.7023	-0.000844656	0.546731	0.233575	TRUE	0.229883	1	conserved Plasmodium protein, unknown function
PFIT_1241900	86.5559	14.6317	21.4091	22.3493	36.2365	31.34	11.643	4.51817	15.8337	5.43718	3.19539	0	2.87752	5.17834	-1.13753	-2.02525	2.77828	TRUE	0.229954	1	replication factor C subunit 4, putative
PFIT_1339800	496.424	670.864	455.102	430.295	513.171	1001.6	745.15	661.158	802.636	668.355	623.101	311.941	534.466	9.00234	0.65061	-0.511995	3.49399	TRUE	0.23017	1	RNA lariat debranching enzyme, putative
PFIT_0535400	11.2014	1.46317	1.41678	0.848709	3.7325	8.95428	0	0	2.98476	0	0	0	0	1.89715	-0.198662	-32.7471	1.30515	TRUE	0.230214	1	mitochondrial ribosomal protein S16 precursor, putative
PFIT_0924000	641.023	856.687	987.811	960.173	861.423	595.459	966.366	878.031	813.285	834.399	971.399	1715.68	1173.82	9.75096	-0.0945332	0.480276	4.67736	TRUE	0.230731	1	RNA binding protein, putative
PFIT_0308400	134.925	126.564	109.25	94.3481	116.272	198.913	93.1437	82.8331	124.963	53.5354	62.6296	116.978	77.7143	6.86035	0.134676	-0.920166	2.16458	TRUE	0.230775	1	activator of Hsp90 ATPase, putative
PFIT_0729800	1873.68	4172.96	1523.67	1560.07	2282.6	5998.09	1851.23	1838.89	3229.4	2171.53	1983.7	857.838	1671.02	11.1563	0.502472	-0.940421	5.06493	TRUE	0.230915	1	Plasmodium exported protein, unknown function
PFIT_1474000	76.3729	148.512	96.0263	80.0615	100.243	92.1011	81.5008	67.7725	80.4581	144.295	126.537	194.963	155.265	6.64525	-0.314474	0.883561	1.23081	TRUE	0.230918	1	dihydroorotase, putative
PFIT_0400300.2	333.495	294.097	436.526	391.679	363.949	609.53	360.932	364.465	444.976	352.581	350.215	116.978	273.258	8.5085	0.303201	-0.578244	4.08063	TRUE	0.231305	1	rifin
PFIT_0718800	378.3	474.067	322.869	346.132	380.342	299.968	547.219	468.383	438.524	542.464	538.743	896.83	659.346	8.57016	0.185667	0.547611	3.01705	TRUE	0.231455	1	conserved Plasmodium protein, unknown function
PFIT_1310300	28.0034	23.4107	63.1255	98.3088	53.2121	14.071	11.643	33.1332	19.6157	32.2049	40.901	116.978	63.3612	5.73857	-1.36917	1.33814	3.7324	TRUE	0.231621	1	conserved Plasmodium protein, unknown function
PFIT_0503800	1298.34	1598.51	1256.37	1293.15	1361.59	1620.72	1385.51	1228.94	1411.73	1244.7	1232.14	467.911	981.584	10.4109	0.0534638	-0.451127	4.80797	TRUE	0.2322	1	60S ribosomal protein L31, putative
PFIT_1469300	259.159	471.873	264.151	170.166	291.337	355.613	244.502	295.187	298.434	386.458	389.199	662.875	479.51	8.184	0.0547476	0.591933	4.83686	TRUE	0.232246	1	conserved protein, unknown function
PFIT_0802300	325.858	1001.54	235.501	273.001	458.975	2216.18	558.862	492.48	1089.18	490.601	434.573	428.919	451.364	8.84169	1.25059	-1.27169	3.83927	TRUE	0.233218	1	Plasmodium exported protein (hyp17), unknown function
PFIT_1476200	470.457	825.229	337.351	252.491	471.382	679.885	512.29	429.226	540.467	755.35	681.896	935.823	791.023	8.87805	0.20503	0.516481	7.68196	TRUE	0.233339	1	conserved Plasmodium protein, unknown function
PFIT_0411800	1.0183	5.85269	1.5742	0.565806	2.25275	12.1522	0	0	4.05074	0	0	0	0	1.16295	0.941323	-33.1529	1.1643	TRUE	0.233427	1	rifin (RIF)
PFIT_1417900	60.08	76.8165	29.1227	27.583	48.4006	111.289	23.2859	55.7241	63.4329	30.9501	33.2321	0	21.3941	5.59245	0.456293	-1.27149	3.63777	TRUE	0.233596	1	prefoldin subunit 2, putative
PFIT_1323900	138.489	105.348	155.216	170.873	142.482	156.06	209.573	204.824	190.152	109.998	104.809	116.978	110.595	7.15616	0.404835	-0.791193	0.665583	TRUE	0.233736	1	SNARE protein, putative
PFIT_0214200	1249.46	1199.07	1961.3	2068.3	1619.53	1330.99	1944.38	1953.35	1742.91	1186.98	1395.11	1247.76	1276.62	10.6619	0.101449	-0.442469	3.76539	TRUE	0.233812	1	conserved Plasmodium membrane protein, unknown function
PFIT_0802400	1.0183	2.92634	3.62066	2.12177	2.42177	4.47714	0	9.03633	4.50449	15.4751	10.8643	77.9852	34.7749	1.28139	1.10733	2.45634	1.96948	TRUE	0.234156	1	Plasmodium exported protein (PHISTa), unknown function, pseudogene
PFIT_0400200	4.58237	11.7054	6.61165	7.77983	7.6698	78.6697	23.2859	25.6029	42.5195	13.3838	12.7816	0	8.7218	2.93472	2.50835	-1.95078	1.351	TRUE	0.234167	1	stevor, pseudogene
PFIT_0812400	23.421	19.7528	24.2427	21.2177	22.1586	26.8628	34.9289	24.0969	28.6295	8.78314	7.02986	0	5.271	4.47022	0.348006	-1.99136	0.408904	TRUE	0.234251	1	histone acetyltransferase subunit NuA4, putative
PFIT_1314100	210.789	222.402	272.179	252.491	239.465	274.385	279.431	260.548	271.454	191.556	174.468	116.978	161.001	7.9043	0.178073	-0.669709	0.560068	TRUE	0.235712	1	TFIIH basal transcription factor subunit
PFIT_1346900	2026.43	845.713	2182.47	2692.95	1936.89	818.677	1338.94	1298.22	1151.95	1220.02	1245.56	3119.41	1861.66	10.9198	-0.753478	0.666296	6.41579	TRUE	0.236144	1	ethanolamine-phosphate cytidylyltransferase, putative
PFIT_1441100	783.586	649.648	660.692	469.619	640.886	1080.27	989.652	846.403	972.108	825.197	795.013	350.934	657.048	9.32348	0.601185	-0.48477	3.903	TRUE	0.23652	1	triosephosphate isomerase
PFIT_0527600	509.662	300.682	326.962	392.104	382.352	470.099	395.861	408.141	424.7	345.889	339.35	77.9852	254.408	8.57879	0.156651	-0.572793	4.7113	TRUE	0.23731	1	DnaJ protein, putative
PFIT_1002000.1	1258.62	1176.39	1805.61	1926.85	1541.87	900.544	1548.51	1640.09	1363.05	1281.92	1693.56	2846.46	1940.65	10.5909	-0.183391	0.477742	6.27311	TRUE	0.237489	1	RNA binding protein, putative
PFIT_0507200	349.788	446.999	268.874	249.096	328.689	138.152	151.359	236.451	175.32	273.532	277.36	272.948	274.613	8.35918	-0.891915	0.635457	2.08058	TRUE	0.237494	1	subtilisin-like protease 3 (SUB3)
PFIT_0900200	29.0217	103.154	67.061	47.5277	61.691	232.811	81.5008	103.918	139.41	82.8125	63.9078	77.9852	74.9018	5.94403	1.21521	-0.945593	3.64194	TRUE	0.237588	1	rifin (RIF)
PFIT_1124300	1847.21	2240.12	1862.28	1757.96	1926.89	1826.67	2514.88	2222.94	2188.16	2427.49	2935.92	3470.34	2944.59	10.9119	0.179601	0.420559	1.65117	TRUE	0.23765	1	translation elongation factor EF-1, subunit alpha, putative
PFIT_1019400	137.98	61.4532	28.8079	57.0049	71.3116	56.284	0	10.5424	22.2755	11.2926	8.94709	0	6.74657	6.15453	-1.49322	-1.44227	6.08371	TRUE	0.238038	1	autophagy-related protein 8 (ATG8)
PFIT_1446300	1175.12	1250.28	1044.48	1040.66	1127.64	2207.23	2095.73	1781.66	2028.21	1700.58	1584.91	1130.79	1472.09	10.1388	0.846551	-0.436262	1.32011	TRUE	0.238397	1	histidine--tRNA ligase, putative
PFIT_1251000	167.002	302.876	212.045	196.476	219.6	184.202	128.073	149.1	153.791	287.753	267.135	155.97	236.953	7.7777	-0.490951	0.679348	1.78445	TRUE	0.238427	1	DNA repair protein rhp16, putative
PFIT_1452600	335.531	271.418	252.03	231.132	272.528	493.764	349.289	423.202	422.085	307.41	260.105	272.948	280.154	8.0896	0.643544	-0.596267	0.893312	TRUE	0.238766	1	transcriptional regulatory protein sir2b
PFIT_0108200	172.603	206.307	235.343	241.599	213.963	143.908	163.002	206.33	171.08	239.236	261.383	350.934	283.851	7.74197	-0.320135	0.672347	0.958501	TRUE	0.238786	1	conserved protein, unknown function
PFIT_1008800	90.12	91.4482	93.8224	115.283	97.6684	72.9134	23.2859	52.712	49.6371	113.763	104.809	77.9852	98.8522	6.61041	-0.885586	0.958397	1.21886	TRUE	0.23888	1	conserved Plasmodium protein, unknown function
PFIT_0319700	2394.03	1708.98	2848.99	3412.23	2591.06	2633.2	2642.95	2507.58	2594.58	2103.35	1961.33	1715.68	1926.79	11.3397	0.00123493	-0.418578	3.09476	TRUE	0.238924	1	ABC transporter, putative
PFIT_0416800	741.835	573.563	750.579	874.17	735.037	838.504	815.008	853.934	835.815	611.474	610.319	545.897	589.23	9.52221	0.186008	-0.491167	0.834898	TRUE	0.239024	1	golgi organization and biogenesis factor, putative
PFIT_1435900	90.12	187.286	55.7267	54.8832	97.004	276.303	197.93	137.051	203.762	143.458	149.544	0	97.6674	6.5935	1.08183	-0.789724	9.11225	TRUE	0.239296	1	mitochondrial import inner membrane translocase subunit TIM17, putative (TIM17)
PFIT_1416800	147.145	146.317	162.772	125.75	145.496	205.309	209.573	180.727	198.536	146.386	140.597	0	95.661	7.18475	0.444379	-0.758677	4.90612	TRUE	0.239404	1	small subunit rRNA dimethylase, putative
PFIT_1241400	580.434	621.116	544.359	550.529	574.109	551.967	500.647	549.71	534.108	726.073	670.393	935.823	777.43	9.16492	-0.0995381	0.504891	0.551952	TRUE	0.239697	1	conserved Plasmodium protein, unknown function
PFIT_1446500	56.5159	32.9214	37.7808	42.7183	42.4841	47.3297	58.2148	37.6514	47.732	16.3116	11.5034	38.9926	22.2692	5.40898	0.144838	-1.4729	0.814985	TRUE	0.240605	1	mitochondrial ribosomal protein S29 precursor, putative
PFIT_1202600	2611.44	3775.71	1935.64	2208.06	2632.71	2809.08	3597.68	4372.08	3592.95	3922.72	3927.77	12126.7	6659.07	11.3622	0.448635	0.884558	3.1621	TRUE	0.240798	1	high mobility group protein B1 (HMGB1)
PFIT_0303700	17.8203	10.9738	10.2323	8.62854	11.9137	42.213	0	0	14.071	3.7642	0.639078	0	1.46776	3.57324	0.345108	-2.86869	4.40906	TRUE	0.2418	1	IBR domain protein, putative
PFIT_0929800	14.2563	7.31586	7.24133	10.8918	9.9263	0	0	0	0	1.25473	1.91723	0	1.05732	3.31125	-35.7673	32.9759	0.131038	TRUE	0.241803	1	conserved Plasmodium protein, unknown function
PFIT_0517100	1311.07	1435.37	864.709	616.587	1056.93	1618.81	1304.01	1141.59	1354.8	1053.98	1142.03	701.867	965.959	10.0447	0.361067	-0.450371	5.92713	TRUE	0.24198	1	60S ribosomal protein L12, putative
PFIT_1411600	1563.1	1519.5	1650.55	1640.41	1593.39	1945.64	2573.1	2275.65	2264.79	1759.14	1765.77	1481.72	1668.88	10.638	0.503799	-0.425567	0.65253	TRUE	0.242098	1	eukaryotic translation initiation factor 2 gamma subunit, putative
PFIT_0923100	71.7905	36.5793	95.2392	89.9631	73.393	161.177	93.1437	126.509	126.943	81.976	63.9078	38.9926	61.6255	6.20115	0.810356	-0.943079	1.88729	TRUE	0.242105	1	DNA-directed RNA polymerase II, putative
PFIT_0318400	2.54576	0.731586	1.10194	0.99016	1.34236	0	11.643	3.01211	4.88503	0	0	0	0	0.423625	1.76197	-33.2342	0.805565	TRUE	0.242704	1	conserved Plasmodium protein, unknown function
PFIT_0303800	6.10983	1.46317	0.15742	0.848709	2.14478	0.639591	0	0	0.213197	0.418245	0	38.9926	13.137	1.08716	-2.68641	4.75457	3.98653	TRUE	0.242757	1	conserved Plasmodium protein, unknown function
PFIT_1233600	431.761	311.655	393.235	427.325	390.994	454.749	395.861	420.19	423.6	365.128	365.553	0	243.56	8.61148	0.11985	-0.562417	11.1266	TRUE	0.242919	1	sentrin-specific protease 1
PFIT_1445700	644.587	380.425	618.819	785.197	607.257	259.034	291.074	371.996	307.368	506.076	493.368	272.948	424.131	9.24702	-0.979721	0.53496	3.47333	TRUE	0.242971	1	eukaryotic initiation factor 2alpha kinase 1
PFIT_0708100	38.6956	49.7478	27.3911	25.3198	35.2886	30.0608	0	19.5787	16.5465	40.988	45.3745	77.9852	54.7826	5.13794	-0.888865	1.41	2.85093	TRUE	0.243265	1	glutaredoxin-like protein
PFIT_0903400	109.977	65.8427	27.5485	27.4416	57.7024	259.034	69.8578	94.8815	141.258	81.1395	88.8318	0	56.6571	5.84615	1.32688	-1.08998	6.63909	TRUE	0.243424	1	Rab GTPase 7
PFIT_1032500	5284.49	5503.72	7015.43	7392.82	6299.12	6742.57	5518.77	5558.85	5940.06	5057.42	4874.89	3548.33	4493.54	12.621	-0.0839357	-0.393499	2.22941	TRUE	0.243615	1	S-adenosylmethionine decarboxylase/ornithine decarboxylase
PFIT_0803600	40.223	51.9426	22.5111	31.2608	36.4844	99.7762	0	6.02422	35.2668	15.8933	13.4206	0	9.77132	5.18665	0.0665091	-1.56316	6.68281	TRUE	0.244971	1	Plasmodium exported protein (hyp7), unknown function
PFIT_0217300	133.398	28.5318	48.328	49.0837	64.8354	50.5277	34.9289	43.6756	43.0441	22.167	17.8942	0	13.3537	6.01829	-0.565807	-1.30345	2.74254	TRUE	0.244977	1	conserved Plasmodium protein, unknown function
PFIT_0833800	70.263	224.597	43.2905	58.8438	99.2485	305.085	81.5008	79.821	155.469	76.1206	61.9906	77.9852	72.0321	6.62933	0.676705	-1.15706	4.80881	TRUE	0.245193	1	Plasmodium exported protein, unknown function
PFIT_1116600	2280.49	2001.62	3675.13	5286.89	3311.03	926.128	2060.8	2256.07	1747.67	1709.37	2247	4523.14	2826.5	11.6932	-0.924527	0.680056	6.45341	TRUE	0.245359	1	conserved Plasmodium protein, unknown function
PFIT_1451200	394.593	239.96	461.398	535.677	407.907	399.105	407.504	394.587	400.398	298.627	301.006	155.97	251.868	8.67354	-0.0295012	-0.567088	3.08076	TRUE	0.246422	1	serine/threonine protein kinase, putative
PFIT_1008100	4.58237	0.731586	1.88904	1.98032	2.29583	0.639591	11.643	0	4.09419	0	0	0	0	1.19944	0.656517	-32.9046	0.915569	TRUE	0.246552	1	zinc finger C-x8-C-x5-C-x3-H type, putative
PFIT_0502300	103.867	140.464	105.786	83.5978	108.429	121.522	34.9289	79.821	78.7574	157.678	157.213	116.978	143.956	6.75903	-0.378465	0.834231	2.1082	TRUE	0.247781	1	conserved Plasmodium membrane protein, unknown function
PFIT_0622700	4935.72	5981.44	6386.22	8002.19	6326.4	4079.95	4820.19	5268.18	4722.77	5014.34	5398.93	8305.43	6239.57	12.6272	-0.42224	0.390448	3.7554	TRUE	0.247882	1	protein kinase, putative
PFIT_0418400	200.097	200.454	209.369	215.996	206.479	238.567	232.859	302.717	258.048	181.1	185.972	77.9852	148.352	7.69008	0.32826	-0.668251	1.17189	TRUE	0.247894	1	60S ribosomal protein L7ae/L30e, putative
PFIT_1239300	42.2597	16.8265	8.50069	10.8918	19.6196	60.1216	58.2148	16.5666	44.9677	18.4028	14.0597	0	10.8208	4.28926	1.18121	-1.65935	2.67672	TRUE	0.248043	1	hydroxyethylthiazole kinase, putative
PFIT_0403900	237.265	122.175	87.8404	117.122	141.101	55.0048	69.8578	46.6877	57.1835	84.4855	77.9675	194.963	119.139	7.13931	-1.34299	0.891185	2.99437	TRUE	0.248157	1	ag-1 blood stage membrane protein homologue
PFIT_0918000	9800.68	8963.39	7089.89	6051.44	7976.35	11628.4	13005.2	12584.6	12406.1	11221.9	11517.5	5614.94	9451.44	12.9614	0.637068	-0.382466	5.59572	TRUE	0.248326	1	heat shock protein 70
PFIT_0100300	0	4.38951	1.5742	1.98032	1.98601	10.2335	0	1.50606	3.91317	0	0	0	0	0.985627	1.06366	-33.0979	1.00327	TRUE	0.248378	1	stevor
PFIT_0823400	660.88	444.072	786.786	826.925	679.666	681.165	756.793	737.967	725.308	594.744	536.826	350.934	494.168	9.40962	0.0903057	-0.491108	2.72018	TRUE	0.248809	1	C-13 antigen
PFIT_0919800	58.0434	105.348	39.355	26.7343	57.3703	129.837	34.9289	76.8088	80.5249	127.983	138.68	233.956	166.873	5.83387	0.573739	0.882805	4.93117	TRUE	0.249444	1	pyridoxal 5'-phosphate dependent enzyme class III, putative
PFIT_1422900	118.633	21.216	12.751	20.2276	43.2068	15.3502	23.2859	9.03633	15.8908	2.50947	4.47355	0	2.32767	5.43173	-1.50399	-2.23328	2.20295	TRUE	0.249475	1	Ctr copper transporter domain containing protein, putative
PFIT_0511000	810.571	1746.29	29.7524	39.7479	656.591	1164.7	174.644	102.412	480.584	1356.37	952.865	974.815	1094.68	9.35806	-0.439194	1.1799	17.503	TRUE	0.249768	1	small nucleolar RNA snoR04
PFIT_1437200	718.923	1318.32	590.64	457.03	771.228	2035.82	1373.87	1433.77	1614.48	1426.22	1360.6	506.904	1097.91	9.58966	1.07091	-0.505527	8.99091	TRUE	0.249782	1	glucose-6-phosphate isomerase
PFIT_1133600	280.034	86.3271	40.2996	66.9066	118.392	84.426	93.1437	57.2301	78.2666	43.9157	31.3148	0	25.0768	6.88617	-0.608399	-1.30719	4.27661	TRUE	0.249886	1	aquaglyceroporin (AQP)
PFIT_1237500	42.7688	21.9476	22.6685	19.8032	26.797	42.213	46.5719	52.712	47.1656	14.2203	23.6459	0	12.6221	4.7426	0.817198	-1.531	1.2521	TRUE	0.250245	1	ubiquitin-like protein, putative
PFIT_0317700	506.607	550.884	695.167	699.619	613.069	408.059	407.504	361.453	392.339	629.04	570.697	428.919	542.885	9.26046	-0.64735	0.510539	1.1158	TRUE	0.250594	1	CPSF (cleavage and polyadenylation specific factor), subunit A, putative
PFIT_0711700	67.2081	24.8739	67.3758	73.8377	58.3239	62.6799	69.8578	61.7483	64.762	33.8778	31.9539	0	21.9439	5.86865	0.14043	-1.18735	2.27671	TRUE	0.250845	1	mitochondrial ribosomal protein S5 precursor, putative
PFIT_0805000	153.764	47.5531	42.1886	36.0701	69.894	159.898	46.5719	19.5787	75.3495	38.8968	23.0068	38.9926	33.6321	6.12531	0.147726	-1.26112	5.21066	TRUE	0.251512	1	1-cys peroxiredoxin
PFIT_0109300	463.838	425.051	435.424	610.08	483.598	527.023	512.29	618.989	552.767	359.272	385.364	428.919	391.185	8.91815	0.1964	-0.526004	0.878676	TRUE	0.251743	1	transcription initiation factor TFIIB, putative
PFIT_1314700	108.449	111.201	113.5	131.833	116.246	239.207	256.145	263.56	252.971	177.754	129.094	155.97	154.273	6.86167	1.11989	-0.714905	0.324603	TRUE	0.251905	1	conserved Plasmodium protein, unknown function
PFIT_1362000	345.715	340.187	300.043	293.229	319.793	244.963	267.788	349.405	287.386	303.646	308.036	935.823	515.835	8.32072	-0.150857	0.741533	3.28968	TRUE	0.251948	1	conserved Plasmodium protein, unknown function
PFIT_1315300	604.873	414.077	456.361	500.455	493.942	334.506	256.145	250.005	280.219	405.279	408.371	428.919	414.19	8.94827	-0.807366	0.545553	0.905736	TRUE	0.252423	1	inositol polyphosphate kinase, putative (IPK2)
PFIT_1026600	130.852	163.144	230.463	222.786	186.811	285.897	360.932	378.02	341.616	210.795	242.85	194.963	216.203	7.54724	0.864179	-0.629056	1.40735	TRUE	0.253043	1	mitochondrial ribosomal protein S22 precursor, putative
PFIT_1457900	539.702	445.536	508.152	511.771	501.29	514.871	710.221	623.507	616.2	475.545	477.391	272.948	408.628	8.96971	0.288252	-0.510624	1.43978	TRUE	0.253242	1	conserved Plasmodium protein, unknown function
PFIT_1336000	450.091	563.321	480.289	456.181	487.47	485.45	337.646	385.55	402.882	505.658	501.676	818.845	608.726	8.92882	-0.260347	0.517813	1.69952	TRUE	0.253331	1	nuclear movement protein, putative
PFIT_1458600	523.918	616.727	925.316	941.925	751.971	731.053	1187.58	960.864	959.833	731.092	715.767	584.889	677.25	9.55545	0.340057	-0.467565	3.47643	TRUE	0.253392	1	conserved Plasmodium protein, unknown function
PFIT_1239600	303.964	264.102	469.742	455.898	373.427	289.095	197.93	356.935	281.32	357.599	361.718	623.882	447.733	8.54617	-0.3824	0.559844	3.61958	TRUE	0.253868	1	vesicle fusion and protein sorting subunit 16, putative
PFIT_0707300	6868.47	5241.81	9010.41	10281.5	7850.56	9554.85	6403.63	6765.2	7574.56	5720.34	6068.05	5653.93	5814.1	12.9387	-0.0503548	-0.381985	4.53072	TRUE	0.254124	1	heat shock protein 90 (HSP90)
PFIT_1240400	50.4061	49.7478	17.7885	16.6913	33.6584	37.7359	58.2148	15.0606	37.0038	7.52841	19.1723	0	8.90025	5.0685	0.0819301	-1.59366	2.58382	TRUE	0.254484	1	C_ITvar5 - erythrocyte membrane protein 1, PfEMP1, putative
PFIT_0918200	287.162	212.891	260.058	220.381	245.123	312.12	442.433	403.623	386.059	237.145	237.737	311.941	262.274	7.93748	0.644335	-0.598102	0.890427	TRUE	0.254773	1	cytochrome b5-like heme/steroid binding protein, putative
PFIT_0504600	106.413	65.1111	23.7704	20.369	53.9159	14.7106	11.643	19.5787	15.3108	36.8056	27.4804	77.9852	47.4237	5.74857	-1.75909	1.35494	3.01892	TRUE	0.254891	1	3-methyl-2-oxobutanoate dehydrogenase (lipoamide), putative
PFIT_0710200	33.6041	16.0949	28.8079	33.2411	27.937	102.974	34.9289	79.821	72.5747	40.5698	33.8711	0	24.8136	4.80695	1.41516	-1.26051	2.37531	TRUE	0.254978	1	conserved Plasmodium protein, unknown function
PFIT_1320800	25.9668	21.216	19.6775	20.0861	21.7366	12.1522	11.643	24.0969	15.964	24.6765	31.9539	116.978	57.8694	4.44112	-0.398918	1.5275	1.52804	TRUE	0.255097	1	phosphodiesterase gamma, putative
PFIT_1439300	295.818	220.939	230.62	194.92	235.574	203.39	419.147	283.138	301.892	227.944	230.068	38.9926	165.668	7.87959	0.32698	-0.627434	4.91739	TRUE	0.255234	1	secretory complex protein 62
PFIT_1007000	95.2115	51.9426	40.9292	43.4256	57.8772	73.553	34.9289	85.8452	64.7757	34.7143	35.1493	0	23.2879	5.85326	0.20834	-1.16117	2.59079	TRUE	0.255922	1	conserved Plasmodium protein, unknown function
PFIT_1148900	656.807	1359.29	508.939	395.215	730.062	1582.99	989.652	1188.28	1253.64	953.18	953.504	779.852	895.512	9.50994	0.789192	-0.4748	8.79333	TRUE	0.256151	1	Plasmodium exported protein (PHISTc), unknown function
PFIT_0804300	422.597	403.835	487.373	601.027	478.708	527.663	593.791	557.241	559.565	427.028	444.159	233.956	368.381	8.90375	0.220538	-0.516235	1.83413	TRUE	0.25639	1	conserved Plasmodium protein, unknown function
PFIT_0729700.1	2074.8	1817.26	2293.45	2222.06	2101.89	1778.06	2165.59	2358.48	2100.71	2277.76	2681.57	3470.34	2809.89	11.0376	-0.00210858	0.404509	1.79032	TRUE	0.2564	1	Plasmodium exported protein, unknown function
PFIT_0515000	145.618	75.3533	118.065	103.26	110.574	182.923	197.93	248.499	209.784	112.926	122.064	155.97	130.32	6.7897	0.926322	-0.752666	1.13155	TRUE	0.256596	1	conserved Plasmodium protein, unknown function
PFIT_1308700	157.328	211.428	235.028	211.329	203.778	216.821	244.502	213.86	225.061	164.37	143.153	77.9852	128.503	7.67132	0.135395	-0.679885	1.04151	TRUE	0.257226	1	small nucleolar ribonucleoprotein, putative
PFIT_0934900	115.068	43.1636	21.8814	49.2251	57.3346	72.2738	0	34.6393	35.6377	17.9845	16.616	0	11.5335	5.83972	-0.557678	-1.34342	6.16135	TRUE	0.257272	1	transcription factor with AP2 domain(s), putative
PFIT_1029000	1196	1240.77	987.182	920	1085.99	1098.82	1164.3	1109.96	1124.36	1138.88	1186.13	2417.54	1580.85	10.0844	0.0489655	0.436743	4.06394	TRUE	0.257522	1	adenosine deaminase (ADA)
PFIT_0308500	505.588	507.72	668.091	603.998	571.349	622.322	489.005	468.383	526.57	368.056	338.072	428.919	378.349	9.15873	-0.112693	-0.515776	0.941425	TRUE	0.257774	1	pre-mRNA-processing factor 19, putative
PFIT_1229700	219.954	223.865	184.182	215.148	210.787	172.69	116.43	108.436	132.518	216.233	224.955	194.963	212.05	7.71926	-0.649741	0.678529	0.675678	TRUE	0.257952	1	conserved Plasmodium protein, unknown function
PFIT_1202800	337.059	261.176	274.541	287.429	290.051	189.319	197.93	307.235	231.495	295.699	312.509	506.904	371.704	8.18016	-0.312765	0.590121	1.84789	TRUE	0.258349	1	conserved Plasmodium protein, unknown function
PFIT_1366100	200.097	543.568	374.975	316.71	358.837	191.877	302.717	349.405	281.333	288.589	403.258	623.882	438.576	8.48627	-0.36058	0.560627	5.95945	TRUE	0.259313	1	U1 small nuclear ribonucleoprotein, putative
PFIT_0601800	273.924	133.88	243.372	310.203	240.345	80.5885	93.1437	155.124	109.619	182.773	186.611	155.97	175.118	7.91031	-1.11723	0.68879	2.64077	TRUE	0.260135	1	conserved Plasmodium protein, unknown function
PFIT_1313800	38.1864	29.995	31.3266	27.8659	31.8435	53.0861	0	31.6272	28.2377	68.5922	74.7721	77.9852	73.7832	4.99232	-0.0108439	1.21027	3.52079	TRUE	0.260199	1	lipoate protein ligase a type 1
PFIT_1469400	7.63729	5.85269	7.71359	5.37516	6.64468	21.1065	46.5719	15.0606	27.5796	6.69192	5.11262	0	3.93485	2.73246	2.00443	-2.34659	0.568424	TRUE	0.260523	1	leucine-rich repeat protein
PFIT_1000800	68.7356	32.9214	28.1782	20.0861	37.4803	275.664	23.2859	45.1817	114.71	35.1326	31.3148	38.9926	35.1467	5.2266	1.63933	-1.75647	2.62415	TRUE	0.260596	1	acyl-CoA binding protein, isoform 2, ACBP2
PFIT_0831100	233.701	255.323	85.794	85.8611	165.17	401.663	291.074	228.92	307.219	256.802	223.677	38.9926	173.157	7.36297	0.905693	-0.635037	9.08012	TRUE	0.26096	1	leucine--tRNA ligase, putative
PFIT_1252000	271.887	277.271	292.172	288.278	282.402	346.019	302.717	405.129	351.288	276.46	257.548	116.978	216.995	8.14178	0.324174	-0.583067	1.45742	TRUE	0.261897	1	conserved Plasmodium protein, unknown function
PFIT_0603100	0	0	0.47226	0.565806	0.259517	4.47714	11.643	0	5.37337	0	0	0	0	-1.87806	4.24077	-33.4113	1.11946	TRUE	0.261907	1	mitochondrial ribosomal protein L41 precursor, putative
PFIT_1442300	473.512	814.255	442.823	864.976	648.891	340.902	477.362	390.068	402.777	418.245	455.024	1013.81	629.026	9.34167	-0.701571	0.558313	5.36054	TRUE	0.261936	1	conserved Plasmodium protein, unknown function
PFIT_0536800	1067.18	2426.67	1292.42	1213.09	1499.84	1407.1	1385.51	1257.56	1350.06	1925.6	1991.37	1403.73	1773.57	10.5499	-0.15194	0.414113	5.4072	TRUE	0.262127	1	erythrocyte membrane protein 1 (PfEMP1), pseudogene (VAR1CSA)
PFIT_0323800	318.729	473.336	360.02	394.084	386.542	193.157	197.93	194.281	195.123	250.111	301.645	350.934	300.896	8.59411	-0.987707	0.58507	0.760657	TRUE	0.26216	1	U4/U6.U5 tri-snRNP-associated protein 1, putative
PFIT_0912100	2299.33	2638.1	2728.41	3632.19	2824.51	2212.35	3306.6	3146.15	2888.37	2781.33	2974.91	7798.52	4518.25	11.4638	0.0309696	0.633686	4.03611	TRUE	0.262165	1	falstatin
PFIT_1021500	631.858	836.202	634.403	616.587	679.763	734.89	628.72	709.352	690.988	1007.13	998.24	818.845	941.406	9.40838	0.0295558	0.458706	0.86974	TRUE	0.262313	1	RNA binding protein, putative
PFIT_1005900	1.0183	0.731586	1.5742	1.27306	1.14929	8.31468	23.2859	21.0848	17.5618	2.09122	1.27816	0	1.12313	0.215872	3.89799	-3.47417	0.276166	TRUE	0.262573	1	conserved Plasmodium protein, unknown function
PFIT_1220600	569.232	404.567	250.613	246.833	367.811	503.358	267.788	317.778	362.975	276.46	292.059	116.978	228.499	8.52128	0.00378233	-0.559722	5.79014	TRUE	0.262777	1	heterochromatin protein 1
PFIT_1444100	3428.63	2625.66	4431.38	4802.28	3821.99	1936.68	2608.02	2707.89	2417.53	2976.23	3115.51	3431.35	3174.36	11.9004	-0.663263	0.390021	3.43951	TRUE	0.262871	1	guanine nucleotide exchange factor, putative
PFIT_1447700	2055.45	3266.53	2339.89	2381.76	2510.91	2101.7	2037.52	2000.04	2046.42	2614.87	2611.91	2885.45	2704.08	11.2938	-0.294749	0.397088	1.46857	TRUE	0.262917	1	conserved Plasmodium protein, unknown function
PFIT_1306200	96.739	90.7166	92.563	85.2952	91.3285	127.918	128.073	126.509	127.5	86.5767	81.802	0	56.1262	6.51281	0.481192	-0.869911	2.9449	TRUE	0.262974	1	PNAS-3 related protein, putative
PFIT_0923900.2	75.3546	18.2896	18.5756	35.9287	37.0371	10.873	34.9289	16.5666	20.7895	6.27367	5.7517	0	4.00846	5.21036	-0.940703	-1.79938	1.77909	TRUE	0.263164	1	thioredoxin reductase
PFIT_0513900	92.1566	11.7054	14.6401	13.5793	33.0203	33.2587	11.643	6.02422	16.9753	3.34596	6.39078	0	3.24558	5.04353	-0.904724	-1.98074	3.17876	TRUE	0.263235	1	Rab GTPase 1a
PFIT_1037100	38.1864	27.8003	47.3835	49.2251	40.6488	67.1571	104.787	94.8815	88.9418	53.9536	44.0964	0	32.6833	5.34808	1.11068	-1.10458	2.24271	TRUE	0.263318	1	conserved Plasmodium protein, unknown function
PFIT_0508300	114.559	77.5481	78.8675	54.3174	81.3231	302.527	151.359	141.569	198.485	154.332	120.786	38.9926	104.704	6.34382	1.30924	-0.766509	3.45066	TRUE	0.263417	1	triose phosphate transporter
PFIT_0829900	1227.06	1422.2	2077.63	2295.9	1755.7	1287.5	1676.59	1597.93	1520.67	1823.55	2093.62	2144.59	2020.59	10.7783	-0.211703	0.408483	3.45907	TRUE	0.263676	1	ATP-dependent RNA helicase DBP10, putative
PFIT_0532300	1242.33	943.745	1540.83	1740.14	1366.76	1200.51	1467.01	1397.62	1355.05	1073.63	1046.17	857.838	992.548	10.4171	-0.016218	-0.425896	2.57146	TRUE	0.263927	1	beta adaptin protein, putative
PFIT_0400700	17.3112	58.5269	42.8183	37.6261	39.0706	141.35	0	9.03633	50.1287	17.9845	5.11262	38.9926	20.6966	5.28739	0.432054	-1.74468	6.90483	TRUE	0.26394	1	Plasmodium exported protein (PHISTa), unknown function
PFIT_1349900	70.7722	34.3845	24.4001	27.3001	39.2142	76.1113	0	16.5666	30.8927	9.20139	17.2551	0	8.81883	5.29149	-0.222651	-1.52159	5.15741	TRUE	0.264116	1	N6-adenine-specific methylase, putative
PFIT_1365200	37.6773	16.8265	15.2698	22.3493	23.0307	34.5379	23.2859	13.5545	23.7928	7.52841	6.39078	0	4.63973	4.52483	0.0547039	-1.93093	0.864361	TRUE	0.264354	1	conserved Plasmodium protein, unknown function
PFIT_0536700	59.5708	146.317	108.462	96.0456	102.599	357.531	58.2148	64.7604	160.169	44.7522	44.7355	155.97	81.8194	6.68041	0.671367	-1.23343	4.63369	TRUE	0.264482	1	rifin, pseudogene
PFIT_0728300	336.55	338.724	443.767	445.997	391.259	328.75	477.362	606.94	471.017	343.379	379.612	194.963	305.985	8.61278	0.264147	-0.53199	2.70155	TRUE	0.264563	1	BRIX protein, putative
PFIT_0536400	38.6956	43.1636	75.7191	71.2915	57.2174	30.7004	58.2148	54.218	47.7111	56.8813	60.7124	233.956	117.183	5.84145	-0.304776	1.07551	3.13554	TRUE	0.264698	1	stevor, pseudogene
PFIT_0824100	85.5376	83.4008	80.5991	63.0874	78.1562	28.142	34.9289	31.6272	31.566	66.501	77.3284	38.9926	60.9407	6.28767	-1.33043	1.07493	0.366862	TRUE	0.264895	1	conserved Plasmodium protein, unknown function
PFIT_1205200	209.262	293.366	102.481	102.977	177.021	291.654	151.359	132.533	191.848	306.574	315.705	272.948	298.409	7.46335	0.147059	0.628535	5.79966	TRUE	0.264934	1	conserved Plasmodium protein, unknown function
PFIT_0620200	529.519	714.759	710.437	697.922	663.159	687.56	826.65	734.955	749.722	566.722	501.676	545.897	538.098	9.37334	0.171317	-0.475799	0.706966	TRUE	0.265268	1	mRNA binding Pumilio-homology domain protein, putative
PFIT_1421200	284.107	74.6217	82.4881	183.887	156.276	30.0608	0	33.1332	21.0647	53.9536	53.6826	38.9926	48.8763	7.28801	-2.67469	1.06505	5.33626	TRUE	0.265766	1	tetratricopeptide repeat family protein, putative
PFIT_0310100	1349.25	1693.62	2348.87	3521.43	2228.29	1240.81	686.935	825.319	917.687	1396.52	1218.72	1442.73	1352.66	11.122	-1.27164	0.54632	4.37423	TRUE	0.266011	1	phd finger protein, putative
PFIT_0702900	439.908	370.182	513.19	434.115	439.349	296.131	337.646	361.453	331.743	486.419	446.076	506.904	479.8	8.77973	-0.408353	0.523826	0.560534	TRUE	0.266449	1	conserved Plasmodium membrane protein, unknown function
PFIT_1020900	322.803	174.849	286.977	249.803	258.608	328.11	291.074	427.72	348.968	251.783	237.098	194.963	227.948	8.01538	0.44252	-0.586224	1.64483	TRUE	0.266495	1	endomembrane protein 70, putative
PFIT_1446000	3915.89	5552.74	2441.9	3421.85	3833.1	8625.53	3597.68	4323.89	5515.7	4384.88	4377.68	2573.51	3778.69	11.9041	0.527256	-0.538839	5.72514	TRUE	0.266644	1	fructose-bisphosphate aldolase
PFIT_1421400	1088.06	1195.41	1163.81	1060.6	1126.97	814.199	861.579	1000.02	891.933	1260.17	1349.09	935.823	1181.7	10.1382	-0.336107	0.43026	0.892708	TRUE	0.266661	1	glycine--tRNA ligase (GlyRS)
PFIT_0827800	279.525	264.102	389.93	392.245	331.45	299.329	279.431	322.296	300.352	439.575	422.431	467.911	443.306	8.37387	-0.137254	0.544634	0.939211	TRUE	0.26669	1	conserved Plasmodium protein, unknown function
PFIT_0731700	0.509152	0.731586	0.787101	0.707257	0.683774	0	11.643	3.01211	4.88503	0	0	0	0	-0.546798	2.74572	-33.2475	0.668468	TRUE	0.266766	1	erythrocyte membrane protein 1, PfEMP1, putative
PFIT_0816100	164.456	76.8165	71.6262	91.2362	101.034	106.172	104.787	97.8936	102.951	65.6645	65.186	0	43.6168	6.65795	0.0264669	-0.900444	3.51597	TRUE	0.266857	1	CS domain protein, putative
PFIT_0822500	221.481	64.3795	53.208	71.9988	102.767	147.746	139.716	112.954	133.472	85.322	77.9675	38.9926	67.4274	6.68128	0.375999	-0.840186	4.50573	TRUE	0.267045	1	conserved Plasmodium protein, unknown function
PFIT_1406900	395.611	520.889	699.26	946.028	640.447	302.527	395.861	361.453	353.28	485.164	571.975	389.926	482.355	9.324	-0.871527	0.499742	3.86814	TRUE	0.267111	1	RNA binding protein, putative
PFIT_1409400	383.901	256.055	264.623	273.001	294.395	446.435	337.646	335.85	373.31	302.809	297.81	77.9852	226.202	8.20137	0.350595	-0.565351	3.72327	TRUE	0.267124	1	DNA-repair helicase, putative
PFIT_0731500	0	2.19476	1.5742	1.13161	1.22514	26.2232	0	0	8.74108	0.418245	0	0	0.139415	0.2899	2.90065	-5.42656	2.65561	TRUE	0.267393	1	rifin
PFIT_1108500	625.239	723.538	917.917	1049.15	828.96	715.702	698.578	807.246	740.509	853.638	967.564	1286.76	1035.99	9.69582	-0.160512	0.447979	2.30021	TRUE	0.267402	1	pescadillo-like protein
PFIT_1140900	44.2963	96.5693	21.0943	27.4416	47.3504	40.2942	23.2859	30.1211	31.2338	63.155	97.1399	38.9926	66.4292	5.55865	-0.54691	1.14228	2.70434	TRUE	0.267704	1	conserved Plasmodium protein, unknown function
PFIT_0101400	934.804	1224.67	854.634	662.559	919.168	1006.08	815.008	1007.55	942.879	1397.77	1328.64	1052.8	1259.74	9.84342	0.0440304	0.430668	2.48176	TRUE	0.267965	1	aspartate--tRNA ligase
PFIT_0512700	506.098	310.192	290.283	227.03	333.401	346.019	547.219	495.492	462.91	326.231	373.222	194.963	298.139	8.38008	0.461661	-0.53869	3.86007	TRUE	0.26822	1	Rab GTPase 1b
PFIT_0921000	295.308	163.144	320.822	331.562	277.709	301.247	267.788	322.296	297.111	254.293	219.843	38.9926	171.043	8.11892	0.103474	-0.594059	5.11717	TRUE	0.268482	1	U4/U6 snRNA-associated-splicing factor, putative
PFIT_0704800	31.5675	5.1211	16.844	13.5793	16.778	39.6546	58.2148	34.6393	44.1696	17.9845	14.6988	0	10.8944	4.06984	1.3701	-1.62659	1.8854	TRUE	0.268868	1	ATP synthase subunit C, putative
PFIT_1217800	9.16474	0	6.45423	19.3789	8.74946	1.91877	0	0	0.639591	0	0	0	0	3.13225	-3.38355	-29.3546	1.95544	TRUE	0.268971	1	conserved Plasmodium protein, unknown function
PFIT_0601000	626.767	762.312	752.626	782.651	731.089	539.175	465.719	602.422	535.772	705.161	733.022	818.845	752.343	9.51402	-0.439622	0.466309	0.59039	TRUE	0.269055	1	ATP-dependent RNA helicase, putative
PFIT_0904500	8.14644	4.38951	12.9085	6.78967	8.05852	5.11673	0	3.01211	2.70961	11.7109	14.0597	38.9926	21.5877	3.01455	-1.29141	2.50286	0.961708	TRUE	0.269251	1	conserved protein, unknown function
PFIT_1137700	128.816	72.427	51.319	50.9225	75.871	702.911	291.074	112.954	368.98	892.953	818.02	311.941	674.305	6.24313	2.29235	0.890934	5.88772	TRUE	0.269459	1	U2 spliceosomal RNA
PFIT_0305600	187.368	103.154	146.086	116.415	138.256	242.405	163.002	189.763	198.39	121.709	124.62	116.978	121.102	7.11137	0.5368	-0.717325	1.08116	TRUE	0.270357	1	ubiquitin conjugating enzyme E2, putative
PFIT_1217600	125.252	97.3009	34.3176	40.1722	74.2606	70.355	23.2859	66.2665	53.3025	94.5234	72.8549	194.963	120.78	6.20961	-0.385564	0.923342	4.79372	TRUE	0.271049	1	conserved protein, unknown function
PFIT_0205600	473.512	603.558	730.272	799.484	651.706	537.257	326.003	403.623	422.294	574.669	553.442	701.867	609.992	9.34871	-0.606617	0.482679	2.35554	TRUE	0.271066	1	conserved Plasmodium protein, unknown function, pseudogene
PFIT_1473000	185.331	168.265	248.724	242.306	211.157	143.268	116.43	153.618	137.772	244.255	231.346	155.97	210.524	7.72339	-0.597934	0.654599	0.949214	TRUE	0.271254	1	conserved Plasmodium protein, unknown function
PFIT_0703300	351.824	158.754	93.665	104.391	177.159	189.959	81.5008	109.942	127.134	244.673	206.422	155.97	202.355	7.46643	-0.426921	0.675596	6.44846	TRUE	0.27155	1	phosphoinositide-binding protein, putative
PFIT_0100200	22.4027	68.0375	72.5707	65.9164	57.2318	69.7154	116.43	121.991	102.712	51.8624	55.5998	38.9926	48.8183	5.84014	0.828256	-0.98823	1.97179	TRUE	0.271708	1	rifin (RIF)
PFIT_1303000	650.188	137.538	131.131	143.715	265.643	247.522	0	21.0848	89.5355	35.9691	32.593	0	22.854	8.05315	-1.53434	-1.76611	7.10415	TRUE	0.271712	1	conserved Plasmodium protein, unknown function
PFIT_1224800	58.5525	109.738	24.5575	27.1587	55.0017	138.152	34.9289	48.1938	73.7581	127.983	102.252	233.956	154.73	5.77131	0.510398	0.870344	6.97296	TRUE	0.272163	1	isoleucine--tRNA ligase, putative
PFIT_0805400	242.866	90.7166	98.8598	211.611	161.013	21.7461	0	21.0848	14.277	41.8245	36.4274	0	26.084	7.33142	-3.20469	0.968893	5.75663	TRUE	0.27221	1	adenylyl cyclase beta (ACbeta)
PFIT_0622600	59.0617	64.3795	62.4958	81.9004	66.9594	135.593	69.8578	61.7483	89.0665	50.1894	42.8182	38.9926	44.0001	6.06593	0.435287	-0.998739	0.89176	TRUE	0.272929	1	ATP dependent DEAD-box helicase, putative
PFIT_1328100	90.6291	74.6217	102.008	94.2067	90.3665	124.081	221.216	155.124	166.807	117.109	96.5008	38.9926	84.2007	6.49891	0.855265	-0.793807	1.44914	TRUE	0.27296	1	transcriptional regulatory protein sir2a
PFIT_0710400	318.22	590.39	348.371	278.235	383.804	516.79	221.216	391.574	376.527	537.445	611.598	467.911	538.985	8.58255	0.00849913	0.506328	4.78173	TRUE	0.2731	1	regulator of chromosome condensation, putative
PFIT_0412500	200.097	92.9114	41.7163	46.1132	95.2095	91.4615	104.787	33.1332	76.4605	28.4407	46.0136	38.9926	37.8156	6.56993	-0.353168	-0.99093	5.14912	TRUE	0.273292	1	chromosome associated protein, putative
PFIT_1112100	103.358	103.154	65.0145	53.7516	81.3194	73.553	139.716	67.7725	93.6804	107.489	118.869	311.941	179.433	6.34205	0.138574	0.816512	3.59356	TRUE	0.273324	1	SNARE protein, putative
PFIT_0732000	81.9735	29.2634	28.9653	76.9496	54.288	58.8424	0	10.5424	23.1283	6.69192	5.7517	38.9926	17.1454	5.76322	-1.06217	-1.53214	6.35794	TRUE	0.273867	1	serine/threonine protein kinase, FIKK family
PFIT_1322800	82.4827	40.9688	19.0478	20.0861	40.6464	84.426	34.9289	16.5666	45.3072	24.2582	17.8942	0	14.0508	5.34138	0.191123	-1.33943	3.88314	TRUE	0.274021	1	conserved Plasmodium protein, unknown function
PFIT_0415700	6.10983	0	0.944521	4.80935	2.96593	0	0	1.50606	0.502019	0	2.55631	38.9926	13.8496	1.57313	-2.32972	4.02196	4.96424	TRUE	0.274079	1	mRNA-binding protein PUF2 (PUF2)
PFIT_0725300	907.31	819.376	821.733	886.335	858.688	747.042	721.864	656.64	708.516	1185.31	1066.62	506.904	919.611	9.74602	-0.27813	0.439067	2.77395	TRUE	0.274363	1	conserved Plasmodium membrane protein, unknown function
PFIT_1331800	178.203	140.464	223.851	181.624	181.036	222.578	244.502	203.318	223.466	159.351	149.544	77.9852	128.96	7.50126	0.295009	-0.666201	1.11004	TRUE	0.274378	1	SAM-dependent RNA methyltransferase, putative
PFIT_0417300	537.665	630.627	615.198	640.775	606.066	370.323	407.504	498.504	425.444	598.927	623.74	545.897	589.521	9.24341	-0.508344	0.481702	0.560671	TRUE	0.274504	1	RNA-binding protein NOB1, putative
PFIT_0622800	41.7505	21.216	29.9098	29.5634	30.6099	49.8881	128.073	54.218	77.3929	24.6765	37.7056	38.9926	33.7916	4.9367	1.28026	-1.19933	1.2279	TRUE	0.275058	1	ribonuclease H2 subunit A, putative
PFIT_0512200	6.61898	12.437	4.40776	3.96064	6.85609	3.19796	0	0	1.06599	19.6575	12.7816	0	10.813	2.77209	-2.28339	3.15412	1.74247	TRUE	0.275485	1	conserved Plasmodium protein, unknown function
PFIT_1113500	17.8203	14.6317	13.3807	11.599	14.3579	14.071	23.2859	4.51817	13.9584	17.148	21.0896	116.978	51.7385	3.8418	-0.178584	1.68779	2.44747	TRUE	0.276229	1	conserved Plasmodium protein, unknown function
PFIT_1005200	597.236	710.37	718.151	650.818	669.144	571.155	652.006	626.519	616.56	766.225	880.649	896.83	847.902	9.38618	-0.122064	0.454867	0.381961	TRUE	0.276257	1	DnaJ protein, putative
PFIT_0621000	72.2996	65.1111	71.941	70.4428	69.9487	95.9387	139.716	84.3391	106.664	69.0104	46.0136	38.9926	51.3389	6.12854	0.580003	-0.940158	0.563895	TRUE	0.27657	1	conserved Plasmodium protein, unknown function
PFIT_1025500	347.242	527.473	391.189	326.47	398.094	591.622	430.79	384.044	468.819	688.013	738.135	506.904	644.351	8.63598	0.244256	0.485741	2.25375	TRUE	0.27662	1	conserved Plasmodium protein, unknown function
PFIT_0826100	1632.85	1070.31	1715.41	2106.92	1631.37	1993.61	1827.95	2222.94	2014.83	1524.08	1577.24	1481.72	1527.68	10.6724	0.306395	-0.3983	2.70723	TRUE	0.276986	1	RNA binding protein, putative
PFIT_0318700	90.6291	29.2634	46.9112	129.287	74.0226	10.2335	0	6.02422	5.41923	16.7298	13.4206	38.9926	23.0477	6.21155	-3.41949	1.38219	3.11383	TRUE	0.277194	1	trophozoite stage antigen
PFIT_1449000	116.087	417.004	206.693	154.465	223.562	169.492	197.93	195.787	187.736	314.938	330.403	155.97	267.104	7.80188	-0.256217	0.605384	5.78844	TRUE	0.277588	1	conserved Plasmodium protein, unknown function
PFIT_1030000	352.333	482.847	461.084	459.859	439.031	297.41	360.932	362.959	340.434	429.119	447.355	623.882	500.119	8.77825	-0.373379	0.511897	1.05121	TRUE	0.277693	1	glycoprotease, putative
PFIT_0208400	264.25	361.403	406.931	449.957	370.635	159.898	174.644	225.908	186.817	261.821	341.907	194.963	266.23	8.53452	-0.983298	0.56973	1.84405	TRUE	0.27772	1	phospholipase A2, putative
PFIT_0211900	1299.87	1197.61	1560.66	1778.61	1459.19	1095.62	1094.44	1120.51	1103.52	1321.24	1353.57	1793.66	1489.49	10.5113	-0.4031	0.409572	1.53257	TRUE	0.278305	1	conserved Plasmodium protein, unknown function
PFIT_1429800	48.8786	18.2896	11.9639	20.369	24.8753	35.8171	11.643	7.53028	18.3301	3.7642	7.02986	0	3.59802	4.63509	-0.385722	-1.95586	1.66792	TRUE	0.278422	1	peptide chain release factor 1, putative
PFIT_0207900	137.98	76.8165	36.9937	47.1033	74.7235	115.766	93.1437	70.7846	93.2314	50.6076	64.5469	0	38.3848	6.2203	0.324866	-0.950717	4.53686	TRUE	0.278826	1	ribosome-recycling factor, putative
PFIT_0828200	17.3112	10.2422	6.92649	5.09225	9.89303	37.0963	58.2148	18.0727	37.7946	12.5473	11.5034	0	8.01692	3.3001	1.90171	-1.82546	1.33488	TRUE	0.279032	1	conserved protein, unknown function
PFIT_1336700	1440.9	2056.49	2070.07	1905.78	1868.31	1023.35	1478.66	1596.42	1366.14	1711.46	1753.63	1949.63	1804.91	10.8676	-0.45553	0.397887	2.15053	TRUE	0.279097	1	conserved Plasmodium protein, unknown function
PFIT_1423400	600.8	490.894	670.452	688.02	612.542	675.408	721.864	725.919	707.73	558.357	566.223	350.934	491.838	9.25925	0.20655	-0.465185	1.33579	TRUE	0.279141	1	conserved Plasmodium protein, unknown function
PFIT_0816800	1625.21	2730.28	1569.79	1061.45	1746.68	2191.24	2596.38	2594.93	2460.85	1915.98	2095.54	1559.7	1857.07	10.7697	0.493856	-0.389595	5.77348	TRUE	0.279159	1	40S ribosomal protein S16, putative
PFIT_1219100	34.6224	73.1586	28.8079	24.8955	40.3711	13.4314	34.9289	10.5424	19.6342	4.18245	7.66894	0	3.95046	5.33234	-1.16846	-1.71684	1.52166	TRUE	0.279162	1	erythrocyte membrane protein 1 (PfEMP1), pseudogene
PFIT_1145900	819.735	189.481	116.333	281.488	351.76	13.4314	11.643	12.0484	12.3743	19.6575	24.285	116.978	53.6401	8.45832	-4.81764	1.87699	2.3473	TRUE	0.279414	1	serine/threonine protein kinase, putative
PFIT_1426400	219.954	66.5743	62.3384	159.982	127.212	63.3195	0	25.6029	29.6408	20.494	13.4206	0	11.3049	6.99119	-1.92381	-1.12291	6.93544	TRUE	0.279793	1	DNA-directed DNA polymerase, putative
PFIT_0517800	1491.82	1444.15	2075.43	2101.97	1778.34	2027.5	1758.09	2180.77	1988.79	1759.56	1700.59	974.815	1478.32	10.7967	0.163992	-0.393221	3.40108	TRUE	0.279947	1	eukaryotic translation initiation factor, putative
PFIT_1466600	16.802	27.0687	39.0402	39.0406	30.4879	51.8069	58.2148	72.2907	60.7708	30.9501	28.7585	0	19.9029	4.93327	0.994199	-1.26831	1.67957	TRUE	0.279983	1	potassium channel protein
PFIT_0904000	11.7105	8.77903	22.3537	13.4379	14.0703	13.4314	46.5719	51.2059	37.0697	15.4751	9.58617	0	8.35374	3.81903	1.36869	-1.74571	1.4542	TRUE	0.280582	1	LCCL domain-containing protein
PFIT_bin05800	0	0.731586	1.73162	1.27306	0.934068	2.55836	0	4.51817	2.35884	3.34596	1.91723	116.978	40.747	-0.0724534	1.48627	3.80188	2.51839	TRUE	0.280764	1	stevor
PFIT_0714300	2653.19	1970.89	4067.42	4300.13	3247.91	2347.94	3225.1	3304.29	2959.11	2519.51	2645.14	1520.71	2228.45	11.6657	-0.136708	-0.381154	7.01607	TRUE	0.28117	1	conserved Plasmodium protein, unknown function
PFIT_1134700	857.922	1291.25	846.605	707.823	925.9	1980.81	1001.29	1099.42	1360.51	1176.1	1189.32	467.911	944.447	9.85413	0.563431	-0.476995	6.41791	TRUE	0.281449	1	heat shock protein 70
PFIT_1425400	2798.81	8078.17	4891.2	4763.94	5133.03	4500.16	4715.4	4686.85	4634.14	4527.5	4809.7	12126.7	7154.64	12.3255	-0.147549	0.619057	5.12246	TRUE	0.281488	1	60S ribosomal protein L7-3, putative
PFIT_0621100	836.537	1204.92	1207.88	1233.46	1120.7	1112.25	1373.87	1272.62	1252.91	1358.04	1561.27	2144.59	1687.97	10.1303	0.156682	0.406857	2.27375	TRUE	0.281924	1	radical SAM protein, putative
PFIT_0505000	293.781	382.619	500.911	502.294	419.901	402.942	384.218	310.247	365.803	620.257	494.007	389.926	501.397	8.71487	-0.203184	0.499281	2.17575	TRUE	0.28245	1	conserved Plasmodium membrane protein, unknown function
PFIT_1335200	295.818	148.512	265.725	293.936	250.998	210.425	221.216	206.33	212.657	185.283	150.183	0	111.822	7.97267	-0.243965	-0.626117	7.04465	TRUE	0.282706	1	conserved Plasmodium protein, unknown function
PFIT_1103200	366.59	370.182	244.001	254.896	308.917	517.429	477.362	387.056	460.616	360.109	327.847	233.956	307.304	8.26971	0.57623	-0.525124	1.65379	TRUE	0.28313	1	flavoprotein, putative
PFIT_1412800	74.8454	62.1848	66.9036	102.128	76.5154	48.6089	46.5719	43.6756	46.2855	98.2876	86.2755	77.9852	87.5161	6.25886	-0.726344	0.948293	0.366838	TRUE	0.283163	1	conserved Plasmodium protein, unknown function
PFIT_1401300	0.509152	0	0.31484	0.99016	0.453538	12.1522	0	1.50606	4.55276	0	0	0	0	-1.11862	3.36361	-33.2936	0.676115	TRUE	0.28335	1	rifin
PFIT_0827100	42.7688	14.6317	15.742	14.2866	21.8573	60.1216	11.643	7.53028	26.4316	9.20139	8.94709	0	6.04949	4.44847	0.338593	-1.78016	2.40599	TRUE	0.283511	1	conserved Plasmodium protein, unknown function
PFIT_1366400	480.131	294.829	479.974	569.908	456.21	552.607	547.219	573.807	557.878	363.455	341.268	545.897	416.873	8.83465	0.29021	-0.495202	2.37873	TRUE	0.283744	1	conserved Plasmodium protein, unknown function
PFIT_0730200	500.497	782.065	353.093	295.775	482.858	1605.37	710.221	570.795	962.13	751.168	621.184	428.919	600.424	8.91438	1.00171	-0.658006	5.07673	TRUE	0.283868	1	Plasmodium exported protein (PHISTb), unknown function
PFIT_0700700	1.0183	0	1.25936	1.55597	0.958408	12.1522	0	0	4.05074	0	0	0	0	-0.0498051	2.13601	-33.1348	1.14308	TRUE	0.283869	1	rifin
PFIT_0834950	0.509152	0	1.10194	2.12177	0.933216	1.27918	11.643	0	4.30738	0	0	0	0	-0.0832866	2.07159	-33.0369	1.032	TRUE	0.283943	1	Plasmodium exported protein, unknown function, pseudogene
PFIT_1130700	802.933	1406.11	774.979	741.347	931.342	2255.2	849.936	804.234	1303.12	953.599	854.447	740.86	849.635	9.86275	0.491581	-0.612883	4.57965	TRUE	0.283977	1	transporter, putative
PFIT_1122800	50.9152	5.1211	3.1484	3.81919	15.751	0	0	1.50606	0.502019	1.67298	0	38.9926	13.5552	3.97408	-4.77072	3.39805	7.09384	TRUE	0.283984	1	serine/threonine protein kinase, putative
PFIT_0914200	233.192	71.6954	57.7732	150.787	128.362	7.0355	11.643	9.03633	9.23827	18.4028	29.3976	0	15.9335	7.00395	-3.89939	1.27566	2.88256	TRUE	0.284029	1	conserved Plasmodium protein, unknown function
PFIT_0708200	482.677	751.338	652.821	577.971	616.202	477.775	570.505	552.722	533.667	732.765	694.678	779.852	735.765	9.26701	-0.212571	0.458941	1.04762	TRUE	0.284084	1	Cg2 protein
PFIT_1033100	918.511	686.959	1001.03	1216.62	955.782	979.214	1408.8	1259.06	1215.69	910.519	959.256	818.845	896.207	9.90119	0.339887	-0.420115	2.32591	TRUE	0.284372	1	bromodomain protein, putative
PFIT_1320600	65.6807	35.1161	71.3113	92.5093	66.1543	77.3905	104.787	60.2422	80.8065	44.334	33.8711	38.9926	39.0659	6.0506	0.256299	-1.01746	1.18087	TRUE	0.285006	1	DHHC-type zinc finger protein, putative
PFIT_0534400	81.9735	6.58427	13.6956	14.2866	29.135	17.9086	0	0	5.96952	1.25473	1.27816	0	0.844297	4.86373	-2.0722	-2.51315	4.6623	TRUE	0.28555	1	phosphoenolpyruvate/phosphate translocator (PPT)
PFIT_1224500	91.6474	34.3845	77.4507	116.839	80.0804	40.9338	104.787	93.3755	79.6987	43.4975	49.209	0	30.9022	6.32586	-0.0472259	-0.976015	4.04031	TRUE	0.28564	1	conserved Plasmodium protein, unknown function
PFIT_0613300	1602.81	1511.46	1373.02	1088.61	1393.97	2687.56	2398.45	2402.16	2496.06	2269.4	2100.01	1247.76	1872.39	10.4447	0.841701	-0.385041	2.85282	TRUE	0.285788	1	organic anion transporter
PFIT_1423300	132.38	80.4744	78.5526	90.5289	95.4839	117.045	104.787	109.942	110.591	76.9571	70.2986	0	49.0852	6.57675	0.217706	-0.852832	3.09028	TRUE	0.286046	1	DnaJ protein, putative
PFIT_1302800	42.7688	13.9001	33.6879	26.7343	29.2728	52.4465	81.5008	54.218	62.7217	25.5129	35.7884	0	20.4338	4.87344	1.07177	-1.25191	2.0473	TRUE	0.286052	1	conserved Plasmodium protein, unknown function
PFIT_0307500	108.959	20.4844	13.853	18.1058	40.3504	29.4212	0	4.51817	11.3131	2.92771	3.19539	0	2.04103	5.33315	-1.67775	-2.14381	3.5114	TRUE	0.286338	1	conserved Plasmodium protein, unknown function
PFIT_0519600	1802.91	2144.28	1671.8	1513.67	1783.17	2459.87	2398.45	2445.83	2434.72	2279.85	2594.66	6121.84	3665.45	10.8001	0.449588	0.573764	3.27527	TRUE	0.286398	1	40S ribosomal protein S24, putative
PFIT_0709800	68.7356	19.7528	58.2454	46.3961	48.2825	80.5885	69.8578	88.8573	79.7679	37.2238	39.6228	38.9926	38.6131	5.59577	0.732842	-1.0615	1.3401	TRUE	0.287083	1	mitochondrial ribosomal protein L1 precursor, putative
PFIT_0607400	462.31	398.714	321.294	270.597	363.229	560.921	337.646	492.48	463.683	399.006	428.182	38.9926	288.727	8.50372	0.37108	-0.505302	8.7356	TRUE	0.287453	1	proteasome subunit alpha type 2, putative
PFIT_0302500	60.5891	16.8265	9.76005	12.7306	24.9766	30.7004	0	0	10.2335	4.18245	1.27816	0	1.8202	4.64034	-1.11388	-2.15849	5.79789	TRUE	0.287489	1	ABC transporter, (TAP family), putative
PFIT_0423600	21.8936	16.0949	22.8259	25.3198	21.5335	20.4669	23.2859	36.1453	26.6327	7.94665	9.58617	0	5.84427	4.42997	0.314632	-1.78569	0.549936	TRUE	0.287499	1	Plasmodium exported protein (PHISTa), unknown function
PFIT_1334400	2.03661	4.38951	3.77808	1.83887	3.01077	3.19796	0	1.50606	1.568	8.3649	7.66894	38.9926	18.3422	1.58569	-0.622446	2.97341	0.848755	TRUE	0.287765	1	reticulocyte binding protein 2 homologue b, putative
PFIT_0401000	9420.85	2568.6	4056.24	14769.4	7703.77	640.87	582.148	653.628	625.549	703.488	752.195	3119.41	1525.03	12.9114	-3.62183	1.27233	3.33265	TRUE	0.287834	1	reticulocyte binding protein homologue 1
PFIT_0519100	20.8753	24.1423	8.50069	10.6089	16.0318	46.6902	11.643	3.01211	20.4484	7.94665	3.19539	0	3.71401	3.99866	0.405655	-2.07511	2.20151	TRUE	0.287868	1	conserved Plasmodium protein, unknown function
PFIT_1301900	814.644	762.312	1043.38	1033.59	913.481	850.017	884.865	923.212	886.031	752.004	738.774	389.926	626.902	9.83571	-0.0446179	-0.429589	2.31264	TRUE	0.288786	1	DEAD/DEAH box ATP-dependent RNA helicase, putative
PFIT_0622200	18.3295	8.04744	16.844	11.3161	13.6343	13.4314	46.5719	16.5666	25.5233	6.27367	7.02986	0	4.43451	3.77058	0.827287	-2.0319	0.903669	TRUE	0.288906	1	EGF-like membrane protein, putative
PFIT_0719000	24.9485	14.6317	19.5201	18.3887	19.3722	40.9338	23.2859	15.0606	26.4268	11.2926	5.7517	0	5.68144	4.27633	0.463519	-1.81965	0.849647	TRUE	0.289707	1	Ham1-like protein, putative
PFIT_0219100	532.064	130.222	724.447	897.651	571.096	161.177	232.859	367.478	253.838	135.093	143.153	155.97	144.739	9.15835	-1.16844	-0.83014	5.20261	TRUE	0.290057	1	Plasmodium exported protein (PHISTc), unknown function
PFIT_0321600	244.393	101.69	48.328	56.8635	112.819	136.233	0	7.53028	47.9211	19.2393	24.285	0	14.5081	6.8169	-1.15348	-1.46536	8.11325	TRUE	0.290061	1	peptidase, putative
PFIT_1338500	2346.68	4720.92	2085.34	2088.67	2810.41	3870.81	4226.4	4269.67	4122.29	4229.71	4667.83	7603.56	5500.37	11.4561	0.552742	0.404323	6.97503	TRUE	0.290255	1	conserved Plasmodium protein, unknown function
PFIT_1441900	67.7173	114.127	30.3821	35.2214	61.862	255.197	81.5008	93.3755	143.358	114.599	78.6066	0	64.4019	5.94497	1.24822	-0.924069	6.88252	TRUE	0.290269	1	adaptor complexes medium subunit family
PFIT_1367600	1.52746	0.731586	2.04646	0.707257	1.25319	9.59387	46.5719	4.51817	20.228	2.92771	2.55631	0	1.82801	0.335336	3.92388	-2.95005	0.977494	TRUE	0.290663	1	mitochondrial import inner membrane translocase subunit Tim9, putative (TIM9)
PFIT_1444300	190.423	248.008	107.046	75.6765	155.288	140.07	128.073	159.642	142.595	230.871	283.751	116.978	210.533	7.27472	-0.107803	0.648916	4.49891	TRUE	0.290713	1	conserved Plasmodium protein, unknown function
PFIT_0928200	1.0183	5.85269	5.19486	3.81919	3.97126	1.91877	0	1.50606	1.14161	4.18245	5.7517	38.9926	16.3089	1.98944	-1.46627	3.13657	1.17426	TRUE	0.291095	1	conserved Plasmodium protein, unknown function
PFIT_1349300	888.98	1554.62	1309.74	1325.54	1269.72	1244	1210.87	1159.66	1204.85	1503.59	1535.7	1754.67	1597.99	10.3102	-0.0756722	0.397304	1.80735	TRUE	0.29154	1	lysine--tRNA ligase, putative
PFIT_1243500	7.12813	0.731586	3.9355	7.63838	4.8584	0	0	0	0	2.09122	2.55631	0	1.54918	2.28255	-33.2959	31.9787	0.296106	TRUE	0.291874	1	conserved Plasmodium protein, unknown function
PFIT_0807200	69.7539	21.216	18.2607	19.3789	32.1524	29.4212	23.2859	10.5424	21.0832	5.85543	8.30801	0	4.72115	5.00512	-0.614469	-1.70866	1.67132	TRUE	0.292181	1	methionine aminopeptidase 1c, putative
PFIT_0921900	273.924	245.081	284.458	294.643	274.527	378.638	407.504	423.202	403.114	279.806	277.999	272.948	276.918	8.1013	0.552644	-0.536946	0.151752	TRUE	0.292269	1	nucleolar preribosomal assembly protein, putative
PFIT_0815400	1247.93	1476.34	1917.06	2074.53	1678.97	773.905	1397.16	1230.45	1133.84	1350.93	1604.72	1481.72	1479.13	10.7137	-0.577871	0.394408	3.73503	TRUE	0.29233	1	RNA binding protein, putative
PFIT_1451600	1088.06	1068.12	1128.54	1089.18	1093.47	1154.46	1210.87	1265.09	1210.14	1394.43	1450.71	2027.62	1624.25	10.0948	0.146014	0.39922	0.846776	TRUE	0.292673	1	zinc finger protein, putative
PFIT_1305100	58.0434	46.8215	28.0208	25.3198	39.5514	107.451	11.643	9.03633	42.7102	20.9122	21.7287	0	14.2136	5.30297	0.196611	-1.29652	4.95026	TRUE	0.293299	1	conserved Plasmodium protein, unknown function
PFIT_1208200	20.8753	8.77903	11.6491	8.62854	12.483	60.1216	23.2859	34.6393	39.3489	14.6386	15.3379	0	9.99215	3.6405	1.69006	-1.65082	1.20145	TRUE	0.293394	1	mitochondrial import inner membrane translocase subunit tim10, putative (TIM10)
PFIT_0302700	145.108	114.859	292.959	337.079	222.501	219.38	186.287	286.151	230.606	174.408	164.882	77.9852	139.092	7.8007	0.0639681	-0.613332	4.82211	TRUE	0.293501	1	conserved Plasmodium protein, unknown function
PFIT_1304200	217.408	43.1636	51.6338	77.7983	97.5009	60.1216	34.9289	45.1817	46.744	20.494	27.4804	0	15.9915	6.60679	-1.03025	-1.19789	3.37655	TRUE	0.293762	1	conserved Plasmodium protein, unknown function
PFIT_0715500	404.776	422.125	502.485	459.717	447.276	599.297	710.221	634.049	647.856	530.335	522.766	272.948	442.016	8.80543	0.528677	-0.467315	1.59391	TRUE	0.293862	1	queuine tRNA-ribosyltransferase, putative
PFIT_bin05900	0	0.731586	0.47226	0.282903	0.371687	0.639591	11.643	1.50606	4.5962	0	0	0	0	-1.4376	3.54599	-33.157	0.548047	TRUE	0.293887	1	rifin (RIF)
PFIT_1230400	1454.14	1142.01	874.784	858.045	1082.24	1196.67	1990.95	1816.3	1667.98	1115.46	1268.57	1442.73	1275.59	10.0793	0.618275	-0.39711	3.68997	TRUE	0.294818	1	protein transport protein Sec13, putative
PFIT_1351200	112.523	166.07	75.5617	71.7159	106.468	99.7762	104.787	63.2543	89.2724	181.937	177.664	38.9926	132.864	6.73078	-0.271329	0.757409	3.62477	TRUE	0.295259	1	conserved Plasmodium protein, unknown function
PFIT_0811800	2.54576	1.46317	1.88904	0.282903	1.54522	23.0253	0	9.03633	10.6872	1.25473	0	0	0.418245	0.621089	2.8565	-4.19736	1.64673	TRUE	0.295265	1	unspecified product
PFIT_1032700	129.834	134.612	113.5	109.625	121.893	227.694	174.644	138.557	180.299	129.656	106.726	77.9852	104.789	6.9286	0.570382	-0.707522	0.784531	TRUE	0.295286	1	conserved Plasmodium protein, unknown function
PFIT_1332100	605.382	774.018	574.898	608.807	640.776	910.138	815.008	804.234	843.126	706.416	694.678	389.926	597.007	9.32319	0.398279	-0.436278	1.78976	TRUE	0.295397	1	translation initiation factor 6, putative
PFIT_0716600	41.2413	22.6792	14.0104	20.2276	24.5396	48.6089	11.643	6.02422	22.092	4.18245	10.8643	0	5.01559	4.61527	-0.0878181	-1.78001	2.23894	TRUE	0.295502	1	mitochondrial ribosomal protein S8 precursor, putative
PFIT_1007900	872.178	733.78	510.986	544.73	665.418	645.347	605.434	728.931	659.904	813.487	831.44	1091.79	912.24	9.3773	-0.00652032	0.433677	2.22587	TRUE	0.295657	1	26S proteasome regulatory subunit 4, putative
PFIT_1133400	393.575	613.8	465.334	421.95	473.665	446.435	454.076	498.504	466.338	506.495	559.193	974.815	680.168	8.88706	-0.0202642	0.467354	2.62732	TRUE	0.295787	1	pre-mRNA splicing factor, putative
PFIT_0313500	6.61898	3.65793	1.73162	2.40468	3.6033	3.83755	0	1.50606	1.7812	0	0	0	0	1.84717	-0.871272	-33.4672	0.286107	TRUE	0.296324	1	conserved Plasmodium protein, unknown function
PFIT_0833300	148.673	95.1061	163.245	164.508	142.883	376.08	232.859	213.86	274.266	201.176	213.452	77.9852	164.204	7.16068	0.95167	-0.614499	2.88086	TRUE	0.296342	1	conserved Plasmodium protein, unknown function
PFIT_0423400	59.0617	22.6792	60.7642	67.3309	52.459	29.4212	58.2148	61.7483	49.7948	26.7677	23.0068	0	16.5915	5.71565	-0.100577	-1.18285	2.21004	TRUE	0.296702	1	Plasmodium exported protein (hyp15), unknown function
PFIT_0713700	97.7573	14.6317	12.2788	16.1255	35.1983	20.4669	0	3.01211	7.82634	1.25473	2.55631	0	1.27035	5.13618	-1.98599	-2.31031	3.11055	TRUE	0.296724	1	GTP-binding translation elongation factor tu family protein, putative
PFIT_1342000	130.343	280.197	143.725	134.803	172.267	785.418	244.502	194.281	408.067	218.742	191.723	272.948	227.805	7.42728	1.25693	-0.880503	3.51572	TRUE	0.296837	1	phosphoenolpyruvate carboxykinase
PFIT_1145300	180.749	126.564	186.385	190.252	170.988	145.187	256.145	185.245	195.526	128.401	114.395	116.978	119.925	7.41885	0.162795	-0.667328	1.03417	TRUE	0.296946	1	conserved Plasmodium protein, unknown function
PFIT_1007300	724.015	746.217	256.123	267.909	498.566	1431.4	151.359	183.739	588.834	295.699	280.555	194.963	257.073	8.96127	0.248333	-1.1863	4.86725	TRUE	0.297005	1	transcription factor with AP2 domain(s)
PFIT_1203000	60.5891	8.04744	7.39875	10.8918	21.7318	14.7106	0	3.01211	5.90757	1.25473	1.27816	0	0.844297	4.44004	-1.67595	-2.48712	2.49055	TRUE	0.297055	1	conserved Plasmodium protein, unknown function
PFIT_0403000	85.5376	149.243	172.375	236.224	160.845	88.2636	46.5719	102.412	79.0824	172.735	128.455	77.9852	126.392	7.33112	-0.964925	0.718503	3.04504	TRUE	0.297061	1	conserved Plasmodium protein, unknown function
PFIT_0625300	146.127	54.8689	39.5125	44.5572	71.2663	12.1522	23.2859	25.6029	20.347	29.6954	26.8413	116.978	57.8382	6.15316	-1.8558	1.14719	3.99117	TRUE	0.297571	1	Sec14 domain containing protein
PFIT_0931900	291.744	258.25	216.61	188.13	238.684	221.299	197.93	197.293	205.507	278.551	352.132	272.948	301.21	7.89794	-0.210263	0.567232	0.818364	TRUE	0.297584	1	conserved Plasmodium protein, unknown function
PFIT_1225800	15.2746	5.85269	11.4917	12.1648	11.1959	4.47714	46.5719	33.1332	28.0607	6.69192	8.94709	0	5.213	3.48717	1.26449	-1.97063	1.65744	TRUE	0.297631	1	hydrolase/phosphatase, putative
PFIT_0312300	272.397	95.8377	49.5873	64.3604	120.546	168.852	81.5008	51.2059	100.52	57.7178	62.6296	0	40.1158	6.91195	-0.244362	-1.05721	5.79852	TRUE	0.298161	1	glycogen synthase kinase 3
PFIT_0220600	15.7837	38.0425	19.6775	17.2571	22.6902	164.375	11.643	46.6877	74.2352	23.0035	34.5102	38.9926	32.1688	4.49952	1.76862	-1.33248	3.17714	TRUE	0.298397	1	Plasmodium exported protein (hyp15), unknown function
PFIT_0733100	23.9302	98.0325	28.493	22.9151	43.3427	258.395	23.2859	16.5666	99.4158	19.2393	7.66894	77.9852	34.9645	5.43511	1.22307	-1.86047	4.52093	TRUE	0.298731	1	stevor, pseudogene
PFIT_1230800	571.778	528.936	268.244	361.691	432.662	339.623	279.431	239.463	286.172	405.698	393.672	428.919	409.429	8.75574	-0.590879	0.502456	2.79022	TRUE	0.298877	1	Rab GTPase 2
PFIT_1233900	132.889	72.427	48.9577	61.107	78.8451	102.335	58.2148	27.109	62.5528	36.3873	37.0665	0	24.4846	6.29935	-0.316993	-0.999651	3.86538	TRUE	0.299391	1	conserved Plasmodium protein, unknown function, pseudogene
PFIT_0613200	190.423	100.959	172.532	191.667	163.895	207.228	232.859	179.221	206.436	145.549	139.319	77.9852	120.951	7.35809	0.320932	-0.652322	1.56884	TRUE	0.299437	1	conserved Plasmodium protein, unknown function
PFIT_0625100	58.5525	46.8215	77.2933	70.5843	63.3129	64.5987	93.1437	73.7967	77.1797	49.3529	40.901	0	30.0846	5.98619	0.262602	-0.993966	2.04978	TRUE	0.299664	1	conserved Plasmodium protein, unknown function
PFIT_1117800	16.802	3.65793	3.1484	4.6679	7.06907	1.91877	0	0	0.639591	0	0	0	0	2.82036	-3.10521	-30.7638	0.806409	TRUE	0.299752	1	conserved Plasmodium membrane protein, unknown function
PFIT_1334000	424.633	239.96	472.89	535.252	418.184	282.06	523.933	457.841	421.278	314.102	326.569	194.963	278.545	8.70938	-0.00989866	-0.500846	4.10563	TRUE	0.300996	1	probable protein, unknown function
PFIT_0816200	713.323	992.03	785.684	709.096	800.033	828.91	849.936	665.677	781.508	851.965	1188.05	1091.79	1043.93	9.64349	-0.0376855	0.415693	1.55277	TRUE	0.301183	1	conserved Plasmodium protein, unknown function
PFIT_1310700	999.466	789.381	600.243	600.744	747.459	938.28	1012.94	902.127	951.115	706.834	713.211	701.867	707.304	9.54518	0.34545	-0.423092	1.72874	TRUE	0.301309	1	26S proteasome regulatory subunit 7, putative
PFIT_0510100	784.604	149.975	154.272	192.515	320.342	175.888	151.359	97.8936	141.713	61.9003	80.5238	0	47.4747	8.32327	-1.1777	-1.38727	3.77226	TRUE	0.301465	1	conserved Plasmodium protein, unknown function
PFIT_0935900	20.8753	5.1211	22.1962	16.4084	16.1502	14.7106	46.5719	9.03633	23.4396	7.94665	4.47355	0	4.14007	4.01667	0.434748	-1.9712	1.55093	TRUE	0.301913	1	phosphatidylinositol N-acetylglucosaminyltransferase subunit P, putative
PFIT_1300400	162.929	434.562	149.234	104.108	212.708	344.74	442.433	462.359	416.51	176.918	174.468	545.897	299.094	7.72915	0.969609	-0.651722	8.22677	TRUE	0.302023	1	glycophorin binding protein
PFIT_0529900	40.223	10.9738	13.3807	28.2903	23.217	12.7918	0	1.50606	4.76596	0.83649	1.27816	0	0.704882	4.53738	-2.0482	-2.47361	1.82259	TRUE	0.302502	1	conserved Plasmodium protein, unknown function
PFIT_0902000	14.7654	8.04744	5.66712	4.10209	8.14552	48.6089	0	3.01211	17.207	6.69192	0.639078	0	2.44367	3.022	1.16779	-2.45606	3.25461	TRUE	0.30337	1	Plasmodium exported protein, unknown function
PFIT_0512300	105.904	112.664	78.8675	61.6728	89.7771	244.324	128.073	91.8694	154.755	120.036	90.7491	38.9926	83.2593	6.48575	0.80636	-0.750636	2.96098	TRUE	0.303377	1	glutathione synthetase
PFIT_1205500	564.141	760.849	459.352	396.347	545.172	558.363	454.076	573.807	528.749	728.165	923.468	428.919	693.517	9.08927	-0.033238	0.441447	3.94966	TRUE	0.303482	1	conserved protein, unknown function
PFIT_0908500.2	7.63729	1.46317	2.20388	2.26322	3.39189	3.83755	0	1.50606	1.7812	0	0	0	0	1.76124	-0.789674	-33.4629	0.32415	TRUE	0.304	1	conserved Plasmodium membrane protein, unknown function
PFIT_0112300	568.214	473.336	631.255	592.682	566.372	782.86	314.36	391.574	496.265	464.252	444.159	38.9926	315.801	9.14599	-0.167187	-0.488771	10.6424	TRUE	0.304023	1	Plasmodium exported protein (hyp8), unknown function
PFIT_1224300	49.3878	52.6742	66.5887	52.9029	55.3884	127.279	128.073	117.472	124.275	75.7023	74.133	38.9926	62.9427	5.79248	1.16272	-0.858522	0.404858	TRUE	0.304342	1	cytochrome c heme lyase, putative
PFIT_0903800.1	269.342	65.1111	87.9979	264.797	171.812	6.39591	0	22.5908	9.66225	19.6575	28.7585	38.9926	29.1362	7.42515	-3.91247	1.20786	4.70866	TRUE	0.304408	1	conserved Plasmodium protein, unknown function
PFIT_0528000	501.515	235.571	708.548	676.704	530.584	420.851	535.576	554.229	503.552	412.39	430.099	155.97	332.82	9.05314	-0.0822103	-0.467858	7.49008	TRUE	0.304587	1	transporter, putative
PFIT_1331600	69.7539	37.3109	67.6907	55.0246	57.445	65.2383	34.9289	66.2665	55.4779	29.2771	33.2321	0	20.8364	5.84523	-0.0122853	-1.08822	1.81926	TRUE	0.304816	1	sedlin, putative
PFIT_0921100.2	24.9485	16.8265	29.595	20.6519	23.0055	57.5632	69.8578	52.712	60.0443	25.5129	18.5333	38.9926	27.6796	4.52606	1.36826	-1.27111	0.434614	TRUE	0.304831	1	ubiquitin conjugating enzyme, putative
PFIT_0834700	7.63729	56.3321	82.803	93.9238	60.174	25.5836	34.9289	45.1817	35.2314	30.5319	32.593	272.948	112.024	5.91275	-0.775864	1.48057	4.70274	TRUE	0.304881	1	Plasmodium exported protein (PHISTa), unknown function, pseudogene
PFIT_1368000	106.413	14.6317	69.7371	46.1132	59.2237	47.3297	69.8578	54.218	57.1352	25.0947	23.0068	38.9926	29.0314	5.88947	-0.0797471	-1.10578	2.94477	TRUE	0.305058	1	glycosylphosphatidylinositol anchor attachment 1 protein, putative
PFIT_0408200	274.433	201.186	93.3501	104.674	168.411	301.247	232.859	131.027	221.711	171.899	164.882	38.9926	125.258	7.39283	0.398658	-0.626259	6.63344	TRUE	0.305409	1	replication protein A1, large subunit
PFIT_0929100	80.9552	89.2534	91.1463	82.3248	85.9199	267.989	209.573	242.475	240.012	148.477	135.485	194.963	159.642	6.42488	1.49158	-0.661448	0.331511	TRUE	0.305604	1	guanylate kinase
PFIT_0905900.3	10.183	3.65793	4.7226	5.09225	5.91396	23.0253	23.2859	36.1453	27.4855	7.94665	7.02986	0	4.99217	2.56312	2.22634	-2.08348	0.605562	TRUE	0.30574	1	autophagy-related protein 3, putative (ATG3)
PFIT_0909100	46.3329	25.6055	37.466	43.5671	38.2429	64.5987	23.2859	33.1332	40.3393	20.494	18.5333	0	13.0091	5.25824	0.123362	-1.30061	1.45966	TRUE	0.305975	1	conserved Plasmodium protein, unknown function
PFIT_0835400	2.03661	5.1211	3.46324	4.52645	3.78685	28.142	0	1.50606	9.88269	1.67298	0	0	0.55766	1.92047	1.46193	-3.69799	2.09627	TRUE	0.306108	1	stevor
PFIT_1327700	29.5308	57.0637	25.8169	20.2276	33.1597	56.9236	0	30.1211	29.0149	51.4441	40.2619	155.97	82.5588	5.04534	-0.0190242	1.09786	5.87587	TRUE	0.306483	1	conserved Plasmodium protein, unknown function
PFIT_0205800	1363.51	896.192	1302.49	1365.01	1231.8	1035.5	803.365	1177.74	1005.53	894.626	867.229	428.919	730.258	10.2669	-0.284377	-0.399493	3.87107	TRUE	0.306601	1	conserved Plasmodium protein, unknown function
PFIT_1226400	243.375	206.307	290.283	284.883	256.212	321.075	279.431	344.887	315.131	234.217	271.608	77.9852	194.604	8.00218	0.305932	-0.546148	2.54846	TRUE	0.306913	1	conserved protein, unknown function
PFIT_1425500	3.05491	0.731586	0.787101	0.565806	1.28485	15.9898	23.2859	21.0848	20.1202	4.60069	1.91723	0	2.17264	0.344198	3.97654	-2.77461	0.714622	TRUE	0.306975	1	small nucleolar RNA snoR27
PFIT_0718900	2411.86	2085.02	3100.86	2981.37	2644.78	1206.91	2305.31	2120.53	1877.58	2530.38	2625.33	1988.62	2381.45	11.3692	-0.501916	0.363214	4.19867	TRUE	0.307157	1	phosphoinositide-binding protein, putative
PFIT_0537400	7.63729	13.1685	6.13938	4.24354	7.79719	8.95428	0	13.5545	7.50293	7.52841	7.02986	155.97	56.8429	2.95841	0.065636	2.65767	2.41945	TRUE	0.307268	1	rifin
PFIT_1437900	50.4061	27.8003	30.0672	28.4317	34.1763	37.7359	69.8578	46.6877	51.4271	28.8589	20.4505	0	16.4365	5.09419	0.554883	-1.24881	1.48138	TRUE	0.307718	1	conserved Plasmodium protein, unknown function
PFIT_0723700	0.509152	0.731586	1.25936	1.13161	0.907928	0	11.643	0	3.88099	0	0	0	0	-0.133713	1.94365	-32.8586	1.04274	TRUE	0.307739	1	conserved Plasmodium membrane protein, unknown function
PFIT_0719300	207.225	80.4744	36.0492	30.4121	88.5402	299.968	81.5008	69.2786	150.249	72.3564	72.8549	77.9852	74.3988	6.46568	0.789388	-1.04964	5.55091	TRUE	0.307999	1	conserved Plasmodium protein, unknown function
PFIT_0914300	742.344	322.629	852.273	1154.24	767.873	416.374	768.436	603.928	596.246	365.964	385.364	545.897	432.408	9.58578	-0.381527	-0.502426	6.57517	TRUE	0.308258	1	phospholipid or glycerol acyltransferase, putative
PFIT_0404400	170.566	185.823	77.7655	97.4601	132.904	251.359	58.2148	24.0969	111.224	74.0294	61.3515	38.9926	58.1245	7.0523	-0.208085	-0.8765	6.85011	TRUE	0.308372	1	lysine decarboxylase, putative
PFIT_1303700	48.8786	28.5318	15.4272	15.4182	27.064	70.355	11.643	10.5424	30.8468	12.5473	13.4206	0	8.656	4.75506	0.262472	-1.51262	2.90159	TRUE	0.308545	1	small heat shock protein, putative
PFIT_0626200	1525.42	1182.97	1230.4	1387.92	1331.68	1283.02	1897.8	1606.96	1595.93	1238.84	1264.1	1130.79	1211.24	10.3791	0.254823	-0.383061	1.25173	TRUE	0.308661	1	E3 ubiquitin-protein ligase RNF5, putative (RNF5)
PFIT_0905300	1039.69	1109.08	1312.88	1474.35	1234	798.21	745.15	878.031	807.13	1056.07	1114.55	1013.81	1061.48	10.2695	-0.608763	0.397269	0.907858	TRUE	0.308708	1	nucleoporin NUP100/NSP100, putative
PFIT_1211100	50.4061	70.2322	53.3654	54.7417	57.1864	58.8424	23.2859	49.6998	43.9427	86.1585	75.4112	116.978	92.8492	5.83652	-0.304254	0.936213	0.850396	TRUE	0.308769	1	mitochondrial ribosomal protein S18 precursor, putative
PFIT_0405800	214.862	204.112	226.528	225.474	217.744	216.182	197.93	164.16	192.757	256.802	276.082	350.934	294.606	7.76683	-0.177607	0.569663	0.42835	TRUE	0.309005	1	peptidyl-tRNA hydrolase PTH2, putative
PFIT_1321300	1329.91	1152.98	2069.13	2627.89	1794.98	590.343	1106.08	1082.85	926.426	945.234	1084.52	1949.63	1326.46	10.8101	-0.961955	0.48618	6.15104	TRUE	0.309376	1	SET domain protein, putative
PFIT_1344300	299.382	265.566	318.146	360.135	310.807	539.815	698.578	569.289	602.561	418.245	397.507	506.904	440.885	8.28069	0.945295	-0.474091	0.765874	TRUE	0.309615	1	thioredoxin 2
PFIT_0712400	590.617	496.015	455.259	617.577	539.867	265.43	500.647	364.465	376.848	432.047	465.249	701.867	533.054	9.07654	-0.549407	0.467229	2.64484	TRUE	0.309673	1	zinc finger protein, putative
PFIT_0723000	102.34	51.211	51.7912	122.214	81.889	9.59387	23.2859	33.1332	22.0043	33.8778	42.1791	77.9852	51.3474	6.35659	-1.93049	1.06063	2.57484	TRUE	0.309993	1	kelch protein, putative
PFIT_0113000	69.2447	201.186	99.6469	70.8672	110.236	440.678	81.5008	149.1	223.76	158.097	143.793	0	100.63	6.78277	1.04473	-1.00437	6.76348	TRUE	0.310771	1	Plasmodium exported protein (hyp4), unknown function
PFIT_1119100	3122.12	2016.25	3780.92	4216.53	3283.95	2377.36	2899.1	3417.24	2897.9	2395.71	2331.36	2027.62	2251.56	11.6815	-0.181053	-0.355391	4.37972	TRUE	0.310816	1	insulinase, putative
PFIT_1448300	176.167	141.928	181.663	176.107	168.966	178.446	128.073	191.269	165.929	108.325	116.312	77.9852	100.874	7.4012	-0.00539303	-0.664461	0.574851	TRUE	0.311052	1	conserved Plasmodium protein, unknown function
PFIT_0319500	165.984	322.629	228.574	238.912	239.025	162.456	186.287	219.884	189.543	268.095	364.274	155.97	262.78	7.90031	-0.333783	0.560475	2.49037	TRUE	0.311054	1	RNA binding protein, putative
PFIT_0526800	56.0068	4.38951	5.66712	11.0332	19.2742	0	0	0	0	0.418245	0.639078	0	0.352441	4.2674	-33.8381	28.5955	1.22784	TRUE	0.311352	1	inner membrane complex protein
PFIT_1363400	876.761	931.309	1032.83	1055.09	973.997	742.565	698.578	635.556	692.233	950.253	984.18	779.852	904.762	9.92798	-0.492991	0.406654	0.54378	TRUE	0.311435	1	conserved Plasmodium protein, unknown function
PFIT_0316000	177.694	80.4744	100.591	363.106	180.467	26.2232	81.5008	27.109	44.9443	55.2083	54.9607	194.963	101.711	7.49665	-2.13234	1.07999	4.82549	TRUE	0.311579	1	conserved Plasmodium protein, unknown function
PFIT_0825600	21.3844	16.8265	66.2739	63.5117	41.9991	32.6191	128.073	79.821	80.1709	42.2427	47.9308	0	30.0579	5.39917	0.869266	-1.0316	5.08906	TRUE	0.311589	1	conserved Plasmodium protein, unknown function
PFIT_0703200	1032.05	358.477	274.383	292.239	489.288	124.081	93.1437	185.245	134.156	275.205	332.321	155.97	254.499	8.93424	-1.85023	0.94639	2.99168	TRUE	0.311659	1	conserved Plasmodium membrane protein, unknown function
PFIT_1108300	163.947	130.954	119.639	118.253	133.198	227.694	209.573	204.824	214.03	161.024	181.498	0	114.174	7.05668	0.68706	-0.638126	5.71374	TRUE	0.312695	1	prefoldin, putative
PFIT_1306500	85.0285	90.7166	76.6636	59.2682	77.9192	98.497	81.5008	111.448	97.1486	150.15	159.13	194.963	168.081	6.28211	0.339182	0.734274	0.5054	TRUE	0.31281	1	DEAD box helicase, putative
PFIT_1475200	4.58237	1.46317	2.67614	1.69742	2.60478	6.39591	0	0	2.13197	0	0	0	0	1.38098	-0.16908	-32.2605	0.702212	TRUE	0.312838	1	mitochondrial ribosomal protein L20 precursor, putative
PFIT_1150300	0.509152	1.46317	0.31484	0.282903	0.642517	1.27918	0	0	0.426394	0.83649	0	38.9926	13.2764	-0.692229	-0.0451774	3.99259	3.07393	TRUE	0.312918	1	rifin (RIF)
PFIT_1328000	27.4942	111.201	2.51872	0.848709	35.5157	42.213	11.643	7.53028	20.4621	55.2083	32.593	77.9852	55.2622	5.13704	-0.685734	1.22659	14.1695	TRUE	0.313394	1	unspecified product
PFIT_0409000	84.5193	70.2322	131.603	155.031	110.346	115.766	186.287	143.075	148.376	99.9606	97.1399	38.9926	78.6977	6.78883	0.399914	-0.729632	2.18033	TRUE	0.314118	1	exosome complex component RRP4, putative
PFIT_1034300	1315.14	556.005	1074.86	1035.57	995.394	880.717	1071.15	1225.93	1059.27	854.475	902.378	584.889	780.581	9.95961	0.0881403	-0.398024	4.79921	TRUE	0.314191	1	methionine--tRNA ligase, putative
PFIT_1036600	59.5708	45.3583	26.9188	41.5867	43.3587	63.9591	58.2148	40.6635	54.2791	32.2049	24.924	0	19.043	5.43659	0.32066	-1.14682	1.64543	TRUE	0.314213	1	conserved Plasmodium protein, unknown function
PFIT_0725200	203.661	109.006	236.13	222.079	192.719	72.9134	104.787	112.954	96.8847	153.496	166.799	116.978	145.758	7.59198	-1.00995	0.659552	1.79664	TRUE	0.314394	1	mismatch repair protein PMS1, putative
PFIT_1365400	413.941	608.679	419.367	389.982	457.992	393.349	372.575	451.817	405.913	473.035	528.518	740.86	580.804	8.83826	-0.167164	0.459538	1.76576	TRUE	0.314479	1	rhoptry protein
PFIT_1145200	50.4061	42.432	70.8391	54.1759	54.4633	73.553	69.8578	57.2301	66.8803	37.642	39.6228	0	25.755	5.76876	0.291543	-1.02722	1.69712	TRUE	0.314708	1	ubiquitin activating enzyme (E1) subunit Aos1, putative
PFIT_0907110	240.32	529.668	313.581	251.784	333.838	338.983	314.36	332.838	328.727	470.526	473.557	428.919	457.667	8.3813	-0.016646	0.485537	2.81162	TRUE	0.31507	1	tubulin-specific chaperone, putative
PFIT_0612000.3	6.10983	0	1.41678	1.13161	2.16456	5.75632	0	1.50606	2.42079	0	0	0	0	1.11334	0.260856	-32.4228	0.8046	TRUE	0.3152	1	conserved Plasmodium protein, unknown function
PFIT_0806600	458.746	684.033	309.645	263.666	429.022	561.561	547.219	531.638	546.806	691.359	708.098	857.838	752.432	8.74243	0.352571	0.438491	4.61388	TRUE	0.315816	1	20S proteasome beta subunit
PFIT_1450900	506.098	553.81	597.409	698.629	588.987	495.044	407.504	495.492	466.013	595.163	580.283	779.852	651.766	9.20251	-0.328739	0.439575	0.969308	TRUE	0.315858	1	exosome complex exonuclease RRP6, putative
PFIT_1036200	168.02	65.8427	65.1719	87.8414	96.7191	124.72	116.43	63.2543	101.468	56.4631	48.5699	77.9852	61.0061	6.595	0.0575417	-0.831176	2.38976	TRUE	0.316071	1	DNA polymerase zeta catalytic subunit, putative
PFIT_1405800	7119.99	4712.87	7470.06	7357.88	6665.2	6167.58	7300.14	7456.48	6974.73	5817.79	5423.22	5303	5514.67	12.7025	0.0649009	-0.336844	2.01799	TRUE	0.31617	1	conserved Plasmodium protein, unknown function
PFIT_1429900	50.9152	131.685	20.3072	20.7934	55.9253	78.6697	0	21.0848	33.2515	86.5767	79.2457	38.9926	68.2717	5.79746	-0.571114	0.974732	9.48279	TRUE	0.316207	1	conserved protein, unknown function
PFIT_0713500	19.3478	0.731586	2.51872	2.54613	6.28606	1.91877	0	0	0.639591	0	0	0	0	2.65087	-2.9537	-30.7458	1.09186	TRUE	0.31696	1	secreted ookinete protein, putative
PFIT_1413400	251.012	327.75	348.371	350.517	319.413	271.826	244.502	209.342	241.89	422.846	334.238	233.956	330.346	8.31969	-0.401227	0.51206	1.32333	TRUE	0.317581	1	conserved Plasmodium protein, unknown function
PFIT_1439800	177.185	66.5743	209.211	205.105	164.519	179.086	81.5008	204.824	155.137	112.508	116.312	38.9926	89.2709	7.36459	-0.0427632	-0.661543	4.82781	TRUE	0.317962	1	conserved protein, unknown function
PFIT_1309600	476.567	674.522	543.099	629.176	580.841	589.703	628.72	543.686	587.37	720.218	664.002	1052.8	812.34	9.18185	0.0118894	0.425641	1.54251	TRUE	0.318272	1	conserved Plasmodium protein, unknown function
PFIT_1008400	295.818	302.876	290.283	244.994	283.493	548.13	360.932	334.344	414.469	332.087	314.426	194.963	280.492	8.14673	0.558615	-0.499421	1.63153	TRUE	0.318323	1	adenylate kinase
PFIT_1366000	219.445	340.187	194.256	187.706	235.399	214.263	197.93	177.715	196.636	304.482	303.562	233.956	280.667	7.87712	-0.257401	0.550043	1.46624	TRUE	0.318525	1	suppressor of kinetochore protein 1, putative
PFIT_0319600	923.603	1516.58	1170.58	1070.79	1170.39	1083.47	1269.08	1210.87	1187.81	1642.45	1605.36	1325.75	1524.52	10.1925	0.0186036	0.376723	1.72143	TRUE	0.318594	1	elongation factor 1 (EF-1), putative
PFIT_1013500	14.2563	0.731586	3.46324	6.22387	6.16874	0	34.9289	6.02422	13.651	0.418245	3.19539	0	1.20454	2.62555	1.00321	-2.90359	3.87278	TRUE	0.319939	1	GDP-fucose synthase, putative
PFIT_0826500	32.0766	67.3059	36.9937	37.4846	43.4652	88.9032	139.716	57.2301	95.283	48.0982	51.7653	38.9926	46.2854	5.43844	1.0962	-0.94777	1.31978	TRUE	0.320199	1	lipoate-protein ligase (LipB)
PFIT_1443500	697.03	607.216	791.666	917.596	753.377	654.941	908.151	646.098	736.397	638.242	601.372	311.941	517.185	9.5578	-0.0461754	-0.417742	2.98663	TRUE	0.320241	1	tRNA binding protein, putative
PFIT_0715000	60.08	38.0425	57.9306	45.123	50.294	108.091	34.9289	61.7483	68.256	41.8245	41.5401	0	27.7882	5.65307	0.488146	-1.00937	2.52264	TRUE	0.320551	1	drug metabolite transporter, putative
PFIT_0725900	88.5925	117.054	74.7746	72.5646	88.2464	83.1468	81.5008	94.8815	86.5097	116.69	123.981	233.956	158.209	6.46115	-0.0194868	0.740273	1.15481	TRUE	0.320826	1	vacuolar protein sorting-associated protein 53, putative (VPS53)
PFIT_1135300	48.3695	51.9426	25.0298	29.9877	38.8324	39.0151	11.643	19.5787	23.4122	55.2083	63.2687	38.9926	52.4899	5.27597	-0.630855	1.13442	1.21174	TRUE	0.321028	1	zinc finger protein, putative
PF_apicoplast_genome_104400	24.9485	2.19476	2.51872	2.40468	8.01666	1.27918	0	0	0.426394	0	0	0	0	3.00122	-3.78512	-30.2647	1.10052	TRUE	0.321267	1	RNA polymerase D
PFIT_1036900	57.5342	32.1898	81.8585	74.262	61.4611	138.791	81.5008	143.075	121.122	75.2841	78.6066	38.9926	64.2944	5.94563	1.00168	-0.816432	1.75084	TRUE	0.32169	1	enhancer of rudimentary homolog, putative
PFIT_1345700	289.708	299.95	316.1	336.937	310.674	238.567	244.502	313.26	265.443	297.372	308.036	623.882	409.763	8.27958	-0.220913	0.504716	2.11685	TRUE	0.322635	1	conserved Plasmodium protein, unknown function
PFIT_0402100	1077.88	576.489	1099.58	1318.19	1018.03	531.5	512.29	653.628	565.806	820.178	744.526	662.875	742.526	9.99231	-0.842119	0.404216	3.62786	TRUE	0.323103	1	conserved Plasmodium protein, unknown function
PFIT_1227100	337.059	300.682	333.888	366.784	334.603	453.47	454.076	457.841	455.129	360.945	367.47	194.963	307.793	8.38671	0.443547	-0.478073	1.05201	TRUE	0.323622	1	conserved Plasmodium protein, unknown function
PFIT_0925600	19.3478	8.04744	6.45423	7.49693	10.3366	26.8628	23.2859	9.03633	19.7284	5.43718	4.47355	0	3.30358	3.36725	0.923289	-2.14378	0.752182	TRUE	0.323651	1	thioredoxin-like protein 2
PFIT_0626900	11.2014	10.9738	16.2143	16.9742	13.8409	32.6191	23.2859	22.5908	26.1653	9.61963	7.66894	0	5.76286	3.79337	0.927243	-1.79887	0.48597	TRUE	0.323961	1	6-pyruvoyltetrahydropterin synthase
PFIT_1407200	1978.57	2374	2763.98	3164.55	2570.27	1407.74	1676.59	1685.28	1589.87	2023.47	2101.93	1949.63	2025.01	11.3279	-0.695344	0.354471	1.61687	TRUE	0.32414	1	conserved Plasmodium protein, unknown function
PFIT_1416600	190.423	357.745	78.0804	61.2485	171.874	265.43	139.716	167.172	190.773	300.718	283.112	272.948	285.593	7.41851	0.187573	0.561273	10.3508	TRUE	0.324169	1	conserved Plasmodium protein, unknown function
PFIT_1236900	589.089	593.316	642.746	689.717	628.717	598.657	931.437	614.471	714.855	578.433	561.75	389.926	510.036	9.29653	0.168354	-0.422734	1.63338	TRUE	0.324636	1	conserved Plasmodium protein, unknown function
PFIT_1210800	693.466	555.274	745.857	866.815	715.353	479.054	535.576	481.938	498.856	647.861	685.092	662.875	665.276	9.48311	-0.526197	0.421488	0.912075	TRUE	0.324821	1	conserved Plasmodium protein, unknown function
PFIT_1467200	280.034	29.995	25.0298	34.0898	92.2871	34.5379	23.2859	10.5424	22.7887	2.50947	7.66894	0	3.3928	6.52765	-2.01571	-2.35918	2.0037	TRUE	0.325013	1	protein phosphatase containing kelch-like domains (PPKL)
PFIT_0914700	155.801	58.5269	130.659	145.554	122.635	116.406	128.073	111.448	118.642	76.9571	76.6894	38.9926	64.213	6.93997	-0.0575466	-0.74079	1.85592	TRUE	0.325516	1	zinc binding protein, putative
PFIT_0725800	88.5925	150.707	51.9486	40.0308	82.8196	141.35	81.5008	91.8694	104.907	187.792	169.356	155.97	171.039	6.36509	0.377487	0.695618	3.79525	TRUE	0.325546	1	mitochondrial inner membrane translocase subunit tim50, putative (TIM50)
PFIT_0501000	118.633	27.0687	22.0388	28.5732	49.0783	29.4212	69.8578	28.6151	42.6313	25.0947	15.3379	0	13.4775	5.61486	-0.279749	-1.18905	3.96981	TRUE	0.325638	1	serine/threonine protein kinase, FIKK family
PFIT_1424000	387.465	537.715	595.678	641.624	540.621	370.323	465.719	448.805	428.282	493.947	529.796	779.852	601.198	9.07902	-0.344388	0.441421	2.05856	TRUE	0.325758	1	GTPase, putative
PFIT_1131400	280.543	346.04	264.466	215.996	276.761	363.927	256.145	254.523	291.532	382.276	362.357	545.897	430.177	8.11128	0.0889869	0.494056	1.68185	TRUE	0.326391	1	conserved Plasmodium protein, unknown function
PFIT_1427700	1469.41	1253.21	1107.29	1219.59	1262.38	652.383	1024.58	903.633	860.199	1092.46	1060.23	1208.77	1120.49	10.3018	-0.564314	0.381901	1.48644	TRUE	0.326918	1	phosphoenolpyruvate carboxylase, putative
PFIT_1305400	153.764	8.77903	9.28779	11.8819	45.9282	12.7918	11.643	0	8.14493	0	1.91723	0	0.639078	5.5207	-2.53367	-3.15929	4.05692	TRUE	0.327043	1	conserved Plasmodium protein, unknown function
PFIT_1202400	311.601	409.688	454.629	571.747	436.916	344.74	337.646	378.02	353.469	281.061	330.403	1325.75	645.738	8.77147	-0.304804	0.802815	3.73214	TRUE	0.327053	1	conserved Plasmodium protein, unknown function
PFIT_0218100	457.728	521.621	500.124	578.678	514.538	262.872	326.003	293.681	294.185	358.018	409.649	467.911	411.859	9.00729	-0.818354	0.466556	0.537409	TRUE	0.327318	1	pre-mRNA-processing protein 45, putative
PFIT_0936800	124.742	556.005	115.546	100.996	224.323	1377.68	314.36	319.284	670.441	279.388	206.422	467.911	317.907	7.80815	1.58586	-1.11087	4.71601	TRUE	0.328231	1	Plasmodium exported protein (hyp11), unknown function
PFIT_1449500	832.973	727.196	686.509	746.722	748.35	479.693	675.292	500.011	551.665	669.192	694.039	857.838	740.356	9.54747	-0.455953	0.413778	0.975066	TRUE	0.328417	1	conserved Plasmodium protein, unknown function
PFIT_1406200	66.1898	50.4794	27.3911	30.2706	43.5827	37.0963	23.2859	18.0727	26.1516	56.0448	66.4641	38.9926	53.8339	5.44266	-0.706307	1.08601	1.14374	TRUE	0.328745	1	sybindin-like protein, putative
PFIT_1227900	26.9851	10.9738	8.81553	16.9742	15.9371	21.1065	11.643	3.01211	11.9205	2.92771	2.55631	0	1.82801	3.99379	-0.405575	-2.24495	0.961602	TRUE	0.328815	1	conserved Plasmodium protein, unknown function
PFIT_1421600	93.1749	96.5693	49.2725	36.6359	68.9132	225.136	116.43	97.8936	146.486	97.4511	102.892	38.9926	79.7784	6.10165	1.11277	-0.744618	3.43567	TRUE	0.328815	1	pantothenate kinase, putative (PANK)
PFIT_1241300	196.533	79.0112	227.472	238.346	185.34	139.431	279.431	224.402	214.421	161.861	143.793	77.9852	127.88	7.53659	0.178838	-0.598601	4.36338	TRUE	0.32889	1	conserved Plasmodium protein, unknown function
PFIT_0835600	30.04	22.6792	16.3717	16.4084	21.3748	25.5836	11.643	7.53028	14.919	6.27367	2.55631	0	2.94333	4.41639	-0.481725	-1.91592	0.845897	TRUE	0.32905	1	erythrocyte membrane protein 1, PfEMP1, putative
PFIT_0310200	596.218	599.169	612.994	552.368	590.187	783.499	826.65	683.749	764.633	641.588	696.595	272.948	537.044	9.20496	0.369831	-0.413329	2.73209	TRUE	0.329449	1	phosphoglycerate mutase, putative
PFIT_1475400	35.6407	40.2372	29.1227	19.5203	31.1302	39.0151	11.643	12.0484	20.9022	39.315	47.2918	77.9852	54.864	4.95731	-0.478545	1.1838	1.50336	TRUE	0.329522	1	DNA repair metallo-beta-lactamase protein, putative
PFIT_0822000	158.346	159.486	200.553	184.453	175.71	181.644	221.216	197.293	200.051	120.873	145.071	116.978	127.64	7.45779	0.176487	-0.612166	0.327549	TRUE	0.329641	1	BRIX domain, putative
PFIT_1409000	847.23	845.713	853.06	839.232	846.308	1642.47	640.363	740.979	1007.94	928.504	772.006	506.904	735.805	9.72504	0.266892	-0.422806	5.20907	TRUE	0.329713	1	plasmepsin II
PFIT_0928800	14.2563	8.77903	16.5291	12.1648	12.9323	61.4007	0	13.5545	24.9851	9.20139	8.30801	0	5.83647	3.69489	1.0352	-1.79733	2.79403	TRUE	0.329824	1	conserved Plasmodium protein, unknown function
PFIT_0618300	1788.65	1270.03	888.322	727.202	1168.55	1678.93	1455.37	1284.67	1472.99	1215.42	1276.88	857.838	1116.71	10.1897	0.335576	-0.369556	5.96077	TRUE	0.329868	1	cell division cycle protein 48 homologue, putative
PFIT_bin08400	0	9.51061	2.51872	1.41451	3.36096	38.3755	0	1.50606	13.2938	1.25473	2.55631	0	1.27035	1.73399	2.07056	-3.01305	3.54931	TRUE	0.33068	1	rifin
PFIT_0710100	44.8054	42.432	78.8675	84.8709	62.7439	97.2178	81.5008	128.015	102.244	63.9915	58.7952	38.9926	53.9264	5.97494	0.717785	-0.846077	1.16328	TRUE	0.331082	1	conserved Plasmodium protein, unknown function
PFIT_1015200.1	5.09152	3.65793	1.41678	2.12177	3.072	3.19796	0	1.50606	1.568	0	0	0	0	1.61675	-0.828515	-33.2796	0.233752	TRUE	0.331231	1	tubulin binding cofactor c, putative
PFIT_1328200	172.603	153.633	102.323	98.5917	131.788	230.892	197.93	171.69	200.171	271.441	263.3	389.926	308.222	7.03942	0.608298	0.564084	1.66444	TRUE	0.331386	1	conserved Plasmodium protein, unknown function
PFIT_1427200	561.086	880.098	545.776	419.404	601.591	961.945	896.508	997.009	951.821	783.791	782.871	545.897	704.186	9.23134	0.665668	-0.399292	3.15879	TRUE	0.33195	1	arginine methyltransferase 1
PFIT_1217500	10.183	2.92634	6.13938	5.51661	6.19135	15.3502	11.643	9.03633	12.0098	2.92771	0.639078	0	1.18893	2.63118	0.959586	-2.86128	0.49315	TRUE	0.332161	1	zinc finger protein, putative
PFIT_1448100	234.21	430.172	361.909	343.586	342.469	652.383	791.722	649.11	697.738	576.76	556.637	350.934	494.777	8.41955	1.02013	-0.433037	2.31883	TRUE	0.332417	1	glutaminyl-peptide cyclotransferase, putative
PFIT_1144800	22.4027	7.31586	3.62066	6.36532	9.92614	25.5836	23.2859	3.01211	17.2939	1.67298	6.39078	0	2.68792	3.30752	0.779494	-2.23608	1.77585	TRUE	0.332753	1	mitochondrial large subunit ribosomal protein, putative
PFIT_1362200	92.1566	64.3795	103.897	90.8119	87.8113	114.487	174.644	159.642	149.591	111.253	109.921	0	73.7249	6.4579	0.751463	-0.716186	4.22797	TRUE	0.332784	1	bifunctional polynucleotide phosphatase/kinase
PFIT_0537500	6.61898	19.0212	16.6865	12.3063	13.6583	55.6444	81.5008	48.1938	61.7797	30.5319	31.9539	0	20.8286	3.77061	2.15526	-1.229	1.7931	TRUE	0.332845	1	rifin
PFIT_1311900	73.318	122.175	55.4119	47.9521	74.7142	291.654	46.5719	61.7483	133.325	80.303	72.8549	38.9926	64.0502	6.2208	0.873557	-0.998049	3.79158	TRUE	0.33291	1	probable protein, unknown function
PFIT_0405100	198.569	214.355	372.928	428.174	303.506	230.892	197.93	192.775	207.199	362.2	268.413	233.956	288.19	8.24753	-0.546592	0.513421	3.0031	TRUE	0.333207	1	conserved Plasmodium protein, unknown function
PFIT_1246900	32.5858	16.0949	15.2698	15.7011	19.9129	40.2942	23.2859	16.5666	26.7156	7.94665	12.1425	0	6.69638	4.31434	0.441972	-1.61922	0.967306	TRUE	0.333541	1	conserved Plasmodium protein, unknown function
PFIT_0707200	69.7539	43.8951	81.2288	72.989	66.9667	87.624	128.073	90.3633	102.02	58.1361	60.7124	38.9926	52.6137	6.06749	0.580959	-0.841801	0.720245	TRUE	0.334048	1	O-sialoglycoprotein endopeptidase, putative
PFIT_0607250	59.0617	49.0162	57.9306	42.4354	52.111	109.37	69.8578	87.3512	88.8597	63.5732	53.0435	0	38.8722	5.70332	0.789907	-0.898436	2.34021	TRUE	0.334172	1	sorting assembly machinery 50 kDa subunit, putative (SAM50)
PFIT_0103400	183.295	272.881	33.0582	39.465	132.175	403.582	151.359	85.8452	213.595	464.252	434.573	155.97	351.598	7.04142	0.715553	0.756725	11.3168	TRUE	0.334451	1	RNase MRP
PFIT_0906000	239.811	394.325	375.762	466.931	369.207	413.176	454.076	356.935	408.062	249.274	279.916	389.926	306.372	8.52885	0.136094	-0.479057	2.14312	TRUE	0.334786	1	conserved Plasmodium protein, unknown function
PFIT_1439700	311.601	253.86	371.826	407.522	336.202	427.247	349.289	415.671	397.402	343.797	324.013	116.978	261.596	8.39431	0.24875	-0.476624	2.9865	TRUE	0.33491	1	cleavage and polyadenylation specifity factor, putative
PFIT_1438400	1153.23	392.13	276.745	289.976	528.02	466.262	430.79	364.465	420.506	314.938	313.148	38.9926	222.36	9.04407	-0.328417	-0.817362	5.80471	TRUE	0.335405	1	ribonucleoside-diphosphate reductase, large subunit, putative
PFIT_1225400	829.918	929.114	796.861	830.745	846.659	661.337	931.437	1111.47	901.415	1020.94	1173.99	1364.74	1186.55	9.72544	0.0878172	0.380432	1.75527	TRUE	0.335956	1	conserved Plasmodium protein, unknown function
PFIT_0403100	168.02	332.14	236.602	232.405	242.292	208.507	197.93	213.86	206.766	214.56	238.376	545.897	332.944	7.91976	-0.22337	0.529242	3.57709	TRUE	0.336376	1	6-cysteine protein
PFIT_0822100	12.7288	16.0949	21.724	24.8955	18.8608	26.8628	23.2859	33.1332	27.7607	12.1291	8.94709	0	7.0254	4.23966	0.569325	-1.60477	0.643055	TRUE	0.3365	1	perforin like protein 5
PFIT_0710600	93.684	128.027	54.4674	50.0738	81.5632	20.4669	11.643	19.5787	17.2295	7.11016	10.2252	0	5.77847	6.34769	-2.16822	-1.17318	1.37177	TRUE	0.336884	1	erythrocyte membrane protein 1, PfEMP1, putative
PFIT_1115000	1022.89	693.543	1100.84	1418.76	1059.01	840.423	1548.51	1323.82	1237.59	868.695	865.951	1169.78	968.141	10.0492	0.213763	-0.375803	4.81342	TRUE	0.337003	1	GTPase activator, putative
PFIT_1018900	568.214	546.494	519.959	486.735	530.35	847.458	512.29	537.662	632.47	480.563	474.835	467.911	474.437	9.05057	0.266359	-0.423909	1.31901	TRUE	0.337019	1	60S ribosomal protein L30e, putative
PFIT_1466000	947.533	915.945	1004.18	1042.78	977.61	1000.96	1245.8	1266.59	1171.12	986.64	1011.66	623.882	874.061	9.93329	0.257468	-0.375481	1.41923	TRUE	0.337121	1	ATP-dependent protease la, putative
PFIT_1237300	270.869	309.461	388.513	469.902	359.686	300.608	197.93	388.562	295.7	353.835	377.695	584.889	438.807	8.49171	-0.254396	0.469956	3.16653	TRUE	0.337791	1	rRNA processing WD-repeat protein, putative
PFIT_1020300	28.5125	26.3371	25.8169	51.7712	33.1094	37.0963	23.2859	19.5787	26.6536	11.2926	11.5034	0	7.59867	5.05065	-0.295211	-1.41987	0.921124	TRUE	0.337811	1	dihydrolipoamide acyltransferase component E2
PFIT_0705200	23.421	6.58427	12.9085	24.3297	16.8108	8.95428	0	13.5545	7.50293	2.09122	1.27816	0	1.12313	4.07281	-1.02665	-2.37371	1.27425	TRUE	0.33837	1	conserved Plasmodium protein, unknown function
PFIT_1315600	12.2197	10.2422	17.3162	18.3887	14.5417	13.4314	46.5719	16.5666	25.5233	8.3649	7.66894	0	5.34461	3.86501	0.729893	-1.77427	0.884992	TRUE	0.338554	1	conserved Plasmodium protein, unknown function
PFIT_1130500	31.0583	19.0212	16.0569	13.5793	19.9289	43.4922	23.2859	22.5908	29.7897	12.5473	11.5034	0	8.01692	4.31473	0.60545	-1.53396	0.916414	TRUE	0.339155	1	conserved Plasmodium protein, unknown function
PFIT_0624300	880.325	885.95	731.846	741.772	809.973	1409.66	1280.73	1257.56	1315.98	1120.06	1118.39	740.86	993.102	9.66136	0.701688	-0.371842	1.19423	TRUE	0.339578	1	conserved Plasmodium protein, unknown function
PFIT_0101900	291.235	170.459	116.491	225.898	201.021	140.07	93.1437	79.821	104.345	82.3943	74.133	0	52.1758	7.65079	-0.927785	-0.662267	5.01837	TRUE	0.339808	1	zinc-carboxypeptidase, putative
PFIT_0208600	51.9335	27.8003	22.3537	21.6421	30.9324	56.9236	58.2148	28.6151	47.9178	29.6954	18.5333	0	16.0762	4.94882	0.616088	-1.20201	1.86149	TRUE	0.340226	1	2C-methyl-D-erythritol 2,4-cyclodiphosphate synthase
PFIT_1018100	666.481	817.181	942.002	895.246	830.228	615.926	721.864	635.556	657.782	778.772	802.043	1052.8	877.872	9.69767	-0.342445	0.391952	1.13844	TRUE	0.340466	1	conserved Plasmodium protein, unknown function
PFIT_1218300	694.993	748.412	875.256	891.993	802.664	874.961	791.722	867.488	844.723	1210.4	1260.26	740.86	1070.51	9.64902	0.0765706	0.377585	1.66146	TRUE	0.340871	1	arginine--tRNA ligase, putative
PFIT_0734100	0	0	0	0	0	0.639591	11.643	0	4.09419	0	0	0	0	-35.3469	37.2797	-34.4241	0.51086	TRUE	0.340934	1	stevor
PFIT_0811500	127.288	313.119	113.972	115.849	167.557	37.0963	34.9289	27.109	33.0447	16.3116	21.0896	0	12.467	7.3869	-2.34785	-0.957852	2.38964	TRUE	0.340956	1	erythrocyte membrane protein 1, PfEMP1
PFIT_1000700.1	96.2298	12.437	64.5423	77.374	62.6457	30.7004	34.9289	49.6998	38.443	15.4751	14.6988	38.9926	23.0555	5.9713	-0.697683	-1.11776	3.1196	TRUE	0.341262	1	acyl-CoA binding protein, isoform 1, ACBP1
PFIT_1364800	212.317	145.586	236.445	248.53	210.719	213.623	221.216	233.439	222.759	164.789	152.101	116.978	144.622	7.72054	0.0790225	-0.564855	0.907357	TRUE	0.341769	1	conserved Plasmodium protein, unknown function
PFIT_0917600	126.779	19.7528	13.2233	14.4281	43.5458	20.4669	0	4.51817	8.32836	3.34596	0.639078	0	1.32835	5.44345	-2.23673	-2.29178	2.99963	TRUE	0.341816	1	conserved Plasmodium protein, unknown function
PFIT_0809000	101.83	136.075	93.665	75.818	101.847	90.1823	81.5008	69.2786	80.3206	142.203	150.183	77.9852	123.457	6.6683	-0.34063	0.711251	0.993543	TRUE	0.341856	1	conserved Plasmodium protein, unknown function
PFIT_1141500	458.237	343.114	451.009	528.463	445.206	443.237	465.719	435.25	448.068	345.889	338.711	272.948	319.183	8.79902	0.00585602	-0.450561	0.80814	TRUE	0.34228	1	conserved Plasmodium protein, unknown function
PFIT_0601700	73.8271	51.9426	120.584	149.514	98.9669	37.7359	46.5719	61.7483	48.6853	86.1585	87.5537	77.9852	83.8991	6.63197	-1.02419	0.803399	1.78343	TRUE	0.342399	1	JmjC domain containing protein
PFIT_1016500	143.072	49.0162	40.457	65.7749	74.58	109.37	0	24.0969	44.489	21.3305	23.6459	38.9926	27.9897	6.21972	-0.605468	-0.994943	7.87669	TRUE	0.342441	1	DNA polymerase delta catalytic subunit
PFIT_1207100	60.5891	10.9738	7.55617	10.7503	22.4674	21.7461	11.643	3.01211	12.1337	5.01894	1.91723	0	2.31206	4.48747	-0.868106	-1.93005	2.47235	TRUE	0.342564	1	conserved Plasmodium protein, unknown function
PFIT_0721700	25.4576	9.51061	18.4182	14.8524	17.0597	21.1065	81.5008	43.6756	48.761	28.0224	16.616	0	14.8795	4.09388	1.45622	-1.31206	2.03715	TRUE	0.342984	1	dynactin subunit 5, putative
PFIT_1243000	971.972	645.259	1072.35	917.171	901.687	1206.91	1385.51	1400.63	1331.02	1172.76	1101.13	740.86	1004.92	9.81701	0.559622	-0.367159	2.3721	TRUE	0.343063	1	rab specific GDP dissociation inhibitor
PFIT_1467600	1.52746	10.9738	0.944521	0.848709	3.57362	1.91877	0	3.01211	1.64363	4.60069	6.39078	38.9926	16.6614	1.81331	-0.828788	2.72703	2.04037	TRUE	0.343094	1	conserved Plasmodium protein, unknown function
PFIT_1423900	22.9119	8.04744	17.1588	27.0172	18.7838	5.11673	0	9.03633	4.71769	13.8021	14.0597	38.9926	22.2848	4.23401	-1.75982	1.75849	1.48949	TRUE	0.343153	1	14-3-3 protein, putative
PFIT_0711500	719.942	337.993	582.14	631.298	567.843	735.53	593.791	685.255	671.525	540.791	472.279	506.904	506.658	9.15006	0.247835	-0.412998	2.65405	TRUE	0.343257	1	serpentine receptor, putative
PFIT_0731900	579.415	176.312	207.165	582.214	386.277	17.269	0	34.6393	17.3027	38.4785	43.4573	38.9926	40.3095	8.59368	-4.28136	1.03143	4.4371	TRUE	0.343681	1	erythrocyte binding like protein 1, pseudogene
PFIT_1436400	104.885	13.1685	10.3897	23.198	37.9104	0.639591	0	4.51817	1.71925	2.92771	5.11262	38.9926	15.6777	5.24338	-4.1907	2.12678	3.99606	TRUE	0.343756	1	conserved Plasmodium protein, unknown function
PFIT_0819000	130.343	32.1898	80.7565	86.2854	82.3937	49.8881	81.5008	69.2786	66.8891	43.0792	39.6228	0	27.5674	6.36563	-0.329723	-0.889732	3.4522	TRUE	0.343872	1	flavoprotein, putative
PFIT_1107600	86.0468	88.5219	136.326	154.889	116.446	79.3093	23.2859	69.2786	57.2913	95.7781	100.974	116.978	104.577	6.86545	-0.928933	0.737167	2.06568	TRUE	0.34388	1	protein kinase, putative
PFIT_0113300	0.509152	7.31586	1.41678	2.40468	2.91162	19.8273	0	3.01211	7.61315	0.418245	0.639078	0	0.352441	1.53297	1.47125	-4.00512	1.14969	TRUE	0.343934	1	Plasmodium exported protein (hyp10), unknown function
PFIT_1014800	377.791	365.061	431.803	423.789	399.611	557.084	570.505	608.447	578.679	465.925	439.047	350.934	418.635	8.64291	0.534291	-0.432736	0.396569	TRUE	0.344138	1	methionine aminopeptidase 1b, putative
PFIT_1027600	27.4942	6.58427	8.65811	8.20419	12.7352	4.47714	0	3.01211	2.49642	0	0.639078	0	0.213026	3.66995	-2.12931	-3.30485	1.41224	TRUE	0.344139	1	zinc finger, C3HC4 type, putative
PFIT_1418400	206.716	35.8477	60.2919	148.241	112.774	8.31468	11.643	1.50606	7.15457	14.2203	20.4505	0	11.5569	6.81764	-4.18583	1.29324	3.89316	TRUE	0.344497	1	cyclic nucleotide-binding protein, putative
PFIT_0729700.2	1800.87	1542.91	2085.03	1990.22	1854.76	1520.31	2235.45	2082.88	1946.21	1979.97	2401.02	3080.42	2487.13	10.8573	0.0646592	0.340166	2.50357	TRUE	0.344724	1	Plasmodium exported protein, unknown function
PFIT_1117200	322.803	354.087	272.179	227.737	294.202	285.897	337.646	373.502	332.348	396.914	485.06	506.904	462.96	8.19944	0.174629	0.462243	1.13829	TRUE	0.345277	1	ER membrane protein Sec12
PFIT_0910800	38.1864	18.2896	36.364	61.107	38.4868	35.8171	34.9289	42.1696	37.6385	13.8021	23.6459	0	12.4827	5.26918	-0.0280679	-1.22064	1.57583	TRUE	0.345704	1	SNARE protein, putative
PFIT_1019500	221.481	291.171	311.22	314.164	284.509	196.994	139.716	248.499	195.07	281.061	336.155	194.963	270.726	8.15278	-0.514904	0.506735	1.65142	TRUE	0.346098	1	large subunit rRNA processing RRM protein, putative
PFIT_0406200	8.65559	2.19476	1.73162	2.54613	3.78202	0.639591	0	1.50606	0.715216	0.83649	0.639078	38.9926	13.4894	1.91496	-2.08625	3.30893	2.26626	TRUE	0.346439	1	conserved Plasmodium protein, unknown function
PFIT_0414000	258.14	130.954	159.781	161.113	177.497	176.527	174.644	228.92	193.364	141.785	139.958	77.9852	119.909	7.47156	0.131171	-0.589408	1.66035	TRUE	0.346456	1	nonclathrin coat protein zeta2-cop-related protein, putative
PFIT_0820400	481.658	926.187	569.389	448.26	606.373	663.896	943.08	817.788	808.255	630.713	760.503	350.934	580.717	9.24289	0.407088	-0.395841	5.14368	TRUE	0.34652	1	protein kinase c inhibitor-like protein, putative
PFIT_1206200	1523.38	1621.93	1957.05	1944.25	1761.65	1574.03	1851.23	1893.11	1772.79	1455.07	1503.11	1169.78	1375.99	10.7829	0.00734333	-0.346249	1.05456	TRUE	0.346541	1	DNA-directed RNA polymerase III subunit, putative
PFIT_0523800	1.0183	0.731586	1.88904	2.82903	1.61699	2.55836	0	4.51817	2.35884	0	0	0	0	0.698109	0.618935	-33.8084	0.234221	TRUE	0.346548	1	conserved Plasmodium protein, unknown function, putative
PFIT_0827500	171.075	165.338	201.813	211.046	187.318	140.71	221.216	192.775	184.901	153.078	143.153	0	98.7437	7.5501	-0.039483	-0.59029	5.49387	TRUE	0.346607	1	anamorsin related protein, putative
PFIT_bin10500	141.544	586	88.3127	51.7712	216.907	28.142	11.643	16.5666	18.7839	4.60069	5.11262	0	3.23777	7.76045	-3.49753	-2.15859	1.50256	TRUE	0.346661	1	erythrocyte membrane protein 1, PfEMP1 (VAR)
PFIT_0911300	647.133	152.17	297.524	1123.41	555.059	24.3045	46.5719	67.7725	46.2163	55.2083	69.6595	233.956	119.608	9.11672	-3.59106	1.25093	3.4116	TRUE	0.347159	1	conserved Plasmodium protein, unknown function
PFIT_1306900	949.569	871.319	1041.65	1299.23	1040.44	791.174	745.15	804.234	780.186	987.476	1062.79	974.815	1008.36	10.0234	-0.41324	0.372235	0.930487	TRUE	0.347234	1	conserved Plasmodium protein, unknown function
PFIT_0603500	39.2047	8.77903	18.4182	25.6027	23.0012	33.8983	11.643	3.01211	16.1845	5.85543	5.11262	0	3.65602	4.5245	-0.460528	-1.75077	2.0097	TRUE	0.347235	1	DNA helicase, putative
PFIT_0214800	429.216	390.667	605.91	683.352	527.286	472.018	489.005	441.274	467.432	353.835	354.049	311.941	339.942	9.04352	-0.17794	-0.435882	1.63695	TRUE	0.347368	1	conserved Plasmodium protein, unknown function
PFIT_0806100	59.0617	14.6317	5.98196	9.47725	22.2882	12.1522	0	1.50606	4.55276	1.67298	0.639078	0	0.770686	4.4759	-2.05197	-2.25594	2.61186	TRUE	0.347374	1	mitogen-activated protein kinase organizer 1, putative
PFIT_1242900	2800.34	4175.89	3074.73	2955.2	3251.54	3382.16	2817.6	3055.79	3085.18	3397.4	3653.61	4640.12	3897.04	11.6668	-0.0738762	0.325161	2.01325	TRUE	0.347664	1	40S ribosomal protein S17, putative
PFIT_1444800	94.7024	10.2422	12.1213	15.7011	33.1918	19.8273	0	3.01211	7.61315	2.92771	1.27816	0	1.40196	5.05166	-1.94647	-2.11251	3.09794	TRUE	0.347766	1	conserved Plasmodium protein, unknown function
PFIT_0415000	179.222	87.7903	51.4764	62.3801	95.2171	63.9591	11.643	19.5787	31.7269	79.8848	74.7721	0	51.5523	6.57119	-1.45014	0.85112	6.5483	TRUE	0.347893	1	histone acetyltransferase, putative
PFIT_1471100	7.63729	4.38951	3.30582	2.97048	4.57578	28.7816	11.643	7.53028	15.9849	3.7642	2.55631	0	2.10684	2.18972	1.83227	-2.51884	0.529439	TRUE	0.34812	1	autophagy-related protein 12, putative (ATG12)
PFIT_1107100	159.365	222.402	39.355	41.4453	115.642	250.08	151.359	87.3512	162.93	248.019	226.234	272.948	249.067	6.84487	0.516229	0.578453	11.4637	TRUE	0.348162	1	exonuclease, putative
PFIT_0911600	191.95	185.823	146.401	151.07	168.811	209.146	58.2148	106.93	124.764	218.742	196.836	155.97	190.516	7.39835	-0.364947	0.584499	2.93624	TRUE	0.348188	1	conserved Plasmodium protein, unknown function
PFIT_1239400	413.432	248.008	101.536	112.737	218.928	519.348	93.1437	96.3876	236.293	158.933	168.717	0	109.217	7.77345	0.12916	-0.982974	7.87554	TRUE	0.348571	1	cell division protein FtsH, putative
PFIT_1450500	567.705	473.336	689.343	826.784	639.292	304.445	360.932	424.708	363.362	456.305	480.587	545.897	494.263	9.32116	-0.816803	0.422995	1.83766	TRUE	0.348902	1	transcription factor IIIb subunit, putative
PFIT_1445800	3.56407	2.19476	1.88904	4.10209	2.93749	1.27918	0	1.50606	0.928413	1.25473	2.55631	38.9926	14.2679	1.55638	-1.34401	3.12854	1.37406	TRUE	0.349008	1	conserved Plasmodium protein, unknown function
PFIT_0902800	216.39	364.33	228.259	189.545	249.631	492.485	628.72	612.965	578.057	471.78	445.437	311.941	409.72	7.9615	1.20821	-0.441982	2.41947	TRUE	0.349052	1	serine/threonine protein kinase, FIKK family
PFIT_0304200	44.2963	11.7054	34.475	38.6163	32.2732	29.4212	11.643	33.1332	24.7325	11.7109	10.2252	0	7.31204	5.01424	-0.324582	-1.40896	1.44595	TRUE	0.349069	1	conserved Plasmodium protein, unknown function
PFIT_0734200	0	0	0.31484	0.424354	0.184799	10.873	0	0	3.62435	0	0	0	0	-2.37064	4.28515	-32.9631	0.986575	TRUE	0.349109	1	rifin (RIF)
PFIT_0920700	68.2264	8.04744	11.8065	18.1058	26.5465	9.59387	0	3.01211	4.20199	2.92771	6.39078	77.9852	29.1012	4.72922	-2.3568	1.82497	5.34819	TRUE	0.349276	1	conserved Plasmodium protein, unknown function
PFIT_0907600	1290.7	1573.64	527.83	446.421	959.648	1689.16	1373.87	1361.47	1474.83	1267.28	1239.17	818.845	1108.43	9.90475	0.623807	-0.38379	10.928	TRUE	0.349493	1	ATP-dependent heat shock protein, putative
PFIT_0617200	1964.82	3707.68	1796.64	1609.29	2269.61	2976.66	2445.02	2168.72	2530.13	2138.07	2330.72	1364.74	1944.51	11.1477	0.158181	-0.356609	6.38056	TRUE	0.349551	1	60S ribosomal protein L27a, putative
PFIT_1355700	200.606	171.191	161.513	124.619	164.482	202.75	221.216	263.56	229.175	171.062	176.386	77.9852	141.811	7.36082	0.481279	-0.566866	1.43701	TRUE	0.349671	1	regulator of chromosome condensation, putative
PFIT_0526400	37.6773	41.7004	44.8647	53.893	44.5339	25.5836	34.9289	31.6272	30.7132	55.6266	56.8779	77.9852	63.4966	5.47793	-0.563731	1.01081	0.231168	TRUE	0.349689	1	conserved Plasmodium protein, unknown function, putative
PFIT_1449100	214.862	257.518	145.141	138.34	188.965	765.591	128.073	209.342	367.668	279.388	212.813	77.9852	190.062	7.5612	0.975912	-0.896985	4.05368	TRUE	0.349725	1	multidrug resistance protein 2 (heavy metal transport family)
PFIT_0620900	17.3112	13.1685	16.3717	10.6089	14.3651	15.3502	58.2148	42.1696	38.5782	17.9845	14.0597	0	10.6814	3.844	1.38065	-1.45162	1.27507	TRUE	0.349841	1	conserved Plasmodium protein, unknown function
PFIT_0515900	14.7654	11.7054	13.6956	11.0332	12.7999	16.6294	0	9.03633	8.55523	18.821	13.4206	77.9852	36.7423	3.67792	-0.370405	1.57406	2.24749	TRUE	0.350023	1	BolA-like protein, putative
PFIT_1148700	33.0949	10.2422	19.3627	22.3493	21.2623	14.071	0	4.51817	6.19639	28.0224	28.1194	0	18.7139	4.41115	-1.53919	1.60628	2.41079	TRUE	0.350052	1	unspecified product
PFIT_1139000	1.52746	0.731586	2.3613	2.82903	1.86234	1.91877	0	0	0.639591	1.25473	0	38.9926	13.4158	0.91051	-1.1116	3.41806	3.26276	TRUE	0.350258	1	conserved Plasmodium membrane protein, unknown function
PFIT_1223600	46.3329	27.0687	9.91747	9.3358	23.1637	49.2485	0	12.0484	20.4323	10.0379	6.39078	0	5.47622	4.52968	-0.061556	-1.60018	3.77946	TRUE	0.350496	1	50S ribosomal protein L24, putative,mitochondrial ribosomal protein L24-2 precursor, putative
PFIT_1410100	155.801	93.643	204.961	475.984	232.597	17.269	23.2859	25.6029	22.0526	33.4596	47.9308	77.9852	53.1252	7.86253	-3.4146	1.15082	2.04024	TRUE	0.350553	1	aldo-keto reductase, putative
PFIT_1454200	199.588	196.797	197.405	202.276	199.016	156.7	197.93	153.618	169.416	243	228.151	272.948	248.033	7.63679	-0.251979	0.545657	0.216866	TRUE	0.351103	1	conserved Plasmodium protein, unknown function
PFIT_1466100	23.9302	1.46317	5.82454	6.78967	9.50189	5.75632	23.2859	12.0484	13.6969	2.92771	2.55631	0	1.82801	3.24759	0.45633	-2.37879	1.38174	TRUE	0.351336	1	conserved Plasmodium protein, unknown function
PFIT_1244200	79.9369	59.2584	30.5395	52.337	55.518	93.3803	34.9289	40.6635	56.3242	34.7143	34.5102	0	23.0748	5.79306	0.0672562	-0.980067	2.72777	TRUE	0.351344	1	glucose inhibited division protein a homologue, putative
PFIT_bin00600	0	1.46317	1.25936	1.41451	1.03426	8.31468	0	0	2.77156	0	0	0	0	0.0504477	1.49628	-32.5954	0.925305	TRUE	0.351512	1	stevor
PFIT_1010600	93.684	67.3059	79.1823	66.6236	76.699	152.862	221.216	150.606	174.895	113.763	117.59	77.9852	103.113	6.26099	1.16809	-0.669091	0.675141	TRUE	0.351558	1	conserved Plasmodium protein, unknown function
PFIT_0411300	3.05491	2.92634	3.46324	4.24354	3.42201	1.91877	0	1.50606	1.14161	0	0	0	0	1.77563	-1.41725	-32.8497	0.14317	TRUE	0.351684	1	erythrocyte membrane protein 1, PfEMP1
PFIT_0834400	1175.63	922.53	1392.22	1568.7	1264.77	1174.29	1641.66	1558.77	1458.24	1010.06	1034.67	1442.73	1162.49	10.3052	0.200128	-0.355369	2.91921	TRUE	0.351707	1	Plasmodium exported protein (PHIST), unknown function
PFIT_1131300	133.907	16.8265	20.3072	30.8364	50.4693	33.8983	11.643	15.0606	20.2006	7.11016	8.94709	0	5.35242	5.65641	-1.26326	-1.55099	2.61251	TRUE	0.351709	1	conserved Plasmodium protein, unknown function
PFIT_1114900.1	91.1383	65.1111	78.2378	82.7491	79.3091	65.8779	46.5719	85.8452	66.0983	40.5698	31.9539	38.9926	37.1721	6.30985	-0.231043	-0.881941	0.451588	TRUE	0.351887	1	rhomboid protease ROM1
PFIT_0313700	59.0617	30.7266	14.6401	13.2964	29.4312	56.284	0	4.51817	20.2674	10.0379	7.66894	0	5.90227	4.87613	-0.402581	-1.49205	4.94018	TRUE	0.352157	1	conserved Plasmodium protein, unknown function
PFIT_0400400	6.61898	32.1898	7.08391	9.19435	13.7718	51.8069	11.643	13.5545	25.6681	9.61963	9.58617	0	6.40193	3.77575	0.95805	-1.67348	2.02392	TRUE	0.352684	1	Plasmodium exported protein, unknown function, pseudogene
PFIT_1237400	173.112	43.8951	114.602	101.845	108.363	131.756	128.073	93.3755	117.735	89.0862	83.7192	0	57.6018	6.76089	0.111431	-0.709359	5.53439	TRUE	0.352986	1	conserved Plasmodium membrane protein, unknown function
PFIT_1213300	214.353	209.233	257.224	268.899	237.428	206.588	197.93	250.005	218.175	174.408	160.409	77.9852	137.601	7.89208	-0.115133	-0.541666	1.13098	TRUE	0.353136	1	RNA polymerase subunit 8c, putative
PFIT_1409700	3551.34	2553.97	4028.22	3839.98	3493.38	2126	1990.95	1956.37	2024.44	2742.43	2538.42	2300.56	2527.14	11.7706	-0.786716	0.326235	1.60139	TRUE	0.353176	1	conserved Plasmodium protein, unknown function
PFIT_1461000	146.127	79.7428	102.008	77.7983	101.419	203.39	116.43	106.93	142.25	115.436	87.5537	38.9926	80.6606	6.6638	0.507639	-0.677295	2.29796	TRUE	0.353695	1	bax inhibitor 1, putative
PFIT_1031000	26.9851	62.9164	46.2815	64.219	50.1005	37.7359	0	34.6393	24.1251	67.3374	49.209	38.9926	51.8464	5.64696	-0.882281	0.999883	3.70409	TRUE	0.354727	1	conserved Plasmodium protein, unknown function
PFIT_1464300	74.8454	16.0949	26.1317	29.7048	36.6942	21.7461	0	3.01211	8.25274	3.34596	3.19539	0	2.18045	5.1972	-1.92769	-1.64843	3.00533	TRUE	0.354771	1	replication factor C3
PFIT_1433500	192.46	28.5318	41.0867	87.6999	87.4445	52.4465	58.2148	25.6029	45.4214	27.6042	21.7287	0	16.4443	6.4501	-0.974916	-1.05654	4.18986	TRUE	0.355327	1	conserved Plasmodium protein, unknown function
PFIT_0504000	333.495	371.646	164.504	151.07	255.179	645.987	232.859	189.763	356.203	277.296	278.638	77.9852	211.307	7.99385	0.497904	-0.662278	5.99352	TRUE	0.355428	1	cation transporting P-ATPase
PFIT_1323500	341.132	572.832	599.141	645.443	539.637	351.136	640.363	599.41	530.303	613.147	633.326	896.83	714.435	9.07637	-0.0418621	0.403169	4.03285	TRUE	0.35553	1	conserved Plasmodium membrane protein, unknown function
PFIT_1020000	39.7139	59.2584	47.8557	34.3727	45.3002	46.6902	34.9289	43.6756	41.7649	68.5922	70.2986	116.978	85.2895	5.49958	-0.0894138	0.905408	0.575104	TRUE	0.355557	1	conserved Plasmodium protein, unknown function
PFIT_1108100	3399.1	4908.21	5059.48	6073.5	4860.07	3083.47	2771.03	2399.15	2751.21	3220.07	3230.54	3899.26	3449.96	12.2469	-0.820929	0.318648	2.69294	TRUE	0.355589	1	polyadenylate-binding protein-interacting protein 1, putative
PFIT_1400100	20.3661	5.1211	4.40776	5.51661	8.85289	5.75632	11.643	10.5424	9.31389	1.67298	1.27816	0	0.983712	3.14406	0.0454277	-2.72545	0.539035	TRUE	0.35578	1	B_ITvar26 - erythrocyte membrane protein 1, PfEMP1, putative
PFIT_1360100	2889.95	2223.29	3244.27	3803.21	3040.18	2074.19	3574.39	3516.64	3055.07	2420.8	2396.54	2495.53	2437.62	11.5702	0.0031936	-0.323998	3.84258	TRUE	0.355823	1	Sec24 subunit a
PFIT_1234200	153.255	144.854	145.614	141.734	146.364	95.2991	116.43	106.93	106.22	141.367	143.793	233.956	173.038	7.19332	-0.476589	0.622612	0.503055	TRUE	0.355888	1	conserved Plasmodium protein, unknown function
PFIT_0820100	262.214	79.7428	190.793	242.448	193.799	164.375	116.43	191.269	157.358	105.816	100.974	116.978	107.923	7.59999	-0.276182	-0.599377	3.34046	TRUE	0.355926	1	conserved Plasmodium protein, unknown function
PFIT_0703800	96.2298	81.206	35.4195	33.524	61.5948	159.898	34.9289	33.1332	75.9866	48.5164	39.6228	38.9926	42.3773	5.94059	0.367881	-0.873244	4.51445	TRUE	0.356095	1	peptide chain release factor, putative
PFIT_0821900	777.985	758.654	839.994	840.929	804.391	515.51	861.579	643.086	673.392	822.27	967.564	779.852	856.562	9.65193	-0.274568	0.378407	1.39374	TRUE	0.356262	1	conserved Plasmodium protein, unknown function
PFIT_1412000.2	468.929	94.3745	247.779	639.644	362.682	30.7004	23.2859	54.218	36.0681	48.5164	56.2389	155.97	86.9086	8.503	-3.28613	1.03643	3.73181	TRUE	0.356265	1	conserved Plasmodium protein, unknown function
PFIT_0526000	11.7105	3.65793	3.62066	5.37516	6.09106	0.639591	0	0	0.213197	5.43718	5.7517	0	3.72963	2.60596	-4.25515	3.82104	0.668166	TRUE	0.356417	1	nucleotide binding protein, putative
PFIT_1107300	305.491	425.051	273.439	204.539	302.13	360.09	291.074	222.896	291.353	473.035	483.782	155.97	370.929	8.23727	-0.0484178	0.458507	4.97238	TRUE	0.35661	1	conserved Plasmodium protein, unknown function
PFIT_0601300	159.365	215.086	91.1463	84.7294	137.582	262.232	46.5719	135.545	148.116	112.09	124.62	0	78.9033	7.10145	0.1645	-0.691747	8.34193	TRUE	0.356616	1	elongation factor G, putative
PFIT_1107800	37.6773	54.8689	30.2247	25.3198	37.0227	31.34	23.2859	51.2059	35.2773	47.2617	91.3882	77.9852	72.2117	5.20623	-0.0184893	0.965526	1.20491	TRUE	0.356621	1	U6 snRNA-associated Sm-like protein LSm4, putative
PFIT_1445000	216.39	203.381	197.72	206.661	206.038	124.081	116.43	164.16	134.89	197.83	207.061	194.963	199.951	7.68669	-0.595542	0.558674	0.289651	TRUE	0.356734	1	zinc finger protein, putative
PFIT_1464400	26.4759	8.77903	7.24133	8.62854	12.7812	17.9086	0	13.5545	10.4877	1.25473	3.83447	0	1.6964	3.67422	-0.173274	-2.28449	1.60633	TRUE	0.356928	1	DNA polymerase alpha subunit, putative
PFIT_1138800	25.9668	4.38951	30.2247	29.139	22.43	14.071	0	31.6272	15.2327	3.34596	7.66894	0	3.67163	4.49062	-0.449617	-1.73182	2.9091	TRUE	0.357177	1	ubiquitin related modifier homologue
PFIT_0413300	94.7024	19.0212	22.3537	50.7811	46.7146	33.2587	0	6.02422	13.0943	6.69192	5.7517	0	4.14787	5.54567	-1.63601	-1.38683	4.25797	TRUE	0.357836	1	GTP binding protein, putative
PFIT_1402400	127.288	250.202	366.789	380.646	281.231	360.09	279.431	340.369	326.63	259.312	232.624	194.963	228.966	8.1375	0.225303	-0.483601	4.15382	TRUE	0.357903	1	lysophospholipase, putative
PFIT_0700100	1.52746	10.9738	3.46324	4.9508	5.22882	61.4007	0	3.01211	21.471	4.18245	7.66894	0	3.95046	2.37842	2.11612	-2.13467	3.24432	TRUE	0.358005	1	stevor
PFIT_1306100	391.538	319.703	361.751	388.284	365.319	430.445	465.719	587.362	494.508	341.706	376.417	389.926	369.35	8.51333	0.439273	-0.436946	0.588808	TRUE	0.358016	1	U1 small nuclear ribonucleoprotein a, putative
PFIT_1448500	9.16474	9.51061	11.3342	8.91144	9.73026	12.7918	11.643	28.6151	17.6833	3.34596	6.39078	0	3.24558	3.28289	0.886717	-2.05979	0.453222	TRUE	0.358296	1	mitochondrial ribosomal protein S14 precursor, putative
PFIT_1333000	231.664	248.739	119.797	140.32	185.13	130.477	93.1437	194.281	139.3	180.682	205.783	272.948	219.804	7.52996	-0.37038	0.559171	2.90605	TRUE	0.358527	1	histone H3 variant, putative
PFIT_1357000	152.237	348.966	158.05	122.214	195.367	759.834	267.788	242.475	423.366	298.627	295.893	194.963	263.161	7.60805	1.13118	-0.660369	4.61943	TRUE	0.358907	1	pyrroline carboxylate reductase
PFIT_1024900	248.466	49.0162	31.1692	84.1636	103.204	3.83755	0	3.01211	2.28322	5.43718	5.7517	38.9926	16.7272	6.68898	-5.15025	1.84598	2.80734	TRUE	0.35899	1	conserved Plasmodium membrane protein, unknown function
PFIT_0933700	43.7871	45.3583	11.4917	8.91144	27.3871	63.3195	11.643	13.5545	29.5057	15.0568	12.7816	0	9.27946	4.7695	0.183428	-1.35511	3.34023	TRUE	0.359538	1	calcyclin binding protein, putative
PFIT_1008700	269.851	479.189	383.948	454.767	396.938	241.126	337.646	254.523	277.765	342.543	372.582	428.919	381.348	8.63275	-0.537228	0.45159	1.71838	TRUE	0.362182	1	small subunit rRNA synthesis-associated protein, putative
PFIT_1321500	84.0102	27.8003	36.9937	45.2645	48.5172	38.3755	23.2859	13.5545	25.072	12.1291	12.1425	0	8.09053	5.60032	-0.933586	-1.22532	1.66153	TRUE	0.362552	1	translation initiation factor EIF-2B subunit related
PFIT_0720000	246.43	262.639	122.788	88.8315	180.172	221.299	314.36	260.548	265.402	176.081	221.121	116.978	171.393	7.48951	0.54729	-0.528566	4.53359	TRUE	0.362793	1	conserved Plasmodium protein, unknown function
PFIT_1470900	82.9918	52.6742	22.1962	30.695	47.1393	106.172	34.9289	24.0969	55.066	30.5319	22.3677	38.9926	30.6307	5.5552	0.273727	-1.00472	3.20531	TRUE	0.363364	1	conserved Plasmodium protein, unknown function
PFIT_0511800	40.223	40.9688	69.1074	63.3703	53.4174	31.34	23.2859	13.5545	22.7268	43.4975	34.5102	77.9852	51.9976	5.74131	-1.22943	1.02449	1.11109	TRUE	0.363378	1	kinase binding protein CGI-121, putative
PFIT_0536500	4.07322	11.7054	8.18585	6.36532	7.58244	42.8526	0	7.53028	16.7943	4.60069	4.47355	0	3.02475	2.92047	1.23284	-2.1469	1.96437	TRUE	0.363868	1	rifin
PFIT_1429600	7.63729	8.04744	7.08391	9.6187	8.09683	8.95428	58.2148	25.6029	30.924	12.5473	8.94709	0	7.16481	3.01794	1.86192	-1.67292	1.21677	TRUE	0.363954	1	probable protein, unknown function
PFIT_1131200	873.196	665.011	522.792	461.556	630.639	852.575	978.009	938.273	922.952	757.86	721.519	623.882	701.087	9.29981	0.547415	-0.374785	2.34447	TRUE	0.364122	1	26S proteasome regulatory subunit 6a, putative
PFIT_1131500	65.6807	44.6267	29.7524	25.7442	41.451	60.1216	34.9289	36.1453	43.7319	25.5129	23.0068	0	16.1733	5.37085	0.104035	-1.0951	1.74466	TRUE	0.364247	1	structural maintenance of chromosome protein, putative
PFIT_1344600	138.489	55.6005	24.5575	32.1095	62.6893	41.5734	34.9289	13.5545	30.0189	30.9501	39.6228	155.97	75.5145	5.9672	-1.07809	1.03473	5.16189	TRUE	0.364545	1	conserved Plasmodium protein, unknown function
PFIT_1418000	2.03661	1.46317	2.3613	3.81919	2.42007	0	0	0	0	2.50947	2.55631	0	1.68859	1.27729	-33.7334	33.4719	0.10287	TRUE	0.365086	1	conserved Plasmodium protein, unknown function
PFIT_1406600	231.664	42.432	43.6054	46.5375	91.0598	79.9489	23.2859	22.5908	41.9419	23.4217	17.2551	0	13.5589	6.50803	-1.07923	-1.33357	3.35715	TRUE	0.365113	1	ribonucleotide reductase small subunit
PFIT_0100700	10369.4	4516.81	14579.3	20681.2	12536.7	1446.12	3353.17	3965.44	2921.58	2914.33	3989.76	7252.63	4718.91	13.6139	-2.10214	0.687372	5.06854	TRUE	0.36557	1	ring-infected erythrocyte surface antigen
PFIT_1242400	212.826	217.281	188.274	172.995	197.844	342.821	267.788	248.499	286.369	379.348	348.298	506.904	411.517	7.62733	0.541513	0.470234	0.871352	TRUE	0.365894	1	queuine tRNA-ribosyltransferase, putative
PFIT_1137100	1012.7	1039.58	1296.83	1615.52	1241.16	628.718	756.793	731.943	705.818	920.139	914.521	857.838	897.499	10.2779	-0.819719	0.358355	1.59904	TRUE	0.365961	1	conserved Plasmodium protein, unknown function
PFIT_1440500	675.136	421.393	496.503	621.113	553.537	387.592	442.433	390.068	406.698	532.844	534.269	545.897	537.67	9.11284	-0.45237	0.407173	1.10185	TRUE	0.366029	1	conserved Plasmodium protein, unknown function
PFIT_1230300	92.6657	57.7953	69.1074	73.9791	73.3869	132.395	139.716	150.606	140.906	103.307	93.3054	38.9926	78.5348	6.19783	0.940934	-0.692347	0.942555	TRUE	0.366084	1	sun-family protein, putative
PFIT_0825700	177.694	125.101	204.489	204.256	177.885	194.436	232.859	203.318	210.204	150.15	126.537	155.97	144.219	7.47628	0.229526	-0.558997	0.787131	TRUE	0.366262	1	U5 snrnp-specific protein, putative
PFIT_1320000	47.3512	12.437	9.76005	16.9742	21.6306	14.7106	0	3.01211	5.90757	0.83649	2.55631	0	1.13093	4.4339	-1.66929	-2.09693	2.03001	TRUE	0.366393	1	dihydrolipamide succinyltransferase component of 2-oxoglutarate dehydrogenase complex
PFIT_0216100.1	58.0434	24.8739	42.5034	149.231	68.663	3.83755	0	6.02422	3.28726	7.94665	7.02986	38.9926	17.9897	6.1036	-4.05376	1.39208	3.34377	TRUE	0.366726	1	conserved Plasmodium protein, unknown function
PFIT_1456400.2	8.14644	1.46317	1.5742	1.55597	3.18494	3.19796	0	0	1.06599	0	0	0	0	1.6697	-1.38818	-31.3301	0.639952	TRUE	0.36698	1	methyltransferase, putative
PFIT_0603200	136.962	128.759	120.269	120.092	126.521	123.441	46.5719	106.93	92.3143	128.819	145.71	194.963	156.497	6.98285	-0.386788	0.628326	1.42856	TRUE	0.36716	1	conserved Plasmodium protein, unknown function
PFIT_0617800.2	31.5675	2.92634	2.04646	4.24354	10.196	0.639591	0	0	0.213197	0	0	0	0	3.34819	-4.9744	-29.4224	1.13596	TRUE	0.367581	1	N-acetylglucosamine transferase
PFIT_1137000	1116.57	1791.65	1301.23	966.397	1293.96	1094.98	1699.87	1512.08	1435.64	1550.85	1617.51	2339.56	1835.97	10.3371	0.143387	0.335738	4.32578	TRUE	0.367766	1	tudor staphylococcal nuclease
PFIT_bin04400	43.7871	158.754	154.901	157.294	128.684	188.679	174.644	131.027	164.784	79.0483	95.2226	194.963	123.078	7.00871	0.351739	-0.624545	4.72761	TRUE	0.367867	1	rifin
PFIT_0525600	15.2746	23.4107	14.0104	8.48709	15.2957	23.0253	0	13.5545	12.1933	35.1326	34.5102	38.9926	36.2118	3.93004	-0.143093	1.37305	1.94452	TRUE	0.36799	1	conserved Plasmodium protein, unknown function, putative
PFIT_1462200	15.2746	2.19476	2.67614	3.81919	5.99117	9.59387	11.643	0	7.07894	0.83649	0.639078	0	0.491856	2.58098	0.182289	-3.27557	1.63354	TRUE	0.368541	1	conserved Plasmodium protein, unknown function
PFIT_0825000	84.5193	68.7691	83.9049	83.5978	80.1978	120.243	23.2859	73.7967	72.4419	140.53	136.763	77.9852	118.426	6.32621	-0.0555796	0.698989	2.56116	TRUE	0.368583	1	RNA polymerase II mediator complex protein MED7, putative
PFIT_0530700	333.495	375.303	386.466	411.624	376.722	209.146	326.003	337.356	290.835	371.402	389.199	428.919	396.506	8.55763	-0.387492	0.443449	1.03769	TRUE	0.368627	1	conserved Plasmodium protein, unknown function
PFIT_0934500	41.2413	67.3059	33.3731	29.139	42.7648	72.9134	34.9289	37.6514	48.4979	79.8848	84.9974	116.978	93.9533	5.41346	0.231705	0.847156	1.44052	TRUE	0.368795	1	histidine--tRNA ligase, putative
PFIT_1318500	850.285	928.382	1117.68	1216.77	1028.28	855.133	745.15	825.319	808.534	905.919	957.339	1325.75	1063	10.0064	-0.342867	0.355938	1.56188	TRUE	0.369543	1	N2,N2-dimethylguanosine tRNA methyltransferase, putative
PFIT_0725400	2647.59	2764.66	3345.49	3650.3	3102.01	2225.78	2561.45	2924.76	2570.66	3157.75	2987.05	3470.34	3205.05	11.5991	-0.271405	0.313236	1.39151	TRUE	0.36985	1	ubiquitin carboxyl-terminal hydrolase, putative
PFIT_0520300	557.013	757.923	411.811	325.338	513.021	580.109	419.147	563.265	520.84	704.743	664.002	701.867	690.204	9.00114	0.0370565	0.389936	3.68096	TRUE	0.369877	1	protein phosphatase, putative
PFIT_1228100	708.74	954.719	1032.05	1070.79	941.573	598.657	628.72	704.834	644.07	862.003	860.199	740.86	821.021	9.87921	-0.547101	0.364475	1.13301	TRUE	0.370125	1	conserved Plasmodium protein, unknown function
PFIT_0306700	1553.93	2194.03	1621.74	1225.11	1648.7	2241.77	2573.1	2429.27	2414.71	1935.64	2064.22	1754.67	1918.18	10.6867	0.54938	-0.322684	2.16571	TRUE	0.370887	1	T-complex protein beta subunit, putative
PFIT_1313300	92.6657	62.1848	74.4597	55.1661	71.1191	185.481	128.073	97.8936	137.149	121.291	89.4709	0	70.254	6.15166	0.955996	-0.689466	4.45805	TRUE	0.371121	1	conserved Plasmodium protein, unknown function
PFIT_0422900	1506.58	5141.58	2858.43	2220.08	2931.67	2868.57	3714.11	4463.95	3682.21	3518.7	4626.29	6355.8	4833.59	11.5173	0.328819	0.383805	8.3117	TRUE	0.371188	1	serine/threonine protein kinase, FIKK family
PFIT_0924600	197.551	117.785	123.103	102.835	135.319	267.989	186.287	206.33	220.202	181.937	156.574	77.9852	138.832	7.07924	0.716796	-0.556852	2.06198	TRUE	0.371617	1	conserved Plasmodium membrane protein, unknown function
PFIT_1422400	78.9186	83.4008	103.897	93.358	89.8937	176.527	186.287	106.93	156.582	115.854	109.921	38.9926	88.256	6.49116	0.785242	-0.64773	1.4835	TRUE	0.371714	1	DNA-directed RNA polymerase III subunit C, putative
PFIT_1451900	407.322	482.847	450.851	491.402	458.106	356.252	465.719	420.19	414.053	519.46	570.697	545.897	545.351	8.83959	-0.156521	0.407712	0.436098	TRUE	0.371793	1	conserved Plasmodium protein, unknown function
PFIT_1407400	68.7356	6.58427	8.02843	10.8918	23.56	19.8273	0	0	6.60911	2.09122	1.91723	0	1.33615	4.55668	-1.63071	-2.00835	4.9469	TRUE	0.371845	1	PPR repeat protein
PFIT_0733200	2.03661	7.31586	2.20388	2.68758	3.56098	38.3755	0	6.02422	14.7999	2.92771	3.19539	0	2.04103	1.82203	2.13666	-2.51259	1.66629	TRUE	0.371994	1	rifin
PFIT_0606900	46.842	92.1798	48.1706	41.0209	57.0533	83.7864	58.2148	31.6272	57.8761	99.1241	70.2986	155.97	108.464	5.83027	0.0311523	0.783652	2.38166	TRUE	0.37247	1	conserved protein, unknown function
PFIT_1477600	19.8569	5.1211	10.3897	8.91144	11.0698	12.1522	11.643	7.53028	10.4418	3.7642	0.639078	0	1.46776	3.46878	-0.0948125	-2.33898	0.741625	TRUE	0.372634	1	probable protein, unknown function
PFIT_0928700	51.4244	91.4482	70.6816	72.8475	71.6004	70.355	46.5719	84.3391	67.0887	82.3943	102.252	194.963	126.537	6.16117	-0.0518929	0.727595	1.50116	TRUE	0.372956	1	conserved Plasmodium protein, unknown function
PFIT_0610100	19.8569	2.92634	5.5097	5.2337	8.38167	18.5481	0	1.50606	6.68473	2.09122	0	0	0.697075	3.06627	-0.203857	-2.86001	2.52886	TRUE	0.372977	1	transcription factor with AP2 domain(s), putative
PFIT_1359800	2829.36	2524.7	2127.38	1958.96	2360.1	3534.38	3853.82	3620.56	3669.59	3253.53	3129.56	2417.54	2933.55	11.2044	0.636158	-0.310474	1.54961	TRUE	0.373013	1	falcilysin
PFIT_1101100	227.591	156.559	250.455	236.648	217.814	152.862	221.216	159.642	177.907	124.637	113.756	116.978	118.457	7.76797	-0.318562	-0.556721	0.859453	TRUE	0.373191	1	Plasmodium exported protein (hyp5), unknown function
PFIT_1231400	491.332	659.159	622.754	467.78	560.256	542.373	675.292	745.498	654.388	537.027	528.518	389.926	485.157	9.12963	0.221747	-0.388646	1.43568	TRUE	0.373234	1	pre-mRNA-splicing factor ATP-dependent RNA helicase PRP2, putative
PFIT_0201800	3850.21	5806.6	5108.28	5057.17	4955.57	4143.91	6997.42	6338.99	5826.77	4088.34	4393.02	5770.91	4750.76	12.2748	0.231361	-0.302022	3.66819	TRUE	0.373577	1	early transcribed membrane protein 2
PFIT_0907900	992.338	1175.66	833.54	777.7	944.809	806.524	989.652	706.34	834.172	1092.87	1027.64	1052.8	1057.77	9.8833	-0.188784	0.352962	1.52362	TRUE	0.37365	1	subunit of proteaseome activator complex, putative
PFIT_1344000	168.529	161.68	162.93	173.42	166.64	315.958	256.145	337.356	303.153	234.635	229.429	155.97	206.678	7.38073	0.8741	-0.500254	0.477361	TRUE	0.373805	1	aspartate carbamoyltransferase
PFIT_0534200	53.461	21.216	73.0429	81.4761	57.299	26.8628	58.2148	39.1574	41.4117	17.9845	26.8413	0	14.9419	5.84355	-0.527264	-1.02818	2.49505	TRUE	0.374262	1	conserved Plasmodium protein, unknown function
PFIT_1354300	34.1132	35.8477	66.9036	74.9693	52.9584	47.3297	69.8578	55.7241	57.6372	34.7143	34.5102	0	23.0748	5.72985	0.0954027	-0.946538	2.09408	TRUE	0.374923	1	RAP protein, putative
PFIT_0407000	25.9668	12.437	4.56518	4.9508	11.9799	15.3502	0	0	5.11673	1.25473	0.639078	0	0.631271	3.57953	-1.05596	-2.66466	2.70102	TRUE	0.375611	1	conserved Plasmodium protein, unknown function
PFIT_0513000	9.16474	5.85269	4.7226	3.39484	5.78372	12.7918	0	3.01211	5.26798	17.148	17.2551	38.9926	24.4653	2.52677	0.0912604	1.85682	1.40891	TRUE	0.375716	1	conserved Plasmodium protein, unknown function
PFIT_1232500	83.501	11.7054	13.5381	31.5437	35.072	11.5126	11.643	9.03633	10.7306	3.7642	3.83447	0	2.53289	5.13159	-1.72197	-1.58272	1.75184	TRUE	0.375901	1	conserved Plasmodium protein, unknown function
PFIT_1345600	2907.77	2864.16	3060.09	3006.27	2959.57	2115.13	2025.88	1998.54	2046.51	2785.51	2501.99	2300.56	2529.36	11.5312	-0.53191	0.312079	0.248785	TRUE	0.376602	1	conserved Plasmodium protein, unknown function
PFIT_1238500	1963.29	780.602	1653.86	1892.48	1572.56	1175.57	1315.65	1411.17	1300.8	1054.81	1161.2	818.845	1011.62	10.6194	-0.274938	-0.334309	5.68581	TRUE	0.376615	1	acyl-CoA synthetase (ACS11)
PFIT_1123100	327.894	370.914	364.428	438.217	375.363	351.136	442.433	512.059	435.209	548.737	543.855	662.875	585.156	8.55252	0.210459	0.406134	0.970465	TRUE	0.376748	1	cupin-like protein, putative
PFIT_1424100	83.501	26.3371	26.2892	48.8008	46.232	3.83755	0	10.5424	4.79331	18.4028	15.3379	0	11.2469	5.5306	-3.00818	1.33327	2.57196	TRUE	0.376927	1	ankyrin, putative
PFIT_1301300	3409.28	1357.82	972.542	1328.94	1767.15	2767.51	617.077	564.771	1316.45	900.063	901.739	467.911	756.571	10.7871	-0.420613	-0.78774	5.23251	TRUE	0.377041	1	gamete antigen 27/25
PFIT_1302000	902.218	889.608	708.548	647.989	787.091	1385.35	1443.73	1370.51	1399.86	1131.35	994.405	1208.77	1111.51	9.61981	0.83022	-0.343407	0.98123	TRUE	0.37713	1	40S ribosomal protein S7, putative
PFIT_0220200	166.493	25.6055	26.604	38.0504	64.1882	7.67509	34.9289	10.5424	17.7155	7.52841	3.83447	0	3.78763	6.00356	-1.99537	-1.63872	2.48428	TRUE	0.377363	1	cytoadherence linked asexual protein 2
PFIT_1251600	43.278	39.5056	38.5679	45.8303	41.7954	60.7612	11.643	30.1211	34.1751	78.2118	76.6894	38.9926	64.6313	5.38553	-0.185676	0.911061	1.54906	TRUE	0.377978	1	conserved Plasmodium protein, unknown function
PFIT_1409900	53.9702	29.995	85.0069	70.1599	59.783	112.568	46.5719	82.8331	80.6577	44.7522	52.4044	38.9926	45.3831	5.90526	0.470786	-0.822332	1.6672	TRUE	0.37823	1	tRNA-dihydrouridine synthase, putative
PFIT_1201700	205.698	397.251	226.055	155.455	246.115	285.897	267.788	265.066	272.917	467.598	417.957	155.97	347.175	7.94068	0.153694	0.452654	5.02124	TRUE	0.378501	1	ATP-dependent RNA helicase, putative
PFIT_1342400	255.595	190.212	176.153	157.718	194.92	222.578	139.716	198.799	187.031	291.935	291.42	194.963	259.439	7.60586	-0.0313826	0.499588	1.393	TRUE	0.378567	1	tRNA guanosine-2'-O-methyltransferase, putative
PFIT_0700900	99.7939	26.3371	148.447	221.372	123.987	44.1318	46.5719	66.2665	52.3234	31.7866	37.0665	0	22.951	6.95708	-1.23521	-0.813028	5.47974	TRUE	0.378856	1	Plasmodium exported protein (hyp12), unknown function
PFIT_1037200.2	693.975	798.16	901.073	1260.62	913.456	500.8	419.147	543.686	487.878	520.297	455.663	1091.79	689.251	9.83575	-0.894633	0.374584	5.33688	TRUE	0.378917	1	antigen UB05
PFIT_0314500	124.742	182.165	123.575	122.073	138.139	117.045	104.787	129.521	117.118	158.933	184.054	194.963	179.317	7.10854	-0.224153	0.579809	0.57472	TRUE	0.379658	1	conserved Plasmodium protein, unknown function
PFIT_1432400	625.239	460.167	808.352	987.331	720.273	425.968	419.147	581.338	475.484	552.502	637.161	701.867	630.51	9.49347	-0.59231	0.37828	3.361	TRUE	0.380238	1	conserved Plasmodium protein, unknown function
PFIT_0418500	3293.71	3300.18	3273.55	3383.8	3312.81	3213.95	2968.96	2926.27	3036.39	3682.65	3334.07	4289.19	3768.64	11.6938	-0.125197	0.303661	0.432476	TRUE	0.380662	1	phosphatidylinositol 4-kinase, putative
PFIT_0303500	9.16474	61.4532	10.7046	8.20419	22.3817	17.9086	0	13.5545	10.4877	25.0947	30.6757	38.9926	31.5877	4.47493	-0.886944	1.32764	3.79138	TRUE	0.380762	1	plasmoredoxin
PFIT_0215200	36.659	8.04744	9.28779	9.76015	15.9386	7.0355	11.643	7.53028	8.73625	3.34596	0.639078	0	1.32835	3.99313	-0.91724	-2.16253	1.05709	TRUE	0.380881	1	origin recognition complex subunit 5
PFIT_0917300	12.7288	2.92634	1.41678	3.81919	5.22278	0	0	0	0	0	1.91723	0	0.639078	2.38339	-33.3968	30.7846	0.84187	TRUE	0.381023	1	conserved Plasmodium membrane protein, unknown function
PFIT_0916300	115.068	228.255	63.2829	55.5904	115.549	255.836	139.716	79.821	158.458	270.605	268.413	116.978	218.665	6.84541	0.480792	0.544037	8.68382	TRUE	0.381095	1	conserved Plasmodium protein, unknown function
PFIT_0701500	15.7837	8.04744	17.9459	23.7638	16.3852	7.0355	11.643	10.5424	9.74029	4.18245	0.639078	0	1.60718	4.03666	-0.78366	-2.07525	0.821335	TRUE	0.381212	1	chitinase precursor fragment, truncated
PFIT_0518800	60.08	62.9164	55.4119	49.508	56.9791	34.5379	0	24.0969	19.5449	43.9157	64.5469	0	36.1542	5.83171	-1.35154	0.971683	4.48078	TRUE	0.381422	1	mRNA-binding protein PUF1
PFIT_0616100	1248.44	1019.83	1640.32	1906.48	1453.77	1183.24	1210.87	1314.79	1236.3	1020.94	1030.19	857.838	969.656	10.5062	-0.233717	-0.333784	2.5638	TRUE	0.381763	1	alpha adaptin-like protein, putative
PFIT_1469100	28.0034	13.9001	23.613	29.4219	23.7346	10.873	0	7.53028	6.13444	13.3838	18.5333	38.9926	23.6366	4.57058	-1.70792	1.47889	1.44	TRUE	0.381961	1	conserved Plasmodium protein, unknown function
PFIT_0705500	8.14644	3.65793	7.71359	6.93112	6.61227	17.9086	34.9289	6.02422	19.6206	4.18245	6.39078	0	3.52441	2.72822	1.5059	-2.01923	0.788041	TRUE	0.382134	1	conserved Plasmodium protein, unknown function
PFIT_1116500	982.155	1992.84	1283.45	1368.26	1406.68	3465.94	1117.72	1182.25	1921.97	1479.33	1373.38	1169.78	1340.83	10.4579	0.455343	-0.517794	4.67547	TRUE	0.382268	1	cysteine proteinase falcipain 2a
PFIT_1409300	1.52746	2.92634	1.73162	1.83887	2.00607	1.91877	23.2859	9.03633	11.4137	0.83649	1.91723	0	0.917908	0.999445	2.44064	-3.11082	0.543036	TRUE	0.382377	1	conserved Plasmodium protein, unknown function
PFIT_0314400	231.155	185.823	323.813	265.646	251.609	344.1	442.433	391.574	392.702	292.771	286.307	272.948	284.009	7.97655	0.631578	-0.448638	1.13934	TRUE	0.382428	1	conserved Plasmodium protein, unknown function
PFIT_0701800	69.7539	116.322	110.981	126.175	105.808	68.4362	34.9289	45.1817	49.5156	94.1051	97.7789	38.9926	76.9589	6.72583	-1.04234	0.721977	1.42434	TRUE	0.382479	1	centrin, putative
PFIT_0732100	59.0617	140.464	69.2649	60.1169	82.227	452.831	34.9289	25.6029	171.121	83.649	74.133	38.9926	65.5916	6.36069	1.07421	-1.34487	3.55095	TRUE	0.382937	1	Plasmodium exported protein, unknown function
PFIT_0409200	165.984	149.975	96.9708	90.9533	125.971	239.847	128.073	117.472	161.797	114.181	99.0571	116.978	110.072	6.97473	0.385673	-0.598133	2.03859	TRUE	0.383064	1	conserved Plasmodium protein, unknown function
PFIT_1464200	160.383	75.3533	114.759	101.421	112.979	186.121	186.287	134.039	168.816	112.508	105.448	116.978	111.645	6.82035	0.571109	-0.603738	1.22132	TRUE	0.383108	1	conserved Plasmodium protein, unknown function
PFIT_1145000	647.133	1822.38	587.02	620.831	919.341	625.52	663.649	623.507	637.559	562.54	818.659	1559.7	980.301	9.84387	-0.528459	0.587649	4.89823	TRUE	0.384043	1	conserved Plasmodium protein, unknown function
PFIT_0106300	83.501	49.0162	19.6775	15.8426	42.0093	96.5783	11.643	25.6029	44.6081	30.9501	23.6459	0	18.1987	5.38816	0.173834	-1.02246	5.21078	TRUE	0.384285	1	DNA repair exonuclease Mre11, putative
PFIT_0219500	1523.89	1525.36	2034.5	2178.49	1815.56	1413.5	1781.37	1927.75	1707.54	1711.04	1869.94	2924.45	2168.48	10.8265	-0.0905983	0.316612	3.45347	TRUE	0.384361	1	DnaJ protein, putative
PFIT_0732800	32.5858	2.92634	3.9355	2.82903	10.5692	3.19796	0	0	1.06599	0.83649	2.55631	38.9926	14.1285	3.39835	-2.8537	2.46753	4.56983	TRUE	0.385524	1	acyl-CoA synthetase
PFIT_0312100	122.197	65.1111	51.9486	51.7712	72.7569	56.284	11.643	40.6635	36.1968	76.5388	76.0503	38.9926	63.8606	6.18337	-0.889909	0.811558	2.49705	TRUE	0.386009	1	TPR domain containing protein
PFIT_0217500	34.1132	5.1211	2.67614	3.53629	11.3617	0	0	0	0	0.83649	0	0	0.27883	3.50404	-33.0747	28.3108	1.37984	TRUE	0.386049	1	conserved Plasmodium membrane protein, unknown function
PFIT_0832100	32.0766	103.154	34.7898	25.1784	48.7996	179.086	46.5719	96.3876	107.348	81.976	80.5238	0	54.1666	5.60096	1.19353	-0.749205	6.83722	TRUE	0.386191	1	prohibitin, putative
PFIT_1135400	2274.38	2102.58	2757.53	3385.92	2630.1	2130.48	2561.45	2475.96	2389.3	2056.93	2034.19	1637.69	1909.6	11.3612	-0.140634	-0.308002	2.10903	TRUE	0.386625	1	DNA-directed RNA polymerase 1, subunit 2, putative
PFIT_0217400	85.0285	23.4107	14.7975	21.3592	36.149	16.6294	0	4.51817	7.04918	2.09122	3.83447	0	1.97523	5.17426	-2.1221	-1.57872	2.82709	TRUE	0.386811	1	replication factor C, subunit 2, putative
PFIT_1449700	632.876	127.296	98.7024	134.52	248.349	150.304	11.643	16.5666	59.5045	24.6765	30.0367	0	18.2377	7.95602	-2.02545	-1.49458	3.99258	TRUE	0.386912	1	conserved Plasmodium protein, unknown function
PFIT_1304300	65.1715	8.77903	7.24133	9.76015	22.738	12.1522	0	1.50606	4.55276	2.09122	0.639078	0	0.910101	4.50519	-2.07845	-2.02484	2.9325	TRUE	0.38718	1	conserved Plasmodium protein, unknown function
PFIT_1021100	282.58	182.165	184.339	168.469	204.388	274.385	279.431	399.105	317.64	255.548	266.496	116.978	213.007	7.67448	0.644176	-0.470231	2.44643	TRUE	0.387219	1	deoxyribose-phosphate aldolase, putative
PFIT_1243400	1.0183	0	1.41678	0.848709	0.820949	5.11673	23.2859	1.50606	9.96957	0.418245	1.27816	0	0.565467	-0.260741	3.49702	-3.59123	1.11967	TRUE	0.387348	1	conserved Plasmodium protein, unknown function
PFIT_bin06500	10.6922	5.85269	19.5201	15.4182	12.8708	3.19796	11.643	7.53028	7.45707	33.8778	22.3677	0	18.7485	3.69064	-0.92958	1.69509	1.44308	TRUE	0.387824	1	unspecified product
PFIT_0402400	384.41	539.179	443.767	510.498	469.464	293.572	279.431	334.344	302.449	414.481	472.918	272.948	386.782	8.87477	-0.627545	0.410372	1.2734	TRUE	0.387872	1	CGI-201 protein, short form
PFIT_1145700	42.2597	7.31586	14.3252	22.4908	21.5979	10.2335	11.643	19.5787	13.8184	6.27367	3.19539	0	3.15635	4.43315	-0.628552	-1.6945	1.13783	TRUE	0.388343	1	conserved Plasmodium protein, unknown function
PFIT_1234600	195.515	25.6055	23.7704	44.9816	72.468	35.1775	0	13.5545	16.244	5.01894	7.02986	0	4.01627	6.17877	-2.04865	-1.71115	3.29224	TRUE	0.388703	1	conserved Plasmodium protein, unknown function
PFIT_0621200	29.0217	55.6005	69.4223	65.492	54.8841	67.1571	139.716	114.46	107.111	71.5199	63.2687	38.9926	57.9271	5.78055	0.933203	-0.752119	1.62344	TRUE	0.389111	1	vacuolar transporter chaperone, putative
PFIT_1460200	1637.94	1714.11	2077.95	2016.25	1861.56	1019.51	1793.02	1805.76	1539.43	1659.18	1799.64	2339.56	1932.79	10.8625	-0.280762	0.31512	3.26166	TRUE	0.389345	1	ATP-dependent RNA helicase DBP5
PFIT_1452900	107.431	11.7054	7.71359	23.4809	37.5828	0.639591	0	1.50606	0.715216	0.83649	0.639078	38.9926	13.4894	5.23104	-5.36983	2.56977	4.71829	TRUE	0.389952	1	protein phosphatase 2b regulatory subunit, putative
PFIT_1442700	201.115	185.091	103.582	114.151	150.985	126.639	58.2148	102.412	95.7552	141.785	132.289	194.963	156.346	7.23616	-0.598941	0.582946	2.16901	TRUE	0.390126	1	conserved Plasmodium protein, unknown function
PFIT_0727900	42.2597	25.6055	80.7565	91.5191	60.0352	57.5632	69.8578	82.8331	70.0847	42.2427	51.1262	0	31.123	5.91214	0.217332	-0.837346	3.42699	TRUE	0.390416	1	signal recognition particle SRP9
PFIT_1018300	20.3661	21.216	25.1872	27.583	23.5881	41.5734	46.5719	40.6635	42.9363	22.167	23.0068	0	15.0579	4.56144	0.855093	-1.16048	0.894923	TRUE	0.390522	1	conserved protein, unknown function
PFIT_0800100	11.7105	19.7528	20.7795	15.5597	16.9506	11.5126	0	15.0606	8.85773	2.09122	3.19539	0	1.7622	4.08336	-0.805376	-1.99424	1.14718	TRUE	0.391194	1	B_ITvar13 - erythrocyte membrane protein 1, PfEMP1, putative
PFIT_1115700	261.704	57.0637	62.181	67.048	111.999	20.4669	128.073	67.7725	72.104	38.4785	45.3745	0	27.951	6.80662	-0.696172	-1.00865	5.17375	TRUE	0.391259	1	conserved Plasmodium protein, unknown function
PFIT_0105200	1071.26	1362.21	1276.83	1329.64	1259.99	741.286	1012.94	1057.25	937.158	1151.85	1463.49	818.845	1144.73	10.2992	-0.431876	0.329456	2.40832	TRUE	0.391657	1	small ribosomal subunit assembling AARP2 protein
PFIT_1246200	3.05491	8.77903	9.28779	7.21403	7.08394	21.1065	11.643	34.6393	22.4629	7.11016	8.30801	0	5.13939	2.82579	1.6971	-1.78945	0.743949	TRUE	0.391995	1	conserved Plasmodium protein, unknown function
PFIT_0609800	428.706	476.262	551.915	640.775	524.415	334.506	407.504	326.814	356.275	428.283	474.835	506.904	470.007	9.03517	-0.571233	0.396247	0.949399	TRUE	0.392228	1	trancription factor, putative
PFIT_0814000	24.4393	7.31586	16.2143	15.8426	15.953	14.071	11.643	6.02422	10.5794	17.5663	12.7816	77.9852	36.111	3.99761	-0.605172	1.42087	1.74552	TRUE	0.392244	1	mitochondrial carrier protein, putative
PFIT_1011000	51.9335	46.0899	68.7926	98.4502	66.3166	94.6595	34.9289	85.8452	71.8112	48.9347	53.0435	0	33.9927	6.05379	0.164583	-0.802252	3.19529	TRUE	0.392403	1	conserved Plasmodium membrane protein, unknown function
PFIT_0924700	155.291	27.0687	15.5846	21.5006	54.8613	5.75632	0	6.02422	3.92685	10.4561	9.58617	38.9926	19.6783	5.77663	-3.55138	1.7366	2.74916	TRUE	0.392449	1	conserved Plasmodium protein, unknown function
PFIT_0534100	575.342	496.747	724.133	665.246	615.367	601.216	710.221	469.889	593.775	471.78	449.911	428.919	450.203	9.26593	-0.0636963	-0.377272	1.30157	TRUE	0.392529	1	RING zinc finger protein, putative
PFIT_0405900	345.205	466.752	446.601	489.846	437.101	370.963	384.218	418.684	391.288	306.574	334.877	194.963	278.805	8.77203	-0.159013	-0.413069	1.12834	TRUE	0.392639	1	transcription factor, putative
PFIT_0904700	47.8603	76.0849	40.7718	35.2214	49.9846	49.8881	58.2148	33.1332	47.0787	80.303	62.6296	116.978	86.6368	5.63962	-0.116186	0.81852	1.1651	TRUE	0.392986	1	prefoldin subunit, putative
PFIT_1009400	181.767	111.201	161.198	182.472	159.16	179.086	209.573	180.727	189.795	150.986	150.183	38.9926	113.387	7.31542	0.243459	-0.542935	2.21709	TRUE	0.393041	1	conserved Plasmodium protein, unknown function
PFIT_bin06300	31.0583	9.51061	19.9924	13.5793	18.5352	10.2335	0	22.5908	10.9414	40.5698	38.9838	0	26.5178	4.21262	-0.598491	1.34154	3.12358	TRUE	0.393228	1	unspecified product
PFIT_1113700	15.7837	2.92634	3.30582	4.9508	6.74167	0	0	0	0	1.25473	0	0	0.418245	2.7523	-33.7657	30.2643	0.760471	TRUE	0.393352	1	conserved Plasmodium protein, unknown function
PFIT_1416300	101.321	60.7216	17.3162	23.198	50.6393	70.9946	46.5719	13.5545	43.707	23.84	27.4804	0	17.1068	5.65801	-0.207751	-0.985316	4.87198	TRUE	0.393393	1	RNA-binding protein Nova-1, putative
PFIT_1106200	5875.62	7261.72	4754.25	4176.21	5516.95	8468.19	6589.92	6810.38	7289.5	6739.6	6864.34	4211.2	5938.38	12.4295	0.403025	-0.286031	4.40025	TRUE	0.393933	1	40S ribosomal protein S4, putative
PFIT_0718500	9.16474	5.85269	5.82454	11.1747	8.00416	1.27918	0	3.01211	1.43043	1.67298	3.19539	38.9926	14.6203	3.0021	-2.20316	2.43377	1.69603	TRUE	0.394777	1	conserved Plasmodium protein, unknown function
PFIT_0502000	64.6624	34.3845	31.7989	21.925	38.1927	38.3755	23.2859	22.5908	28.0841	65.6645	54.9607	38.9926	53.2059	5.25291	-0.407772	0.957571	1.11864	TRUE	0.39549	1	conserved protein, unknown function
PFIT_1225500	1051.4	782.797	1006.07	923.82	941.022	967.701	1199.23	1140.08	1102.34	979.53	938.806	623.882	847.406	9.87828	0.224143	-0.334522	1.53545	TRUE	0.395852	1	ubiquitin-activating enzyme E1 (UBA1)
PFIT_1337700	5.09152	1.46317	0.787101	1.41451	2.18908	3.83755	0	0	1.27918	0	0	0	0	1.12826	-0.631511	-31.5454	0.546128	TRUE	0.395876	1	conserved Plasmodium protein, unknown function
PFIT_1011600	76.882	29.995	14.7975	21.0763	35.6877	49.2485	11.643	6.02422	22.3052	8.78314	13.4206	0	7.40126	5.15484	-0.600207	-1.25786	3.40864	TRUE	0.395936	1	conserved Plasmodium protein, unknown function
PFIT_1452100	28.5125	19.7528	22.8259	22.0664	23.2894	23.6649	81.5008	27.109	44.0915	7.52841	8.94709	77.9852	31.4869	4.54171	0.826608	-1.22923	3.55021	TRUE	0.396261	1	acetyl-CoA acetyltransferase, putative
PFIT_1356800	885.416	840.592	1342.01	1342.66	1102.67	1151.26	1047.87	1134.06	1111.06	909.265	933.054	779.852	874.057	10.1074	0.012671	-0.331591	2.07745	TRUE	0.396302	1	U3 snoRNA-associated small subunit rRNA processing protein, putative
PFIT_0321900	1600.78	1500.48	1896.6	2271.85	1817.43	1027.18	1152.65	1242.5	1140.78	1299.07	1342.7	1676.68	1439.48	10.828	-0.673019	0.317163	1.66724	TRUE	0.39633	1	conserved Plasmodium protein, unknown function
PFIT_0318500	289.708	85.5955	72.2558	184.17	157.932	7.0355	0	9.03633	5.35728	16.3116	15.3379	0	10.5498	7.30309	-4.56679	1.07839	3.13646	TRUE	0.396351	1	conserved Plasmodium protein, unknown function
PFIT_1035300	1957.18	258.25	354.668	715.037	821.284	55.6444	163.002	167.172	128.606	63.5732	68.3813	0	43.9849	9.68171	-2.68137	-1.38858	3.18993	TRUE	0.39649	1	probable protein, unknown function
PFIT_1469000	529.009	129.491	155.846	286.298	275.161	56.9236	0	22.5908	26.5048	60.2273	62.6296	38.9926	53.9498	8.1041	-3.20908	0.930227	5.31783	TRUE	0.3965	1	rab GTPase activator, putative
PFIT_1222200	233.701	203.381	199.609	224.059	215.187	202.75	256.145	207.836	222.244	142.203	168.078	155.97	155.417	7.74946	0.032458	-0.503336	0.277685	TRUE	0.39659	1	ATP-binding protein, putative
PFIT_1014600	184.313	143.391	184.024	209.207	180.234	191.877	163.002	213.86	189.58	150.986	139.319	77.9852	122.764	7.49463	0.084405	-0.52848	0.901463	TRUE	0.396765	1	conserved protein, unknown function
PFIT_0215100	1893.54	2318.39	2507.7	2738.64	2364.57	1723.7	2153.95	2293.72	2057.12	2276.51	2355.64	3041.42	2557.86	11.2075	-0.202695	0.301712	1.85895	TRUE	0.397161	1	DNA-directed RNA polymerase II second largest subunit, putative
PFIT_1018500	2788.63	3696.7	4018.78	4463.93	3742.01	2647.91	3236.74	3084.4	2989.68	3205.01	3310.42	4562.14	3692.52	11.8697	-0.325692	0.29316	2.53476	TRUE	0.397192	1	eukaryotic translation initiation factor subunit eIF2A, putative
PFIT_1146700	555.485	443.341	513.662	523.795	509.071	637.033	663.649	641.58	647.42	572.159	570.697	272.948	471.935	8.99196	0.345178	-0.370521	1.85649	TRUE	0.39757	1	nucleolar preribosomal assembly protein, putative
PFIT_0214000	299.891	79.7428	115.704	360.701	214.01	10.2335	0	21.0848	10.4394	27.1859	31.3148	0	19.5002	7.74198	-4.12655	1.01477	4.72128	TRUE	0.397906	1	serine/threonine protein kinase, putative
PFIT_0935200	583.998	596.242	454.944	410.917	511.525	523.825	582.148	507.541	537.838	658.736	743.248	662.875	688.286	8.99783	0.0676906	0.367333	0.95214	TRUE	0.398241	1	UBX domain, putative
PFIT_0537200	1.52746	0.731586	1.88904	1.27306	1.35529	10.873	11.643	4.51817	9.01139	1.67298	0	0	0.55766	0.445217	2.71044	-3.49904	0.812258	TRUE	0.398335	1	rifin (RIF)
PFIT_0615800	90.12	117.054	47.6983	38.7577	73.4074	231.532	163.002	126.509	173.681	117.527	111.2	116.978	115.235	6.19131	1.25623	-0.603482	3.04328	TRUE	0.398411	1	malate:quinone oxidoreductase, putative
PFIT_0922900	996.411	627.7	875.728	832.159	833	626.799	430.79	668.689	575.426	761.206	723.436	740.86	741.834	9.70245	-0.517138	0.3499	1.79099	TRUE	0.399315	1	conserved Plasmodium protein, unknown function
PFIT_1324100	11292.5	17587.3	7571.28	5783.67	10558.7	14365.2	11654.6	10545.4	12188.4	15728.9	15990.4	13101.5	14940.3	13.366	0.207507	0.295126	8.96329	TRUE	0.399957	1	L-lactate dehydrogenase
PFIT_1237700	20.3661	6.58427	5.82454	12.1648	11.2349	3.19796	11.643	4.51817	6.45303	2.09122	0	0	0.697075	3.48957	-0.928809	-2.54345	1.56985	TRUE	0.400198	1	COPI associated protein, putative
PFIT_1008900	262.214	324.092	211.573	235.658	258.384	290.374	279.431	439.768	336.525	291.935	332.321	1013.81	546.021	8.01278	0.387708	0.614988	3.25403	TRUE	0.400285	1	zinc finger protein, putative
PFIT_1307300	13.7471	0.731586	5.5097	4.9508	6.2348	5.11673	23.2859	6.02422	11.4756	1.67298	2.55631	0	1.40976	2.64131	0.782996	-2.4803	1.13327	TRUE	0.400351	1	CCAAT-binding transcription factor, putative
PFIT_1125800	416.996	653.306	587.492	553.641	552.859	891.59	628.72	743.992	754.767	414.063	491.451	1013.81	639.774	9.11067	0.458242	-0.364104	4.56647	TRUE	0.400484	1	60S ribosomal protein L35, putative
PFIT_0400500	1855.35	5523.47	2043	1991.5	2853.33	13923.3	1094.44	1355.45	5457.72	2093.73	2092.34	3080.42	2422.16	11.4784	0.936298	-1.17412	3.76787	TRUE	0.400819	1	Plasmodium exported protein (PHISTb), unknown function
PFIT_0533200	1088.57	791.576	1081	1280.98	1060.53	894.788	943.08	950.321	929.396	772.498	722.158	701.867	732.175	10.051	-0.191702	-0.335885	1.15742	TRUE	0.400954	1	conserved Plasmodium protein, unknown function
PFIT_0626300	20.3661	21.9476	11.1768	9.3358	15.7066	19.8273	23.2859	24.0969	22.4034	5.43718	12.1425	0	5.85989	3.96941	0.511471	-1.54423	0.780432	TRUE	0.401	1	mitochondrial import inner membrane translocase subunit TIM22, putative (TIM22)
PFIT_0708900	298.872	69.5006	85.0069	108.069	140.362	39.6546	69.8578	51.2059	53.5728	107.907	95.2226	38.9926	80.7075	7.13246	-1.43579	0.765559	3.54842	TRUE	0.401414	1	conserved Plasmodium protein, unknown function
PFIT_0626800	339.605	402.372	495.244	524.644	440.466	492.485	756.793	615.977	621.752	441.248	388.559	662.875	497.561	8.78372	0.483402	-0.379956	2.4875	TRUE	0.401558	1	conserved Plasmodium protein, unknown function
PFIT_1434500	159.365	75.3533	50.8467	59.2682	86.2082	120.243	93.1437	54.218	89.2016	67.7557	62.6296	0	43.4618	6.42763	0.0507222	-0.712291	4.82705	TRUE	0.401986	1	chromatin assembly factor 1 P55 subunit, putative
PFIT_1124600	11.2014	1.46317	2.51872	2.97048	4.53843	1.27918	0	0	0.426394	0	0	0	0	2.18146	-3.05665	-30.1734	0.556207	TRUE	0.402147	1	mitochondrial ribosomal protein L37, putative
PFIT_1309500	144.599	124.37	116.963	152.626	134.64	90.1823	69.8578	85.8452	81.9618	118.782	118.869	155.97	131.207	7.07313	-0.694058	0.602657	0.33582	TRUE	0.402551	1	zinc finger protein, putative
PFIT_0106200	25.9668	7.31586	24.2427	36.7774	23.5757	8.95428	0	3.01211	3.9888	1.25473	1.27816	0	0.844297	4.56133	-2.31623	-1.96744	1.29814	TRUE	0.402706	1	conserved Plasmodium membrane protein, unknown function
PFIT_0925400	120.16	13.9001	17.9459	28.0074	45.0033	20.4669	23.2859	7.53028	17.0944	5.85543	7.66894	0	4.50812	5.49099	-1.44251	-1.43998	2.60009	TRUE	0.402974	1	proline--tRNA ligase, putative
PFIT_1307600	1049.36	970.814	1023.7	950.837	998.679	1009.27	558.862	609.953	726.03	1021.77	819.937	935.823	925.844	9.96387	-0.445025	0.334314	2.17889	TRUE	0.403101	1	conserved Plasmodium protein, unknown function
PFIT_0410800	25.4576	8.77903	39.355	33.3826	26.7436	41.5734	34.9289	61.7483	46.0835	25.5129	27.4804	0	17.6644	4.74638	0.799753	-1.06763	2.17126	TRUE	0.403268	1	conserved Plasmodium protein, unknown function
PFIT_1028600	168.529	103.154	205.748	167.62	161.263	195.075	256.145	203.318	218.179	189.883	168.078	38.9926	132.318	7.33502	0.419425	-0.51199	3.28045	TRUE	0.403325	1	conserved Plasmodium protein, unknown function
PFIT_1106900	49.3878	30.7266	29.4376	23.4809	33.2582	58.8424	69.8578	51.2059	59.9687	30.5319	27.4804	38.9926	32.335	5.05378	0.83717	-0.954709	0.501745	TRUE	0.403832	1	apicoplast ribosomal protein S15 precursor, putative
PFIT_0629800	505.588	450.657	561.832	660.013	544.523	728.494	617.077	665.677	670.416	554.593	575.809	389.926	506.776	9.08952	0.304022	-0.362449	1.21932	TRUE	0.403867	1	DEAD/DEAH box ATP-dependent RNA helicase
PFIT_1113300	77.9003	77.5481	81.5436	61.107	74.5248	88.9032	58.2148	55.7241	67.614	106.652	109.921	116.978	111.184	6.21916	-0.116898	0.680981	0.434925	TRUE	0.404545	1	conserved Plasmodium protein, unknown function
PFIT_0101100	40.7322	280.197	74.6171	94.3481	122.474	228.974	93.1437	55.7241	125.947	72.3564	73.494	77.9852	74.6119	6.93369	0.0634463	-0.788196	5.40913	TRUE	0.404653	1	serine/threonine protein kinase, FIKK family
PFIT_1401700	1.52746	0.731586	0.944521	1.98032	1.29597	25.5836	0	0	8.52788	0.418245	1.27816	0	0.565467	0.379936	2.77795	-3.51768	1.72591	TRUE	0.404807	1	stevor
PFIT_1018800	128.306	92.9114	100.749	88.973	102.735	68.4362	232.859	128.015	143.103	58.1361	73.494	194.963	108.864	6.6824	0.412927	-0.628284	4.17214	TRUE	0.405361	1	zinc finger protein, putative
PFIT_1017900	28.5125	46.0899	36.8363	36.7774	37.054	23.0253	58.2148	42.1696	41.1366	73.1929	66.4641	77.9852	72.5474	5.2107	0.0832616	0.86783	0.747367	TRUE	0.405373	1	conserved Plasmodium protein, unknown function
PFIT_0612000.1	8.65559	1.46317	0.47226	0.707257	2.82457	2.55836	0	0	0.852788	0	0	0	0	1.49514	-1.52488	-31.0189	0.685271	TRUE	0.405665	1	conserved Plasmodium protein, unknown function
PFIT_1436900.2	38.6956	51.9426	17.9459	25.3198	33.476	105.533	23.2859	18.0727	48.9637	26.7677	19.1723	38.9926	28.3109	5.06032	0.613099	-1.00356	3.02778	TRUE	0.405784	1	ataxin-2 like protein, putative
PFIT_1106800	809.552	927.651	998.673	958.192	923.517	937.641	989.652	1037.67	988.322	823.524	775.841	740.86	780.075	9.85115	0.0974261	-0.332621	0.318408	TRUE	0.406045	1	RuvB DNA helicase, putative (RUVB2)
PFIT_0818000	34.1132	16.8265	19.0478	33.9484	25.984	21.1065	0	12.0484	11.0517	15.8933	20.4505	77.9852	38.1097	4.70065	-1.02169	1.21995	2.95824	TRUE	0.406491	1	RAP protein, putative
PFIT_0111400	605.891	5841.71	628.106	768.506	1961.05	2519.99	1304.01	1370.51	1731.5	2594.79	3337.9	3002.43	2978.38	10.9371	-0.178067	0.781143	7.37388	TRUE	0.406663	1	glutamic acid-rich protein
PFIT_1005800	1853.82	4058.11	2587.67	2727.75	2806.84	2040.3	2270.38	2287.7	2199.46	2398.22	2521.8	3236.39	2718.8	11.4545	-0.352549	0.293072	4.26212	TRUE	0.406963	1	DNA/RNA-binding protein Alba 3
PFIT_0104600	321.784	269.224	209.211	197.749	249.492	457.308	302.717	352.417	370.814	335.014	313.148	116.978	255.047	7.9616	0.586616	-0.424963	3.23231	TRUE	0.40742	1	vacuolar ATP synthase subunit c, putative
PFIT_0603600	62.1166	12.437	5.03744	4.6679	21.0647	17.269	11.643	9.03633	12.6494	3.7642	5.11262	0	2.95894	4.39319	-0.716171	-1.66564	2.43501	TRUE	0.407916	1	glyoxalase I
PFIT_1468000	741.835	814.255	743.338	774.164	768.398	704.19	582.148	506.035	597.458	773.335	733.662	779.852	762.283	9.58562	-0.360198	0.345031	0.541564	TRUE	0.408048	1	rhoptry protein, putative
PFIT_1324300	1247.42	1417.08	1431.42	1308.85	1351.19	1663.58	1758.09	1942.81	1788.16	1420.36	1504.39	1403.73	1442.83	10.4	0.404533	-0.306801	0.295675	TRUE	0.408444	1	phosphoribosylpyrophosphate synthetase
PFIT_0723100	178.203	57.0637	90.3592	310.486	159.028	6.39591	0	12.0484	6.14812	15.8933	21.7287	0	12.5407	7.31385	-4.42841	1.13361	3.48061	TRUE	0.408996	1	kinesin-like protein, putative
PFIT_1448600	115.068	186.554	76.9784	41.1624	104.941	205.948	93.1437	138.557	145.883	204.104	194.919	272.948	223.99	6.70701	0.522722	0.52763	5.59448	TRUE	0.410033	1	conserved Plasmodium protein, unknown function
PFIT_1470000	331.458	482.847	314.84	274.84	350.996	466.262	454.076	385.55	435.296	551.665	514.458	662.875	576.332	8.45385	0.309459	0.380724	1.64929	TRUE	0.410334	1	conserved Plasmodium protein, unknown function
PFIT_0615200	143.072	29.995	19.9924	26.8758	54.9837	41.5734	0	4.51817	15.3639	7.11016	6.39078	0	4.50031	5.77986	-1.70198	-1.48416	4.27962	TRUE	0.41036	1	Ndc80 homologue, putative
PFIT_0322400	143.072	100.959	58.088	54.0345	89.0383	72.9134	69.8578	39.1574	60.6429	109.162	112.478	38.9926	86.8774	6.47356	-0.569522	0.680984	2.71879	TRUE	0.41087	1	diacylglycerol O-acyltransferase (DGAT)
PFIT_0421200	9.16474	5.1211	5.5097	6.78967	6.6463	8.95428	23.2859	12.0484	14.7629	2.92771	4.47355	0	2.46709	2.73252	1.1011	-2.11634	0.356416	TRUE	0.411189	1	conserved Plasmodium protein, unknown function
PFIT_0406400	1553.93	279.466	218.971	596.925	662.324	26.2232	23.2859	37.6514	29.0535	40.988	51.7653	155.97	82.9079	9.37135	-4.49601	1.39718	1.94072	TRUE	0.411254	1	conserved Plasmodium protein, unknown function
PFIT_0201200	0	0	0	0	0	1.27918	0	7.53028	2.93649	0	0	0	0	-36.7896	38.3868	-35.5312	0.192556	TRUE	0.411676	1	erythrocyte membrane protein 3
PFIT_1365100	62.1166	43.8951	65.6442	113.02	71.1689	28.7816	0	58.7362	29.1726	15.8933	22.3677	0	12.7537	6.15498	-1.14861	-0.925908	5.03146	TRUE	0.41259	1	conserved Plasmodium protein, unknown function
PFIT_0534000	87.0651	30.7266	19.8349	23.3395	40.2415	16.6294	0	7.53028	8.05322	17.5663	19.1723	38.9926	25.2437	5.32844	-2.05707	1.17541	2.9992	TRUE	0.41264	1	conserved Plasmodium protein, unknown function
PFIT_0707600	136.453	136.807	100.434	79.6372	113.333	154.141	232.859	146.087	177.696	160.188	173.829	584.889	306.302	6.82307	0.632338	0.691018	2.93923	TRUE	0.412797	1	Cg8 protein
PFIT_1368200	633.386	586.732	707.603	673.168	650.222	675.408	815.008	804.234	764.883	677.975	609.041	467.911	584.976	9.3451	0.230191	-0.345236	0.77761	TRUE	0.412857	1	conserved Plasmodium protein, unknown function
PFIT_1143800	954.152	237.034	324.285	1096.67	653.036	44.7714	58.2148	60.2422	54.4095	59.809	86.2755	194.963	113.683	9.35116	-3.59344	0.949251	2.78918	TRUE	0.412882	1	transcription factor with AP2 domain(s)
PFIT_0210800	8.14644	0.731586	0.787101	2.26322	2.98209	0	0	0	0	2.09122	0.639078	0	0.910101	1.57519	-32.5886	31.2201	0.289573	TRUE	0.412974	1	beta-ketoacyl-ACP synthase III
PFIT_1332500	267.305	180.702	104.999	134.379	171.846	273.745	174.644	115.966	188.119	147.64	143.153	77.9852	122.926	7.42306	0.142837	-0.514274	3.85851	TRUE	0.412987	1	ubiquitin-activating enzyme
PFIT_0215600	35.1315	45.3583	66.1165	48.8008	48.8518	53.0861	69.8578	73.7967	65.5802	40.5698	30.6757	38.9926	36.746	5.61194	0.414873	-0.849704	0.47348	TRUE	0.413229	1	conserved Plasmodium protein, unknown function
PFIT_1348400	1753.01	1176.39	2511.01	2787.73	2057.03	1677.01	2130.66	2716.92	2174.86	1524.5	1717.84	2144.59	1795.65	11.0069	0.0797583	-0.296075	6.69861	TRUE	0.413275	1	glutamate--tRNA ligase, putative
PFIT_0531400	314.656	400.909	377.808	299.594	348.242	404.861	291.074	341.875	345.937	514.441	520.209	272.948	435.866	8.44357	0.00474664	0.390304	1.81343	TRUE	0.413477	1	ubiquitin carboxyl-terminal hydrolase, putative
PFIT_1418500	596.218	586.732	635.505	628.186	611.66	594.82	535.576	668.689	599.695	497.712	515.097	350.934	454.581	9.25674	-0.0225239	-0.357192	0.668728	TRUE	0.413945	1	pseudouridine synthase, putative
PFIT_1357200	247.957	507.72	433.22	438.358	406.814	180.365	302.717	275.608	252.897	269.768	424.987	272.948	322.568	8.66821	-0.709032	0.40939	3.32172	TRUE	0.414397	1	small subunit rRNA processing factor, putative
PFIT_1337900	203.661	35.8477	25.0298	33.2411	74.4449	56.9236	34.9289	10.5424	34.1316	19.2393	12.7816	0	10.6736	6.21717	-1.12084	-1.34234	3.29721	TRUE	0.414699	1	conserved Plasmodium protein, unknown function
PFIT_0406100	33.0949	30.7266	36.0492	32.3924	33.0658	81.8677	81.5008	42.1696	68.5127	52.6989	36.4274	0	29.7088	5.04785	1.03627	-0.879117	1.9933	TRUE	0.414761	1	mitochondrial carrier protein, putative
PFIT_0209400.1	1060.56	1361.48	1034.88	890.72	1086.91	1462.11	1094.44	1111.47	1222.67	1041.43	1136.28	701.867	959.859	10.0856	0.174771	-0.314776	2.40713	TRUE	0.414788	1	60S ribosomal protein L37ae, putative
PFIT_1329900	103.358	26.3371	21.4091	23.9053	43.7524	42.213	0	7.53028	16.5811	5.43718	12.7816	0	6.07291	5.44957	-1.22557	-1.19097	5.15843	TRUE	0.414789	1	elongation factor Tu, putative
PFIT_0601500	716.887	841.323	919.334	1084.79	890.584	663.256	698.578	704.834	688.889	789.228	784.149	1091.79	888.39	9.79899	-0.371892	0.332501	1.38335	TRUE	0.415067	1	conserved Plasmodium protein, unknown function
PFIT_0308200	131.361	26.3371	40.2996	112.312	77.5776	22.3857	23.2859	25.6029	23.7582	15.4751	11.5034	0	8.99282	6.27842	-1.70589	-0.956974	2.82236	TRUE	0.415145	1	conserved Plasmodium protein, unknown function
PFIT_1035200	1971.44	7457.78	1387.97	1246.47	3015.92	10514.9	8080.22	7792.33	8795.81	7294.19	6232.29	7252.63	6926.37	11.5577	1.54532	-0.346079	18.8772	TRUE	0.415307	1	probable protein, unknown function
PFIT_0623300	183.295	166.07	57.3009	49.508	114.043	164.375	69.8578	94.8815	109.705	173.153	166.16	155.97	165.095	6.82828	-0.00304251	0.555464	5.62839	TRUE	0.415343	1	conserved Plasmodium protein, unknown function
PFIT_1319200	2296.79	1586.08	2135.09	2184.72	2050.67	2175.25	1979.3	2064.8	2073.12	1848.64	1609.2	1598.7	1685.51	11.0021	0.0167778	-0.294466	1.07813	TRUE	0.415559	1	rhoptry protein 2, putative
PFIT_1431200	57.0251	47.5531	40.457	48.8008	48.459	118.964	58.2148	79.821	85.6666	58.5543	49.8481	38.9926	49.1317	5.598	0.853552	-0.763952	0.603599	TRUE	0.415986	1	conserved Plasmodium protein, unknown function
PFIT_0214600	18.8386	52.6742	36.5215	57.5708	41.4013	19.8273	23.2859	30.1211	24.4115	35.9691	43.4573	77.9852	52.4705	5.37207	-0.758897	0.950491	1.25846	TRUE	0.41609	1	conserved Plasmodium protein, unknown function
PFIT_0800200	63.6441	139.733	124.992	120.375	112.186	241.765	291.074	239.463	257.434	147.222	166.16	272.948	195.444	6.80993	1.18824	-0.499908	2.1852	TRUE	0.416337	1	rifin, pseudogene
PFIT_1423700	626.767	832.544	683.203	531.009	668.381	672.85	768.436	650.616	697.301	917.63	988.015	662.875	856.173	9.38395	0.055808	0.334773	1.63614	TRUE	0.416376	1	conserved Plasmodium protein, unknown function
PFIT_1231800	43.278	22.6792	7.55617	9.47725	20.7476	39.6546	0	1.50606	13.7202	7.52841	3.83447	0	3.78763	4.3713	-0.455786	-1.5622	4.23538	TRUE	0.417161	1	phenylalanyl-tRNA synthetase alpha chain, putative
PFIT_1353000	576.361	476.262	402.208	387.577	460.602	611.449	710.221	615.977	645.882	513.187	535.547	428.919	492.551	8.84671	0.482828	-0.359376	1.03075	TRUE	0.417697	1	proteasome subunit, putative
PFIT_1243300	198.569	278.734	325.545	315.437	279.571	214.903	244.502	224.402	227.936	237.145	302.923	428.919	322.996	8.12784	-0.303265	0.432992	1.62539	TRUE	0.41771	1	zinc finger protein, putative
PFIT_0528700	12.2197	3.65793	9.44521	9.05289	8.59392	12.7918	0	10.5424	7.77807	11.7109	9.58617	77.9852	33.0941	3.10723	0.0477129	1.50321	2.65852	TRUE	0.417789	1	conserved Plasmodium protein, unknown function
PFIT_1415800	477.076	416.272	456.833	568.352	479.633	631.276	733.507	618.989	661.257	501.057	556.637	467.911	508.535	8.90626	0.456798	-0.356911	0.630156	TRUE	0.418264	1	small nuclear ribonucleoprotein-associated protein B, putative
PFIT_1445900	5.60068	6.58427	5.19486	8.76999	6.53745	11.5126	46.5719	7.53028	21.8716	7.52841	6.39078	0	4.63973	2.70976	1.64986	-1.76604	0.980596	TRUE	0.418271	1	conserved Plasmodium protein, unknown function
PFIT_1438800	1.52746	0	2.3613	2.12177	1.50263	4.47714	0	0	1.49238	0	0	0	0	0.592531	0.0946703	-31.7358	0.736484	TRUE	0.418296	1	conserved Plasmodium protein, unknown function
PFIT_1028000	87.0651	7.31586	15.1123	25.8856	33.8447	2.55836	23.2859	4.51817	10.1208	1.25473	4.47355	0	1.90943	5.08019	-2.08399	-1.57829	3.66113	TRUE	0.418422	1	conserved Plasmodium protein, unknown function
PFIT_0520100	60.5891	86.3271	44.7073	40.8795	58.1258	129.197	116.43	91.8694	112.499	84.4855	69.6595	38.9926	64.3792	5.857	0.955142	-0.681204	1.25309	TRUE	0.418555	1	conserved Plasmodium protein, unknown function
PFIT_0804800	1313.61	3188.25	626.06	627.479	1438.85	4848.74	2223.81	2103.96	3058.84	1962.41	2058.47	2417.54	2146.14	10.4901	1.09042	-0.516638	8.30194	TRUE	0.41896	1	glutamate dehydrogenase, putative (GDH3)
PFIT_1334600	5.09152	8.04744	7.55617	4.10209	6.19931	4.47714	0	0	1.49238	11.2926	14.0597	0	8.45078	2.63086	-1.73604	2.40442	1.60315	TRUE	0.419417	1	reticulocyte binding protein 2 homologue a
PFIT_0711600	114.05	119.248	187.487	218.684	159.867	107.451	151.359	132.533	130.448	92.0139	85.6365	77.9852	85.2119	7.32265	-0.314278	-0.565215	1.27055	TRUE	0.419435	1	conserved Plasmodium protein, unknown function
PFIT_0702700	18.8386	8.77903	23.1408	42.4354	23.2985	12.7918	58.2148	30.1211	33.7093	15.0568	17.2551	0	10.7706	4.54721	0.449441	-1.20254	2.25645	TRUE	0.420191	1	conserved Plasmodium protein, unknown function
PFIT_0825400	3.05491	3.65793	11.0194	10.6089	7.08528	8.95428	34.9289	16.5666	20.1499	8.3649	4.47355	0	4.27948	2.83327	1.43748	-1.78675	1.06651	TRUE	0.420767	1	dynein light chain 1
PFIT_1131700	17.8203	15.3633	8.34327	5.94096	11.867	28.142	11.643	3.01211	14.2657	5.43718	3.83447	0	3.09055	3.5652	0.296659	-1.81405	1.17637	TRUE	0.421339	1	mitochondrial rpoD precursor, putative
PFIT_1239000	126.779	164.607	146.716	116.697	138.7	138.791	81.5008	180.727	133.673	83.2308	108.643	77.9852	89.9531	7.11515	-0.0149937	-0.565184	1.21658	TRUE	0.421398	1	conserved Plasmodium protein, unknown function
PFIT_1212400	108.449	43.8951	75.4042	86.2854	78.5086	58.2028	69.8578	103.918	77.3261	49.7712	47.2918	38.9926	45.3518	6.29589	-0.0157578	-0.725032	1.20571	TRUE	0.42166	1	iron-sulfur subunit of succinate dehydrogenase
PFIT_1342200	3419.98	2336.68	2493.38	2112.58	2590.65	2032.62	2386.81	2040.71	2153.38	2944.86	2823.45	1988.62	2585.64	11.339	-0.269457	0.283534	2.64878	TRUE	0.422121	1	phosphoethanolamine N-methyltransferase
PFIT_0216700	124.742	49.7478	124.047	141.169	109.926	42.8526	93.1437	72.2907	69.429	51.8624	44.7355	0	32.1993	6.78233	-0.713813	-0.696877	3.7302	TRUE	0.422447	1	clathrin coat assembly protein, putative
PFIT_0829800	70.263	82.6692	73.5152	82.0419	77.1223	63.9591	46.5719	73.7967	61.4426	46.0069	40.901	0	28.9693	6.269	-0.300627	-0.762639	1.81682	TRUE	0.422464	1	conserved Plasmodium protein, unknown function
PFIT_0816000	194.496	39.5056	22.9833	30.8364	71.9554	8.31468	0	10.5424	6.28569	15.4751	15.3379	38.9926	23.2685	6.16812	-3.30749	1.47351	2.77672	TRUE	0.422834	1	conserved Plasmodium protein, unknown function
PFIT_0514200	133.398	29.995	19.9924	30.9779	53.5908	22.3857	0	15.0606	12.4821	26.3494	28.1194	38.9926	31.1538	5.74185	-1.87147	0.999744	4.58111	TRUE	0.423022	1	ATP-dependent DNA helicase UvrD (UvrD)
PFIT_1124800	428.197	594.048	550.498	519.551	523.074	647.266	652.006	625.013	641.428	500.639	525.322	467.911	497.958	9.03079	0.293501	-0.352072	0.495308	TRUE	0.423545	1	splicing factor, putative
PFIT_1330400	845.193	875.708	597.252	613.334	732.872	616.566	640.363	765.076	674.002	830.216	832.719	896.83	853.255	9.51669	-0.117688	0.330066	1.35493	TRUE	0.423621	1	DEAD box helicase, putative
PFIT_0623400	34.1132	13.1685	11.9639	15.984	18.8074	21.1065	81.5008	55.7241	52.7771	24.6765	19.1723	38.9926	27.6138	4.2309	1.43877	-1.04281	1.75921	TRUE	0.423733	1	anaphase promoting complex subunit, putative
PFIT_1004500	31.5675	8.77903	5.35228	9.3358	13.7586	17.9086	0	1.50606	6.47154	0.418245	3.19539	0	1.20454	3.78047	-0.927843	-2.12022	2.36446	TRUE	0.423766	1	conserved Plasmodium protein, unknown function
PFIT_1420800.1	59.0617	27.8003	21.2517	34.5142	35.657	78.6697	11.643	6.02422	32.1123	21.7487	15.9769	0	12.5752	5.15514	-0.0676033	-1.06431	4.21168	TRUE	0.423914	1	glutathione reductase
PFIT_1416000	67.2081	7.31586	10.5471	18.9545	26.0064	12.1522	0	4.51817	5.5568	1.67298	2.55631	0	1.40976	4.6999	-2.00393	-1.70485	2.40334	TRUE	0.424222	1	uracil-DNA glycosylase, putative
PFIT_1220700	402.74	79.0112	46.5964	59.6925	147.01	77.3905	11.643	15.0606	34.698	12.9656	16.616	0	9.86054	7.19941	-2.04279	-1.5553	2.75403	TRUE	0.424227	1	histone-lysine N-methyltransferase, H3 lysine-4 specific (SET10)
PFIT_1248500	10.6922	5.85269	10.3897	11.599	9.63341	10.873	23.2859	13.5545	15.9045	4.60069	5.11262	0	3.23777	3.27036	0.676232	-1.84306	0.382253	TRUE	0.424539	1	conserved Plasmodium membrane protein, unknown function
PFIT_1126500	7.63729	0.731586	0.629681	2.54613	2.88617	0	0	0	0	0	2.55631	0	0.852104	1.5282	-32.5416	31.1185	0.691271	TRUE	0.42503	1	conserved Plasmodium protein, unknown function
PFIT_1441200	207.734	16.0949	22.3537	31.1193	69.3255	7.0355	23.2859	1.50606	10.6092	1.67298	3.19539	0	1.62279	6.11492	-2.85493	-2.10724	2.2191	TRUE	0.425263	1	conserved Plasmodium protein, unknown function
PFIT_1200900	1498.44	821.571	1722.65	2106.5	1537.29	640.231	849.936	780.137	756.768	824.779	881.928	1169.78	958.828	10.5868	-1.03095	0.315649	5.26141	TRUE	0.425301	1	Plasmodium exported protein (PHISTa-like), unknown function
PFIT_bin04600	1.0183	3.65793	2.51872	0.707257	1.97555	23.0253	0	6.02422	9.68317	1.67298	1.27816	0	0.983712	0.974116	2.36821	-2.92138	1.0064	TRUE	0.425447	1	rifin (RIF)
PFIT_0624200	147.145	70.9638	30.0672	37.2017	71.3445	90.8219	11.643	40.6635	47.7095	69.8469	82.4411	116.978	89.7553	6.15275	-0.45572	0.703911	6.04014	TRUE	0.425448	1	DNA polymerase 1, putative
PFIT_0830900	1.52746	21.216	12.1213	7.21403	10.5197	8.95428	23.2859	19.5787	17.273	31.7866	45.3745	38.9926	38.7179	3.38832	0.658742	1.22585	2.27935	TRUE	0.425668	1	rhomboid protease ROM3
PFIT_1208600	115.068	146.317	142.465	138.764	135.654	138.152	93.1437	115.966	115.754	143.04	162.326	233.956	179.774	7.08387	-0.20317	0.530187	0.704301	TRUE	0.425798	1	conserved Plasmodium protein, unknown function
PFIT_1307700	24.4393	6.58427	7.39875	13.8622	13.0711	14.7106	0	6.02422	6.91161	1.25473	2.55631	0	1.27035	3.70816	-0.777734	-2.11618	1.26778	TRUE	0.425894	1	conserved Plasmodium protein, unknown function
PFIT_1031200	43.278	10.2422	11.8065	21.7835	21.7775	1.27918	0	1.50606	0.928413	3.34596	7.02986	0	3.45861	4.44452	-4.17818	1.9266	0.965819	TRUE	0.426198	1	conserved Plasmodium protein, unknown function
PFIT_0415100	105.904	22.6792	10.862	17.1156	39.1401	7.0355	0	6.02422	4.35324	17.5663	15.9769	0	11.1811	5.28878	-2.9034	1.4137	3.04963	TRUE	0.42654	1	repressor of RNA polymerase III transcription MAF1, putative
PFIT_0821700	345.715	294.097	587.492	713.198	485.126	369.684	512.29	558.747	480.24	391.477	360.44	350.934	367.617	8.924	-0.0222529	-0.368775	4.45714	TRUE	0.426955	1	U3 small nucleolar ribonucleoprotein protein, putative
PFIT_0706600	1284.59	1155.17	1094.38	1184.66	1179.7	1055.33	1152.65	1305.75	1171.24	1210.82	1373.38	1832.65	1472.28	10.2041	-0.0100594	0.302373	1.1967	TRUE	0.42701	1	ubiquitin-protein ligase e3, putative
PFIT_0216100.2	51.4244	20.4844	34.3176	129.994	59.0551	1.91877	0	4.51817	2.14565	7.11016	7.66894	0	4.92637	5.88597	-4.45901	1.32099	2.3722	TRUE	0.427016	1	conserved Plasmodium protein, unknown function
PFIT_1434800	18.8386	8.04744	4.7226	4.10209	8.92769	23.0253	23.2859	6.02422	17.4451	10.0379	1.27816	0	3.77201	3.15355	0.945844	-1.78064	1.67062	TRUE	0.427243	1	microsomal signal peptidase protein, putative
PFIT_bin07600	7.12813	4.38951	2.20388	2.26322	3.99619	0	0	0	0	0.418245	1.27816	0	0.565467	1.99672	-34.4528	32.0447	0.132103	TRUE	0.427329	1	B_ITvar17 - erythrocyte membrane protein 1, PfEMP1, putative
PFIT_bin05700	77.9003	14.6317	16.2143	25.0369	33.4458	5.75632	11.643	18.0727	11.824	15.4751	14.6988	77.9852	36.053	5.06227	-1.51331	1.16464	3.608	TRUE	0.427686	1	cytoadherence linked asexual protein 2,cytoadherence linked asexual protein 8 (CLAG2)
PFIT_0909200	16.2929	1.46317	2.20388	4.52645	6.12159	0	0	0	0	0.418245	0.639078	0	0.352441	2.6131	-33.6265	29.994	0.348611	TRUE	0.427783	1	conserved Plasmodium protein, unknown function
PFIT_0524400	24.9485	42.432	48.6428	46.1132	40.5341	30.0608	58.2148	31.6272	39.9676	53.1171	55.5998	116.978	75.2316	5.34261	-0.0966555	0.82939	1.22683	TRUE	0.428442	1	conserved Plasmodium protein, unknown function, putative
PFIT_0621900	105.395	54.1373	30.3821	32.3924	55.5766	100.416	11.643	42.1696	51.4094	26.7677	31.3148	38.9926	32.3584	5.79344	-0.0179136	-0.843683	3.83235	TRUE	0.428716	1	chorismate synthase
PFIT_0307900	30.04	14.6317	8.18585	8.62854	15.3715	33.8983	23.2859	4.51817	20.5675	5.85543	10.8643	0	5.57325	3.93866	0.417667	-1.49143	1.78565	TRUE	0.428792	1	DNA polymerase epsilon subunit b, putative
PFIT_1241700	28.5125	82.6692	17.1588	14.5695	35.7275	52.4465	34.9289	15.0606	34.1453	72.3564	65.186	38.9926	58.845	5.14964	-0.0500116	0.862997	3.79056	TRUE	0.429139	1	conserved Plasmodium protein, unknown function
PFIT_0318200	4207.13	4775.06	3913.62	4018.78	4228.65	3907.9	4773.62	5152.22	4611.24	4595.26	5160.55	7018.67	5591.49	12.0459	0.124418	0.268766	1.93664	TRUE	0.429303	1	DNA-directed RNA polymerase II, putative
PFIT_1016600	264.759	21.216	23.613	48.5179	89.5265	1.91877	0	3.01211	1.64363	1.67298	3.19539	38.9926	14.6203	6.48395	-5.48196	2.217	2.90539	TRUE	0.429807	1	conserved Plasmodium protein, unknown function
PFIT_0700250	1.0183	8.04744	1.88904	3.67774	3.65813	37.0963	0	3.01211	13.3695	2.92771	3.83447	0	2.25406	1.86214	1.95411	-2.24413	2.02805	TRUE	0.429967	1	rifin
PFIT_bin04300	41.7505	19.7528	13.3807	12.4477	21.8329	30.7004	69.8578	13.5545	38.0376	15.4751	23.0068	0	12.8273	4.44484	0.724311	-1.13868	2.50133	TRUE	0.430071	1	erythrocyte membrane protein 1, PfEMP1 (VAR)
PFIT_1126200	250.503	449.194	186.858	135.935	255.622	477.135	174.644	215.366	289.048	426.192	382.169	350.934	386.431	7.99424	0.219121	0.399202	8.03887	TRUE	0.430177	1	DNA-directed RNA polymerase (mtRNAP)
PFIT_1331500	645.096	179.97	122.315	292.097	309.87	14.071	11.643	33.1332	19.6157	30.5319	56.8779	38.9926	42.1341	8.27537	-3.92536	1.06459	2.07466	TRUE	0.430729	1	conserved Plasmodium protein, unknown function
PFIT_1435600	161.91	41.7004	32.1137	80.4859	79.0526	3.83755	11.643	12.0484	9.17632	10.4561	8.30801	77.9852	32.2498	6.30423	-3.22622	1.12456	4.92282	TRUE	0.43083	1	conserved Plasmodium membrane protein, unknown function
PFIT_1211600	118.123	218.013	53.208	42.4354	107.945	63.3195	81.5008	61.7483	68.8562	106.652	93.9445	116.978	105.858	6.74851	-0.671298	0.618542	4.6947	TRUE	0.431124	1	glutathione peroxidase
PFIT_1211500	3716.81	3522.58	2733.6	2764.95	3184.49	4196.36	3178.53	3433.81	3602.9	3324.21	3211.37	2339.56	2958.38	11.6367	0.180328	-0.272522	2.16926	TRUE	0.431257	1	non-SERCA-type Ca2 -transporting P-ATPase
PFIT_1133500	73.318	81.206	44.8647	37.6261	59.2537	41.5734	81.5008	43.6756	55.5833	56.0448	81.802	155.97	97.9391	5.88504	-0.161576	0.71848	2.18734	TRUE	0.431442	1	mitochondrial ribosomal protein L2 precursor
PFIT_0905900.1	58.0434	64.3795	49.2725	54.6003	56.5739	50.5277	116.43	66.2665	77.7413	115.017	96.5008	155.97	122.496	5.82073	0.391881	0.654899	1.06325	TRUE	0.431468	1	autophagy-related protein 3, putative (ATG3)
PFIT_1230000	42.2597	8.04744	5.35228	8.62854	16.072	5.75632	0	6.02422	3.92685	0.83649	1.27816	0	0.704882	4.00468	-1.83891	-2.16273	1.37536	TRUE	0.431593	1	subpellicular microtubule protein 2, putative
PFIT_1012500	49.3878	38.0425	47.226	49.508	46.0411	117.045	58.2148	76.8088	84.0229	67.3374	57.517	0	41.6182	5.52585	0.895785	-0.743307	2.58096	TRUE	0.431655	1	zinc finger protein, putative
PFIT_0312400	172.603	205.576	236.76	194.496	202.358	388.871	279.431	326.814	331.706	302.391	270.33	116.978	229.9	7.66116	0.724459	-0.42149	1.93292	TRUE	0.43166	1	transporter, putative
PFIT_0603800	8.65559	3.65793	4.40776	4.9508	5.41802	11.5126	23.2859	13.5545	16.1177	5.85543	3.19539	0	3.01694	2.43728	1.53775	-1.98314	0.420026	TRUE	0.431737	1	conserved Plasmodium protein, unknown function
PFIT_1408600	32.5858	11.7054	34.7898	28.9976	27.0196	28.7816	46.5719	43.6756	39.6764	21.3305	23.0068	0	14.7791	4.75892	0.532187	-1.05845	1.50352	TRUE	0.432159	1	conserved Plasmodium protein, unknown function
PFIT_1450200	20.8753	4.38951	7.08391	10.326	10.6687	1.27918	0	0	0.426394	4.18245	4.47355	0	2.88533	3.4153	-4.12064	2.58735	1.03734	TRUE	0.432235	1	gamete egress and sporozoite traversal protein, putative (GEST)
PFIT_0808300	37.1681	27.0687	43.1331	41.4453	37.2038	51.1673	69.8578	22.5908	47.872	27.6042	29.3976	0	19.0006	5.21909	0.316822	-0.942986	1.82922	TRUE	0.43255	1	acetyltransferase, putative
PFIT_1457700	310.074	40.2372	38.2531	48.3764	109.235	42.213	0	3.01211	15.075	5.43718	5.11262	0	3.5166	6.77098	-2.76183	-1.79887	3.38664	TRUE	0.433433	1	conserved Plasmodium protein, unknown function
PFIT_0513600	16.2929	7.31586	23.613	19.096	16.5794	42.213	58.2148	21.0848	40.5042	19.2393	23.6459	0	14.2951	4.0567	1.24758	-1.13509	1.65021	TRUE	0.43363	1	mitochondrial import inner membrane translocase subunit TIM16, putative (PAM16)
PFIT_1357700	96.2298	21.9476	27.0763	33.0996	44.5883	24.3045	34.9289	30.1211	29.7848	16.7298	15.9769	0	10.9022	5.47763	-0.606051	-1.0296	2.15517	TRUE	0.43366	1	zinc finger protein, putative
PFIT_1348800	64.1532	68.7691	14.1678	16.6913	40.9453	33.2587	11.643	34.6393	26.5137	66.501	65.186	0	43.8956	5.34928	-0.532939	0.885085	4.83293	TRUE	0.433748	1	conserved Plasmodium protein, unknown function
PFIT_1316900	74.8454	114.859	77.1359	97.3186	91.0397	66.5175	23.2859	42.1696	43.991	70.2652	77.9675	77.9852	75.406	6.5077	-0.965005	0.683315	1.09131	TRUE	0.434063	1	conserved Plasmodium protein, unknown function
PFIT_0620300	105.395	105.348	105.314	131.974	112.008	116.406	186.287	147.593	150.095	93.6869	81.1629	155.97	110.273	6.80806	0.397355	-0.562443	0.955715	TRUE	0.434215	1	Pf77 protein
PFIT_1433600	20.8753	4.38951	5.03744	6.36532	9.16688	2.55836	11.643	1.50606	5.23579	0.83649	0.639078	0	0.491856	3.19528	-1.01232	-2.68696	0.74039	TRUE	0.434251	1	leucine-rich repeat protein
PFIT_0617700	32.5858	5.85269	8.18585	6.93112	13.3889	22.3857	0	4.51817	8.96795	2.50947	3.19539	0	1.90162	3.74143	-0.445338	-1.919	1.98139	TRUE	0.43445	1	conserved Plasmodium protein, unknown function
PFIT_1027400	281.052	523.815	303.506	230	334.593	402.303	407.504	340.369	383.392	505.24	525.322	428.919	486.494	8.38427	0.194034	0.369963	2.9211	TRUE	0.434929	1	methyltransferase, putative
PFIT_0509100	129.325	31.4582	31.6414	31.1193	55.8859	16.6294	11.643	10.5424	12.9382	22.167	25.5631	38.9926	28.9076	5.80281	-2.07487	0.987974	2.23205	TRUE	0.435389	1	chromosome condensation protein, putative
PFIT_0628000	308.546	122.906	344.593	409.361	296.352	179.086	232.859	228.92	213.622	179.845	186.611	38.9926	135.15	8.21312	-0.484435	-0.438635	6.13521	TRUE	0.436278	1	nicotinate phosphoribosyltransferase, putative
PFIT_1147600	42.2597	22.6792	26.1317	58.4195	37.3725	7.67509	11.643	10.5424	9.95348	25.9312	26.2022	0	17.3778	5.2253	-1.95814	1.15961	1.39137	TRUE	0.436613	1	sporozoite asparagine-rich protein
PFIT_1009100	76.3729	141.196	56.199	58.8438	83.1529	290.374	46.5719	43.6756	126.874	98.7058	69.6595	38.9926	69.1193	6.37546	0.647154	-0.813562	4.39792	TRUE	0.436829	1	protein phosphatase, putative
PFIT_1104400	116.087	112.664	138.687	120.658	122.024	175.248	209.573	168.678	184.5	122.128	100.974	194.963	139.355	6.93168	0.583818	-0.520288	0.765428	TRUE	0.43706	1	actin-like protein, putative (ALP2a)
PFIT_0216800	65.1715	37.3109	23.4556	19.5203	36.3646	42.213	58.2148	27.109	42.5123	24.6765	24.924	0	16.5335	5.18133	0.190296	-0.970957	2.142	TRUE	0.437121	1	conserved Plasmodium protein, unknown function
PFIT_1208100	37.6773	28.5318	22.8259	18.2472	26.8206	75.4718	34.9289	28.6151	46.3386	28.4407	28.7585	0	19.0664	4.74282	0.818266	-0.979879	1.83265	TRUE	0.437168	1	conserved Plasmodium protein, unknown function
PFIT_0420200	35.6407	56.3321	31.3266	23.198	36.6244	87.624	46.5719	64.7604	66.3187	46.4252	29.3976	38.9926	38.2718	5.19042	0.889967	-0.82774	0.995729	TRUE	0.437168	1	steroid dehydrogenase, putative
PFIT_0217700	38.6956	21.216	46.1241	43.9914	37.5068	55.6444	46.5719	37.6514	46.6226	19.2393	24.285	38.9926	27.5056	5.23181	0.313425	-0.941218	0.672151	TRUE	0.437317	1	apicoplast RNA methyltransferase precursor, putative
PFIT_bin11000	72.8088	89.985	50.0596	46.3961	64.8124	22.3857	23.2859	15.0606	20.2441	11.7109	10.2252	0	7.31204	6.01653	-1.70221	-0.994215	0.923112	TRUE	0.437619	1	erythrocyte membrane protein 1, PfEMP1, putative
PFIT_0617900.1	335.531	411.151	321.294	294.643	340.655	253.278	279.431	302.717	278.475	379.766	427.543	233.956	347.088	8.41142	-0.291194	0.387843	1.23886	TRUE	0.437815	1	conserved Plasmodium protein, unknown function
PFIT_0204100	22.9119	16.8265	37.3086	26.1685	25.8039	23.0253	0	9.03633	10.6872	33.4596	15.9769	38.9926	29.4764	4.69198	-1.06535	1.15778	2.24016	TRUE	0.438001	1	3'-5' exonuclease, putative
PFIT_1251300	240.32	241.423	330.74	306.101	279.646	282.06	430.79	421.696	378.182	279.388	275.443	311.941	288.924	8.12846	0.423089	-0.397212	1.14933	TRUE	0.438105	1	conserved Plasmodium protein, unknown function
PFIT_1405600.3	6.10983	0	2.20388	2.54613	2.71496	1.91877	0	0	0.639591	0	0	0	0	1.44172	-1.85871	-30.6316	0.800727	TRUE	0.438245	1	adenylyl cyclase alpha
PFIT_1132100	5.60068	8.04744	1.88904	3.81919	4.83909	15.3502	11.643	4.51817	10.5038	2.50947	1.91723	0	1.47557	2.26847	1.11961	-2.39039	0.436463	TRUE	0.438261	1	conserved Plasmodium protein, unknown function
PFIT_0421900	1296.3	253.86	241.325	315.578	526.766	198.913	58.2148	99.3997	118.842	185.701	167.438	389.926	247.688	9.04089	-2.12899	1.00488	2.96078	TRUE	0.438454	1	early transcribed membrane protein 4
PFIT_1471000	30.04	17.5581	11.3342	16.6913	18.9059	12.7918	11.643	6.02422	10.153	4.18245	2.55631	0	2.24625	4.23952	-0.91208	-1.69536	0.496167	TRUE	0.438495	1	conserved Plasmodium protein, unknown function
PFIT_0520700	105.904	90.7166	100.434	141.876	109.733	111.928	151.359	85.8452	116.377	84.0672	82.4411	38.9926	68.5003	6.7789	0.0534442	-0.591985	1.1174	TRUE	0.438612	1	phosphomethylpyrimidine kinase, putative
PFIT_1329300.1	42.2597	86.3271	36.9937	29.4219	48.7506	30.0608	34.9289	48.1938	37.7278	71.1016	74.133	38.9926	61.4091	5.6028	-0.358041	0.790745	1.45028	TRUE	0.438636	1	thioredoxin, putative
PFIT_1352100	535.119	114.127	553.647	661.569	466.115	102.335	232.859	317.778	217.657	133.42	139.319	194.963	155.901	8.86553	-1.10771	-0.539972	7.10072	TRUE	0.438851	1	conserved Plasmodium protein, unknown function
PFIT_0733800	0	0	0.15742	0	0.039355	7.67509	0	0	2.55836	0	0	0	0	-4.51219	5.92201	-32.4584	0.749531	TRUE	0.439331	1	stevor
PFIT_bin06800	0	2.19476	0.629681	0.848709	0.918287	14.7106	0	0	4.90353	0.418245	0	0	0.139415	-0.134247	2.49439	-4.63552	1.70541	TRUE	0.439427	1	rifin (RIF)
PFIT_0207400.1	45.8237	12.437	9.60263	14.5695	20.6082	4.47714	0	6.02422	3.50045	5.85543	8.30801	38.9926	17.7187	4.36333	-2.28671	1.55061	2.17382	TRUE	0.439446	1	conserved Plasmodium protein, unknown function
PFIT_1111200	1765.74	2706.14	4574.16	5918.61	3741.16	2004.48	2037.52	1807.27	1949.75	3010.53	2563.98	2105.6	2560.04	11.8695	-0.940924	0.39984	4.75401	TRUE	0.439484	1	asparagine-rich antigen
PFIT_1103500	1453.63	2059.41	2699.76	3437.13	2412.48	1801.09	1513.59	1888.59	1734.42	1660.43	1720.4	3275.38	2218.74	11.2366	-0.47339	0.320963	5.97316	TRUE	0.439493	1	early transcribed membrane protein 11.1
PFIT_1208800	215.881	218.013	143.252	139.047	179.048	301.247	302.717	359.947	321.304	198.248	198.114	389.926	262.096	7.48209	0.84931	-0.429489	2.27238	TRUE	0.439542	1	U6 snRNA-associated Sm-like protein LSm7, putative
PFIT_1119300	871.16	930.577	1330.83	1401.5	1133.52	891.59	1152.65	1281.65	1108.63	841.927	954.143	896.83	897.634	10.1472	-0.0349396	-0.302191	2.44913	TRUE	0.439686	1	box C/D snoRNP rRNA 2'-O-methylation factor, putative
PFIT_1319800	490.314	370.914	295.005	320.388	369.155	558.363	675.292	731.943	655.199	446.686	485.699	662.875	531.753	8.52719	0.826278	-0.348493	1.97205	TRUE	0.439723	1	Rab GTPase 11a
PFIT_0527800	43.278	24.8739	6.29681	7.07257	20.3803	25.5836	0	7.53028	11.038	4.60069	4.47355	0	3.02475	4.34511	-0.737252	-1.56948	2.71407	TRUE	0.439754	1	conserved Plasmodium protein, unknown function
PFIT_0729000	20.3661	21.216	9.60263	12.1648	15.8374	44.1318	23.2859	13.5545	26.9907	13.8021	12.1425	0	8.64819	3.98136	0.790727	-1.3	1.13375	TRUE	0.439776	1	tRNA pseudouridine synthase D, putative
PFIT_1246000	495.914	542.105	546.563	732.153	579.184	387.592	477.362	516.577	460.51	551.665	559.193	662.875	591.244	9.17832	-0.33508	0.341767	1.16665	TRUE	0.440044	1	clathrin coat assembly protein AP180, putative
PFIT_0317400	86.5559	81.206	104.527	93.4994	91.4471	129.197	221.216	140.063	163.492	143.04	129.094	0	90.7112	6.51586	0.806759	-0.547047	4.90506	TRUE	0.440354	1	conserved Plasmodium protein, unknown function
PFIT_0515400	442.963	270.687	254.391	254.754	305.699	369.044	360.932	343.381	357.786	295.699	291.42	194.963	260.694	8.2553	0.227254	-0.392627	1.7805	TRUE	0.440737	1	phosphatidylinositol 3-kinase
PFIT_1232300	579.925	79.0112	126.723	355.185	285.211	15.9898	34.9289	24.0969	25.0052	26.3494	36.4274	116.978	59.9182	8.15595	-3.57145	1.09979	3.12743	TRUE	0.440816	1	CG2-related protein, putative
PFIT_0912800	10.6922	1.46317	5.03744	10.326	6.87969	3.83755	23.2859	4.51817	10.5472	2.50947	1.91723	0	1.47557	2.78536	0.489079	-2.26333	0.970133	TRUE	0.440936	1	conserved Plasmodium protein, unknown function
PFIT_1429000	79.4278	87.0587	55.8841	39.3235	65.4235	111.928	128.073	90.3633	110.121	83.2308	88.1928	0	57.1412	6.0284	0.7407	-0.641139	3.7953	TRUE	0.441014	1	exosome complex exonuclease rrp41, putative
PFIT_0208500	143.581	114.127	143.252	117.263	129.556	184.842	186.287	171.69	180.94	148.477	129.094	77.9852	118.519	7.01772	0.479357	-0.507676	0.59409	TRUE	0.441051	1	3'exoribonuclease, putative
PFIT_0505800	440.417	576.489	283.671	219.391	379.992	662.616	698.578	662.665	674.62	508.168	493.368	623.882	541.806	8.56721	0.828826	-0.34416	4.44583	TRUE	0.44132	1	small ubiquitin-related modifier, putative
PFIT_0218700	35.6407	20.4844	22.8259	16.5498	23.8752	39.0151	46.5719	43.6756	43.0875	28.4407	21.7287	0	16.7231	4.57611	0.845117	-1.02333	1.24574	TRUE	0.44142	1	conserved Plasmodium protein, unknown function
PFIT_1316000	153.255	121.443	129.085	115.424	129.802	129.837	69.8578	105.424	101.706	149.313	150.183	155.97	151.822	7.0199	-0.30975	0.528927	0.66427	TRUE	0.441497	1	sec20 homolog, putative
PFIT_1301340	1234.19	919.603	1267.7	1272.07	1173.39	930.605	1338.94	1197.31	1155.62	1000.44	1008.47	740.86	916.589	10.1968	-0.029258	-0.298346	1.78413	TRUE	0.44164	1	gametocyte associated protein, pseudogene (GAP)
PFIT_1317500	218.936	407.493	121.056	106.23	213.429	750.24	174.644	316.272	413.719	322.885	341.907	116.978	260.59	7.73557	0.973166	-0.615664	6.00903	TRUE	0.442216	1	conserved Plasmodium protein, unknown function
PFIT_0625700	2882.31	5028.19	2880.63	2102.53	3223.42	5463.39	4878.4	5210.95	5184.25	4713.2	4849.32	3314.37	4292.3	11.654	0.686652	-0.262102	6.06829	TRUE	0.44228	1	pyruvate kinase
PFIT_1221300	14.7654	3.65793	2.67614	2.54613	5.9114	8.95428	0	1.50606	3.48678	0.83649	0	0	0.27883	2.56112	-0.621578	-3.22106	1.34904	TRUE	0.442505	1	conserved Plasmodium protein, unknown function
PFIT_0408400	466.893	573.563	526.57	553.075	530.025	504.637	535.576	573.807	538.007	554.175	573.892	1013.81	713.958	9.04989	0.02148	0.335806	1.84473	TRUE	0.442582	1	zinc finger protein, putative
PFIT_1472300	250.503	155.096	73.3578	71.433	137.597	165.015	69.8578	102.412	112.428	93.6869	95.8617	0	63.1829	7.10152	-0.246227	-0.562609	7.44078	TRUE	0.442973	1	inorganic anion exchanger, inorganic anion antiporter
PFIT_0108300	783.586	793.039	984.663	904.865	866.538	704.829	826.65	802.728	778.069	676.72	671.032	467.911	605.221	9.75943	-0.159315	-0.315815	0.967758	TRUE	0.443074	1	phenylalanine--tRNA ligase, putative
PFIT_0216900	1011.69	162.412	169.069	391.113	433.57	10.2335	23.2859	27.109	20.2095	22.5852	30.0367	116.978	56.5333	8.76007	-4.44638	1.32256	2.41404	TRUE	0.443544	1	calcium-dependent protein kinase 1
PFIT_1408400	81.9735	61.4532	62.9681	74.6864	70.2703	80.5885	58.2148	81.327	73.3768	55.6266	53.6826	0	36.4364	6.13498	0.0839133	-0.706013	2.15547	TRUE	0.443545	1	conserved Plasmodium protein, unknown function
PFIT_0900300	0.509152	0	2.04646	0.424354	0.744992	5.11673	23.2859	7.53028	11.9776	2.09122	1.91723	0	1.33615	-0.381367	3.90504	-2.68585	1.15891	TRUE	0.444621	1	erythrocyte membrane protein 1 (PfEMP1), exon2, pseudogene
PFIT_0406500	318.22	174.849	169.384	426.335	272.197	129.197	34.9289	100.906	88.344	99.1241	120.147	233.956	151.075	8.08937	-1.524	0.485418	6.02587	TRUE	0.44473	1	AAA family ATPase, putative
PFIT_0908600	17.3112	0.731586	1.88904	1.55597	5.37194	0.639591	0	0	0.213197	0	0	0	0	2.42388	-4.158	-29.3145	0.774107	TRUE	0.445471	1	conserved Plasmodium protein, unknown function
PFIT_0535300	149.182	35.8477	15.742	29.5634	57.5837	7.0355	11.643	3.01211	7.23019	14.6386	8.94709	38.9926	20.8594	5.84617	-3.16105	1.34644	2.8049	TRUE	0.445628	1	conserved Plasmodium protein, unknown function
PFIT_1250700	63.6441	27.8003	24.715	24.4711	35.1576	58.8424	11.643	42.1696	37.5516	25.0947	22.3677	0	15.8208	5.13405	0.170244	-0.969327	2.4698	TRUE	0.445658	1	adaptor-related protein complex 3, sigma 2 subunit, putative
PFIT_1206800	93.684	7.31586	14.7975	21.7835	34.3952	5.75632	11.643	3.01211	6.8038	2.09122	1.91723	0	1.33615	5.1034	-2.50455	-1.6733	1.98418	TRUE	0.44568	1	conserved Plasmodium protein, unknown function
PFIT_0925500	54.9885	21.9476	13.3807	21.925	28.0604	65.2383	11.643	9.03633	28.6392	12.1291	7.66894	38.9926	19.5969	4.8081	0.111023	-1.1407	3.54135	TRUE	0.445827	1	protein phosphatase-beta
PFIT_0905000	302.946	142.659	96.656	89.1144	157.844	248.801	197.93	156.63	201.12	184.864	157.213	38.9926	127.023	7.29984	0.355418	-0.473912	6.47889	TRUE	0.445992	1	replication protein A1, small fragment
PFIT_0410700	38.6956	32.9214	29.2801	29.5634	32.6151	39.0151	34.9289	34.6393	36.1944	20.494	21.7287	0	14.0742	5.02673	0.155401	-1.00975	0.854926	TRUE	0.446528	1	mitochondrial ribosomal protein S12 precursor, putative
PFIT_0625400	8.65559	6.58427	14.0104	8.34564	9.39897	6.39591	34.9289	22.5908	21.3052	10.8744	5.11262	0	5.329	3.23551	1.11768	-1.56174	1.04483	TRUE	0.446659	1	conserved Plasmodium protein, unknown function
PFIT_0903900	830.937	113.396	112.398	124.194	295.231	186.761	34.9289	27.109	82.9328	22.167	31.9539	38.9926	31.0378	8.20555	-1.81584	-1.48281	2.44792	TRUE	0.446775	1	alpha tubulin 1
PFIT_1205600	138.999	79.0112	67.8481	73.8377	89.9239	47.3297	46.5719	88.8573	60.9196	83.2308	78.6066	155.97	105.936	6.48939	-0.530749	0.627032	1.98837	TRUE	0.446888	1	shewanella-like protein phosphatase 2, putative (SHLP2)
PFIT_0925100	4.07322	3.65793	1.73162	1.83887	2.82541	0	0	0	0	0.83649	1.27816	0	0.704882	1.49647	-33.9525	32.3101	0.0721393	TRUE	0.447224	1	conserved Plasmodium protein, unknown function
PFIT_1250400	1497.93	1141.27	1552.79	1958.11	1537.53	1203.07	1769.73	1685.28	1552.69	1168.99	1210.41	1481.72	1287.04	10.5868	0.00870305	-0.284925	2.70125	TRUE	0.447227	1	conserved Plasmodium membrane protein, unknown function
PFIT_1447900	81.9735	11.7054	11.9639	24.3297	32.4931	44.7714	23.2859	18.0727	28.71	12.9656	19.1723	0	10.7126	5.02047	-0.149428	-1.07487	3.30388	TRUE	0.447467	1	conserved Plasmodium protein, unknown function
PFIT_0516900	243.884	29.995	33.8453	52.7614	90.1214	15.9898	0	6.02422	7.338	16.3116	19.8114	38.9926	25.0385	6.49337	-3.41702	1.4212	2.87624	TRUE	0.447477	1	transcription factor with AP2 domain(s)
PFIT_1424800	746.927	729.391	973.643	975.874	856.459	894.788	1175.94	1224.42	1098.38	812.232	876.176	1013.81	900.739	9.74277	0.354935	-0.302312	1.45771	TRUE	0.4476	1	conserved Plasmodium protein, unknown function
PFIT_0201100	0	0	0	0	0	0	0	7.53028	2.51009	0	0	0	0	-35.3469	36.716	-33.8603	0.432071	TRUE	0.447886	1	knob associated heat shock protein 40 (KAHsp40)
PFIT_0301100	0	0	0	0	0	0	0	7.53028	2.51009	0	0	0	0	-35.3469	36.716	-33.8603	0.432071	TRUE	0.447886	1	serine/threonine protein kinase, FIKK family
PFIT_1310000	517.299	489.431	652.034	626.63	571.348	843.621	815.008	819.294	825.974	699.724	624.379	662.875	662.326	9.15885	0.531807	-0.319325	0.564395	TRUE	0.448049	1	conserved Plasmodium protein, unknown function
PFIT_0924400	64.1532	17.5581	16.844	29.8463	32.1004	7.0355	11.643	13.5545	10.7443	9.61963	14.6988	77.9852	34.1012	5.0036	-1.61093	1.16165	2.90677	TRUE	0.448142	1	thiamine pyrophosphokinase
PFIT_0304400	10.183	19.0212	6.76907	9.76015	11.4334	61.4007	11.643	7.53028	26.858	13.3838	12.7816	0	8.7218	3.50962	1.29143	-1.33126	2.01263	TRUE	0.448559	1	1-cys-glutaredoxin-like protein-1
PFIT_0517000	2282.53	3969.58	2754.54	2208.76	2803.85	4374.8	3457.96	3433.81	3755.52	2841.14	3026.03	3587.32	3151.5	11.4529	0.423279	-0.263247	3.49286	TRUE	0.448824	1	60S ribosomal protein L8, putative
PFIT_0536000	5185.21	14045.7	4235.7	3346.6	6703.31	14705.5	10851.2	9950.51	11835.7	11587.1	10205.4	5108.03	8966.84	12.7105	0.820576	-0.396251	9.0485	TRUE	0.448893	1	Plasmodium exported protein (PHISTb), unknown function
PFIT_0524600	385.428	62.1848	59.9771	99.016	151.652	17.9086	0	21.0848	12.9978	34.2961	32.593	38.9926	35.2939	7.24434	-3.4034	1.27845	2.87856	TRUE	0.449303	1	conserved Plasmodium protein, unknown function
PFIT_0626100	9.16474	0	1.25936	1.83887	3.06574	0	0	1.50606	0.502019	0	0	0	0	1.61547	-2.42319	-30.2409	0.977631	TRUE	0.449828	1	myosin light chain, putative
PFIT_1310400	175.148	162.412	157.892	124.053	154.876	239.847	186.287	236.451	220.862	281.479	286.946	350.934	306.453	7.2741	0.527783	0.426472	0.582695	TRUE	0.449922	1	alternative splicing regulator, putative
PFIT_1306400	144.09	193.87	132.548	110.049	145.139	102.335	163.002	128.015	131.117	151.823	179.581	233.956	188.453	7.17945	-0.176362	0.492048	1.2841	TRUE	0.449976	1	DnaJ protein, putative
PFIT_0828400	596.727	495.283	779.702	809.668	670.345	530.861	558.862	756.04	615.254	577.178	567.501	233.956	459.545	9.38959	-0.12005	-0.324484	4.19414	TRUE	0.450346	1	conserved protein, unknown function
PFIT_0528600	987.756	1275.89	1269.59	1428.09	1240.33	1081.55	1141.01	1204.84	1142.47	1028.88	1117.11	2222.58	1456.19	10.2767	-0.118896	0.288849	4.20191	TRUE	0.450351	1	cytosolic preribosomal GTP-binding protein, putative
PFIT_0803400	5.09152	21.9476	3.9355	3.25338	8.557	4.47714	0	1.50606	1.9944	10.4561	14.6988	0	8.38497	3.08979	-1.81799	2.03914	1.41412	TRUE	0.450749	1	surface-associated interspersed protein 8.3 (SURFIN 8.3) (SURF8.3)
PFIT_1017400	327.894	293.366	217.082	171.156	252.375	353.054	267.788	384.044	334.962	279.388	269.052	194.963	247.801	7.97779	0.424615	-0.39542	2.01126	TRUE	0.450979	1	26s proteasome regulatory subunit p55, putative
PFIT_0931000	383.392	145.586	168.125	248.106	236.302	271.187	34.9289	66.2665	124.127	107.489	89.4709	38.9926	78.6508	7.88449	-0.85973	-0.577613	7.14577	TRUE	0.45101	1	conserved Plasmodium membrane protein, unknown function
PFIT_1334300	2632.83	506.257	549.869	1639	1331.99	36.4567	46.5719	54.218	45.7489	69.8469	106.087	116.978	97.6372	10.3794	-4.86644	1.07206	1.62136	TRUE	0.451091	1	merozoite surface protein 7
PFIT_0422000	418.014	83.4008	163.087	339.625	251.032	27.5024	46.5719	76.8088	50.2944	23.84	31.3148	38.9926	31.3825	7.97208	-2.31708	-0.788917	3.21721	TRUE	0.451444	1	cysteine-rich protective antigen (CyRPA)
PFIT_0927900	100.812	13.1685	14.6401	21.6421	37.5657	30.7004	46.5719	48.1938	41.822	23.0035	28.1194	0	17.041	5.22902	0.142431	-0.930087	4.3698	TRUE	0.45213	1	cytochrome c oxidase subunit 5B, putative (COX5B)
PFIT_1138100	35.1315	68.0375	19.9924	17.6814	35.2107	47.9693	11.643	40.6635	33.4253	48.0982	69.0204	77.9852	65.0346	5.13032	0.0289839	0.810803	2.66775	TRUE	0.452524	1	UVB-resistance protein UVR8 homologue
PFIT_1325000	21.8936	74.6217	24.2427	23.0566	35.9536	164.375	0	9.03633	57.8037	28.4407	36.4274	0	21.6227	5.16536	0.736312	-1.23074	6.15577	TRUE	0.452744	1	conserved Plasmodium protein, unknown function
PFIT_0402600	145.108	21.9476	28.9653	66.6236	65.6612	4.47714	11.643	7.53028	7.88346	9.61963	13.4206	38.9926	20.6776	6.03673	-3.24002	1.11309	3.01695	TRUE	0.452947	1	SET domain protein, putative
PFIT_0525800	1.0183	1.46317	2.3613	2.26322	1.7765	0.639591	23.2859	3.01211	8.97921	1.67298	0.639078	0	0.770686	0.835468	2.21448	-2.9616	0.834051	TRUE	0.453146	1	conserved Plasmodium protein, unknown function
PFIT_0104800	3723.43	2288.4	2908.02	3030.6	2987.61	2658.78	3551.1	3881.11	3363.66	2760.84	2741.64	2924.45	2808.98	11.5448	0.169734	-0.26164	2.3123	TRUE	0.453182	1	calcium-transporting ATPase
PFIT_1227300	457.219	86.3271	43.9202	58.278	161.436	39.6546	58.2148	12.0484	36.6393	15.0568	15.3379	0	10.1316	7.3345	-2.16645	-1.54432	2.32466	TRUE	0.453266	1	cyclin related protein, putative
PFIT_0805600	318.729	41.7004	41.4015	89.6802	122.878	7.0355	0	12.0484	6.36132	15.4751	14.0597	38.9926	22.8425	6.94083	-4.08228	1.45269	2.55646	TRUE	0.453923	1	serine/threonine protein phosphatase, putative
PFIT_1367300	69.2447	53.4058	79.3397	55.8733	64.4659	81.2281	34.9289	82.8331	66.33	51.4441	48.5699	0	33.338	6.01113	0.0896498	-0.714855	2.53888	TRUE	0.454559	1	conserved Plasmodium protein, unknown function
PFIT_1251200	4.58237	16.8265	19.2053	33.0996	18.4284	2.55836	46.5719	21.0848	23.405	33.8778	53.0435	38.9926	41.9713	4.20947	0.159776	1.03921	4.166	TRUE	0.454704	1	conserved Plasmodium protein, unknown function
PFIT_1213200	46.3329	3.65793	7.87101	9.05289	16.7287	22.3857	0	4.51817	8.96795	4.18245	2.55631	0	2.24625	4.06288	-0.751661	-1.68949	2.78986	TRUE	0.455098	1	dynein light chain 1, putative
PFIT_1009300	377.282	339.456	476.196	504.416	424.337	365.846	407.504	397.599	390.316	487.674	470.361	545.897	501.311	8.73001	-0.125424	0.347652	0.853954	TRUE	0.455166	1	conserved Plasmodium membrane protein, unknown function
PFIT_0710800	640.514	1921.14	1415.52	942.067	1229.81	28.7816	34.9289	16.5666	26.759	5.43718	12.7816	77.9852	32.068	10.2641	-5.58938	-0.81991	5.58499	TRUE	0.455197	1	erythrocyte membrane protein 1, PfEMP1
PFIT_0533700	154.273	250.934	137.585	105.381	162.043	216.821	186.287	155.124	186.078	125.055	132.289	155.97	137.772	7.33755	0.203653	-0.476817	1.91774	TRUE	0.455199	1	cell cycle regulator protein, putative
PFIT_1136100	284.107	271.418	256.91	209.348	255.446	312.12	360.932	319.284	330.779	260.567	270.33	194.963	241.953	7.99626	0.366424	-0.39427	0.563553	TRUE	0.455219	1	conserved Plasmodium protein, unknown function
PFIT_0710300	86.5559	185.091	49.1151	45.2645	91.5067	145.187	104.787	82.8331	110.936	173.99	195.558	77.9852	149.178	6.5088	0.294587	0.526558	5.45202	TRUE	0.455333	1	sin3 associated polypeptide p18-like protein
PFIT_1032100	115.578	148.512	135.381	123.487	130.739	133.675	116.43	135.545	128.55	157.26	155.935	272.948	195.381	7.03016	-0.0127736	0.490181	0.755634	TRUE	0.455445	1	conserved Plasmodium protein, unknown function
PFIT_1122600	21.3844	3.65793	12.2788	14.5695	12.9727	3.19796	11.643	12.0484	8.96312	3.7642	1.27816	0	1.68079	3.69888	-0.583109	-1.89765	0.925832	TRUE	0.455724	1	petidase, M16 family
PFIT_1439600	576.361	323.361	142.15	176.107	304.495	609.53	163.002	259.042	343.858	290.68	265.217	116.978	224.292	8.2492	0.196421	-0.563473	6.14064	TRUE	0.456065	1	metacaspase-like protein
PFIT_0710900	0.509152	4.38951	2.67614	3.25338	2.70705	3.83755	11.643	3.01211	6.16421	1.25473	0	0	0.418245	1.4358	1.11448	-3.29214	0.910239	TRUE	0.456136	1	A_ITvar64 - erythrocyte membrane protein 1, PfEMP1, putative
PFIT_0213300	342.15	295.561	383.633	468.912	372.564	243.684	221.216	225.908	230.27	321.63	340.629	194.963	285.741	8.54221	-0.690344	0.381243	1.34207	TRUE	0.45614	1	conserved Plasmodium protein, unknown function
PFIT_1326900	129.325	75.3533	177.727	203.549	146.489	111.289	116.43	147.593	125.104	121.291	90.11	0	70.467	7.19716	-0.224395	-0.524251	5.57995	TRUE	0.456301	1	regulator of nonsense transcripts 3B, putative
PFIT_0608700	130.852	10.9738	34.3176	40.1722	54.0789	7.0355	34.9289	16.5666	19.5103	8.78314	8.94709	0	5.91008	5.75675	-1.61314	-1.14503	3.44959	TRUE	0.456326	1	zinc finger protein, putative
PFIT_0811300	200.097	98.7641	172.847	209.914	170.406	159.258	151.359	137.051	149.223	115.017	108.643	77.9852	100.549	7.41424	-0.193613	-0.495134	1.36591	TRUE	0.456377	1	coatomer epsilon subunit, putative
PFIT_0931400	201.624	350.43	318.933	324.914	298.975	285.897	232.859	221.39	246.716	354.254	324.013	272.948	317.071	8.224	-0.270387	0.386136	1.3468	TRUE	0.456646	1	elongation factor Tu, putative
PFIT_1116800	1981.11	561.858	135.381	320.953	749.826	22.3857	23.2859	33.1332	26.2683	47.2617	70.2986	116.978	78.1794	9.55033	-4.82912	1.52771	1.54604	TRUE	0.456817	1	rhoptry neck protein 4
PFIT_1326700	135.944	10.2422	11.9639	18.3887	44.1346	0	0	1.50606	0.502019	4.18245	2.55631	0	2.24625	5.46328	-6.22614	2.33994	2.31972	TRUE	0.45687	1	conserved Plasmodium protein, unknown function
PFIT_0533000	405.794	318.24	431.331	411.482	391.712	508.475	442.433	542.18	497.696	392.314	394.95	389.926	392.397	8.61427	0.351777	-0.348459	0.509375	TRUE	0.456878	1	nucleolar preribosomal GTPase, putative
PFIT_0107800	9.16474	20.4844	10.5471	11.3161	12.8781	9.59387	23.2859	7.53028	13.47	15.8933	15.9769	77.9852	36.6185	3.6824	-0.0788023	1.24906	1.62571	TRUE	0.456947	1	fatty acid elongation protein, GNS1/SUR4 family, putative
PFIT_1319300	48.8786	8.04744	8.50069	10.7503	19.0443	7.0355	34.9289	9.03633	17.0002	6.27367	6.39078	0	4.22148	4.24922	-0.302157	-1.44965	2.16137	TRUE	0.457204	1	ATP-dependent Clp protease adaptor protein ClpS, putative
PFIT_0306100	222.5	362.135	206.85	179.219	242.676	299.968	337.646	272.596	303.403	363.037	422.431	389.926	391.798	7.92062	0.315031	0.379133	1.95351	TRUE	0.457343	1	activator of Hsp90 ATPase, putative
PFIT_1143600	43.7871	7.31586	3.30582	6.78967	15.2996	0.639591	11.643	3.01211	5.09822	1.25473	0.639078	0	0.631271	3.93308	-1.90742	-2.15564	2.00143	TRUE	0.457416	1	conserved Plasmodium protein, unknown function
PFIT_0711100	10.6922	21.9476	30.3821	22.2079	21.3074	80.5885	58.2148	21.0848	53.296	21.7487	14.0597	77.9852	37.9312	4.41636	1.31618	-0.942518	2.85479	TRUE	0.457504	1	rifin
PFIT_1472100	172.094	188.749	175.209	187.706	180.939	255.197	139.716	231.933	208.948	162.279	169.356	116.978	149.538	7.4993	0.237155	-0.449021	0.918361	TRUE	0.457583	1	RNA 3'-terminal phosphate cyclase-like protein, putative
PFIT_1143100	287.671	161.68	198.035	143.149	197.634	209.786	326.003	284.645	273.478	172.317	214.091	233.956	206.788	7.62614	0.452358	-0.423662	2.08406	TRUE	0.457593	1	coproporphyrinogen III oxidase
PFIT_0521000	567.196	870.587	479.659	433.973	587.854	607.612	721.864	487.962	605.812	658.736	653.777	1013.81	775.44	9.19794	0.033079	0.317584	3.99915	TRUE	0.457593	1	conserved Plasmodium protein, unknown function
PFIT_1002600	215.881	62.9164	35.1047	85.8611	99.9407	3.19796	0	4.51817	2.57204	7.94665	8.94709	0	5.63125	6.64249	-4.94326	1.2248	2.17407	TRUE	0.457606	1	conserved Plasmodium protein, unknown function
PFIT_0210000	48.8786	7.31586	12.5936	35.5043	26.0731	6.39591	11.643	3.01211	7.017	1.25473	3.19539	0	1.48337	4.70516	-2.04467	-1.60346	1.49987	TRUE	0.457886	1	syntaxin, Qa-SNARE family
PFIT_0406900	214.862	263.371	251.872	237.497	241.901	388.871	337.646	385.55	370.689	297.372	347.658	155.97	267	7.91817	0.622158	-0.381579	1.32301	TRUE	0.458201	1	zinc finger, RAN binding protein, putative
PFIT_1232200	192.969	169.728	171.588	232.405	191.672	111.928	151.359	152.112	138.466	178.591	194.919	194.963	189.491	7.58302	-0.483352	0.458614	0.532553	TRUE	0.458251	1	conserved protein, unknown function
PFIT_0926900	145.108	55.6005	87.9979	219.108	126.954	18.5481	34.9289	36.1453	29.8741	41.8245	38.9838	77.9852	52.9312	6.98994	-2.14129	0.677193	3.14616	TRUE	0.458675	1	conserved Plasmodium protein, unknown function
PFIT_0727700	64.6624	32.9214	19.0478	17.8229	33.6136	73.553	46.5719	21.0848	47.0699	31.7866	28.7585	0	20.1817	5.06722	0.496155	-0.895031	3.10973	TRUE	0.458704	1	conserved Plasmodium protein, unknown function
PFIT_0403700	520.354	566.979	647.154	718.149	613.159	586.505	593.791	596.398	592.231	621.512	660.807	1013.81	765.376	9.26061	-0.0508119	0.316325	1.52058	TRUE	0.458712	1	ATP-dependent RNA helicase, putative
PFIT_0527000	97.2481	177.775	107.203	95.3383	119.391	99.1366	58.2148	78.3149	78.5554	107.489	129.094	116.978	117.854	6.89763	-0.563272	0.548284	1.18671	TRUE	0.459128	1	G10 protein, putative
PFIT_1325300	59.5708	44.6267	77.7655	61.3899	60.8383	145.827	104.787	108.436	119.683	77.7936	81.802	77.9852	79.1936	5.92917	0.986188	-0.603356	0.523428	TRUE	0.459173	1	conserved Plasmodium protein, unknown function
PFIT_0201600	17.3112	26.3371	23.613	33.0996	25.0902	76.1113	11.643	19.5787	35.7777	12.9656	16.616	38.9926	22.8581	4.65017	0.586587	-1.03667	2.05428	TRUE	0.459189	1	Plasmodium exported protein (hyp11), unknown function
PFIT_0532500	118.633	40.9688	25.8169	56.8635	60.5704	8.95428	23.2859	18.0727	16.771	11.7109	15.3379	116.978	48.0089	5.91939	-1.96273	0.967562	5.17289	TRUE	0.459197	1	conserved Plasmodium protein, unknown function
PFIT_0603700	30.5491	39.5056	12.4362	10.8918	23.3457	93.3803	34.9289	27.109	51.8061	36.3873	31.9539	0	22.7804	4.53692	1.19116	-0.907448	3.29983	TRUE	0.459239	1	RAP protein, putative
PFIT_0409900	43.278	38.774	9.28779	10.4674	25.4518	43.4922	11.643	22.5908	25.9087	56.4631	53.0435	38.9926	49.4997	4.66132	0.121135	0.899031	2.7179	TRUE	0.459246	1	conserved Plasmodium protein, unknown function
PFIT_1366500	75.8637	12.437	33.3731	41.5867	40.8151	30.0608	34.9289	31.6272	32.2056	20.494	17.2551	0	12.583	5.35185	-0.353529	-0.966653	2.20271	TRUE	0.459287	1	NADH-cytochrome b5 reductase, putative
PFIT_0529300	2408.29	1115.67	2500.46	3058.18	2270.65	1306.68	1676.59	1744.01	1575.76	1466.79	1465.41	818.845	1250.35	11.1493	-0.529618	-0.293567	6.70476	TRUE	0.459723	1	acyl-CoA synthetase
PFIT_0205100	49.8969	16.0949	12.751	15.7011	23.611	26.2232	23.2859	28.6151	26.0414	11.2926	15.9769	0	9.08985	4.55918	0.154432	-1.15903	1.45844	TRUE	0.45982	1	conserved Plasmodium protein, unknown function
PFIT_1440600	184.313	38.774	25.8169	38.4748	71.8447	10.2335	0	7.53028	5.92125	13.3838	11.5034	38.9926	21.2933	6.16594	-3.35748	1.29423	2.86653	TRUE	0.460103	1	ubiquinol-cytochrome c reductase iron-sulfur subunit, putative
PFIT_0100900	16.802	1.46317	5.82454	7.49693	7.89667	5.75632	0	1.50606	2.42079	0.83649	7.66894	38.9926	15.8327	2.98214	-1.41531	1.91005	2.7904	TRUE	0.460196	1	lysophospholipase, putative
PFIT_1011400	179.731	66.5743	57.4583	76.5253	95.0722	60.7612	58.2148	40.6635	53.2132	92.4321	91.3882	38.9926	74.271	6.56972	-0.84763	0.627004	2.62629	TRUE	0.460222	1	heme oxygenase
PFIT_0212700	1.0183	0	0.629681	0.141451	0.447359	1.27918	0	4.51817	1.93245	0	0	0	0	-1.15822	2.16418	-33.4973	0.358198	TRUE	0.460356	1	conserved Plasmodium protein, unknown function
PFIT_0627700	50.4061	30.7266	13.3807	16.1255	27.6597	67.7967	11.643	21.0848	33.5081	17.9845	23.0068	0	13.6638	4.7858	0.3523	-1.01804	2.86324	TRUE	0.460395	1	glutamyl-tRNA(Gln) amidotransferase subunit B, putative
PFIT_1442000	57.5342	96.5693	42.1886	34.7971	57.7723	369.044	58.2148	52.712	159.99	84.0672	70.2986	116.978	90.4479	5.8498	1.49416	-0.894789	3.326	TRUE	0.460831	1	major facilitator superfamily, putative
PFIT_1405100	90.6291	120.712	64.6997	47.6691	80.9274	159.898	104.787	96.3876	120.357	146.386	122.703	311.941	193.677	6.33367	0.595391	0.516133	3.39138	TRUE	0.460997	1	cytochrome c, putative
PFIT_1331400	64.1532	25.6055	38.4105	76.3838	51.1383	22.3857	46.5719	40.6635	36.5404	23.84	20.4505	0	14.7635	5.67799	-0.526792	-0.887716	1.98392	TRUE	0.461184	1	conserved Plasmodium membrane protein, unknown function
PFIT_0412800.1	14.2563	2.19476	1.10194	1.41451	4.74187	0.639591	0	0	0.213197	0	0	0	0	2.2433	-3.99839	-29.2935	0.600245	TRUE	0.461222	1	calmodulin-like protein
PFIT_1314600	1016.27	927.651	949.873	991.575	971.342	1266.39	1315.65	1283.16	1288.4	957.363	1042.34	1208.77	1069.49	9.92387	0.406696	-0.286145	0.290612	TRUE	0.461294	1	zinc finger (CCCH type) protein, putative
PFIT_0418000	510.68	70.9638	37.3086	59.5511	169.626	9.59387	46.5719	31.6272	29.2643	9.20139	11.5034	0	6.9016	7.40598	-2.56423	-1.7587	1.98441	TRUE	0.461381	1	conserved Plasmodium protein, unknown function
PFIT_1121800	71.2813	17.5581	13.853	23.3395	31.508	12.7918	11.643	7.53028	10.655	4.60069	4.47355	0	3.02475	4.97638	-1.5747	-1.33744	1.28623	TRUE	0.461694	1	zinc finger, DHHC-type, putative
PFIT_0412600	41.7505	26.3371	15.2698	11.7405	23.7745	85.7052	11.643	10.5424	35.9635	22.5852	21.7287	0	14.7713	4.56717	0.673057	-1.01888	3.76642	TRUE	0.461724	1	conserved Plasmodium membrane protein, unknown function
PFIT_0916800	4410.28	4093.22	4849.33	5486.34	4709.79	3000.32	5274.26	4733.53	4336.04	3888.84	4113.11	2807.47	3603.14	12.2015	-0.122651	-0.251315	3.5419	TRUE	0.461801	1	RNA-binding protein musashi, putative
PFIT_0507900	84.5193	38.0425	102.166	75.9594	75.1717	81.2281	69.8578	63.2543	71.4467	43.9157	32.593	77.9852	51.498	6.2344	-0.0714726	-0.687871	1.52061	TRUE	0.461812	1	conserved Plasmodium protein, unknown function
PFIT_0822800	50.4061	35.8477	57.1435	40.0308	45.857	42.8526	69.8578	37.6514	50.1206	28.8589	21.0896	38.9926	29.647	5.51999	0.0818689	-0.843054	0.588615	TRUE	0.461916	1	U6 snRNA-associated Sm-like protein LSm3, putative
PFIT_1440200	119.142	30.7266	36.8363	33.3826	55.0218	24.3045	34.9289	22.5908	27.2747	25.9312	35.1493	116.978	59.3528	5.78031	-1.06714	0.821066	3.68753	TRUE	0.461923	1	copper transporter
PFIT_0908400	327.385	33.6529	40.1421	77.0911	119.568	7.67509	0	6.02422	4.56644	7.52841	12.7816	38.9926	19.7675	6.90146	-4.49419	1.61326	2.40932	TRUE	0.462008	1	conserved Plasmodium protein, unknown function
PFIT_1459400	14.2563	1.46317	14.4827	15.984	11.5465	21.7461	11.643	31.6272	21.6721	8.78314	10.8643	0	6.54916	3.53519	0.94087	-1.40329	1.66312	TRUE	0.462668	1	conserved Plasmodium protein, unknown function
PFIT_1328500	45.3146	24.8739	32.7434	29.9877	33.2299	24.9441	46.5719	36.1453	35.8871	25.5129	15.9769	0	13.83	5.05455	0.0754729	-0.978504	1.22499	TRUE	0.46281	1	conserved Plasmodium protein, unknown function
PFIT_1013800	168.529	47.5531	28.8079	56.1562	75.2617	24.9441	23.2859	18.0727	22.1009	9.20139	15.9769	0	8.39278	6.23273	-1.77268	-0.967876	2.56241	TRUE	0.462931	1	conserved protein, unknown function
PFIT_1358800	390.52	97.3009	112.555	162.669	190.761	54.3652	128.073	63.2543	81.8974	101.634	95.8617	194.963	130.819	7.57523	-1.29034	0.625845	4.38414	TRUE	0.462971	1	conserved Plasmodium protein, unknown function
PFIT_0833900	26.4759	50.4794	19.6775	14.9939	27.9067	138.152	23.2859	27.109	62.8489	49.7712	39.6228	0	29.798	4.79581	1.23352	-0.841251	4.68504	TRUE	0.463132	1	Plasmodium exported protein (PHISTb), unknown function
PFIT_0933200	21.3844	29.995	18.5756	17.1156	21.7677	62.6799	69.8578	18.0727	50.2035	35.1326	26.8413	0	20.658	4.44068	1.17823	-0.933109	2.17345	TRUE	0.463404	1	conserved Plasmodium protein, unknown function
PFIT_1253100	13.7471	2.19476	6.92649	16.1255	9.74846	1.27918	11.643	6.02422	6.31546	1.25473	1.27816	0	0.844297	3.28757	-0.762106	-2.28083	0.860806	TRUE	0.463485	1	Plasmodium exported protein, unknown function
PFIT_0512400	76.3729	79.0112	76.3488	64.7848	74.1294	81.8677	128.073	73.7967	94.579	59.809	51.1262	77.9852	62.9735	6.21142	0.315114	-0.636294	0.526255	TRUE	0.463559	1	PfMAT1 (MAT1)
PFIT_0502500	1060.06	1174.93	1340.75	1459.35	1258.77	671.571	1106.08	1012.07	929.907	1005.46	1209.14	1169.78	1128.13	10.2981	-0.447557	0.284185	2.07221	TRUE	0.463598	1	merozoite surface protein 8
PFIT_0824300	899.672	512.11	903.749	1321.3	909.207	312.76	349.289	536.156	399.402	420.336	554.72	545.897	506.984	9.82932	-1.17891	0.318704	5.24899	TRUE	0.463712	1	conserved Plasmodium protein, unknown function
PFIT_1336900	114.559	27.0687	19.0478	32.9582	48.4085	8.95428	23.2859	18.0727	16.771	19.6575	21.0896	77.9852	39.5774	5.59515	-1.63264	0.947404	3.85861	TRUE	0.463896	1	conserved Plasmodium protein, unknown function
PFIT_0700400	2.03661	2.19476	3.30582	2.82903	2.59155	31.9796	0	1.50606	11.1619	2.09122	3.19539	0	1.7622	1.37765	2.1762	-2.33491	1.4447	TRUE	0.463954	1	rifin (RIF)
PFIT_1125700	635.931	672.327	736.097	939.804	746.04	631.916	617.077	878.031	709.008	726.91	846.139	1130.79	901.278	9.5436	-0.067351	0.300983	2.28673	TRUE	0.463984	1	nuclear preribosomal assembly protein, putative
PFIT_1460900	16.802	4.38951	5.5097	4.80935	7.87765	8.95428	0	1.50606	3.48678	0	1.27816	0	0.426052	2.97672	-1.01498	-2.71669	1.63366	TRUE	0.464223	1	pyridoxal 5'-phosphate synthase, putative
PFIT_0928600	106.922	195.333	127.668	121.365	137.822	161.817	186.287	182.233	176.779	193.229	197.475	389.926	260.21	7.10482	0.354641	0.444604	2.09837	TRUE	0.464572	1	conserved Plasmodium membrane protein, unknown function
PFIT_0717800	2806.45	4077.86	2784.6	2466.77	3033.92	4706.11	3737.39	3326.88	3923.46	3625.35	3703.46	2456.54	3261.78	11.5667	0.37213	-0.252377	3.62945	TRUE	0.464609	1	60S ribosomal protein L11a, putative
PFIT_0812200	88.0834	19.0212	17.3162	28.0074	38.1071	29.4212	0	6.02422	11.8151	7.94665	5.11262	0	4.35309	5.25084	-1.49774	-1.17678	3.82194	TRUE	0.464748	1	unspecified product
PFIT_0720300	114.559	122.906	123.575	88.1243	112.291	114.487	221.216	174.702	170.135	127.565	127.177	77.9852	110.909	6.8104	0.571516	-0.500982	1.18328	TRUE	0.46475	1	PelOta protein homologue, putative
PFIT_1227000	88.0834	13.9001	14.7975	20.0861	34.2168	9.59387	0	9.03633	6.21007	4.18245	7.02986	77.9852	29.7325	5.09514	-2.21903	1.32739	5.18663	TRUE	0.464982	1	conserved Plasmodium protein, unknown function
PFIT_1229000	702.121	316.045	331.055	384.324	433.386	133.675	628.72	441.274	401.223	263.076	288.863	350.934	300.958	8.75925	-0.145849	-0.415922	7.50178	TRUE	0.465135	1	conserved Plasmodium protein, unknown function
PFIT_1404800	44.8054	62.9164	23.4556	25.7442	39.2304	94.0199	93.1437	58.7362	81.9666	61.9003	59.4343	0	40.4448	5.28794	1.05889	-0.714068	3.29655	TRUE	0.465176	1	nuclear formin-like protein
PFIT_0419500	4.58237	0	0.944521	1.13161	1.66463	1.27918	0	1.50606	0.928413	0	0	0	0	0.734837	-0.716836	-32.5093	0.439285	TRUE	0.465226	1	erythrocyte membrane protein 1, PfEMP1, putative
PFIT_1007200	167.002	129.491	197.72	261.119	188.833	151.583	197.93	162.654	170.723	131.747	132.928	77.9852	114.22	7.56268	-0.163697	-0.463544	1.49436	TRUE	0.465616	1	conserved Plasmodium protein, unknown function
PFIT_1337400	1502.51	1759.46	1668.5	1589.77	1630.06	2081.87	1862.87	1960.88	1968.54	1662.52	1644.99	1598.7	1635.4	10.6707	0.273764	-0.266642	0.221206	TRUE	0.465688	1	60S ribosomal protein L6-2, putative
PFIT_0913400	322.293	402.372	363.011	290.4	344.519	458.587	442.433	567.783	489.601	547.901	552.163	818.845	639.636	8.42785	0.513473	0.331584	1.35137	TRUE	0.465897	1	conserved Plasmodium protein, unknown function
PFIT_0814500	1090.6	166.802	119.167	234.244	402.704	174.608	34.9289	52.712	87.4164	38.8968	53.0435	0	30.6468	8.65347	-2.18835	-1.36556	3.02372	TRUE	0.466031	1	conserved Plasmodium protein, unknown function
PFIT_0536200	13.7471	46.8215	10.3897	13.0135	20.993	154.141	11.643	18.0727	61.2857	16.3116	12.1425	77.9852	35.4798	4.38531	1.59541	-1.19708	4.42421	TRUE	0.466293	1	Plasmodium exported protein, unknown function
PFIT_0535000	12.7288	3.65793	6.76907	4.385	6.8852	7.67509	11.643	7.53028	8.94945	1.67298	2.55631	0	1.40976	2.7831	0.348369	-2.19464	0.327742	TRUE	0.466439	1	CPW-WPC family protein
PFIT_1105800	5188.26	1103.96	1016.3	1321.72	2157.56	857.692	919.794	808.752	862.079	532.008	623.74	194.963	450.237	11.0752	-1.32382	-0.917391	2.42895	TRUE	0.466836	1	histone H4
PFIT_1135900	3.05491	2.19476	8.50069	11.7405	6.37271	4.47714	11.643	4.51817	6.87942	1.25473	1.27816	0	0.844297	2.67735	0.0267844	-2.4754	0.456012	TRUE	0.467281	1	conserved Plasmodium protein, unknown function, pseudogene
PFIT_1235400	110.486	22.6792	20.7795	15.7011	42.4115	35.1775	0	7.53028	14.2359	3.34596	2.55631	38.9926	14.965	5.40459	-1.40352	-1.36105	6.13889	TRUE	0.46732	1	ATP synthase subunit beta, mitochondrial
PFIT_1459800	544.284	457.241	675.332	705.136	595.498	530.221	593.791	543.686	555.899	635.314	572.614	935.823	714.584	9.21878	-0.104804	0.313715	1.95001	TRUE	0.467694	1	conserved Plasmodium protein, unknown function
PFIT_1203600	570.76	830.35	912.25	1052.82	841.546	740.007	733.507	882.549	785.354	498.548	532.352	1013.81	681.569	9.71738	-0.0971224	-0.303297	4.22656	TRUE	0.467717	1	ubiquitin conjugating enzyme E2 (UBC)
PFIT_1203500	31.0583	14.6317	66.9036	73.6962	46.5724	70.9946	93.1437	91.8694	85.3359	56.8813	54.3216	38.9926	50.0652	5.54855	0.856873	-0.687243	2.76191	TRUE	0.467726	1	unspecified product
PFIT_1023300	50.9152	10.9738	19.6775	57.4293	34.749	3.19796	0	3.01211	2.07002	6.27367	8.94709	0	5.07359	5.12024	-3.71914	1.35418	1.6592	TRUE	0.468113	1	conserved Plasmodium protein, unknown function
PFIT_1418900	19.3478	5.1211	1.88904	3.39484	7.43819	14.7106	0	6.02422	6.91161	2.09122	1.27816	0	1.12313	2.89136	0.00704007	-2.26912	1.35961	TRUE	0.468244	1	conserved Plasmodium protein, unknown function
PFIT_0303100	769.838	399.446	157.105	258.149	396.135	239.207	128.073	152.112	173.13	269.768	286.307	194.963	250.346	8.62903	-1.17409	0.545621	4.27349	TRUE	0.468259	1	HAD superfamily protein, putative
PFIT_1026900	23.9302	34.3845	25.3446	24.4711	27.0326	36.4567	11.643	36.1453	28.0817	57.2996	58.7952	38.9926	51.6958	4.7549	0.140624	0.856645	0.719897	TRUE	0.468445	1	conserved Plasmodium protein, unknown function
PFIT_1406700	201.624	129.491	181.505	260.271	193.223	131.116	93.1437	135.545	119.935	179.009	183.415	116.978	159.801	7.59545	-0.66054	0.45616	1.49551	TRUE	0.46848	1	conserved protein, unknown function
PFIT_1109200	726.561	596.974	890.053	932.448	786.509	873.681	803.365	878.031	851.692	896.299	837.831	1520.71	1084.95	9.62004	0.117043	0.291379	2.9555	TRUE	0.468653	1	casein kinase 2, alpha subunit
PFIT_1430900	190.932	190.212	167.338	149.939	174.605	205.309	232.859	248.499	228.889	206.613	178.303	77.9852	154.3	7.44718	0.389078	-0.4316	1.33903	TRUE	0.468674	1	mitochondrial ribosomal protein L15 precursor, putative
PFIT_1419900	631.349	638.674	734.207	962.719	741.737	443.237	582.148	603.928	543.104	603.946	635.244	818.845	686.011	9.53533	-0.456348	0.30855	1.83747	TRUE	0.468916	1	DEAD/DEAH box ATP-dependent RNA helicase, putative
PFIT_1477200	7.12813	26.3371	21.2517	16.9742	17.9228	36.4567	69.8578	79.821	62.0451	41.4063	41.5401	0	27.6488	4.16251	1.77988	-0.85928	2.6245	TRUE	0.469143	1	early transcribed membrane protein 14.2
PFIT_0807600	346.733	330.677	363.955	310.627	337.998	366.486	442.433	498.504	435.808	312.429	363.635	350.934	342.333	8.40089	0.364633	-0.35242	0.477181	TRUE	0.469305	1	peptidyl-prolyl cis-trans isomerase
PFIT_1032800	1901.68	2788.07	1739.65	1415.5	1961.23	2376.72	2200.52	1954.86	2177.37	2174.87	2177.34	935.823	1762.68	10.9371	0.151253	-0.259631	6.81582	TRUE	0.469347	1	haloacid dehalogenase-like hydrolase, putative
PFIT_1466700	19.3478	5.1211	16.0569	10.326	12.7129	10.873	11.643	13.5545	12.0235	4.60069	3.83447	0	2.81172	3.66966	-0.0795991	-1.67404	0.491461	TRUE	0.469366	1	conserved Plasmodium protein, unknown function
PFIT_1110800	23.9302	13.1685	12.9085	12.4477	15.6137	19.8273	23.2859	33.1332	25.4155	15.0568	10.2252	0	8.42736	3.96345	0.70961	-1.23861	0.771576	TRUE	0.469921	1	conserved Plasmodium protein, unknown function
PFIT_1126900	1137.96	1451.47	1106.35	867.805	1140.89	1307.96	1397.16	1203.34	1302.82	1584.73	1595.78	1520.71	1567.07	10.1554	0.189375	0.272118	1.48497	TRUE	0.469924	1	threonine--tRNA ligase, putative (ThrRS)
PFIT_1242800	166.493	201.918	133.335	109.201	152.736	309.562	326.003	277.114	304.226	233.381	220.482	233.956	229.273	7.25236	0.99178	-0.408361	1.10556	TRUE	0.470274	1	protein geranylgeranyltransferase type II, alpha subunit, putative
PFIT_0614600	1033.07	891.071	1050.15	960.031	983.581	984.331	1094.44	1112.98	1063.91	1203.29	1258.34	1442.73	1301.45	9.94203	0.111633	0.279325	0.404346	TRUE	0.470342	1	conserved Plasmodium protein, unknown function
PFIT_1477900	283.089	137.538	255.335	281.771	239.433	173.329	244.502	204.824	207.552	160.188	161.687	116.978	146.284	7.90475	-0.225649	-0.424968	1.86808	TRUE	0.470446	1	lysophospholipase, putative
PFIT_1323300	78.9186	19.0212	17.3162	11.599	31.7138	23.6649	23.2859	3.01211	16.6543	9.20139	6.39078	0	5.19739	4.98479	-0.97846	-1.19636	3.1146	TRUE	0.470617	1	conserved Plasmodium membrane protein, unknown function
PFIT_1034100	77.9003	12.437	7.08391	12.4477	27.4672	1.27918	0	3.01211	1.43043	0.83649	0	0	0.27883	4.77825	-3.96967	-2.01898	2.41591	TRUE	0.470843	1	ADP-ribosylation factor, putative
PFIT_0722700	26.9851	24.1423	33.8453	48.6593	33.408	25.5836	34.9289	51.2059	37.2395	19.6575	26.2022	0	15.2866	5.06451	0.157102	-0.937049	1.4038	TRUE	0.471733	1	conserved Plasmodium protein, unknown function
PFIT_1015800	1394.06	3638.91	1285.34	1735.75	2013.51	1710.91	640.363	561.759	971.009	517.787	729.188	3392.36	1546.44	10.9754	-1.04846	0.642363	6.48642	TRUE	0.471788	1	glycophorin binding protein
PFIT_1454800	110.486	187.286	119.954	126.882	136.152	251.359	128.073	90.3633	156.598	184.864	217.287	272.948	225.033	7.08745	0.228898	0.446555	3.13612	TRUE	0.471857	1	RAP protein, putative
PFIT_1022000	318.22	122.906	192.997	343.586	244.427	95.9387	139.716	165.666	133.773	107.489	108.643	38.9926	85.0416	7.93436	-0.87971	-0.457515	4.01992	TRUE	0.47197	1	citrate synthase, mitochondrial precursor, putative
PFIT_0808800	17.3112	4.38951	11.4917	15.984	12.2941	9.59387	34.9289	19.5787	21.3672	4.60069	13.4206	0	6.00711	3.62286	0.730483	-1.39757	1.34757	TRUE	0.472012	1	conserved protein, unknown function
PFIT_1454300	9.6739	0.731586	1.41678	2.26322	3.52137	0	0	0	0	1.25473	0	0	0.418245	1.81521	-32.8286	30.2027	0.584777	TRUE	0.472123	1	dynactin subunit 4, putative
PFIT_0508800	96.2298	37.3109	17.9459	25.4613	44.237	33.2587	0	3.01211	12.0903	6.69192	7.66894	0	4.78695	5.46513	-1.66205	-1.09221	4.8016	TRUE	0.472188	1	single-stranded DNA-binding protein
PFIT_1139700	147.654	296.292	334.046	239.477	254.367	328.11	279.431	287.657	298.399	404.861	389.199	350.934	381.664	7.99121	0.236006	0.365291	2.24368	TRUE	0.472209	1	unspecified product
PFIT_0111200	48.3695	14.6317	65.6442	107.362	59.0018	10.2335	11.643	25.6029	15.8265	25.9312	30.0367	38.9926	31.6535	5.88643	-1.8566	0.866698	2.72925	TRUE	0.472555	1	Plasmodium exported protein (hyp11), unknown function
PFIT_0520200	4764.14	8459.32	5686.64	5147.56	6014.42	5173.01	6019.41	4929.32	5373.92	6383.67	6413.15	6238.82	6345.21	12.5541	-0.163701	0.241646	2.85869	TRUE	0.472853	1	40S ribosomal protein S9, putative
PFIT_1357800	364.044	417.004	272.809	249.662	325.88	417.013	314.36	489.468	406.947	393.15	384.725	935.823	571.233	8.34689	0.335848	0.371395	4.19183	TRUE	0.473005	1	HVA22-like protein, putative
PFIT_0913500	9.16474	14.6317	9.76005	9.9016	10.8645	30.0608	34.9289	18.0727	27.6874	9.61963	17.2551	0	8.95825	3.43909	1.33166	-1.26703	0.762525	TRUE	0.473094	1	conserved Plasmodium protein, unknown function
PFIT_1472400	42.7688	13.9001	6.61165	14.1451	19.3564	19.8273	11.643	0	10.4901	4.18245	3.83447	0	2.67231	4.27273	-0.88212	-1.52399	3.46176	TRUE	0.473143	1	conserved Plasmodium protein, unknown function
PFIT_1405600.2	4.07322	2.19476	1.10194	3.53629	2.72655	1.27918	0	0	0.426394	0	0	0	0	1.44675	-2.39632	-31.5418	0.336983	TRUE	0.473391	1	adenylyl cyclase alpha
PFIT_0600500	29.0217	64.3795	16.0569	13.4379	30.724	64.5987	46.5719	34.6393	48.6033	30.9501	33.2321	0	21.3941	4.93349	0.676455	-0.866573	3.0454	TRUE	0.473672	1	Plasmodium exported protein (PHISTa), unknown function, pseudogene
PFIT_1028500.1	10.183	7.31586	6.45423	5.09225	7.26135	16.6294	0	3.01211	6.54716	2.50947	0.639078	0	1.04952	2.85889	-0.033246	-2.28529	1.0699	TRUE	0.473756	1	conserved Plasmodium protein, unknown function
PFIT_1459600	34.1132	32.1898	26.9188	21.6421	28.716	65.2383	58.2148	39.1574	54.2035	36.8056	35.7884	0	24.198	4.84182	0.913923	-0.844346	1.5495	TRUE	0.473983	1	aminotransferase, putative
PFIT_1140200.1	1.52746	0	1.41678	0.99016	0.9836	0	0	0	0	2.92771	1.27816	0	1.40196	-0.0199259	-30.9934	31.7106	0.298981	TRUE	0.474738	1	AAA family ATPase, putative
PFIT_1125750	261.704	107.543	74.932	87.417	132.899	46.0506	93.1437	105.424	81.5394	88.6679	102.892	194.963	128.841	7.05217	-0.73096	0.5283	5.15672	TRUE	0.47488	1	hypothetical protein
PFIT_1131000	4494.8	7588.74	7051.79	6254.98	6347.58	6264.16	6450.2	6021.21	6245.19	7435.98	7451.01	7213.63	7366.87	12.632	-0.0237678	0.239248	1.9454	TRUE	0.475282	1	60S ribosomal protein P0
PFIT_1306300	443.981	347.503	579.463	587.731	489.67	476.495	617.077	665.677	586.416	427.446	485.699	506.904	473.35	8.9368	0.25491	-0.3202	1.9236	TRUE	0.475604	1	U3 small nucleolar RNA-associated protein 6, putative
PFIT_bin10700	21.8936	19.0212	29.2801	16.8327	21.7569	25.5836	11.643	6.02422	14.4169	6.69192	6.39078	0	4.3609	4.44393	-0.55918	-1.34097	0.833601	TRUE	0.475648	1	erythrocyte membrane protein 1, PfEMP1
PFIT_1129100	216.39	356.282	257.539	282.903	278.279	237.928	291.074	237.957	255.653	314.52	327.847	350.934	331.1	8.11978	-0.135344	0.373241	0.907839	TRUE	0.475677	1	multiprotein bridging factor type 1, putative
PFIT_1414900	264.759	233.376	295.95	249.096	260.795	345.379	326.003	305.729	325.704	263.913	290.141	155.97	236.675	8.02719	0.320608	-0.37498	0.886075	TRUE	0.475765	1	DnaJ protein, putative
PFIT_1357300	536.138	398.714	683.203	797.645	603.925	379.278	384.218	427.72	397.072	473.872	464.61	584.889	507.79	9.23932	-0.603825	0.321379	2.27578	TRUE	0.475917	1	conserved Plasmodium protein, unknown function
PFIT_1364300	210.789	133.149	214.721	257.725	204.096	120.243	163.002	204.824	162.689	168.134	173.19	389.926	243.75	7.67467	-0.332208	0.4256	3.31617	TRUE	0.476056	1	conserved Plasmodium protein, unknown function
PFIT_1309800	131.87	54.8689	34.475	51.6298	68.2111	49.2485	69.8578	37.6514	52.2526	23.4217	34.5102	38.9926	32.3082	6.09003	-0.425532	-0.740257	2.11972	TRUE	0.476416	1	Rab GTPase 5b
PFIT_0817400	433.289	119.248	608.901	772.749	483.547	179.725	279.431	227.414	228.857	179.009	205.783	38.9926	141.262	8.91846	-1.09277	-0.534182	6.41569	TRUE	0.476467	1	conserved Plasmodium protein, unknown function
PFIT_0509000	157.837	249.471	153.957	110.615	167.97	147.746	104.787	158.136	136.889	186.119	212.174	155.97	184.754	7.3898	-0.265693	0.444063	1.79987	TRUE	0.476871	1	SNAP protein (soluble N-ethylmaleimide-sensitive factor Attachment Protein), putative
PFIT_1466400	225.045	231.913	281.467	278.801	254.307	361.369	337.646	439.768	379.594	314.102	269.691	311.941	298.578	7.9912	0.584201	-0.364208	0.540742	TRUE	0.477153	1	tRNA 3'-trailer sequence RNase, putative
PFIT_1351500	37.6773	42.432	47.226	31.5437	39.7197	76.1113	93.1437	60.2422	76.4991	148.895	102.252	77.9852	109.711	5.31132	0.921571	0.610582	0.699244	TRUE	0.477335	1	conserved Plasmodium protein, unknown function
PFIT_1477100	7.63729	12.437	28.1782	24.6126	18.2163	79.3093	46.5719	51.2059	59.029	40.988	40.2619	0	27.0833	4.19529	1.70671	-0.849359	2.59309	TRUE	0.477912	1	conserved Plasmodium protein, unknown function
PFIT_0918400	310.583	314.582	376.077	383.334	346.144	494.404	477.362	393.081	454.949	417.408	373.222	233.956	341.529	8.43585	0.391124	-0.339905	1.19214	TRUE	0.477988	1	eukaryotic translation initiation factor 3 subunit 5, putative
PFIT_0316100	94.1932	24.8739	35.5769	88.8315	60.8689	21.1065	23.2859	6.02422	16.8056	7.11016	10.8643	0	5.9915	5.92856	-1.92918	-0.961084	2.54905	TRUE	0.478008	1	mitochondrial ribosomal protein L27 precursor, putative
PFIT_0505100	448.563	593.316	428.34	390.406	465.156	419.572	430.79	391.574	413.979	599.763	516.375	389.926	502.022	8.86074	-0.170269	0.323362	1.2684	TRUE	0.478206	1	conserved Plasmodium protein, unknown function
PFIT_0824800	6.10983	1.46317	1.88904	1.55597	2.7545	10.2335	11.643	1.50606	7.79416	1.25473	1.27816	0	0.844297	1.45894	1.46954	-2.72302	0.49298	TRUE	0.478522	1	conserved Plasmodium protein, unknown function
PFIT_0903800.2	28.0034	6.58427	5.98196	19.096	14.9164	1.27918	0	0	0.426394	2.92771	3.19539	0	2.04103	3.89891	-4.56269	2.11347	1.22999	TRUE	0.478738	1	conserved Plasmodium protein, unknown function
PFIT_1109100	29.5308	16.0949	24.0853	22.7737	23.1212	36.4567	34.9289	19.5787	30.3214	18.4028	15.3379	0	11.2469	4.53199	0.377492	-1.06202	0.932453	TRUE	0.478756	1	pterin-4a-carbinolamine dehydratase
PFIT_1001300	1047.84	919.603	1345.15	1338.13	1162.68	657.5	1001.29	832.849	830.548	775.426	793.096	350.934	639.819	10.1837	-0.497244	-0.282386	4.14359	TRUE	0.479062	1	Plasmodium exported protein (PHISTc), unknown function
PFIT_0217100	178.203	330.677	282.254	290.258	270.348	443.237	477.362	516.577	479.058	422.009	396.867	272.948	363.942	8.07862	0.825212	-0.342237	1.82863	TRUE	0.479237	1	E2F-associated phosphoprotein, putative
PFIT_1355100	25.9668	18.2896	13.853	10.4674	17.1442	10.873	23.2859	12.0484	15.4025	26.3494	31.3148	38.9926	32.219	4.09631	-0.246862	1.10329	0.55729	TRUE	0.479675	1	conserved Plasmodium protein, unknown function
PFIT_0907800	284.616	294.097	229.519	222.786	257.755	179.086	232.859	281.632	231.192	303.228	312.509	272.948	296.228	8.00895	-0.15901	0.378413	0.913302	TRUE	0.480101	1	translation initiation factor SUI1, putative
PFIT_0801900	552.43	130.954	735.939	1027.22	611.636	161.817	523.933	509.047	398.266	240.909	287.585	311.941	280.145	9.25736	-0.632132	-0.51247	7.57727	TRUE	0.480361	1	acyl-CoA synthetase
PFIT_0314200	18.3295	10.2422	5.66712	7.49693	10.4339	10.873	23.2859	0	11.3863	4.18245	2.55631	0	2.24625	3.38064	0.0105806	-1.78844	2.45151	TRUE	0.480415	1	DER1-like protein
PFIT_1453400	9.6739	7.31586	16.2143	18.6716	12.9689	37.0963	0	24.0969	20.3977	10.0379	10.2252	0	6.75438	3.70131	0.740374	-1.32522	2.28187	TRUE	0.480553	1	aminomethyltransferase, putative
PFIT_0211100	102.849	46.0899	23.7704	34.7971	51.8765	79.3093	11.643	39.1574	43.3699	33.0414	30.0367	0	21.026	5.69445	-0.168287	-0.783673	4.26924	TRUE	0.480559	1	protein kinase, putative
PFIT_1344100	1381.84	1455.86	1422.76	1454.4	1428.72	1573.39	1688.23	1487.98	1583.2	1355.11	1332.48	1247.76	1311.79	10.4805	0.146067	-0.263291	0.13272	TRUE	0.48101	1	conserved Plasmodium protein, unknown function
PFIT_0706200	2387.42	554.542	226.055	677.411	961.356	14.7106	11.643	34.6393	20.3309	46.8434	70.2986	38.9926	52.0449	9.90888	-5.53077	1.35297	1.51068	TRUE	0.481602	1	rhoptry-associated membrane antigen
PFIT_1101600	206.207	104.617	156.318	176.814	160.989	137.512	232.859	135.545	168.639	133.42	142.514	38.9926	104.976	7.33167	0.0285059	-0.459169	2.88046	TRUE	0.481649	1	Plasmodium exported protein (hyp4), unknown function
PFIT_1313200	28.0034	11.7054	9.28779	8.06273	14.2648	24.9441	11.643	3.01211	13.1997	6.69192	3.83447	0	3.5088	3.83212	-0.0863454	-1.51971	1.33034	TRUE	0.481844	1	conserved Plasmodium protein, unknown function
PFIT_1017800	1255.57	941.551	993.793	1202.62	1098.38	906.301	989.652	1200.33	1032.09	998.351	1227.67	1598.7	1274.91	10.1013	-0.0886306	0.272043	1.98194	TRUE	0.482059	1	conserved Plasmodium protein, unknown function
PFIT_1329600	55.4976	69.5006	31.9563	27.8659	46.2051	121.522	58.2148	58.7362	79.4911	63.5732	60.7124	0	41.4285	5.52518	0.815209	-0.67109	3.62837	TRUE	0.48209	1	DnaJ protein, putative
PFIT_0516500	89.6108	37.3109	45.8093	56.0148	57.1864	56.9236	58.2148	55.7241	56.9542	42.2427	39.6228	0	27.2885	5.83759	-0.00820406	-0.723051	2.14801	TRUE	0.482513	1	phosducin-like protein, putative (PhLP3)
PFIT_1148400.2	16.802	22.6792	23.2982	12.1648	18.736	16.6294	23.2859	28.6151	22.8435	32.6231	35.7884	77.9852	48.7989	4.22613	0.279581	0.939974	0.72097	TRUE	0.482863	1	merozoite adhesive erythrocytic binding protein
PFIT_1302500	51.4244	57.7953	56.8287	47.9521	53.5001	85.7052	34.9289	42.1696	54.2679	96.6146	83.7192	77.9852	86.1063	5.74103	0.0745828	0.636797	0.860957	TRUE	0.482883	1	conserved Plasmodium protein, unknown function
PFIT_1327000	427.688	359.209	524.681	578.678	472.564	434.282	500.647	474.408	469.779	406.116	399.424	272.948	359.496	8.88531	-0.0143075	-0.325415	1.44929	TRUE	0.483021	1	ribose-phosphate pyrophosphokinase, putative
PFIT_1324700	14.2563	13.9001	6.45423	8.20419	10.7037	21.7461	0	0	7.2487	2.09122	2.55631	0	1.54918	3.41768	-0.423105	-1.91375	2.71975	TRUE	0.483233	1	conserved Plasmodium protein, unknown function
PFIT_0501900	144.09	40.9688	27.3911	24.754	59.301	31.9796	0	13.5545	15.178	24.2582	21.0896	77.9852	41.111	5.88779	-1.75473	0.900945	5.6436	TRUE	0.48329	1	chromosome assembly factor 1
PFIT_1221700	39.2047	87.0587	65.8016	52.9029	61.242	55.0048	174.644	132.533	120.727	101.634	96.5008	467.911	222.015	5.93563	0.957193	0.794096	3.09782	TRUE	0.4835	1	conserved protein, unknown function
PFIT_1416700	72.2996	73.1586	25.6595	26.7343	49.463	136.872	69.8578	66.2665	90.9989	76.1206	70.2986	0	48.8064	5.62223	0.909386	-0.633654	4.88941	TRUE	0.483563	1	serine C-palmitoyltransferase, putative
PFIT_1122500	947.024	856.687	1022.6	962.577	947.222	1296.45	1432.08	1215.39	1314.64	1102.08	1156.09	974.815	1077.66	9.88777	0.469554	-0.27074	0.409897	TRUE	0.483586	1	protein GCN20
PFIT_0407700	571.269	645.99	896.35	1062.87	794.119	496.323	628.72	721.401	615.481	535.772	571.975	1364.74	824.163	9.63385	-0.370215	0.335358	5.48767	TRUE	0.483902	1	U4/U6 small nuclear ribonucleoprotein PRP31, putative
PFIT_1117300	181.258	43.1636	50.5319	84.0222	89.744	86.9844	23.2859	33.1332	47.8012	42.2427	31.3148	0	24.5192	6.4873	-0.830874	-0.671597	5.23755	TRUE	0.48392	1	folate transporter 2
PFIT_0713600	4.58237	0.731586	0.31484	0.424354	1.51329	2.55836	0	0	0.852788	0	0	0	0	0.594569	-0.680028	-32.4059	0.458443	TRUE	0.483937	1	mitochondrial ATP synthase F1, epsilon subunit, putative
PFIT_1450800	103.358	54.8689	83.2752	95.4798	84.2455	55.6444	69.8578	63.2543	62.9189	51.4441	42.1791	0	31.2078	6.3975	-0.436596	-0.649708	2.22493	TRUE	0.48399	1	conserved Plasmodium protein, unknown function
PFIT_1017700	754.055	119.248	70.6816	124.477	267.116	10.873	0	13.5545	8.14252	20.9122	24.285	38.9926	28.0633	8.06118	-4.90642	1.59051	2.0499	TRUE	0.484067	1	serine/threonine protein phosphatase, putative
PFIT_0719400	93.684	62.1848	82.9604	98.1673	84.2491	60.1216	34.9289	78.3149	57.7885	92.0139	94.5835	77.9852	88.1942	6.39768	-0.490248	0.587347	0.831867	TRUE	0.48409	1	conserved Plasmodium protein, unknown function
PFIT_0507600	584.507	694.275	776.553	880.394	733.932	626.16	512.29	634.049	590.833	642.843	699.151	896.83	746.275	9.51995	-0.304634	0.294063	1.40597	TRUE	0.484619	1	cell differentiation protein, putative
PFIT_1462500	207.734	327.019	134.122	96.6114	191.372	233.451	128.073	147.593	169.706	110.835	148.905	116.978	125.573	7.57684	-0.142979	-0.440244	4.33785	TRUE	0.484666	1	40S ribosomal protein S28e, putative
PFIT_1401400	0	1.46317	0.15742	0.282903	0.475874	13.4314	0	0	4.47714	0.418245	0	0	0.139415	-1.10594	3.33012	-4.51359	1.51181	TRUE	0.484702	1	rifin
PFIT_1014100	3563.56	3196.3	3342.34	3726.96	3457.29	3087.95	2258.74	2400.65	2582.44	2353.05	2576.12	4445.16	3124.78	11.7555	-0.417883	0.244258	3.55183	TRUE	0.484844	1	transcriptional coactivator ADA2
PFIT_1431300	19.3478	8.77903	8.81553	15.7011	13.1609	9.59387	11.643	3.01211	8.08298	2.92771	1.91723	0	1.61498	3.7184	-0.761278	-1.80021	0.497805	TRUE	0.485013	1	phosphotyrosyl phosphatase activator, putative
PFIT_0523000	104.885	161.68	109.25	104.674	120.122	91.4615	81.5008	93.3755	88.7792	130.911	128.455	116.978	125.448	6.90694	-0.423811	0.5062	0.468577	TRUE	0.48525	1	G10 protein, putative, putative
PFIT_0413100	23.9302	14.6317	18.5756	19.6618	19.1998	19.8273	46.5719	19.5787	28.6593	12.9656	16.616	0	9.86054	4.26362	0.512734	-1.11819	0.957122	TRUE	0.485274	1	RNA binding protein, putative
PFIT_1132200	12.7288	14.6317	4.88002	4.9508	9.29784	21.1065	0	3.01211	8.03954	2.50947	2.55631	0	1.68859	3.21273	-0.0866102	-1.93145	1.43485	TRUE	0.485323	1	conserved Plasmodium protein, unknown function
PFIT_0801500	0.509152	0	0.944521	1.13161	0.646321	4.47714	0	0	1.49238	0	0	0	0	-0.620691	1.27783	-33.1485	0.515461	TRUE	0.485393	1	rifin (RIF)
PFIT_1240500	296.327	645.259	259.586	187.706	347.219	35.8171	0	15.0606	16.9592	7.94665	8.30801	38.9926	18.4158	8.4391	-4.13579	-0.877328	4.97232	TRUE	0.485504	1	erythrocyte membrane protein 1, PfEMP1
PFIT_1009200	182.277	23.4107	24.715	39.3235	67.4314	9.59387	23.2859	12.0484	14.9761	5.85543	6.39078	0	4.08207	6.07479	-2.2443	-1.38482	1.86958	TRUE	0.485852	1	tubulin-tyrosine ligase, putative
PFIT_0933000	15.7837	6.58427	2.67614	2.82903	6.96829	2.55836	0	1.50606	1.35481	0.83649	0.639078	38.9926	13.4894	2.7953	-2.02893	2.18511	2.89639	TRUE	0.485932	1	DHHC-type zinc finger protein, putative
PFIT_1407900	17.3112	7.31586	4.56518	11.0332	10.0564	19.8273	0	1.50606	7.11113	1.25473	3.19539	0	1.48337	3.32924	-0.367419	-1.94932	1.66456	TRUE	0.486149	1	radical SAM protein, putative
PFIT_0919400	124.742	35.8477	38.4105	96.187	73.7969	5.11673	34.9289	6.02422	15.3566	9.20139	15.9769	77.9852	34.3879	6.20587	-2.74722	0.911065	6.1996	TRUE	0.486363	1	thioredoxin, putative
PFIT_0612400	176.676	29.995	24.8724	41.1624	68.1764	23.6649	11.643	3.01211	12.7733	5.85543	5.7517	0	3.86904	6.09056	-2.38924	-1.3178	2.43783	TRUE	0.486485	1	apicoplast ribosomal protein L18 precursor, putative
PFIT_1104700	1.52746	0.731586	0.629681	0.99016	0.969721	0.639591	0	3.01211	1.21723	0	0	0	0	-0.0449678	0.407924	-32.8543	0.135842	TRUE	0.486845	1	conserved Plasmodium protein, unknown function
PFIT_1351000.1	191.95	132.417	151.91	169.883	161.54	174.608	163.002	147.593	161.734	152.241	138.68	0	96.9737	7.33606	0.00148673	-0.451844	5.08621	TRUE	0.487251	1	conserved Plasmodium protein, unknown function
PFIT_0314600	28.0034	16.8265	10.7046	14.711	17.5613	20.4669	11.643	3.01211	11.7073	3.7642	5.7517	0	3.17197	4.13281	-0.571788	-1.46875	1.02616	TRUE	0.487356	1	zinc finger protein, putative
PFIT_0418800	19.8569	11.7054	20.4646	20.9348	18.2404	32.6191	58.2148	24.0969	38.3103	12.9656	15.9769	38.9926	22.6451	4.19196	1.01671	-1.01992	0.848783	TRUE	0.487595	1	holo-(acyl-carrier protein) synthase, putative
PFIT_1322400	651.206	1459.51	747.431	753.229	902.845	657.5	1164.3	948.815	923.537	852.383	1064.7	1520.71	1145.93	9.8174	0.0207478	0.282874	6.68784	TRUE	0.48767	1	vacuolar ATP synthase subunit g, putative
PFIT_0824900	29.0217	10.2422	24.8724	21.2177	21.3385	14.071	46.5719	25.6029	28.7486	9.20139	7.66894	38.9926	18.621	4.41754	0.351667	-1.12657	1.65627	TRUE	0.487973	1	mitochondrial ribosomal protein L4 precursor, putative
PFIT_0517500	292.254	449.194	242.742	187.706	292.974	253.278	302.717	286.151	280.715	347.562	440.325	233.956	340.614	8.19237	-0.0672048	0.352329	3.36024	TRUE	0.488655	1	FACT complex subunit SPT16, putative
PFIT_1462400	190.423	184.36	161.513	177.663	178.49	205.309	104.787	195.787	168.628	189.883	181.498	389.926	253.769	7.47931	-0.0399131	0.411878	2.31889	TRUE	0.488659	1	U3 small nucleolar ribonucleoprotein protein IMP3, putative (IMP3)
PFIT_1248200	14.7654	5.1211	7.39875	6.36532	8.41265	3.83755	11.643	6.02422	7.16824	2.09122	1.27816	0	1.12313	3.07216	-0.311826	-2.12371	0.348812	TRUE	0.488834	1	conserved Plasmodium protein, unknown function
PFIT_1339400	0.509152	0	1.41678	1.13161	0.764386	2.55836	0	1.50606	1.35481	0	0	0	0	-0.379487	0.896782	-33.0086	0.308887	TRUE	0.489536	1	conserved Plasmodium protein, unknown function
PFIT_0824000	1313.1	725.001	1653.7	1890.64	1395.61	755.997	1280.73	1245.51	1094.08	897.554	831.44	1013.81	914.267	10.4475	-0.360311	-0.268073	6.6305	TRUE	0.489542	1	protein kinase 1
PFIT_0106900.1	70.7722	80.4744	116.176	152.485	104.977	63.9591	104.787	91.8694	86.8717	130.074	136.763	77.9852	114.941	6.71641	-0.305969	0.518181	1.65884	TRUE	0.489554	1	mitochondrial carrier protein, putative
[truncated: 3,730 more rows]

## Sheet: IT4-E-sele_rif
Table S8. rif genes expression of IT4 long-term cultivated parasites, parasites enriched for the binding to wild-type CHO-745 cells, and parasites enriched for the binding to E-selectin.
[truncated: 135 more rows]

[truncated: 3 more sheets: IT4-E-selec_stevor, IT4-E-selec_surf, IT4-Eselec-_pfmc-2tm]
