# Supplementary material for: Characterisation of Plasmodium falciparum populations selected on the human endothelial receptors P-selectin, E-selectin, CD9 and CD151
Source: Sci Rep. 2017 Jun 22;7:4069. doi: 10.1038/s41598-017-04241-3 (PMC5481354; doi:10.1038/s41598-017-04241-3)
Supplement: Supplementary file 10 — Table S9 [file 41598_2017_4241_MOESM10_ESM.xls]

## Sheet: IT4_whole
Table S9. Whole transcriptome profile of IT4 long-term cultivated parasites, parasites enriched for the binding to wild-type CHO-745 cells, and parasites enriched for the binding to CD151.
					Generalized lineal model using DEseq1
		Numbers represent the normalized reads count
	IT4_Ctrl_1	IT4_Ctrl_2	IT4_Ctrl_3	IT4_Ctrl_4	Average	IT4_Wild_1	IT4_Wild_2	IT4_Wild_3	Average	IT4_CD151_1	IT4_CD151_2	IT4_CD151_3	IT4_CD151_4	IT4_CD151_5	Average	X.Intercept.	choTRUE	recTRUE	deviance	converged	P-value	Padj	name
PFIT_0301200	0	0	0	0	0	0	0	0	0	103.695	0	0	0	0	20.739	-40.9029	2.89435	57.9196	11.3913	FALSE	7.81277e-07	0.00436812	alpha/beta hydrolase, putative
PFIT_0201300	0	0	0	0.329132	0.0822829	11.5458	40.7634	176.49	76.2662	49746.6	0	39.3698	21.2166	219.909	10005.4	-3.37651	9.63175	84.3993	47.2007	FALSE	4.32327e-06	0.0241671	knob-associated histidine-rich protein
PFIT_0621800	1701.24	1386.11	2191.33	2562.62	1960.32	845.728	665.802	826.619	779.383	2877.53	3015.49	2391.71	2588.42	887.217	2352.08	10.9373	-1.32289	1.58489	8.63666	TRUE	7.32761e-05	0.40954	transcription factor with AP2 domain(s), putative
PFIT_1134400	1869.22	2974.76	3127.87	2723.89	2673.94	736.043	1372.37	1188.6	1099	2753.67	2619.89	3067.06	2697.77	2572.17	2742.11	11.3848	-1.29667	1.33316	3.73847	TRUE	0.000152366	0.851421	conserved Plasmodium protein, unknown function
PFIT_1036500	412.753	492.233	367.723	238.785	377.874	1888.46	1467.48	1592.01	1649.32	582.323	1146.45	802.537	581.008	555.08	733.48	8.55967	2.13162	-1.17791	6.26733	TRUE	0.000726225	1	ADP/ATP transporter on adenylate translocase
PFIT_0311400	86.5916	31.6191	123.069	102.525	85.951	157.311	176.641	221.512	185.155	65.2893	68.6257	29.5273	40.8011	42.4651	49.3417	6.43164	1.10359	-1.92565	4.93813	TRUE	0.000775824	1	conserved Plasmodium protein, unknown function
PFIT_bin09600	1.73183	10.2548	8.15516	6.08894	6.55769	26.6996	122.29	140.471	96.487	6.24089	0	9.08533	9.79227	15.1661	8.05692	2.70879	3.86276	-3.50494	5.80253	TRUE	0.000846706	1	B_ITvar19 - erythrocyte membrane protein 1, PfEMP1, putative
PFIT_1413300	323.853	158.95	301.926	288.813	268.386	421.421	434.809	453.83	436.687	200.189	242.208	162.022	148.516	84.9302	167.573	8.06979	0.700701	-1.39059	5.20139	TRUE	0.0010145	1	nuclear transport factor 2, putative
PFIT_0616200	2144.01	3101.24	2470.46	2339.96	2513.92	1497.34	1888.7	1773.9	1719.98	3796.86	3306.14	4191.36	3486.05	3958.35	3747.75	11.2956	-0.55099	1.12755	1.45852	TRUE	0.00105187	1	conserved Plasmodium protein, unknown function
PFIT_0732300	23.6684	37.6011	25.7629	27.3179	28.5876	20.2051	0	14.4073	11.5375	140.66	64.5889	109.781	115.875	51.5648	96.494	4.83331	-0.954102	2.72216	3.7909	TRUE	0.00129615	1	Plasmodium exported protein (PHISTa), unknown function
PFIT_1021900	369.458	1008.39	516.555	438.403	583.202	316.787	394.046	343.974	351.603	680.257	561.116	1022.1	956.378	928.166	829.603	9.18604	-0.742947	1.2554	7.5291	TRUE	0.00142153	1	pre-mRNA splicing factor, putative
PFIT_0219400	1817.27	2113.35	3207.2	4770.27	2977.02	591.721	801.68	754.583	715.994	3319.19	1194.89	2320.54	2222.84	1822.97	2176.09	11.5399	-2.06117	1.60996	5.82377	TRUE	0.00151855	1	liver stage antigen 3
PFIT_1352200	1522.86	2074.04	1601.93	1760.85	1739.92	572.959	923.97	794.203	763.711	1715.29	1340.22	1786.02	1785.46	1659.17	1657.23	10.7646	-1.20321	1.13408	2.14259	TRUE	0.00157199	1	tryptophan-rich antigen, pseudogene
PFIT_1456600	318.08	104.258	369.021	336.702	282.015	319.674	543.512	459.233	440.806	192.508	193.767	149.908	161.572	169.86	173.523	8.14268	0.621957	-1.32821	6.55749	TRUE	0.00164674	1	hemolysin, putative
PFIT_1419800	12477.9	3135.42	3139.55	3307.12	5514.98	56111.8	47054.5	22145.8	41770.7	8423.76	8101.87	6479.35	7786.48	24544.8	11067.3	12.4291	2.92107	-1.91615	9.67323	TRUE	0.00186134	1	signal recognition particle RNA
PFIT_bin07000	49.6459	17.946	19.8319	29.6219	29.2614	131.333	584.275	664.537	460.048	31.2045	68.6257	46.1838	50.5934	95.5465	58.4308	4.87068	3.97004	-2.97824	3.19122	TRUE	0.00206252	1	stB_A4varICAM - erythrocyte membrane protein 1,, putative
PFIT_0107000	1696.62	2973.91	4651.59	4798.08	3530.05	405.545	951.145	1419.12	925.27	3416.65	1328.11	3260.12	1862.16	3338.06	2641.02	11.7856	-1.93444	1.51669	10.698	TRUE	0.00209607	1	conserved Plasmodium protein, unknown function
PFIT_1252500	193.965	263.208	239.094	251.292	236.89	1522.6	815.267	779.796	1039.22	358.131	581.3	518.621	378.634	300.289	427.395	7.88806	2.14128	-1.29339	3.81311	TRUE	0.00237671	1	conserved Plasmodium protein, unknown function
PFIT_1465100	481.449	593.072	640.365	584.867	574.938	144.322	217.405	230.517	197.415	635.611	464.233	464.109	456.972	321.522	468.489	9.16747	-1.56447	1.27068	2.92661	TRUE	0.00256005	1	YL1 nuclear protein, putative
PFIT_1118500	1713.94	993.866	1230.13	1105.55	1260.87	2535.74	2459.39	2512.27	2502.47	1529.02	1695.46	1172.76	822.55	1108.64	1265.69	10.3002	0.989334	-0.985253	4.79269	TRUE	0.00299732	1	GTP-binding nuclear protein ran/tc4
PFIT_1112800	45.0276	6.83657	32.9913	32.7486	29.401	80.0988	95.1145	91.8466	89.02	22.5632	24.2208	13.628	4.89613	19.7159	17.0048	4.8843	1.58402	-2.39593	4.70079	TRUE	0.00336311	1	conserved Plasmodium protein, unknown function
PFIT_0201100	0	0	0	0	0	0	0	9.00457	3.00152	1016.79	0	1.51422	1.63204	13.6495	206.716	-40.9029	42.5871	6.02595	4.03948	FALSE	0.00437124	1	knob associated heat shock protein 40 (KAHsp40)
PFIT_0501500	5558.03	9990.79	5914.53	9827.71	7822.76	2596.36	5231.3	5447.76	4425.14	8686.36	4129.65	10817.6	12113	11145.6	9378.44	12.9334	-0.824237	1.08629	10.4449	TRUE	0.00450604	1	interspersed repeat antigen
PFIT_1330200	1080.66	1926.2	1360.06	1397.16	1441.02	649.45	638.626	815.814	701.297	1957.24	1081.86	1411.25	1268.1	1360.4	1415.77	10.4926	-1.03317	1.00989	3.86069	TRUE	0.00499309	1	conserved Plasmodium protein, unknown function
PFIT_1024300	10918	16916.2	17574.7	18208.7	15904.4	7714.02	9987.02	10151.7	9284.27	17517.2	14528.5	19176.1	17763.2	18604.3	17517.8	13.9572	-0.777196	0.916662	2.74342	TRUE	0.00536468	1	conserved Plasmodium protein, unknown function
PFIT_0219600	350.985	329.01	799.761	902.479	595.559	1207.98	828.855	756.384	931.072	347.57	399.644	574.647	600.592	370.053	458.501	9.2204	0.648676	-1.02722	9.75176	TRUE	0.0054187	1	Plasmodium exported protein, unknown function
PFIT_1409100	1219.21	1316.04	1199.73	920.252	1163.81	3024.99	2880.61	3104.78	3003.46	1678.32	1784.27	1573.28	1607.56	1369.5	1602.59	10.1843	1.36887	-0.907426	1.10218	TRUE	0.00584668	1	histo-aspartic protease
PFIT_0610700	164.524	97.4211	212.961	203.733	169.66	351.425	380.458	486.247	406.043	104.655	80.7361	199.877	164.836	335.171	177.055	7.41023	1.25876	-1.19229	9.21571	TRUE	0.00623091	1	60S ribosomal protein L39, putative
PFIT_0707900	1346.79	595.636	1705.17	1548.4	1299	2002.47	2174.05	2406.02	2194.18	1696.56	1768.12	794.966	767.061	823.52	1170.05	10.3441	0.755347	-0.909521	13.1733	TRUE	0.00646196	1	chloroquine resistance transporter
PFIT_1458400	237.838	159.805	78.03	56.6107	133.071	432.245	285.344	410.608	376.066	134.899	177.619	210.477	150.148	153.178	165.264	7.04914	1.52444	-1.20634	8.11934	TRUE	0.00696546	1	thioredoxin 1
PFIT_0705400	690.424	1400.64	1589.33	1954.05	1408.61	623.472	421.221	484.446	509.713	769.07	871.95	1146.27	1509.64	1008.55	1061.09	10.4605	-1.45157	1.04277	7.3141	TRUE	0.00738609	1	conserved Plasmodium protein, unknown function
PFIT_bin00900	20.2047	9.40028	13.1595	12.3424	13.7767	678.314	3546.41	4403.23	2875.99	253.956	331.018	240.004	266.023	724.94	363.188	3.7847	7.70461	-2.98496	2.55713	TRUE	0.00758172	1	erythrocyte membrane protein 1, PfEMP1
PFIT_bin06200	4.04094	13.6731	8.71119	3.29132	7.42915	25.978	176.641	142.272	114.964	7.20103	8.07361	13.628	8.16022	39.4319	15.2989	2.87512	3.94085	-2.8734	5.09014	TRUE	0.00770402	1	B_ITvar54 - erythrocyte membrane protein 1, PfEMP1, putative
PFIT_1337100	146.051	53.838	158.84	217.556	144.071	155.868	203.817	282.743	214.143	89.7728	80.7361	68.8971	79.9702	100.096	83.8945	7.17532	0.568743	-1.3532	5.14472	TRUE	0.00784168	1	conserved Plasmodium protein, unknown function
PFIT_0833400	3483.87	1927.06	4840.83	5141.37	3848.28	531.827	1277.25	1555.99	1121.69	4458.88	1594.54	2808.12	2412.16	2114.16	2677.57	11.9102	-1.78379	1.26134	9.44825	TRUE	0.00796584	1	tryptophan/threonine-rich antigen
PFIT_1464000	4975.55	5147.08	5567.38	3277.33	4741.84	10526.1	9022.29	9768.16	9772.2	6126.64	7544.79	4599.45	4569.72	4545.28	5477.18	12.2112	1.04382	-0.836296	4.18949	TRUE	0.008114	1	glyceraldehyde-3-phosphate dehydrogenase
PFIT_1006400	1415.48	2242.39	1420.67	1135.34	1553.47	927.992	1413.13	1348.88	1230	1889.55	1590.5	2911.85	2072.7	3112.09	2315.34	10.6007	-0.343681	0.921016	6.82308	TRUE	0.00831209	1	RNA binding protein, putative
PFIT_1461900	1281.56	1035.74	1656.05	1570.29	1385.91	3075.51	2228.4	2731.99	2678.63	1493.01	1683.35	1515.74	1486.79	1187.51	1473.28	10.4371	0.953842	-0.866783	2.44822	TRUE	0.00862683	1	60S ribosomal protein L27, putative
PFIT_0625600	561.114	434.977	620.348	486.292	525.683	606.875	964.733	923.869	831.826	479.589	516.711	462.595	347.625	339.721	429.248	9.03854	0.651962	-0.946363	2.74742	TRUE	0.0105078	1	conserved protein, unknown function
PFIT_0800200	72.1597	163.223	147.164	140.046	130.648	272.769	339.695	286.345	299.603	101.775	141.288	107.51	99.5547	194.126	128.851	7.02971	1.18514	-1.21135	3.63932	TRUE	0.0106715	1	rifin, pseudogene
PFIT_1231500	15.0092	41.874	40.5904	27.3179	31.1979	59.1721	271.756	225.114	185.347	64.8093	56.5153	13.628	14.6884	81.897	46.3076	4.96285	2.54249	-1.97827	7.61253	TRUE	0.0113192	1	conserved Plasmodium protein, unknown function
PFIT_1026800	177.801	140.15	240.021	174.933	183.226	295.139	339.695	401.604	345.479	141.62	137.251	174.135	153.412	185.027	158.289	7.51934	0.913157	-1.12333	1.47014	TRUE	0.0119466	1	DNA-directed RNA polymerase II, putative
PFIT_0411500	27.7093	81.1842	63.2025	45.9139	54.5025	42.5751	176.641	239.522	152.913	28.8041	44.4049	52.9978	50.5934	53.0814	45.9763	5.76608	1.47161	-1.71809	5.34097	TRUE	0.0122226	1	BC_ITvar27 - erythrocyte membrane protein 1,, putative (VAR)
PFIT_1454900	409.867	1260.49	578.275	456.177	676.203	306.685	312.519	414.21	344.471	613.048	581.3	1022.1	830.711	778.021	765.036	9.39993	-0.964945	1.14582	6.74453	TRUE	0.0124037	1	co-chaperone p23
PFIT_1323400	99.869	258.935	122.883	147.78	157.367	55.5641	108.702	64.8329	76.3664	145.941	141.288	258.932	189.317	188.06	184.708	7.2949	-1.14929	1.38806	4.44018	TRUE	0.0125597	1	micro-fibrillar-associated protein, putative
PFIT_0936500	29126	66147.2	47966.6	38387	45406.7	19648	31632.4	38042.5	29774.3	58883.8	44162.6	49521.9	44740.9	63981.3	52258.1	15.4706	-0.609019	0.811814	7.68433	TRUE	0.0127355	1	ring-exported protein 1 (REX1)
PFIT_1420300	144.319	59.82	135.116	105.816	111.268	271.326	244.58	268.336	261.414	133.459	189.73	100.696	93.0265	50.0482	113.392	6.80075	1.23539	-1.22745	5.95416	TRUE	0.0127514	1	glutathione S-transferase (GST)
PFIT_bin00100	4.04094	2.56371	5.0043	6.2535	4.46561	493.582	2812.67	3783.72	2363.32	209.79	343.128	180.949	163.204	687.025	316.819	2.178	9.0281	-2.89918	3.01542	TRUE	0.0135437	1	stB_CS2var - erythrocyte membrane protein 1,, putative
PFIT_1012100	795.488	560.598	1098.54	1067.21	880.458	995.102	1521.83	1674.85	1397.26	884.286	1069.75	616.288	587.536	708.257	773.224	9.78318	0.661057	-0.852606	6.21797	TRUE	0.0138576	1	GMP synthetase
PFIT_0628800	400.631	182.878	431.482	413.883	357.218	640.791	679.389	846.429	722.203	433.022	589.373	335.4	248.071	304.839	382.141	8.48284	1.01603	-0.927868	7.04799	TRUE	0.0147677	1	sec14-like cytosolic factor or phosphatidylinositol/phosphatidylcholine transfer protein, putative
PFIT_0709100	445.658	445.231	161.25	153.211	301.338	139.271	81.5267	84.6429	101.814	201.149	278.54	296.787	306.824	175.927	251.845	8.23212	-1.51677	1.25904	7.23002	TRUE	0.0148337	1	conserved Plasmodium protein, unknown function
PFIT_0218100	518.972	609.309	588.839	673.239	597.59	296.582	380.458	351.178	342.739	736.425	601.484	605.689	579.376	778.021	660.199	9.22321	-0.816192	0.960753	1.10007	TRUE	0.0149733	1	pre-mRNA-processing protein 45, putative
PFIT_0809400	939.231	834.061	1096.13	1498.87	1092.07	492.139	434.809	486.247	471.065	993.742	827.545	899.448	866.616	843.236	886.117	10.0935	-1.20632	0.905044	2.05483	TRUE	0.0150299	1	DnaJ protein, putative
PFIT_1410600	636.16	707.585	953.968	1253.83	887.885	414.926	421.221	403.405	413.184	1058.55	783.14	713.955	716.468	638.493	782.122	9.79513	-1.10636	0.923464	3.84557	TRUE	0.0151315	1	conserved Plasmodium protein, unknown function
PFIT_1011300	4394.24	8062.88	6235.36	6870.62	6390.77	3598.67	3247.48	3585.62	3477.26	7281.2	5942.18	5595.05	5728.48	5879.9	6085.36	12.6417	-0.876831	0.80632	2.59422	TRUE	0.0152384	1	QF122 antigen
PFIT_0605900	2101.29	3408.03	2691.76	2741.83	2735.73	1662.59	1562.6	1710.87	1645.35	3433.93	3003.38	2536.32	2694.51	2942.23	2922.07	11.4176	-0.731714	0.826903	1.79216	TRUE	0.0153032	1	translation initiation factor IF-2, putative
PFIT_1428100	1857.68	2818.37	2917.88	3380.35	2743.57	1252.72	1440.31	1674.85	1455.96	2351.38	1941.7	2995.13	3164.53	2481.18	2586.78	11.422	-0.914357	0.830018	3.86765	TRUE	0.0153707	1	lipase, putative
PFIT_0521200	329.048	897.299	505.434	455.683	546.866	290.088	285.344	302.553	292.662	560.72	516.711	598.875	535.311	665.792	575.482	9.09361	-0.89765	0.97368	4.62916	TRUE	0.0154594	1	conserved Plasmodium protein, unknown function
PFIT_0805900	785.675	1057.96	877.235	884.541	901.353	350.703	516.336	515.061	460.7	1050.87	976.907	773.767	740.948	747.689	858.036	9.81571	-0.981689	0.910387	2.1662	TRUE	0.0158483	1	conserved Plasmodium protein, unknown function
PFIT_0820900	218.788	699.039	406.831	294.573	404.808	132.055	353.283	342.174	275.837	800.274	448.085	623.102	347.625	644.56	572.729	8.65937	-0.588778	1.09441	10.5461	TRUE	0.0161948	1	conserved protein, unknown function
PFIT_1228500	1078.93	1114.36	818.667	753.218	941.294	612.648	380.458	450.228	481.111	791.153	855.803	1043.3	1034.72	809.87	906.968	9.87787	-0.946783	0.89411	2.60518	TRUE	0.0164031	1	conserved Plasmodium protein, unknown function
PFIT_0711000	100.446	39.3103	29.8405	42.9517	53.1372	1215.19	2744.73	3844.95	2601.63	161.303	286.613	607.96	561.423	1731.97	669.854	5.7297	5.61514	-1.95672	7.57288	TRUE	0.016546	1	C_ITvar28 - erythrocyte membrane protein 1, PfEMP1, putative
PFIT_1017100	198.006	345.247	311.379	409.769	316.1	113.293	163.053	86.4439	120.93	290.922	177.619	296.787	316.617	186.543	253.698	8.30487	-1.45809	1.14666	4.24858	TRUE	0.0166563	1	conserved Plasmodium protein, unknown function
PFIT_0302200	249.384	454.632	316.568	261.989	320.643	330.498	516.336	387.196	411.343	214.591	286.613	135.523	135.46	248.724	204.182	8.32338	0.338602	-0.998331	5.0633	TRUE	0.0170086	1	erythrocyte membrane protein 1 (PfEMP1), pseudogene
PFIT_0623500	2982.79	4790.72	4772.81	5392.16	4484.62	2286.79	2432.21	2103.47	2274.16	3679.73	3935.88	3563.72	4395.1	4201.01	3955.09	12.1308	-0.98147	0.800003	2.4425	TRUE	0.0172823	1	SNF2 helicase, putative
PFIT_0910700	854.948	806.715	853.697	924.531	859.973	413.483	434.809	455.631	434.641	887.167	795.251	778.31	894.36	694.608	809.939	9.74831	-0.985198	0.89887	0.493486	TRUE	0.0176616	1	DNA repair protein REV1, putative
PFIT_0531500	358.489	279.445	359.198	396.11	348.31	399.773	529.924	516.862	482.186	186.747	185.693	305.873	288.872	271.473	247.732	8.44512	0.45982	-0.948461	2.28498	TRUE	0.0188377	1	methionine aminopeptidase 1a, putative
PFIT_1026500	669.642	1110.94	936.175	932.101	912.215	414.926	448.397	534.871	466.065	835.8	738.735	853.264	882.936	987.314	859.61	9.83309	-0.966407	0.881758	1.8044	TRUE	0.0188487	1	small subunit rRNA processing stabilizing factor, putative
PFIT_1139200	2776.13	3037.14	2641.71	2796.47	2812.86	1210.86	1875.11	1759.49	1615.16	2969.7	3528.17	2422	2382.78	2710.18	2802.57	11.4578	-0.80666	0.800724	2.27331	TRUE	0.0190031	1	protein phosphatase 2c
PFIT_0411400	40.4094	23.928	23.9094	28.799	29.2615	36.0806	67.9389	97.2493	67.0896	12.9619	12.1104	17.4135	22.8486	15.1661	16.1001	4.87037	1.1903	-2.04401	1.37781	TRUE	0.0192182	1	B_ITvar13 - erythrocyte membrane protein 1, PfEMP1, putative (IT4VAR13)
PFIT_1445500	304.225	164.932	178.487	227.43	218.769	338.436	407.634	480.844	408.971	141.14	193.767	190.792	213.798	285.123	204.924	7.77338	0.901299	-0.997975	3.3911	TRUE	0.0192295	1	apicoplast 1-acyl-sn-glycerol-3-phosphate acyltransferase, putative
PFIT_1123900	2005.46	2248.38	2884.52	3607.78	2686.53	1243.34	1222.9	1212.01	1226.08	2339.85	1715.64	1925.33	2126.55	2553.97	2132.27	11.3918	-1.13181	0.798861	3.10343	TRUE	0.0203594	1	conserved Plasmodium protein, unknown function
PFIT_bin02100	5.1955	11.964	12.9741	7.2409	9.34362	77.934	394.046	642.926	371.635	53.2876	56.5153	24.9847	22.8486	113.746	54.2764	3.22356	5.31262	-2.77582	3.2058	TRUE	0.0205058	1	B_ITvar29 - erythrocyte membrane protein 1, PfEMP1, putative
PFIT_0422100	99.869	39.3103	77.1033	125.564	85.4616	12.989	0	7.20365	6.73089	45.1265	28.2576	45.4266	29.3768	40.9485	37.8272	6.41983	-3.25211	2.08755	3.25936	TRUE	0.0205749	1	probable protein, unknown function
PFIT_1469900	233.797	586.236	306.745	326.334	363.278	197.721	244.58	216.11	219.47	348.05	371.386	491.365	501.038	429.201	428.208	8.50303	-0.742994	0.983156	4.21291	TRUE	0.0218779	1	U2 snRNP auxiliary factor, putative
PFIT_1402300	15953.1	19843.1	21616.7	22717.3	20032.6	10288.7	9946.26	12883.7	11039.6	24092.2	15311.6	17363.6	15816.1	19916.1	18499.9	14.2901	-0.859161	0.74444	2.7922	TRUE	0.0225772	1	early transcribed membrane protein 14.1
PFIT_0419300	97.5599	266.626	125.664	95.7773	146.407	10.1026	0	5.40274	5.16843	349.01	24.2208	27.256	17.9525	10.6163	85.8111	7.19318	-4.52656	3.76595	7.13457	TRUE	0.0226734	1	erythrocyte membrane protein 1, PfEMP1
Pf_M7661101000	303.648	153.823	8.89653	29.4573	123.956	19.4835	0	0	6.4945	75.3708	72.6625	105.996	91.3945	22.7492	73.6345	6.95187	-3.90533	3.15696	10.752	TRUE	0.0231056	1	unspecified product
PFIT_0307000	1448.97	1172.47	1446.61	1154.92	1305.74	2514.81	2065.34	1997.21	2192.46	1108.96	1311.96	1490.75	1357.86	1225.42	1298.99	10.3507	0.749371	-0.757064	1.25648	TRUE	0.0232345	1	40S ribosomal protein S12, putative
PFIT_1408300	691.001	1447.64	865.188	917.948	980.445	609.04	774.504	709.56	697.701	1138.24	871.95	1413.53	1364.39	1325.52	1222.73	9.9366	-0.498433	0.819329	4.39085	TRUE	0.0242286	1	pre-mRNA splicing factor, putative
PFIT_1312100	912.098	1393.81	1062.95	1306.65	1168.88	790.164	692.977	776.194	753.112	1312.99	1166.64	1428.67	1447.62	1257.27	1322.64	10.1908	-0.628723	0.807817	1.43035	TRUE	0.0244318	1	eukaryotic translation initation factor 4 gamma, putative
PFIT_1315300	685.806	483.687	537.314	582.234	572.26	377.403	298.931	298.952	325.095	664.895	714.514	560.262	646.29	453.467	607.886	9.16066	-0.804841	0.890346	1.77846	TRUE	0.0245587	1	inositol polyphosphate kinase, putative (IPK2)
PFIT_1320100	73.3142	134.168	96.7498	82.2829	96.6286	51.2344	27.1756	34.2174	37.5424	78.2512	72.6625	131.737	140.356	125.879	109.777	6.5923	-1.27654	1.46784	2.3559	TRUE	0.0247676	1	RNA-binding protein, putative
PFIT_0217200	2222.52	3337.95	2419.67	2405.62	2596.44	2083.29	2078.93	1516.37	1892.86	2315.85	1562.24	4376.86	4687.23	4865.29	3561.49	11.3422	-0.457651	0.91441	7.68911	TRUE	0.0261574	1	40S ribosomal protein S26e, putative
PFIT_1018200	1031.02	649.474	1026.81	1080.21	946.878	1736.2	1983.82	2119.68	1946.56	1276.02	1626.83	791.181	827.447	1267.89	1157.87	9.88768	1.03824	-0.751282	5.28335	TRUE	0.0261654	1	conserved Plasmodium protein, unknown function
PFIT_0605200	11.5456	0.854571	7.59912	6.58263	6.64547	15.1538	40.7634	37.8192	31.2455	1.44021	4.0368	3.02844	3.26409	4.54983	3.26388	2.74114	2.19032	-3.27579	2.07278	TRUE	0.026504	1	conserved Plasmodium protein, unknown function
PFIT_1242100	518.972	1580.1	759.171	902.973	940.304	224.421	271.756	340.373	278.85	495.431	613.594	558.748	736.052	523.231	585.411	9.8764	-1.75277	1.06876	4.56367	TRUE	0.0270344	1	Tetratricopeptide repeat protein, putative
PFIT_1037200.1	1350.83	1308.35	1674.22	2311.99	1661.34	840.677	815.267	961.688	872.544	1090.72	738.735	2024.51	1845.84	1907.9	1521.54	10.6986	-0.926168	0.800991	8.41948	TRUE	0.0273593	1	antigen UB05
PFIT_0311000	93.519	179.46	184.047	251.292	177.079	62.0586	13.5878	54.0274	43.2246	84.4921	56.5153	146.122	172.997	131.945	118.414	7.4698	-1.85262	1.28043	6.68407	TRUE	0.0274338	1	pre-mRNA splicing factor, putative
PFIT_0922000	528.786	997.284	959.528	1030.84	879.11	500.798	448.397	644.727	531.307	1261.14	871.95	874.463	773.589	935.749	943.378	9.78016	-0.71468	0.817576	4.23651	TRUE	0.0275211	1	conserved Plasmodium protein, unknown function
PFIT_1431500	681.187	768.259	1071.66	916.796	859.476	438.018	448.397	482.645	456.353	1393.64	395.607	844.936	917.209	611.194	832.517	9.74782	-0.912734	0.871615	7.5162	TRUE	0.0279265	1	acid phosphatase, putative
PFIT_1452400	2675.1	3788.31	3149.74	4532.64	3536.45	2288.23	2391.45	2238.54	2306.07	3593.31	2611.81	4225.43	4710.08	4064.52	3841.03	11.7881	-0.617856	0.737607	3.66781	TRUE	0.0281486	1	conserved Plasmodium protein, unknown function
PFIT_1421700	8441.53	16097.6	11073	14664.6	12569.2	5900.61	6780.31	7752.93	6811.28	16022.3	10390.7	9769	9154.14	10676.9	11202.6	13.6176	-0.883946	0.718064	5.37696	TRUE	0.0284007	1	surface protein, Pf113
PFIT_1118100	82.5507	16.2368	52.0818	44.9265	48.949	99.5823	149.466	109.856	119.635	52.3275	100.92	31.0415	24.4807	12.1329	44.1805	5.61653	1.25706	-1.45617	9.10739	TRUE	0.0289256	1	conserved Plasmodium protein, unknown function
PFIT_1437500	12567.9	21179.7	15919.4	18640.2	17076.8	11535.7	10761.5	12577.6	11624.9	16651.2	16732.6	18400.1	18290.3	25150	19044.8	14.0597	-0.554413	0.711811	3.08964	TRUE	0.0290319	1	translocon component PTEX150
PFIT_1349400	117.187	90.5845	183.306	180.858	142.984	216.483	258.168	226.915	233.855	133.939	84.7729	112.052	83.2343	133.462	109.492	7.16352	0.695011	-1.07437	2.62696	TRUE	0.0294222	1	small nuclear ribonucleoprotein E, putative
PFIT_1357900	1499.77	1086.16	1689.6	1413.62	1422.29	2910.98	2065.34	2530.28	2502.2	1463.25	1642.98	1834.48	1697.33	982.764	1524.16	10.4743	0.818763	-0.719479	3.77495	TRUE	0.0296527	1	40S ribosomal protein S13, putative
PFIT_0416900	662.715	1269.89	1241.07	1944.84	1279.63	513.787	557.099	392.599	487.829	731.145	569.189	1067.53	1328.48	928.166	924.902	10.3219	-1.40109	0.934012	6.91491	TRUE	0.0297548	1	conserved Plasmodium protein, unknown function
PFIT_1031500	1383.16	1536.52	2108.85	2420.43	1862.24	896.963	978.321	1166.99	1014.09	2028.29	1856.93	1493.78	1483.53	1707.7	1714.05	10.8633	-0.876103	0.75588	3.12161	TRUE	0.0304569	1	mRNA-decapping enzyme subunit 1, putative
PFIT_1454600	782.788	563.162	586.615	672.581	651.287	360.806	271.756	488.048	373.536	709.541	750.846	682.914	796.438	459.533	679.854	9.3472	-0.775095	0.836188	3.17262	TRUE	0.0305503	1	conserved Plasmodium protein, unknown function
PFIT_1205400	2288.33	2315.89	3010.74	3855.45	2867.6	1145.92	1277.25	1417.32	1280.16	2483.4	1865	1913.22	2265.28	2162.69	2137.92	11.4859	-1.16414	0.740771	2.72867	TRUE	0.030785	1	high mobility group protein B3, putative (HMGB3)
PFIT_0536600	41.564	172.623	88.9653	65.8263	92.2447	429.359	163.053	257.531	283.314	88.3326	177.619	142.337	130.564	174.41	142.653	6.52056	1.66398	-1.03732	8.40521	TRUE	0.0322584	1	rifin (RIF)
PFIT_1230500	293.834	606.745	388.111	479.709	442.1	209.267	230.992	298.952	246.404	457.986	435.975	483.794	492.877	414.035	456.933	8.78754	-0.836998	0.885985	2.69659	TRUE	0.0331334	1	conserved Plasmodium protein, unknown function
PFIT_0304300	848.021	1463.03	1193.8	1153.77	1164.66	743.259	706.565	958.086	802.637	1158.89	980.944	1620.22	1480.26	1584.86	1365.03	10.1855	-0.530233	0.760792	3.60501	TRUE	0.0331887	1	60S ribosomal protein L44, putative
PFIT_0910400	1021.2	1107.52	868.524	868.908	966.54	512.344	679.389	668.139	619.957	1120	1081.86	1000.14	1085.31	1008.55	1059.17	9.91627	-0.648663	0.781019	0.918735	TRUE	0.0332762	1	conserved Plasmodium protein, unknown function
PFIT_1406800	1211.13	1714.27	1605.08	1926.57	1614.26	828.41	774.504	1044.53	882.481	1558.78	1461.32	1489.99	1547.18	1395.28	1490.51	10.6568	-0.864891	0.749863	1.62658	TRUE	0.0333685	1	large subunit rRNA processing protein, putative
PFIT_0914800	1819.58	1261.35	2469.53	2355.6	1976.51	1951.96	2405.04	2694.17	2350.39	1609.19	1638.94	1248.48	1194.66	1533.29	1444.91	10.9492	0.248513	-0.701588	4.06126	TRUE	0.0337507	1	transporter, putative
PFIT_0403200	129.887	336.701	201.099	159.793	206.87	613.369	747.328	740.175	700.291	311.084	637.815	333.886	360.682	345.787	397.851	7.68903	1.75839	-0.82092	6.71542	TRUE	0.0345801	1	6-cysteine protein
PFIT_0628600	2104.18	1570.7	2747.92	3389.07	2452.97	1222.41	923.97	1012.11	1052.83	1394.6	1340.22	1978.33	2523.14	1539.36	1755.13	11.2608	-1.2139	0.731191	6.57894	TRUE	0.034584	1	SET domain protein, putative
PFIT_1359300	349.253	158.096	336.4	287.661	282.852	471.934	516.336	538.473	508.914	315.405	355.239	259.689	267.655	216.875	282.973	8.14569	0.844055	-0.848983	3.48328	TRUE	0.0352736	1	conserved protein, unknown function
PFIT_0520000	814.539	1505.75	1198.44	1177.47	1174.05	878.922	991.909	925.67	932.167	1286.58	1174.71	1976.82	1689.17	1659.17	1557.29	10.1971	-0.336355	0.745204	3.55356	TRUE	0.0355593	1	conserved protein, unknown function
PFIT_0833300	168.565	111.094	192.202	191.39	165.813	424.307	271.756	255.73	317.264	247.715	246.245	109.781	133.828	98.5797	167.23	7.37601	0.948743	-0.946813	6.04551	TRUE	0.0361057	1	conserved Plasmodium protein, unknown function
PFIT_1357200	281.134	593.072	510.068	509.99	473.566	203.494	353.283	329.567	295.448	456.545	480.38	589.032	496.142	596.028	523.625	8.88738	-0.708641	0.854352	3.9182	TRUE	0.0363131	1	small subunit rRNA processing factor, putative
PFIT_0602300	135.66	317.046	191.461	210.48	213.662	146.487	95.1145	82.842	108.148	193.948	213.951	247.575	272.551	204.742	226.553	7.73755	-0.948912	1.03526	3.30855	TRUE	0.0366213	1	trophozoite exported protein 1 (TEX1)
PFIT_0909500	252.27	385.411	474.482	540.434	413.149	259.78	176.641	279.142	238.521	378.774	250.282	580.704	574.48	439.817	444.811	8.69181	-0.759066	0.869398	5.999	TRUE	0.0368718	1	apoptosis-related protein, putative
PFIT_0937200	895.935	849.443	667.796	465.063	719.559	972.732	638.626	624.917	745.425	1337.47	718.551	1334.79	1679.37	1263.34	1266.7	9.48994	0.0627922	0.756477	6.69072	TRUE	0.0369942	1	Plasmodium exported protein (PHISTb), unknown function
PFIT_0703900	1556.92	2355.2	2324.41	2056.09	2073.15	752.64	1046.26	1006.71	935.204	1625.03	2018.4	1318.89	1397.03	1366.47	1545.16	11.0176	-1.15606	0.730509	2.88561	TRUE	0.0370113	1	methyltransferase, putative
PFIT_1143200	526.477	542.652	484.49	413.06	491.67	1252.72	570.687	750.981	858.128	461.346	427.901	773.01	594.064	303.322	511.929	8.94094	0.822897	-0.760986	6.89139	TRUE	0.0372309	1	60S ribosomal protein L28, putative
PFIT_0421800	567.464	749.459	812.921	899.352	757.299	376.681	489.16	459.233	441.691	823.798	795.251	689.728	740.948	746.173	759.179	9.56516	-0.789853	0.792682	1.41013	TRUE	0.0375352	1	conserved Plasmodium protein, unknown function
PFIT_0206000	525.323	471.723	600.516	634.73	558.073	596.772	1019.08	788.8	801.552	526.635	351.202	419.439	393.323	630.91	464.302	9.125	0.505616	-0.768326	3.35773	TRUE	0.037613	1	adenylosuccinate lyase
PFIT_1409700	4026.51	2983.31	4742.78	4467.47	4055.02	2398.64	2323.51	2339.39	2353.84	3329.76	3871.3	4122.47	4496.28	3234.93	3810.95	11.9857	-0.784501	0.69467	2.10055	TRUE	0.0380501	1	conserved Plasmodium protein, unknown function
PFIT_0323800	361.376	552.907	423.883	458.48	449.162	217.927	230.992	232.318	227.079	421.02	375.423	444.424	417.803	412.518	414.238	8.81064	-0.986675	0.871824	0.797149	TRUE	0.0383408	1	U4/U6.U5 tri-snRNP-associated protein 1, putative
PFIT_1356200	13782.5	16526.5	12944.6	9875.93	13282.4	24875.4	22148.1	22302.5	23108.7	16560	15117.8	14574.4	13609.6	13837.6	14739.9	13.6972	0.799103	-0.648827	1.83433	TRUE	0.0383574	1	elongation factor 1-alpha
PFIT_1024500	1876.15	1438.24	1588.96	1935.62	1709.74	570.073	856.031	1132.77	852.959	1796.9	1707.57	1039.51	1044.51	1474.15	1412.53	10.7397	-1.0056	0.729161	5.38943	TRUE	0.0389364	1	formin 2, putative
PFIT_1403700	1004.46	2055.24	836.46	870.389	1191.64	1231.07	883.206	1010.31	1041.53	1480.05	1869.04	1798.14	1937.24	1575.76	1732.05	10.2175	-0.184796	0.725049	6.71129	TRUE	0.0389487	1	conserved Plasmodium protein, unknown function
PFIT_1452300	8906.24	12591.2	9475.74	7852.42	9706.41	18896.1	20354.5	20449.4	19900	13739.1	16405.6	12149.4	10012.6	11245.7	12710.5	13.2447	1.03574	-0.64683	3.00137	TRUE	0.0392605	1	elongation factor 2
PFIT_1360200	785.097	1021.21	1015.5	1127.11	987.231	567.186	502.748	659.134	576.356	1071.99	916.355	850.992	987.387	1073.76	980.098	9.94744	-0.767014	0.756766	1.28564	TRUE	0.0393066	1	conserved Plasmodium protein, unknown function
PFIT_0508700	715.824	826.37	949.52	1029.69	880.351	542.652	570.687	601.505	571.615	1052.79	976.907	875.977	830.711	1099.54	967.186	9.78237	-0.623771	0.759085	1.22287	TRUE	0.0400052	1	Pre-mRNA-processing ATP-dependent RNA helicase prp5, putative
PFIT_1314700	122.96	129.895	133.633	153.375	134.966	269.883	298.931	315.16	294.658	156.982	157.435	130.223	128.932	185.027	151.72	7.07733	1.1235	-0.956942	0.669972	TRUE	0.0404796	1	conserved Plasmodium protein, unknown function
PFIT_1420600	191.079	293.972	253.181	323.207	265.36	129.89	135.878	172.888	146.219	355.731	306.797	244.547	244.807	271.473	284.671	8.05216	-0.851081	0.95199	1.81261	TRUE	0.0405888	1	conserved Plasmodium protein, unknown function
PFIT_0627500	416.794	493.087	437.598	456.67	451.038	392.556	217.405	432.219	347.393	715.302	577.263	623.102	546.735	661.242	624.729	8.8169	-0.336959	0.808405	2.07142	TRUE	0.0406237	1	conserved Plasmodium protein, unknown function
PFIT_1121900	1342.17	1522.85	1848.63	2492.84	1801.62	467.604	815.267	886.049	722.974	1560.7	1150.49	1031.18	1070.62	1123.81	1187.36	10.8155	-1.32882	0.727607	5.36567	TRUE	0.0411554	1	conserved Plasmodium protein, unknown function
PFIT_1238000	373.499	726.385	533.421	606.425	559.933	243.905	298.931	329.567	290.801	554.959	415.791	489.094	528.782	565.696	510.864	9.12878	-0.950637	0.820839	2.55642	TRUE	0.0418388	1	cell cycle control protein, putative
PFIT_0903300	99.869	50.4197	122.883	107.461	95.1584	260.502	230.992	250.327	247.274	142.58	185.693	89.3391	93.0265	110.713	124.27	6.57736	1.37904	-1.01133	3.59768	TRUE	0.0420411	1	retrieval receptor for endoplasmic reticulum membrane proteins, putative
PFIT_1300900	4375.19	10846.2	3686.5	2845.34	5438.31	3973.19	3437.71	3450.55	3620.48	5733.94	5276.1	6855.64	9947.31	7402.58	7043.11	12.4087	-0.586271	0.95962	7.46355	TRUE	0.0422852	1	Plasmodium exported protein (hyp8), unknown function
PFIT_1140000	1445.5	3689.18	1555.97	1137.31	1956.99	2571.1	2146.87	2204.32	2307.43	2493.48	3782.49	3958.93	4652.96	3655.03	3708.58	10.9335	0.240566	0.682317	11.3967	TRUE	0.0429533	1	transcription factor with AP2 domain(s)
PFIT_0422900	1708.16	6005.92	3365.48	2582.86	3415.61	3236.43	4334.5	5337.91	4302.95	5344.6	6261.08	7170.6	6410.67	9961.1	7029.61	11.7376	0.333123	0.708519	11.4402	TRUE	0.0430795	1	serine/threonine protein kinase, FIKK family
PFIT_1468700	23.6684	215.352	47.8189	64.3452	87.7961	36.8022	27.1756	50.4256	38.1344	216.991	92.8465	109.024	137.092	62.181	123.627	6.45017	-1.14314	1.649	7.57217	TRUE	0.043167	1	conserved Plasmodium protein, unknown function
PFIT_1408900	2068.39	850.298	2933.82	2969.1	2205.4	2053.71	2527.33	2517.68	2366.24	1935.64	1877.11	1143.24	1194.66	1076.79	1445.49	11.1075	0.0992689	-0.710312	10.7866	TRUE	0.0437195	1	plasmepsin I
PFIT_0702300	41.564	185.442	120.659	93.3088	110.243	283.593	475.573	333.169	364.112	201.629	226.061	88.582	71.81	338.204	185.257	6.78109	1.70367	-0.95722	13.6953	TRUE	0.0438278	1	conserved Plasmodium protein, unknown function
PFIT_1434200	91.7871	44.4377	58.1982	50.028	61.1127	158.754	258.168	214.309	210.41	48.967	48.4417	125.68	112.611	148.628	96.8656	5.93291	1.76049	-1.08621	5.61257	TRUE	0.0439083	1	ribosome biogenesis protein, NOP10-like
PFIT_1233800	876.307	1266.47	1236.62	1424.32	1200.93	710.787	611.45	605.107	642.448	1039.35	888.097	1056.93	1222.4	1132.91	1067.94	10.2301	-0.898446	0.729815	1.79809	TRUE	0.0439637	1	conserved Plasmodium protein, unknown function
PFIT_1002300	222.252	160.659	109.353	109.107	150.343	74.3259	95.1145	88.2448	85.8951	168.024	169.546	243.033	192.581	124.362	179.509	7.22944	-0.830911	1.09178	2.87104	TRUE	0.0440967	1	conserved Plasmodium protein, unknown function
PFIT_0531100	411.599	330.719	520.077	512.952	443.837	554.919	856.031	734.773	715.241	435.902	544.969	350.542	349.258	418.585	419.851	8.79518	0.674461	-0.760107	2.80411	TRUE	0.0441054	1	transmembrane emp24 domain-containing protein, putative
PFIT_0609100	181.265	364.047	250.586	261.001	264.225	81.5421	149.466	99.0502	110.019	228.513	185.693	197.606	239.911	189.576	208.26	8.04465	-1.34339	1.00325	2.43675	TRUE	0.0442729	1	conserved Plasmodium protein, unknown function
PFIT_0701800	79.087	135.877	130.668	146.793	123.106	77.2124	40.7634	54.0274	57.3344	118.577	84.7729	155.965	195.845	125.879	136.208	6.94463	-1.02808	1.17968	2.82788	TRUE	0.0446234	1	centrin, putative
PFIT_0817700	284.021	277.736	288.396	247.672	274.456	450.285	489.16	518.663	486.036	312.045	440.012	214.262	184.421	238.108	277.77	8.10022	0.823687	-0.815942	3.37919	TRUE	0.0446903	1	Fe-superoxide dismutase
PFIT_1142800	3318.19	3723.37	5021.35	5982.79	4511.42	1403.53	2119.7	2422.23	1981.82	3549.63	3342.47	2705.16	3055.19	3128.77	3156.24	12.1396	-1.18975	0.674071	4.34528	TRUE	0.044748	1	conserved Plasmodium protein, unknown function
PFIT_1474300	520.704	435.831	251.142	249.482	364.29	438.018	326.107	261.132	341.752	969.259	363.312	766.953	682.195	401.902	636.724	8.50706	-0.083526	0.895849	7.68614	TRUE	0.0448799	1	DnaJ protein, putative
PFIT_1445700	730.833	444.377	728.589	913.505	704.326	292.253	339.695	444.826	358.924	814.196	750.846	576.918	543.471	404.935	618.073	9.4611	-0.970225	0.779891	5.29974	TRUE	0.0449297	1	eukaryotic initiation factor 2alpha kinase 1
PFIT_1205800	1096.25	1951.84	1886.07	2091.3	1756.36	1329.21	1603.36	1366.89	1433.15	1736.41	1647.02	2799.04	2545.99	2776.91	2301.07	10.7785	-0.29827	0.688586	5.2215	TRUE	0.0453823	1	eukaryotic translation initiation factor 3 subunit 8, putative
PFIT_1405900	2051.64	2050.12	2237.85	2827.73	2291.84	1429.51	1358.78	1395.71	1394.67	2529.96	1969.96	2114.61	2116.76	2478.14	2241.89	11.1625	-0.715686	0.684228	1.22391	TRUE	0.0458349	1	conserved Plasmodium protein, unknown function
PFIT_1126400	123.537	70.9294	158.47	135.109	122.011	185.454	203.817	228.716	205.996	94.0935	96.8833	98.4244	101.187	116.779	101.473	6.93444	0.751918	-1.02139	1.6652	TRUE	0.0458824	1	small nuclear ribonucleoprotein D1, putative
PFIT_1004000	234.952	773.387	161.806	140.704	327.712	339.879	135.878	133.268	203.008	289.481	395.607	604.931	572.848	599.061	492.386	8.35341	-0.657479	1.24811	9.71232	TRUE	0.0459194	1	RNA binding protein, putative
PFIT_0721600	905.748	1378.42	1333.37	1278.02	1223.89	635.739	692.977	869.841	732.853	1490.61	1122.23	1177.31	1189.76	1044.94	1204.97	10.2573	-0.737339	0.715708	2.1746	TRUE	0.0461933	1	conserved Plasmodium protein, unknown function
PFIT_0918200	325.585	248.68	306.189	256.394	284.212	352.146	516.336	482.645	450.376	259.717	217.987	284.674	226.854	272.99	252.444	8.15103	0.651183	-0.818931	1.20967	TRUE	0.0465676	1	cytochrome b5-like heme/steroid binding protein, putative
PFIT_1323100	292.68	332.428	444.641	456.177	381.481	202.051	217.405	295.35	238.269	535.277	347.165	456.538	437.388	353.37	425.948	8.57669	-0.671367	0.832859	2.49843	TRUE	0.0481296	1	conserved Plasmodium protein, unknown function
PFIT_0623400	38.6776	15.3823	14.0862	18.5959	21.6855	23.8132	95.1145	66.6338	61.8538	24.0034	24.2208	10.5996	8.16022	16.6827	16.7334	4.43587	1.44563	-1.83231	3.27846	TRUE	0.0482088	1	anaphase promoting complex subunit, putative
PFIT_1346400	2250.23	2212.48	2736.8	2189.71	2347.31	4409.04	2296.34	2333.98	3013.12	2069.1	1897.3	2220.61	2206.52	1281.54	1935.01	11.1969	0.365407	-0.643825	5.26624	TRUE	0.0484116	1	nucleoside transporter 1
PFIT_1015800	1580.59	4250.64	1513.34	2019.39	2340.99	1930.31	747.328	671.741	1116.46	3182.38	605.521	2354.61	3097.62	3115.12	2471.05	11.1927	-1.06083	1.13998	10.7474	TRUE	0.0486697	1	glycophorin binding protein
PFIT_1421600	105.642	112.803	58.0128	42.6226	79.7701	254.007	135.878	117.059	168.981	83.0519	64.5889	93.1246	84.8663	75.8305	80.2924	6.31085	1.1155	-1.0916	3.85944	TRUE	0.0489854	1	pantothenate kinase, putative (PANK)
PFIT_0936600	607.296	417.885	944.701	664.023	658.476	1493.01	1073.44	945.48	1170.64	983.661	1138.38	551.934	492.877	424.651	718.3	9.36425	0.833032	-0.712811	10.1748	TRUE	0.0492506	1	ring-exported protein 2
PFIT_1243400	1.15456	0	1.6681	0.987395	0.952513	5.77289	27.1756	1.80091	11.5831	0.480069	0	0	0	0	0.0960137	-0.0359991	3.452	-6.15041	2.23489	TRUE	0.0493408	1	conserved Plasmodium protein, unknown function
PFIT_1469300	293.834	551.198	311.008	197.973	338.503	401.216	285.344	352.979	346.513	373.013	435.975	789.666	838.871	586.928	604.891	8.39996	0.0565256	0.785741	8.3147	TRUE	0.050268	1	conserved protein, unknown function
PFIT_0111000	387.93	556.326	881.498	1551.03	844.197	6013.19	2568.09	1320.07	3300.45	636.571	383.496	1020.59	2123.29	1085.89	1049.97	9.72173	1.96748	-1.65265	5.69311	TRUE	0.0503074	1	28S ribosomal RNA
PFIT_0900150	14.4319	35.0374	44.112	31.2675	31.2122	57.0073	135.878	108.055	100.313	38.8856	60.5521	23.4704	24.4807	36.3987	36.7575	4.96734	1.6373	-1.43154	3.31974	TRUE	0.0506599	1	rifin (RIF)
PFIT_1341300	676.569	1300.66	881.498	743.179	900.476	1030.46	1793.59	1827.93	1550.66	949.576	1336.18	667.772	600.592	1308.84	972.591	9.81378	0.778692	-0.669937	9.23056	TRUE	0.0510991	1	aconitate hydratase
PFIT_0910000	199.738	125.622	161.806	132.146	154.828	240.297	339.695	297.151	292.381	139.7	88.8097	145.365	171.365	224.458	153.94	7.27463	0.900775	-0.90125	3.15213	TRUE	0.0521104	1	small nuclear ribonucleoprotein Sm D3, putative
PFIT_1214300	24.2457	10.2548	17.237	7.07633	14.7035	40.4102	108.702	43.2219	64.1115	20.1629	20.184	21.1991	4.89613	18.1993	16.9283	3.87588	2.04787	-1.84057	3.26249	TRUE	0.0522044	1	conserved Plasmodium protein, unknown function
PFIT_0704400	8116.52	8169.7	10894.7	12844.4	10006.3	3750.21	6005.8	4993.93	4916.65	6758.89	7492.31	7808.84	8201.02	7889.41	7630.09	13.2887	-1.02824	0.636994	3.09422	TRUE	0.0522892	1	inositol-phosphate phosphatase, putative
PFIT_bin02300	78.5097	317.046	181.452	166.705	185.928	754.084	326.107	259.332	446.507	125.778	181.656	255.903	202.374	277.54	208.65	7.53702	1.27872	-1.11047	6.45111	TRUE	0.0526021	1	rifin (RIF)
PFIT_0703500	5059.26	6539.18	6893.89	6752.63	6311.24	4020.1	3926.87	3744.1	3897.02	4367.66	5768.59	6614.12	7133.67	6447.11	6066.23	12.6237	-0.695656	0.638439	2.15647	TRUE	0.052981	1	ubiquitin transferase, putative
PFIT_1009800	571.505	123.058	547.508	694.139	484.052	207.102	434.809	322.364	321.425	209.31	197.803	113.567	119.139	128.912	153.746	8.92029	-0.616585	-1.04266	7.89381	TRUE	0.0531943	1	succinate dehydrogenase subunit 4, putative
PFIT_1136400	65.2324	82.0388	130.112	137.906	103.822	65.6666	27.1756	61.2311	51.3578	79.6914	24.2208	202.149	174.629	139.528	124.044	6.70165	-0.907993	1.17687	9.31755	TRUE	0.0532837	1	conserved Plasmodium protein, unknown function
PFIT_1111800	140.278	59.82	116.952	132.64	112.423	207.102	326.107	259.332	264.18	126.738	149.362	109.024	150.148	144.078	135.87	6.81616	1.20561	-0.940386	2.74276	TRUE	0.0533227	1	tRNA m5C-methyltransferase, putative
PFIT_0922800	386.199	552.907	343.999	375.046	414.538	234.524	258.168	226.915	239.869	666.815	282.576	383.855	381.898	363.987	415.826	8.69412	-0.798465	0.810808	4.02626	TRUE	0.0541055	1	pre-mRNA splicing factor, putative
PFIT_1424700	2948.16	5487.2	4531.3	4316.4	4320.76	3341.06	2568.09	3220.03	3043.06	5043.6	4460.67	4491.18	4701.92	5024.53	4744.38	12.077	-0.502559	0.637655	2.60479	TRUE	0.0548094	1	conserved Plasmodium protein, unknown function
PFIT_0729200	4170.83	3335.39	4497.2	4421.56	4106.24	3312.92	3043.66	3164.21	3173.6	6967.72	4581.77	5158.95	4790.05	3093.89	4918.48	12.0037	-0.370985	0.631665	4.11595	TRUE	0.0570709	1	transcription factor with AP2 domain(s) (AP2-L)
PFIT_0531300	342.326	205.952	379.956	269.723	299.489	349.981	557.099	520.464	475.848	266.438	205.877	305.873	301.928	295.739	275.171	8.2276	0.65215	-0.771083	2.92586	TRUE	0.0577374	1	ubiquitin-conjugating enzyme E2 N, putative
PFIT_1108100	3853.9	5733.32	5956.97	7065.96	5652.54	3478.89	3233.89	2868.86	3193.88	4137.71	3980.29	4990.87	5614.23	5922.37	4929.09	12.4648	-0.823745	0.626279	3.52147	TRUE	0.0585798	1	polyadenylate-binding protein-interacting protein 1, putative
PFIT_0707400	419.103	649.474	474.482	442.024	496.271	332.663	461.985	378.192	390.946	746.027	645.889	663.229	590.8	577.829	644.755	8.95412	-0.362943	0.74211	1.69637	TRUE	0.0593004	1	heat shock protein 86 family protein
PFIT_0701300	1190.35	9108.87	1713.14	1538.2	3387.64	2709.65	1915.88	1871.15	2165.56	2999.47	1860.97	8848.35	12142.4	9503.08	7070.86	11.7259	-0.64483	1.70667	8.45466	TRUE	0.0593122	1	conserved Plasmodium protein, unknown function
PFIT_1037200.2	786.829	932.337	1060.91	1466.61	1061.67	565.022	489.16	650.13	568.104	715.302	407.717	1474.09	1331.75	943.332	974.439	10.0526	-0.893844	0.772859	8.61398	TRUE	0.0599461	1	antigen UB05
PFIT_0527900	53.1095	71.7839	154.392	148.768	107.013	111.128	339.695	178.29	209.704	121.457	149.362	59.0546	66.9138	94.0299	98.1635	6.74706	0.902477	-1.04569	7.4042	TRUE	0.0602421	1	conserved Plasmodium membrane protein, unknown function
PFIT_1224600	83.128	46.1468	48.1896	47.0658	56.1325	139.271	190.229	156.679	162.06	58.5684	76.6993	77.9824	57.1216	104.646	75.0036	5.80913	1.51198	-1.09511	1.85561	TRUE	0.0605871	1	splicing factor 3b subunit, putative
PFIT_1427100	1095.67	2000.55	1262.01	1220.42	1394.66	1213.75	896.794	986.901	1032.48	1625.51	1453.25	1823.12	1610.83	1660.69	1634.68	10.4452	-0.426026	0.656256	2.91033	TRUE	0.0607559	1	basic transcription factor 3b, putative
PFIT_0416000	2809.61	4133.56	3227.22	3224.01	3348.6	3115.2	2500.15	2636.54	2750.63	3644.2	3725.97	4261.78	4868.39	4727.28	4245.52	11.7092	-0.281522	0.624117	1.84926	TRUE	0.061219	1	conserved Plasmodium protein, unknown function
PFIT_0513400	1047.18	540.089	631.283	556.562	693.779	1897.84	923.97	1044.53	1288.78	716.262	532.858	1056.17	936.794	774.988	803.414	9.4381	0.904574	-0.690005	6.99681	TRUE	0.0617696	1	purine nucleoside phosphorylase (PNP)
PFIT_0712000	1557.49	1984.31	2038.6	1844.95	1856.34	1842.99	1222.9	1447.93	1504.61	2312.97	2280.79	2272.85	2735.31	2150.55	2350.49	10.8583	-0.295681	0.636168	1.60068	TRUE	0.0627877	1	conserved Plasmodium protein, unknown function
PFIT_1333100	244.188	299.954	282.28	252.279	269.675	128.447	108.702	163.883	133.677	265.958	165.509	264.232	244.807	306.355	249.372	8.07477	-0.981621	0.875064	1.64279	TRUE	0.0628996	1	conserved Plasmodium protein, unknown function
PFIT_0418600	1574.24	1835.62	2238.59	2800.42	2112.22	972.732	1114.2	1015.72	1034.22	1529.98	1731.79	1599.02	1762.61	1434.71	1611.62	11.0449	-1.0347	0.643682	2.24138	TRUE	0.0640532	1	zinc finger protein, putative
PFIT_1010700.2	1.15456	0.854571	0.926722	1.48109	1.10424	7.93772	54.3512	12.6064	24.9651	2.40034	8.07361	0.757111	0	1.51661	2.54953	0.15831	4.37243	-3.38383	3.11334	TRUE	0.0644045	1	conserved Plasmodium protein, unknown function
PFIT_1469000	599.791	151.259	183.491	333.081	316.906	64.2234	0	27.0137	30.4124	208.35	64.5889	98.4244	122.403	57.6312	110.28	8.30791	-3.18607	1.67088	7.64485	TRUE	0.0650077	1	rab GTPase activator, putative
PFIT_0906500	144.897	172.623	205.547	211.303	183.592	114.736	67.9389	117.059	99.9115	233.313	222.024	143.851	164.836	236.591	200.123	7.52161	-0.81721	0.938351	2.00788	TRUE	0.0651457	1	Maf-like protein, putative
PFIT_1307500	208.397	179.46	225.564	171.478	196.225	589.556	271.756	372.789	411.367	185.307	193.767	280.131	373.738	192.61	245.11	7.61671	1.09624	-0.773579	4.52191	TRUE	0.0658503	1	40S ribosomal protein S27, putative
PFIT_1311100	1197.85	927.209	1176.38	901.492	1050.73	1887.73	2160.46	2004.42	2017.54	1341.79	1703.53	1223.49	1162.02	1135.94	1313.35	10.0372	0.939113	-0.618917	1.83614	TRUE	0.0658748	1	vacuolar ATP synthase subunit a
PFIT_0924600	223.984	137.586	144.939	119.639	156.537	302.355	217.405	246.725	255.495	111.856	274.503	112.809	127.299	94.0299	144.1	7.28925	0.72396	-0.867666	5.29962	TRUE	0.0664819	1	conserved Plasmodium membrane protein, unknown function
PFIT_0816200	808.766	1158.8	925.054	824.969	929.397	935.208	991.909	796.004	907.707	1288.02	1001.13	1949.56	1436.2	1431.68	1421.32	9.85973	-0.0384556	0.653487	3.16744	TRUE	0.0668095	1	conserved Plasmodium protein, unknown function
PFIT_1246800	254.002	399.085	321.017	250.469	306.143	178.96	217.405	255.73	217.365	391.736	448.085	336.157	295.4	414.035	377.083	8.25696	-0.496048	0.795429	2.13625	TRUE	0.0672344	1	pre-mRNA-splicing factor, putative
PFIT_1118200	225.138	70.9294	114.914	160.945	142.982	117.623	176.641	131.467	141.91	60.0086	76.6993	81.0108	62.0177	65.2143	68.9901	7.1608	-0.0459509	-1.01027	3.26963	TRUE	0.0672345	1	conserved Plasmodium protein, unknown function
PFIT_1442700	228.025	216.206	121.957	132.805	174.748	142.879	67.9389	122.462	111.093	135.379	145.325	289.973	293.768	232.041	219.297	7.44611	-0.577655	0.912317	5.23945	TRUE	0.0674853	1	conserved Plasmodium protein, unknown function
PFIT_1475600	1123.96	1351.08	1351.16	1325.25	1287.86	1058.6	923.97	974.294	985.622	1672.56	1824.64	1402.17	1403.56	1415	1543.58	10.3308	-0.382379	0.642877	0.893079	TRUE	0.0675631	1	splicing factor 3A subunit 1, putative
PFIT_0317400	98.1372	94.8574	123.069	108.778	106.21	145.765	258.168	167.485	190.473	99.8543	113.031	99.1815	94.6586	66.7309	94.6912	6.73221	0.800432	-0.971678	1.41065	TRUE	0.0677339	1	conserved Plasmodium protein, unknown function
PFIT_0620900	19.6274	15.3823	19.2758	12.3424	16.657	17.3187	67.9389	50.4256	45.2277	14.4021	20.184	9.84244	3.26409	9.09967	11.3585	4.05748	1.37481	-1.95984	2.41643	TRUE	0.0678078	1	conserved Plasmodium protein, unknown function
PFIT_1235000	1149.94	1431.41	1617.5	1939.74	1534.65	624.194	910.382	945.48	826.685	1378.76	1485.54	1145.51	1111.42	1322.48	1288.74	10.584	-0.900373	0.647301	2.8841	TRUE	0.0679818	1	CCR4-NOT transcription complex subunit 4, putative
PFIT_1442300	536.868	951.137	521.374	1006.32	753.925	384.619	557.099	466.437	469.385	637.531	343.128	1236.36	1090.21	749.206	811.287	9.55811	-0.697441	0.806836	8.40055	TRUE	0.0683941	1	conserved Plasmodium protein, unknown function
PFIT_1217200	606.719	262.353	468.365	446.303	445.935	718.003	856.031	767.189	780.408	585.684	532.858	397.483	456.972	458.017	486.203	8.80156	0.800861	-0.677715	3.61687	TRUE	0.0686401	1	conserved Plasmodium protein, unknown function
PFIT_0415900	433.535	996.43	651.857	733.635	703.864	514.509	339.695	468.238	440.814	618.328	625.705	720.012	959.642	688.541	722.446	9.45861	-0.652328	0.690922	4.66738	TRUE	0.0686493	1	LETM1-like protein, putative
PFIT_0805400	275.361	105.967	116.396	246.191	185.979	24.5348	0	25.2128	16.5825	38.4055	36.3312	70.4113	66.9138	37.9153	49.9954	7.5396	-3.16571	1.27986	6.00225	TRUE	0.0701405	1	adenylyl cyclase beta (ACbeta)
PFIT_1468000	841.093	951.137	875.197	900.669	892.024	794.494	679.389	605.107	692.997	1166.09	1166.64	1153.08	1021.66	966.081	1094.71	9.80086	-0.361826	0.65719	0.687161	TRUE	0.0705795	1	rhoptry protein, putative
PFIT_1120800	365.417	928.064	555.477	694.962	635.98	320.395	353.283	370.988	348.222	580.883	520.748	536.791	685.459	517.164	568.209	9.31221	-0.870912	0.709631	4.11829	TRUE	0.0707754	1	conserved Plasmodium protein, unknown function
PFIT_1406900	448.545	608.454	823.3	1100.62	745.229	341.322	461.985	432.219	411.842	680.737	613.594	642.03	633.233	727.973	659.514	9.54271	-0.870551	0.69378	4.24233	TRUE	0.0709159	1	RNA binding protein, putative
PFIT_0322200	628.655	990.448	919.679	974.888	878.418	647.285	597.863	776.194	673.781	1147.36	1061.68	1009.99	1011.87	1108.64	1067.91	9.77887	-0.375464	0.657304	1.58738	TRUE	0.070966	1	RNA triphosphatase
PFIT_0403000	96.9826	174.332	202.952	274.825	187.273	99.5823	54.3512	122.462	92.1319	118.097	125.141	220.319	218.694	241.141	184.678	7.55132	-0.947463	0.928803	5.75475	TRUE	0.0711086	1	conserved Plasmodium protein, unknown function
PFIT_1452000	17.8956	17.946	25.3922	17.9377	19.7929	33.1941	67.9389	55.8283	52.3205	15.8423	20.184	10.5996	8.16022	21.2326	15.2037	4.30912	1.36078	-1.76197	1.1363	TRUE	0.0714249	1	conserved Plasmodium protein, unknown function
PFIT_0104200	205.511	137.586	93.0429	98.7395	133.72	34.6373	40.7634	23.4119	32.9375	74.4106	121.104	57.5404	58.7536	60.6644	74.4946	7.061	-2.08496	1.22372	2.96773	TRUE	0.071933	1	asparagine-rich antigen Pfa35-2
PFIT_1219000	35.2139	85.4571	27.6163	20.077	42.0911	10.1026	0	12.6064	7.56965	18.2426	44.4049	39.3698	47.3293	24.2658	34.7225	5.38756	-2.14636	1.86393	3.96542	TRUE	0.0720058	1	erythrocyte membrane protein 1, PfEMP1
PFIT_1320600	74.4688	41.0194	83.961	107.626	76.7688	87.3149	122.29	72.0365	93.8805	48.4869	40.368	40.1269	58.7536	10.6163	39.6703	6.26662	0.244873	-1.19857	4.84405	TRUE	0.0725801	1	DHHC-type zinc finger protein, putative
PFIT_1434600	1709.32	1562.16	1070.74	1097.33	1359.88	1210.14	557.099	723.967	830.403	1055.19	1025.35	1496.05	1633.68	1327.03	1307.46	10.4088	-0.689513	0.634176	6.06857	TRUE	0.0727093	1	conserved Plasmodium membrane protein, unknown function
PFIT_0314300	184.152	226.461	188.31	132.146	182.767	365.857	434.809	392.599	397.755	219.871	262.392	240.761	207.27	232.041	232.467	7.51182	1.11601	-0.769364	1.16923	TRUE	0.0728742	1	serine/threonine protein phosphatase, putative
PFIT_1322200	26.5548	48.7105	42.2585	38.673	39.0492	98.1391	190.229	181.892	156.753	61.4488	68.6257	74.1969	50.5934	109.196	72.8121	5.28614	1.98068	-1.08057	2.3892	TRUE	0.0729557	1	beta-hydroxyacyl-ACP dehydratase
PFIT_0806500	152.401	90.5845	44.668	41.4706	82.2811	168.857	203.817	118.86	163.845	56.168	84.7729	102.967	78.3381	78.8638	80.222	6.35578	0.974491	-1.00725	5.46566	TRUE	0.0736225	1	tubulin gamma chain
PFIT_1038200	820.889	2013.37	625.908	522.661	995.707	1793.93	1304.43	1210.21	1436.19	1686.48	1921.52	2689.26	2186.94	2561.56	2209.15	9.95734	0.53493	0.617318	14.1382	TRUE	0.0739716	1	serine/threonine protein kinase, FIKK family
PFIT_0531700	1400.48	2000.55	1656.98	1694.21	1688.05	961.186	1114.2	1222.82	1099.4	2064.3	1408.84	1667.16	1393.77	1909.41	1688.7	10.721	-0.619749	0.621509	2.12439	TRUE	0.074005	1	Hsc70-interacting protein (HIP)
PFIT_0922700	1832.86	1294.67	2302.72	2101.01	1882.82	2374.82	2880.61	3301.07	2852.17	2086.38	2405.94	1660.34	1677.74	1674.34	1900.95	10.8791	0.598229	-0.585819	3.55829	TRUE	0.0744074	1	glutamine synthetase, putative
PFIT_1444100	3887.39	3067.05	5217.45	5587.01	4439.72	2185.04	3043.66	3238.04	2822.25	4670.59	4424.34	4158.81	4202.51	3786.98	4248.65	12.1165	-0.655908	0.592206	3.5197	TRUE	0.0748114	1	guanine nucleotide exchange factor, putative
PFIT_1345500	1705.28	2144.97	1884.95	1612.91	1837.03	1273.64	1861.53	1853.14	1662.77	2399.38	2171.8	2763.45	2043.32	3242.51	2524.09	10.843	-0.148289	0.607304	2.82399	TRUE	0.0750935	1	DNA/RNA-binding protein Alba 2 (ALBA2)
PFIT_0705600	69.2733	62.3837	90.0774	59.2437	70.2445	87.3149	163.053	111.657	120.675	71.5302	72.6625	48.4551	48.9613	28.8156	54.0849	6.13549	0.733598	-1.11929	2.31517	TRUE	0.0751448	1	DNA mismatch repair protein, putative
PFIT_1026600	148.36	190.569	271.344	259.191	217.366	322.56	421.221	452.029	398.604	247.715	234.135	198.363	158.308	338.204	235.345	7.76619	0.866501	-0.754177	3.78995	TRUE	0.0755916	1	mitochondrial ribosomal protein S22 precursor, putative
PFIT_0818900	593.441	457.195	856.477	880.427	696.885	860.16	1114.2	1179.6	1051.32	726.824	920.391	538.306	535.311	671.859	678.538	9.44611	0.588416	-0.631694	4.77703	TRUE	0.0757905	1	nucleolar preribosomal assembly protein, putative
PFIT_1416200	60.0369	24.7826	69.3188	60.7248	53.7158	86.5933	108.702	99.0502	98.1153	40.8058	52.4785	51.4835	37.537	28.8156	42.2241	5.75255	0.849354	-1.20818	1.9958	TRUE	0.0771357	1	DNA-directed RNA polymerase I/III subunit, putative
PFIT_1137300	744.688	841.752	1008.27	928.316	880.758	555.641	475.573	648.329	559.847	1103.68	1085.9	710.927	742.58	788.638	886.345	9.78293	-0.642531	0.650091	2.43998	TRUE	0.0782427	1	conserved Plasmodium protein, unknown function
PFIT_1203500	35.2139	17.0914	78.7714	85.7388	54.2039	80.0988	108.702	109.856	99.5523	63.8491	100.92	22.7133	9.79227	24.2658	44.3081	5.77052	0.853104	-1.19725	11.1273	TRUE	0.0784572	1	unspecified product
PFIT_1112000	152.401	245.262	123.254	114.867	158.946	141.436	108.702	68.4347	106.191	190.107	242.208	211.991	208.902	147.111	200.064	7.30845	-0.57355	0.905837	3.66761	TRUE	0.0795517	1	conserved Plasmodium protein, unknown function
PFIT_1321100	355.603	140.15	377.732	473.785	336.817	360.806	366.87	428.617	385.431	205.469	298.724	232.433	231.75	204.742	234.624	8.3985	0.195266	-0.725829	5.57076	TRUE	0.0797268	1	conserved Plasmodium protein, unknown function
PFIT_0608600	847.443	799.024	1323.17	1620.97	1147.65	399.773	543.512	590.7	511.328	1056.63	823.508	695.028	713.203	691.575	795.989	10.1654	-1.1747	0.646509	5.12497	TRUE	0.0802036	1	conserved Plasmodium protein, unknown function
PFIT_0817100	390.24	1451.06	955.636	1109.34	976.569	522.446	760.916	605.107	629.49	658.654	480.38	1687.6	1723.44	1357.37	1181.49	9.93144	-0.641835	0.918171	9.27456	TRUE	0.0805044	1	DNA/RNA-binding protein Alba 1 (ALBA1)
PFIT_1137100	1148.2	1214.35	1526.87	1879.51	1442.23	709.344	883.206	875.244	822.598	1429.16	1287.74	1105.38	1184.86	1284.57	1258.34	10.4945	-0.815723	0.618485	2.12247	TRUE	0.081477	1	conserved Plasmodium protein, unknown function
PFIT_0913300	1539.02	1582.67	1179.53	998.915	1325.03	1527.65	1168.55	1194.01	1296.74	2154.55	1974	1798.14	1787.09	2162.69	1975.29	10.3713	-0.025946	0.602572	2.18568	TRUE	0.0815512	1	elongation factor 1-beta
PFIT_1202700	195.697	129.04	100.827	107.132	133.174	86.5933	230.992	129.666	149.084	117.617	32.2944	46.9409	42.4332	116.779	71.2129	7.05538	0.0880311	-0.964434	7.91764	TRUE	0.0824752	1	origin recognition complex subunit 1
PFIT_0933500	909.212	1561.3	1485.72	2130.8	1521.76	694.19	747.328	900.457	780.658	1293.79	1142.42	994.843	1289.32	1270.92	1198.26	10.5719	-0.961404	0.616402	4.17579	TRUE	0.0825004	1	mRNA processing protein, putative
PFIT_0402400	435.845	629.819	522.486	593.918	545.517	331.22	326.107	399.803	352.376	468.547	540.932	595.089	714.835	517.164	567.314	9.09136	-0.623389	0.679781	1.63036	TRUE	0.0848311	1	CGI-201 protein, short form
PFIT_1251800	462.977	636.655	685.219	748.116	633.242	266.996	326.107	372.789	321.964	694.179	561.116	398.997	404.747	517.164	515.241	9.30709	-0.980097	0.682114	3.14536	TRUE	0.0852865	1	conserved Plasmodium protein, unknown function
PFIT_1329700.1	794.334	514.452	758.244	706.317	693.337	529.663	1005.5	860.837	798.665	568.881	516.711	483.037	439.02	544.463	510.422	9.43792	0.187266	-0.629329	2.97514	TRUE	0.0853403	1	ER lumen protein retaining receptor 1, putative
PFIT_0420600	5384.84	9025.98	6106.73	6277.2	6698.69	5021.69	4959.54	4340.2	4773.81	5033.52	3814.78	9575.94	9031.73	7801.45	7051.48	12.7096	-0.489072	0.563694	8.19448	TRUE	0.0857412	1	40S ribosomal protein S19, putative
PFIT_0922600	3468.28	3075.6	2074.75	1290.53	2477.29	6925.3	7187.94	6551.72	6888.32	4206.84	5643.45	4753.14	3916.91	5023.02	4708.67	11.274	1.47553	-0.54884	6.82105	TRUE	0.085923	1	phosphoglycerate kinase
PFIT_0609000	770.088	1183.58	1063.88	1181.75	1049.82	479.871	652.214	714.963	615.683	1260.18	771.03	807.08	794.806	1096.51	945.921	10.036	-0.776071	0.627587	3.64744	TRUE	0.0859525	1	Pre-mRNA-splicing factor SLU7, putative
PFIT_0319300	34.6367	18.8006	48.1896	40.4832	35.5275	61.3369	40.7634	68.4347	56.845	31.6845	24.2208	21.9562	11.4243	16.6827	21.1937	5.15618	0.708813	-1.45285	1.74377	TRUE	0.0865994	1	ubiquitin conjugating enzyme, putative
PFIT_0915700	184.729	429.849	332.137	366.653	328.342	167.414	230.992	172.888	190.431	385.015	266.429	342.971	347.625	232.041	314.816	8.35883	-0.819812	0.763208	3.80098	TRUE	0.0866575	1	conserved Plasmodium protein, unknown function
PFIT_1335400	109.683	105.112	24.2801	33.0777	68.0382	44.7399	27.1756	9.00457	26.9733	45.1265	40.368	110.538	107.715	34.8821	67.7259	6.08024	-1.29585	1.30725	9.49184	TRUE	0.08725	1	conserved Plasmodium protein, unknown function
PFIT_0213300	387.93	345.247	451.684	545.536	432.599	274.934	258.168	270.137	267.746	503.592	355.239	475.466	453.708	398.869	437.375	8.75799	-0.688517	0.706461	1.43287	TRUE	0.087275	1	conserved Plasmodium protein, unknown function
PFIT_0614400	1257.89	1497.21	1656.79	1687.29	1524.8	883.974	978.321	905.86	922.718	1555.42	1372.51	1430.94	1543.91	1079.83	1396.52	10.5746	-0.728328	0.601694	1.36468	TRUE	0.0873428	1	ribonuclease, putative
PFIT_0321100	303.071	434.122	454.65	415.2	401.761	257.615	298.931	306.155	287.567	586.164	484.417	393.698	439.02	427.684	466.196	8.65048	-0.488804	0.703404	1.52753	TRUE	0.0877801	1	conserved Plasmodium protein, unknown function
PFIT_0525500	237.261	256.371	342.331	438.733	318.674	136.385	95.1145	183.693	138.397	337.488	254.319	193.82	194.213	254.791	246.926	8.31757	-1.15354	0.785125	3.7083	TRUE	0.0880204	1	conserved Plasmodium protein, unknown function, putative
PFIT_1253400	25.4002	21.3643	30.0258	29.6219	26.603	5.05128	0	9.00457	4.68528	96.9739	12.1104	10.5996	16.3204	10.6163	29.3241	4.73519	-2.21102	2.37578	4.57403	TRUE	0.0881789	1	Plasmodium exported protein, unknown function
PFIT_0935800	648.283	993.011	699.675	788.764	782.433	311.736	597.863	549.279	486.292	812.756	714.514	739.697	660.978	805.32	746.653	9.61138	-0.709248	0.642835	3.0727	TRUE	0.0892761	1	sec-1 family protein
PFIT_1036900	65.2324	37.6011	96.3791	86.3971	71.4024	156.59	95.1145	171.087	140.93	104.655	125.141	51.4835	50.5934	36.3987	73.6543	6.16388	1.0113	-0.989569	5.60073	TRUE	0.0893105	1	enhancer of rudimentary homolog, putative
PFIT_1331800	202.047	164.078	263.56	211.303	210.247	251.121	285.344	243.123	259.863	135.379	209.914	164.293	164.836	81.897	151.264	7.71746	0.293927	-0.780133	3.01755	TRUE	0.0908249	1	SAM-dependent RNA methyltransferase, putative
PFIT_1332300	93.519	104.258	65.2413	49.8635	78.2203	204.216	244.58	196.3	215.032	89.7728	117.067	117.352	104.451	151.661	116.061	6.28346	1.45116	-0.878388	2.13832	TRUE	0.0908626	1	20 kDa chaperonin
PFIT_1304100	111.992	114.512	132.336	136.425	123.816	265.553	326.107	297.151	296.27	177.145	141.288	152.936	114.243	265.407	170.204	6.95343	1.2475	-0.786334	2.37169	TRUE	0.0909778	1	DNA-directed RNA polymerase 2, putative
PFIT_1105700	323.853	70.9294	95.6377	222.493	178.228	18.0403	0	7.20365	8.41464	51.8474	16.1472	46.1838	47.3293	22.7492	36.8514	7.47781	-4.0683	1.81219	4.75719	TRUE	0.0912527	1	calcium/calmodulin-dependent protein kinase, putative
PFIT_0714100	336.553	606.745	760.283	766.712	617.573	237.41	339.695	392.599	323.235	505.032	468.269	489.851	487.981	603.611	510.949	9.27137	-0.94425	0.670637	4.4711	TRUE	0.0914234	1	RNA binding protein, putative
PFIT_0816900	3377.07	6963.04	4709.6	4374.16	4855.97	4132.67	3926.87	3693.67	3917.74	5517.91	4109.47	6215.12	5690.94	7260.02	5758.69	12.2454	-0.309558	0.556071	4.80452	TRUE	0.0915458	1	60S ribosomal protein L13-2, putative
PFIT_0401900	87.1689	273.463	231.866	384.755	244.313	72.8827	122.29	115.258	103.477	174.745	84.7729	221.076	261.127	174.41	183.226	7.93394	-1.28364	0.877209	8.69376	TRUE	0.0916044	1	conserved Plasmodium protein, unknown function
PFIT_1469200	5495.1	7813.34	5920.09	5434.79	6165.83	4733.05	5054.66	4830.05	4872.59	5743.54	6959.45	7783.86	8045.98	7194.8	7145.53	12.59	-0.340013	0.552808	1.72513	TRUE	0.0919229	1	conserved Plasmodium protein, unknown function
PFIT_1003900	1360.07	1989.44	1492.95	1421.03	1565.87	834.182	1399.54	1564.99	1266.24	1830.5	1642.98	1807.98	1865.43	2297.67	1888.91	10.6125	-0.311895	0.583175	3.59132	TRUE	0.0919869	1	zinc finger, C3HC4 type, putative
PFIT_0608800	260.929	118.785	233.534	239.772	213.255	44.7399	54.3512	104.453	67.848	161.303	92.8465	143.851	146.884	106.163	130.209	7.73806	-1.62233	0.918528	4.16855	TRUE	0.092251	1	conserved Plasmodium protein, unknown function
PFIT_1117000.1	102.178	93.1482	135.487	96.7647	106.894	198.443	203.817	192.698	198.319	125.778	161.472	99.9386	73.442	84.9302	109.112	6.74151	0.887327	-0.86991	1.99799	TRUE	0.0927681	1	SNO glutamine amidotransferase family protein (PDX2)
PFIT_0505700	371.767	475.141	466.327	422.77	434.001	209.989	203.817	300.753	238.186	562.16	347.165	342.971	314.985	389.769	391.41	8.76151	-0.848845	0.703281	2.46821	TRUE	0.0928956	1	conserved Plasmodium membrane protein, unknown function
PFIT_0704600	300.184	362.338	219.077	186.947	267.137	800.988	516.336	560.084	625.803	257.317	331.018	715.47	447.18	116.779	373.553	8.05926	1.23959	-0.751048	10.9996	TRUE	0.0936215	1	40S ribosomal protein S29, putative
PFIT_0923100	81.3961	42.7285	112.133	104.664	85.2305	181.846	108.702	151.277	147.275	102.255	153.399	60.5689	48.9613	31.8488	79.4064	6.41866	0.81545	-0.947831	7.19659	TRUE	0.094032	1	DNA-directed RNA polymerase II, putative
PFIT_1248400	305.38	244.407	286.728	295.889	283.101	340.6	529.924	372.789	414.438	216.511	242.208	244.547	285.608	268.44	251.463	8.14569	0.525281	-0.697495	1.14954	TRUE	0.0940749	1	RNA binding protein, putative
PFIT_1127700	58.305	146.986	55.974	47.2304	77.1239	64.945	27.1756	46.8238	46.3148	80.6515	145.325	111.295	112.611	81.897	106.356	6.26144	-0.626146	1.08825	4.26944	TRUE	0.0943237	1	RNA binding protein, putative
PFIT_1035700	208.974	115.367	122.698	315.802	190.71	6.4945	0	23.4119	9.96879	57.6082	16.1472	44.6695	22.8486	18.1993	31.8946	7.57621	-3.97588	1.43456	6.95036	TRUE	0.0946927	1	probable protein, unknown function
PFIT_0825200	125.846	75.2022	95.2671	77.5105	93.4566	178.238	203.817	279.142	220.399	85.4522	80.7361	162.022	140.356	144.078	122.529	6.54605	1.24303	-0.845058	2.92533	TRUE	0.0953194	1	small nuclear ribonucleoprotein G, putative
PFIT_1458100	154.133	188.006	155.133	143.831	160.276	261.945	502.748	340.373	368.355	229.953	209.914	193.063	181.157	268.44	216.505	7.32305	1.16938	-0.733604	1.98547	TRUE	0.0957344	1	conserved protein, unknown function
PFIT_0926300	77.9325	23.0734	19.4612	29.7864	37.5634	102.469	54.3512	131.467	96.0955	28.3241	32.2944	56.7833	58.7536	45.4983	44.3307	5.22736	1.40685	-1.15825	4.65197	TRUE	0.0957798	1	conserved Plasmodium protein, unknown function
PFIT_0511600	9489.29	8679.88	14396.1	16910.1	12368.8	8022.15	7514.05	8055.49	7863.89	9349.82	10172.7	12697.5	14959.3	10053.6	11446.6	13.5945	-0.653129	0.541281	5.13384	TRUE	0.0960029	1	RNA pseudouridylate synthase, putative
PFIT_0515000	165.101	88.0208	139.008	120.133	128.066	206.381	230.992	297.151	244.841	140.66	217.987	72.6826	106.083	172.894	142.061	7.00202	0.937353	-0.804759	4.59772	TRUE	0.0961689	1	conserved Plasmodium protein, unknown function
PFIT_0417300	609.605	736.64	724.326	745.483	704.014	417.813	475.573	596.102	496.496	758.989	710.478	748.025	714.835	905.417	767.549	9.45956	-0.501884	0.626945	1.11073	TRUE	0.0962536	1	RNA-binding protein NOB1, putative
PFIT_1149300.1	471.058	865.68	653.895	545.7	634.084	1630.12	1032.67	1365.09	1342.63	737.385	851.766	916.104	786.645	1236.04	905.588	9.30777	1.09211	-0.57724	4.3355	TRUE	0.0971031	1	Plasmodium exported protein, unknown function
PFIT_0302100	233.797	55.5471	39.6637	84.0931	103.275	12.2674	0	9.00457	7.09065	232.353	4.0368	19.6849	11.4243	19.7159	57.443	6.69	-3.63746	2.80474	7.02899	TRUE	0.0972205	1	cytoadherence linked asexual protein 3.2
PFIT_0506200	64.6551	23.0734	79.5128	94.1317	65.3432	72.1611	95.1145	79.2402	82.1719	44.6464	32.2944	38.6126	47.3293	16.6827	35.9131	6.03589	0.301617	-1.16189	3.76119	TRUE	0.0973093	1	transcription initiation factor TFiid, TATA-binding protein
PFIT_0821100	5720.24	3821.64	5309.56	6009.29	5215.18	4496.36	5856.34	5984.44	5445.71	3527.06	3302.11	4423.04	3988.72	3600.43	3768.27	12.3486	0.0612947	-0.529915	2.34268	TRUE	0.0974855	1	14-3-3 protein (14-3-3I)
PFIT_1032700	147.206	157.241	133.633	127.539	141.405	256.894	203.817	165.684	208.798	75.3708	96.8833	143.094	150.148	125.879	118.275	7.14258	0.568695	-0.823547	2.00383	TRUE	0.0976177	1	conserved Plasmodium protein, unknown function
PFIT_0814900	31.7503	34.1828	53.3792	39.9895	39.8255	82.9853	176.641	122.462	127.363	85.4522	92.8465	32.5558	31.0088	54.598	59.2923	5.31999	1.62628	-1.0711	3.9096	TRUE	0.097634	1	conserved Plasmodium protein, unknown function
PFIT_1238200	143.165	144.422	46.1508	48.7115	95.6124	201.33	13.5878	41.421	85.4461	123.378	129.178	253.632	233.382	185.027	184.919	6.57156	-0.000876144	0.96359	14.131	TRUE	0.0985278	1	conserved Plasmodium protein, unknown function
PFIT_0530700	378.117	438.395	455.021	478.887	437.605	235.967	380.458	403.405	339.943	541.517	520.748	511.807	489.613	597.545	532.246	8.77383	-0.381175	0.663506	1.60897	TRUE	0.0994005	1	conserved Plasmodium protein, unknown function
PFIT_1143100	326.162	188.86	233.163	166.541	228.681	236.688	380.458	340.373	319.173	192.508	181.656	183.978	187.685	204.742	190.114	7.83666	0.461303	-0.726421	2.30287	TRUE	0.0997812	1	coproporphyrinogen III oxidase
PFIT_1248800	99.2917	143.568	184.047	158.312	146.305	176.795	298.931	408.807	294.844	252.036	230.098	93.8817	83.2343	213.842	174.618	7.1947	1.00382	-0.755432	8.29394	TRUE	0.100721	1	conserved Plasmodium protein, unknown function
PFIT_1408100	200.315	503.342	338.254	479.874	380.446	242.461	638.626	752.782	544.623	294.762	165.509	372.498	515.726	245.691	318.837	8.57143	0.506007	-0.755425	9.61233	TRUE	0.101031	1	fibrillarin, putative
PFIT_1406200	75.0461	58.9654	32.2499	35.2171	50.3696	41.8534	27.1756	21.611	30.2133	62.4089	100.92	74.954	78.3381	57.6312	74.8505	5.64916	-0.691333	1.25916	2.10049	TRUE	0.101301	1	sybindin-like protein, putative
PFIT_0822900	1669.49	2180.01	1904.41	1866.34	1905.06	1104.79	1372.37	1613.62	1363.59	2100.3	1949.78	2035.87	2017.21	1954.91	2011.61	10.8955	-0.483325	0.562119	1.10873	TRUE	0.101529	1	Snf2-related CBP activator, putative
PFIT_1218700	596.328	397.375	290.064	339.664	405.858	352.868	135.878	154.879	214.541	330.767	266.429	448.21	463.501	291.189	360.019	8.66376	-0.859443	0.691398	7.22367	TRUE	0.101601	1	formin 2
PFIT_1334200	27.7093	3.41828	7.78447	12.1779	12.7725	0	0	0	0	6.24089	0	3.78555	0	3.03322	2.61193	3.67519	-31.5849	29.3975	2.70827	TRUE	0.101863	1	MSP7-like protein
PFIT_1363400	994.072	1087.87	1216.05	1227.5	1131.37	837.791	815.267	759.986	804.348	1012.46	1029.39	1315.86	1375.81	1287.6	1204.22	10.1441	-0.492949	0.583308	1.09319	TRUE	0.102561	1	conserved Plasmodium protein, unknown function
PFIT_1251000	189.347	353.792	249.659	228.582	255.345	207.824	149.466	178.29	178.527	284.681	314.871	297.545	311.72	307.872	303.338	7.99493	-0.488581	0.737428	1.61144	TRUE	0.102669	1	DNA repair protein rhp16, putative
PFIT_0704800	35.7912	5.982	19.8319	15.7983	19.3508	44.7399	67.9389	41.421	51.3666	13.4419	28.2576	18.1707	16.3204	9.09967	17.0581	4.27709	1.36576	-1.5828	2.69248	TRUE	0.103239	1	ATP synthase subunit C, putative
PFIT_1122300	25.4002	3.41828	5.18965	9.21569	10.806	0	0	0	0	3.36048	0	3.78555	4.89613	3.03322	3.01508	3.43307	-32.7855	30.9953	1.40358	TRUE	0.103259	1	conserved Plasmodium protein, unknown function
PFIT_0617900.1	380.426	480.269	378.288	342.791	395.443	285.758	326.107	361.984	324.616	431.582	464.233	592.061	577.744	494.415	512.007	8.62643	-0.285852	0.66014	1.24063	TRUE	0.103613	1	conserved Plasmodium protein, unknown function
PFIT_0422400	195.697	59.82	122.513	373.235	187.816	10.8242	0	14.4073	8.41049	129.619	8.07361	27.256	22.8486	15.1661	40.5926	7.55401	-4.22305	2.03767	7.03814	TRUE	0.10369	1	reticulocyte binding protein homologue 4
PFIT_0907200	120.651	99.1302	145.31	147.945	128.259	121.231	203.817	142.272	155.773	104.655	60.5521	68.8971	63.6497	109.196	81.39	7.00492	0.237621	-0.88518	2.11802	TRUE	0.104031	1	conserved Plasmodium protein, unknown function
PFIT_0202300	141.433	47.0014	41.7025	112.728	85.7161	6.4945	0	7.20365	4.56605	19.6828	12.1104	22.7133	26.1127	10.6163	18.2471	6.42188	-3.83859	1.6286	3.58718	TRUE	0.104274	1	conserved Plasmodium protein, unknown function
PFIT_0307700	284.598	266.626	204.991	141.856	224.518	220.813	67.9389	181.892	156.881	176.665	117.067	415.654	380.266	326.071	283.145	7.80861	-0.430858	0.774858	9.61199	TRUE	0.104711	1	conserved Plasmodium protein, unknown function
PFIT_0518400	367.148	447.795	252.995	212.948	320.222	522.446	502.748	309.757	444.984	275.079	367.349	296.787	270.919	194.126	280.852	8.32035	0.468706	-0.660299	4.77719	TRUE	0.104745	1	proteasome subunit beta type 1, putative
PFIT_0908100	121.806	173.478	91.0041	68.4594	113.687	345.652	312.519	334.97	331.047	114.736	278.54	224.862	179.525	207.776	201.088	6.82214	1.55373	-0.734093	4.85097	TRUE	0.105014	1	peptide deformylase
PFIT_0903400	124.692	76.9114	32.4353	31.9258	66.4911	292.253	81.5267	113.458	162.412	71.5302	108.994	84.0393	81.6022	63.6977	81.9726	6.04834	1.341	-1.04048	6.32396	TRUE	0.105176	1	Rab GTPase 7
PFIT_0532700	254.579	378.575	397.008	596.387	406.637	162.363	244.58	207.105	204.683	266.438	181.656	396.726	345.993	432.234	324.61	8.66882	-1.02392	0.703729	5.85879	TRUE	0.105186	1	conserved Plasmodium protein, unknown function
PFIT_0211500	1136.08	1383.55	1474.04	1486.85	1370.13	746.146	1168.55	1170.59	1028.43	1531.9	1723.72	1281.79	1419.88	1621.26	1515.71	10.4203	-0.422117	0.56683	2.14995	TRUE	0.106246	1	conserved Plasmodium protein, unknown function
PFIT_0725100	4.04094	19.6551	14.8276	13.4944	13.0045	12.2674	13.5878	7.20365	11.0196	67.6897	20.184	46.1838	35.905	22.7492	38.5423	3.69896	-0.298601	1.88502	2.51835	TRUE	0.106775	1	serine/threonine protein kinase, FIKK family
PFIT_bin07600	8.08189	5.12742	2.59482	2.63305	4.6093	0	0	0	0	5.28076	4.0368	6.814	3.26409	4.54983	4.7891	2.19888	-34.4366	34.5067	0.233674	TRUE	0.106801	1	B_ITvar17 - erythrocyte membrane protein 1, PfEMP1, putative
PFIT_1106700	12.1228	11.964	11.1207	11.5196	11.6818	30.3077	81.5267	43.2219	51.6854	17.2825	24.2208	12.8709	13.0564	12.1329	15.9127	3.54511	2.07714	-1.65286	0.879944	TRUE	0.107152	1	conserved Plasmodium membrane protein, unknown function
PFIT_0209300	53.6868	88.8754	59.8663	38.673	60.2754	163.806	122.29	95.4484	127.181	53.2876	64.5889	84.7964	66.9138	53.0814	64.5336	5.90833	1.09053	-0.986206	1.99658	TRUE	0.107234	1	secretory complex protein 61 gamma subunit
PFIT_1308800	179.533	132.458	164.586	131.982	152.14	225.143	203.817	331.368	253.443	120.977	133.215	130.223	141.988	232.041	151.689	7.24941	0.753517	-0.758299	2.51426	TRUE	0.107385	1	ribosomal RNA methyltransferase, putative
PFIT_1216200	29.4412	5.982	6.48706	11.8487	13.4397	0	0	0	0	2.88041	0	3.02844	1.63204	4.54983	2.41815	3.74764	-33.1	30.6959	1.35235	TRUE	0.107744	1	male development gene 1
PFIT_1239300	47.914	19.6551	10.0086	12.6716	22.5623	67.8314	67.9389	19.81	51.8601	12.9619	32.2944	20.442	9.79227	15.1661	18.1313	4.48797	1.17556	-1.52049	4.13636	TRUE	0.107934	1	hydroxyethylthiazole kinase, putative
PFIT_1429600	8.65916	9.40028	8.3405	11.1905	9.39761	10.1026	67.9389	30.6155	36.219	8.64124	16.1472	3.02844	4.89613	10.6163	8.66586	3.23335	1.83515	-2.01027	2.3511	TRUE	0.108446	1	probable protein, unknown function
PFIT_0627100	2392.82	3100.38	3534.7	3654.35	3170.56	1683.52	2051.76	2184.51	1973.26	2751.75	2858.06	2882.32	2922.99	2902.79	2863.58	11.6307	-0.685827	0.538741	1.4958	TRUE	0.108921	1	protein kinase PK4
PFIT_1149300.2	445.081	905.845	635.176	533.193	629.824	1517.55	1141.37	1348.88	1335.94	726.824	875.987	960.016	785.013	1207.22	911.013	9.29786	1.09152	-0.558228	4.36916	TRUE	0.109039	1	Plasmodium exported protein, unknown function
PFIT_bin04900	0	1.70914	2.03879	2.63305	1.59525	50.5128	13.5878	5.40274	23.1678	5.76082	0	6.814	3.26409	1.51661	3.4711	0.704156	3.87488	-2.6876	4.22847	TRUE	0.109138	1	rifin (RIF)
PFIT_0103500	182.42	60.6745	59.8663	64.1807	91.7853	167.414	217.405	228.716	204.511	61.9289	92.8465	80.2537	122.403	215.359	114.558	6.51732	1.15027	-0.830784	8.65761	TRUE	0.10919	1	unspecified product
PFIT_1314200	230.334	117.931	210.366	191.226	187.464	181.124	271.756	196.3	216.393	122.898	141.288	158.993	110.979	84.9302	123.818	7.55199	0.175105	-0.776118	2.69	TRUE	0.109569	1	conserved Plasmodium protein, unknown function
PFIT_1314900	210.129	193.133	219.448	158.971	195.42	449.564	421.221	461.034	443.94	257.797	290.65	251.361	301.928	303.322	281.012	7.61013	1.18794	-0.665288	0.618603	TRUE	0.109663	1	1-methyladenosine tRNA methyltransferase subunit, putative
PFIT_0501200.2	1035.64	546.071	1129.67	1440.61	1038	787.278	1413.13	1148.98	1116.46	889.567	512.674	835.093	729.524	776.505	748.673	10.0206	0.0912209	-0.559978	7.24742	TRUE	0.109752	1	heat shock protein 40, type II
PFIT_1011900	444.504	438.395	396.452	250.798	382.537	2171.33	964.733	779.796	1305.29	736.425	1239.3	529.978	559.791	238.108	660.72	8.57901	1.775	-0.988805	6.01917	TRUE	0.109987	1	hypoxanthine-guanine phosphoribosyltransferase
PFIT_1418600	2589.67	3277.28	3060.96	3215.62	3035.88	2151.84	2269.16	2454.65	2291.88	2998.99	2502.82	3739.37	4106.22	3248.58	3319.2	11.5679	-0.40549	0.534729	1.95505	TRUE	0.110051	1	conserved Plasmodium protein, unknown function
PFIT_0537500	7.50461	22.2188	19.6465	14.3172	15.9218	62.7802	95.1145	57.6292	71.8413	26.4038	64.5889	15.8993	6.52818	27.299	28.1438	3.99102	2.13862	-1.36738	4.8551	TRUE	0.11013	1	rifin
PFIT_1469800	7773.04	9393.44	9114.87	9245.47	8881.71	13634.8	14579.7	14457.7	14224.1	8768.45	10003.2	10285.3	9806.96	11318.5	10036.5	13.1166	0.679298	-0.502989	0.64235	TRUE	0.110681	1	helicase 45
PFIT_0830200	655.787	728.949	823.671	969.622	794.507	352.868	448.397	423.215	408.16	652.413	557.079	589.789	657.714	633.943	618.188	9.6344	-0.972594	0.61108	1.11958	TRUE	0.110733	1	conserved Plasmodium protein, unknown function
PFIT_0626000	3338.4	3794.29	4471.06	5570.22	4293.49	2148.96	2921.37	2949.9	2673.41	4237.57	3608.9	3385.04	3456.67	4575.62	3852.76	12.0681	-0.686035	0.529766	2.98463	TRUE	0.110892	1	ankyrin-repeat protein, putative
PFIT_1329700.2	244.766	147.841	193.87	169.338	188.954	178.238	258.168	306.155	247.52	177.625	197.803	129.466	94.6586	138.012	147.513	7.56216	0.381564	-0.745303	3.11794	TRUE	0.111739	1	ER lumen protein retaining receptor 1, putative
PFIT_1200600	539.754	273.463	680.77	629.793	530.945	847.893	489.16	585.297	640.783	406.138	452.122	443.667	523.886	320.005	429.164	9.05415	0.286331	-0.596074	5.79508	TRUE	0.112088	1	Plasmodium exported protein (PHISTc), unknown function
PFIT_bin04400	49.6459	185.442	182.379	182.997	150.116	212.875	203.817	156.679	191.124	57.6082	84.7729	171.107	132.196	98.5797	108.853	7.23115	0.341351	-0.801414	7.79626	TRUE	0.112532	1	rifin
PFIT_0219300	241.302	117.076	357.159	347.234	265.693	223.699	366.87	360.183	316.917	218.431	246.245	171.107	231.75	104.646	194.436	8.05705	0.232994	-0.692237	7.66281	TRUE	0.112742	1	Plasmodium exported protein, unknown function
PFIT_1144700	538.6	262.353	460.952	358.424	405.082	1117.05	706.565	702.356	841.992	445.024	484.417	593.575	540.207	764.372	565.519	8.66282	1.06461	-0.583307	4.97862	TRUE	0.11282	1	40S ribosomal protein S21e, putative
PFIT_1145200	57.1505	49.5651	83.405	63.0287	63.2873	82.9853	81.5267	68.4347	77.6489	45.6065	20.184	38.6126	52.2254	18.1993	34.9656	5.98629	0.287086	-1.12284	2.19433	TRUE	0.113041	1	ubiquitin activating enzyme (E1) subunit Aos1, putative
PFIT_1354100	182.42	235.007	175.336	169.009	190.443	137.106	95.1145	106.254	112.825	247.235	185.693	201.391	194.213	169.86	199.679	7.57184	-0.721487	0.794283	1.05905	TRUE	0.113543	1	conserved Plasmodium protein, unknown function
PFIT_0700800	252.27	79.4751	329.728	541.422	300.724	27.4212	27.1756	95.4484	50.0151	760.429	48.4417	102.21	101.187	75.8305	217.62	8.23283	-2.55841	2.09553	6.44602	TRUE	0.113861	1	Plasmodium exported protein, unknown function
PFIT_1237400	196.274	51.2742	134.931	118.487	125.242	148.652	149.466	111.657	136.591	80.1715	108.994	70.4113	58.7536	53.0814	74.2823	6.97043	0.112813	-0.882194	4.4992	TRUE	0.11399	1	conserved Plasmodium membrane protein, unknown function
PFIT_1202800	382.158	305.082	323.241	334.398	336.22	213.597	230.992	367.386	270.659	282.76	286.613	468.652	520.622	597.545	431.238	8.39332	-0.298895	0.660212	4.60901	TRUE	0.114118	1	conserved Plasmodium protein, unknown function
PFIT_0506500	402.362	708.439	329.172	474.114	478.522	399.051	163.053	205.304	255.803	355.731	403.68	487.579	543.471	283.606	414.814	8.90101	-0.849875	0.645255	7.12737	TRUE	0.114686	1	conserved Plasmodium protein, unknown function
PFIT_0807300	1251.54	1268.18	1095.76	993.155	1152.16	1174.06	543.512	617.713	778.429	832.439	960.759	1374.91	1617.36	1032.81	1163.66	10.1698	-0.544209	0.559361	6.31556	TRUE	0.116248	1	conserved Plasmodium membrane protein, unknown function
PFIT_0720100	65.2324	38.4557	55.6033	77.0168	59.0771	54.1208	54.3512	54.0274	54.1665	22.5632	12.1104	27.256	27.7448	22.7492	22.4847	5.88684	-0.128041	-1.24351	1.05859	TRUE	0.116513	1	conserved Plasmodium protein, unknown function
PFIT_1407200	2243.3	2773.08	3254.28	3681.67	2988.08	1588.27	1956.64	2015.22	1853.38	3107	2999.35	2533.29	2585.16	2118.71	2668.7	11.5452	-0.691343	0.527881	2.66403	TRUE	0.117168	1	conserved Plasmodium protein, unknown function
PFIT_1339500	796.643	1837.33	1229.39	1328.7	1298.02	821.193	815.267	1084.15	906.87	1567.42	1162.6	1160.65	1410.09	1369.5	1334.05	10.3418	-0.512104	0.552752	4.40577	TRUE	0.117181	1	nucleolar complex protein 2, putative
PFIT_0318700	102.755	34.1828	55.2327	150.413	85.646	11.5458	0	7.20365	6.24981	41.766	16.1472	15.8993	21.2166	18.1993	22.6457	6.42285	-3.37717	1.48207	4.64562	TRUE	0.118045	1	trophozoite stage antigen
PFIT_1127600	677.147	217.916	166.625	362.374	356.015	10.8242	0	30.6155	13.8132	105.615	4.0368	43.9124	55.4895	51.5648	52.1237	8.47569	-4.47779	1.72526	7.42733	TRUE	0.118058	1	conserved Plasmodium protein, unknown function
PFIT_0204700	139.701	77.7659	151.982	129.349	124.7	171.022	135.878	225.114	177.338	133.939	100.92	102.967	102.819	72.7973	102.688	6.96484	0.530526	-0.808974	2.27788	TRUE	0.118536	1	conserved Plasmodium protein, unknown function
PFIT_1135300	54.8414	60.6745	29.4698	34.888	44.9684	44.0183	13.5878	23.4119	27.006	99.8543	72.6625	59.8117	81.6022	33.3654	69.4592	5.48511	-0.590808	1.22587	3.06661	TRUE	0.118537	1	zinc finger protein, putative
PFIT_1368700	140.856	154.677	184.047	174.769	163.587	212.875	285.344	307.956	268.725	170.424	177.619	140.823	156.676	163.794	161.867	7.355	0.7068	-0.725605	0.775639	TRUE	0.118994	1	U1 small nuclear ribonucleoprotein a, putative
PFIT_0821300	218.788	230.734	353.452	362.209	291.296	266.275	570.687	374.59	403.851	260.677	238.171	247.575	243.175	262.374	250.394	8.18832	0.431742	-0.65086	3.25179	TRUE	0.119818	1	nucleolar preribosomal assembly protein, putative
PFIT_1408200	162.215	215.352	134.375	212.29	181.058	119.066	135.878	126.064	127.003	168.504	129.178	277.103	280.712	216.875	214.474	7.49946	-0.523909	0.775324	2.91789	TRUE	0.11984	1	conserved Plasmodium protein, unknown function
PFIT_0404900	589.978	990.448	479.671	458.645	629.685	585.948	407.634	455.631	483.071	1312.51	343.128	830.55	747.476	718.874	790.507	9.29727	-0.370339	0.704208	7.63558	TRUE	0.120267	1	sexual stage-specific protein precursor
PFIT_1477100	8.65916	14.5277	33.1767	28.6345	21.2495	89.4798	54.3512	61.2311	68.354	40.3258	68.6257	9.84244	14.6884	13.6495	29.4264	4.42185	1.69984	-1.29161	6.21402	TRUE	0.120557	1	conserved Plasmodium protein, unknown function
PFIT_0824100	96.9826	97.4211	94.8964	73.3964	90.6741	31.7509	40.7634	37.8192	36.7778	104.655	56.5153	86.3106	68.5459	63.6977	75.9449	6.50169	-1.33457	1.09135	0.907203	TRUE	0.120951	1	conserved Plasmodium protein, unknown function
PFIT_0310100	1529.79	1978.33	2765.52	4096.87	2592.63	1399.93	801.68	986.901	1062.84	1198.73	940.575	2210.76	2549.25	1926.1	1765.08	11.3404	-1.27921	0.725143	7.42853	TRUE	0.12111	1	phd finger protein, putative
PFIT_1448400	652.324	994.72	894.843	876.642	854.632	510.901	733.741	941.878	728.84	1033.59	1045.53	1109.17	1029.82	1151.11	1073.84	9.7391	-0.232074	0.561678	2.60014	TRUE	0.121471	1	conserved Plasmodium protein, unknown function
PFIT_0603400	4422.52	4853.96	6958.02	8194.39	6107.22	3304.26	3288.24	3621.64	3404.71	5206.82	4666.55	4575.98	5082.19	4689.36	4844.18	12.5765	-0.842601	0.508254	2.94288	TRUE	0.122742	1	conserved Plasmodium protein, unknown function
PFIT_0904000	13.2774	10.2548	26.3189	15.6338	16.3712	15.1538	54.3512	61.2311	43.5787	18.7227	16.1472	12.1138	14.6884	7.58305	13.851	4.04063	1.36623	-1.61635	2.01949	TRUE	0.123239	1	LCCL domain-containing protein
PFIT_1242800	188.77	235.862	156.987	127.045	177.166	349.26	380.458	331.368	353.695	193.468	230.098	224.862	221.958	235.075	221.092	7.46588	0.994064	-0.673093	1.42701	TRUE	0.123584	1	protein geranylgeranyltransferase type II, alpha subunit, putative
PFIT_1413400	284.598	382.848	410.167	407.794	371.352	306.685	285.344	250.327	280.785	437.823	379.46	479.251	546.735	339.721	436.598	8.53715	-0.404416	0.639137	1.74682	TRUE	0.123619	1	conserved Plasmodium protein, unknown function
PFIT_0615900	340.016	289.7	364.387	348.715	335.705	225.143	108.702	174.689	169.511	287.081	278.54	324.8	306.824	219.909	283.431	8.39164	-0.92716	0.683369	1.93461	TRUE	0.123706	1	conserved Plasmodium protein, unknown function
PFIT_1326500	484.913	200.824	243.172	701.215	407.531	43.2967	13.5878	45.0228	33.9691	101.775	56.5153	97.6673	120.771	77.3472	90.8151	8.67122	-3.46931	1.30894	3.24671	TRUE	0.123749	1	conserved Plasmodium protein, unknown function
PFIT_0405100	225.138	250.389	439.081	498.141	353.187	260.502	230.992	230.517	240.67	354.771	230.098	401.269	530.414	377.636	378.838	8.46672	-0.549434	0.652682	5.547	TRUE	0.124432	1	conserved Plasmodium protein, unknown function
PFIT_1459200	1255	1345.95	1648.08	1934.8	1545.96	930.157	991.909	1096.76	1006.27	1714.33	1388.66	1269.67	1294.21	1628.84	1459.14	10.5947	-0.619529	0.536185	1.99247	TRUE	0.125046	1	cysteine proteinase falcipain 1
PFIT_1322300	2350.1	2214.19	2374.26	1797.22	2183.94	3106.54	2934.96	2982.31	3007.94	1900.59	2248.5	2004.83	2186.94	2287.05	2125.58	11.0926	0.462423	-0.501846	0.769604	TRUE	0.125114	1	60S ribosomal protein L6, putative
PFIT_1206700	1480.72	1539.94	1634.92	1933.65	1647.31	1074.48	1277.25	1316.47	1222.73	2032.61	1937.67	1697.44	1445.99	1701.64	1763.07	10.6861	-0.432603	0.530244	1.33483	TRUE	0.125202	1	small subunit rRNA processing factor, putative
PFIT_1350300	117.187	65.802	121.957	93.8025	99.6871	122.674	176.641	144.073	147.796	88.3326	108.994	66.6257	76.7061	62.181	80.5678	6.64144	0.540516	-0.860456	1.75879	TRUE	0.126389	1	conserved Plasmodium protein, unknown function
PFIT_0911600	217.634	217.061	172.37	175.756	195.705	235.967	67.9389	127.865	143.924	221.312	217.987	313.444	314.985	192.61	252.067	7.61132	-0.351862	0.72042	4.49941	TRUE	0.126742	1	conserved Plasmodium protein, unknown function
PFIT_0824300	1020.05	598.2	1064.06	1537.21	1054.88	352.868	407.634	641.125	467.209	782.992	415.791	669.286	716.468	906.933	698.294	10.0438	-1.16716	0.574829	7.93278	TRUE	0.127278	1	conserved Plasmodium protein, unknown function
PFIT_0101100	46.1822	327.301	87.8533	109.765	142.775	258.337	108.702	66.6338	144.558	171.865	173.583	494.393	419.435	259.34	303.723	7.15358	0.0507328	1.04489	10.428	TRUE	0.127403	1	serine/threonine protein kinase, FIKK family
PFIT_0723400	38.6776	58.9654	58.1982	46.0784	50.4799	66.3882	108.702	97.2493	90.78	43.2062	44.4049	45.4266	32.6409	47.0149	42.5387	5.65727	0.818417	-1.06498	0.756934	TRUE	0.127632	1	mago nashi protein homolog, putative
PFIT_1440700	1423.57	396.521	1113.55	2401.84	1333.87	173.187	203.817	282.743	219.916	578.003	161.472	710.17	822.55	298.772	514.193	10.3816	-2.59848	1.22523	6.10097	TRUE	0.127702	1	CCAAT-binding transcription factor, putative
PFIT_1025500	393.703	616.146	460.581	379.818	462.562	667.49	502.748	459.233	543.157	887.167	722.588	900.962	819.286	735.556	813.112	8.85241	0.240338	0.57589	2.25288	TRUE	0.127894	1	conserved Plasmodium protein, unknown function
PFIT_0502500	1201.89	1372.44	1578.58	1697.83	1462.68	757.692	1290.84	1210.21	1086.25	1243.38	1517.84	1588.42	1552.07	1895.76	1559.49	10.5147	-0.439874	0.531826	3.05095	TRUE	0.127935	1	merozoite surface protein 8
PFIT_0904200	1674.1	1966.37	1988.56	2054.28	1920.83	1170.45	1345.19	1799.11	1438.25	2374.42	1525.91	2085.08	1545.55	2775.4	2061.27	10.9076	-0.415774	0.51869	3.96842	TRUE	0.12928	1	GTPase activator, putative
PFIT_0921100.1	51.3777	31.6191	31.3232	27.1534	35.3683	86.5933	108.702	66.6338	87.3098	33.1247	32.2944	49.9693	35.905	45.4983	39.3584	5.14188	1.27723	-1.11378	1.08504	TRUE	0.12937	1	ubiquitin conjugating enzyme, putative
PFIT_1325300	67.5415	52.1288	91.5602	71.4216	70.663	164.527	122.29	129.666	138.828	77.2911	88.8097	67.3829	76.7061	71.2807	76.2941	6.14618	0.986655	-0.884906	0.827001	TRUE	0.129661	1	conserved Plasmodium protein, unknown function
PFIT_1236100	384.467	224.752	323.426	307.08	309.931	415.648	475.573	570.89	487.37	283.241	274.503	290.731	274.183	477.732	320.078	8.27653	0.652936	-0.606165	3.11752	TRUE	0.130097	1	conserved Plasmodium protein, unknown function
PFIT_1416600	215.902	417.885	91.9309	71.257	199.244	299.469	163.053	199.901	220.808	314.445	427.901	392.94	368.842	298.772	360.58	7.62942	0.194824	0.667328	14.0313	TRUE	0.130288	1	conserved Plasmodium protein, unknown function
PFIT_0728000	128.733	88.0208	32.9913	41.306	72.7628	39.6886	13.5878	19.81	24.3622	45.1265	44.4049	77.2253	81.6022	50.0482	59.6814	6.1798	-1.43265	1.15768	4.56896	TRUE	0.130691	1	conserved Plasmodium protein, unknown function
PFIT_0921100.2	28.2866	19.6551	34.8448	24.0266	26.7033	64.945	81.5267	63.032	69.8346	26.8838	28.2576	28.0131	16.3204	47.0149	29.298	4.74245	1.3627	-1.23235	1.27583	TRUE	0.131417	1	ubiquitin conjugating enzyme, putative
PFIT_0528500	183.574	268.335	270.418	245.203	241.883	199.886	190.229	198.1	196.072	298.123	217.987	322.529	332.937	397.352	313.786	7.91837	-0.298717	0.677882	1.67931	TRUE	0.131502	1	conserved Plasmodium protein, unknown function
PFIT_0609800	486.068	556.326	649.818	745.483	609.424	377.403	475.573	390.798	414.591	607.767	577.263	710.17	659.346	520.198	614.949	9.25199	-0.57137	0.584639	1.52753	TRUE	0.131566	1	trancription factor, putative
PFIT_1214500	93.519	41.874	20.2025	21.5581	44.2884	114.015	40.7634	18.0091	57.5957	22.0832	28.2576	31.0415	29.3768	18.1993	25.7917	5.46283	0.438839	-1.21692	6.00295	TRUE	0.131693	1	conserved Plasmodium membrane protein, unknown function
PFIT_1310600	314.039	221.334	335.844	308.067	294.821	499.355	516.336	561.885	525.859	385.975	565.153	288.459	266.023	242.658	349.654	8.20494	0.834464	-0.598287	4.22772	TRUE	0.131853	1	clathrin-adaptor medium chain, putative
PFIT_1205000	359.644	270.044	321.943	282.23	308.466	447.399	529.924	486.247	487.856	333.168	347.165	340.7	319.881	256.307	319.444	8.2691	0.654287	-0.604657	0.853984	TRUE	0.131871	1	conserved Plasmodium protein, unknown function
PFIT_1444300	215.902	289.7	126.034	88.0427	179.92	158.033	149.466	190.897	166.132	259.717	367.349	234.704	239.911	274.507	275.238	7.48551	-0.095812	0.709145	5.61364	TRUE	0.131914	1	conserved Plasmodium protein, unknown function
PFIT_0421300	36.9458	16.2368	44.112	35.0525	33.0868	75.0476	54.3512	81.0411	70.1466	38.4055	72.6625	21.1991	21.2166	9.09967	32.5167	5.05417	1.10597	-1.18269	4.94527	TRUE	0.132313	1	clathrin assembly protein, putative
PFIT_0208700	113.146	50.4197	94.155	71.0924	82.2034	139.993	135.878	99.0502	124.974	50.8873	64.5889	87.8248	76.7061	53.0814	66.6177	6.36266	0.594089	-0.898305	2.08853	TRUE	0.132409	1	conserved protein, unknown function
PFIT_1365900	1005.04	2052.68	2076.23	1824.21	1739.54	809.648	883.206	1107.56	933.472	1562.62	1521.88	1012.26	1264.83	1372.53	1346.82	10.7646	-0.895983	0.526051	4.71025	TRUE	0.132582	1	conserved Plasmodium protein, unknown function
PFIT_1473200	191.656	129.895	248.918	246.849	204.329	265.553	244.58	293.549	267.894	190.587	226.061	162.779	172.997	89.48	168.381	7.67741	0.396494	-0.684695	3.83567	TRUE	0.132654	1	Yip1 protein, putative
PFIT_1349500	266.125	163.223	301.741	355.462	271.638	282.872	448.397	360.183	363.817	267.878	185.693	182.464	210.534	300.289	229.372	8.08792	0.396711	-0.63935	3.83887	TRUE	0.132757	1	conserved Plasmodium protein, unknown function
PFIT_0709800	77.9325	23.0734	68.5775	53.9776	55.8902	90.923	81.5267	106.254	92.9012	27.844	68.6257	41.6411	57.1216	40.9485	47.2362	5.80838	0.743921	-1.01437	3.10511	TRUE	0.133634	1	mitochondrial ribosomal protein L1 precursor, putative
PFIT_0309400	2600.64	3807.97	2650.43	2469.31	2882.08	3760.32	5299.24	4732.8	4597.45	2840.09	3378.81	3198.04	3110.68	3888.59	3283.24	11.4927	0.671798	-0.483764	2.51172	TRUE	0.133758	1	asparagine synthetase, putative
PFIT_0811700	11.5456	15.3823	26.6896	21.229	18.7116	15.8754	40.7634	41.421	32.6866	11.0416	12.1104	8.32822	9.79227	7.58305	9.77111	4.23066	0.759225	-1.71291	0.947891	TRUE	0.135855	1	rifin, pseudogene
PFIT_1212500	2829.81	1900.57	3208.5	4145.58	3021.11	1411.47	1345.19	1741.48	1499.38	2624.06	2151.62	2044.2	2172.25	1666.76	2131.78	11.5612	-1.00756	0.504441	4.55323	TRUE	0.136227	1	bromodomain protein, putative
PFIT_1309800	149.515	64.0928	40.5904	60.0665	78.5662	55.5641	81.5267	45.0228	60.7045	23.5234	36.3312	33.3129	22.8486	21.2326	27.4497	6.29333	-0.427655	-1.10137	3.05582	TRUE	0.136751	1	Rab GTPase 5b
PFIT_0622700	5596.13	6986.97	7519.05	9309.82	7352.99	4603.16	5625.34	6299.6	5509.37	6592.78	5546.57	7902.72	8406.66	10108.2	7711.39	12.8442	-0.416915	0.485731	4.22122	TRUE	0.136806	1	protein kinase, putative
PFIT_0404300	67.5415	55.5471	85.6291	68.1303	69.212	153.703	190.229	115.258	153.064	83.5319	129.178	74.1969	75.074	57.6312	83.9224	6.11552	1.11566	-0.855853	1.91076	TRUE	0.13697	1	conserved Plasmodium membrane protein, unknown function
PFIT_1447500	514.354	799.024	577.904	586.842	619.531	1213.75	1508.24	1168.79	1296.93	772.911	1085.9	741.211	816.022	1090.44	901.298	9.27436	1.06018	-0.520925	2.61939	TRUE	0.137002	1	conserved Plasmodium membrane protein, unknown function
PFIT_1013400	518.395	590.508	622.757	594.247	581.477	414.205	434.809	639.324	496.113	856.442	758.919	794.966	610.385	665.792	737.301	9.18375	-0.220643	0.56358	1.7093	TRUE	0.137179	1	initiation factor 2 subunit family, putative
PFIT_1304500	1493.99	2202.23	1913.87	1653.23	1815.83	1454.05	1467.48	1365.09	1428.87	1633.19	1961.89	2051.01	2467.65	2047.42	2032.23	10.8263	-0.346542	0.508935	1.75586	TRUE	0.137311	1	conserved Plasmodium protein, unknown function
PFIT_0416700	434.113	586.236	603.852	568.575	548.194	362.97	326.107	486.247	391.775	528.076	750.846	550.419	502.67	627.877	591.977	9.09873	-0.46969	0.577241	1.99989	TRUE	0.13824	1	conserved Plasmodium protein, unknown function
PFIT_1472000	458.936	366.611	229.827	184.972	310.086	711.509	679.389	704.157	698.352	425.821	621.668	339.186	310.088	676.408	474.634	8.27365	1.17583	-0.563657	7.74104	TRUE	0.138263	1	20S proteasome beta 4 subunit, putative
PFIT_1120100	839.362	968.229	1028.85	1009.28	961.43	645.842	665.802	893.253	734.966	1230.9	1118.19	934.275	794.806	1263.34	1068.3	9.9092	-0.382572	0.534424	2.17037	TRUE	0.138356	1	U2 snRNP auxiliary factor, small subunit, putative
PFIT_0827900	369.458	235.862	257.629	297.7	290.162	145.765	163.053	140.471	149.763	245.795	213.951	233.947	228.486	272.99	239.034	8.18085	-0.969383	0.691477	0.940726	TRUE	0.138408	1	conserved Plasmodium protein, unknown function
PFIT_1201100	10.391	118.785	129.37	142.02	100.142	15.8754	27.1756	45.0228	29.358	95.5337	68.6257	25.7418	37.537	81.897	61.867	6.64823	-1.7768	1.07878	12.1875	TRUE	0.138426	1	Plasmodium exported protein, unknown function
PFIT_1240900	0.577278	0.854571	4.63361	3.45588	2.38034	2.88644	13.5878	1.80091	6.09172	0.480069	0	0	0	0	0.0960137	1.26501	1.1956	-5.26156	1.41187	TRUE	0.139421	1	rifin, pseudogene
PFIT_0317300	2997.22	2917.5	3584.93	4377.95	3469.4	2026.28	2309.92	2361	2232.4	3068.12	3185.04	3298.73	3123.73	3030.19	3141.16	11.7607	-0.637377	0.49379	1.31664	TRUE	0.139444	1	conserved Plasmodium protein, unknown function
PFIT_1345600	3296.83	3345.64	3602.91	3497.52	3435.73	2386.37	2364.28	2389.81	2380.15	2639.9	3160.82	3541.76	3881	3526.12	3349.92	11.7464	-0.529433	0.492859	0.933652	TRUE	0.139449	1	conserved Plasmodium protein, unknown function
PFIT_1100900	259.775	199.97	281.909	288.813	257.617	162.363	149.466	167.485	159.771	296.682	230.098	245.304	256.231	262.374	258.138	8.01031	-0.680286	0.684429	0.714763	TRUE	0.139554	1	Plasmodium exported protein (hyp5), unknown function
PFIT_0725300	1028.71	957.119	967.498	1031.17	996.124	842.842	842.443	785.198	823.494	1198.25	1182.78	1172.76	1364.39	1010.06	1185.65	9.96023	-0.275799	0.527014	0.490069	TRUE	0.140765	1	conserved Plasmodium membrane protein, unknown function
PFIT_0718900	2734.56	2435.53	3650.92	3468.55	3072.39	1361.68	2690.38	2535.69	2195.92	3204.94	3903.59	2580.23	2712.46	2990.76	3078.4	11.5854	-0.49153	0.493407	4.94859	TRUE	0.140997	1	phosphoinositide-binding protein, putative
PFIT_0914200	264.393	83.7479	68.0214	175.427	147.897	7.93772	13.5878	10.8055	10.777	34.5649	24.2208	24.9847	29.3768	28.8156	28.3926	7.20839	-3.89173	1.51756	2.08059	TRUE	0.141068	1	conserved Plasmodium protein, unknown function
PFIT_1111200	2002	3161.06	5385.55	6885.76	4358.59	2261.53	2377.86	2161.1	2266.83	2528.52	2365.57	4129.28	4488.12	4299.59	3562.22	12.0898	-0.944099	0.653116	7.32474	TRUE	0.141443	1	asparagine-rich antigen
PFIT_1037100	43.2958	32.4737	55.7887	57.2689	47.2068	75.7692	122.29	113.458	103.839	44.6464	88.8097	38.6126	39.1691	51.5648	52.5605	5.56578	1.10744	-0.984003	2.05911	TRUE	0.142637	1	conserved Plasmodium protein, unknown function
PFIT_0734100	0	0	0	0	0	0.721611	13.5878	0	4.7698	0	0	0	0	0	0	-33.6894	35.7891	-33.9034	0.714131	TRUE	0.142928	1	stevor
PFIT_1323000	337.13	367.465	345.482	337.36	346.859	221.535	190.229	333.169	248.311	346.13	266.429	380.07	427.596	515.648	387.174	8.438	-0.455234	0.617194	2.64692	TRUE	0.14331	1	vacuolar protein sorting 52 homologue
PFIT_1461300	498.19	322.173	564.559	699.734	521.164	325.447	529.924	425.016	426.795	297.643	339.092	252.875	252.967	265.407	281.597	9.02702	-0.312545	-0.580585	3.46643	TRUE	0.144248	1	conserved Plasmodium protein, unknown function
PFIT_0724700	91.7871	80.3297	75.9912	79.979	82.0218	36.8022	108.702	115.258	86.921	45.1265	24.2208	35.5842	37.537	69.7641	42.4465	6.35753	0.0377695	-0.972466	3.33778	TRUE	0.144365	1	unspecified product
PFIT_0316900	343.48	237.571	476.706	553.6	402.839	456.058	584.275	628.519	556.284	313.485	488.453	393.698	341.097	341.237	375.594	8.65634	0.458572	-0.566726	4.33774	TRUE	0.144683	1	RING zinc finger protein, putative
PFIT_0208000.1	45.0276	52.9834	57.0861	43.7745	49.7179	94.5311	190.229	73.8375	119.533	58.5684	60.5521	62.0831	71.81	42.4651	59.0957	5.63551	1.19278	-0.943979	1.77506	TRUE	0.144764	1	conserved Plasmodium protein, unknown function
PFIT_0713100	492.418	456.341	632.951	525.952	526.916	395.443	584.275	675.343	551.687	347.57	375.423	329.343	367.21	445.884	373.086	9.04204	0.0593373	-0.559045	1.998	TRUE	0.14512	1	4-nitrophenylphosphatase
PFIT_1301800	520.127	299.1	564.189	506.369	472.446	509.457	584.275	754.583	616.105	361.012	448.085	430.039	450.444	417.068	421.33	8.88524	0.383924	-0.551922	2.64484	TRUE	0.146341	1	deoxyhypusine hydroxylase
PFIT_0807000	1275.21	1976.62	1289.63	1324.59	1466.51	1171.17	1182.14	1267.84	1207.05	1577.03	1416.92	1699.71	1645.1	2211.22	1710	10.5177	-0.279707	0.50232	2.53632	TRUE	0.147003	1	cactin homolog, putative
PFIT_0815400	1414.91	1724.52	2257.12	2413.52	1952.52	873.149	1630.53	1471.35	1325.01	2077.74	1776.19	1722.43	1540.65	2171.79	1857.76	10.9315	-0.570324	0.498502	4.60947	TRUE	0.147129	1	RNA binding protein, putative
PFIT_1464600	316.925	152.968	369.762	343.778	295.858	172.465	339.695	316.961	276.374	191.547	137.251	171.864	176.261	188.06	172.997	8.21094	-0.129012	-0.641686	4.42382	TRUE	0.147202	1	conserved Plasmodium protein, unknown function
PFIT_0622800	47.3368	24.7826	35.2154	34.3943	35.4323	56.2857	149.466	64.8329	90.1947	87.8526	52.4785	21.9562	8.16022	31.8488	40.4593	5.14847	1.26034	-1.0652	7.35689	TRUE	0.148334	1	ribonuclease H2 subunit A, putative
PFIT_0924800	370.035	330.719	285.801	317.777	326.083	234.524	244.58	286.345	255.15	458.946	407.717	334.643	331.305	423.134	391.149	8.34861	-0.34961	0.612506	0.960786	TRUE	0.148503	1	splicing factor 3A subunit 3, putative
PFIT_0917800	122.96	67.5111	118.25	118.323	106.761	158.754	149.466	187.295	165.172	89.7728	121.104	90.0962	109.347	78.8638	97.8368	6.74079	0.637136	-0.773822	1.43715	TRUE	0.148652	1	XPA binding protein 1, putative
PFIT_1356100	8307.02	12465.6	8022.82	6524.87	8830.08	15366.7	13900.3	13236.7	14167.9	9550.49	9466.31	11159.8	10316.2	11177.4	10334	13.1081	0.682359	-0.45528	2.91643	TRUE	0.149106	1	elongation factor 1-alpha
PFIT_0402100	1222.1	673.402	1294.63	1533.59	1180.93	599.659	597.863	781.596	659.706	1049.91	807.361	1003.93	1144.06	741.623	949.377	10.2065	-0.835024	0.520748	4.80257	TRUE	0.149127	1	conserved Plasmodium protein, unknown function
PFIT_0526800	63.5005	5.12742	6.6724	12.8361	22.0341	0	0	0	0	4.32062	0	2.27133	0	1.51661	1.62171	4.46065	-32.3703	28.7517	2.80149	TRUE	0.149461	1	inner membrane complex protein
PFIT_0918300	214.17	115.367	190.349	116.019	158.976	211.432	135.878	268.336	205.215	139.22	108.994	115.838	138.724	142.561	129.067	7.31311	0.403954	-0.701395	2.68956	TRUE	0.149584	1	50S ribosomal protein L3, apicoplast, putative
PFIT_0612100	59.4596	13.6731	40.0344	39.8249	38.248	57.0073	54.3512	57.6292	56.3292	28.3241	20.184	15.1422	17.9525	40.9485	24.5103	5.26066	0.560004	-1.20016	2.70501	TRUE	0.149695	1	conserved Plasmodium protein, unknown function
PFIT_1126100	28.8639	19.6551	20.3879	17.1148	21.5054	93.0878	40.7634	55.8283	63.2265	27.3639	36.3312	28.0131	22.8486	27.299	28.3712	4.42441	1.60423	-1.21244	0.896615	TRUE	0.15005	1	conserved Plasmodium protein, unknown function
PFIT_1127100	3964.74	7045.94	3865.36	3600.7	4619.18	3914.02	4076.34	3216.43	3735.6	4682.59	3330.36	6273.42	5619.13	5986.06	5178.31	12.1732	-0.307416	0.473072	6.31385	TRUE	0.150746	1	40S ribosomal protein S18, putative
PFIT_1337200	143.742	68.3657	57.2714	68.4594	84.4596	100.304	81.5267	64.8329	82.2212	37.9254	36.3312	48.4551	50.5934	39.4319	42.5474	6.3984	-0.03171	-0.950743	1.99654	TRUE	0.150784	1	conserved Plasmodium membrane protein, unknown function
PFIT_0807600	393.126	386.266	428.516	361.387	392.324	413.483	516.336	596.102	508.641	387.895	347.165	294.516	254.599	432.234	343.282	8.61595	0.371986	-0.564504	1.86842	TRUE	0.151134	1	peptidyl-prolyl cis-trans isomerase
PFIT_1353500	1126.27	1549.34	1867.72	1995.53	1634.71	978.505	937.557	1201.21	1039.09	1952.92	1804.45	1176.55	1173.44	1261.82	1473.84	10.6752	-0.649619	0.499154	4.56375	TRUE	0.151516	1	large subunit rRNA methyltransferase, putative
PFIT_0719200	398.321	395.666	541.206	542.244	469.36	318.952	203.817	266.535	263.101	285.641	298.724	523.921	553.263	354.887	403.287	8.87549	-0.805786	0.588546	4.07681	TRUE	0.15164	1	conserved Plasmodium membrane protein, unknown function
PFIT_1013500	16.1638	0.854571	4.07758	7.2409	7.0842	0	40.7634	7.20365	15.989	4.80069	0	1.51422	1.63204	1.51661	1.89271	2.8261	0.949934	-2.71526	6.00802	TRUE	0.15173	1	GDP-fucose synthase, putative
PFIT_0832200	69.2733	41.0194	49.487	49.3698	52.2874	158.033	108.702	144.073	136.936	70.09	96.8833	79.4966	55.4895	84.9302	77.3779	5.70869	1.4127	-0.854811	1.17843	TRUE	0.152037	1	U6 snRNA-associated Sm-like protein LSm8, putative
PFIT_1325900	239.57	365.756	356.788	418.326	345.11	259.058	217.405	313.359	263.274	406.138	351.202	371.741	452.076	439.817	404.195	8.43153	-0.370861	0.599449	1.83991	TRUE	0.152552	1	conserved Plasmodium protein, unknown function
PFIT_1244500	27.7093	11.964	12.7888	10.5322	15.7486	238.853	81.5267	30.6155	116.999	38.4055	76.6993	12.1138	27.7448	51.5648	41.3056	3.97399	2.91356	-1.5366	4.01547	TRUE	0.152604	1	ACEA small nucleolar RNA U3
PFIT_1008800	102.178	106.821	110.465	134.121	113.396	82.2637	27.1756	63.032	57.4904	132.019	96.8833	115.081	94.6586	124.362	112.601	6.82617	-0.86202	0.855828	1.70919	TRUE	0.152912	1	conserved Plasmodium protein, unknown function
PFIT_1301500	86.0143	55.5471	149.573	180.529	117.916	124.117	95.1145	102.652	107.295	67.6897	44.4049	89.3391	70.1779	28.8156	60.0854	6.88653	-0.122904	-0.838198	5.16879	TRUE	0.153313	1	Plasmodium exported protein, unknown function
PFIT_1334600	5.77278	9.40028	8.89653	4.77241	7.2105	5.05128	0	0	1.68376	186.747	20.184	14.3851	9.79227	3.03322	46.8283	2.84889	-1.77642	4.48146	3.0162	TRUE	0.153411	1	reticulocyte binding protein 2 homologue a
PFIT_0928000	822.043	475.996	403.495	332.752	508.572	711.509	951.145	1217.42	960.024	611.127	694.33	518.621	545.103	990.347	671.906	8.98905	0.917072	-0.51521	7.7749	TRUE	0.153635	1	phosphatidylserine decarboxylase
PFIT_0520500	73.3142	52.1288	55.0473	38.3438	54.7086	119.787	122.29	153.078	131.718	45.1265	80.7361	89.3391	83.2343	66.7309	73.0334	5.77143	1.27659	-0.863504	1.64112	TRUE	0.153769	1	U6 snRNA-associated sm-like protein lsm2, putative
PFIT_0609600	93.519	42.7285	100.827	112.398	87.3683	124.117	176.641	127.865	142.874	84.4921	133.215	86.3106	70.1779	27.299	80.2988	6.45374	0.674973	-0.818611	5.84411	TRUE	0.153901	1	conserved Plasmodium protein, unknown function
PFIT_1127300	160.483	143.568	211.293	192.707	177.013	271.326	271.756	360.183	301.088	202.109	250.282	152.179	146.884	224.458	195.182	7.46961	0.772217	-0.639484	2.00595	TRUE	0.154105	1	large ribosomal subunit processing factor, putative
PFIT_1455200	256.311	387.121	286.357	307.574	309.341	207.824	244.58	169.286	207.23	336.528	222.024	346	344.361	321.522	314.087	8.27229	-0.60211	0.629756	1.7636	TRUE	0.154357	1	RNA binding protein, putative
PFIT_1201700	233.22	464.032	266.155	180.858	286.066	322.56	312.519	316.961	317.347	365.812	601.484	423.982	533.679	470.149	479.021	8.15703	0.154686	0.588055	4.65141	TRUE	0.154709	1	ATP-dependent RNA helicase, putative
PFIT_0900200	32.9048	120.494	78.9567	55.2941	71.9125	262.666	95.1145	124.263	160.681	65.7694	96.8833	104.481	93.0265	124.362	96.9045	6.16367	1.21447	-0.782671	5.89069	TRUE	0.154969	1	rifin (RIF)
PFIT_0600700	94.0962	178.605	75.0645	51.3445	99.7776	817.585	271.756	385.396	491.579	179.066	238.171	404.297	386.795	145.595	270.785	6.63533	2.32176	-0.875276	6.51936	TRUE	0.15524	1	conserved Plasmodium protein, unknown function
PFIT_1129300	117.187	85.4571	81.7369	83.764	92.0363	196.278	81.5267	147.675	141.827	96.9739	64.5889	90.0962	96.2906	74.3139	84.4527	6.52324	0.677763	-0.792187	1.83951	TRUE	0.155256	1	geranylgeranyl pyrophosphate synthase, putative
PFIT_1237600	661.56	793.896	1485.91	2950.5	1472.97	284.315	394.046	388.997	355.786	544.398	367.349	1025.89	1127.74	788.638	770.803	10.5248	-2.05371	1.12005	4.51591	TRUE	0.155674	1	conserved Plasmodium protein, unknown function
PFIT_0929800	16.1638	8.54571	8.52585	12.6716	11.4767	0	0	0	0	3.84055	0	1.51422	0	3.03322	1.6776	3.52073	-32.8731	30.2086	1.66809	TRUE	0.157098	1	conserved Plasmodium protein, unknown function
PFIT_0503400	1049.49	1919.37	1449.39	1514.99	1483.31	1087.47	1508.24	1728.88	1441.53	1897.71	1695.46	1985.14	1836.05	2654.07	2013.69	10.5344	-0.0436216	0.485308	4.09093	TRUE	0.157621	1	Ser/Arg-rich splicing factor, putative
PFIT_0832800	183.574	227.316	109.539	111.082	157.878	56.2857	95.1145	81.0411	77.4804	164.183	294.687	74.1969	86.4984	78.8638	139.686	7.29978	-1.07266	0.879231	6.92981	TRUE	0.158156	1	unspecified product
PFIT_0702600	238.993	99.9848	274.31	251.127	216.104	345.652	380.458	307.956	344.689	191.067	302.76	180.949	205.638	247.208	225.524	7.75884	0.661306	-0.611601	4.59151	TRUE	0.158423	1	conserved Plasmodium protein, unknown function
PFIT_0201500	1603.68	762.277	1800.07	1564.2	1432.55	1203.65	1385.95	1878.35	1489.32	1308.67	1150.49	1025.13	1034.72	831.103	1070.02	10.485	0.0571475	-0.478696	5.92888	TRUE	0.158881	1	Plasmodium exported protein, unknown function
PFIT_1316900	84.8598	134.168	90.8188	113.221	105.767	75.0476	27.1756	50.4256	50.8829	73.4505	40.368	144.608	137.092	104.646	100.033	6.72359	-0.941925	0.875829	4.45095	TRUE	0.159067	1	conserved Plasmodium protein, unknown function
PFIT_0109200	202.624	180.314	190.534	229.076	200.637	329.776	326.107	327.766	327.883	248.195	213.951	183.978	148.516	274.507	213.829	7.64916	0.708414	-0.616496	1.53136	TRUE	0.159504	1	chromatin assembly factor 1 protein WD40 domain, putative
PFIT_0205300	887.276	734.931	842.205	1169.4	908.454	411.318	339.695	479.043	410.019	592.885	657.999	554.205	585.904	609.678	600.134	9.82775	-1.13172	0.531883	1.55428	TRUE	0.159572	1	DNA repair endonuclease, putative
PFIT_1351400	541.486	344.392	702.456	691.341	569.919	615.534	1114.2	828.42	852.718	605.847	528.821	526.949	563.055	723.423	589.619	9.15615	0.562238	-0.513921	4.56212	TRUE	0.159832	1	conserved Plasmodium protein, unknown function
PFIT_0617900.2	363.685	411.049	371.43	333.246	369.852	252.564	339.695	360.183	317.48	403.258	403.68	566.319	514.094	459.533	469.377	8.53031	-0.229958	0.575763	1.31214	TRUE	0.159917	1	conserved Plasmodium protein, unknown function
PFIT_1437900	57.1505	32.4737	35.4008	33.0777	39.5257	42.5751	81.5267	55.8283	59.9767	30.7244	36.3312	31.7987	9.79227	21.2326	25.9758	5.30373	0.548121	-1.16037	2.20681	TRUE	0.160174	1	conserved Plasmodium protein, unknown function
PFIT_0916900	54.2641	89.7299	18.7198	17.9377	45.1629	62.0586	13.5878	34.2174	36.6212	43.6862	52.4785	109.024	150.148	56.1146	82.2903	5.48219	-0.136989	1.02171	8.91921	TRUE	0.160191	1	conserved Plasmodium protein, unknown function
PFIT_bin05750	15.5865	24.7826	21.8706	18.5959	20.2089	165.971	27.1756	27.0137	73.3866	14.8821	16.1472	46.1838	26.1127	24.2658	25.5183	4.33595	1.90645	-1.55905	2.78999	TRUE	0.160581	1	rifin (RIF)
PFIT_1328900	348.676	368.32	382.366	423.592	380.738	171.743	271.756	210.707	218.069	349.97	234.135	333.129	359.05	338.204	322.897	8.57302	-0.842377	0.608758	1.46082	TRUE	0.160812	1	conserved Plasmodium protein, unknown function
PFIT_1208800	244.766	254.662	168.663	161.768	207.465	339.879	353.283	430.418	374.527	191.547	189.73	330.1	266.023	260.857	247.652	7.69425	0.858475	-0.596546	2.64015	TRUE	0.161486	1	U6 snRNA-associated Sm-like protein LSm7, putative
PFIT_1330500	255.734	294.827	322.87	270.382	285.953	181.846	190.229	234.119	202.065	367.733	431.938	263.475	256.231	245.691	313.013	8.15979	-0.494903	0.620381	2.04327	TRUE	0.161652	1	conserved Plasmodium protein, unknown function
PFIT_0904300	271.898	349.519	371.43	334.069	331.729	188.341	135.878	185.494	169.904	278.92	274.503	280.888	280.712	225.975	268.199	8.3741	-0.933506	0.626683	0.839214	TRUE	0.161709	1	adapter-related protein, putative
PFIT_0931900	330.78	301.663	255.034	218.873	276.588	249.677	230.992	235.92	238.863	367.253	302.76	458.809	334.569	354.887	363.656	8.11036	-0.205568	0.604865	1.3085	TRUE	0.161729	1	conserved Plasmodium protein, unknown function
PFIT_1420700	960.013	881.917	971.02	897.213	927.541	671.82	720.153	1082.35	824.774	1555.42	1651.05	882.034	722.996	1055.56	1173.41	9.85733	-0.163357	0.500684	5.91731	TRUE	0.161731	1	conserved Plasmodium protein, unknown function
PFIT_1411000	266.125	241.844	358.271	323.701	297.485	428.637	570.687	491.649	496.991	334.128	403.68	300.573	347.625	289.673	335.136	8.21812	0.727171	-0.560159	1.42473	TRUE	0.162357	1	tetratricopeptide repeat family protein, putative
PFIT_0931400	228.602	409.339	375.508	378.008	347.864	322.56	271.756	264.734	286.35	513.673	508.637	361.142	362.314	407.968	430.747	8.44252	-0.273411	0.57998	2.40498	TRUE	0.162468	1	elongation factor Tu, putative
PFIT_1253000	337.707	376.011	390.891	496.166	400.194	487.088	285.344	252.128	341.52	568.881	431.938	473.194	615.281	462.566	510.372	8.64528	-0.207811	0.55968	3.128	TRUE	0.16286	1	Plasmodium exported protein (PHISTb), unknown function
PFIT_1215900	605.564	870.808	496.352	511.142	620.966	1205.09	923.97	1163.39	1097.48	683.138	754.882	808.594	729.524	940.299	783.287	9.27702	0.830073	-0.493733	2.73737	TRUE	0.16301	1	glycerol-3-phosphate dehydrogenase, putative
PFIT_1023400	980.217	1157.94	1270.17	2228.06	1409.1	1164.68	692.977	675.343	844.333	730.184	549.005	1932.9	2289.76	1519.64	1404.3	10.4608	-0.733216	0.729115	8.6749	TRUE	0.163212	1	chromodomain-helicase-DNA-binding protein 1 homolog, putative
PFIT_0614900	58.305	107.676	34.8448	46.9013	61.9317	65.6666	13.5878	10.8055	30.02	42.246	36.3312	107.51	112.611	43.9817	68.536	5.94591	-0.870862	1.03395	8.3888	TRUE	0.163255	1	conserved Plasmodium protein, unknown function
PFIT_0100200	25.4002	79.4751	85.4438	76.6877	66.7517	78.6556	135.878	145.874	120.136	44.6464	88.8097	63.5973	76.7061	56.1146	65.9748	6.06275	0.824942	-0.859422	3.95088	TRUE	0.163496	1	rifin (RIF)
PFIT_1341900	146.628	82.0388	119.362	114.373	115.601	220.813	258.168	235.92	238.3	96.9739	52.4785	180.192	179.525	224.458	146.726	6.85432	1.03334	-0.678902	6.15452	TRUE	0.163573	1	transcription activator, putative
PFIT_1342500	401.208	419.594	163.659	190.567	293.757	312.458	203.817	131.467	215.914	267.398	310.834	378.555	378.634	326.071	332.299	8.19497	-0.42599	0.60758	7.42291	TRUE	0.164139	1	conserved Plasmodium protein, unknown function
PFIT_1216100	842.825	834.061	1021.25	1170.06	967.049	457.501	665.802	749.18	624.161	1165.13	779.103	841.15	794.806	832.619	882.561	9.91794	-0.639036	0.508388	2.87547	TRUE	0.164786	1	conserved Plasmodium membrane protein, unknown function
PFIT_0319500	188.192	376.866	269.12	277.952	278.033	183.289	217.405	262.933	221.209	335.088	274.503	345.242	298.664	429.201	336.54	8.11818	-0.32948	0.608511	2.68691	TRUE	0.164994	1	RNA binding protein, putative
PFIT_1318300	1274.63	840.898	1927.4	2549.45	1648.09	604.71	760.916	887.85	751.159	1551.58	1259.48	758.625	918.841	1198.12	1137.33	10.6872	-1.13565	0.599721	6.66993	TRUE	0.165891	1	conserved protein, unknown function
PFIT_0105200	1214.59	1591.21	1503.33	1546.92	1464.01	836.347	1182.14	1264.24	1094.24	1501.65	1776.19	1370.37	1274.63	1700.12	1524.59	10.5157	-0.424876	0.482464	2.07973	TRUE	0.16632	1	small ribosomal subunit assembling AARP2 protein
PFIT_1248700	2362.8	1906.55	2201.89	2584.84	2264.02	2624.5	2785.5	2559.1	2656.36	1722.49	1291.78	2128.24	1933.97	2599.47	1935.19	11.1448	0.229374	-0.454742	3.17085	TRUE	0.166465	1	bax inhibitor 1, putative
PFIT_0628400	630.387	336.701	824.783	969.951	690.455	680.479	842.443	686.148	736.357	590.484	581.3	509.536	487.981	404.935	514.847	9.43309	0.0822348	-0.508064	5.85169	TRUE	0.166715	1	amino acid transporter, putative
PFIT_0415000	203.202	102.548	60.6076	72.5735	109.733	72.1611	13.5878	23.4119	36.3869	54.2478	68.6257	108.267	94.6586	60.6644	77.2927	6.77482	-1.40911	0.909007	6.81327	TRUE	0.166811	1	histone acetyltransferase, putative
PFIT_0904700	54.2641	88.8754	48.0042	40.9769	58.0301	56.2857	67.9389	39.6201	54.6149	69.1299	44.4049	123.409	150.148	113.746	100.168	5.85256	-0.131082	0.933898	3.81598	TRUE	0.166862	1	prefoldin subunit, putative
PFIT_1222300	28.2866	15.3823	39.293	47.5595	32.6304	13.7106	0	16.2082	9.97294	284.201	48.4417	27.256	26.1127	4.54983	78.1122	5.02975	-1.57462	2.83657	4.04773	TRUE	0.16699	1	transcription factor with AP2 domain(s)
PFIT_0707700	2743.8	3707.13	4549.09	4541.03	3885.26	3032.21	2907.79	3198.42	3046.14	4680.67	4149.84	3992.24	3544.8	4551.35	4183.78	11.9239	-0.350322	0.457062	2.27302	TRUE	0.16701	1	heat shock protein 110 (HSP110c)
PFIT_0720500	453.163	323.028	523.227	579.601	469.755	474.82	815.267	606.908	632.332	402.298	549.005	390.669	342.729	486.832	434.307	8.87714	0.407082	-0.525608	3.60115	TRUE	0.167683	1	ubiquitin carboxyl-terminal hydrolase, putative
PFIT_0218200	1458.78	1568.14	2421.71	2313.8	1940.61	1255.6	760.916	686.148	900.889	1866.51	1433.07	1051.63	1274.63	705.224	1266.21	10.9227	-1.09676	0.480439	8.90184	TRUE	0.167911	1	ribonuclease P
PFIT_0418800	22.5138	13.6731	24.0948	24.3557	21.1594	36.8022	67.9389	28.8146	44.5186	23.0433	8.07361	18.1707	24.4807	6.06644	15.9669	4.40754	0.99759	-1.37699	2.15161	TRUE	0.168819	1	holo-(acyl-carrier protein) synthase, putative
PFIT_0936000	143.165	71.7839	50.9697	46.9013	78.2049	46.9047	67.9389	36.0183	50.2873	195.388	28.2576	96.9102	83.2343	65.2143	93.8009	6.2858	-0.707937	0.995468	7.00258	TRUE	0.168865	1	Plasmodium exported protein, unknown function
PFIT_1321000	229.179	291.409	389.594	429.846	335.007	363.692	516.336	434.02	438.016	316.845	278.54	221.833	272.551	380.669	294.088	8.38967	0.369465	-0.558856	3.13695	TRUE	0.168968	1	SFT2-like protein, putative
PFIT_1022100	968.672	1058.81	1208.45	1354.38	1147.58	751.919	638.626	916.665	769.07	1372.52	1243.34	897.933	860.087	1070.73	1088.92	10.1647	-0.567605	0.491114	2.66841	TRUE	0.169081	1	kelch protein, putative
PFIT_1463600	1838.05	1262.2	2312.54	2723.73	2034.13	864.49	1114.2	1242.63	1073.77	1577.51	1554.17	1480.91	1586.35	1254.24	1490.63	10.9907	-0.925001	0.475884	4.13955	TRUE	0.169117	1	conserved Plasmodium protein, unknown function
PFIT_1027200	3753.46	4554.86	5144.98	4654.58	4526.97	7182.2	4538.32	5451.37	5723.96	3481.46	3887.44	5112.01	4721.5	3928.02	4226.09	12.1444	0.340807	-0.439965	2.7321	TRUE	0.169125	1	60S ribosomal protein L3, putative
PFIT_1133100	60.6141	29.0554	30.7672	26.8242	36.8152	82.2637	95.1145	39.6201	72.3328	30.2443	48.4417	32.5558	42.4332	16.6827	34.0715	5.19988	0.938646	-1.06605	2.74528	TRUE	0.169731	1	nucleic acid binding protein, putative
PFIT_1319800	555.918	433.267	347.336	372.742	427.316	629.967	788.092	875.244	764.434	500.232	674.146	452.752	507.566	549.013	536.742	8.73827	0.837276	-0.51095	2.25871	TRUE	0.169762	1	Rab GTPase 11a
PFIT_1324100	12803.4	20543.9	8914.33	6728.77	12247.6	16207.4	13601.4	12610	14139.6	16791.4	15025	22291.6	21032.2	20983.8	19224.8	13.5801	0.207622	0.443089	9.41278	TRUE	0.169832	1	L-lactate dehydrogenase
PFIT_1404900	161.638	184.587	102.31	72.2444	130.195	678.314	285.344	214.309	392.656	161.783	274.503	296.787	259.495	181.993	234.912	7.02072	1.61278	-0.759904	5.55484	TRUE	0.169902	1	phosphatase, putative
PFIT_1247500	239.57	152.114	288.211	345.588	256.371	202.773	217.405	306.155	242.111	187.227	177.619	146.122	158.308	122.845	158.424	8.00451	-0.0761099	-0.622198	3.09382	TRUE	0.170274	1	conserved protein, unknown function
PFIT_1302800	48.4913	16.2368	39.6637	31.1029	33.8737	59.1721	95.1145	64.8329	73.0398	34.0849	56.5153	37.8555	29.3768	13.6495	34.2964	5.08567	1.06394	-1.07093	3.05458	TRUE	0.170728	1	conserved Plasmodium protein, unknown function
PFIT_1352500	532.827	560.598	287.655	265.938	411.755	453.172	448.397	327.766	409.778	529.036	609.557	654.901	626.705	542.947	592.629	8.68314	-0.0119967	0.539433	4.34513	TRUE	0.171209	1	conserved Plasmodium protein, unknown function
PFIT_1434800	21.3593	9.40028	5.56033	4.77241	10.2731	25.978	27.1756	7.20365	20.1191	9.1213	0	5.29978	3.26409	4.54983	4.447	3.35364	0.93765	-2.04479	2.85204	TRUE	0.171583	1	microsomal signal peptidase protein, putative
PFIT_0421200	10.391	5.982	6.48706	7.89916	7.6898	10.1026	27.1756	14.4073	17.2285	5.28076	4.0368	2.27133	1.63204	3.03322	3.25083	2.94313	1.08641	-2.32668	0.581583	TRUE	0.171773	1	conserved Plasmodium protein, unknown function
PFIT_1320900	148.938	409.339	289.508	346.082	298.467	149.374	203.817	178.29	177.16	226.112	165.509	324.043	329.673	288.156	266.699	8.22107	-0.777867	0.621593	5.29342	TRUE	0.171909	1	splicing factor, putative
PFIT_0310700	273.052	176.896	405.348	538.789	348.521	232.359	149.466	219.711	200.512	235.714	209.914	291.488	336.201	476.216	309.906	8.44799	-0.763082	0.593555	7.63483	TRUE	0.171984	1	conserved Plasmodium protein, unknown function
PFIT_1116400	1338.13	915.245	418.137	343.12	753.658	1106.95	1114.2	1114.77	1111.97	530.956	637.815	947.903	889.464	935.749	788.377	9.5559	0.562903	-0.495245	12.497	TRUE	0.172044	1	peptidyl-prolyl cis-trans isomerase
PFIT_1411600	1772.24	1774.94	1943.34	1908.47	1849.75	2195.14	3002.9	2721.18	2639.74	2094.06	2135.47	1786.78	1584.72	2039.84	1928.17	10.8532	0.50974	-0.450243	1.20321	TRUE	0.172266	1	eukaryotic translation initiation factor 2 gamma subunit, putative
PFIT_0705000	299.607	125.622	75.6205	85.0805	146.483	160.919	190.229	91.8466	147.665	54.2478	52.4785	105.996	99.5547	98.5797	82.1712	7.19189	-0.0158371	-0.808062	6.61773	TRUE	0.172483	1	conserved Plasmodium protein, unknown function
PFIT_0616500	16.741	94.8574	58.3835	45.4202	53.8505	6.4945	13.5878	5.40274	8.49501	516.074	8.07361	18.1707	21.2166	21.2326	116.953	5.75054	-2.73981	3.86183	3.09702	TRUE	0.172794	1	erythrocyte membrane protein 1, PfEMP1
PFIT_1312000	619.419	135.877	130.112	273.344	289.688	18.7619	13.5878	18.0091	16.7863	99.3742	84.7729	37.8555	27.7448	36.3987	57.2292	8.17825	-4.07022	1.72807	2.62719	TRUE	0.173582	1	conserved Plasmodium protein, unknown function
PFIT_1474800	66.9642	66.6565	37.4396	37.3564	52.1042	30.3077	13.5878	39.6201	27.8385	1007.66	64.5889	137.794	125.667	50.0482	277.153	5.70278	-0.878979	3.29192	1.97751	TRUE	0.173949	1	conserved Plasmodium protein, unknown function
PFIT_1423700	710.629	972.502	804.395	617.78	776.326	759.135	896.794	777.995	811.308	1118.08	1291.78	1084.18	1088.57	1091.96	1134.91	9.59993	0.0576904	0.48986	1.36423	TRUE	0.174541	1	conserved Plasmodium protein, unknown function
PFIT_1344300	339.439	310.209	374.581	418.985	360.804	609.04	815.267	680.745	701.684	444.064	367.349	421.711	456.972	746.173	487.254	8.49601	0.948442	-0.51406	3.14365	TRUE	0.174614	1	thioredoxin 2
PFIT_0316700	204.934	315.337	146.051	106.474	193.199	661.717	516.336	583.496	587.183	310.124	379.46	306.63	301.928	741.623	407.953	7.58782	1.61818	-0.534976	9.68497	TRUE	0.174852	1	HVA22/TB2/DP1 family protein, putative
PFIT_0903800.1	305.38	76.0568	103.608	308.067	198.278	7.21611	0	27.0137	11.4099	73.4505	12.1104	32.5558	29.3768	28.8156	35.2618	7.63188	-3.88605	1.42037	6.34308	TRUE	0.174953	1	conserved Plasmodium protein, unknown function
PFIT_0915200	258.62	261.499	210.181	184.972	228.818	342.765	394.046	457.432	398.081	275.079	226.061	262.717	287.24	288.156	267.851	7.83652	0.79998	-0.568645	1.04391	TRUE	0.175178	1	ubiquitin conjugating enzyme, putative
PFIT_0501000	134.506	31.6191	25.9482	33.2423	56.3288	33.1941	81.5267	34.2174	49.6461	27.844	32.2944	14.3851	11.4243	13.6495	19.9195	5.81329	-0.278025	-1.24058	4.86715	TRUE	0.175619	1	serine/threonine protein kinase, FIKK family
PFIT_1223200	1860.57	1429.7	1969.1	1872.1	1782.87	1246.22	1032.67	1118.37	1132.42	1282.74	1630.87	1845.08	1927.44	1172.34	1571.7	10.8002	-0.650582	0.468154	2.60816	TRUE	0.17564	1	conserved Plasmodium protein, unknown function
PFIT_1468600	206.088	201.679	272.827	241.089	230.421	303.077	407.634	336.771	349.16	258.757	266.429	236.219	230.118	162.277	230.76	7.84935	0.58241	-0.583159	1.51001	TRUE	0.17615	1	DNA/RNA-binding protein KIN17, putative
PFIT_0503800	1472.06	1867.24	1479.23	1504.46	1580.75	1828.56	1616.95	1469.55	1638.35	1414.28	1166.64	3181.38	2887.09	2851.23	2300.12	10.6262	0.0525437	0.489963	7.59471	TRUE	0.176191	1	60S ribosomal protein L31, putative
PFIT_0214500	133.351	111.094	93.0429	74.7129	103.05	161.641	353.283	192.698	235.874	103.695	145.325	150.665	145.252	168.344	142.656	6.68433	1.1437	-0.674385	2.92857	TRUE	0.176327	1	RING zinc finger protein, putative
PFIT_1232900	71.0051	47.856	56.3447	49.2052	56.1028	86.5933	190.229	97.2493	124.691	71.0502	68.6257	74.954	50.5934	65.2143	66.0875	5.80981	1.0851	-0.846996	1.56419	TRUE	0.176857	1	conserved protein, unknown function
PFIT_0109000	220.52	416.176	286.357	409.604	333.164	285.036	244.58	176.49	235.369	202.109	230.098	473.951	546.735	300.289	350.636	8.37988	-0.502723	0.579862	7.60931	TRUE	0.176948	1	bromodomain protein, putative
PFIT_0710100	50.8004	49.5651	92.8576	98.7395	72.9907	109.685	95.1145	153.078	119.292	63.8491	84.7729	81.0108	62.0177	54.598	69.2497	6.19499	0.726276	-0.813264	2.07224	TRUE	0.177206	1	conserved Plasmodium protein, unknown function
PFIT_1317200	146.051	77.7659	190.719	211.303	156.46	139.271	108.702	203.503	150.492	119.057	113.031	68.8971	96.2906	77.3472	94.9245	7.2933	-0.0266406	-0.702642	3.93192	TRUE	0.177725	1	conserved Plasmodium membrane protein, unknown function
PF_apicoplast_genome_105900	1237.11	1282.71	1518.9	1707.54	1436.56	839.234	529.924	569.089	646.082	1189.61	1114.16	510.293	946.586	805.32	913.193	10.4887	-1.13822	0.482645	5.58062	TRUE	0.177827	1	unspecified product
PFIT_1357800	412.753	487.105	321.202	290.459	377.88	470.49	366.87	585.297	474.219	350.45	290.65	374.013	277.448	362.47	331.006	8.56016	0.346022	-0.532558	2.41601	TRUE	0.177952	1	HVA22-like protein, putative
PFIT_1140900	50.2231	112.803	24.8362	31.9258	54.9471	45.4615	27.1756	36.0183	36.2185	45.1265	48.4417	107.51	97.9227	75.8305	74.9662	5.76891	-0.526372	0.992078	5.15707	TRUE	0.178235	1	conserved Plasmodium protein, unknown function
PFIT_1308200	475.677	494.797	675.581	572.689	554.686	619.864	625.038	826.619	690.507	433.502	609.557	509.536	518.99	383.703	491.058	9.11621	0.320336	-0.500038	2.06288	TRUE	0.178834	1	conserved Plasmodium protein, unknown function
PFIT_0907900	1125.11	1373.3	981.399	904.783	1096.15	909.952	1154.96	844.628	969.847	1623.59	1166.64	1322.67	1153.86	1419.55	1337.26	10.0977	-0.186111	0.47463	2.21869	TRUE	0.17949	1	subunit of proteaseome activator complex, putative
PFIT_1109000	72.737	107.676	68.0214	71.9153	80.0874	61.3369	40.7634	27.0137	43.038	45.6065	52.4785	129.466	146.884	37.9153	82.47	6.32096	-0.865902	0.917732	5.68819	TRUE	0.179608	1	D-tyrosyl-tRNA(Tyr) deacylase
PFIT_1016900	150.092	163.223	128.444	101.208	135.742	282.872	353.283	295.35	310.501	248.195	185.693	197.606	161.572	213.842	201.382	7.08203	1.18338	-0.608205	1.4097	TRUE	0.180523	1	phosphomannomutase, putative
PFIT_0301500	1167.26	943.446	1380.45	1527.01	1254.54	863.047	951.145	884.249	899.48	1915.95	952.686	1108.41	1188.13	1054.04	1243.84	10.2935	-0.483877	0.473306	4.30612	TRUE	0.18066	1	Plasmodium exported protein (hyp1), unknown function
PFIT_0917000	436.422	436.686	508.029	450.746	457.971	287.201	271.756	293.549	284.169	422.94	444.049	344.485	453.708	420.101	417.057	8.8394	-0.683563	0.546838	0.468524	TRUE	0.182098	1	conserved Plasmodium protein, unknown function
PFIT_1364000	124.692	276.026	265.784	300.991	241.873	102.469	163.053	190.897	152.14	266.438	222.024	208.205	187.685	279.056	232.682	7.91897	-0.687982	0.632635	4.18084	TRUE	0.182188	1	conserved Plasmodium protein, unknown function
PFIT_0916000	94.0962	129.04	134.931	142.349	125.104	79.3772	27.1756	100.851	69.1347	124.338	108.994	139.308	163.204	98.5797	126.885	6.96789	-0.738766	0.761305	2.82866	TRUE	0.182355	1	conserved Plasmodium protein, unknown function
PFIT_1224300	55.9959	61.5291	78.4007	61.5476	64.3683	143.601	149.466	140.471	144.513	62.4089	121.104	82.5251	93.0265	66.7309	85.1591	6.00981	1.16133	-0.773868	1.16893	TRUE	0.182362	1	cytochrome c heme lyase, putative
PFIT_0407900	366.571	246.116	463.176	463.417	384.82	528.941	638.626	533.07	566.879	349.97	435.975	359.628	408.011	417.068	394.13	8.5899	0.547945	-0.517743	2.29629	TRUE	0.182375	1	conserved Plasmodium protein, unknown function
PFIT_1129000	368.303	770.823	455.206	442.188	509.13	417.091	271.756	367.386	352.078	499.271	423.864	561.019	608.753	483.799	515.341	8.99058	-0.505749	0.526457	3.69251	TRUE	0.182417	1	cochaperone prefoldin complex subunit, putative
PFIT_1314600	1152.25	1083.6	1118.37	1153.61	1126.95	1428.79	1535.42	1534.38	1499.53	1167.05	1283.7	987.272	977.595	1054.04	1093.93	10.1383	0.411057	-0.455062	0.570987	TRUE	0.183042	1	zinc finger (CCCH type) protein, putative
PFIT_0501200.1	1350.83	822.097	1754.29	2012.31	1484.88	1031.18	1861.53	1519.97	1470.89	1226.1	875.987	1151.57	1041.24	1031.3	1065.24	10.5369	-0.0248659	-0.4534	6.36659	TRUE	0.183199	1	heat shock protein 40, type II
PFIT_0904100	2250.23	4400.19	2372.97	2168.81	2798.05	2351.73	1616.95	1655.04	1874.57	2788.24	2498.78	2714.24	2407.27	2409.89	2563.68	11.4498	-0.572676	0.447124	4.91053	TRUE	0.183215	1	60S ribosomal protein L32, putative
PFIT_1139900	36.3685	9.40028	41.7025	32.0903	29.8904	34.6373	81.5267	37.8192	51.3278	31.6845	20.184	17.4135	14.6884	19.7159	20.7373	4.90818	0.68627	-1.20995	2.66577	TRUE	0.183517	1	conserved Plasmodium protein, unknown function
PFIT_1455000	838.784	422.158	912.265	967.483	785.173	829.131	788.092	1109.36	908.862	771.47	896.171	544.363	561.423	517.164	658.118	9.61802	0.216065	-0.474996	6.09608	TRUE	0.183831	1	glucose-6-phosphate dehydrogenase-6-phosphogluconolactonase
PFIT_0935700	85.4371	24.7826	58.3835	46.7367	53.835	80.0988	176.641	126.064	127.601	44.1663	60.5521	89.3391	68.5459	84.9302	69.5067	5.753	1.19234	-0.824744	4.01431	TRUE	0.183844	1	conserved protein, unknown function
PFIT_1475700	513.2	213.643	369.948	393.312	372.526	565.743	557.099	522.265	548.369	446.944	536.895	356.599	306.824	272.99	384.05	8.54219	0.555957	-0.517516	5.02795	TRUE	0.184246	1	conserved Plasmodium membrane protein, unknown function
PFIT_0201700	40.9867	74.3477	36.1422	38.8375	47.5785	59.1721	27.1756	9.00457	31.7841	33.1247	40.368	107.51	106.083	50.0482	67.4267	5.56672	-0.51169	1.02753	6.54753	TRUE	0.184363	1	conserved Plasmodium protein, unknown function
PFIT_1019500	251.116	340.119	366.426	365.501	330.79	222.256	163.053	297.151	227.487	350.45	274.503	381.584	339.465	377.636	344.728	8.37034	-0.505498	0.56772	2.00305	TRUE	0.185001	1	large subunit rRNA processing RRM protein, putative
PFIT_1252900	382.158	465.741	339.736	271.698	364.833	348.538	285.344	331.368	321.75	414.299	528.821	439.124	421.067	559.629	472.588	8.50958	-0.166912	0.539731	1.80213	TRUE	0.185101	1	Plasmodium exported protein (PHISTb), unknown function
PFIT_0317500	482.027	523.852	727.292	778.726	627.974	631.41	1005.5	889.651	842.186	709.061	468.269	455.781	450.444	902.384	597.188	9.29557	0.410792	-0.482019	5.87565	TRUE	0.185533	1	kinesin-5, putative
PFIT_1367600	1.73183	0.854571	2.40948	0.822829	1.45468	10.8242	54.3512	5.40274	23.526	4.32062	8.07361	3.02844	1.63204	6.06644	4.62423	0.557658	3.85878	-2.25339	1.96491	TRUE	0.186122	1	mitochondrial import inner membrane translocase subunit Tim9, putative (TIM9)
PFIT_1137500	359.067	340.974	440.008	417.668	389.429	302.355	217.405	271.938	263.899	418.62	423.864	411.111	390.059	320.005	392.732	8.60597	-0.539232	0.550225	0.985645	TRUE	0.186151	1	DnaJ protein, putative
PFIT_0709600	380.426	328.155	492.646	530.231	432.864	218.648	312.519	277.341	269.503	512.713	213.951	463.352	396.587	345.787	386.478	8.75905	-0.707215	0.550617	4.36135	TRUE	0.186327	1	conserved Plasmodium protein, unknown function
PFIT_0200800	0	0	0	0.164566	0.0411415	0	0	0	0	42.246	0	0	0	0	8.44921	-4.26616	-30.857	38.2184	3.73432	TRUE	0.186603	1	Plasmodium exported protein (hyp9), unknown function
PFIT_1018800	145.474	108.53	118.62	103.512	119.034	77.2124	271.756	153.078	167.349	128.658	121.104	56.0262	83.2343	94.0299	96.6106	6.89484	0.407406	-0.714488	4.78603	TRUE	0.187275	1	zinc finger protein, putative
PFIT_1306900	1076.62	1017.79	1226.42	1511.54	1208.09	892.633	869.618	961.688	907.98	1290.9	1554.17	1060.71	1101.63	1273.95	1256.27	10.2389	-0.410268	0.464822	1.81518	TRUE	0.188343	1	conserved Plasmodium protein, unknown function
PFIT_0216100.2	58.305	23.928	40.4051	151.236	68.4685	2.16483	0	5.40274	2.52252	6.72096	8.07361	14.3851	24.4807	7.58305	12.2487	6.09948	-4.44397	1.96367	3.06866	TRUE	0.188659	1	conserved Plasmodium protein, unknown function
PFIT_0926000	2560.8	2106.52	4150.79	4243.82	3265.48	2928.3	2975.73	3400.12	3101.38	2854.97	2377.68	1974.54	2497.03	1829.03	2306.65	11.6735	-0.0741147	-0.427692	5.20359	TRUE	0.18888	1	conserved Plasmodium protein, unknown function
PFIT_1010200	433.535	476.851	492.275	365.665	442.082	826.245	896.794	936.475	886.505	619.769	674.146	597.36	594.064	693.091	635.686	8.78784	1.00323	-0.479698	0.672033	TRUE	0.189037	1	dolichyl-phosphate-mannose protein mannosyltransferase, putative
PFIT_0714500	198.583	164.078	161.25	154.198	169.527	92.3662	67.9389	136.869	99.0582	110.896	96.8833	231.676	195.845	186.543	164.369	7.40489	-0.721454	0.684655	3.51268	TRUE	0.189338	1	conserved Plasmodium protein, unknown function
PFIT_1031000	30.5957	73.4931	54.4913	74.7129	58.3232	42.5751	0	41.421	27.9987	32.1646	52.4785	94.6388	101.187	45.4983	65.1934	5.86629	-0.825422	0.987734	6.80936	TRUE	0.189659	1	conserved Plasmodium protein, unknown function
PFIT_1108300	185.883	152.968	140.862	137.577	154.323	256.894	244.58	244.924	248.799	121.457	88.8097	190.792	204.006	203.226	161.658	7.26887	0.692021	-0.616063	2.77185	TRUE	0.190366	1	prefoldin, putative
PFIT_1145000	733.72	2128.74	691.15	722.279	1068.97	705.736	774.504	745.578	741.939	938.054	452.122	1912.46	1274.63	1663.72	1248.2	10.0613	-0.527462	0.753185	7.73318	TRUE	0.190429	1	conserved Plasmodium protein, unknown function
PFIT_0418100	91.2098	30.7645	109.539	113.55	86.2659	99.5823	149.466	153.078	134.042	87.8526	169.546	39.3698	52.2254	51.5648	80.1117	6.43676	0.611965	-0.760015	8.3561	TRUE	0.190462	1	conserved Plasmodium membrane protein, unknown function
PFIT_0729800	2124.38	4874.47	1793.95	1815	2651.95	6767.27	2160.46	2198.92	3708.88	3754.62	4262.87	9997.65	10074.6	4656	6549.15	11.3726	0.486382	0.818175	7.93225	TRUE	0.190745	1	Plasmodium exported protein, unknown function
PFIT_0205600	536.868	705.021	859.813	930.126	757.957	606.153	380.458	482.645	489.752	2749.83	544.969	704.87	750.74	592.995	1068.68	9.5661	-0.625662	1.12235	4.04642	TRUE	0.190909	1	conserved Plasmodium protein, unknown function, pseudogene
PFIT_0624600	43.2958	51.2742	34.6594	30.9384	40.042	25.978	0	12.6064	12.8615	18.7227	8.07361	49.2122	65.2818	43.9817	37.0544	5.3204	-1.33943	1.24649	5.49423	TRUE	0.191096	1	conserved Plasmodium protein, unknown function
PFIT_0524800	54.8414	6.83657	6.30171	11.6842	19.916	0	0	0	0	2.40034	0	2.27133	0	0	0.934335	4.31448	-32.2242	28.0631	3.2183	TRUE	0.191671	1	conserved protein, unknown function, putative
PFIT_0626700	1797.64	1401.5	1800.99	1890.7	1722.71	1842.99	2377.86	2407.82	2209.56	1415.72	1796.38	1638.39	1452.52	1865.43	1633.69	10.7507	0.356578	-0.434005	1.56369	TRUE	0.191872	1	acetyl-CoA synthetase, putative
PFIT_0508300	129.887	90.5845	92.8576	63.1933	94.1307	341.322	176.641	169.286	229.083	139.7	250.282	146.122	122.403	97.0631	151.114	6.55422	1.31276	-0.641899	4.97965	TRUE	0.192046	1	triose phosphate transporter
PFIT_1405000	19.0502	52.9834	9.82326	13.659	23.8789	46.1831	13.5878	16.2082	25.3264	23.0433	32.2944	95.396	73.442	75.8305	60.0012	4.55765	0.232563	1.12388	6.71134	TRUE	0.19217	1	DNA-directed RNA polymerase II subunit RPB4, putative
PFIT_1331200	2110.53	2453.47	1557.82	1204.95	1831.69	3554.66	3614.35	3337.09	3502.03	2148.31	2135.47	3060.24	2624.33	3060.52	2605.77	10.8384	0.935114	-0.425529	4.36242	TRUE	0.192309	1	60S ribosomal protein L23, putative
PFIT_1124900	436.422	180.314	401.456	382.616	350.202	349.26	407.634	484.446	413.78	317.325	391.57	276.345	266.023	186.543	287.561	8.45368	0.238837	-0.530065	5.26711	TRUE	0.192525	1	endoplasmic reticulum oxidoreductin, putative
PFIT_1362900	1.73183	0	0.370689	0.493698	0.649055	2.88644	13.5878	5.40274	7.29232	0.480069	0	0.757111	0	0	0.247436	-0.624769	3.41233	-4.50225	1.50081	TRUE	0.192828	1	unspecified product
PFIT_1427300	32.3275	7.69114	8.3405	8.88656	14.3114	7.21611	27.1756	21.611	18.6676	5.28076	8.07361	6.05689	1.63204	3.03322	4.8153	3.83617	0.307428	-1.90537	2.08563	TRUE	0.193454	1	dynein-associated protein, putative
PFIT_0627600	41.564	44.4377	48.9309	49.5343	46.1167	82.9853	122.29	73.8375	93.0376	48.4869	76.6993	40.884	48.9613	30.3322	49.0728	5.52847	0.970155	-0.901714	1.38505	TRUE	0.193757	1	conserved Plasmodium protein, unknown function
PFIT_0710400	360.798	689.639	410.167	323.701	446.076	583.062	258.168	468.238	436.489	677.857	549.005	666.257	664.242	609.678	633.408	8.79924	0.00850344	0.500807	5.32055	TRUE	0.194435	1	regulator of chromosome condensation, putative
PFIT_0218700	40.4094	23.928	26.8749	19.2542	27.6166	44.0183	54.3512	52.2265	50.1986	24.0034	24.2208	16.6564	8.16022	37.9153	22.1912	4.78555	0.851176	-1.16899	2.01687	TRUE	0.194757	1	conserved Plasmodium protein, unknown function
PFIT_1301200	1967.94	2469.71	3178.66	3243.76	2715.02	2216.79	1983.82	2170.1	2123.57	3611.56	2809.62	3126.87	2869.13	1938.23	2871.08	11.407	-0.352864	0.433664	3.80876	TRUE	0.195298	1	Plasmodium exported protein, unknown function
PFIT_0803000	5.1955	9.40028	12.6034	14.8109	10.5025	21.6483	54.3512	21.611	32.5368	8.64124	20.184	10.5996	8.16022	4.54983	10.427	3.40019	1.53612	-1.59987	1.67519	TRUE	0.195392	1	acyl-CoA synthetase, pseudogene
PFIT_1135000	184.152	26.4917	32.6206	50.5217	73.4464	5.05128	0	10.8055	5.28559	31.2045	36.3312	15.1422	16.3204	19.7159	23.7429	6.19803	-3.5339	1.89574	3.15669	TRUE	0.195838	1	conserved Plasmodium protein, unknown function
PFIT_1002000.1	1427.03	1374.15	2125.9	2241.72	1792.2	1016.03	1807.18	1961.19	1594.8	2708.07	1521.88	1909.43	1783.82	2848.2	2154.28	10.808	-0.174567	0.440802	7.32208	TRUE	0.19592	1	RNA binding protein, putative
PFIT_1113300	88.3235	90.5845	96.0084	71.0924	86.5022	100.304	67.9389	66.6338	78.2922	113.776	145.325	112.809	143.62	162.277	135.562	6.43398	-0.111999	0.757059	0.945332	TRUE	0.196541	1	conserved Plasmodium protein, unknown function
PFIT_1465800	417.372	356.356	290.991	352.829	354.387	539.044	665.802	518.663	574.503	359.571	395.607	392.94	373.738	491.382	402.648	8.46862	0.686494	-0.502168	1.1926	TRUE	0.196656	1	ATP synthase (C/AC39) subunit, putative
PFIT_0211800	1542.49	1159.65	1501.1	1488.17	1422.85	1382.61	896.794	1147.18	1142.19	1401.8	1416.92	1797.38	1898.07	1324	1567.63	10.4748	-0.306783	0.446743	2.37606	TRUE	0.197405	1	conserved Plasmodium membrane protein, unknown function
PFIT_0902300	110.837	59.82	63.2025	69.2822	75.7855	25.978	40.7634	124.263	63.6681	32.1646	76.6993	18.9278	13.0564	39.4319	36.056	6.24335	-0.208634	-0.916409	7.48572	TRUE	0.197412	1	serine/threonine protein kinase, FIKK family
PFIT_1247300	95.8281	47.856	111.763	79.3207	83.6919	120.509	190.229	109.856	140.198	74.4106	125.141	68.14	81.6022	60.6644	81.9916	6.39048	0.695536	-0.746141	2.93377	TRUE	0.197469	1	conserved Plasmodium protein, unknown function
PFIT_1443700	55.9959	134.168	55.418	39.4958	71.2693	82.2637	27.1756	28.8146	46.0846	47.0467	48.4417	127.952	140.356	84.9302	89.7452	6.14761	-0.513436	0.861099	7.43822	TRUE	0.19766	1	protein prenyltransferase alpha subunit, putative
PFIT_0321900	1814.96	1752.72	2233.03	2643.09	2110.95	1158.91	1345.19	1485.75	1329.95	1732.09	1558.21	1773.91	1896.44	2053.49	1802.83	11.044	-0.667785	0.440298	1.84525	TRUE	0.198201	1	conserved Plasmodium protein, unknown function
PFIT_1440000	14.4319	8.54571	10.0086	13.0007	11.4967	15.1538	54.3512	19.81	29.7717	7.20103	20.184	7.57111	3.26409	7.58305	9.16066	3.52486	1.2559	-1.65137	1.86135	TRUE	0.19822	1	conserved Plasmodium protein, unknown function
PFIT_0824900	32.9048	11.964	29.2844	24.6849	24.7095	15.8754	54.3512	30.6155	33.614	14.4021	28.2576	11.3567	1.63204	6.06644	12.343	4.6303	0.33691	-1.40077	4.32679	TRUE	0.198501	1	mitochondrial ribosomal protein L4 precursor, putative
PFIT_0309100	371.189	578.544	334.176	283.712	391.905	214.319	217.405	304.354	245.359	448.384	456.159	250.604	269.287	380.669	361.021	8.61242	-0.66145	0.541767	4.67966	TRUE	0.198827	1	aurora-related kinase 2, putative
PFIT_1366100	226.87	634.946	441.491	368.463	417.942	216.483	353.283	417.812	329.193	453.665	314.871	524.678	471.661	571.762	467.327	8.70607	-0.355361	0.521441	6.91442	TRUE	0.198853	1	U1 small nuclear ribonucleoprotein, putative
PFIT_1137700	146.051	84.6025	60.4223	59.2437	87.5799	793.051	339.695	135.069	422.605	269.799	347.165	69.6542	68.5459	235.075	198.048	6.45105	2.27742	-1.10282	6.03875	TRUE	0.198956	1	U2 spliceosomal RNA
PFIT_1130000	558.227	759.713	464.659	409.111	547.928	475.542	461.985	484.446	473.991	743.146	524.785	741.211	711.571	609.678	666.078	9.09637	-0.205503	0.491202	2.54957	TRUE	0.199176	1	26S proteasome regulatory subunit, putative
PFIT_1010100	744.688	1176.74	667.425	479.874	767.183	612.648	801.68	914.864	776.397	1198.25	1013.24	1091	910.681	1128.36	1068.31	9.58192	0.0154642	0.46442	4.93532	TRUE	0.199314	1	eukaryotic translation initiation factor 2 beta subunit, putative
PFIT_0813700	183.574	385.411	134.56	102.031	201.394	960.464	543.512	504.256	669.411	299.083	524.785	539.063	532.046	508.065	480.608	7.64598	1.75412	-0.493804	11.5395	TRUE	0.199542	1	dihydropteroate synthetase
PFIT_1036300	84.8598	146.132	39.293	46.0784	79.0907	307.406	81.5267	154.879	181.271	99.3742	137.251	142.337	122.403	80.3804	116.349	6.29511	1.26555	-0.70204	7.64081	TRUE	0.1998	1	pyruvate kinase 2, putative
PFIT_1365400	469.327	711.003	493.758	453.708	531.949	443.791	434.809	540.274	472.958	555.439	440.012	695.785	709.939	929.683	666.172	9.05413	-0.1624	0.490407	3.83696	TRUE	0.200118	1	rhoptry protein
PFIT_0416400	116.61	192.278	42.6292	38.8375	97.5888	128.447	40.7634	63.032	77.414	87.8526	72.6625	227.89	231.75	118.296	147.69	6.60105	-0.248016	0.859485	9.49293	TRUE	0.200359	1	cdc2-related protein kinase 1
PFIT_1103000	11.5456	10.2548	4.44827	8.22829	8.61924	2.16483	0	0	0.721611	11.0416	0	10.5996	14.6884	4.54983	8.17587	3.10382	-2.99598	2.95507	2.80988	TRUE	0.200792	1	DnaJ protein, putative
PFIT_0204900	117.765	73.4931	125.849	125.728	110.709	107.52	163.053	163.883	144.819	101.294	88.8097	62.0831	52.2254	133.462	87.5749	6.79316	0.365574	-0.706832	3.18689	TRUE	0.201473	1	conserved Plasmodium protein, unknown function
PFIT_0219900	171.451	291.409	169.22	158.477	197.639	398.329	122.29	201.702	240.774	225.632	169.546	511.807	494.509	621.81	404.661	7.62483	0.32945	0.709423	7.85472	TRUE	0.201903	1	Plasmodium exported protein (hyp2), unknown function
PFIT_0510900	10.391	45.2923	33.1767	32.7486	30.4021	36.8022	54.3512	82.842	57.9984	26.4038	40.368	14.3851	21.2166	37.9153	28.0578	4.92484	0.935286	-1.07279	3.27521	TRUE	0.202186	1	conserved Plasmodium protein, unknown function
PFIT_1008400	335.398	353.792	341.775	285.028	328.998	618.421	421.221	399.803	479.815	342.769	322.944	371.741	381.898	280.573	339.985	8.36146	0.556143	-0.507163	1.42823	TRUE	0.202325	1	adenylate kinase
PFIT_0200900	0	0	0	0	0	0.721611	0	1.80091	0.840842	498.791	0	2.27133	1.63204	4.54983	101.449	-33.6894	33.6677	6.6877	2.80439	TRUE	0.202372	1	Plasmodium exported protein (PHISTb), unknown function
PFIT_0619400	203.202	240.989	182.564	165.224	197.995	113.293	163.053	162.082	146.143	221.312	234.135	221.833	228.486	200.193	221.192	7.62775	-0.459443	0.619876	0.918656	TRUE	0.202553	1	cleavage stimulation factor subunit 1-like protein, putative
PFIT_0615800	102.178	136.731	56.1594	45.091	85.04	261.223	190.229	151.277	200.91	104.175	100.92	137.037	187.685	110.713	128.106	6.40095	1.25838	-0.655349	5.21216	TRUE	0.202605	1	malate:quinone oxidoreductase, putative
PFIT_0827700	801.261	585.381	1077.04	1357.34	955.255	614.091	665.802	741.976	673.956	945.255	956.723	819.194	860.087	1064.66	929.184	9.90087	-0.504183	0.462757	4.03044	TRUE	0.202817	1	conserved Plasmodium membrane protein, unknown function
PFIT_1003600	1844.4	2286.83	2241.56	2068.76	2110.39	2992.52	2350.69	2238.54	2527.25	1863.63	2155.65	2173.66	1907.86	1363.43	1892.85	11.0433	0.26199	-0.419311	2.14228	TRUE	0.203162	1	60S ribosomal protein L13, putative
PFIT_0528100	308.843	247.826	318.422	259.356	283.612	354.311	434.809	516.862	435.328	320.206	496.527	227.89	267.655	215.359	305.527	8.14819	0.616268	-0.519711	3.98025	TRUE	0.203385	1	conserved Plasmodium membrane protein, unknown function
PFIT_1407300	160.483	75.2022	95.0817	145.476	119.061	221.535	67.9389	95.4484	128.307	137.78	72.6625	82.5251	75.074	42.4651	82.1013	6.89685	0.175437	-0.70029	6.39863	TRUE	0.203391	1	glycerophosphodiester phosphodiesterase, putative (GDPD)
PFIT_1469700	12.1228	11.1094	26.8749	20.7353	17.7106	16.5971	81.5267	30.6155	42.9131	14.8821	28.2576	4.54266	3.26409	28.8156	15.9524	4.15507	1.13653	-1.33978	5.38435	TRUE	0.203419	1	aminophospholipid transporter, putative
PFIT_1027000	20.2047	18.8006	27.0603	18.2668	21.0831	49.7912	67.9389	48.6247	55.4516	11.5216	24.2208	34.07	29.3768	24.2658	24.691	4.40013	1.36369	-1.1422	1.10862	TRUE	0.203583	1	topoisomerase, putative
PFIT_1331400	72.737	29.91	45.2241	88.8656	59.1841	25.2564	54.3512	48.6247	42.7441	23.5234	28.2576	14.3851	11.4243	21.2326	19.7646	5.88984	-0.529838	-1.07538	2.49015	TRUE	0.203937	1	conserved Plasmodium membrane protein, unknown function
PFIT_0829000	6657.16	6907.5	11058.4	12093.1	9179.04	6876.95	6590.08	6724.61	6730.55	6635.03	7552.86	10124.8	11621.8	8857.01	8958.31	13.1642	-0.447533	0.412362	5.29435	TRUE	0.203993	1	E3 ubiquitin-protein ligase, putative
PFIT_1230300	105.065	67.5111	81.3662	86.0679	85.0024	149.374	163.053	180.091	164.173	100.334	125.141	96.1531	91.3945	97.0631	102.017	6.41016	0.948471	-0.69213	0.673853	TRUE	0.204249	1	sun-family protein, putative
PFIT_0422500	166.256	83.7479	96.5645	209.657	139.056	37.5238	13.5878	34.2174	28.443	82.5718	36.3312	76.4682	60.3856	25.7824	56.3079	7.1211	-2.13886	0.855669	5.00149	TRUE	0.204249	1	erythrocyte binding antigen-165, pseudogene
PFIT_1447700	2330.47	3815.66	2754.96	2770.96	2918.01	2371.21	2377.86	2391.61	2380.23	3148.29	3092.19	3150.34	3396.28	3172.75	3191.97	11.5106	-0.293705	0.423375	1.42362	TRUE	0.20428	1	conserved Plasmodium protein, unknown function
PFIT_1105000	3454.43	3898.55	3434.8	3824.67	3653.11	3288.38	3410.53	3405.53	3368.15	4175.16	4266.9	4524.49	4279.22	5250.51	4499.26	11.8349	-0.117404	0.418031	0.527599	TRUE	0.20512	1	chromatin remodeling protein
PFIT_0315800	156.442	61.5291	192.758	184.478	148.802	207.102	230.992	289.947	242.681	140.18	173.583	124.923	155.044	210.809	160.908	7.22191	0.704113	-0.60036	4.75514	TRUE	0.205284	1	zinc finger protein, putative
PFIT_1302100	94.6735	464.887	258	208.834	256.598	468.326	679.389	518.663	555.459	356.211	492.49	274.074	319.881	503.515	389.234	8.00034	1.10111	-0.501937	11.1896	TRUE	0.205454	1	conserved Plasmodium protein, unknown function
PFIT_0320300	861.298	821.243	1027.55	766.219	869.077	1246.94	1616.95	1112.96	1325.62	905.89	1182.78	1099.32	984.123	691.575	972.739	9.76349	0.600495	-0.439452	2.62073	TRUE	0.205581	1	T-complex protein 1 epsilon subunit, putative
PFIT_0320000	91.7871	48.7105	28.9137	28.1408	49.388	17.3187	40.7634	12.6064	23.5628	64.3292	64.5889	28.0131	29.3768	37.9153	44.8446	5.62148	-1.29037	1.14656	3.95778	TRUE	0.205747	1	conserved Plasmodium protein, unknown function
PFIT_0707000	32.9048	12.8186	35.7715	36.6982	29.5483	55.5641	40.7634	61.2311	52.5195	16.8024	36.3312	30.2844	19.5845	24.2658	25.4537	4.89136	0.853078	-1.09389	1.63484	TRUE	0.206245	1	DNA-directed RNA polymerase 2 8.2 kDa polypeptide, putative
PFIT_0604800	477.986	137.586	618.495	994.636	557.176	106.077	353.283	351.178	270.179	256.837	104.957	100.696	119.139	115.262	139.378	9.12274	-1.0598	-0.934783	6.51227	TRUE	0.206434	1	long chain polyunsaturated fatty acid elongation enzyme, putative
PFIT_0719800	3602.21	4930.87	3691.69	3109.8	3833.64	6174.83	4307.33	4349.21	4943.79	3634.6	3806.71	4137.61	4045.84	3052.94	3735.54	11.9043	0.368881	-0.406113	2.73654	TRUE	0.206438	1	40S ribosomal protein S5, putative
PFIT_0317000	376.962	263.208	246.508	185.795	268.118	580.897	489.16	540.274	536.777	346.61	431.938	328.586	363.946	439.817	382.179	8.06523	1.00953	-0.499423	2.45202	TRUE	0.206443	1	proteasome component C8, putative
PFIT_0201400	1307.53	325.591	848.322	1112.14	898.396	552.033	652.214	797.805	667.35	456.545	258.355	573.133	549.999	456.5	458.906	9.81184	-0.429297	-0.535771	8.5698	TRUE	0.206484	1	liver stage associated protein 2 (LSAP2)
PFIT_0732000	92.9417	34.1828	34.1034	89.5238	62.6879	66.3882	0	12.6064	26.3315	12.9619	4.0368	17.4135	24.4807	10.6163	13.9018	5.97122	-1.03442	-1.09936	7.98133	TRUE	0.206671	1	serine/threonine protein kinase, FIKK family
PFIT_1421400	1233.64	1396.37	1370.25	1233.91	1308.54	918.611	1005.5	1195.81	1039.97	1564.06	1707.57	1201.53	1227.3	1371.02	1414.3	10.3537	-0.330339	0.441543	1.36148	TRUE	0.206826	1	glycine--tRNA ligase (GlyRS)
PFIT_1300600	1204.78	3000.4	701.9	540.434	1361.88	3534.45	1671.3	2112.47	2439.41	2443.55	2983.2	4460.9	3954.44	3636.83	3495.78	10.41	0.847958	0.51363	16.4009	TRUE	0.207385	1	Plasmodium exported protein (hyp12), unknown function
PFIT_1334300	2985.1	591.363	647.408	1906.82	1532.67	41.1318	54.3512	64.8329	53.4386	297.643	52.4785	179.435	150.148	134.978	162.937	10.5818	-4.84516	1.61518	2.67394	TRUE	0.20739	1	merozoite surface protein 7
PFIT_0401100	19260.9	15554.9	19976.4	19698.9	18622.8	17082	25613	23334.4	22009.8	7554.36	14879.7	16912.3	18283.8	25970.4	16720.1	14.1848	0.240537	-0.396096	9.54302	TRUE	0.208023	1	Plasmodium exported protein, unknown function
PFIT_0703100	754.502	866.535	679.658	607.742	727.109	550.589	448.397	536.672	511.886	658.654	762.956	743.483	739.316	673.375	715.557	9.50541	-0.495091	0.471857	0.90942	TRUE	0.208063	1	tRNA m5C-methyltransferase, putative
PFIT_1367900	151.247	126.476	159.211	152.717	147.413	260.502	244.58	259.332	254.804	179.066	197.803	125.68	171.365	177.443	170.272	7.20481	0.7926	-0.5903	0.736316	TRUE	0.208078	1	conserved Plasmodium protein, unknown function
PFIT_1336700	1633.7	2402.2	2437.28	2217.2	2172.59	1154.58	1725.65	1908.97	1596.4	2785.36	2119.32	1813.28	1880.12	2102.02	2140.02	11.0852	-0.44832	0.426801	3.54353	TRUE	0.208854	1	conserved Plasmodium protein, unknown function
PFIT_0506800	863.03	1336.55	916.158	984.104	1024.96	869.541	828.855	866.239	854.879	1132	1049.57	1068.28	1269.73	1314.9	1166.9	10.0009	-0.259516	0.447416	1.4965	TRUE	0.209026	1	transcription factor 25, putative (TCF25)
PFIT_0909200	18.4729	1.70914	2.59482	5.26611	7.01074	0	0	0	0	1.92027	0	1.51422	4.89613	0	1.66613	2.80835	-32.1607	30.1358	1.9071	TRUE	0.209263	1	conserved Plasmodium protein, unknown function
PFIT_1350200	1283.29	1783.49	1872.72	1869.96	1702.36	1358.07	1576.18	1563.19	1499.15	1980.76	2535.11	1620.22	1636.94	2311.32	2016.87	10.7335	-0.185696	0.429013	2.66945	TRUE	0.209391	1	phosphatidylinositol transfer protein, putative
PFIT_1326400	164.524	128.186	173.853	164.072	157.659	89.4798	67.9389	111.657	89.6918	137.3	141.288	167.321	138.724	153.178	147.562	7.30176	-0.770886	0.675454	0.746039	TRUE	0.209495	1	ribonuclease P protein subunit rpr, putative
PFIT_0420300	178.956	180.314	182.008	132.805	168.521	309.571	366.87	381.794	352.745	194.908	270.466	230.919	230.118	280.573	241.397	7.39581	1.06216	-0.546385	1.0486	TRUE	0.209758	1	transmembrane emp24 domain-containing protein, putative
PFIT_0312400	195.697	240.134	278.758	226.278	235.217	438.74	326.107	390.798	385.215	252.996	282.576	287.702	267.655	260.857	270.357	7.87836	0.724893	-0.525374	0.743765	TRUE	0.209812	1	transporter, putative
PFIT_1221700	44.4504	101.694	77.474	61.5476	71.2915	62.0586	203.817	158.48	141.452	106.575	133.215	43.1553	37.537	90.9967	82.2958	6.15324	0.930108	-0.73731	7.33781	TRUE	0.209893	1	conserved protein, unknown function
PFIT_1216600	3068.81	4524.95	4140.22	4334.17	4017.04	4160.09	3587.18	3794.52	3847.26	4812.69	4480.85	5049.93	5263.34	6004.26	5122.22	11.9719	-0.0611599	0.411928	1.56855	TRUE	0.210027	1	DNA-binding chaperone, putative
PFIT_0625000	75.0461	240.989	96.5645	75.8649	122.116	298.747	285.344	257.531	280.54	199.228	254.319	85.5535	70.1779	321.522	186.16	6.92465	1.20657	-0.599505	13.1725	TRUE	0.210658	1	oxidoreductase, short-chain dehydrogenase family, putative
PFIT_bin02200	69.2733	175.187	153.465	101.043	124.742	49.0696	13.5878	28.8146	30.4907	15.3622	8.07361	20.442	21.2166	22.7492	17.5687	6.96211	-1.88464	-0.909477	3.27116	TRUE	0.210859	1	stB_A4varTres - erythrocyte membrane protein 1,, putative
PFIT_0826800	125.269	96.5665	64.8706	54.8004	85.3767	209.989	149.466	126.064	161.839	71.5302	100.92	129.466	125.667	81.897	101.896	6.41116	0.939621	-0.681048	3.19976	TRUE	0.210873	1	dicarboxylate/tricarboxylate carrier
PFIT_1005100	696.197	817.824	359.568	279.268	538.214	601.824	353.283	396.201	450.436	566.001	936.539	542.091	592.432	558.113	639.035	9.06945	-0.23264	0.477948	9.28698	TRUE	0.212645	1	regulator of nonsense transcripts, putative
PFIT_1461000	165.679	93.1482	120.103	90.5112	117.36	229.472	135.878	127.865	164.405	104.175	133.215	119.623	114.243	62.181	106.687	6.87442	0.511916	-0.654703	3.14269	TRUE	0.21277	1	bax inhibitor 1, putative
PFIT_0811500	144.319	365.756	134.189	134.779	194.761	41.8534	40.7634	32.4164	38.3444	42.7261	68.6257	75.7111	91.3945	81.897	72.0709	7.60324	-2.3531	0.918085	2.95332	TRUE	0.212964	1	erythrocyte membrane protein 1, PfEMP1
PFIT_1402500	2808.46	2395.36	1770.6	1259.75	2058.54	1338.59	2174.05	2193.51	1902.05	2323.05	3116.41	2150.19	1911.12	3190.95	2538.35	11.0069	-0.118595	0.420467	7.2941	TRUE	0.213113	1	Plasmodium exported protein (PHISTb), unknown function
PFIT_1342000	147.783	327.301	169.22	156.831	200.284	886.138	285.344	232.318	467.933	209.31	246.245	361.142	319.881	224.458	272.207	7.64434	1.24027	-0.795429	4.70633	TRUE	0.21319	1	phosphoenolpyruvate carboxykinase
PFIT_0628000	349.83	143.568	405.719	476.254	343.843	202.051	271.756	273.739	249.182	233.793	141.288	165.05	145.252	154.694	168.016	8.42809	-0.479862	-0.547896	5.78934	TRUE	0.213497	1	nicotinate phosphoribosyltransferase, putative
PFIT_bin09100	6.92733	29.91	20.3879	14.3172	17.8856	11.5458	27.1756	7.20365	15.3083	0.480069	0	1.51422	0	16.6827	3.7354	4.15822	-0.366178	-1.87322	7.5696	TRUE	0.213571	1	BC_ITvar16 - erythrocyte membrane protein 1,, putative
PFIT_1244800	331.935	160.659	247.62	234.013	243.557	270.604	271.756	315.16	285.84	220.832	254.319	163.536	176.261	168.344	196.658	7.92885	0.234432	-0.549475	2.47231	TRUE	0.213764	1	ADP-ribosylation factor GTPase-activating protein, putative
PFIT_1406000	187.615	134.168	203.694	206.201	182.919	119.787	190.229	158.48	156.166	107.535	129.178	87.8248	78.3381	89.48	98.4712	7.51659	-0.262385	-0.641102	1.59237	TRUE	0.213963	1	conserved Plasmodium protein, unknown function
PFIT_1201800.1	68.1187	102.548	49.6723	31.2675	62.9018	62.7802	27.1756	64.8329	51.5962	65.2893	88.8097	124.166	124.035	84.9302	97.4462	5.96714	-0.18078	0.820487	3.77602	TRUE	0.214052	1	conserved protein, unknown function
PFIT_0505800	499.345	673.402	333.991	255.242	440.495	747.589	815.267	792.402	785.086	453.665	512.674	578.433	587.536	717.357	569.933	8.78019	0.834167	-0.459553	5.46345	TRUE	0.214381	1	small ubiquitin-related modifier, putative
PFIT_1036100	6478.79	8860.19	9538.57	11651.4	9132.24	5182.61	6997.71	7205.46	6461.93	10243.2	8780.05	7206.18	7747.32	8720.51	8539.46	13.1568	-0.500017	0.403143	3.36291	TRUE	0.214472	1	conserved Plasmodium protein, unknown function
PFIT_1000800	77.9325	38.4557	33.1767	23.3684	43.2333	311.014	27.1756	54.0274	130.739	58.5684	44.4049	61.326	63.6497	18.1993	49.2297	5.43239	1.62787	-1.43607	3.73649	TRUE	0.21463	1	acyl-CoA binding protein, isoform 2, ACBP2
PFIT_0537200	1.73183	0.854571	2.22413	1.48109	1.57291	12.2674	13.5878	5.40274	10.4193	1.44021	0	3.78555	0	0	1.04515	0.664262	2.69104	-3.12358	2.1291	TRUE	0.214736	1	rifin (RIF)
PFIT_0927900	114.301	15.3823	17.237	25.1786	43.0247	34.6373	54.3512	57.6292	48.8726	23.0433	28.2576	22.7133	19.5845	22.7492	23.2696	5.4238	0.164752	-1.05733	5.33586	TRUE	0.214778	1	cytochrome c oxidase subunit 5B, putative (COX5B)
PFIT_1251700	781.634	1119.49	1066.66	1054.87	1005.66	717.281	720.153	824.818	754.084	1206.89	1061.68	907.019	897.624	1070.73	1028.79	9.97397	-0.412942	0.445769	1.3815	TRUE	0.21498	1	DEAD/DEAH box ATP-dependent RNA helicase, putative
PFIT_0525300	64.6551	61.5291	63.5732	41.9643	57.9304	110.407	95.1145	66.6338	90.7183	46.0866	64.5889	62.8402	44.0652	37.9153	51.0992	5.85473	0.645858	-0.832468	1.17014	TRUE	0.215085	1	mitochondrial processing peptidase alpha subunit,, putative
PFIT_1007700	3811.76	4078.87	3958.77	4521.94	4092.84	4050.4	3111.6	3540.6	3567.53	3875.11	3491.84	5097.63	5694.2	5537.15	4739.19	11.9989	-0.1959	0.407735	2.53557	TRUE	0.215168	1	conserved Plasmodium protein, unknown function
PFIT_1114300	156.442	182.878	187.383	238.456	191.29	326.89	312.519	300.753	313.387	212.67	258.355	190.792	190.949	222.942	215.142	7.58079	0.711702	-0.547699	0.926505	TRUE	0.215265	1	GTP binding protein, putative
PFIT_1035100	762.006	191.424	184.232	417.668	388.833	14.4322	27.1756	28.8146	23.4741	165.144	40.368	35.5842	29.3768	39.4319	61.9809	8.60297	-4.08715	1.44856	4.08311	TRUE	0.216037	1	duffy binding-like merozoite surface protein
PFIT_1103500	1648.13	2405.62	3178.66	3998.79	2807.8	2032.06	1766.41	2258.35	2018.94	2298.57	1764.08	1294.66	1356.23	691.575	1481.02	11.4555	-0.473306	-0.4498	9.85484	TRUE	0.216044	1	early transcribed membrane protein 11.1
PFIT_1010900	593.441	503.342	368.465	278.775	436.006	643.677	638.626	531.27	604.524	375.414	435.975	427.768	370.474	565.696	435.065	8.76658	0.469852	-0.472079	3.65248	TRUE	0.216501	1	proteasome subunit beta type-5
PFIT_1243000	1102.02	753.731	1262.57	1067.04	1046.34	1361.68	1616.95	1674.85	1551.16	1308.67	1840.78	977.43	892.728	774.988	1158.92	10.0317	0.56565	-0.422104	6.20711	TRUE	0.216781	1	rab specific GDP dissociation inhibitor
PFIT_1147100	3.46367	0	0.556033	1.48109	1.3752	2.16483	0	3.60183	1.92222	0	0	0	0	0	0	0.460564	0.592661	-32.8569	0.613396	TRUE	0.217867	1	leucine-rich repeat protein
PFIT_0522100	7.50461	8.54571	7.78447	4.11415	6.98723	2.16483	0	0	0.721611	6.72096	16.1472	6.05689	11.4243	1.51661	8.3732	2.80167	-2.70663	2.94236	1.83125	TRUE	0.217915	1	conserved Plasmodium protein, unknown function
PFIT_1306100	443.926	373.447	425.922	451.733	423.757	485.644	543.512	702.356	577.171	469.987	415.791	386.126	350.89	459.533	416.465	8.7275	0.448118	-0.473032	1.16095	TRUE	0.218048	1	U1 small nuclear ribonucleoprotein a, putative
PFIT_0402000	42.1413	42.7285	51.5258	53.3193	47.4287	17.3187	0	25.2128	14.1772	41.2859	20.184	42.3982	45.6972	34.8821	36.8895	5.56907	-1.48357	1.13455	2.72434	TRUE	0.218636	1	conserved Plasmodium protein, unknown function
PFIT_0833100	470.481	780.223	1205.3	1085.64	885.41	3055.3	1929.47	1280.45	2088.41	703.301	500.564	1730.76	2341.98	1448.36	1344.99	9.79065	1.23884	-0.635049	9.63379	TRUE	0.218691	1	unspecified product
PFIT_1435900	102.178	218.77	65.6119	63.8515	112.603	311.736	230.992	163.883	235.537	127.218	161.472	177.921	159.94	156.211	156.553	6.80565	1.07973	-0.596376	6.53093	TRUE	0.218929	1	mitochondrial import inner membrane translocase subunit TIM17, putative (TIM17)
PFIT_1233500	61.1914	12.8186	12.6034	12.1779	24.6978	45.4615	40.7634	10.8055	32.3435	12.0017	8.07361	17.4135	16.3204	9.09967	12.5818	4.62206	0.363269	-1.31085	3.83562	TRUE	0.219052	1	conserved Plasmodium protein, unknown function
PFIT_0112100	820.311	641.783	1072.4	1101.44	908.984	1086.02	1481.07	1615.42	1394.17	1191.53	1085.9	979.701	853.559	1073.76	1036.89	9.829	0.613167	-0.424072	3.103	TRUE	0.219118	1	heat shock protein 40, type II
PFIT_1369300	12153.4	11342.7	10737.6	7615.94	10462.4	18886	26686.4	25427.1	23666.5	12351.7	17152.4	18155.5	14544.8	28277.2	18096.3	13.3529	1.1773	-0.386797	6.58066	TRUE	0.219189	1	membrane associated histidine-rich protein
PFIT_1202300	696.197	807.569	1078.15	1337.1	979.753	698.52	557.099	587.098	614.239	524.715	662.036	951.688	1135.9	937.266	842.322	9.93706	-0.666672	0.448414	5.82503	TRUE	0.219226	1	conserved protein, unknown function
PFIT_1106100	369.458	55.5471	103.052	154.856	170.728	102.469	163.053	90.0457	118.523	68.1697	36.3312	69.6542	62.0177	59.1478	59.0641	7.41553	-0.557675	-0.963202	4.31547	TRUE	0.219795	1	conserved Plasmodium protein, unknown function
PFIT_0207500	554.764	515.306	529.9	548.498	537.117	603.267	815.267	909.461	775.999	662.015	540.932	439.881	522.254	662.759	565.568	9.06917	0.526646	-0.451746	1.7323	TRUE	0.219958	1	RNA binding protein, putative
PFIT_0922200	2681.45	3244.81	3717.45	3827.8	3367.88	1799.7	2731.15	3158.8	2563.22	4407.03	3390.92	2863.39	2870.77	3439.67	3394.36	11.7177	-0.396107	0.407472	3.84047	TRUE	0.220188	1	ubiquitin-like protein, putative
PFIT_0918400	352.139	367.465	442.788	445.973	402.092	557.805	557.099	470.038	528.314	564.561	460.196	338.428	328.041	201.709	378.587	8.65211	0.389699	-0.47769	4.73641	TRUE	0.220625	1	eukaryotic translation initiation factor 3 subunit 5, putative
PFIT_1032800	2156.13	3256.77	2048.24	1646.81	2276.99	2681.51	2568.09	2337.59	2529.06	2266.4	2430.16	4069.47	3554.59	4454.29	3354.98	11.1525	0.151708	0.408369	6.4538	TRUE	0.220911	1	haloacid dehalogenase-like hydrolase, putative
PFIT_1035400	570.35	154.677	155.875	519.37	350.068	25.2564	40.7634	45.0228	37.0142	82.5718	36.3312	107.51	93.0265	84.9302	80.8739	8.4517	-3.26578	1.15989	3.32131	TRUE	0.221319	1	merozoite surface protein
PFIT_0826500	36.3685	78.6205	43.556	43.6099	50.5387	100.304	163.053	68.4347	110.597	33.1247	36.3312	65.8686	73.442	95.5465	60.8626	5.65406	1.07535	-0.796073	4.08991	TRUE	0.221391	1	lipoate-protein ligase (LipB)
PFIT_1361700	116.033	47.0014	75.6205	86.0679	81.1807	37.5238	108.702	99.0502	81.7588	40.3258	36.3312	58.2975	47.3293	37.9153	44.0398	6.34442	-0.0511071	-0.823692	3.00189	TRUE	0.221537	1	conserved Plasmodium protein, unknown function
PFIT_0622500	335.398	351.229	319.905	317.118	330.912	414.926	652.214	680.745	582.629	387.415	262.392	458.052	440.652	526.264	414.955	8.36992	0.806618	-0.475168	2.9556	TRUE	0.22157	1	transcription or splicing factor-like protein, putative
PFIT_1221800	39.2549	46.1468	44.668	40.9769	42.7617	59.1721	135.878	88.2448	94.4316	60.4887	100.92	25.7418	35.905	33.3654	51.2842	5.41781	1.08205	-0.851706	3.6955	TRUE	0.221872	1	conserved Plasmodium protein, unknown function
PFIT_0533500	47.914	41.0194	19.2758	15.1401	30.8373	60.6153	81.5267	25.2128	55.785	21.123	20.184	34.8271	22.8486	28.8156	25.5597	4.93808	0.802474	-1.05512	2.76479	TRUE	0.222101	1	apicoplast TIC22 protein (TIC22)
PFIT_0302000	648.86	1012.67	876.309	897.378	858.803	819.029	923.97	923.869	888.956	1228.02	1239.3	1250.75	1243.62	1038.88	1200.11	9.7461	0.0473175	0.435478	1.25863	TRUE	0.222558	1	serine/threonine protein kinase
PFIT_0208400	299.607	422.158	479.115	523.484	431.091	180.403	203.817	270.137	218.119	375.894	335.055	264.989	282.344	312.422	314.141	8.75264	-0.977794	0.520048	2.26102	TRUE	0.222794	1	phospholipase A2, putative
PFIT_0525800	1.15456	1.70914	2.78017	2.63305	2.06923	0.721611	27.1756	3.60183	10.4997	0.960137	0	2.27133	0	1.51661	0.949616	1.059	2.14981	-3.1535	2.21184	TRUE	0.223141	1	conserved Plasmodium protein, unknown function
PFIT_0532400	1574.24	1016.94	1556.15	1421.68	1392.25	1885.57	2350.69	2411.42	2215.89	1591.91	2147.58	1263.62	1287.68	2067.14	1671.59	10.4435	0.668294	-0.406398	4.01858	TRUE	0.223154	1	eukaryotic translation initiation factor 3, subunit 6, putative
PFIT_1112600	30.0184	9.40028	8.71119	11.8487	14.9947	4.32967	0	1.80091	2.04353	7.20103	4.0368	12.1138	19.5845	15.1661	11.6204	3.90443	-2.46041	2.10744	1.77112	TRUE	0.223909	1	peptidyl-prolyl cis-trans isomerase, putative
PFIT_1200900	1698.93	959.683	2028.22	2450.71	1784.39	722.333	991.909	932.873	882.372	1503.58	839.655	1232.58	1380.71	929.683	1177.24	10.8019	-1.02468	0.426374	7.1598	TRUE	0.224033	1	Plasmodium exported protein (PHISTa-like), unknown function
PFIT_1332700	355.603	404.212	499.874	418.82	419.627	651.615	1141.37	949.081	914.024	487.75	435.975	533.763	528.782	1220.87	641.428	8.71344	1.11185	-0.498885	6.55502	TRUE	0.224203	1	conserved protein, unknown function
PFIT_1126300	367.726	766.55	521.559	504.23	540.016	446.677	394.046	432.219	424.314	627.93	448.085	592.061	501.038	779.538	589.73	9.07602	-0.340072	0.470574	3.69216	TRUE	0.224218	1	mitochondrial inner membrane translocase subunit TIM44, putative
PFIT_0934000	344.057	242.698	144.383	142.514	218.413	138.549	95.1145	111.657	115.107	159.863	161.472	194.577	244.807	134.978	179.14	7.76829	-0.886922	0.604715	4.2456	TRUE	0.224462	1	gamma-tubulin complex component, putative
PFIT_1409600	4610.14	8754.22	5536.61	5052.99	5988.49	5886.9	6100.92	6632.76	6206.86	6185.68	5530.42	8524.31	8109.63	12496.9	8169.38	12.5478	0.0519327	0.39647	7.32118	TRUE	0.225075	1	40S ribosomal protein S8e, putative
PFIT_0604100	30.5957	5.12742	6.11637	6.2535	12.0233	2.88644	13.5878	1.80091	6.09172	1.44021	0	1.51422	0	0	0.590885	3.58558	-1.2995	-2.71754	3.06948	TRUE	0.225343	1	conserved Plasmodium protein, unknown function
PFIT_0412100	715.247	515.306	536.202	501.103	566.964	798.102	815.267	947.281	853.55	529.996	674.146	660.958	621.809	664.276	630.237	9.14687	0.592422	-0.440694	1.19223	TRUE	0.225392	1	26S proteasome AAA-ATPase subunit RPT3, putative
PFIT_1324500	1.15456	17.0914	5.0043	5.10154	7.08795	2.88644	0	0	0.962148	5.28076	24.2208	5.29978	3.26409	9.09967	9.43302	2.81452	-2.34103	2.71757	3.13195	TRUE	0.225395	1	conserved Plasmodium protein, unknown function
PFIT_1107300	346.367	496.506	321.943	237.962	350.694	406.267	339.695	266.535	337.499	384.535	387.533	545.12	530.414	527.781	475.077	8.45196	-0.0514543	0.493038	3.55682	TRUE	0.22546	1	conserved Plasmodium protein, unknown function
PFIT_0309500	2530.78	4700.99	2916.58	2476.88	3156.31	2619.45	2595.27	2368.2	2527.64	3159.33	2979.16	3525.86	2547.62	4487.65	3339.93	11.6237	-0.320669	0.402805	4.9623	TRUE	0.225786	1	60S acidic ribosomal protein P2
PFIT_1318000	1959.86	1057.96	1838.8	2314.12	1792.69	1879.08	2500.15	2649.14	2342.79	1568.86	1634.91	1860.22	1829.52	1960.98	1770.9	10.8084	0.38359	-0.401551	4.16196	TRUE	0.225864	1	secretory complex protein 63
PFIT_0518800	68.1187	73.4931	65.2413	57.598	66.1128	38.967	0	28.8146	22.5939	101.294	20.184	58.2975	55.4895	19.7159	50.9963	6.04581	-1.29033	0.945739	7.03557	TRUE	0.226989	1	mRNA-binding protein PUF1
PFIT_0719900	15.0092	38.4557	52.4525	52.9902	39.7269	23.8132	203.817	95.4484	107.693	61.4488	76.6993	28.7702	26.1127	68.2475	52.2557	5.31661	1.34432	-0.965321	6.78713	TRUE	0.227577	1	secreted ookinete protein, putative
PFIT_1348900	68.696	23.928	41.5172	53.4839	46.9063	55.5641	81.5267	90.0457	75.7122	41.2859	56.5153	24.2275	50.5934	33.3654	41.1975	5.5542	0.673606	-0.881095	2.41685	TRUE	0.227607	1	conserved Plasmodium membrane protein, unknown function
PFIT_1470500	56.5732	102.548	53.9352	46.5721	64.9073	399.773	108.702	122.462	210.312	91.213	185.693	133.251	132.196	50.0482	118.48	6.01626	1.7296	-0.865249	4.95301	TRUE	0.227632	1	nucleoside transporter 3, putative (NT3)
PFIT_1014100	4040.37	3733.62	3935.23	4335.98	4011.3	3483.94	2636.03	2870.66	2996.88	3622.12	2870.17	4345.82	4595.84	4335.99	3953.99	11.9699	-0.418035	0.397734	2.03763	TRUE	0.22827	1	transcriptional coactivator ADA2
PFIT_1224500	103.91	40.1648	91.1895	135.931	92.7989	46.1831	122.29	111.657	93.3766	65.7694	56.5153	46.1838	42.4332	53.0814	52.7966	6.54002	-0.0500278	-0.767054	3.92948	TRUE	0.228703	1	conserved Plasmodium protein, unknown function
PFIT_1336100	281.134	312.773	316.939	234.671	286.379	534.714	557.099	641.125	577.646	444.064	617.631	381.584	368.842	285.123	419.449	8.16124	1.0146	-0.469238	2.92065	TRUE	0.229309	1	tryptophan--tRNA ligase, putative
PFIT_1108500	708.897	845.171	1080.74	1220.58	963.849	807.483	815.267	965.29	862.68	1350.43	1198.93	975.159	951.482	1339.17	1163.03	9.91333	-0.157988	0.428315	2.85152	TRUE	0.229422	1	pescadillo-like protein
PFIT_1448100	265.548	502.488	426.107	399.73	398.468	736.043	923.97	776.194	812.069	705.701	908.281	342.214	417.803	603.611	595.522	8.638	1.01966	-0.445106	6.80641	TRUE	0.229498	1	glutaminyl-peptide cyclotransferase, putative
PFIT_0517500	331.357	524.706	285.801	218.379	340.061	285.758	353.283	342.174	327.071	356.691	476.343	495.908	411.275	547.497	457.543	8.40687	-0.0633352	0.493067	4.00242	TRUE	0.229667	1	FACT complex subunit SPT16, putative
PFIT_1249300	609.028	887.045	983.808	1037.92	879.449	582.34	638.626	803.207	674.725	953.896	803.324	967.587	819.286	1028.26	914.471	9.78089	-0.380156	0.437179	2.35416	TRUE	0.229765	1	conserved Plasmodium protein, unknown function
PFIT_0803600	45.6049	60.6745	26.5043	36.3691	42.2882	112.571	0	7.20365	39.925	21.6031	16.1472	196.849	164.836	116.779	103.243	5.39895	0.0598488	1.23714	11.9901	TRUE	0.229765	1	Plasmodium exported protein (hyp7), unknown function
PFIT_0403600	468.172	114.512	131.224	205.214	229.781	114.736	230.992	163.883	169.871	96.9739	125.141	69.6542	76.7061	112.229	96.1409	7.84381	-0.466539	-0.79706	4.64477	TRUE	0.229837	1	6-cysteine protein
PFIT_0703200	1170.14	418.74	323.055	339.993	562.982	139.993	108.702	221.512	156.736	366.292	496.527	188.521	156.676	324.555	306.514	9.13662	-1.82605	0.946339	4.6537	TRUE	0.229936	1	conserved Plasmodium membrane protein, unknown function
PFIT_1346500	22.5138	13.6731	20.7586	13.1653	17.5277	19.4835	54.3512	34.2174	36.0173	22.5632	12.1104	6.814	11.4243	15.1661	13.6156	4.13215	0.962093	-1.31556	1.41331	TRUE	0.230017	1	conserved Plasmodium membrane protein, unknown function
PFIT_1455400	489.531	473.432	574.939	624.363	540.566	576.567	366.87	475.441	472.96	738.826	734.698	598.875	639.761	583.895	659.211	9.079	-0.172914	0.457728	1.55427	TRUE	0.230133	1	conserved Plasmodium protein, unknown function
PFIT_1435500	872.844	1317.75	1019.95	928.316	1034.71	970.567	883.206	869.841	907.872	1261.14	1227.19	1207.59	1157.12	1246.65	1219.94	10.0146	-0.18645	0.42447	1.06307	TRUE	0.231222	1	Hsp70/Hsp90 organizing protein
PFIT_1149400	6763.38	3042.27	9421.99	12865.4	8023.27	630.688	1576.18	1772.1	1326.32	4880.86	1852.89	1750.44	1729.97	1671.31	2377.09	12.97	-2.59919	0.844574	6.16226	TRUE	0.231453	1	ring-infected erythrocyte surface antigen, pseudogene
PFIT_0717100	3.46367	7.69114	9.26722	5.43067	6.46317	6.4945	27.1756	18.0091	17.2264	6.24089	4.0368	3.02844	4.89613	1.51661	3.94378	2.69351	1.33343	-2.0365	0.979594	TRUE	0.231503	1	conserved Plasmodium protein, unknown function
PFIT_0209100	3278.36	3119.18	3171.24	3151.27	3180.01	4172.36	4986.72	4849.86	4669.64	3306.23	3342.47	4048.27	3525.22	3633.8	3571.2	11.6348	0.5533	-0.385767	0.487933	TRUE	0.231725	1	ATP-dependent RNA helicase UAP56
PFIT_0707200	79.087	51.2742	95.6377	84.916	77.7287	98.8607	149.466	108.055	118.794	76.3309	72.6625	77.9824	73.442	50.0482	70.0932	6.2837	0.573161	-0.72443	1.30833	TRUE	0.231847	1	O-sialoglycoprotein endopeptidase, putative
PFIT_0614100	10.9683	6.83657	4.81896	3.78501	6.6022	16.5971	40.7634	30.6155	29.3253	7.20103	8.07361	12.8709	16.3204	3.03322	9.49984	2.71202	2.11153	-1.57073	1.60104	TRUE	0.232207	1	enoyl-acyl carrier reductase
PFIT_1104400	131.619	131.604	163.288	140.375	141.722	197.721	244.58	201.702	214.668	145.941	161.472	118.866	138.724	144.078	141.816	7.14785	0.58215	-0.586111	0.496597	TRUE	0.232239	1	actin-like protein, putative (ALP2a)
PFIT_0607700	485.49	577.69	347.706	273.508	421.099	3017.06	434.809	273.739	1241.87	492.07	444.049	562.533	525.518	350.337	474.902	8.7178	1.56328	-1.38944	2.98688	TRUE	0.232308	1	ornithine aminotransferase
PFIT_1208200	23.6684	10.2548	13.7155	10.0385	14.4193	67.8314	27.1756	41.421	45.476	13.922	24.2208	28.0131	27.7448	12.1329	21.2067	3.84785	1.71238	-1.16119	1.71454	TRUE	0.232595	1	mitochondrial import inner membrane translocase subunit tim10, putative (TIM10)
PFIT_0519900	2138.24	3399.48	3009.99	3515.78	3015.87	1980.1	2269.16	2780.61	2343.29	3213.1	2886.32	2745.28	2697.77	3896.17	3087.73	11.5584	-0.36368	0.39774	3.10864	TRUE	0.232743	1	conserved Plasmodium protein, unknown function
PFIT_0319100	129.887	82.8934	43.7413	35.7108	73.0582	202.773	122.29	136.869	153.977	91.6931	96.8833	90.8533	60.3856	156.211	99.2053	6.18344	1.1098	-0.661402	6.10995	TRUE	0.233216	1	ubiquitin-protein ligase, putative
PFIT_0505100	508.581	693.057	504.322	454.202	540.041	473.377	502.748	468.238	481.454	566.481	544.969	728.341	819.286	630.91	657.997	9.07599	-0.168573	0.455681	1.83082	TRUE	0.233976	1	conserved Plasmodium protein, unknown function
PFIT_1219100	39.2549	85.4571	33.918	28.9636	46.8984	15.1538	40.7634	12.6064	22.8412	43.6862	40.368	48.4551	42.4332	31.8488	41.3583	5.54475	-1.27943	1.10769	2.49283	TRUE	0.234041	1	erythrocyte membrane protein 1 (PfEMP1), pseudogene
PFIT_0518600	636.16	794.751	713.206	655.959	700.019	551.311	529.924	648.329	576.521	715.302	617.631	926.704	750.74	916.033	785.282	9.451	-0.274172	0.442034	1.43987	TRUE	0.2342	1	ATP-dependent RNA helicase DDX23, putative
PFIT_0320400	53.6868	37.6011	64.3145	104.335	64.9843	20.2051	0	9.00457	9.73656	29.7643	40.368	24.2275	24.4807	16.6827	27.1046	6.02533	-2.39308	1.11089	3.51802	TRUE	0.234475	1	oocyst capsule protein
PFIT_1026100	1320.81	658.874	997.339	2773.43	1437.61	100.304	176.641	212.508	163.151	635.131	335.055	215.777	246.439	298.772	346.235	10.4896	-3.14529	1.09213	3.22839	TRUE	0.234518	1	conserved Plasmodium protein, unknown function
PFIT_1426900	723.329	711.857	621.46	514.433	642.77	1153.13	1046.26	1053.53	1084.31	621.209	775.066	905.504	907.417	847.786	811.396	9.32753	0.75682	-0.42028	1.54077	TRUE	0.235407	1	conserved Plasmodium protein, unknown function
PFIT_0625700	3267.97	5873.47	3391.62	2446.11	3744.79	6164	5693.28	6231.16	6029.48	4275.97	5720.15	4109.6	4213.94	4860.74	4636.08	11.8703	0.688067	-0.380192	5.38937	TRUE	0.235485	1	pyruvate kinase
PFIT_0602500	50.2231	48.7105	32.806	29.6219	40.3404	54.1208	27.1756	28.8146	36.7037	149.301	16.1472	79.4966	78.3381	30.3322	70.7231	5.32934	-0.0631532	0.904662	6.53984	TRUE	0.23652	1	conserved Plasmodium protein, unknown function
PFIT_1413700	202.047	458.05	341.219	322.714	331.007	321.117	244.58	282.743	282.814	287.081	415.791	394.455	460.237	459.533	403.419	8.36993	-0.209348	0.493517	3.48453	TRUE	0.236727	1	AAA family ATPase, putative
PFIT_1331900	297.875	87.1662	61.349	70.2696	129.165	141.436	95.1145	104.453	113.668	72.9704	60.5521	54.512	66.9138	66.7309	64.3358	7.01112	-0.164509	-0.837516	4.45917	TRUE	0.237007	1	apurinic/apyrimidinic endonuclease Apn1, putative
PFIT_0825600	24.2457	19.6551	78.03	73.8901	48.9552	36.8022	149.466	95.4484	93.9054	66.7295	92.8465	20.442	31.0088	43.9817	51.0017	5.62462	0.840091	-0.819488	9.09916	TRUE	0.237858	1	conserved Plasmodium protein, unknown function
PFIT_0628300	137.392	153.823	43.556	40.3186	93.7723	448.121	230.992	217.911	299.008	147.861	222.024	214.262	262.759	200.193	209.42	6.5382	1.71008	-0.541433	10.5116	TRUE	0.238093	1	RNA binding protein, putative
PFIT_1446600	1265.39	2450.05	1479.6	1788.83	1745.97	2433.99	1467.48	1748.69	1883.39	2049.41	1869.04	3181.38	3092.72	2271.88	2492.89	10.7695	0.116824	0.398029	6.20293	TRUE	0.238152	1	protein serine/threonine kinase-1
PFIT_0602400	54.8414	19.6551	30.2111	30.2801	33.7469	20.9267	67.9389	41.421	43.4289	36.4852	16.1472	10.5996	14.6884	15.1661	18.6173	5.07713	0.266656	-1.1048	2.88663	TRUE	0.238359	1	cation/H antiporter
PFIT_1449000	131.619	487.105	243.357	179.706	260.447	191.227	230.992	234.119	218.779	421.98	274.503	260.446	300.296	300.289	311.503	8.02139	-0.257296	0.522099	7.3389	TRUE	0.238769	1	conserved Plasmodium protein, unknown function
PFIT_1223700	87.1689	135.022	23.3534	18.2668	65.9528	177.516	40.7634	39.6201	85.9666	195.868	125.141	155.208	145.252	115.262	147.346	6.02599	0.506595	0.675878	15.6043	TRUE	0.238831	1	GTP cyclohydrolase I
PFIT_1442400	979.64	899.008	1137.83	976.205	998.171	1845.16	1304.43	1368.69	1506.09	1069.59	1287.74	1312.07	1392.13	659.726	1144.25	9.96339	0.59844	-0.402334	4.08869	TRUE	0.239437	1	60S ribosomal protein L1, putative
PFIT_1122400	4453.12	4479.66	5137.19	7151.04	5305.25	7393.63	4810.08	4909.29	5704.33	4675.87	3346.51	4685	4426.1	4871.35	4400.97	12.3733	0.106433	-0.375662	3.89289	TRUE	0.240401	1	circumsporozoite-related antigen (EXP1)
PFIT_0725900	100.446	136.731	88.0386	84.4223	102.41	93.8095	95.1145	113.458	100.794	136.82	117.067	186.249	174.629	175.927	158.138	6.67495	-0.0119069	0.646466	1.31872	TRUE	0.240412	1	vacuolar protein sorting-associated protein 53, putative (VPS53)
PFIT_0319600	1047.18	1771.53	1378.22	1245.76	1360.67	1222.41	1481.07	1447.93	1383.8	1547.74	1424.99	1987.42	1822.99	2347.71	1826.17	10.4098	0.0215143	0.403987	3.19783	TRUE	0.24051	1	elongation factor 1 (EF-1), putative
PFIT_0910500	210.129	171.769	169.961	165.224	179.271	383.897	298.931	324.164	335.664	231.873	282.576	200.634	236.646	238.108	237.968	7.48549	0.916202	-0.511325	0.751026	TRUE	0.240711	1	conserved Plasmodium protein, unknown function
PFIT_1118900	99.869	82.0388	122.698	116.513	105.28	142.879	203.817	160.281	168.992	115.697	68.6257	134.009	130.564	84.9302	106.765	6.72048	0.654411	-0.625009	1.84835	TRUE	0.241271	1	clathrin assembly protein AP19, putative
PFIT_0211900	1473.79	1398.93	1837.51	2069.25	1694.87	1236.12	1277.25	1339.88	1284.42	1547.26	1554.17	1791.32	1834.42	1762.3	1697.89	10.7273	-0.40035	0.402811	1.3026	TRUE	0.241467	1	conserved Plasmodium protein, unknown function
PFIT_0405500	8.65916	7.69114	18.9051	23.5329	14.6971	7.21611	0	3.60183	3.60598	18.7227	20.184	10.5996	3.26409	27.299	16.0139	3.88511	-1.68267	1.79223	2.5647	TRUE	0.241474	1	conserved Plasmodium protein, unknown function
PFIT_0914100	183.574	184.587	173.853	165.224	176.81	330.498	434.809	304.354	356.554	251.076	209.914	245.304	212.166	315.455	246.783	7.46548	0.993084	-0.508785	1.09799	TRUE	0.241682	1	pseudouridylate synthase, putative
PFIT_1127000	191.656	132.458	83.961	109.601	129.419	144.322	135.878	88.2448	122.815	59.0484	92.8465	96.9102	81.6022	57.6312	77.6077	7.0137	-0.0847899	-0.657701	2.74437	TRUE	0.241976	1	autophagy-related protein 7, putative (ATG7)
PFIT_1425500	3.46367	0.854571	0.926722	0.658263	1.47581	18.0403	27.1756	25.2128	23.4762	4.32062	8.07361	2.27133	1.63204	16.6827	6.59606	0.530775	4.00423	-1.83901	2.36657	TRUE	0.24214	1	small nucleolar RNA snoR27
PFIT_1002600	244.766	73.4931	41.3318	99.8915	114.871	3.60806	0	5.40274	3.0036	24.0034	8.07361	7.57111	9.79227	12.1329	12.3147	6.84338	-4.92122	1.72408	2.49954	TRUE	0.242736	1	conserved Plasmodium protein, unknown function
PFIT_1308600	467.595	433.267	235.573	237.139	343.394	212.875	163.053	221.512	199.147	271.719	262.392	320.258	308.456	280.573	288.68	8.42152	-0.757907	0.511182	3.11358	TRUE	0.24289	1	HORMA domain protein, putative
PFIT_1464400	30.0184	10.2548	8.52585	10.0385	14.7094	20.2051	0	16.2082	12.1378	6.72096	0	5.29978	3.26409	3.03322	3.66361	3.87606	-0.117404	-1.78554	3.10486	TRUE	0.243338	1	DNA polymerase alpha subunit, putative
PFIT_1317000	2676.84	4953.95	2458.97	2164.86	3063.65	3560.43	2472.98	2751.8	2928.4	3450.73	2607.78	4254.96	4117.65	4740.93	3834.41	11.5806	-0.0612359	0.386051	7.53772	TRUE	0.243373	1	40S ribosomal protein S15/S19, putative
PFIT_0905500	73.3142	74.3477	94.155	108.284	87.5253	55.5641	108.702	122.462	95.5762	48.967	96.8833	42.3982	40.8011	57.6312	57.3362	6.45374	0.0978083	-0.737976	2.76717	TRUE	0.243528	1	dynein heavy chain, putative
PFIT_1343700	62.9232	6.83657	6.48706	8.06373	21.0776	0	0	0	0	2.40034	0	1.51422	0	0	0.782913	4.39636	-32.306	27.8003	2.7361	TRUE	0.243811	1	conserved Plasmodium protein, unknown function
PFIT_1241700	32.3275	96.5665	20.2025	16.9503	41.5117	59.1721	40.7634	18.0091	39.3149	54.7278	64.5889	79.4966	97.9227	68.2475	72.9967	5.35903	-0.0529286	0.883937	6.58491	TRUE	0.243834	1	conserved Plasmodium protein, unknown function
PFIT_0214400	103.91	37.6011	21.1293	26.9888	47.4073	21.6483	13.5878	25.2128	20.1496	141.62	28.2576	35.5842	31.0088	16.6827	50.6307	5.56417	-1.16738	1.28199	5.20813	TRUE	0.244898	1	acyl-CoA synthetase (ACS9)
PFIT_1332200	1664.29	1507.46	1833.61	1488.5	1623.47	2677.18	3437.71	3232.64	3115.84	2156.47	3051.82	2060.86	2180.41	2503.92	2390.7	10.6649	0.938351	-0.381171	1.70888	TRUE	0.245751	1	isoleucine--tRNA ligase, putative
PFIT_1409300	1.73183	3.41828	2.03879	2.13936	2.33207	2.16483	27.1756	10.8055	13.382	3.84055	4.0368	1.51422	0	1.51661	2.18164	1.21328	2.40828	-2.52552	1.95224	TRUE	0.24609	1	conserved Plasmodium protein, unknown function
PFIT_1315100	1164.37	745.186	1447.91	1682.52	1260	1698.67	1399.54	1257.04	1451.75	1192.97	1202.97	1075.85	1228.93	825.036	1105.15	10.3001	0.205379	-0.395819	4.78131	TRUE	0.246204	1	exportin 1-like protein, putative
PFIT_0817000	3.46367	2.56371	20.0172	12.8361	9.72018	28.1428	13.5878	45.0228	28.9178	17.7625	24.2208	3.78555	3.26409	9.09967	11.6265	3.30172	1.61268	-1.41642	4.45593	TRUE	0.246421	1	conserved Plasmodium protein, unknown function
PFIT_1115700	296.721	66.6565	73.2111	78.0042	128.648	23.0916	149.466	81.0411	84.5328	41.766	60.5521	18.1707	29.3768	37.9153	37.5562	7.00658	-0.671696	-1.11979	4.97101	TRUE	0.246439	1	conserved Plasmodium protein, unknown function
PFIT_0107200	211.284	430.704	366.611	387.553	349.038	308.85	298.931	232.318	280.033	249.636	177.619	461.08	739.316	417.068	408.944	8.44725	-0.322868	0.55498	7.81088	TRUE	0.246576	1	secreted ookinete protein, putative
PFIT_0601900	140.856	102.548	208.142	208.176	164.93	102.469	40.7634	100.851	81.3611	159.383	181.656	103.724	107.715	122.845	135.065	7.36871	-0.924224	0.62603	3.73436	TRUE	0.247159	1	conserved Plasmodium protein, unknown function
PFIT_0513900	104.487	13.6731	17.237	15.7983	37.7989	37.5238	13.5878	7.20365	19.4384	13.4419	0	6.05689	9.79227	1.51661	6.16154	5.23873	-0.905851	-1.63458	5.35269	TRUE	0.247929	1	Rab GTPase 1a
PFIT_1113700	17.8956	3.41828	3.89223	5.7598	7.74148	0	0	0	0	2.40034	0	1.51422	0	1.51661	1.08624	2.95147	-32.3039	29.594	1.33106	TRUE	0.248598	1	conserved Plasmodium protein, unknown function
PFIT_1144000	304.803	265.772	348.262	338.183	314.255	504.406	461.985	484.446	483.612	331.727	347.165	330.857	352.522	401.902	352.835	8.29675	0.62459	-0.458907	0.520683	TRUE	0.249479	1	DNA-directed RNA polymerase I, putative
PFIT_1334400	2.30911	5.12742	4.44827	2.13936	3.50604	3.60806	0	1.80091	1.80299	42.246	0	1.51422	9.79227	7.58305	12.2271	1.80348	-0.587345	2.42999	3.96623	TRUE	0.249727	1	reticulocyte binding protein 2 homologue b, putative
PFIT_0625200	182.997	184.587	193.5	126.716	171.95	232.359	326.107	387.196	315.221	184.826	226.061	201.391	236.646	254.791	220.743	7.42487	0.869556	-0.510492	1.76814	TRUE	0.250459	1	3-oxoacyl-acyl-carrier protein synthase I/II
PFIT_1409900	61.1914	35.0374	100.086	81.6247	69.4849	127.004	54.3512	99.0502	93.4683	63.8491	72.6625	58.2975	58.7536	40.9485	58.9022	6.12424	0.481257	-0.731202	2.83331	TRUE	0.250862	1	tRNA-dihydrouridine synthase, putative
PFIT_bin09700	1749.73	3348.21	2145.55	1499.36	2185.71	2185.04	1902.29	2069.25	2052.19	1530.46	3104.3	2896.71	2567.21	3331.99	2686.13	11.0934	-0.0883181	0.38538	7.53924	TRUE	0.251079	1	erythrocyte membrane protein 1, PfEMP1 (VAR)
PFIT_1313300	105.065	72.6385	87.6679	64.1807	82.3879	209.267	149.466	117.059	158.597	97.934	177.619	95.396	78.3381	74.3139	104.72	6.36377	0.956195	-0.627705	3.10016	TRUE	0.251302	1	conserved Plasmodium protein, unknown function
PFIT_0803400	5.77278	25.6371	4.63361	3.78501	9.95713	5.05128	0	1.80091	2.28406	17.2825	0	9.84244	17.9525	16.6827	12.352	3.30027	-1.72342	2.07603	3.95118	TRUE	0.251498	1	surface-associated interspersed protein 8.3 (SURFIN 8.3) (SURF8.3)
PFIT_0413900	255.157	440.959	560.111	651.187	476.853	309.571	244.58	363.785	305.979	421.02	403.68	423.225	463.501	429.201	428.125	8.89875	-0.619417	0.463056	3.99255	TRUE	0.251627	1	CDK-related kinase
PFIT_0708900	338.862	81.1842	100.086	125.728	161.465	44.7399	81.5267	61.2311	62.4992	92.1732	92.8465	158.236	124.035	66.7309	106.804	7.3345	-1.42725	0.835001	4.78739	TRUE	0.251743	1	conserved Plasmodium protein, unknown function
PFIT_0206300	671.951	143.568	91.0041	187.77	273.573	10.1026	0	10.8055	6.96935	67.6897	4.0368	27.256	37.537	21.2326	31.5504	8.09562	-5.08894	1.98614	3.38497	TRUE	0.251945	1	merozoite surface protein 4
PFIT_1415500	1005.62	1157.09	1096.13	1142.75	1100.39	673.263	856.031	898.656	809.317	974.059	1001.13	1071.31	1116.32	1192.06	1070.97	10.1038	-0.447665	0.40872	0.779206	TRUE	0.25257	1	atypical protein kinase, ABC-1 family, putative
PFIT_0925500	62.346	25.6371	15.7543	25.5077	32.3113	73.6043	13.5878	10.8055	32.6659	14.8821	0	22.7133	32.6409	9.09967	15.8672	5.01074	0.126341	-1.10387	8.58708	TRUE	0.252749	1	protein phosphatase-beta
PFIT_0208500	162.792	133.313	168.663	136.425	150.298	208.546	217.405	205.304	210.418	106.095	104.957	169.593	163.204	166.827	142.135	7.23216	0.481234	-0.557776	1.34042	TRUE	0.252898	1	3'exoribonuclease, putative
PFIT_1408600	36.9458	13.6731	40.9611	33.736	31.329	32.4725	54.3512	52.2265	46.3501	33.6048	40.368	9.08533	16.3204	13.6495	22.6056	4.9746	0.529803	-1.03508	3.21308	TRUE	0.253139	1	conserved Plasmodium protein, unknown function
PFIT_1233300	2001.42	1465.59	2613.36	2984.4	2266.19	1306.12	1358.78	1401.11	1355.34	1778.17	1743.9	1929.12	2195.1	1228.45	1774.95	11.1465	-0.742322	0.389506	4.62546	TRUE	0.253459	1	asparagine and aspartate rich protein 1
PFIT_1325500	269.011	415.321	298.405	259.685	310.606	163.806	339.695	338.572	280.691	479.109	310.834	408.083	282.344	436.784	383.431	8.27753	-0.17474	0.484098	4.45503	TRUE	0.253647	1	RNA binding protein, putative
PFIT_0607600	1199.01	1074.2	1235.69	1033.47	1135.59	1610.64	1793.59	1555.99	1653.4	1132.48	1307.92	1498.32	1292.58	1075.28	1261.32	10.1493	0.539217	-0.387893	0.973045	TRUE	0.253756	1	chaperone, putative
PFIT_0536800	1209.97	2834.61	1521.68	1411.32	1744.39	1587.54	1616.95	1503.76	1569.42	1281.78	2454.38	2182.75	2017.21	2337.1	2054.64	10.7679	-0.152866	0.388493	7.0636	TRUE	0.254077	1	erythrocyte membrane protein 1 (PfEMP1), pseudogene (VAR1CSA)
PFIT_1307300	15.5865	0.854571	6.48706	5.7598	7.17198	5.77289	27.1756	7.20365	13.384	3.36048	0	6.05689	1.63204	1.51661	2.5132	2.84449	0.745595	-2.14976	2.80658	TRUE	0.254154	1	CCAAT-binding transcription factor, putative
PFIT_1405500	185.306	285.427	304.15	329.461	276.086	165.971	190.229	147.675	167.958	306.764	185.693	236.219	264.391	195.643	237.742	8.10983	-0.738106	0.527187	2.23495	TRUE	0.254678	1	U3 small nucleolar ribonucleoprotein, U3 snoRNP, putative
PFIT_0111400	686.96	6823.75	739.524	894.086	2286.08	2843.15	1521.83	1638.83	2001.27	2248.16	2688.51	4689.54	4388.57	4120.63	3627.08	11.1583	-0.189984	0.856344	10.4165	TRUE	0.255879	1	glutamic acid-rich protein
PFIT_0811900	14025.5	39437.6	16394.5	10570.9	20107.1	20459.8	20014.8	19199.5	19891.4	14749.6	25625.6	32219.6	29066.7	39321.2	28196.6	14.2954	-0.0155114	0.50337	9.15002	TRUE	0.25596	1	erythrocyte membrane protein 1, PfEMP1
PFIT_0529400	338.285	116.222	150.87	187.276	198.163	124.117	40.7634	82.842	82.5742	195.388	117.067	136.28	127.299	94.0299	134.013	7.63052	-1.15512	0.598417	6.01831	TRUE	0.256176	1	conserved Plasmodium protein, unknown function
PFIT_0207900	156.442	89.7299	43.556	54.8004	86.1321	130.612	108.702	84.6429	107.986	67.6897	76.6993	72.6826	57.1216	62.181	67.2748	6.42363	0.333669	-0.688338	3.67172	TRUE	0.256206	1	ribosome-recycling factor, putative
PFIT_1337500	3040.52	3077.31	3131.58	2849.13	3024.63	4488.42	5258.47	4873.27	4873.39	3793.5	3770.38	3277.53	3172.69	4883.49	3779.52	11.5625	0.687141	-0.365739	1.44846	TRUE	0.256714	1	elongation factor 1-gamma, putative
PFIT_1013600	818.58	158.95	218.892	620.578	454.25	13.7106	27.1756	41.421	27.4357	101.294	20.184	65.1115	81.6022	63.6977	66.378	8.82745	-4.05842	1.29313	3.55462	TRUE	0.258853	1	conserved Plasmodium protein, unknown function
PFIT_0214700	540.909	240.989	682.624	1010.11	618.657	373.073	625.038	551.08	516.397	433.502	480.38	323.286	328.041	247.208	362.483	9.27459	-0.276207	-0.49959	7.96293	TRUE	0.258962	1	acyl-CoA synthetase
PFIT_1206000	12.1228	5.12742	2.96551	7.07633	6.82302	0	0	0	0	1.92027	0	0.757111	0	3.03322	1.14212	2.76932	-32.1217	29.6216	1.23347	TRUE	0.259014	1	rhodanese like protein, putative
PFIT_1029600	236.684	75.2022	101.569	215.252	157.177	33.1941	27.1756	84.6429	48.3375	60.0086	24.2208	16.6564	9.79227	31.8488	28.5054	7.29712	-1.63217	-0.803977	7.66582	TRUE	0.259164	1	conserved Plasmodium protein, unknown function
PFIT_0603800	9.81372	4.27285	5.18965	5.7598	6.25901	12.989	27.1756	16.2082	18.7909	10.0814	8.07361	3.02844	0	4.54983	5.14667	2.6455	1.52838	-1.81787	2.69117	TRUE	0.259536	1	conserved Plasmodium protein, unknown function
PFIT_1302600	878.616	709.294	929.873	1001.88	879.915	580.175	597.863	788.8	655.613	999.503	960.759	762.41	716.468	935.749	874.978	9.78171	-0.419879	0.410782	1.84995	TRUE	0.259992	1	conserved Plasmodium protein, unknown function
PFIT_0913500	10.391	17.0914	11.4914	11.5196	12.6233	33.9157	40.7634	21.611	32.0967	19.2027	4.0368	12.8709	16.3204	9.09967	12.3061	3.65391	1.31731	-1.31213	1.16634	TRUE	0.260086	1	conserved Plasmodium protein, unknown function
PFIT_1355900	1457.05	274.317	261.521	736.432	682.33	32.4725	13.5878	25.2128	23.7577	115.697	32.2944	73.4397	88.1304	60.6644	74.0451	9.41431	-4.78837	1.58936	2.10056	TRUE	0.260158	1	serine/threonine protein kinase, putative
PFIT_0905300	1178.8	1295.53	1545.77	1715.27	1433.84	900.571	869.618	1049.93	940.041	1477.65	1211.04	1225.76	1137.53	1140.49	1238.5	10.486	-0.605742	0.394682	1.45596	TRUE	0.260276	1	nucleoporin NUP100/NSP100, putative
PFIT_1421000	941.54	1175.03	361.422	517.724	748.93	797.38	978.321	1199.41	991.703	1505.02	1207	1140.21	1436.2	1248.17	1307.32	9.5465	0.40694	0.399442	9.06632	TRUE	0.260361	1	splicing factor 3B subunit 4, putative
PFIT_1450500	643.664	552.907	811.623	961.887	742.521	343.487	421.221	507.858	424.189	746.027	452.122	538.306	566.319	545.98	569.751	9.53721	-0.810015	0.43023	3.19013	TRUE	0.260429	1	transcription factor IIIb subunit, putative
PFIT_1206300	1440.31	1339.11	1493.88	1577.2	1462.62	1504.56	1766.41	1449.74	1573.57	2096.94	2405.94	1832.97	1705.49	2202.12	2048.69	10.5145	0.101016	0.384311	1.10985	TRUE	0.260702	1	eukaryotic translation initiation factor 5, putative
PFIT_0721700	28.8639	11.1094	21.6853	17.2794	19.7345	23.8132	95.1145	52.2265	57.0514	23.0433	52.4785	21.9562	19.5845	18.1993	27.0524	4.30545	1.4321	-1.0171	3.03762	TRUE	0.260722	1	dynactin subunit 5, putative
PFIT_1033100	1041.41	802.442	1178.61	1415.43	1109.47	1104.79	1644.12	1505.56	1418.16	1163.21	1186.82	961.531	863.352	1228.45	1080.67	10.1163	0.346983	-0.386148	3.21501	TRUE	0.26095	1	bromodomain protein, putative
PFIT_0205900	26.5548	55.5471	65.0559	46.5721	48.4325	43.2967	108.702	93.6475	81.8822	46.5667	72.6625	31.7987	40.8011	37.9153	45.9488	5.59931	0.703884	-0.803189	2.84125	TRUE	0.261144	1	transcription factor, putative
PF_apicoplast_genome_103800	218.788	53.838	63.3878	93.1443	107.29	31.7509	0	21.611	17.7873	63.3691	12.1104	50.7264	63.6497	22.7492	42.521	6.74495	-2.34286	1.03075	6.94676	TRUE	0.261245	1	molecular chaperone
PFIT_0905900.3	11.5456	4.27285	5.56033	5.92437	6.82578	25.978	27.1756	43.2219	32.1252	8.64124	28.2576	8.32822	8.16022	12.1329	13.104	2.76971	2.25066	-1.36318	1.48211	TRUE	0.261462	1	autophagy-related protein 3, putative (ATG3)
PFIT_1212100	1117.61	899.863	1117.81	926.012	1015.32	1053.55	1807.18	1638.83	1499.85	932.293	1126.27	1075.85	1096.73	1483.25	1142.88	9.98784	0.554765	-0.384618	2.96788	TRUE	0.262245	1	glycerol-3-phosphate acyltransferase
PFIT_1418400	234.375	41.874	70.9869	172.465	129.925	9.38095	13.5878	1.80091	8.25655	33.1247	4.0368	20.442	11.4243	21.2326	18.0521	7.02197	-4.19248	1.38691	4.83236	TRUE	0.262289	1	cyclic nucleotide-binding protein, putative
PFIT_0103100	41.564	41.874	20.9439	20.5707	31.2382	50.5128	27.1756	18.0091	31.8992	51.3673	32.2944	90.8533	79.9702	54.598	61.8166	4.95697	0.0888084	0.915387	3.07025	TRUE	0.263878	1	conserved Plasmodium protein, unknown function
PFIT_1471100	8.65916	5.12742	3.89223	3.45588	5.28368	32.4725	13.5878	9.00457	18.355	9.1213	0	7.57111	3.26409	6.06644	5.20459	2.3943	1.84186	-1.78592	2.1471	TRUE	0.263929	1	autophagy-related protein 12, putative (ATG12)
PFIT_1034300	1491.11	649.474	1265.53	1204.79	1152.73	993.659	1250.08	1465.94	1236.56	977.42	1057.64	874.463	837.239	982.764	945.906	10.1714	0.0995334	-0.386184	4.36882	TRUE	0.263971	1	methionine--tRNA ligase, putative
PFIT_0824400	116.61	99.9848	161.435	152.882	132.728	174.63	230.992	205.304	203.642	121.457	125.141	129.466	163.204	145.595	136.973	7.05509	0.598228	-0.55543	1.156	TRUE	0.264738	1	ribosome biogenesis protein nep1 homologue, putative
PFIT_1104900	242.457	123.913	225.75	225.291	204.352	233.802	244.58	302.553	260.312	240.034	149.362	174.135	174.629	177.443	183.121	7.67681	0.352192	-0.506098	2.35254	TRUE	0.265123	1	syntaxin, Qa-SNARE family
PFIT_0805000	174.338	55.5471	49.6723	41.9643	80.3804	180.403	54.3512	23.4119	86.0553	55.2079	52.4785	56.0262	44.0652	25.7824	46.712	6.32683	0.143527	-0.923952	6.15182	TRUE	0.265134	1	1-cys peroxiredoxin
PFIT_1034800	770.665	237.571	166.995	393.312	392.136	12.989	27.1756	27.0137	22.3928	113.776	12.1104	60.5689	50.5934	25.7824	52.5663	8.6151	-4.18051	1.29863	4.14014	TRUE	0.265243	1	merozoite surface protein 3
PFIT_1344400	114.878	102.548	106.388	93.4734	104.322	124.117	190.229	198.1	170.816	117.617	141.288	93.1246	91.3945	119.812	112.647	6.70445	0.695029	-0.590638	1.14174	TRUE	0.265318	1	rhomboid protease ROM6, putative
PFIT_1108600	3005.31	3429.39	1083.34	1239.35	2189.35	4002.78	2445.8	2652.75	3033.77	2557.33	4521.22	4304.17	4373.88	3891.62	3929.64	11.0954	0.475756	0.368541	14.1936	TRUE	0.265977	1	transcription factor with AP2 domain(s)
PFIT_1010600	106.219	78.6205	93.2283	77.5105	88.8946	172.465	258.168	180.091	203.575	131.059	161.472	122.652	125.667	131.945	134.559	6.47397	1.16526	-0.5723	0.891583	TRUE	0.26601	1	conserved Plasmodium protein, unknown function
PFIT_1026200	5766.43	8762.77	6782.12	6737.33	7012.16	9862.98	10978.9	11860.8	10900.9	6746.88	5720.15	9442.68	9358.14	11406.4	8534.86	12.7756	0.636483	-0.35267	4.486	TRUE	0.266127	1	40S ribosomal protein S2B, putative
PFIT_1468800	9.23644	5.982	10.75	11.355	9.33086	13.7106	40.7634	21.611	25.3616	7.20103	24.2208	6.814	1.63204	4.54983	8.88355	3.22829	1.35008	-1.51389	2.54875	TRUE	0.266348	1	conserved Plasmodium protein, unknown function
PFIT_1005200	677.147	829.788	845.541	757.167	777.411	644.399	760.916	749.18	718.165	982.701	1110.12	891.876	788.277	969.114	948.418	9.60255	-0.118835	0.404558	0.974314	TRUE	0.266606	1	DnaJ protein, putative
PFIT_0707800	121.806	153.823	141.603	107.297	131.132	169.579	326.107	345.775	280.487	228.993	238.171	118.866	128.932	256.307	194.254	7.03353	1.07866	-0.515153	4.61515	TRUE	0.266667	1	Cg3 protein
PFIT_1223400	492.418	287.99	280.241	258.368	329.754	803.875	339.695	383.595	509.055	264.518	367.349	477.737	479.821	323.038	382.493	8.36435	0.654472	-0.4399	6.97237	TRUE	0.26669	1	integral membrane protein, putative
PFIT_1448200	1751.46	2976.47	2494.37	2097.39	2329.92	3211.89	2568.09	2569.9	2783.3	1941.88	2208.13	2563.58	2454.59	1657.66	2165.17	11.1859	0.25851	-0.364213	3.19501	TRUE	0.266989	1	40S ribosomal protein S2, putative
PFIT_1141400	384.467	320.464	758.615	974.065	609.403	556.362	353.283	327.766	412.47	425.341	371.386	695.785	824.182	609.678	585.274	9.25294	-0.551839	0.493949	8.5419	TRUE	0.267023	1	conserved Plasmodium protein, unknown function
PFIT_1347200	43.2958	10.2548	5.56033	10.8613	17.4931	0	0	1.80091	0.600305	6.24089	12.1104	0.757111	0	3.03322	4.42833	4.12604	-4.70413	2.6285	5.35674	TRUE	0.267811	1	conserved Plasmodium protein, unknown function
PFIT_1342400	289.793	222.188	207.4	183.491	225.718	251.121	163.053	237.721	217.298	269.319	270.466	333.886	297.032	389.769	312.094	7.81734	-0.0207053	0.490533	1.83256	TRUE	0.268483	1	tRNA guanosine-2'-O-methyltransferase, putative
PFIT_0720400	809.92	235.007	126.961	340.816	378.176	8.65933	13.5878	18.0091	13.4188	66.2495	16.1472	30.2844	31.0088	51.5648	39.0509	8.56278	-4.82963	1.56423	2.21052	TRUE	0.268625	1	rhoptry-associated leucine zipper-like protein 1
PFIT_0816700	23.6684	12.8186	24.4655	28.799	22.4379	15.8754	27.1756	27.0137	23.3549	7.20103	8.07361	9.84244	9.79227	10.6163	9.10512	4.49158	0.0213639	-1.32492	0.511282	TRUE	0.268854	1	GDP-mannose 4,6-dehydratase, putative
PFIT_0825700	201.47	146.132	240.762	237.633	206.499	219.37	271.756	243.123	244.75	176.665	246.245	149.151	171.365	113.746	171.434	7.69199	0.230148	-0.510496	2.5733	TRUE	0.269078	1	U5 snrnp-specific protein, putative
PFIT_0505000	333.089	446.941	589.766	584.373	488.542	454.615	448.397	370.988	424.667	561.2	500.564	605.689	680.563	503.515	570.306	8.93343	-0.207541	0.43092	2.37594	TRUE	0.269326	1	conserved Plasmodium membrane protein, unknown function
PFIT_1214200	19.6274	33.3283	43.3706	33.0777	32.351	64.945	81.5267	75.6384	74.0367	49.4471	56.5153	38.6126	35.905	25.7824	41.2525	5.01881	1.17665	-0.838048	1.35023	TRUE	0.269613	1	adrenodoxin-type ferredoxin, putative
PFIT_1329300.1	47.914	100.839	43.556	34.2297	56.6348	33.9157	40.7634	57.6292	44.1028	63.8491	48.4417	87.0677	76.7061	106.163	76.4455	5.81592	-0.344993	0.79278	3.01073	TRUE	0.270142	1	thioredoxin, putative
PFIT_0306600	184.729	106.821	147.905	118.487	139.486	233.802	230.992	261.132	241.976	137.78	64.5889	227.89	181.157	225.975	167.478	7.1243	0.798558	-0.522088	5.20749	TRUE	0.270353	1	membrane magnesium transporter, putative
PFIT_1116100	969.249	1025.48	1444.2	1424.65	1215.9	1917.32	1630.53	1658.64	1735.5	1378.28	1433.07	1143.24	1181.6	1578.79	1342.99	10.2483	0.514917	-0.372518	2.14747	TRUE	0.270638	1	cysteine proteinase falcipain 2b
PFIT_1001400	660.405	302.518	932.653	1229.14	781.18	173.908	285.344	324.164	261.139	543.918	234.135	406.568	453.708	323.038	392.273	9.61042	-1.59176	0.601205	6.37095	TRUE	0.270734	1	Plasmodium exported protein (PHISTc), unknown function
PFIT_1005900	1.15456	0.854571	1.85344	1.48109	1.33592	9.38095	27.1756	25.2128	20.5898	2.40034	4.0368	1.51422	3.26409	16.6827	5.57964	0.446039	3.87958	-1.85696	1.84144	TRUE	0.271167	1	conserved Plasmodium protein, unknown function
PFIT_0824700	158.174	246.116	389.409	408.288	300.497	480.593	407.634	376.391	421.539	244.835	278.54	363.413	378.634	283.606	309.806	8.2338	0.489602	-0.447385	4.95094	TRUE	0.272165	1	secretory complex protein 61 beta subunit
PFIT_0418200	1035.64	1014.38	1060.91	993.155	1026.02	594.608	951.145	1089.55	878.435	1341.31	1211.04	1128.09	864.984	1187.51	1146.59	10.0029	-0.230434	0.390839	2.72489	TRUE	0.272285	1	ran binding protein 1, putative
PFIT_1029400	511.468	380.284	422.956	425.567	435.069	421.421	665.802	594.301	560.508	436.382	274.503	508.778	419.435	421.618	412.143	8.76519	0.350442	-0.423141	2.57817	TRUE	0.273161	1	transcription factor, putative
PFIT_1103300	34.0594	16.2368	22.612	28.9636	25.468	20.2051	27.1756	18.0091	21.7966	3018.67	16.1472	18.1707	31.0088	19.7159	620.743	4.67076	-0.230657	4.838	2.27545	TRUE	0.273842	1	Plasmodium exported protein (PHISTb), unknown function
PFIT_0930700	812.229	514.452	571.417	795.84	673.485	409.154	366.87	394.4	390.141	622.169	573.226	490.608	556.527	385.219	525.55	9.39585	-0.781669	0.423133	2.38165	TRUE	0.27408	1	diacylglycerol kinase, putative
PFIT_0907400	996.381	1284.42	1578.39	1576.71	1358.97	645.12	964.733	1197.61	935.82	1335.55	1295.81	1025.13	979.227	1460.5	1219.24	10.4087	-0.541894	0.384651	4.22395	TRUE	0.274135	1	GTPase activator, putative
PFIT_0832400	16.1638	3.41828	6.11637	9.54482	8.81081	0	0	0	0	0.960137	0	1.51422	1.63204	0	0.821281	3.13987	-32.4923	29.1807	1.14691	TRUE	0.274303	1	conserved Plasmodium protein, unknown function
PFIT_0722400	155.865	246.116	207.215	161.275	192.618	165.249	190.229	187.295	180.924	214.111	217.987	220.319	225.222	403.419	256.212	7.58838	-0.0977553	0.511117	2.738	TRUE	0.274847	1	immunoglobulin-binding protein 1-related, putative
PFIT_1354300	38.6776	41.874	78.7714	87.2199	61.6357	53.3992	81.5267	66.6338	67.1866	64.3292	28.2576	26.4989	32.6409	34.8821	37.3217	5.9506	0.0835223	-0.794083	2.57196	TRUE	0.276215	1	RAP protein, putative
PFIT_0830700	1138.39	1589.5	995.671	794.688	1129.56	724.498	1005.5	1082.35	937.448	1160.33	1497.65	1097.81	1122.85	1225.42	1220.81	10.1407	-0.273115	0.384532	3.83194	TRUE	0.276732	1	SET domain protein, putative
PFIT_0617800.1	55.4186	7.69114	2.96551	5.43067	17.8765	2.88644	13.5878	3.60183	6.69202	1.92027	0	1.51422	0	1.51661	0.990221	4.15702	-1.66361	-2.32221	3.38943	TRUE	0.27696	1	N-acetylglucosamine transferase
PFIT_0935400	70.4279	74.3477	123.069	101.208	92.2631	106.077	176.641	151.277	144.665	135.379	108.994	50.7264	60.3856	109.196	92.9362	6.53098	0.614649	-0.609928	3.73786	TRUE	0.277223	1	conserved Plasmodium protein, unknown function
PFIT_0717500	389.085	475.996	478.93	383.438	431.862	357.919	353.283	466.437	392.546	518.474	565.153	546.634	473.293	555.08	531.727	8.75422	-0.129159	0.428876	0.8639	TRUE	0.277446	1	actin-related protein, putative (ARP6)
PFIT_0603100	0	0	0.556033	0.658263	0.303574	5.05128	13.5878	0	6.21302	0	0	1.51422	0	0	0.302844	-1.62022	4.15298	-4.04539	2.87674	TRUE	0.277482	1	mitochondrial ribosomal protein L41 precursor, putative
PFIT_0207700	686.383	844.316	563.262	447.125	635.272	498.633	543.512	506.057	516.067	595.285	771.03	665.5	791.542	597.545	684.18	9.31	-0.303132	0.409661	2.48149	TRUE	0.278467	1	conserved Plasmodium protein, unknown function
PFIT_0610800	1625.04	1608.3	1590.07	2265.08	1772.12	1399.2	978.321	1093.15	1156.89	1302.43	1134.34	1630.06	1855.63	1606.09	1505.71	10.7915	-0.607691	0.373402	3.01078	TRUE	0.278476	1	conserved Plasmodium protein, unknown function
PFIT_0722100	554.186	799.878	333.435	265.116	488.154	586.67	597.863	603.306	595.946	669.216	613.594	876.734	855.191	929.683	788.884	8.92814	0.290551	0.406387	7.32821	TRUE	0.278853	1	conserved Plasmodium protein, unknown function
PFIT_1454800	125.269	218.77	141.232	147.616	158.222	283.593	149.466	108.055	180.371	210.27	258.355	333.886	282.344	225.975	262.166	7.30359	0.223223	0.50769	4.40665	TRUE	0.278875	1	RAP protein, putative
PFIT_0821700	391.971	343.537	691.706	829.741	564.239	417.091	597.863	668.139	561.031	454.625	573.226	306.63	365.578	406.452	421.302	9.14214	-0.0168181	-0.411842	6.89509	TRUE	0.279401	1	U3 small nucleolar ribonucleoprotein protein, putative
PFIT_0320500	293.257	188.006	74.5085	163.578	179.837	281.428	122.29	57.6292	153.783	135.379	108.994	305.873	362.314	297.256	241.963	7.48851	-0.191736	0.626203	11.1737	TRUE	0.279439	1	conserved Plasmodium protein, unknown function
PFIT_0620600	140.278	421.303	231.866	195.175	247.156	336.992	326.107	226.915	296.671	137.3	177.619	205.934	236.646	304.839	212.468	7.94658	0.257999	-0.473703	6.65531	TRUE	0.280046	1	conserved Plasmodium protein, unknown function
PFIT_0612500	118.342	129.04	48.9309	65.8263	90.5348	143.601	27.1756	30.6155	67.1306	74.4106	113.031	150.665	138.724	98.5797	115.082	6.49463	-0.291937	0.642797	8.44218	TRUE	0.280725	1	adapter-related protein, putative
PFIT_1326700	154.133	11.964	14.0862	21.3936	50.3942	0	0	1.80091	0.600305	7.6811	12.1104	3.02844	4.89613	3.03322	6.14986	5.65465	-6.17587	3.11586	2.60598	TRUE	0.280763	1	conserved Plasmodium protein, unknown function
PFIT_0819000	147.783	37.6011	95.0817	100.385	95.2128	56.2857	95.1145	82.842	78.0807	49.4471	44.4049	49.9693	40.8011	47.0149	46.3275	6.5751	-0.328637	-0.708684	2.89156	TRUE	0.281027	1	flavoprotein, putative
PFIT_1355300	107.374	344.392	117.508	117.829	171.776	183.289	190.229	129.666	167.728	136.82	157.435	286.945	297.032	310.905	237.827	7.41848	-0.0454581	0.523819	8.9644	TRUE	0.281747	1	mitochondrial import inner membrane translocase subunit TIM23, putative (TIM23)
PFIT_0809900	75.0461	119.64	103.052	72.9027	92.66	147.93	176.641	172.888	165.82	106.095	113.031	109.024	106.083	118.296	110.506	6.53193	0.832644	-0.57764	0.82172	TRUE	0.282243	1	gas41 homologue, putative
PFIT_0517200	39.2549	43.5831	85.8145	76.6877	61.335	66.3882	190.229	108.055	121.557	76.3309	80.7361	55.2691	58.7536	92.5133	72.7206	5.94486	0.902061	-0.667005	3.53036	TRUE	0.282705	1	conserved Plasmodium protein, unknown function
PFIT_0520200	5401.59	9881.4	6695.38	5988.72	6991.77	5836.39	7024.89	5894.39	6251.89	5905.32	5134.82	9095.93	7541.68	12292.1	7993.98	12.7713	-0.16247	0.356104	7.58642	TRUE	0.282708	1	40S ribosomal protein S9, putative
PFIT_0101700	360.798	323.028	373.098	262.318	329.811	593.164	421.221	304.354	439.58	252.516	298.724	478.494	417.803	186.543	326.816	8.36528	0.421004	-0.432178	5.9563	TRUE	0.282809	1	nucleoside transporter 4 (NT4)
PFIT_1021200	2222.52	3681.49	1285.18	1844.95	2258.53	3733.62	2663.21	2611.32	3002.72	3333.6	6293.38	3206.36	3918.54	3130.29	3976.43	11.1406	0.413472	0.40211	8.51298	TRUE	0.283246	1	conserved Plasmodium membrane protein, unknown function
PFIT_1451500	458.936	389.684	427.775	407.794	421.047	639.347	869.618	844.628	784.531	511.753	670.11	476.98	434.124	875.085	593.61	8.71793	0.890793	-0.397649	3.34116	TRUE	0.28348	1	DNA polymerase delta interacting protein, putative
PFIT_0912200	213.015	176.042	131.409	132.969	163.359	191.227	135.878	104.453	143.853	328.367	258.355	138.551	171.365	151.661	209.66	7.3499	-0.166712	0.527385	4.65257	TRUE	0.284167	1	conserved Plasmodium protein, unknown function
PFIT_1130600	96.4053	107.676	98.7886	66.1555	92.2563	124.117	217.405	142.272	161.265	74.4106	145.325	91.6104	93.0265	121.329	105.14	6.52547	0.763352	-0.586396	2.17709	TRUE	0.284223	1	conserved Plasmodium protein, unknown function
PFIT_0626900	12.7001	12.8186	19.0905	19.7479	16.0893	36.8022	27.1756	27.0137	30.3305	11.5216	20.184	13.628	11.4243	10.6163	13.4749	4.0126	0.927396	-1.21058	0.444839	TRUE	0.284497	1	6-pyruvoyltetrahydropterin synthase
PFIT_0828200	19.6274	11.964	8.15516	5.92437	11.4177	41.8534	67.9389	21.611	43.8011	14.4021	8.07361	25.7418	24.4807	22.7492	19.0895	3.50186	1.88233	-1.11006	2.27652	TRUE	0.284668	1	conserved protein, unknown function
PFIT_0410600	145.474	52.9834	22.9827	28.9636	62.6009	41.1318	0	10.8055	17.3124	36.4852	24.2208	53.7549	62.0177	30.3322	41.3622	5.96441	-1.58595	1.00179	7.52927	TRUE	0.284713	1	conserved Apicomplexan protein, unknown function
PFIT_0400900	147.783	107.676	174.409	457.328	221.799	13.7106	40.7634	23.4119	25.962	107.055	36.3312	29.5273	42.4332	48.5316	52.7757	7.79408	-3.22208	1.15939	3.39882	TRUE	0.284868	1	surface-associated interspersed protein 4.1 (SURFIN 4.1) (SURF4.1)
PFIT_0821400	731.988	481.123	740.822	825.133	694.767	730.992	883.206	866.239	826.813	644.732	682.22	710.17	563.055	552.046	630.445	9.44123	0.245863	-0.387124	1.96513	TRUE	0.285472	1	zinc finger protein, putative
PFIT_1310900	120.651	123.058	128.258	118.981	122.737	215.762	217.405	158.48	197.216	126.738	113.031	137.794	151.78	144.078	134.684	6.93949	0.674138	-0.537184	0.512364	TRUE	0.285526	1	cytochrome c2 precursor, putative
PFIT_0922900	1129.73	733.222	1031.07	968.141	965.542	707.179	502.748	799.606	669.844	590.484	1150.49	1019.83	962.906	714.324	887.606	9.91551	-0.510922	0.386359	4.35317	TRUE	0.285846	1	conserved Plasmodium protein, unknown function
PFIT_bin05900	0	0.854571	0.556033	0.329132	0.434934	0.721611	13.5878	1.80091	5.3701	0.960137	0	0	0	0	0.192027	-1.21674	3.49538	-4.30483	1.75446	TRUE	0.286586	1	rifin (RIF)
PFIT_0532100	1232.49	1375.86	1602.3	1537.54	1437.05	1119.94	1875.11	1809.92	1601.66	1353.31	1045.53	1265.13	1196.29	1340.68	1240.19	10.4891	0.149697	-0.361326	2.30339	TRUE	0.28674	1	RNA helicase 1
PFIT_1421200	322.121	87.1662	97.1205	213.936	180.086	33.9157	0	39.6201	24.5119	66.2495	40.368	63.5973	58.7536	33.3654	52.4668	7.49269	-2.6576	0.887742	5.92474	TRUE	0.286768	1	tetratricopeptide repeat family protein, putative
PFIT_1210800	786.252	648.619	878.162	1008.46	830.373	540.487	625.038	576.292	580.606	943.815	819.471	687.457	680.563	667.309	759.723	9.69827	-0.523127	0.394193	1.79199	TRUE	0.286862	1	conserved Plasmodium protein, unknown function
PFIT_0809000	115.456	158.95	110.28	88.2073	118.223	101.747	95.1145	82.842	93.2346	171.865	173.583	114.324	120.771	124.362	140.981	6.88252	-0.340967	0.594161	1.49744	TRUE	0.28691	1	conserved Plasmodium protein, unknown function
PFIT_0301600	174.338	737.495	148.832	207.518	317.045	1004.48	108.702	106.254	406.48	384.535	266.429	1209.86	1321.96	749.206	786.398	8.30728	0.377612	0.935047	10.9111	TRUE	0.286945	1	Plasmodium exported protein, unknown function
PFIT_1228100	803.57	1115.21	1215.12	1245.76	1094.92	675.428	733.741	842.828	750.665	934.694	1098.01	983.487	1036.35	843.236	979.155	10.0969	-0.544128	0.38169	1.65176	TRUE	0.287311	1	conserved Plasmodium protein, unknown function
PFIT_1438200	1320.81	1800.58	1057.58	1038.58	1304.39	1217.36	1127.79	1213.82	1186.32	1434.93	1344.26	1509.68	1441.1	1939.75	1533.94	10.3484	-0.133946	0.368948	2.83614	TRUE	0.287316	1	N-acetyltransferase, putative
PFIT_0615500	13.2774	17.0914	14.0862	20.077	16.133	12.989	0	5.40274	6.13058	15.8423	36.3312	11.3567	11.4243	28.8156	20.754	4.01257	-1.08362	1.42159	2.12796	TRUE	0.287434	1	TRAP-like protein
PFIT_1150800	11.5456	49.5651	25.5775	24.0266	27.6787	41.1318	67.9389	68.4347	59.1685	29.7643	36.3312	16.6564	16.3204	59.1478	31.644	4.7841	1.07815	-0.889023	3.9058	TRUE	0.287673	1	rifin (RIF)
PFIT_0803100	56.5732	26.4917	58.3835	101.373	60.7052	8.65933	13.5878	10.8055	11.0175	49.9271	12.1104	15.8993	14.6884	13.6495	21.255	5.92747	-2.56232	1.08545	3.6287	TRUE	0.287936	1	acyl-CoA binding protein
PFIT_1018500	3161.75	4318.15	4731.66	5193.37	4351.23	2987.47	3777.41	3688.27	3484.38	4640.82	4408.19	3484.98	3941.39	5693.36	4433.75	12.0873	-0.322264	0.349205	3.20101	TRUE	0.288111	1	eukaryotic translation initiation factor subunit eIF2A, putative
PFIT_0711100	12.1228	25.6371	35.7715	25.8368	24.8421	90.923	67.9389	25.2128	61.3582	29.7643	44.4049	18.1707	19.5845	56.1146	33.6078	4.6392	1.29402	-0.879073	3.83603	TRUE	0.288161	1	rifin
PFIT_1133600	317.503	100.839	47.4482	77.8396	135.907	95.2527	108.702	68.4347	90.7966	49.4471	36.3312	62.0831	58.7536	28.8156	47.0861	7.08503	-0.596295	-0.924339	3.95505	TRUE	0.288277	1	aquaglyceroporin (AQP)
PFIT_1345100	54.2641	23.928	8.71119	10.3676	24.3177	14.4322	0	1.80091	5.41105	9.60137	4.0368	31.7987	34.2729	9.09967	17.7619	4.59777	-1.79434	1.36994	6.23183	TRUE	0.288287	1	conserved Plasmodium protein, unknown function
PFIT_1409400	435.267	299.1	311.564	317.612	340.886	503.685	394.046	401.604	433.111	290.922	415.791	309.658	337.833	271.473	325.135	8.41293	0.354256	-0.427353	1.67555	TRUE	0.288344	1	DNA-repair helicase, putative
PFIT_0620300	119.496	123.058	123.995	153.54	130.023	131.333	217.405	176.49	175.076	96.9739	100.92	105.238	115.875	165.311	116.864	7.02349	0.395977	-0.55021	1.53032	TRUE	0.288558	1	Pf77 protein
PFIT_0719000	28.2866	17.0914	22.9827	21.3936	22.4386	46.1831	27.1756	18.0091	30.4559	15.8423	8.07361	11.3567	14.6884	19.7159	13.9354	4.48881	0.464656	-1.13533	0.95214	TRUE	0.288835	1	Ham1-like protein, putative
PFIT_1301000	13.8547	11.964	14.6422	29.4573	17.4795	5.05128	13.5878	7.20365	8.61424	236.194	12.1104	13.628	9.79227	9.09967	56.1648	4.12898	-1.09989	2.7879	2.43557	TRUE	0.289507	1	surface-associated interspersed protein 13.1 (SURFIN 13.1)
PFIT_1365800	120.651	99.1302	122.142	103.676	111.4	363.692	135.878	75.6384	191.736	133.939	129.178	166.564	156.676	47.0149	126.674	6.80001	0.814033	-0.627421	6.68762	TRUE	0.289644	1	phosphatidylserine synthase I, putative
PFIT_0713600	5.1955	0.854571	0.370689	0.493698	1.72861	2.88644	0	0	0.962148	0	0	0	0	0	0	0.78525	-0.645569	-31.9434	0.606743	TRUE	0.289651	1	mitochondrial ATP synthase F1, epsilon subunit, putative
PFIT_0702800	1126.27	1464.73	2046.39	2115.66	1688.26	1234.68	1277.25	1212.01	1241.31	1505.98	1675.27	1473.34	1803.41	1528.74	1597.35	10.7218	-0.445372	0.36459	2.8296	TRUE	0.28978	1	conserved Plasmodium membrane protein, unknown function
PFIT_1019200	107.951	50.4197	11.306	16.292	46.4922	25.978	0	19.81	15.2627	16.8024	16.1472	68.14	63.6497	22.7492	37.4977	5.53293	-1.35835	1.06643	8.54756	TRUE	0.289861	1	conserved Plasmodium protein, unknown function
PFIT_0916100	521.282	129.895	241.319	345.259	309.439	199.886	353.283	291.748	281.639	153.142	238.171	127.952	158.308	304.839	196.482	8.27425	-0.162808	-0.500583	8.49888	TRUE	0.290372	1	sugar transporter, putative
PFIT_0404800	1870.96	2828.63	1489.61	1369.68	1889.72	2183.6	2133.28	2153.89	2156.92	2455.07	2325.2	3101.88	2699.4	3209.15	2758.14	10.8833	0.191768	0.354808	4.21365	TRUE	0.290412	1	vacuolar ATP synthase subunit b
PFIT_1006300	330.203	364.902	554.365	594.412	460.97	315.344	380.458	387.196	361	525.195	460.196	455.781	461.869	501.998	481.008	8.85006	-0.361051	0.421657	2.26497	TRUE	0.291009	1	conserved Plasmodium protein, unknown function
PFIT_0532600	324.43	57.2562	48.5603	135.602	141.462	3.60806	0	9.00457	4.20421	30.2443	12.1104	12.8709	9.79227	16.6827	16.3401	7.14412	-4.8141	1.71339	2.59676	TRUE	0.29189	1	cell cycle regulator with zn-finger domain, putative
PFIT_0719300	234.952	94.0028	42.4439	35.3817	101.695	338.436	95.1145	82.842	172.131	78.2512	92.8465	117.352	106.083	110.713	101.049	6.66484	0.792989	-0.798512	7.08355	TRUE	0.291993	1	conserved Plasmodium protein, unknown function
PFIT_1230800	648.283	617.855	315.827	420.795	500.69	383.176	326.107	286.345	331.876	384.055	379.46	554.205	559.791	348.821	445.266	8.96627	-0.588016	0.422059	4.3811	TRUE	0.292125	1	Rab GTPase 2
PFIT_0824800	6.92733	1.70914	2.22413	1.81022	3.16771	11.5458	13.5878	1.80091	8.97816	2.88041	0	2.27133	1.63204	0	1.35676	1.6594	1.45298	-2.54876	1.97163	TRUE	0.292451	1	conserved Plasmodium protein, unknown function
PFIT_1242900	3175.03	4877.89	3620.15	3438.11	3777.79	3815.88	3288.24	3654.05	3586.06	3795.42	3144.67	4908.35	5034.86	5920.85	4560.83	11.8832	-0.0735586	0.345881	3.86413	TRUE	0.292564	1	40S ribosomal protein S17, putative
PFIT_0502100	396.012	419.594	486.715	469.506	442.957	370.908	366.87	441.224	393.001	628.41	565.153	402.783	465.133	570.246	526.345	8.79151	-0.167538	0.415294	1.3329	TRUE	0.292759	1	conserved Plasmodium protein, unknown function
PFIT_0605800	129.887	160.659	143.457	114.209	137.053	174.63	163.053	104.453	147.379	204.029	125.141	205.177	239.911	272.99	209.45	7.0973	0.0940576	0.525174	2.51636	TRUE	0.293199	1	glutaredoxin-like protein
PFIT_1224400	723.906	263.208	599.033	888.162	618.577	128.447	122.29	223.313	158.017	359.091	181.656	228.647	217.062	183.51	233.993	9.27368	-1.94456	0.547184	5.78879	TRUE	0.293204	1	conserved Plasmodium protein, unknown function
PFIT_1214900	32.3275	48.7105	12.7888	10.2031	26.0075	162.363	95.1145	36.0183	97.8318	44.1663	44.4049	88.582	71.81	48.5316	59.4989	4.67755	1.94689	-0.722141	7.29876	TRUE	0.293256	1	10 kDa chaperonin
PFIT_1239500	931.149	577.69	195.909	212.125	479.218	499.355	203.817	208.906	304.026	355.731	569.189	496.665	520.622	392.802	467.002	8.90308	-0.630973	0.59345	8.93626	TRUE	0.293434	1	conserved Plasmodium protein, unknown function
PFIT_0101800	329.048	425.576	333.991	278.281	341.724	242.461	326.107	289.947	286.172	340.849	423.864	382.341	318.249	454.983	384.057	8.41556	-0.27275	0.440546	1.5207	TRUE	0.294115	1	conserved Plasmodium protein, unknown function
PFIT_1424500	97.5599	28.2008	21.3146	29.4573	44.1332	20.2051	13.5878	19.81	17.8677	123.858	44.4049	16.6564	11.4243	16.6827	42.6052	5.46179	-1.2517	1.21301	5.74735	TRUE	0.294258	1	conserved Plasmodium protein, unknown function
PFIT_1447900	92.9417	13.6731	14.0862	28.3053	37.2516	50.5128	27.1756	21.611	33.0998	10.5615	4.0368	29.5273	16.3204	22.7492	16.639	5.21701	-0.128657	-0.994801	6.03078	TRUE	0.294456	1	conserved Plasmodium protein, unknown function
PFIT_0935900	23.6684	5.982	26.1336	19.0896	18.7184	16.5971	54.3512	10.8055	27.2512	9.1213	8.07361	13.628	6.52818	12.1329	9.89679	4.23213	0.370159	-1.28094	2.26246	TRUE	0.294535	1	phosphatidylinositol N-acetylglucosaminyltransferase subunit P, putative
PFIT_0521100	3427.3	2370.58	2637.82	2096.08	2632.94	3007.68	3193.13	3609.03	3269.95	2193.91	2999.35	2708.94	2598.21	2409.89	2582.06	11.3624	0.312946	-0.341623	2.1542	TRUE	0.295014	1	S-adenosyl-L-homocysteine hydrolase
PFIT_0313300	159.906	203.388	233.163	190.403	196.715	150.817	163.053	147.675	153.848	195.868	222.024	233.947	256.231	177.443	217.103	7.62046	-0.364427	0.505364	0.860275	TRUE	0.295095	1	conserved Plasmodium protein, unknown function
PFIT_0731900	656.942	205.952	243.913	677.353	446.04	19.4835	0	41.421	20.3015	40.8058	20.184	62.8402	48.9613	60.6644	46.6912	8.80124	-4.26336	1.01908	5.26597	TRUE	0.295615	1	erythrocyte binding like protein 1, pseudogene
PFIT_1243600	99.869	24.7826	30.9525	81.7892	59.3483	7.21611	0	3.60183	3.60598	13.922	0	14.3851	13.0564	12.1329	10.6993	5.89209	-3.60499	1.20282	5.64239	TRUE	0.295978	1	conserved Plasmodium protein, unknown function
PFIT_0725200	230.911	127.331	278.017	258.368	223.657	82.2637	122.29	135.069	113.207	205.949	185.693	152.179	140.356	121.329	161.101	7.8074	-1.00587	0.52952	3.21207	TRUE	0.296417	1	mismatch repair protein PMS1, putative
PFIT_0818300	14.4319	20.5097	7.41378	6.58263	12.2345	15.1538	54.3512	14.4073	27.9708	6.72096	4.0368	10.5996	16.3204	12.1329	9.96213	3.60082	1.06477	-1.33128	2.16317	TRUE	0.296688	1	conserved Plasmodium protein, unknown function
PFIT_0608000	1187.46	1210.93	1314.09	1408.03	1280.13	909.952	1100.61	1309.26	1106.61	1329.31	1166.64	1372.64	1548.81	1695.57	1422.59	10.3223	-0.210897	0.363614	1.59167	TRUE	0.29671	1	Zn2 or Fe2 permease
PFIT_1124800	485.49	693.912	648.15	604.45	608	730.27	760.916	747.379	746.189	611.127	435.975	620.831	577.744	606.644	570.464	9.24785	0.294278	-0.383158	1.24757	TRUE	0.296953	1	splicing factor, putative
PFIT_0420500	215.902	795.605	346.965	274.496	408.242	419.256	856.031	812.212	695.833	436.862	435.975	302.844	293.768	905.417	474.973	8.67163	0.762381	-0.542591	9.18743	TRUE	0.297332	1	alpha tubulin 2
PFIT_1006900	120.074	26.4917	14.4569	40.3186	50.3352	0.721611	0	3.60183	1.44115	11.0416	4.0368	6.05689	9.79227	1.51661	6.48883	5.6526	-4.83914	1.91553	3.04161	TRUE	0.297595	1	RING zinc finger protein, putative
PFIT_1349800	9.23644	4.27285	13.3448	12.6716	9.88142	16.5971	40.7634	34.2174	30.5259	25.4436	12.1104	9.08533	3.26409	10.6163	12.1039	3.31635	1.56659	-1.26623	2.30298	TRUE	0.297832	1	conserved Plasmodium protein, unknown function
PFIT_1477200	8.08189	30.7645	25.0215	19.7479	20.904	41.1318	81.5267	95.4484	72.7023	46.0866	60.5521	21.1991	17.9525	59.1478	40.9876	4.38346	1.77931	-0.822033	4.44286	TRUE	0.297834	1	early transcribed membrane protein 14.2
PFIT_1146400	22.5138	0	1.29741	2.46849	6.56993	0.721611	0	0	0.240537	0	0	0	0	0	0	2.71386	-4.17954	-28.8953	1.95515	TRUE	0.29796	1	bin3, bicoid-interacting 3, putative
PFIT_0825800	1260.77	270.044	308.228	904.125	685.793	25.978	67.9389	91.8466	61.9212	194.428	72.6625	137.037	133.828	115.262	130.643	9.42168	-3.48396	1.09587	3.343	TRUE	0.29798	1	conserved Plasmodium protein, unknown function
PFIT_1456000	2.88639	4.27285	11.4914	13.3298	7.99511	7.21611	0	3.60183	3.60598	11.5216	20.184	11.3567	19.5845	13.6495	15.2593	3.01218	-0.839244	1.74673	1.59418	TRUE	0.29836	1	conserved Plasmodium protein, unknown function
PFIT_1229700	249.384	261.499	216.853	250.305	244.51	194.835	135.878	129.666	153.46	204.509	217.987	239.247	256.231	175.927	218.78	7.9333	-0.648994	0.488972	1.10508	TRUE	0.298884	1	conserved Plasmodium protein, unknown function
PFIT_1459600	38.6776	37.6011	31.6939	25.1786	33.2878	73.6043	67.9389	46.8238	62.789	35.045	48.4417	49.2122	24.4807	19.7159	35.3791	5.05378	0.910677	-0.826806	1.51202	TRUE	0.299011	1	aminotransferase, putative
PFIT_0217300	151.247	33.3283	56.9008	57.1043	74.645	57.0073	40.7634	52.2265	49.999	31.6845	20.184	29.5273	42.4332	24.2658	29.619	6.22155	-0.543394	-0.776023	3.45072	TRUE	0.299087	1	conserved Plasmodium protein, unknown function
PFIT_0305200	1981.22	1403.21	2774.61	2924.01	2270.76	1124.99	1562.6	1736.08	1474.56	2189.59	2256.57	1759.53	1684.27	1509.03	1879.8	11.1495	-0.626421	0.352768	5.49528	TRUE	0.299355	1	conserved Plasmodium membrane protein, unknown function
PFIT_1227500	1290.79	1115.21	1530.95	1769.08	1426.51	1687.85	2092.52	2233.13	2004.5	1786.34	1768.12	1329.49	1268.1	1719.84	1574.38	10.4787	0.488697	-0.347347	2.67755	TRUE	0.299965	1	histone S-adenosyl methyltransferase, putative
PFIT_0201200	0	0	0	0	0	1.44322	0	9.00457	3.4826	473.828	0	1.51422	3.26409	7.58305	97.2378	-30.804	32.7008	4.70817	3.03258	TRUE	0.300635	1	erythrocyte membrane protein 3
PFIT_1448500	10.391	11.1094	13.3448	10.3676	11.3032	14.4322	13.5878	34.2174	20.7458	9.1213	4.0368	9.08533	6.52818	10.6163	7.87758	3.49949	0.914711	-1.40865	0.613467	TRUE	0.300946	1	mitochondrial ribosomal protein S14 precursor, putative
PFIT_1031100	60.0369	19.6551	26.8749	43.2808	37.4619	24.5348	0	18.0091	14.1813	21.123	0	55.2691	39.1691	51.5648	33.4252	5.22848	-1.13791	0.99961	9.56124	TRUE	0.300956	1	protein phosphatase inhibitor 3 (I3)
PFIT_0613500	3168.1	5468.4	3761.38	3866.15	4066.01	4133.39	3845.34	4723.8	4234.18	4560.17	3564.5	5979.66	5883.52	6783.8	5354.33	11.9893	0.0598537	0.337814	4.64337	TRUE	0.302031	1	60S ribosomal protein L19, putative
PFIT_0712700	460.667	454.632	602.926	748.281	566.626	212.154	394.046	376.391	327.53	633.691	456.159	327.072	341.097	382.186	428.041	9.14729	-0.818834	0.414116	5.25735	TRUE	0.302298	1	conserved Plasmodium protein, unknown function
PFIT_1251300	272.475	282.008	389.409	356.12	325.003	318.231	502.748	504.256	441.745	317.325	331.018	264.989	221.958	505.031	328.064	8.34551	0.42811	-0.416805	4.27686	TRUE	0.302797	1	conserved Plasmodium protein, unknown function
PFIT_bin03700	0.577278	2.56371	0.185344	0	0.831584	0.721611	0	3.60183	1.44115	0	0	0	0	0	0	-0.285773	0.908903	-32.4268	0.621445	TRUE	0.303136	1	rifin (RIF)
PFIT_0522600	421.99	75.2022	73.7671	109.272	170.058	16.5971	0	27.0137	14.5369	58.5684	68.6257	21.1991	37.537	37.9153	44.7691	7.40958	-3.3913	1.4605	3.60504	TRUE	0.303151	1	conserved Plasmodium protein, unknown function, putative
PFIT_1108400	8.08189	20.5097	25.5775	35.8754	22.5111	17.3187	0	16.2082	11.1756	51.3673	48.4417	9.84244	4.89613	33.3654	29.5826	4.49827	-0.759149	1.13588	6.24839	TRUE	0.303173	1	conserved Plasmodium protein, unknown function
PFIT_1207100	68.696	12.8186	8.89653	12.507	25.7295	24.5348	13.5878	3.60183	13.9081	8.64124	4.0368	5.29978	0	9.09967	5.4155	4.68192	-0.857585	-1.34636	6.19075	TRUE	0.303491	1	conserved Plasmodium protein, unknown function
PFIT_0322500	322.121	436.686	287.655	220.025	316.621	251.121	230.992	259.332	247.148	417.18	415.791	243.033	290.504	323.038	337.909	8.30458	-0.34725	0.440313	3.06766	TRUE	0.304187	1	regulator of initiation factor 2 (eIF2)
PFIT_1310700	1133.2	922.082	706.718	698.911	865.227	1058.6	1182.14	1078.75	1106.5	751.788	847.729	902.476	842.135	955.465	859.918	9.75629	0.352334	-0.36074	1.8498	TRUE	0.304343	1	26S proteasome regulatory subunit 7, putative
PFIT_1225800	17.3183	6.83657	13.5301	14.1527	12.9594	5.05128	54.3512	39.6201	33.0075	21.6031	40.368	3.78555	1.63204	3.03322	14.0844	3.70051	1.24108	-1.19991	7.9827	TRUE	0.30435	1	hydrolase/phosphatase, putative
PFIT_0733200	2.30911	8.54571	2.59482	3.12675	4.1441	43.2967	0	7.20365	16.8334	3.84055	0	3.78555	9.79227	10.6163	5.60693	2.03201	2.16202	-1.67887	4.059	TRUE	0.304614	1	rifin
PFIT_0607900	3301.45	2880.76	3670.38	3960.61	3453.3	3254.47	2771.91	3097.57	3041.32	3230.86	3742.12	4280.7	4661.12	3339.58	3850.88	11.7539	-0.181618	0.338658	1.77809	TRUE	0.304811	1	conserved Plasmodium protein, unknown function
PFIT_0810200	671.951	477.705	583.464	551.131	571.063	837.791	665.802	914.864	806.152	565.041	448.085	583.732	574.48	955.465	625.361	9.15771	0.506751	-0.37381	3.63046	TRUE	0.304918	1	Rab GTPase 18
PFIT_0526300	41.564	13.6731	11.6767	18.2668	21.2952	5.05128	27.1756	12.6064	14.9444	8.16117	4.0368	4.54266	3.26409	3.03322	4.60759	4.4109	-0.69401	-1.47417	1.81112	TRUE	0.30519	1	conserved Plasmodium protein, unknown function, putative
PFIT_0526000	13.2774	4.27285	4.26292	6.2535	7.01667	0.721611	0	0	0.240537	7.20103	0	2.27133	8.16022	0	3.52652	2.80979	-4.18248	3.23551	2.71453	TRUE	0.305328	1	nucleotide binding protein, putative
PFIT_1252700	11.5456	9.40028	24.8362	24.3557	17.5344	11.5458	0	9.00457	6.85012	61.4488	16.1472	5.29978	13.0564	7.58305	20.707	4.13962	-1.07871	1.33355	4.7701	TRUE	0.305631	1	Plasmodium exported protein, unknown function
PFIT_1229100	736.029	555.471	488.568	380.147	540.054	869.541	720.153	869.841	819.845	500.232	444.049	886.577	763.797	577.829	634.496	9.07601	0.609963	-0.373509	4.88659	TRUE	0.305646	1	macrophage migration inhibitory factor
PFIT_0517000	2587.94	4636.9	3243.16	2569.7	3259.42	4935.82	4035.57	4106.08	4359.16	3049.88	3281.92	3790.1	3424.03	3794.56	3468.1	11.6702	0.420835	-0.330995	3.18652	TRUE	0.305647	1	60S ribosomal protein L8, putative
PFIT_1318400	21.3593	20.5097	27.987	35.2171	26.2683	23.0916	13.5878	18.0091	18.2295	44.6464	28.2576	31.7987	32.6409	54.598	38.3883	4.71954	-0.461404	1.01121	0.801303	TRUE	0.306045	1	conserved Plasmodium protein, unknown function
PFIT_0626800	385.044	470.014	583.094	610.375	512.132	555.641	883.206	736.574	725.14	460.866	593.41	502.722	502.67	702.191	552.372	9.00128	0.486561	-0.380098	2.85764	TRUE	0.307116	1	conserved Plasmodium protein, unknown function
PFIT_1149100	24.2457	17.0914	38.3663	26.0014	26.4262	96.6959	27.1756	66.6338	63.5018	48.4869	92.8465	22.7133	21.2166	12.1329	39.4792	4.73053	1.33545	-0.804659	6.02544	TRUE	0.307293	1	probable protein, unknown function
PFIT_1429900	57.7278	153.823	23.9094	24.1912	64.9128	88.7582	0	25.2128	37.9903	44.1663	52.4785	99.9386	133.828	57.6312	77.6085	6.01158	-0.579034	0.848541	11.2817	TRUE	0.307339	1	conserved protein, unknown function
PFIT_0812900	143.742	46.1468	34.8448	20.8999	61.4084	183.289	81.5267	117.059	127.292	44.6464	64.5889	105.238	97.9227	121.329	86.745	5.93292	1.10633	-0.598206	10.15	TRUE	0.307361	1	acyl-CoA binding protein, putative
PFIT_0937400	15.5865	37.6011	40.0344	30.7738	30.999	54.1208	13.5878	70.2356	45.9814	2544.84	16.1472	90.8533	112.611	97.0631	572.304	4.95422	0.579482	3.62728	2.04194	TRUE	0.307595	1	Plasmodium exported protein (PHISTc), unknown function
PFIT_0629600	91.2098	92.2936	67.0947	70.5987	80.2992	64.2234	81.5267	57.6292	67.7931	79.6914	108.994	122.652	106.083	98.5797	103.2	6.325	-0.282455	0.644661	0.755217	TRUE	0.307727	1	conserved Plasmodium protein, unknown function
PFIT_1338500	2660.67	5514.55	2455.26	2429.98	3265.11	4367.19	4932.37	5105.59	4801.72	4206.84	5033.9	6229.51	5916.16	10987.8	6474.85	11.6726	0.556429	0.431613	7.04608	TRUE	0.3078	1	conserved Plasmodium protein, unknown function
PFIT_1416400	138.547	343.537	98.2326	73.3964	163.428	196.278	230.992	147.675	191.649	234.754	331.018	302.844	264.391	181.993	263	7.34391	0.211516	0.479718	9.88569	TRUE	0.307922	1	conserved Plasmodium protein, unknown function
PFIT_0608300	74.4688	112.803	38.181	34.7234	65.0441	80.0988	54.3512	23.4119	52.6206	46.5667	68.6257	111.295	115.875	84.9302	85.4586	6.01453	-0.287621	0.691788	6.04444	TRUE	0.308018	1	mitochondrial cardiolipin synthase, putative
PFIT_1458600	594.019	720.403	1089.45	1095.84	874.93	824.802	1385.95	1148.98	1119.91	1132.96	944.612	649.601	660.978	946.365	866.904	9.77396	0.343754	-0.358177	5.83135	TRUE	0.308199	1	conserved Plasmodium protein, unknown function
PFIT_1446800	1133.2	1300.66	1883.84	2079.78	1599.37	1765.78	2282.75	2497.87	2182.13	1972.6	2014.37	1259.83	1323.59	2048.94	1723.87	10.6438	0.446073	-0.339225	5.39884	TRUE	0.30873	1	RNA binding protein, putative
PFIT_1467300	98.1372	155.532	135.857	143.172	133.175	123.396	40.7634	73.8375	79.3321	121.937	100.92	128.709	164.836	112.229	125.726	7.0571	-0.647086	0.567813	2.64098	TRUE	0.308977	1	conserved Plasmodium protein, unknown function
PFIT_0219700	51.955	219.625	46.7068	54.3067	93.1483	329.055	13.5878	23.4119	122.018	102.735	72.6625	435.339	394.955	244.174	249.973	6.53775	0.448005	0.982315	11.7427	TRUE	0.309018	1	Plasmodium exported protein, unknown function
PFIT_1466500	109.683	135.022	196.465	177.567	154.684	156.59	163.053	185.494	168.379	115.216	72.6625	154.451	171.365	71.2807	116.995	7.27533	0.123033	-0.516801	3.77485	TRUE	0.309244	1	conserved Plasmodium protein, unknown function
PFIT_0101400	1059.88	1430.55	1006.24	770.826	1066.87	1135.09	951.145	1204.81	1097.02	1324.03	1497.65	1431.7	1408.45	1386.18	1409.6	10.0584	0.0471041	0.35514	2.1809	TRUE	0.309466	1	aspartate--tRNA ligase
PFIT_1331600	79.087	43.5831	79.6981	64.0161	66.5961	73.6043	40.7634	79.2402	64.536	32.1646	40.368	42.3982	44.0652	45.4983	40.8989	6.05936	0.00922222	-0.717508	1.10103	TRUE	0.310382	1	sedlin, putative
PFIT_1322700	611.337	423.013	594.214	461.772	522.584	935.93	625.038	814.013	791.66	515.114	561.116	647.33	740.948	621.81	617.264	9.02985	0.61126	-0.371132	2.10588	TRUE	0.310405	1	PEXEL protease
PFIT_1124000	796.066	1043.43	1406.02	1696.18	1235.42	575.124	896.794	714.963	728.96	1183.85	989.017	782.095	829.079	853.852	927.578	10.2715	-0.778137	0.364048	4.88549	TRUE	0.310999	1	calcium-dependent protein kinase 7
PFIT_1316400	159.329	525.561	103.978	110.917	224.946	633.575	54.3512	93.6475	260.524	224.192	246.245	797.995	845.399	348.821	492.53	7.81149	0.242472	0.891074	10.3616	TRUE	0.311051	1	transcription factor with AP2 domain(s)
PFIT_1439200	1374.5	1692.05	2015.44	2114.84	1799.2	1091.8	1535.42	1610.02	1412.41	2291.85	2046.66	1427.15	1382.34	1806.28	1790.86	10.8134	-0.353584	0.346298	3.87131	TRUE	0.311299	1	eukaryotic translation initiation factor eIF2A, putative
PFIT_1113900	1313.31	1580.1	1576.73	1960.14	1607.57	2104.22	2051.76	2418.63	2191.53	1316.83	1433.07	1540.72	1769.14	2623.74	1736.7	10.6509	0.448346	-0.336922	4.09881	TRUE	0.311502	1	protein tyrosine phosphatase
PFIT_0713300	340.594	58.9654	41.7025	59.5728	125.209	5.05128	0	3.60183	2.88437	21.123	12.1104	11.3567	19.5845	10.6163	14.9582	6.96786	-5.15265	2.092	1.69133	TRUE	0.311518	1	conserved Plasmodium protein, unknown function
PFIT_0802900	3344.17	1974.06	2818.9	2355.1	2623.06	1783.82	2894.2	3063.35	2580.46	1508.86	1788.3	2297.83	2449.7	2176.34	2044.21	11.3571	-0.0269936	-0.332636	4.83851	TRUE	0.31186	1	Plasmodium exported protein (PHISTa), unknown function
PFIT_0923500	163.37	238.425	120.289	107.791	157.468	223.699	217.405	145.874	195.659	261.637	250.282	277.103	275.816	280.573	269.082	7.29419	0.305948	0.47271	2.84801	TRUE	0.312116	1	conserved Plasmodium protein, unknown function
PFIT_1024900	281.711	57.2562	36.6982	97.9167	118.396	4.32967	0	3.60183	2.64383	21.123	8.07361	6.05689	6.52818	15.1661	11.3896	6.88717	-5.14943	1.78664	2.22069	TRUE	0.312174	1	conserved Plasmodium membrane protein, unknown function
PFIT_0209600	69.8506	59.82	28.7284	29.2927	46.9229	69.9963	40.7634	63.032	57.9305	23.5234	40.368	35.5842	48.9613	27.299	35.1472	5.54631	0.355527	-0.777846	2.16679	TRUE	0.312231	1	monocarboxylate transporter, putative
PFIT_0605100	252.27	97.4211	128.814	141.197	154.926	187.619	230.992	234.119	217.577	116.657	137.251	163.536	140.356	213.842	154.328	7.27541	0.481506	-0.486568	3.74579	TRUE	0.312896	1	ubiquitin conjugating enzyme E2, putative
PFIT_0205400	212.438	123.058	218.521	259.027	203.261	186.897	230.992	226.915	214.935	125.778	141.288	192.306	150.148	156.211	153.146	7.66954	0.0679363	-0.47689	2.14663	TRUE	0.313041	1	iron-sulfur assembly protein, putative
PFIT_1412900	552.455	454.632	516.37	503.736	506.798	476.985	679.389	453.83	536.735	501.672	282.576	445.938	496.142	286.639	402.593	8.98545	0.0622372	-0.388904	3.27412	TRUE	0.313112	1	p1/s1 nuclease, putative
PFIT_bin04600	1.15456	4.27285	2.96551	0.822829	2.30394	25.978	0	7.20365	11.0606	5.76082	0	2.27133	1.63204	3.03322	2.53948	1.18978	2.38639	-2.15176	2.2892	TRUE	0.313116	1	rifin (RIF)
PFIT_1409200	1707.59	1868.09	2609.28	2384.23	2142.3	1486.52	1861.53	1527.17	1625.07	1908.75	1501.69	2459.85	2332.19	2051.97	2050.89	11.0652	-0.404074	0.341914	2.94426	TRUE	0.313144	1	transcription factor with AP2 domain(s)
PFIT_0718300	218.211	207.661	352.525	468.519	311.729	141.436	108.702	243.123	164.42	260.197	189.73	236.219	217.062	259.34	232.51	8.28659	-0.878437	0.457219	4.88712	TRUE	0.313196	1	small subunit rRNA processing protein, putative
PFIT_0410800	28.8639	10.2548	46.3361	38.8375	31.0731	46.9047	40.7634	73.8375	53.8352	17.2825	56.5153	34.07	29.3768	19.7159	31.3921	4.96688	0.813875	-0.841966	3.54372	TRUE	0.313424	1	conserved Plasmodium protein, unknown function
PFIT_0801900	626.346	152.968	866.485	1195.08	710.219	182.568	611.45	608.709	467.576	546.798	238.171	197.606	213.798	276.023	294.479	9.4729	-0.61512	-0.652834	9.06465	TRUE	0.313629	1	acyl-CoA synthetase
PFIT_0918600	769.511	103.403	144.569	184.314	300.449	402.659	339.695	248.526	330.293	260.677	419.828	60.5689	62.0177	112.229	183.064	8.23065	0.136777	-0.858767	8.6506	TRUE	0.313784	1	telomerase RNA
PFIT_1468300	162.215	92.2936	183.676	165.06	150.811	119.066	244.58	217.911	193.852	161.303	189.73	95.396	112.611	112.229	134.254	7.23923	0.32355	-0.503462	3.98386	TRUE	0.313903	1	conserved Plasmodium protein, unknown function
PFIT_1316100	1133.2	999.848	859.628	862.654	963.831	977.062	896.794	1040.93	971.595	1165.61	1215.08	1190.18	1117.95	1543.91	1246.54	9.9123	0.0157714	0.355587	1.2284	TRUE	0.314011	1	conserved Plasmodium protein, unknown function
PFIT_0822000	179.533	186.296	236.129	214.594	204.138	204.938	258.168	235.92	233.008	203.549	185.693	151.422	168.101	125.879	166.929	7.67443	0.176438	-0.46869	1.10961	TRUE	0.314075	1	BRIX domain, putative
PFIT_1008700	305.957	559.744	452.055	529.079	461.709	272.047	394.046	304.354	323.483	445.024	343.128	443.667	484.717	389.769	421.261	8.8508	-0.539029	0.409445	2.51567	TRUE	0.314176	1	small subunit rRNA synthesis-associated protein, putative
PFIT_1449500	944.426	849.443	808.287	868.743	867.725	541.208	788.092	597.903	642.401	738.826	722.588	818.437	889.464	929.683	819.799	9.76102	-0.450737	0.369389	1.16187	TRUE	0.314548	1	conserved Plasmodium protein, unknown function
PFIT_1243500	8.08189	0.854571	4.63361	8.88656	5.61416	0	0	0	0	3.36048	0	0.757111	0	0	0.823518	2.49219	-31.8446	29.2403	1.72608	TRUE	0.31502	1	conserved Plasmodium protein, unknown function
PFIT_1220100	113.724	78.6205	107.685	98.7395	99.6922	92.3662	81.5267	37.8192	70.5707	130.099	129.178	114.324	99.5547	59.1478	106.461	6.64049	-0.520464	0.612337	2.89326	TRUE	0.315163	1	debranching enzyme-associated ribonuclease, putative
PFIT_1363800	905.171	1722.81	1758.36	2390.98	1694.33	876.758	951.145	986.901	938.268	1168.49	746.809	1208.35	1379.08	1466.56	1193.86	10.7269	-0.854098	0.350701	6.87331	TRUE	0.315177	1	DNA-directed RNA polymerase 2, putative
PFIT_0706200	2706.85	647.765	266.155	788.106	1102.22	16.5971	13.5878	41.421	23.8686	130.099	24.2208	91.6104	107.715	66.7309	84.0751	10.1062	-5.49655	1.78739	2.02724	TRUE	0.315267	1	rhoptry-associated membrane antigen
PFIT_1342600	741.224	565.726	889.839	869.895	766.671	485.644	665.802	792.402	647.949	502.152	544.969	478.494	465.133	511.098	500.369	9.58322	-0.247035	-0.370464	2.16204	TRUE	0.315454	1	DNA repair protein RAD5, putative (RAD5)
PFIT_1343400	2618.53	3473.83	2408.92	2146.93	2662.05	2335.13	2867.02	2813.03	2671.73	3392.17	3867.26	2928.5	2940.94	3685.36	3362.85	11.378	0.00370078	0.333327	2.28843	TRUE	0.315617	1	heat shock protein 110, putative (HSP110)
PFIT_0835200.1	20.782	96.5665	22.7974	14.1527	38.5746	111.85	13.5878	25.2128	50.2168	66.2495	48.4417	121.138	128.932	86.4468	90.2414	5.24977	0.553293	0.700726	12.0327	TRUE	0.315631	1	Plasmodium exported protein (PHISTa-like), unknown function
PFIT_1414700	295.566	162.368	165.513	509.167	283.153	69.9963	27.1756	70.2356	55.8025	160.823	60.5521	60.5689	66.9138	144.078	98.5872	8.14627	-2.26033	0.745948	5.06054	TRUE	0.315789	1	conserved Plasmodium protein, unknown function
PFIT_1421800	3.46367	0	1.11207	1.15196	1.43192	0	13.5878	3.60183	5.72987	0.480069	0	1.51422	0	0	0.398858	0.520611	1.83572	-3.46585	2.80052	TRUE	0.315791	1	dynein-associated protein, putative
PFIT_1247600	189.924	183.733	134.189	112.234	155.02	461.831	203.817	257.531	307.726	167.064	238.171	240.761	274.183	241.141	232.264	7.27337	1.02687	-0.443103	3.78434	TRUE	0.316311	1	FK506-binding protein (FKBP)-type peptidyl-prolyl isomerase
PFIT_0818700	708.897	339.265	120.103	215.252	345.879	292.253	67.9389	75.6384	145.277	204.989	217.987	281.645	297.032	219.909	244.313	8.43308	-1.19994	0.699986	7.58371	TRUE	0.316379	1	vacuolar sorting protein VPS9, putative
PFIT_1469500	350.985	87.1662	92.3015	240.595	192.762	11.5458	27.1756	16.2082	18.3099	50.8873	16.1472	30.2844	52.2254	22.7492	34.4587	7.5908	-3.53741	1.06951	3.32421	TRUE	0.31638	1	zinc finger protein, putative
PFIT_0925600	21.9365	9.40028	7.59912	8.72199	11.9145	30.3077	27.1756	10.8055	22.7629	8.16117	0	12.8709	16.3204	6.06644	8.68379	3.57059	0.917696	-1.32339	3.33576	TRUE	0.316383	1	thioredoxin-like protein 2
PFIT_0106800	3683.03	5254.76	4541.12	5064.84	4635.94	4603.16	3587.18	3877.37	4022.57	3834.31	3927.81	6098.53	6333.96	5074.58	5053.84	12.1786	-0.202956	0.327745	3.48555	TRUE	0.316553	1	conserved Plasmodium protein, unknown function
PFIT_1244400	649.437	888.754	975.653	999.738	878.395	647.285	788.092	873.443	769.607	967.818	1122.23	995.601	899.256	952.432	987.468	9.77909	-0.193559	0.361165	1.66227	TRUE	0.316653	1	transcription factor Tfb2, putative
PFIT_1477600	22.5138	5.982	12.2327	10.3676	12.7741	13.7106	13.5878	9.00457	12.101	4.32062	0	4.54266	6.52818	3.03322	3.68494	3.67579	-0.0954593	-1.63181	1.66515	TRUE	0.316824	1	probable protein, unknown function
PFIT_0815800	43.8731	28.2008	73.3964	57.598	50.7671	19.4835	95.1145	46.8238	53.8073	28.3241	44.4049	17.4135	17.9525	31.8488	27.9888	5.67055	-0.0644868	-0.827579	3.89307	TRUE	0.316825	1	probable protein, unknown function
PFIT_0305600	212.438	120.494	172	135.438	160.092	273.491	190.229	226.915	230.212	157.943	177.619	189.278	159.94	157.728	168.502	7.32315	0.543967	-0.471296	1.44139	TRUE	0.317093	1	ubiquitin conjugating enzyme E2, putative
PFIT_0515300	2.30911	0.854571	1.48276	0.987395	1.40846	3.60806	27.1756	1.80091	10.8615	1.44021	0	0.757111	1.63204	4.54983	1.67584	0.493923	2.77695	-2.48508	1.69725	TRUE	0.317369	1	conserved Plasmodium protein, unknown function
PFIT_0111100	256.888	1246.82	1145.98	1334.96	996.163	1176.95	584.275	480.844	747.356	947.175	960.759	508.021	1292.58	1537.84	1049.28	9.96048	-0.404987	0.479257	12.6693	TRUE	0.317495	1	28S ribosomal RNA
PFIT_0415500	490.109	598.2	611.637	566.929	566.719	587.391	285.344	441.224	437.986	583.283	601.484	610.988	620.177	506.548	584.496	9.14657	-0.338594	0.382895	2.19923	TRUE	0.317513	1	conserved Plasmodium protein, unknown function
PFIT_1343100	240.147	189.715	207.03	198.302	208.798	139.993	163.053	162.082	155.043	208.35	149.362	235.461	221.958	254.791	213.984	7.70597	-0.439101	0.479937	1.05088	TRUE	0.31761	1	U4/U6 small nuclear ribonucleoprotein PRP4, putative
PFIT_0108200	195.697	240.989	277.09	281.078	248.714	162.363	190.229	246.725	199.772	365.812	230.098	275.588	252.967	239.625	272.818	7.95929	-0.313895	0.451117	1.88788	TRUE	0.317624	1	conserved protein, unknown function
PFIT_0534000	98.7145	35.892	23.3534	27.1534	46.2783	18.7619	0	9.00457	9.25549	17.7625	24.2208	37.0984	31.0088	7.58305	23.5347	5.5291	-1.99531	1.02423	5.21846	TRUE	0.317987	1	conserved Plasmodium protein, unknown function
PFIT_1348000	26.5548	3.41828	5.74568	10.5322	11.5627	2.88644	13.5878	10.8055	9.09324	5.28076	4.0368	0.757111	0	1.51661	2.31826	3.53091	-0.453514	-1.87664	3.19544	TRUE	0.318317	1	E1-E2 ATPase, putative
PFIT_0702900	498.768	432.413	604.223	505.053	510.114	334.106	394.046	432.219	386.79	396.057	621.668	521.649	540.207	459.533	507.823	8.99528	-0.403172	0.39273	1.577	TRUE	0.318797	1	conserved Plasmodium membrane protein, unknown function
PFIT_0708100	43.8731	58.1108	32.2499	29.4573	40.9228	33.9157	0	23.4119	19.1092	31.2045	36.3312	37.8555	55.4895	48.5316	41.8825	5.35022	-0.84598	0.883117	3.45854	TRUE	0.319131	1	glutaredoxin-like protein
PFIT_1143800	1081.82	276.881	381.81	1275.88	754.097	50.5128	67.9389	72.0365	63.4961	179.066	48.4417	125.68	174.629	106.163	126.796	9.55876	-3.57879	1.0116	3.17085	TRUE	0.319209	1	transcription factor with AP2 domain(s)
PFIT_1413800	957.703	743.477	1018.65	851.464	892.824	751.919	1277.25	1233.63	1087.6	953.416	932.502	762.41	742.58	849.302	848.042	9.80254	0.275271	-0.350358	2.45266	TRUE	0.319396	1	N-myristoyltransferase (NMT)
PFIT_0215500	75.6234	56.4017	54.862	49.6989	59.1465	57.0073	122.29	70.2356	83.1777	58.5684	24.2208	56.7833	47.3293	54.598	48.3	5.88495	0.420324	-0.690354	1.92675	TRUE	0.319579	1	conserved Plasmodium protein, unknown function
PFIT_0215300	8.65916	0.854571	0.556033	0.493698	2.64087	1.44322	0	0	0.481074	0	0	0	0	0	0	1.39755	-2.12545	-31.0758	0.68323	TRUE	0.319757	1	zinc finger protein, putative
PFIT_0705300	1484.76	2307.34	1770.41	1804.14	1841.66	1985.15	1549.01	1982.81	1838.99	2143.99	1808.49	2670.33	2289.76	2723.83	2327.28	10.8466	0.00296789	0.335588	2.50642	TRUE	0.319774	1	ribosomal protein, L37e, putative
PFIT_0825100	135.66	135.877	170.517	134.45	144.126	219.37	230.992	250.327	233.563	171.385	282.576	132.494	148.516	115.262	170.047	7.17196	0.696112	-0.472953	2.75312	TRUE	0.320549	1	conserved Plasmodium membrane protein, unknown function
PFIT_1331300	207.82	164.078	218.892	210.973	200.441	300.19	244.58	297.151	280.64	178.586	234.135	225.619	223.59	181.993	208.785	7.64815	0.497637	-0.442947	0.781162	TRUE	0.320919	1	syntaxin, Qa-SNARE family
PFIT_1330700	28.2866	14.5277	20.0172	61.2185	31.0125	0.721611	0	3.60183	1.44115	12.9619	4.0368	3.78555	3.26409	3.03322	5.4163	4.95795	-4.14633	1.68109	2.6738	TRUE	0.320945	1	CPW-WPC family protein
PFIT_1422900	134.506	24.7826	15.0129	23.5329	49.4585	17.3187	27.1756	10.8055	18.4332	8.16117	8.07361	3.78555	8.16022	3.03322	6.24275	5.62677	-1.48763	-1.51096	2.33422	TRUE	0.320992	1	Ctr copper transporter domain containing protein, putative
PFIT_0922400	5.77278	0	2.78017	6.58263	3.78389	0	0	0	0	0.960137	0	0	4.89613	0	1.17125	1.92417	-31.2765	29.5963	2.35408	TRUE	0.321321	1	conserved Plasmodium protein, unknown function
PFIT_1145800	1162.64	1040.01	1143.02	1145.87	1122.89	1031.9	1236.49	1125.57	1131.32	1569.82	1642.98	1291.63	1390.5	1276.99	1434.38	10.1331	0.00615134	0.346319	0.716922	TRUE	0.321362	1	coatamer gamma subunit, putative
PFIT_1431600	41.564	54.6925	50.9697	36.8627	46.0222	49.0696	54.3512	52.2265	51.8824	283.241	64.5889	71.1684	52.2254	51.5648	104.558	5.52341	0.168024	1.02489	3.11053	TRUE	0.32174	1	conserved Plasmodium protein, unknown function
PFIT_1459100	959.435	615.291	642.96	735.938	738.406	450.285	489.16	437.622	459.023	647.133	532.858	657.172	739.316	385.219	592.34	9.52825	-0.691777	0.3754	3.08163	TRUE	0.32321	1	conserved Plasmodium protein, unknown function
PFIT_1367400	192.233	176.042	166.069	169.174	175.879	136.385	135.878	183.693	151.985	170.424	165.509	198.363	261.127	272.99	213.683	7.45803	-0.19681	0.479775	1.49044	TRUE	0.323317	1	conserved Plasmodium protein, unknown function
PFIT_0213400	1233.64	1085.3	1467.19	1518.94	1326.27	1600.53	1725.65	1761.29	1695.83	1370.6	1223.15	1300.72	1282.79	1543.91	1344.23	10.3736	0.353499	-0.334027	1.06526	TRUE	0.323438	1	T-complex protein 1, putative
PFIT_0601100	96.4053	148.695	120.474	117.665	120.81	147.93	122.29	129.666	133.295	146.901	165.509	240.004	217.062	185.027	190.901	6.91554	0.157322	0.505602	1.25729	TRUE	0.32394	1	MYND finger protein, putative
PFIT_0536100	734.297	2139.85	457.059	336.537	916.935	2546.57	1059.85	1240.83	1615.75	1229.94	2155.65	3242.71	2673.29	2176.34	2295.58	9.83922	0.824835	0.500574	13.817	TRUE	0.324078	1	Plasmodium exported protein (PHISTb), unknown function
PFIT_0834100	1117.61	634.092	1439.01	1729.75	1230.12	394	883.206	752.782	676.663	1211.69	762.956	804.052	802.966	717.357	859.805	10.2655	-0.88578	0.370016	8.70668	TRUE	0.324108	1	DnaJ protein, putative
PFIT_1440500	765.47	492.233	584.576	722.609	641.222	437.296	516.336	466.437	473.356	650.493	649.926	613.26	674.034	467.116	610.966	9.32506	-0.446731	0.376247	1.77671	TRUE	0.324132	1	conserved Plasmodium protein, unknown function
PFIT_1009400	206.088	129.895	189.793	212.29	184.516	202.051	244.58	216.11	220.914	168.504	117.067	178.678	112.611	210.809	157.534	7.52918	0.245159	-0.467355	2.2895	TRUE	0.324138	1	conserved Plasmodium protein, unknown function
PFIT_1424800	846.866	852.007	1146.36	1135.34	995.142	1009.53	1372.37	1464.14	1282.01	1206.41	803.324	907.019	913.945	1210.26	1008.19	9.95929	0.361346	-0.34139	2.78142	TRUE	0.324174	1	conserved Plasmodium protein, unknown function
PFIT_1133800	359.644	458.905	644.072	726.558	547.295	394.721	625.038	590.7	536.82	517.034	476.343	866.135	799.702	778.021	687.447	9.09754	-0.0442044	0.374085	5.80392	TRUE	0.324308	1	conserved membrane protein, unknown function
PFIT_1207200	323.275	342.683	273.568	255.242	298.692	360.084	244.58	253.929	286.198	299.563	322.944	485.308	453.708	367.02	385.709	8.22141	-0.0414227	0.413082	2.18268	TRUE	0.324512	1	tRNA delta(2)-isopentenylpyrophosphate transferase, putative
PFIT_0400800	3228.71	2234.7	3774.91	4563.74	3450.52	2886.44	3464.89	4280.77	3544.03	2221.28	2700.62	2609.76	2624.33	4046.32	2840.46	11.7529	0.0383638	-0.31951	5.78445	TRUE	0.325102	1	Plasmodium exported protein (PHISTb), unknown function
PFIT_1360100	3276.63	2597.04	3819.76	4424.68	3529.53	2340.18	4171.45	4205.13	3572.26	2932.74	2793.47	3082.2	2782.64	2691.98	2856.61	11.7855	0.0138817	-0.319126	3.89502	TRUE	0.325831	1	Sec24 subunit a
PFIT_1450900	573.814	646.91	703.382	812.791	684.224	558.527	475.573	592.501	542.2	808.436	871.95	562.533	559.791	721.907	704.923	9.41879	-0.326481	0.367097	2.11596	TRUE	0.326241	1	exosome complex exonuclease RRP6, putative
PFIT_0301100	0	0	0	0	0	0	0	9.00457	3.00152	345.169	0	0.757111	0	4.54983	70.0953	-40.9029	42.5894	4.4468	4.32451	TRUE	0.326263	1	serine/threonine protein kinase, FIKK family
PFIT_0903800.2	31.7503	7.69114	7.04309	22.2164	17.1752	1.44322	0	0	0.481074	7.20103	4.0368	3.02844	1.63204	1.51661	3.48299	4.10259	-4.48813	2.20914	2.04617	TRUE	0.326555	1	conserved Plasmodium protein, unknown function
PFIT_1211600	133.928	254.662	62.6464	49.3698	125.152	71.4395	95.1145	73.8375	80.1305	77.7711	96.8833	139.308	197.477	89.48	120.184	6.96065	-0.670442	0.619891	7.51849	TRUE	0.326777	1	glutathione peroxidase
PFIT_0217100	202.047	386.266	332.323	337.689	314.581	500.077	557.099	617.713	558.296	427.741	399.644	404.297	339.465	568.729	427.975	8.2972	0.827071	-0.382194	2.90331	TRUE	0.326991	1	E2F-associated phosphoprotein, putative
PFIT_1128300	15.0092	16.2368	13.1595	11.355	13.9401	53.3992	27.1756	32.4164	37.6637	11.0416	4.0368	34.07	35.905	9.09967	18.8306	3.79723	1.47848	-1.01306	3.13216	TRUE	0.327154	1	conserved Plasmodium protein, unknown function
PFIT_0406700	329.048	250.389	407.016	479.709	366.541	142.879	230.992	318.762	230.878	373.493	339.092	261.96	238.278	327.588	308.082	8.51953	-0.674746	0.421746	4.49225	TRUE	0.32732	1	conserved Plasmodium protein, unknown function
PFIT_1403200	707.165	436.686	457.801	400.553	500.551	788.721	883.206	850.031	840.653	552.079	799.287	573.133	585.904	768.922	655.865	8.96688	0.745509	-0.358029	2.84224	TRUE	0.327346	1	26S proteasome regulatory subunit
PFIT_0503500	289.216	70.9294	88.78	209.986	164.728	49.7912	27.1756	34.2174	37.0614	41.766	16.1472	23.4704	11.4243	9.09967	20.3815	7.36423	-2.10346	-0.878322	4.25896	TRUE	0.32747	1	actin-depolymerizing factor 1
PFIT_0300500	0	1.70914	0	0.493698	0.55071	4.32967	0	0	1.44322	0	0	0	0	0	0	-0.880379	1.51824	-32.4416	0.888531	TRUE	0.327751	1	rifin (RIF)
PFIT_0823200	1547.1	1227.16	1549.48	1785.87	1527.4	1056.44	1331.6	1388.5	1258.85	1722.97	1715.64	1399.9	1276.26	1822.97	1587.55	10.5772	-0.282317	0.337418	1.99898	TRUE	0.327875	1	conserved Plasmodium protein, unknown function
PFIT_1244000	178.379	120.494	117.323	169.667	146.466	167.414	122.29	140.471	143.392	104.655	92.8465	104.481	109.347	97.0631	101.679	7.1948	-0.00939931	-0.514718	0.86611	TRUE	0.328225	1	microtubule associated katanin, putative
PFIT_1204400	19.0502	5.12742	2.59482	2.96219	7.43365	2.16483	0	0	0.721611	4.80069	8.07361	5.29978	3.26409	7.58305	5.80424	2.88851	-2.82246	2.45688	1.81318	TRUE	0.328726	1	conserved Plasmodium protein, unknown function
PFIT_1251100	67.5415	60.6745	69.3188	60.2311	64.4415	48.3479	67.9389	23.4119	46.5663	71.5302	84.7729	82.5251	66.9138	50.0482	71.158	6.01019	-0.568609	0.70824	1.58472	TRUE	0.328742	1	conserved Plasmodium protein, unknown function
PFIT_bin04300	47.3368	23.0734	15.7543	14.4818	25.1616	34.6373	81.5267	16.2082	44.1241	18.7227	32.2944	20.442	19.5845	15.1661	21.2419	4.64731	0.684534	-0.94557	3.1233	TRUE	0.328754	1	erythrocyte membrane protein 1, PfEMP1 (VAR)
PFIT_1129800	442.772	417.885	369.021	284.205	378.471	1134.37	434.809	495.251	688.144	366.292	464.233	701.842	670.77	394.319	519.491	8.56325	0.882406	-0.424093	6.02445	TRUE	0.329127	1	spermidine synthase
PFIT_0819900	2.30911	1.70914	1.11207	0.493698	1.406	0	0	0	0	1.44021	4.0368	2.27133	1.63204	0	1.87608	0.484442	-31.2795	31.6744	0.541404	TRUE	0.329513	1	ubiquitin-activating enzyme, putative
PFIT_0204400	9.23644	3.41828	0.926722	1.81022	3.84792	0	0	0	0	1.44021	0	0.757111	1.63204	1.51661	1.06919	1.93976	-32.7348	30.9395	0.568103	TRUE	0.329643	1	conserved Plasmodium protein, unknown function
PFIT_0917300	14.4319	3.41828	1.6681	4.44328	5.9904	0	0	0	0	0	0	0.757111	1.63204	1.51661	0.781153	2.58057	-31.933	29.0166	1.35468	TRUE	0.329755	1	conserved Plasmodium membrane protein, unknown function
PFIT_0509400	3200.43	3476.39	4511.28	4952.94	4035.26	3455.8	3301.83	3153.4	3303.68	3942.8	4081.21	4276.92	4220.47	4106.98	4125.68	11.9786	-0.288671	0.320476	1.44992	TRUE	0.329908	1	RNA polymerase I
PFIT_0713200	1.73183	0.854571	1.29741	1.97479	1.46465	0.721611	0	1.80091	0.840842	0	0	0	0	0	0	0.552559	-0.649555	-33.1494	0.115724	TRUE	0.329916	1	conserved Plasmodium protein, unknown function
PFIT_1430500	36.3685	78.6205	27.0603	19.4188	40.367	34.6373	40.7634	12.6064	29.3357	64.8093	44.4049	47.698	45.6972	43.9817	49.3182	5.32498	-0.534659	0.839516	3.39337	TRUE	0.329974	1	CPW-WPC family protein
PFIT_0322400	162.215	117.931	68.3921	62.8642	102.851	82.2637	81.5267	46.8238	70.2047	86.8924	113.031	116.595	109.347	95.5465	104.282	6.68026	-0.573044	0.594399	2.99849	TRUE	0.330043	1	diacylglycerol O-acyltransferase (DGAT)
PFIT_1120300	111.415	99.9848	106.202	95.4482	103.262	128.447	163.053	113.458	134.986	114.736	125.141	77.9824	86.4984	51.5648	91.1846	6.69002	0.359136	-0.546337	1.92267	TRUE	0.331209	1	clathrin coat assembly protein, putative
PFIT_0926500	241.302	111.094	193.87	164.566	177.708	160.198	190.229	241.322	197.25	144.021	161.472	137.037	127.299	144.078	142.781	7.47446	0.150901	-0.470768	2.08274	TRUE	0.331663	1	monocarboxylate transporter, putative
PFIT_0504200	51.955	21.3643	21.3146	52.6611	36.8237	37.5238	0	7.20365	14.9091	7.6811	0	11.3567	11.4243	9.09967	7.91235	5.20377	-1.07623	-1.07866	6.04903	TRUE	0.33167	1	ATP-dependent helicase, putative
PFIT_0706800	200.315	159.805	296.922	287.332	236.093	334.106	271.756	405.206	337.022	260.677	282.576	278.617	233.382	225.975	256.246	7.8859	0.527896	-0.413445	2.30676	TRUE	0.332144	1	large ribosomal subunit processing protein, putative
PFIT_1432300	26.5548	10.2548	11.306	22.381	17.6241	2.16483	0	0	0.721611	1.92027	4.0368	6.814	8.16022	1.51661	4.48958	4.14021	-3.99741	2.02109	2.14976	TRUE	0.332227	1	conserved Plasmodium protein, unknown function
PFIT_1230100	102.755	39.3103	25.0215	28.6345	48.9304	86.5933	40.7634	25.2128	50.8565	19.6828	28.2576	40.1269	27.7448	37.9153	30.7455	5.60831	0.10363	-0.76905	4.55266	TRUE	0.332342	1	heat shock protein hslv
PFIT_0711500	816.27	394.812	685.404	734.457	657.736	829.853	692.977	819.416	780.749	600.086	686.257	477.737	496.142	814.42	614.928	9.36218	0.253159	-0.352873	4.26969	TRUE	0.33235	1	serpentine receptor, putative
PFIT_1038000	905.748	1083.6	1253.11	1388.94	1157.85	504.406	1019.08	1098.56	874.016	1216.97	1182.78	893.391	819.286	1392.25	1100.94	10.1776	-0.417752	0.344196	5.83426	TRUE	0.332706	1	RESA-like protein with PHIST and DnaJ domains
PFIT_0624400	20.2047	49.5651	39.8491	37.3564	36.7438	60.6153	54.3512	79.2402	64.7356	43.6862	60.5521	28.7702	45.6972	19.7159	39.6843	5.19838	0.838347	-0.744605	2.24395	TRUE	0.332811	1	conserved Plasmodium membrane protein, unknown function
PFIT_0822500	251.116	75.2022	62.6464	83.764	118.182	166.692	163.053	135.069	154.938	84.9722	84.7729	112.809	84.8663	171.377	107.76	6.88223	0.388076	-0.515155	7.39051	TRUE	0.333197	1	conserved Plasmodium protein, unknown function
PFIT_0617100	486.645	604.182	602.74	521.015	553.646	800.267	760.916	986.901	849.361	570.802	585.337	759.382	732.788	690.058	667.673	9.11274	0.622577	-0.351431	1.17953	TRUE	0.333202	1	conserved Plasmodium protein, unknown function
PFIT_0216500	214.747	44.4377	43.9266	43.4454	86.6392	30.3077	67.9389	37.8192	45.3553	35.045	20.184	15.1422	13.0564	19.7159	20.6287	6.43588	-0.989228	-1.07194	3.06404	TRUE	0.333444	1	ATP synthase F1, alpha subunit
PFIT_0520100	68.696	100.839	52.6378	47.5595	67.4332	145.765	135.878	109.856	130.5	47.5268	56.5153	108.267	110.979	115.262	87.7101	6.06909	0.955598	-0.564845	3.51722	TRUE	0.334252	1	conserved Plasmodium protein, unknown function
PFIT_1230700	122.96	40.1648	60.6076	102.195	81.482	23.8132	40.7634	18.0091	27.5286	52.8076	36.3312	57.5404	47.3293	18.1993	42.4416	6.34984	-1.70822	0.777999	3.67798	TRUE	0.334429	1	conserved Plasmodium protein, unknown function
PFIT_1144600	30.5957	66.6565	49.1163	47.8887	48.5643	77.934	149.466	120.661	116.02	95.0536	72.6625	45.4266	52.2254	104.646	74.0029	5.59958	1.21847	-0.607637	2.95115	TRUE	0.334655	1	carbohydrate kinase, putative
PFIT_1335900	876.885	1025.48	1251.82	1359.64	1128.46	814.699	991.909	1258.84	1021.82	1213.13	1065.72	1374.16	1220.77	1583.34	1291.42	10.1406	-0.14327	0.33831	2.82995	TRUE	0.33505	1	conserved Plasmodium protein, unknown function
PFIT_0914300	841.671	376.866	1003.45	1342.86	891.212	469.769	896.794	722.166	696.243	682.178	452.122	575.404	486.349	429.201	525.051	9.80082	-0.374467	-0.387237	7.90466	TRUE	0.335067	1	phospholipid or glycerol acyltransferase, putative
PFIT_0302700	164.524	134.168	344.926	392.16	258.945	247.513	217.405	342.174	269.03	240.514	347.165	136.28	153.412	145.595	204.593	8.02041	0.0696905	-0.427318	9.26898	TRUE	0.33511	1	conserved Plasmodium protein, unknown function
PFIT_1321300	1507.85	1346.8	2436.17	3057.3	2087.03	666.047	1290.84	1294.86	1083.91	1571.26	997.091	1431.7	1514.54	1334.62	1369.84	11.0278	-0.955757	0.349349	7.46793	TRUE	0.335152	1	SET domain protein, putative
PFIT_1424100	94.6735	30.7645	30.9525	56.7752	53.2915	4.32967	0	12.6064	5.64535	31.6845	12.1104	9.08533	8.16022	10.6163	14.3314	5.73565	-2.94582	1.08235	4.20448	TRUE	0.335304	1	ankyrin, putative
PFIT_0712300	1306.96	1016.94	1184.72	1415.6	1231.05	673.263	747.328	761.786	727.459	1052.79	980.944	882.034	838.871	858.402	922.608	10.2659	-0.761466	0.345018	0.975012	TRUE	0.335487	1	conserved Plasmodium protein, unknown function
PFIT_0730600	12.7001	7.69114	19.2758	13.0007	13.1669	18.7619	40.7634	9.00457	22.8433	12.4818	4.0368	9.84244	4.89613	10.6163	8.37469	3.7243	0.669931	-1.28973	1.46733	TRUE	0.335736	1	Plasmodium exported protein (hyp9), unknown function
PFIT_0505900	114.301	88.0208	96.7498	78.1688	94.3101	145.044	163.053	111.657	139.918	82.5718	80.7361	115.838	88.1304	106.163	94.6878	6.55872	0.549769	-0.539151	0.917216	TRUE	0.335817	1	conserved Plasmodium protein, unknown function
PFIT_0529100	319.234	579.399	447.978	426.884	443.374	378.124	448.397	360.183	395.568	522.795	387.533	596.603	579.376	461.05	509.471	8.79178	-0.177003	0.381184	2.44054	TRUE	0.336146	1	tRNA-YW synthesizing protein, putative
PFIT_1103700	182.997	120.494	295.624	318.929	229.511	73.6043	67.9389	219.711	120.418	155.542	117.067	184.735	171.365	239.625	173.667	7.84571	-0.871802	0.472135	8.33098	TRUE	0.336228	1	Plasmodium exported protein (hyp11), unknown function
PFIT_0720300	129.887	143.568	145.495	102.525	130.369	129.168	258.168	208.906	198.747	123.378	133.215	105.238	137.092	194.126	138.61	7.02554	0.570536	-0.483221	2.36486	TRUE	0.336387	1	PelOta protein homologue, putative
PFIT_1478000	4.61822	1.70914	2.78017	1.48109	2.64716	5.77289	27.1756	1.80091	11.5831	5.28076	0	2.27133	3.26409	0	2.16324	1.40209	1.96573	-2.15784	2.8076	TRUE	0.336579	1	Plasmodium exported protein, unknown function, pseudogene
PFIT_1205500	639.623	888.754	540.835	461.113	632.581	629.967	529.924	686.148	615.346	921.252	980.944	732.883	616.913	715.84	793.566	9.30373	-0.0287075	0.355807	3.58924	TRUE	0.336784	1	conserved protein, unknown function
PFIT_1368600	130.465	133.313	48.0042	49.2052	90.2468	112.571	40.7634	79.2402	77.525	92.1732	113.031	165.807	146.884	90.9967	121.778	6.48843	-0.120752	0.561833	5.78917	TRUE	0.336825	1	conserved Plasmodium protein, unknown function
PFIT_0308400	152.979	147.841	128.629	109.765	134.803	224.421	108.702	99.0502	144.058	75.3708	72.6625	101.453	107.715	162.277	103.896	7.07335	0.136388	-0.506604	3.68513	TRUE	0.33691	1	activator of Hsp90 ATPase, putative
PFIT_1116700	156.442	98.2756	155.689	164.401	143.702	47.6263	230.992	147.675	142.098	165.144	125.141	34.07	34.2729	103.13	92.3514	7.1688	-0.118174	-0.526231	12.7981	TRUE	0.336948	1	DHHC-type zinc finger protein, putative
PFIT_1351300	196.852	198.26	169.405	226.113	197.658	243.183	122.29	153.078	172.85	235.234	246.245	256.661	251.335	227.492	243.393	7.62689	-0.147132	0.447225	1.48666	TRUE	0.337189	1	ABC transporter, (heavy metal transporter family), putative
PFIT_1425900	0	0	2.78017	6.41807	2.29956	1.44322	0	0	0.481074	0	0	0	0	0	0	1.20965	-1.95705	-29.6136	1.21705	TRUE	0.337295	1	small nucleolar RNA snoR30
PFIT_1133000	2142.28	3224.3	2473.98	2756.81	2649.34	2301.22	2445.8	2447.44	2398.15	3001.39	2749.06	3423.65	3179.22	2600.99	2990.86	11.3713	-0.14417	0.319504	1.45197	TRUE	0.337352	1	TCP-1/cpn60 chaperonin family, putative
PFIT_1463900	165.679	23.0734	18.9051	19.2542	56.7278	24.5348	54.3512	27.0137	35.2999	18.7227	16.1472	10.5996	11.4243	12.1329	13.8053	5.82448	-0.735247	-1.30411	2.92868	TRUE	0.337597	1	cytochrome c1 precursor, putative
PFIT_0318400	2.88639	0.854571	1.29741	1.15196	1.54758	0	13.5878	3.60183	5.72987	0.960137	0	0	0	1.51661	0.49535	0.628646	1.72175	-3.26287	2.36222	TRUE	0.337838	1	conserved Plasmodium protein, unknown function
PFIT_1454200	226.293	229.88	232.422	235.329	230.981	176.795	230.992	183.693	197.16	329.807	318.908	218.805	249.703	198.676	263.18	7.85174	-0.253455	0.439306	1.37915	TRUE	0.337931	1	conserved Plasmodium protein, unknown function
PFIT_1112400	18.4729	9.40028	8.89653	8.55742	11.3318	10.8242	40.7634	50.4256	34.0044	24.4835	20.184	6.05689	9.79227	18.1993	15.7432	3.49812	1.55319	-1.08207	2.50969	TRUE	0.337985	1	endonuclease/exonuclease/phosphatase family protein, putative
PFIT_0203500	671.951	575.981	557.145	638.186	610.816	957.578	923.97	1105.76	995.77	722.503	706.441	784.367	714.835	1007.03	787.035	9.25459	0.708223	-0.341978	1.16976	TRUE	0.337993	1	conserved Plasmodium protein, unknown function
PFIT_0601800	310.575	156.386	286.543	360.893	278.599	90.923	108.702	185.494	128.373	221.312	145.325	152.936	220.326	151.661	178.312	8.12385	-1.10086	0.460011	4.41415	TRUE	0.338785	1	conserved Plasmodium protein, unknown function
PFIT_0827100	48.4913	17.0914	18.5344	16.6212	25.1846	67.8314	13.5878	9.00457	30.1413	13.4419	20.184	20.442	19.5845	9.09967	16.5504	4.65193	0.362989	-0.975591	3.81354	TRUE	0.338976	1	conserved Plasmodium protein, unknown function
PFIT_0823100	319.234	187.151	265.228	210.973	245.647	375.959	448.397	363.785	396.047	247.715	355.239	297.545	318.249	276.023	298.954	7.94081	0.677273	-0.398364	1.76185	TRUE	0.339334	1	phosphatidylglycerophosphate synthase
PFIT_1362200	104.487	75.2022	122.327	105.651	101.917	129.168	203.817	190.897	174.627	119.057	133.215	103.724	141.988	110.713	121.739	6.67374	0.751562	-0.501361	1.25116	TRUE	0.340573	1	bifunctional polynucleotide phosphatase/kinase
PFIT_0214100	114.301	51.2742	69.3188	135.109	92.5006	23.0916	67.9389	82.842	57.9575	56.6481	48.4417	14.3851	22.8486	34.8821	35.4411	6.5335	-0.723018	-0.673875	6.10932	TRUE	0.341322	1	conserved Plasmodium protein, unknown function
PFIT_0808100	147.206	30.7645	61.1637	200.935	110.017	2.88644	13.5878	10.8055	9.09324	40.8058	16.1472	14.3851	6.52818	9.09967	17.3932	6.78284	-3.8213	1.18361	4.98632	TRUE	0.341349	1	conserved Plasmodium protein, unknown function
PFIT_0935000	351.562	305.082	265.413	234.671	289.182	593.886	570.687	525.867	563.48	347.09	379.46	603.417	577.744	266.924	434.927	8.17467	0.963085	-0.371393	4.2495	TRUE	0.341484	1	vacuolar ATP synthase subunit e, putative
PFIT_1462400	215.902	215.352	190.163	206.695	207.028	231.637	122.29	234.119	196.015	207.39	137.251	309.658	319.881	388.252	272.486	7.69323	-0.0280981	0.431121	4.68085	TRUE	0.341594	1	U3 small nucleolar ribonucleoprotein protein IMP3, putative (IMP3)
PFIT_1031200	49.0686	11.964	13.9008	25.3431	25.0691	1.44322	0	1.80091	1.08138	8.16117	4.0368	3.78555	0	7.58305	4.71332	4.64762	-4.13077	1.75059	3.31103	TRUE	0.342563	1	conserved Plasmodium protein, unknown function
PFIT_0419700	2.88639	2.56371	3.70689	2.96219	3.02979	36.8022	27.1756	1.80091	21.9262	1.92027	0	13.628	13.0564	10.6163	7.84418	1.60598	2.83124	-1.43408	4.29093	TRUE	0.342833	1	rifin, pseudogene
PFIT_1245500	11.5456	17.0914	9.26722	9.21569	11.78	13.7106	27.1756	7.20365	16.0299	3.36048	4.0368	11.3567	0	7.58305	5.2674	3.55348	0.338217	-1.46665	3.18137	TRUE	0.342955	1	ubiquitin conjugating enzyme E2, putative
PFIT_1225200	172.606	145.277	257.629	281.078	214.148	151.538	81.5267	147.675	126.913	208.35	205.877	174.135	202.374	122.845	182.716	7.74506	-0.697074	0.463896	3.24869	TRUE	0.343336	1	small subunit rRNA processing factor, putative
PFIT_1432800	68.696	24.7826	9.08188	9.54482	28.0263	15.8754	27.1756	28.8146	23.9552	15.8423	16.1472	9.08533	6.52818	9.09967	11.3405	4.80215	-0.251124	-1.06039	3.58185	TRUE	0.344244	1	ATP-specific succinyl-CoA synthetase beta subunit, putative
PFIT_1253300	383.312	314.482	472.628	446.632	404.264	516.674	692.977	518.663	576.105	440.223	363.312	476.223	409.643	521.714	442.223	8.66033	0.495259	-0.364514	1.71802	TRUE	0.344496	1	Plasmodium exported protein (PHISTa), unknown function
PFIT_0911200	13.2774	0	2.59482	4.93698	5.2023	0	13.5878	0	4.52926	1.44021	0	0	0	0	0.288041	2.37975	-0.673014	-3.10277	5.36946	TRUE	0.344757	1	phosphatidylinositol N-acetylglucosaminyltransferase, putative
PFIT_1241100	38.6776	100.839	94.5257	76.6877	77.6826	10.1026	0	1.80091	3.96782	12.0017	0	15.1422	16.3204	9.09967	10.5128	6.27951	-3.79345	0.984933	6.36274	TRUE	0.344902	1	erythrocyte membrane protein 1, PfEMP1
PFIT_1034900	849.175	252.953	282.65	722.609	526.847	87.3149	67.9389	93.6475	82.9671	261.637	68.6257	130.98	138.724	101.613	140.316	9.0414	-2.6468	0.746314	4.22876	TRUE	0.344911	1	merozoite surface protein 6
PFIT_0623600	38.6776	7.69114	16.4957	12.1779	18.7606	5.05128	27.1756	19.81	17.3456	6.72096	0	6.05689	3.26409	15.1661	6.24161	4.22921	-0.230177	-1.30096	4.24703	TRUE	0.344931	1	N-acetylglucosaminylphosphatidylinositol deacetylase, putative
PFIT_1464500	309.421	563.162	452.055	506.205	457.711	305.963	366.87	306.155	326.33	546.318	423.864	323.286	378.634	433.751	421.171	8.83815	-0.502017	0.382783	2.66523	TRUE	0.34532	1	DNA-directed RNA polymerase III subunit RPC4, putative
PFIT_0411000	91.7871	304.227	96.5645	56.2815	137.215	14.4322	0	7.20365	7.21196	23.0433	16.1472	27.256	27.7448	10.6163	20.9615	7.0989	-3.96938	1.26844	2.89555	TRUE	0.345342	1	erythrocyte membrane protein 1, PfEMP1, putative
PFIT_1435700	3030.71	2905.54	4071.83	4416.62	3606.17	3705.47	2622.44	3057.95	3128.62	3292.79	3758.27	4145.18	4832.48	3418.44	3889.43	11.8165	-0.201843	0.310685	3.03796	TRUE	0.345501	1	dynein-related AAA-type ATPase, putative
PFIT_1021100	320.389	212.788	217.038	195.998	236.553	309.571	326.107	477.242	370.973	252.516	278.54	331.614	254.599	300.289	283.512	7.88527	0.658565	-0.396124	2.06744	TRUE	0.345525	1	deoxyribose-phosphate aldolase, putative
PFIT_1301050	22.5138	11.1094	14.8276	23.2038	17.9136	5.77289	13.5878	12.6064	10.6557	165.624	0	15.1422	13.0564	12.1329	41.191	4.16398	-0.794868	2.00636	4.27986	TRUE	0.345774	1	surface-associated interspersed protein 13.1 (SURFIN 13.1)
PFIT_0422000	473.945	97.4211	192.017	395.123	289.626	31.0293	54.3512	91.8466	59.0757	36.0051	20.184	24.9847	39.1691	45.4983	33.1682	8.17844	-2.29135	-0.825779	3.57962	TRUE	0.346452	1	cysteine-rich protective antigen (CyRPA)
PFIT_1431200	64.6551	55.5471	47.6335	56.7752	56.1527	134.22	67.9389	95.4484	99.2023	46.5667	68.6257	65.1115	79.9702	78.8638	67.8276	5.81032	0.866519	-0.597982	1.18688	TRUE	0.3465	1	conserved Plasmodium protein, unknown function
PFIT_1335500	4.04094	5.12742	1.48276	1.31653	2.99191	0	0	0	0	0.960137	0	3.02844	1.63204	0	1.12412	1.57501	-32.3701	31.0227	0.847056	TRUE	0.346517	1	conserved Plasmodium membrane protein, unknown function
PFIT_1343500	1471.48	588.799	354.564	928.151	835.749	628.523	217.405	252.128	366.019	404.698	452.122	685.942	788.277	389.769	544.162	9.70678	-1.16812	0.549774	7.47051	TRUE	0.346558	1	conserved protein, unknown function
PFIT_1308700	178.379	246.971	276.719	245.861	236.983	244.626	285.344	255.73	261.9	204.029	189.73	187.763	195.845	192.61	193.995	7.88926	0.133416	-0.422114	0.680819	TRUE	0.347101	1	small nucleolar ribonucleoprotein, putative
PFIT_0727900	47.914	29.91	95.0817	106.474	69.845	64.945	81.5267	99.0502	81.8407	60.9687	44.4049	44.6695	60.3856	53.0814	52.702	6.13322	0.218249	-0.626273	3.11144	TRUE	0.347346	1	signal recognition particle SRP9
PFIT_bin07100	2.30911	9.40028	2.96551	3.94958	4.65612	59.8937	13.5878	9.00457	27.4954	16.8024	0	18.9278	14.6884	10.6163	12.207	2.19455	2.65647	-1.19652	4.71963	TRUE	0.34735	1	rifin
PFIT_1128900.1	1205.93	881.917	1449.39	1629.53	1291.69	790.164	978.321	1008.51	925.666	1244.34	1332.15	1022.1	1018.4	1192.06	1161.81	10.3357	-0.485148	0.330761	2.79419	TRUE	0.347804	1	conserved Plasmodium protein, unknown function
PFIT_1459400	16.1638	1.70914	17.0517	18.5959	13.3801	24.5348	13.5878	37.8192	25.3139	10.0814	16.1472	9.84244	8.16022	16.6827	12.1828	3.75272	0.969147	-1.13333	2.50617	TRUE	0.347901	1	conserved Plasmodium protein, unknown function
PFIT_0312300	308.843	111.949	58.3835	74.8775	138.513	190.505	95.1145	61.2311	115.617	71.0502	48.4417	93.8817	84.8663	60.6644	71.7809	7.11195	-0.237871	-0.700896	5.45103	TRUE	0.348163	1	glycogen synthase kinase 3
PFIT_0512100	140.278	237.571	94.5257	64.1807	134.139	199.165	176.641	172.888	182.898	172.345	226.061	275.588	238.278	339.721	250.399	7.05967	0.461117	0.44721	6.47333	TRUE	0.348443	1	prefoldin subunit, putative
PFIT_1418000	2.30911	1.70914	2.78017	4.44328	2.81042	0	0	0	0	1.92027	0	0.757111	1.63204	1.51661	1.16521	1.49419	-32.2893	31.0595	0.328952	TRUE	0.34849	1	conserved Plasmodium protein, unknown function
PFIT_1230400	1648.7	1333.99	1029.96	998.256	1252.73	1350.13	2323.51	2171.9	1948.52	1394.6	1747.94	1562.68	1488.42	1606.09	1559.95	10.2904	0.631679	-0.315498	3.5552	TRUE	0.348712	1	protein transport protein Sec13, putative
PFIT_1018000	144.319	132.458	187.383	225.949	172.528	126.282	230.992	235.92	197.731	172.345	76.6993	155.965	155.044	141.045	140.22	7.43302	0.169504	-0.457617	3.62041	TRUE	0.349179	1	PHF5-like protein, putative
PFIT_1212300	1144.74	1745.89	3069.3	3738.44	2424.59	1678.47	1725.65	1730.68	1711.6	1545.82	1453.25	2443.95	2921.36	2784.5	2229.78	11.2439	-0.503037	0.382301	8.55374	TRUE	0.349406	1	eukaryotic translation initiation factor 3 subunit 10, putative
PFIT_1428700	54.2641	24.7826	19.8319	18.5959	29.3686	38.967	40.7634	25.2128	34.9811	26.4038	12.1104	13.628	17.9525	19.7159	17.9621	4.87252	0.232882	-0.91956	1.6055	TRUE	0.34943	1	DNA mismatch repair protein Msh2p, putative
PFIT_0507400	19.0502	1.70914	7.04309	20.5707	12.0933	2.16483	0	5.40274	2.52252	1.92027	0	0.757111	0	0	0.535477	3.59895	-2.02919	-2.12801	2.87221	TRUE	0.34986	1	conserved Plasmodium protein, unknown function
PFIT_0822700	39.2549	10.2548	9.26722	16.292	18.7672	7.93772	0	7.20365	5.04713	14.8821	12.1104	12.8709	16.3204	21.2326	15.4833	4.22835	-1.59242	1.32067	1.91546	TRUE	0.349907	1	conserved Plasmodium protein, unknown function
PFIT_1246000	562.268	633.237	643.516	851.793	672.704	437.296	557.099	617.713	537.37	710.982	565.153	732.883	603.856	799.254	682.426	9.39432	-0.328987	0.351075	1.99002	TRUE	0.350039	1	clathrin coat assembly protein AP180, putative
PFIT_1354900	5.1955	6.83657	8.52585	10.6968	7.81367	13.7106	27.1756	16.2082	19.0315	9.1213	20.184	3.78555	0	3.03322	7.22482	2.97144	1.21716	-1.4167	3.83836	TRUE	0.350271	1	splicing factor 3B subunit 5, putative
PFIT_1303600	208.397	162.368	240.948	260.014	217.932	153.703	67.9389	167.485	129.709	208.35	157.435	208.205	190.949	168.344	186.657	7.76939	-0.673304	0.452714	2.50059	TRUE	0.35047	1	conserved Plasmodium protein, unknown function
PFIT_1368000	120.651	17.0914	82.1076	53.6485	68.3746	53.3992	81.5267	64.8329	66.5863	49.4471	44.4049	43.9124	31.0088	34.8821	40.731	6.09784	-0.0800009	-0.667798	4.61936	TRUE	0.35052	1	glycosylphosphatidylinositol anchor attachment 1 protein, putative
PFIT_0202500	172.606	191.424	271.159	304.776	234.991	139.993	190.229	212.508	180.91	259.717	286.613	197.606	231.75	238.108	242.759	7.87855	-0.390723	0.432196	2.21952	TRUE	0.351258	1	conserved Plasmodium protein, unknown function
PFIT_1302200	72.737	92.2936	30.5818	30.1155	56.432	160.919	163.053	189.096	171.023	33.1247	76.6993	171.864	153.412	166.827	120.386	5.80479	1.61747	-0.50736	10.146	TRUE	0.351276	1	conserved Plasmodium protein, unknown function
PFIT_0618000	57.7278	45.2923	38.9223	31.5966	43.3847	46.1831	27.1756	34.2174	35.8587	37.4454	52.4785	74.1969	94.6586	50.0482	61.7655	5.43616	-0.213425	0.726209	1.74942	TRUE	0.351352	1	conserved Plasmodium protein, unknown function
PFIT_1228000	62.9232	12.8186	12.4181	22.5455	27.6764	9.38095	0	14.4073	7.92942	8.64124	0	2.27133	4.89613	1.51661	3.46506	4.78933	-1.57989	-1.28965	4.51935	TRUE	0.351818	1	NIMA related kinase 1
PFIT_0613800	103.333	112.803	31.8792	36.3691	71.0961	116.179	40.7634	36.0183	64.3203	57.1282	84.7729	135.523	153.412	80.3804	102.243	6.14227	-0.0499661	0.584636	8.54235	TRUE	0.352002	1	endonuclease III homologue, putative
PFIT_0318500	328.471	99.9848	85.0731	214.265	181.948	7.93772	0	10.8055	6.24773	21.6031	8.07361	15.1422	19.5845	15.1661	15.9139	7.50736	-4.55313	1.06359	2.88801	TRUE	0.352043	1	conserved Plasmodium protein, unknown function
PFIT_1307600	1189.77	1134.02	1205.3	1106.21	1158.82	1138.7	652.214	729.37	840.095	697.06	880.023	1256.05	1467.21	1029.78	1066.02	10.1785	-0.449475	0.329448	4.73874	TRUE	0.352113	1	conserved Plasmodium protein, unknown function
PFIT_0927500	7.50461	1.70914	2.96551	1.81022	3.49737	0	0	0	0	1.44021	4.0368	0	0	0	1.0954	1.80518	-31.1576	29.3395	1.62588	TRUE	0.35227	1	conserved Plasmodium protein, unknown function
PFIT_0418500	3734.41	3854.97	3854.24	3936.74	3845.09	3626.1	3464.89	3499.18	3530.05	3591.87	4569.66	4546.45	5096.87	4014.47	4363.87	11.9088	-0.12299	0.305367	0.784256	TRUE	0.352517	1	phosphatidylinositol 4-kinase, putative
PFIT_1145900	929.417	221.334	136.97	327.486	403.802	15.1538	13.5878	14.4073	14.383	59.0484	16.1472	48.4551	39.1691	33.3654	39.2371	8.6574	-4.80132	1.44663	1.64144	TRUE	0.352975	1	serine/threonine protein kinase, putative
PFIT_0701000	331.357	108.53	499.874	1044.17	495.983	31.0293	108.702	122.462	87.3979	533.356	60.5521	83.2822	93.0265	122.845	178.613	8.95462	-2.52297	1.05423	6.57226	TRUE	0.35311	1	Plasmodium exported protein (PHISTb), unknown function
PFIT_0403900	269.011	142.713	103.422	136.261	162.852	62.0586	81.5267	55.8283	66.4712	135.859	141.288	54.512	53.8575	86.4468	94.3928	7.34588	-1.34281	0.546641	5.43593	TRUE	0.353521	1	ag-1 blood stage membrane protein homologue
PFIT_0208100	69.8506	71.7839	68.5775	50.8508	65.2657	72.8827	40.7634	57.6292	57.0918	76.811	56.5153	95.396	94.6586	128.912	90.4585	6.02665	-0.131177	0.610526	1.54825	TRUE	0.353857	1	conserved Plasmodium protein, unknown function
PFIT_0720900	3.46367	1.70914	1.85344	1.31653	2.08569	5.77289	13.5878	1.80091	7.05386	1.92027	0	0	0	3.03322	0.990699	1.05657	1.65416	-2.64467	2.16282	TRUE	0.353942	1	conserved Plasmodium protein, unknown function
PFIT_1309500	163.947	145.277	137.711	177.567	156.125	101.747	81.5267	102.652	95.3087	94.5735	92.8465	152.936	146.884	197.159	136.88	7.28686	-0.685333	0.499733	2.03567	TRUE	0.354093	1	zinc finger protein, putative
PFIT_0916300	130.465	266.626	74.5085	64.6744	134.068	288.644	163.053	95.4484	182.382	225.152	302.76	227.133	244.807	260.857	252.142	7.05718	0.476617	0.440211	10.5303	TRUE	0.354154	1	conserved Plasmodium protein, unknown function
PFIT_0409000	95.8281	82.0388	154.948	180.364	128.295	130.612	217.405	171.087	173.034	87.3725	113.031	125.68	141.988	138.012	121.217	7.00765	0.392747	-0.48033	2.99364	TRUE	0.354369	1	exosome complex component RRP4, putative
PFIT_0414400	134.506	34.1828	42.9999	117.006	82.1737	9.38095	0	7.20365	5.5282	19.6828	8.07361	9.08533	22.8486	9.09967	13.758	6.36155	-3.51491	0.961082	4.16242	TRUE	0.354419	1	RING zinc finger protein, putative
PFIT_0825400	3.46367	4.27285	12.9741	12.3424	8.26327	10.1026	40.7634	19.81	23.5587	14.4021	20.184	5.29978	0	6.06644	9.19046	3.06187	1.38826	-1.29215	5.15571	TRUE	0.35459	1	dynein light chain 1
PFIT_0210300	6.92733	8.54571	22.2413	14.6464	13.0902	16.5971	27.1756	16.2082	19.9936	20.643	12.1104	3.78555	1.63204	1.51661	7.93752	3.71782	0.547462	-1.26917	3.56108	TRUE	0.355068	1	unspecified product
PFIT_0400600	14.4319	23.0734	63.0171	94.7899	48.8281	10.1026	27.1756	21.611	19.6297	75.8508	16.1472	14.3851	29.3768	25.7824	32.3085	5.61732	-1.45531	0.880645	6.95424	TRUE	0.355079	1	acyl-CoA synthetase
PFIT_0523500	254.002	264.062	357.529	443.176	329.692	158.754	176.641	214.309	183.235	319.246	254.319	210.477	176.261	262.374	244.535	8.36654	-0.846334	0.414794	2.82267	TRUE	0.355316	1	conserved Plasmodium protein, unknown function, putative
PFIT_0514300	125.846	109.385	122.142	108.12	116.373	180.403	176.641	255.73	204.258	113.776	222.024	146.122	153.412	121.329	151.333	6.86271	0.824481	-0.45796	1.76699	TRUE	0.35539	1	conserved Plasmodium protein, unknown function
PFIT_1436000	93.519	140.15	49.8577	44.9265	82.1132	370.187	81.5267	97.2493	182.988	79.2113	76.6993	174.135	145.252	113.746	117.809	6.35458	1.19858	-0.668629	5.81237	TRUE	0.355427	1	mitochondrial acidic protein MAM33, putative
PFIT_1248000	34.6367	5.982	11.1207	22.381	18.5301	5.05128	0	18.0091	7.6868	6.72096	4.0368	3.02844	1.63204	0	3.08365	4.21289	-1.08931	-1.46776	4.20101	TRUE	0.355476	1	dipeptidyl peptidase 2, putative
PFIT_1404500	37.523	5.12742	4.63361	9.38025	14.1661	5.77289	13.5878	7.20365	8.85478	2.88041	0	4.54266	3.26409	1.51661	2.44076	3.8219	-0.792996	-1.64012	2.47637	TRUE	0.355526	1	selenoprotein (Sel1)
PFIT_1440300	740.07	712.712	849.434	770.004	768.055	719.446	652.214	779.796	717.152	842.52	936.539	947.903	972.698	844.752	908.883	9.58533	-0.0935191	0.335788	0.444116	TRUE	0.355565	1	DEAD/DEAH box helicase, putative
PFIT_1204500	75.0461	14.5277	29.6551	78.1688	49.3494	4.32967	0	3.60183	2.64383	13.4419	0	9.84244	13.0564	1.51661	7.57147	5.62702	-3.8089	1.19346	6.28494	TRUE	0.355935	1	probable protein, unknown function
PFIT_0222000	11.5456	30.7645	10.9353	10.3676	15.9033	145.044	13.5878	1.80091	53.4775	11.5216	4.0368	36.3413	34.2729	22.7492	21.7844	3.98508	1.80051	-1.32779	5.3104	TRUE	0.356503	1	Pfmc-2TM Maurer's cleft two transmembrane protein
PFIT_1310000	586.514	571.708	767.697	729.027	663.736	951.805	951.145	979.697	960.882	806.995	880.023	681.4	626.705	832.619	765.549	9.37514	0.533517	-0.329532	1.29762	TRUE	0.356665	1	conserved Plasmodium protein, unknown function
PFIT_1226000	1392.97	721.258	1312.79	1615.54	1260.64	867.377	1046.26	1048.13	987.256	835.8	662.036	880.52	969.434	586.928	786.944	10.3006	-0.356848	-0.32191	4.87987	TRUE	0.357541	1	cof-like hydrolase, had-superfamily, subfamily iib
PFIT_0918900	344.635	283.718	436.301	461.772	381.606	471.212	502.748	520.464	498.141	449.824	464.233	365.684	305.192	354.887	387.964	8.57744	0.381849	-0.361273	2.00672	TRUE	0.357566	1	dihydrouridine synthase, putative
PFIT_1236700	124.692	183.733	92.8576	69.9405	117.806	150.817	122.29	122.462	131.856	167.544	242.208	200.634	184.421	133.462	185.654	6.87445	0.181918	0.474623	3.39939	TRUE	0.357661	1	ubiquitin-activating enzyme, putative
PFIT_1319400	56.5732	15.3823	22.612	25.8368	30.1011	31.7509	54.3512	21.611	35.9043	24.9636	8.07361	13.628	11.4243	30.3322	17.6843	4.91137	0.169685	-0.908916	2.94808	TRUE	0.358072	1	TBC domain protein, putative
PFIT_1017700	854.948	139.295	83.2197	144.818	305.57	12.2674	0	16.2082	9.49187	50.4072	24.2208	32.5558	45.6972	37.9153	38.1593	8.25523	-4.87625	1.87763	2.12754	TRUE	0.358274	1	serine/threonine protein phosphatase, putative
PFIT_0812800	799.529	433.267	942.847	1050.92	806.64	366.578	461.985	522.265	450.276	699.46	597.447	540.577	546.735	471.666	571.177	9.65698	-0.846519	0.347706	4.72687	TRUE	0.358919	1	JmjC domain containing protein
PFIT_1416800	166.833	170.914	191.646	146.299	168.923	231.637	244.58	216.11	230.776	204.029	189.73	173.378	161.572	122.845	170.311	7.40016	0.443841	-0.432278	0.972791	TRUE	0.359258	1	small subunit rRNA dimethylase, putative
PFIT_1200700	124.115	641.783	149.573	147.616	265.771	492.86	81.5267	32.4164	202.268	228.513	242.208	445.938	497.774	292.706	341.428	8.0521	-0.356707	0.720938	11.7102	TRUE	0.35933	1	Plasmodium exported protein (PHISTb), unknown function
PFIT_1117400	129.31	36.7465	47.6335	53.3193	66.7524	150.095	95.1145	59.4301	101.547	45.1265	76.6993	86.3106	114.243	24.2658	69.3291	6.05953	0.622476	-0.57271	7.96855	TRUE	0.359364	1	oligosaccharyl transferase STT3 subunit, putative
PFIT_0617500	16.741	2.56371	7.22843	4.27871	7.70298	33.1941	0	5.40274	12.8656	9.60137	4.0368	3.02844	3.26409	4.54983	4.89611	2.94485	0.886595	-1.51452	2.87384	TRUE	0.360419	1	rhomboid protease ROM10
PFIT_0706500	103.91	55.5471	101.939	137.577	99.7434	132.776	149.466	147.675	143.306	95.5337	100.92	115.081	112.611	78.8638	100.602	6.64417	0.512366	-0.503622	1.91379	TRUE	0.36046	1	conserved Plasmodium protein, unknown function
PFIT_0916700	43.2958	13.6731	55.6033	49.8635	40.6089	32.4725	27.1756	50.4256	36.6912	25.4436	12.1104	31.7987	26.1127	9.09967	20.913	5.34923	-0.113161	-0.82148	3.1182	TRUE	0.36092	1	methyltransferase, putative
PFIT_0521500	221.097	243.553	356.603	440.543	315.449	153.703	149.466	212.508	171.892	311.084	234.135	181.707	215.43	215.359	231.543	8.30319	-0.86082	0.414095	3.30219	TRUE	0.361185	1	conserved Plasmodium protein, unknown function, putative
PFIT_0914700	176.647	68.3657	153.836	169.338	142.047	131.333	149.466	133.268	138.022	104.175	80.7361	111.295	97.9227	90.9967	97.0251	7.1529	-0.0560375	-0.489791	2.37726	TRUE	0.361483	1	zinc binding protein, putative
PFIT_0601500	812.807	982.756	1082.41	1262.06	1035.01	748.311	815.267	842.828	802.135	1033.11	1065.72	789.666	765.429	1372.53	1005.29	10.0158	-0.369485	0.326396	3.12233	TRUE	0.361507	1	conserved Plasmodium protein, unknown function
PFIT_1100200	17.3183	76.9114	52.4525	41.306	46.9971	59.8937	122.29	73.8375	85.3404	66.7295	44.4049	38.6126	29.3768	81.897	52.2042	5.55116	0.79981	-0.638567	4.73119	TRUE	0.361883	1	rifin (RIF)
PFIT_1207800	29.4412	5.982	36.1422	61.7122	33.3194	23.0916	27.1756	23.4119	24.5597	11.5216	8.07361	18.9278	13.0564	9.09967	12.1358	5.06549	-0.467836	-0.971605	2.88237	TRUE	0.36202	1	cysteine repeat modular protein 3
PFIT_1326100	113.146	82.0388	89.5214	128.197	103.226	95.2527	27.1756	54.0274	58.8186	119.057	64.5889	123.409	110.979	48.5316	93.3131	6.69087	-0.694365	0.559739	4.12552	TRUE	0.362081	1	conserved Plasmodium membrane protein, unknown function
PFIT_1365500	127.578	29.91	45.9654	43.6099	61.7659	62.0586	27.1756	63.032	50.7554	59.0484	32.2944	19.6849	9.79227	43.9817	32.9603	5.94774	-0.205331	-0.688384	6.56909	TRUE	0.3622	1	nucleoside diphosphate kinase
PFIT_1009500	193.965	82.0388	220.375	396.604	223.246	85.1501	54.3512	133.268	90.923	73.4505	24.2208	59.8117	66.9138	77.3472	60.3488	7.80447	-1.25149	-0.619965	5.25645	TRUE	0.363027	1	ribosomal protein L43, mitochondrial, putative
PFIT_1324300	1414.33	1655.3	1685.34	1522.73	1569.42	1876.91	2051.76	2323.18	2083.95	1735.45	1598.57	1531.63	1516.17	2059.56	1688.28	10.616	0.40923	-0.303745	1.07934	TRUE	0.363054	1	phosphoribosylpyrophosphate synthetase
PFIT_0527000	110.26	207.661	126.22	110.917	138.764	111.85	67.9389	93.6475	91.1454	96.0137	113.031	187.006	153.412	115.262	132.945	7.11371	-0.554149	0.498233	2.79512	TRUE	0.363314	1	G10 protein, putative
PFIT_0511200	4.61822	6.83657	5.56033	3.62045	5.15889	11.5458	13.5878	25.2128	16.7821	4.32062	16.1472	2.27133	6.52818	3.03322	6.46011	2.36149	1.7255	-1.47829	1.2605	TRUE	0.363799	1	conserved Plasmodium protein, unknown function
PFIT_1419900	715.824	746.04	864.447	1120.04	861.587	500.077	679.389	722.166	633.877	1033.59	783.14	643.544	688.723	823.52	794.503	9.75145	-0.449994	0.33315	2.98087	TRUE	0.36386	1	DEAD/DEAH box ATP-dependent RNA helicase, putative
PFIT_1307400	6346.01	5982	8061.74	7287.8	6919.39	7884.32	8030.38	8273.4	8062.7	6598.06	7653.78	6231.02	6632.63	5878.38	6598.78	12.7565	0.220564	-0.28929	1.02888	TRUE	0.363914	1	carbamoyl phosphate synthetase
PFIT_0625400	9.81372	7.69114	16.4957	9.70938	10.9275	7.21611	40.7634	27.0137	24.9977	10.0814	20.184	3.78555	6.52818	12.1329	10.5424	3.45541	1.08652	-1.19192	2.13281	TRUE	0.363996	1	conserved Plasmodium protein, unknown function
PFIT_1128700	426.031	463.177	451.87	451.075	448.038	378.124	285.344	302.553	322.007	470.947	314.871	480.765	474.925	348.821	418.066	8.80746	-0.462419	0.366686	1.44187	TRUE	0.364122	1	conserved Plasmodium protein, unknown function
PFIT_1306200	109.683	105.967	108.983	99.2332	105.966	144.322	149.466	151.277	148.355	89.2928	117.067	114.324	106.083	101.613	105.676	6.72725	0.484328	-0.491825	0.207135	TRUE	0.364169	1	PNAS-3 related protein, putative
PFIT_1462500	235.529	381.993	157.913	112.398	221.959	263.388	149.466	176.49	196.448	201.629	197.803	534.52	332.937	156.211	284.62	7.79101	-0.14834	0.514291	7.55935	TRUE	0.364197	1	40S ribosomal protein S28e, putative
PFIT_1145600	470.481	245.262	225.935	231.544	293.306	488.531	434.809	507.858	477.066	281.8	371.386	391.426	409.643	412.518	373.355	8.19509	0.709714	-0.361604	3.66872	TRUE	0.364818	1	Rab GTPase 6
PFIT_1248900	950.776	1109.23	1763.18	2137.05	1490.06	1163.24	1114.2	1021.12	1099.52	950.056	880.023	1561.16	1885.01	1553.01	1365.85	10.5419	-0.439594	0.314544	8.40611	TRUE	0.364893	1	conserved Plasmodium protein, unknown function
PFIT_0511100	1324.27	1893.73	907.076	785.473	1227.64	2156.17	3084.43	2425.83	2555.48	1343.71	1792.34	2069.94	2087.38	3043.84	2067.44	10.2605	1.05409	-0.300994	9.01127	TRUE	0.36507	1	translationally-controlled tumor protein homolog (TCTP)
PFIT_1435200	80.8189	51.2742	96.3791	73.3964	75.4671	126.282	95.1145	73.8375	98.4113	46.0866	72.6625	85.5535	81.6022	50.0482	67.1906	6.24047	0.389659	-0.564167	1.97426	TRUE	0.36545	1	CCR4-associated factor 16, putative
PFIT_0831600	75.6234	12.8186	8.52585	19.7479	29.1789	0.721611	0	1.80091	0.840842	8.16117	4.0368	1.51422	0	6.06644	3.95573	4.86547	-4.77791	1.91759	3.85163	TRUE	0.365503	1	conserved Plasmodium protein, unknown function
PFIT_1466100	27.132	1.70914	6.85775	7.89916	10.8995	6.4945	27.1756	14.4073	16.0258	9.60137	8.07361	2.27133	4.89613	3.03322	5.57513	3.44563	0.436817	-1.41754	2.83392	TRUE	0.365953	1	conserved Plasmodium protein, unknown function
PFIT_1364700	538.023	315.337	567.525	572.195	498.27	434.41	529.924	538.473	500.936	358.131	524.785	349.028	455.34	277.54	392.965	8.96199	0.00098377	-0.350298	3.73272	TRUE	0.366183	1	conserved Plasmodium membrane protein, unknown function
PFIT_0311100	185.883	167.496	148.646	153.54	163.891	215.04	163.053	111.657	163.25	123.378	141.288	319.501	331.305	189.576	221.01	7.35579	0.00102841	0.435719	5.48975	TRUE	0.366928	1	valine--tRNA ligase, putative
PFIT_0532300	1408.56	1102.4	1814.15	2024.49	1587.4	1354.46	1712.06	1671.25	1579.26	1430.6	1299.85	1228.79	1129.37	1286.09	1274.94	10.633	-0.0112385	-0.305416	2.69328	TRUE	0.367003	1	beta adaptin protein, putative
PFIT_1300500	27.7093	72.6385	24.6508	18.1022	35.7752	92.3662	67.9389	57.6292	72.6448	91.6931	117.067	95.396	102.819	145.595	110.514	5.14262	1.05707	0.58515	4.29917	TRUE	0.367083	1	Plasmodium exported protein (PHISTa-like), unknown function, pseudogene
PFIT_1027100.1	64.0778	14.5277	9.63791	12.0133	25.0642	8.65933	13.5878	10.8055	11.0175	5.76082	0	5.29978	4.89613	4.54983	4.10131	4.64428	-1.24198	-1.27509	3.13908	TRUE	0.367136	1	centrin-3
PFIT_1327800	282.289	332.428	182.935	309.219	276.718	642.234	163.053	221.512	342.267	300.523	383.496	586.004	683.827	417.068	474.184	8.11132	0.352528	0.426135	8.53406	TRUE	0.367367	1	alpha/beta-hydrolase, putative
PFIT_0535100	263.239	70.9294	31.5086	54.4713	105.037	9.38095	0	5.40274	4.9279	19.6828	4.0368	19.6849	32.6409	7.58305	16.7257	6.7141	-4.14398	1.51006	3.13805	TRUE	0.36749	1	formin 1
PFIT_1249700	32.9048	5.12742	4.81896	5.10154	11.9882	8.65933	0	3.60183	4.08705	1.44021	0	3.02844	0	1.51661	1.19705	3.58073	-1.31627	-1.84799	3.0281	TRUE	0.367575	1	cutA, putative
PFIT_0213600	62.9232	86.3117	103.793	89.0301	85.5145	69.9963	135.878	138.67	114.848	92.6533	104.957	54.512	57.1216	80.3804	77.9248	6.4195	0.392954	-0.538029	2.37973	TRUE	0.367666	1	mitochondrial ribosomal protein L13 precursor, putative
PFIT_1248300	254.002	174.332	300.073	275.154	250.89	336.271	380.458	327.766	348.165	257.317	278.54	262.717	266.023	263.89	265.697	7.97276	0.46219	-0.382388	1.11822	TRUE	0.368091	1	methyltransferase, putative
PFIT_1437300	241.879	234.152	257.073	236.481	242.396	229.472	258.168	198.1	228.58	330.287	395.607	289.216	300.296	180.477	299.177	7.92144	-0.100878	0.400203	2.11494	TRUE	0.368228	1	conserved Plasmodium membrane protein, unknown function
PFIT_0608700	148.36	12.8186	40.4051	46.7367	62.0802	7.93772	40.7634	19.81	22.837	18.7227	8.07361	4.54266	6.52818	7.58305	9.09004	5.95597	-1.58249	-1.1667	3.8539	TRUE	0.368729	1	zinc finger protein, putative
PFIT_1216900	831.28	1046.85	1225.87	1473.19	1144.3	715.117	869.618	999.507	861.414	1248.18	1093.97	1000.9	1064.09	958.498	1073.13	10.1607	-0.411694	0.318735	2.52219	TRUE	0.369092	1	snoRNA-associated small subunit rRNA processing protein, putative
PFIT_0304400	11.5456	22.2188	7.96981	11.355	13.2723	69.2747	13.5878	9.00457	30.6223	16.3223	16.1472	15.1422	16.3204	18.1993	16.4263	3.72018	1.30543	-0.988147	2.60815	TRUE	0.369521	1	1-cys-glutaredoxin-like protein-1
PFIT_1237100	669.642	1014.38	678.361	760.788	780.792	526.055	896.794	777.995	733.614	448.384	544.969	553.448	613.649	732.523	578.595	9.60822	-0.10458	-0.327805	3.29208	TRUE	0.369829	1	conserved Plasmodium protein, unknown function
PFIT_0503600	54.8414	55.5471	20.9439	24.0266	38.8398	108.963	81.5267	37.8192	76.1031	26.4038	44.4049	61.326	58.7536	51.5648	48.4906	5.26988	0.977815	-0.649603	3.87777	TRUE	0.36998	1	protein kinase, putative
PFIT_1334800	87.7462	29.91	60.6076	63.687	60.4877	80.8204	108.702	109.856	99.7928	81.6117	72.6625	53.7549	60.3856	63.6977	66.4225	5.92132	0.704698	-0.573699	2.04453	TRUE	0.370006	1	conserved Plasmodium protein, unknown function
PFIT_0929100	91.7871	104.258	107.314	95.7773	99.7841	302.355	244.58	289.947	278.961	137.3	226.061	177.164	179.525	338.204	211.651	6.64076	1.49528	-0.415122	2.74312	TRUE	0.370187	1	guanylate kinase
PFIT_1202900	92.9417	42.7285	164.401	184.807	121.22	121.952	163.053	199.901	161.636	96.4938	52.4785	149.908	128.932	148.628	115.288	6.92824	0.40367	-0.469477	7.95821	TRUE	0.370542	1	signal recognition particle SRP14
PFIT_1456300	51.3777	23.928	71.3576	63.3579	52.5053	66.3882	40.7634	30.6155	45.9224	32.6447	36.3312	34.8271	29.3768	9.09967	28.4559	5.71915	-0.170205	-0.722984	3.40196	TRUE	0.371018	1	protein phosphatase, putative
PFIT_0317600	3094.78	2983.31	2363.7	1924.1	2591.47	4559.86	2907.79	3207.43	3558.36	2565.49	2385.75	3745.43	3512.16	2361.36	2914.04	11.3393	0.461076	-0.291028	4.75014	TRUE	0.371156	1	40S ribosomal protein S11, putative
PFIT_0319200	294.412	413.612	444.456	455.847	402.082	259.058	353.283	288.146	300.162	374.934	318.908	388.398	442.284	383.703	381.645	8.65191	-0.443906	0.370055	1.49928	TRUE	0.371567	1	endonuclease/exonuclease/phosphatase family protein, putative
PFIT_1341600	245.92	328.155	264.487	208.176	261.684	197	271.756	284.544	251.1	313.005	419.828	327.072	293.768	280.573	326.849	8.03034	-0.0710612	0.389154	1.8157	TRUE	0.371589	1	casein kinase II beta chain
PFIT_0803800	7113.21	5887.99	8638.16	9941.09	7895.12	5427.24	5774.81	6187.94	5796.66	6817.46	4844.17	8758.26	7221.8	7774.15	7083.16	12.9469	-0.445867	0.289605	3.77798	TRUE	0.371681	1	Plasmodium exported protein (PHISTc), unknown function
PFIT_1227900	30.5957	12.8186	10.3793	19.7479	18.3854	23.8132	13.5878	3.60183	13.6676	2.40034	0	12.8709	3.26409	9.09967	5.527	4.19979	-0.407747	-1.2595	3.90047	TRUE	0.372216	1	conserved Plasmodium protein, unknown function
PFIT_0723100	202.047	66.6565	106.388	361.222	184.078	7.21611	0	14.4073	7.20781	7.6811	12.1104	26.4989	22.8486	24.2658	18.681	7.52489	-4.41741	1.12195	3.51237	TRUE	0.372332	1	kinesin-like protein, putative
PFIT_1241400	658.096	725.531	640.921	640.49	666.26	622.75	584.275	657.333	621.453	812.756	964.796	738.183	749.108	656.693	784.307	9.37968	-0.0960346	0.329845	0.84154	TRUE	0.372666	1	conserved Plasmodium protein, unknown function
PFIT_0730100	519.55	299.954	553.253	660.732	508.372	216.483	271.756	322.364	270.201	506.472	298.724	336.157	350.89	239.625	346.373	8.99114	-0.916886	0.366609	5.03884	TRUE	0.373175	1	Plasmodium exported protein, unknown function
PFIT_1018600	280.557	38.4557	27.6163	52.1674	99.6991	2.88644	0	3.60183	2.16276	15.8423	4.0368	11.3567	11.4243	9.09967	10.3519	6.63917	-5.24064	1.98973	1.68849	TRUE	0.373473	1	conserved Plasmodium protein, unknown function
PFIT_1216000	226.293	152.114	260.965	255.077	223.612	249.677	312.519	297.151	286.449	328.367	339.092	151.422	127.299	141.045	217.445	7.80688	0.344734	-0.394597	6.61647	TRUE	0.373482	1	signal recognition particle SRP19
PFIT_0705200	26.5548	7.69114	15.1982	28.3053	19.4374	10.1026	0	16.2082	8.77026	4.80069	4.0368	3.02844	3.26409	4.54983	3.93597	4.28343	-0.961247	-1.34428	1.66223	TRUE	0.373793	1	conserved Plasmodium protein, unknown function
PFIT_1422400	89.478	97.4211	122.327	108.613	104.46	199.165	217.405	127.865	181.478	112.816	181.656	136.28	109.347	113.746	130.769	6.70835	0.774077	-0.461079	1.64957	TRUE	0.37388	1	DNA-directed RNA polymerase III subunit C, putative
PFIT_1422200	1837.47	3245.66	2510.12	2295.86	2472.28	2509.04	2187.63	2299.77	2332.15	2056.61	2212.17	3101.88	3688.42	3272.85	2866.39	11.2715	-0.0823514	0.296226	4.43454	TRUE	0.374039	1	40S ribosomal protein S25, putative
PFIT_0415100	120.074	26.4917	12.7888	19.9125	44.8167	7.93772	0	7.20365	5.04713	14.8821	16.1472	13.628	13.0564	19.7159	15.4859	5.48394	-2.86391	1.33043	2.83574	TRUE	0.374101	1	repressor of RNA polymerase III transcription MAF1, putative
PFIT_0531600	261.507	183.733	245.767	262.318	238.331	243.183	339.695	509.659	364.179	219.871	205.877	332.372	272.551	373.086	280.752	7.89796	0.613111	-0.374338	3.92118	TRUE	0.374322	1	conserved Plasmodium protein, unknown function
PFIT_0922500	18.4729	28.2008	28.1724	31.4321	26.5695	18.0403	54.3512	72.0365	48.1427	25.9237	40.368	14.3851	19.5845	37.9153	27.6353	4.73341	0.826251	-0.793247	2.62367	TRUE	0.374582	1	para-aminobenzoic acid synthetase
PFIT_1011700	307.112	56.4017	60.0516	178.06	150.406	2.88644	13.5878	3.60183	6.69202	23.5234	4.0368	12.1138	13.0564	10.6163	12.6693	7.23274	-4.92645	1.3919	2.9004	TRUE	0.374657	1	conserved Plasmodium protein, unknown function
PFIT_1359000	1965.05	1157.94	2266.39	2480.5	1967.47	1005.2	1413.13	1492.96	1303.76	1740.73	1788.3	1537.69	1556.97	1401.35	1605.01	10.9426	-0.598477	0.303808	4.37535	TRUE	0.374978	1	conserved Plasmodium membrane protein, unknown function
PFIT_0607800	73.3142	11.1094	13.3448	12.3424	27.5277	25.2564	13.5878	9.00457	15.9496	10.0814	8.07361	7.57111	9.79227	3.03322	7.71033	4.77989	-0.740363	-1.08704	3.37503	TRUE	0.375	1	conserved Plasmodium protein, unknown function
PFIT_1218400	6.35005	5.12742	3.15086	2.79762	4.35649	2.88644	13.5878	10.8055	9.09324	4.80069	0	3.78555	0	1.51661	2.02057	2.11701	0.992848	-1.97612	2.17292	TRUE	0.375443	1	conserved Plasmodium protein, unknown function
PFIT_0932200	4.61822	3.41828	3.3362	5.7598	4.28313	6.4945	27.1756	10.8055	14.8252	5.28076	12.1104	0	1.63204	4.54983	4.71461	2.10204	1.67246	-1.62623	3.24519	TRUE	0.376626	1	conserved Plasmodium protein, unknown function
PFIT_0933300	524.745	310.209	461.508	430.998	431.865	687.695	638.626	646.528	657.616	592.885	702.404	483.794	481.453	359.437	523.994	8.75513	0.608058	-0.332997	3.10762	TRUE	0.376758	1	conserved Plasmodium protein, unknown function
PFIT_0601000	710.629	890.463	886.132	910.543	849.442	608.318	543.512	720.365	624.065	781.072	750.846	919.132	824.182	650.626	785.172	9.7305	-0.436151	0.323243	1.22243	TRUE	0.377467	1	ATP-dependent RNA helicase, putative
PFIT_1332100	686.383	904.136	676.878	708.291	743.922	1026.85	951.145	961.688	979.895	870.364	762.956	831.308	830.711	649.109	788.89	9.53851	0.399592	-0.313704	1.00529	TRUE	0.377601	1	translation initiation factor 6, putative
PFIT_0715000	68.1187	44.4377	68.2068	52.4965	58.3149	121.952	40.7634	73.8375	78.851	49.4471	72.6625	45.4266	79.9702	30.3322	55.5677	5.86723	0.507291	-0.59149	2.89731	TRUE	0.377759	1	drug metabolite transporter, putative
PFIT_1020000	45.0276	69.2202	56.3447	39.9895	52.6455	52.6776	40.7634	52.2265	48.5558	70.09	88.8097	76.4682	93.0265	56.1146	76.9018	5.71547	-0.0806511	0.625562	0.917779	TRUE	0.377873	1	conserved Plasmodium protein, unknown function
PFIT_0810500	1914.83	2992.71	2471.57	2414.35	2448.36	2274.52	2568.09	2773.41	2538.67	2612.53	3225.41	3219.99	3422.4	3071.14	3110.29	11.2575	0.0518725	0.293224	1.65431	TRUE	0.377904	1	conserved Plasmodium protein, unknown function
PFIT_0317700	574.391	643.492	818.481	813.943	712.577	460.388	475.573	432.219	456.06	503.112	512.674	560.262	726.26	567.213	573.904	9.4775	-0.648076	0.335571	1.52344	TRUE	0.378203	1	CPSF (cleavage and polyadenylation specific factor), subunit A, putative
PFIT_1365200	42.7185	19.6551	17.9784	26.0014	26.5884	38.967	27.1756	16.2082	27.4503	13.4419	12.1104	12.1138	14.6884	19.7159	14.4141	4.73177	0.0576646	-0.937299	1.06332	TRUE	0.378408	1	conserved Plasmodium protein, unknown function
PFIT_0107800	10.391	23.928	12.4181	13.1653	14.9756	10.8242	27.1756	9.00457	15.6681	8.16117	0	5.29978	6.52818	7.58305	5.51443	3.90062	-0.0648466	-1.3085	2.17523	TRUE	0.378423	1	fatty acid elongation protein, GNS1/SUR4 family, putative
PFIT_0409600	3788.1	6268.28	4661.97	3632.3	4587.66	6647.48	7378.17	7626.87	7217.51	5859.72	9837.69	9463.88	9136.18	9679.01	8795.3	12.1634	0.653648	0.285271	4.08731	TRUE	0.378584	1	conserved Plasmodium protein, unknown function
PFIT_0826000	343.48	495.651	413.874	318.764	392.942	342.765	380.458	340.373	354.532	370.613	387.533	526.192	463.501	506.548	450.877	8.6173	-0.155151	0.355741	1.64284	TRUE	0.378647	1	RWD domain-containing protein, putative
PFIT_1017500	91.2098	69.2202	79.5128	70.9279	77.7177	70.7179	135.878	72.0365	92.8774	51.8474	24.2208	65.8686	73.442	78.8638	58.8485	6.28021	0.184735	-0.569024	2.73032	TRUE	0.378777	1	tRNA pseudouridine synthase, putative
PFIT_1352000	195.697	256.371	237.241	203.239	223.137	209.989	176.641	214.309	200.313	281.32	250.282	251.361	256.231	295.739	266.987	7.80128	-0.139182	0.399572	0.525051	TRUE	0.378802	1	vacuolar fusion protein MON1, putative
PFIT_0714200	322.698	412.758	547.137	616.957	474.888	359.362	339.695	340.373	346.477	440.223	339.092	470.166	463.501	497.448	442.086	8.8927	-0.453656	0.352049	2.47903	TRUE	0.379105	1	large ribosomal subunit assembling factor, putative
PFIT_0612700	214.17	150.404	67.0947	77.0168	127.171	165.971	54.3512	82.842	101.055	102.255	193.767	152.179	168.101	131.945	149.649	6.98572	-0.239464	0.47073	7.02888	TRUE	0.379105	1	syntaxin binding protein, putative
PFIT_1123700	851.484	681.948	909.856	1060.46	875.938	409.875	557.099	655.533	540.836	698.5	734.698	698.056	714.835	535.364	676.291	9.77527	-0.700684	0.326342	2.32901	TRUE	0.379682	1	calcium-dependent protein kinase 6
PFIT_0708200	547.259	877.644	768.624	672.416	716.486	539.044	665.802	660.935	621.927	660.094	900.207	804.052	829.079	690.058	776.698	9.48454	-0.209876	0.324863	1.83828	TRUE	0.379862	1	Cg2 protein
PFIT_0828900	49.6459	145.277	32.9913	45.5847	68.3747	98.1391	27.1756	21.611	48.9752	61.4488	68.6257	97.6673	97.9227	72.7973	79.6923	6.08582	-0.359431	0.592182	7.71369	TRUE	0.380005	1	conserved Plasmodium protein, unknown function
PFIT_1104500	507.427	352.938	497.65	447.948	451.491	650.893	706.565	633.922	663.793	582.803	549.005	459.566	448.812	592.995	526.636	8.81917	0.551302	-0.330125	1.23533	TRUE	0.38021	1	casein kinase II beta chain
PFIT_0410400	109.683	11.1094	13.9008	15.7983	37.6228	10.8242	0	0	3.60806	11.0416	12.1104	16.6564	17.9525	7.58305	13.0688	5.2322	-3.02939	1.507	4.84714	TRUE	0.380954	1	conserved Plasmodium protein, unknown function
PFIT_0519200	57.1505	51.2742	78.5861	71.0924	64.5258	50.5128	135.878	138.67	108.354	48.0069	72.6625	68.8971	44.0652	127.395	72.2054	6.01495	0.702365	-0.547649	4.29342	TRUE	0.381462	1	mitochondrial ribosomal protein L14 precursor, putative
PFIT_1336000	510.313	658.02	565.486	530.725	566.136	547.703	394.046	461.034	467.594	570.322	544.969	609.474	672.402	579.345	595.302	9.14464	-0.260865	0.33435	0.910507	TRUE	0.381639	1	nuclear movement protein, putative
PFIT_1474000	86.5916	173.478	113.06	93.1443	116.568	103.912	95.1145	81.0411	93.3559	155.062	153.399	131.737	127.299	89.48	131.396	6.86218	-0.31799	0.491907	2.08186	TRUE	0.381649	1	dihydroorotase, putative
PFIT_1366800	0	0.854571	0	0	0.213643	2.88644	0	7.20365	3.36337	0	0	0.757111	0	0	0.151422	-2.37352	4.19531	-4.32374	1.97938	TRUE	0.381737	1	secreted ookinete protein, putative
PFIT_1473000	210.129	196.551	292.844	281.901	245.356	161.641	135.878	183.693	160.404	246.275	169.546	237.733	233.382	191.093	215.606	7.94033	-0.592376	0.409636	1.43335	TRUE	0.381778	1	conserved Plasmodium protein, unknown function
PFIT_1020400	930.571	546.071	608.857	578.284	665.946	967.681	896.794	884.249	916.241	468.067	544.969	856.292	1029.82	787.121	737.254	9.37908	0.461845	-0.313776	5.27659	TRUE	0.381801	1	ADP-ribosylation factor
PFIT_1344000	191.079	188.86	191.832	201.758	193.382	356.476	298.931	403.405	352.937	228.993	254.319	256.661	297.032	338.204	275.042	7.59556	0.880872	-0.373304	0.845052	TRUE	0.382038	1	aspartate carbamoyltransferase
PFIT_1350500	4.04094	7.69114	16.681	11.355	9.94203	16.5971	54.3512	45.0228	38.657	16.8024	36.3312	7.57111	3.26409	34.8821	19.7702	3.32765	1.88352	-0.942227	4.96274	TRUE	0.382243	1	conserved Plasmodium membrane protein, unknown function
PFIT_0111200	54.8414	17.0914	77.2886	124.905	68.5317	11.5458	13.5878	30.6155	18.583	55.2079	28.2576	15.8993	29.3768	33.3654	32.4214	6.10452	-1.83648	0.761038	5.54911	TRUE	0.382721	1	Plasmodium exported protein (hyp11), unknown function
PFIT_1125800	472.79	763.132	691.706	644.111	642.935	1005.93	733.741	889.651	876.439	481.509	484.417	1003.93	879.672	691.575	708.22	9.32843	0.456144	-0.313972	5.27914	TRUE	0.38295	1	60S ribosomal protein L35, putative
PFIT_0913400	365.417	470.014	427.404	337.854	400.172	517.395	516.336	678.944	570.892	1149.28	637.815	508.021	543.471	759.822	719.683	8.64385	0.519306	0.330368	4.66933	TRUE	0.383391	1	conserved Plasmodium protein, unknown function
PFIT_0920600	137.392	16.2368	31.8792	98.7395	71.0619	4.32967	0	1.80091	2.04353	7.6811	4.0368	8.32822	8.16022	6.06644	6.85456	6.15157	-4.67102	1.32544	2.58239	TRUE	0.383492	1	ADP-ribosylation factor, putative
PFIT_1117600	11301.4	13065.5	11362.5	12375.8	12026.3	15049.9	12731.8	13865.2	13882.3	14822.1	16038.2	15099.1	13767.9	24566.1	16858.7	13.5539	0.207466	0.27983	2.83789	TRUE	0.383512	1	heat shock protein 101
PFIT_1402200	76.7779	241.844	96.7498	84.2577	124.907	342.044	95.1145	72.0365	169.732	166.104	197.803	367.956	386.795	162.277	256.187	6.96059	0.491528	0.550477	9.13242	TRUE	0.383599	1	aminopeptidase, putative
PFIT_1307700	27.7093	7.69114	8.71119	16.1275	15.0598	16.5971	0	7.20365	7.93357	4.80069	0	7.57111	3.26409	0	3.12718	3.9126	-0.725517	-1.42779	4.44501	TRUE	0.383604	1	conserved Plasmodium protein, unknown function
PFIT_1415800	540.909	486.251	537.87	661.226	556.564	712.23	856.031	740.175	769.479	662.015	577.263	664.743	479.821	680.958	612.96	9.12094	0.460003	-0.320065	1.26346	TRUE	0.383981	1	small nuclear ribonucleoprotein-associated protein B, putative
PFIT_0535600	256.311	763.132	329.357	318.27	416.768	199.165	230.992	270.137	233.431	357.171	318.908	283.159	365.578	224.458	309.855	8.70114	-0.835053	0.409379	5.33209	TRUE	0.384037	1	conserved Plasmodium protein, unknown function
PFIT_1119900	92.3644	208.515	191.275	166.047	164.551	158.033	108.702	176.49	147.742	224.672	270.466	187.763	177.893	162.277	204.614	7.36233	-0.116443	0.425817	3.15462	TRUE	0.384079	1	tRNA m(1)G methyltransferase, putative
PFIT_1241600	50.2231	14.5277	15.5689	26.6597	26.7449	10.8242	0	7.20365	6.00927	10.5615	24.2208	16.6564	22.8486	7.58305	16.3741	4.74071	-1.83946	1.11011	2.63393	TRUE	0.384322	1	RNA binding protein, putative
PFIT_0206200.1	88.9007	16.2368	31.6939	87.8782	56.1774	7.93772	0	7.20365	5.04713	17.7625	8.07361	12.8709	13.0564	10.6163	12.4759	5.81395	-3.11569	0.972887	3.40932	TRUE	0.384395	1	merozoite surface protein 5
PFIT_1211300	661.56	158.096	117.694	131.653	267.251	85.8717	135.878	129.666	117.138	92.1732	64.5889	43.9124	45.6972	50.0482	59.284	8.06167	-1.19708	-0.974204	2.48261	TRUE	0.384604	1	DNA replication licensing factor MCM5, putative (MCM5)
PFIT_0510500	431.226	534.961	376.991	335.55	419.682	417.091	380.458	295.35	364.3	461.346	569.189	401.269	440.652	447.4	463.971	8.71187	-0.20558	0.348584	1.86777	TRUE	0.384628	1	topoisomerase I
PFIT_0534300	327.894	178.605	269.306	336.043	277.962	131.333	122.29	192.698	148.774	251.076	209.914	177.164	148.516	216.875	200.709	8.12001	-0.878105	0.407834	2.8337	TRUE	0.384685	1	SNARE protein, putative
PFIT_0513600	18.4729	8.54571	27.8017	22.2164	19.2592	47.6263	67.9389	25.2128	46.926	32.1646	52.4785	17.4135	17.9525	10.6163	26.1251	4.27728	1.21372	-0.816886	3.41701	TRUE	0.385037	1	mitochondrial import inner membrane translocase subunit TIM16, putative (PAM16)
PFIT_1232700	17.3183	41.874	24.0948	22.7101	26.4993	111.128	67.9389	30.6155	69.8942	44.6464	68.6257	37.8555	34.2729	39.4319	44.9665	4.72112	1.41883	-0.665451	2.93126	TRUE	0.38517	1	nucleotidyltransferase, putative
PFIT_0832100	36.3685	120.494	40.9611	29.2927	56.7792	202.051	54.3512	115.258	123.887	78.2512	96.8833	117.352	93.0265	72.7973	91.6621	5.81423	1.21139	-0.508103	7.0837	TRUE	0.385201	1	prohibitin, putative
PFIT_1106400	5425.83	5905.94	5445.42	5751.58	5632.19	7613	8234.2	8885.71	8244.3	5992.22	7573.05	6106.86	6183.82	8171.5	6805.49	12.4595	0.54967	-0.276873	1.08311	TRUE	0.385267	1	translocon component PTEX88
PFIT_1329500	51.955	19.6551	19.0905	15.3046	26.5013	42.5751	40.7634	46.8238	43.3874	27.3639	28.2576	18.9278	27.7448	24.2658	25.312	4.72378	0.723609	-0.791516	1.59042	TRUE	0.385946	1	conserved Plasmodium protein, unknown function
PFIT_1444500	178.956	203.388	222.228	181.022	196.399	282.872	298.931	313.359	298.387	231.393	343.128	197.606	205.638	172.894	230.132	7.61775	0.602555	-0.383208	1.85922	TRUE	0.386303	1	U6 snRNA-associated Sm-like protein LSm5, putative
PFIT_1234200	173.761	169.205	171.444	164.895	169.826	107.52	135.878	127.865	123.754	131.539	129.178	191.549	208.902	168.344	165.902	7.40784	-0.475298	0.44482	0.991337	TRUE	0.386568	1	conserved Plasmodium protein, unknown function
PFIT_1363500	257.466	224.752	339.366	308.067	282.413	289.366	339.695	340.373	323.144	289.481	331.018	216.534	243.175	169.86	250.014	8.14307	0.186952	-0.369248	2.35153	TRUE	0.386734	1	exosome complex exonuclease, putative
PFIT_0305400	2323.54	2679.08	2681.56	3051.54	2683.93	2727.69	2309.92	2029.63	2355.75	1893.39	2288.87	3218.48	3645.99	3338.06	2876.96	11.3902	-0.187413	0.287752	3.91628	TRUE	0.387276	1	conserved Plasmodium protein, unknown function
PFIT_0834400	1332.93	1077.61	1639.19	1825.04	1468.69	1324.88	1915.88	1863.95	1701.57	1376.84	1396.73	1162.92	1214.24	1777.47	1385.64	10.5208	0.207217	-0.291997	3.43869	TRUE	0.38762	1	Plasmodium exported protein (PHIST), unknown function
PFIT_1366600	111.992	84.6025	200.357	223.316	155.067	217.927	176.641	216.11	203.559	168.984	230.098	125.68	115.875	134.978	155.123	7.28161	0.403316	-0.418142	4.69347	TRUE	0.387752	1	ribosome biogenesis protein MRT4, putative
PFIT_0509800	877.462	852.862	960.826	1114.28	951.356	613.369	815.267	853.633	760.757	1032.63	1138.38	857.806	889.464	787.121	941.08	9.8942	-0.328513	0.311178	1.74643	TRUE	0.387862	1	phosphatidylinositol 4-kinase
PFIT_0214000	340.016	93.1482	136.228	419.643	247.259	11.5458	0	25.2128	12.2529	61.4488	4.0368	19.6849	31.0088	18.1993	26.8757	7.95034	-4.1106	0.942852	6.55625	TRUE	0.388132	1	serine/threonine protein kinase, putative
PFIT_1414200	0.577278	3.41828	1.85344	2.46849	2.07937	0	0	0	0	0.960137	4.0368	0.757111	0	0	1.15081	1.05459	-31.8497	30.9004	0.891212	TRUE	0.388533	1	conserved Plasmodium protein, unknown function
PFIT_0819400	4.04094	1.70914	2.40948	3.45588	2.90386	0.721611	0	0	0.240537	0	0	0	0	0	0	1.53884	-3.1431	-31.6421	0.269678	TRUE	0.388634	1	small heat shock protein HSP20, putative (HSP20)
PFIT_1359100	8.65916	3.41828	1.48276	1.64566	3.80147	1.44322	0	0	0.481074	2.40034	8.07361	4.54266	4.89613	3.03322	4.58919	1.91898	-2.44089	2.69507	1.13538	TRUE	0.389035	1	conserved Plasmodium protein, unknown function
PFIT_1116200	2229.45	2368.87	1855.85	1824.38	2069.64	1718.16	2241.99	2332.18	2097.44	2665.34	2615.85	2148.68	1912.76	3450.29	2558.58	11.0149	0.0171965	0.288881	3.1747	TRUE	0.389058	1	cysteine proteinase falcipain 3
PFIT_0826200	1024.67	1494.64	1108.55	1130.24	1189.52	1311.17	1154.96	999.507	1155.21	1220.33	1061.68	1533.15	1707.12	1580.31	1420.52	10.2158	-0.0412775	0.298653	2.60577	TRUE	0.390462	1	histone acetyltransferase GCN5
PFIT_0705500	9.23644	4.27285	9.08188	8.06373	7.66372	20.2051	40.7634	7.20365	22.724	10.0814	4.0368	14.3851	11.4243	4.54983	8.8955	2.94405	1.45369	-1.21257	1.57812	TRUE	0.390464	1	conserved Plasmodium protein, unknown function
PFIT_1322600	1941.96	2144.12	2580.18	2225.59	2222.96	3245.09	2554.5	2701.37	2833.65	2237.6	2062.81	2832.35	2661.86	1873.01	2333.53	11.1184	0.352285	-0.281881	1.97499	TRUE	0.390629	1	60S ribosomal protein L23a, putative
PFIT_1364800	240.725	170.06	278.387	289.142	244.578	241.018	258.168	279.142	259.443	184.826	238.171	201.391	190.949	181.993	199.466	7.936	0.0829064	-0.383232	1.29325	TRUE	0.391119	1	conserved Plasmodium protein, unknown function
PFIT_1344200	40.4094	26.4917	60.0516	45.5847	43.1344	56.2857	108.702	57.6292	74.2057	37.9254	48.4417	31.7987	45.6972	65.2143	45.8154	5.43603	0.707148	-0.632987	1.92858	TRUE	0.391201	1	conserved Plasmodium protein, unknown function
PFIT_0835500	53.1095	155.532	51.1551	41.9643	75.4402	888.303	13.5878	37.8192	313.237	55.688	68.6257	227.133	172.997	74.3139	119.752	6.2361	2.06306	-1.39416	4.37576	TRUE	0.391351	1	rifin (RIF)
PFIT_bin05500	4.61822	10.2548	5.74568	3.12675	5.93637	44.0183	13.5878	3.60183	20.4026	6.72096	0	18.1707	13.0564	6.06644	8.80288	2.55611	1.85016	-1.22384	4.17942	TRUE	0.391518	1	Plasmodium exported protein (hyp15), unknown function
PFIT_1308100	1225.56	1999.7	1751.32	1403.25	1594.96	1728.26	2024.58	2008.02	1920.29	2132.95	2975.12	2233.48	2079.22	2303.73	2344.9	10.6391	0.266168	0.289051	2.46891	TRUE	0.391896	1	mRNA-decapping enzyme 2, putative
PFIT_1208300	50.2231	35.892	21.6853	13.9881	30.4471	64.2234	122.29	55.8283	80.7806	44.6464	72.6625	32.5558	55.4895	45.4983	50.1705	4.91808	1.34676	-0.633863	3.41877	TRUE	0.391899	1	conserved Plasmodium protein, unknown function
PFIT_1116800	2246.19	656.31	159.396	373.4	858.823	25.2564	27.1756	39.6201	30.684	196.348	16.1472	86.3106	96.2906	72.7973	93.5788	9.74614	-4.80094	1.60645	2.34233	TRUE	0.392052	1	rhoptry neck protein 4
PFIT_0723900	988.876	1031.47	1857.89	5293.42	2292.92	3551.77	1222.9	1046.33	1940.33	1154.57	1130.31	4117.93	7174.47	2870.94	3289.64	11.1631	-0.2391	0.759838	8.13104	TRUE	0.392113	1	18S ribosomal RNA
PFIT_1354400	282.866	146.986	383.663	368.298	295.453	216.483	244.58	302.553	254.539	246.755	173.583	194.577	228.486	134.978	195.676	8.20942	-0.215351	-0.377274	4.74437	TRUE	0.392162	1	histone-lysine N-methyltransferase, putative
PFIT_0704900	1730.1	1177.6	2097.17	2097.39	1775.57	1277.25	1345.19	1397.51	1339.98	1953.4	2272.72	1394.6	1535.75	1058.59	1643.01	10.7945	-0.406877	0.292973	5.47511	TRUE	0.392202	1	conserved Plasmodium protein, unknown function
PFIT_0923900.2	85.4371	21.3643	21.8706	41.7997	42.6179	12.2674	40.7634	19.81	24.2803	22.5632	12.1104	8.32822	8.16022	6.06644	11.4457	5.41273	-0.973949	-0.900872	3.60248	TRUE	0.392256	1	thioredoxin reductase
PFIT_1211700	54.2641	55.5471	52.2671	39.9895	50.517	62.0586	81.5267	104.453	82.6794	43.6862	80.7361	48.4551	50.5934	54.598	55.6138	5.65689	0.710153	-0.586948	1.05512	TRUE	0.392451	1	peripheral plastid protein 1, putative (PPP1)
PFIT_0216000	1156.29	853.716	1176.38	1584.44	1192.71	777.175	923.97	1049.93	917.026	1228.02	1102.05	1082.67	1085.31	1148.07	1129.22	10.2206	-0.381031	0.301825	2.31086	TRUE	0.392455	1	MtN3-like protein
PFIT_1461500	162.792	341.828	347.521	400.06	313.05	427.194	407.634	315.16	383.329	334.128	415.791	296.03	272.551	183.51	300.402	8.2913	0.286769	-0.352461	5.54729	TRUE	0.392529	1	ribosomal protein L29, putative
PFIT_0725400	3001.84	3229.42	3938.94	4246.79	3604.25	2511.21	2989.31	3497.37	2999.3	3543.39	4065.06	3371.41	3497.47	3753.61	3646.19	11.8156	-0.265455	0.281693	1.63685	TRUE	0.392887	1	ubiquitin carboxyl-terminal hydrolase, putative
PFIT_0727800	357.912	374.302	464.288	502.749	424.813	272.769	326.107	307.956	302.277	425.341	351.202	404.297	367.21	363.987	382.407	8.73157	-0.501849	0.351185	0.875883	TRUE	0.39326	1	RNA binding protein, putative
PFIT_0925100	4.61822	4.27285	2.03879	2.13936	3.2673	0	0	0	0	1.44021	0	0.757111	0	1.51661	0.742786	1.70493	-32.5	30.445	0.61377	TRUE	0.393486	1	conserved Plasmodium protein, unknown function
PFIT_1225000	241.879	147.841	308.043	370.109	266.968	186.897	176.641	223.313	195.617	283.721	217.987	252.118	262.759	268.44	257.005	8.06332	-0.439265	0.384615	3.02781	TRUE	0.393618	1	conserved Plasmodium protein, unknown function
PFIT_0701200	1608.3	1424.57	2525.87	2875.46	2108.55	984.999	1712.06	1754.09	1483.72	3138.69	1138.38	1619.46	1558.6	1860.88	1863.2	11.0424	-0.512539	0.335509	8.3487	TRUE	0.393727	1	sporozoite threonine and asparagine-rich protein (STARP)
PFIT_0417200	573.237	126.476	215.741	662.707	394.54	31.0293	0	45.0228	25.3507	81.6117	24.2208	46.9409	57.1216	53.0814	52.5953	8.62432	-3.80523	0.9082	5.23306	TRUE	0.393819	1	regulator of chromosome condensation, putative
PFIT_0935200	662.137	696.475	535.646	478.064	593.08	591	679.389	606.908	625.766	679.777	799.287	889.605	703.411	809.87	776.39	9.21122	0.0719521	0.317213	1.29296	TRUE	0.393888	1	UBX domain, putative
PFIT_1422600	323.275	485.396	323.426	266.268	349.591	415.648	394.046	428.617	412.77	424.381	415.791	657.929	597.328	517.164	522.519	8.44769	0.245566	0.338068	2.7633	TRUE	0.394292	1	conserved Plasmodium protein, unknown function
PFIT_0619600	64.6551	10.2548	12.6034	15.3046	25.7045	8.65933	0	7.20365	5.28766	20.643	28.2576	10.5996	3.26409	10.6163	14.6761	4.68162	-1.96558	1.13253	4.46116	TRUE	0.394322	1	DnaJ protein, putative
PFIT_0100800	36.3685	7.69114	7.78447	15.1401	16.746	5.77289	0	1.80091	2.5246	10.5615	4.0368	16.6564	8.16022	4.54983	8.79296	4.0646	-2.34099	1.44547	2.21981	TRUE	0.39452	1	Plasmodium exported protein, unknown function
PFIT_0834950	0.577278	0	1.29741	2.46849	1.08579	1.44322	13.5878	0	5.01034	240.514	4.0368	0	1.63204	1.51661	49.54	0.145498	1.97902	3.50923	4.51264	TRUE	0.394833	1	Plasmodium exported protein, unknown function, pseudogene
PFIT_1446900	838.207	899.863	1094.09	1168.09	1000.06	1259.21	1182.14	1554.19	1331.85	904.929	871.95	1268.16	1148.96	1251.2	1089.04	9.96633	0.416882	-0.293294	2.24238	TRUE	0.394889	1	conserved Plasmodium protein, unknown function
PFIT_1400400	3.46367	21.3643	6.48706	6.91177	9.55669	59.1721	0	7.20365	22.1253	9.60137	8.07361	17.4135	13.0564	9.09967	11.4489	3.24162	1.37069	-1.0812	4.68315	TRUE	0.395972	1	rifin (RIF)
PFIT_1137900	117.765	18.8006	27.0603	52.3319	53.9894	2.16483	0	9.00457	3.72313	13.4419	4.0368	9.84244	14.6884	7.58305	9.91852	5.75444	-3.57794	1.16728	3.53363	TRUE	0.39617	1	conserved Plasmodium protein, unknown function
PFIT_0528300	721.02	559.744	1039.78	1172.7	873.311	280.707	394.046	428.617	367.79	674.496	379.46	398.997	411.275	418.585	456.563	9.77142	-1.25907	0.3265	5.46711	TRUE	0.396262	1	conserved Plasmodium protein, unknown function
PFIT_0312100	138.547	76.0568	61.1637	60.2311	83.9995	63.5018	13.5878	48.6247	41.9047	51.8474	60.5521	73.4397	114.243	47.0149	69.4195	6.38995	-0.849451	0.576677	4.35607	TRUE	0.396465	1	TPR domain containing protein
PFIT_0216100.1	65.8096	29.0554	50.043	173.617	79.6313	4.32967	0	7.20365	3.84444	10.0814	0	14.3851	19.5845	9.09967	10.6301	6.31703	-4.06452	1.19898	4.72413	TRUE	0.396561	1	conserved Plasmodium protein, unknown function
PFIT_0921400	88.9007	90.5845	79.1421	78.9916	84.4047	110.407	149.466	108.055	122.642	74.4106	28.2576	112.052	76.7061	128.912	84.0677	6.39819	0.510015	-0.495895	3.75544	TRUE	0.396772	1	conserved Plasmodium protein, unknown function
PFIT_0318600	361.953	348.665	576.236	617.945	476.2	428.637	597.863	558.283	528.261	539.597	585.337	294.516	336.201	339.721	419.074	8.89705	0.136862	-0.32736	5.47202	TRUE	0.396922	1	cleavage and polyadenylation specifity factor, putative
PFIT_1336300	19.6274	40.1648	27.431	23.5329	27.689	116.901	13.5878	50.4256	60.3048	29.7643	44.4049	47.698	39.1691	45.4983	41.3069	4.78672	1.23753	-0.660287	3.39547	TRUE	0.396927	1	protein kinase 6
PFIT_0812000	530.518	659.729	468.365	420.63	519.811	723.054	584.275	587.098	631.476	747.947	980.944	732.126	736.052	753.756	790.165	9.02071	0.28793	0.315221	1.76221	TRUE	0.397004	1	asparagine-rich antigen Pfa55-14
PFIT_0603200	155.288	150.404	141.603	139.716	146.753	139.271	54.3512	127.865	107.162	135.859	108.994	158.993	171.365	194.126	153.867	7.1968	-0.369213	0.442664	2.25629	TRUE	0.397051	1	conserved Plasmodium protein, unknown function
PFIT_1125600	105.065	204.242	101.939	100.879	128.031	245.348	81.5267	156.679	161.185	276.039	230.098	190.792	184.421	244.174	225.105	6.99557	0.409638	0.409831	4.85581	TRUE	0.397108	1	GrpE protein homolog, mitochondrial, putative (MGE1)
PFIT_1341100	771.243	1119.49	751.572	642.3	821.151	993.659	1236.49	1039.13	1089.76	670.656	783.14	879.763	837.239	1240.59	882.277	9.68061	0.402852	-0.29829	3.75515	TRUE	0.397116	1	vacuolar ATP synthase subunit d, putative
PFIT_0513800	6.35005	1.70914	1.11207	1.64566	2.70423	3.60806	13.5878	3.60183	6.93256	4.32062	0	0	0	1.51661	1.16745	1.4286	1.23733	-2.30769	2.66103	TRUE	0.397153	1	secreted ookinete protein, putative
PFIT_1454300	10.9683	0.854571	1.6681	2.63305	4.031	0	0	0	0	1.44021	0	0	1.63204	0	0.61445	2.0099	-31.3623	28.7295	1.39382	TRUE	0.397174	1	dynactin subunit 4, putative
PFIT_1235900	255.734	152.114	99.9007	82.9412	147.672	79.3772	108.702	72.0365	86.7054	109.456	161.472	120.381	109.347	86.4468	117.42	7.20306	-0.815621	0.479084	4.28508	TRUE	0.397441	1	conserved Plasmodium protein, unknown function
PFIT_1451100	143.165	112.803	179.228	197.15	158.087	172.465	122.29	124.263	139.673	180.506	258.355	149.908	192.581	174.41	191.152	7.30722	-0.158413	0.421896	2.03803	TRUE	0.397644	1	conserved Plasmodium protein, unknown function
PFIT_0924700	176.07	31.6191	18.3491	25.014	62.763	6.4945	0	7.20365	4.56605	9.1213	20.184	12.1138	21.2166	15.1661	15.5604	5.97087	-3.53401	1.51225	2.39003	TRUE	0.398495	1	conserved Plasmodium protein, unknown function
PFIT_1305900	10.9683	3.41828	4.07758	2.79762	5.31544	0.721611	0	0	0.240537	2.40034	0	0.757111	3.26409	7.58305	2.80092	2.40809	-3.82385	2.92408	1.53722	TRUE	0.398961	1	conserved Plasmodium protein, unknown function
PFIT_0319800	31.7503	11.1094	60.4223	68.7885	43.0176	35.3589	40.7634	54.0274	43.3832	29.7643	52.4785	12.8709	21.2166	19.7159	27.2092	5.43539	0.00925496	-0.719016	4.6659	TRUE	0.399477	1	conserved Plasmodium protein, unknown function
PFIT_1018400	96.4053	325.591	273.939	248.001	235.984	162.363	176.641	261.132	200.045	334.608	250.282	157.479	225.222	345.787	262.676	7.88237	-0.226093	0.381572	7.51484	TRUE	0.399894	1	conserved Plasmodium protein, unknown function
PFIT_0423100	461.245	449.504	550.473	611.856	518.269	290.088	353.283	569.089	404.153	4079.14	331.018	342.971	342.729	374.603	1094.09	9.0176	-0.358249	1.43664	2.93519	TRUE	0.399962	1	Plasmodium exported protein (PHISTa), unknown function
PFIT_1415900	38.6776	68.3657	42.6292	34.5588	46.0578	166.692	40.7634	106.254	104.57	44.1663	68.6257	76.4682	104.451	90.9967	76.9415	5.51935	1.26887	-0.525257	4.00126	TRUE	0.400223	1	ATP-dependent protease, putative
PFIT_bin11100	19.6274	76.0568	48.1896	44.2682	47.0355	4.32967	0	0	1.44322	5.28076	0	6.05689	4.89613	7.58305	4.76337	5.55439	-4.39731	1.18283	4.80806	TRUE	0.400353	1	erythrocyte membrane protein 1, PfEMP1 (IT4_var30)
PFIT_1319700	75.6234	117.076	35.5861	38.3438	66.6574	111.85	40.7634	70.2356	74.2829	78.7313	84.7729	122.652	141.988	133.462	112.321	6.04847	0.252262	0.513228	5.34958	TRUE	0.40056	1	SNARE protein, putative
PFIT_1407000	78.5097	101.694	115.099	110.917	101.555	80.8204	95.1145	97.2493	91.0614	59.0484	60.5521	171.864	199.109	138.012	125.717	6.66735	-0.168908	0.483009	4.94363	TRUE	0.400997	1	RNA binding protein, putative
PFIT_1418100	8.65916	5.12742	5.18965	3.78501	5.69031	7.93772	27.1756	7.20365	14.1057	6.24089	8.07361	2.27133	3.26409	3.03322	4.57663	2.50492	1.17716	-1.52364	0.92199	TRUE	0.401003	1	conserved Plasmodium protein, unknown function
PFIT_1441100	888.43	758.859	777.891	546.359	742.885	1218.8	1154.96	1012.11	1128.63	836.76	1013.24	1028.91	791.542	928.166	919.724	9.53657	0.603136	-0.295319	1.74877	TRUE	0.40109	1	triosephosphate isomerase
PFIT_0307300	76.2006	15.3823	9.82326	12.0133	28.3549	33.9157	0	5.40274	13.1062	7.20103	4.0368	9.08533	8.16022	4.54983	6.60664	4.8226	-0.92044	-1.15038	4.41042	TRUE	0.401095	1	ATP-dependent Clp protease proteolytic subunit
PFIT_1110800	27.132	15.3823	15.1982	14.4818	18.0486	22.3699	27.1756	39.6201	29.7219	15.8423	12.1104	18.9278	16.3204	15.1661	15.6734	4.17175	0.729292	-0.919502	0.535311	TRUE	0.40176	1	conserved Plasmodium protein, unknown function
PFIT_1470300	87.1689	11.1094	17.0517	49.0406	41.0927	6.4945	13.5878	12.6064	10.8962	8.64124	0	4.54266	8.16022	1.51661	4.57215	5.3612	-2.00149	-1.05531	5.11075	TRUE	0.402078	1	shewanella-like protein phosphatase 1, putative (SHLP1)
PFIT_0205800	1545.95	1046.85	1533.54	1588.06	1428.6	1168.29	937.557	1408.31	1171.39	1349.47	1445.18	1580.85	1539.02	1286.09	1440.12	10.4807	-0.278171	0.28938	2.10086	TRUE	0.402328	1	conserved Plasmodium protein, unknown function
PFIT_0516200	88.3235	52.1288	40.7758	44.1036	56.3329	101.026	13.5878	81.0411	65.2182	39.3656	36.3312	57.5404	58.7536	42.4651	46.8912	5.81322	0.331784	-0.587205	3.89271	TRUE	0.402613	1	cation-transporting ATPase 1
PFIT_0612600	285.752	51.2742	66.9094	176.085	145.005	20.9267	13.5878	3.60183	12.7054	31.2045	32.2944	23.4704	19.5845	21.2326	25.5573	7.1801	-3.50145	0.992633	3.2358	TRUE	0.402992	1	conserved Plasmodium protein, unknown function
PFIT_1002500	69.2733	45.2923	74.6938	62.6996	62.9897	71.4395	108.702	93.6475	91.2631	70.09	88.8097	62.0831	48.9613	37.9153	61.5719	5.97941	0.502222	-0.547917	1.68448	TRUE	0.40337	1	conserved Plasmodium protein, unknown function
PFIT_1441000	250.538	152.114	145.681	122.272	167.651	372.351	258.168	316.961	315.827	256.837	399.644	227.133	235.014	130.429	249.811	7.38754	0.93361	-0.366436	5.67505	TRUE	0.403548	1	vesicle-associated membrane protein, putative
PFIT_1356000	53.1095	26.4917	26.1336	22.7101	32.1112	44.0183	95.1145	45.0228	61.3852	29.7643	24.2208	33.3129	45.6972	47.0149	36.002	5.00193	0.854053	-0.679578	2.05218	TRUE	0.403692	1	protein kinase 5
PFIT_0511900	1669.49	941.737	1028.66	880.592	1130.12	1586.82	1589.77	1844.14	1673.58	1650.96	1780.23	1162.16	1129.37	1166.27	1377.8	10.142	0.568104	-0.283205	4.65755	TRUE	0.404116	1	myo-inositol 1-phosphate synthase, putative
PFIT_0833700	62.346	106.821	38.737	34.0651	60.4924	100.304	95.1145	61.2311	85.5498	89.7728	80.7361	162.779	186.053	80.3804	119.944	5.90782	0.496355	0.507784	5.56388	TRUE	0.404196	1	surface-associated interspersed protein 8.2 (SURFIN 8.2) (SURF8.2)
PFIT_0928200	1.15456	6.83657	6.11637	4.44328	4.63769	2.16483	0	1.80091	1.32192	12.0017	4.0368	9.08533	3.26409	6.06644	6.89088	2.21303	-1.46997	2.06235	0.872602	TRUE	0.404381	1	conserved Plasmodium protein, unknown function
PFIT_0821900	882.08	886.19	988.998	978.344	933.903	581.619	1005.5	768.99	785.368	1057.59	884.06	879.006	928.633	1022.2	954.297	9.86733	-0.268552	0.300163	1.62995	TRUE	0.405319	1	conserved Plasmodium protein, unknown function
PFIT_1477700	6.92733	5.12742	4.07758	1.48109	4.40336	4.32967	0	10.8055	5.04505	70.09	0	9.84244	6.52818	7.58305	18.8087	2.12982	0.387344	1.73914	4.1943	TRUE	0.406198	1	Plasmodium exported protein, unknown function
PFIT_0934900	130.465	50.4197	25.7629	57.2689	65.979	81.5421	0	41.421	40.9877	23.0433	28.2576	41.6411	26.1127	30.3322	29.8774	6.04141	-0.501449	-0.635542	7.87418	TRUE	0.406239	1	transcription factor with AP2 domain(s), putative
PFIT_0533400	5.77278	15.3823	9.26722	9.05112	9.86835	12.989	27.1756	12.6064	17.5903	14.8821	0	7.57111	3.26409	7.58305	6.66008	3.29868	0.754082	-1.24387	2.62686	TRUE	0.406452	1	sugar transporter, putative
PFIT_1225300	641.355	752.877	933.395	1103.25	857.719	549.868	706.565	731.171	662.535	903.009	657.999	733.64	785.013	987.314	813.395	9.74505	-0.378905	0.303254	2.81326	TRUE	0.406705	1	conserved Plasmodium protein, unknown function
PFIT_1462100.2	20.782	0.854571	3.15086	2.13936	6.73169	5.77289	0	0	1.9243	0.480069	0	0	1.63204	0	0.422423	2.74884	-1.52937	-2.42865	3.29078	TRUE	0.406731	1	apicoplast ribosomal protein S10 precursor, putative
PFIT_1415300	3901.82	6125.56	4060.53	3565.65	4413.39	5974.22	4348.09	4111.49	4811.27	4068.58	3984.33	4993.9	4266.16	2695.02	4001.6	12.1075	0.126177	-0.267138	4.9107	TRUE	0.40675	1	60S ribosomal protein L10, putative
PFIT_1005800	2101.87	4740.3	3046.69	3173.49	3265.59	2301.94	2649.62	2735.59	2562.38	2919.78	1840.78	3784.04	3557.86	3372.94	3095.08	11.6729	-0.350643	0.274536	6.75661	TRUE	0.40729	1	DNA/RNA-binding protein Alba 3
PFIT_1341000	47.914	5.982	8.52585	12.1779	18.6499	1.44322	0	0	0.481074	4.32062	4.0368	2.27133	3.26409	0	2.77857	4.21978	-4.6009	1.84184	3.47501	TRUE	0.407575	1	conserved Plasmodium protein, unknown function
PFIT_1334000	481.449	280.299	556.775	622.717	485.31	318.231	611.45	547.478	492.386	616.888	213.951	389.912	345.993	359.437	385.236	8.92441	-0.00265265	-0.322591	8.35116	TRUE	0.408061	1	probable protein, unknown function
PFIT_0406500	360.798	204.242	199.431	496.001	315.118	145.765	40.7634	120.661	102.397	164.664	108.994	176.407	145.252	136.495	146.362	8.30084	-1.51044	0.411374	6.06141	TRUE	0.408928	1	AAA family ATPase, putative
PFIT_0916200	58.305	63.2382	61.7197	52.4965	58.9399	29.5861	13.5878	36.0183	26.3974	42.7261	60.5521	54.512	55.4895	15.1661	45.6892	5.8806	-1.04464	0.669414	2.46579	TRUE	0.40893	1	thioredoxin 3
PFIT_1033000	1124.54	1326.29	1405.1	1678.08	1383.5	1063.65	1385.95	1190.4	1213.34	1735.93	1441.14	1445.32	1294.21	1443.81	1472.08	10.4344	-0.196155	0.285876	1.56284	TRUE	0.409017	1	myb2 transcription factor, putative
PFIT_0924100	1787.83	1169.91	1846.96	2288.45	1773.29	850.78	1385.95	1410.12	1215.62	1684.08	1372.51	1341.6	1272.99	1691.02	1472.44	10.7927	-0.552475	0.284309	4.39002	TRUE	0.409109	1	patatin-like phospholipase, putative
PFIT_1216400	75.0461	219.625	259.297	252.444	201.603	226.586	176.641	133.268	178.832	180.506	230.098	84.0393	104.451	87.9634	137.411	7.65711	-0.168982	-0.401244	8.95807	TRUE	0.409578	1	perforin like protein 2
PFIT_1210500	17.8956	3.41828	7.22843	6.08894	8.65781	7.21611	0	5.40274	4.20628	2.88041	0	1.51422	1.63204	0	1.20534	3.11378	-0.847233	-1.8525	2.17499	TRUE	0.409692	1	GPI mannosyltransferase I
PFIT_1203800	17.8956	12.8186	12.9741	15.3046	14.7482	10.8242	0	5.40274	5.40897	30.2443	24.2208	5.29978	4.89613	12.1329	15.3588	3.88253	-1.14838	1.19852	2.59621	TRUE	0.409868	1	conserved Plasmodium protein, unknown function
PFIT_1432400	708.897	537.525	951.744	1148.67	836.709	480.593	489.16	695.153	554.969	951.016	791.214	610.231	595.696	498.965	689.424	9.70972	-0.585571	0.304974	5.79526	TRUE	0.410181	1	conserved Plasmodium protein, unknown function
PFIT_1452500	67.5415	25.6371	20.3879	18.5959	33.0406	41.1318	40.7634	48.6247	43.5066	35.5251	32.2944	18.1707	16.3204	30.3322	26.5286	5.04158	0.409877	-0.726959	2.56577	TRUE	0.410343	1	conserved Plasmodium protein, unknown function
PFIT_1109900	10.391	11.1094	16.4957	20.077	14.5183	14.4322	0	5.40274	6.61165	11.0416	28.2576	14.3851	19.5845	16.6827	17.9903	3.86465	-0.848685	1.13186	1.7895	TRUE	0.411018	1	conserved Plasmodium protein, unknown function
PFIT_1366400	544.373	344.392	565.115	663.036	529.229	623.472	638.626	686.148	649.415	675.457	657.999	392.183	394.955	508.065	525.732	9.04901	0.294775	-0.307704	4.03905	TRUE	0.411027	1	conserved Plasmodium protein, unknown function
PFIT_1415600	622.305	708.439	657.602	660.074	662.105	500.077	570.687	702.356	591.04	694.179	875.987	660.201	628.337	802.287	732.198	9.37081	-0.162424	0.305724	1.222	TRUE	0.411373	1	RNA guanylyltransferase
PFIT_1356300	61.1914	57.2562	41.1465	31.2675	47.7154	77.934	81.5267	55.8283	71.763	50.4072	32.2944	51.4835	45.6972	53.0814	46.5928	5.57202	0.575567	-0.593976	1.11568	TRUE	0.411386	1	glutamate--tRNA ligase, putative
PFIT_1210600	38.6776	19.6551	13.9008	21.5581	23.4479	5.05128	13.5878	3.60183	7.41363	11.5216	16.1472	10.5996	19.5845	10.6163	13.6938	4.54959	-1.97617	1.18954	1.13027	TRUE	0.411675	1	kinesin-like protein, putative
PFIT_1118700	240.725	181.169	144.383	137.577	175.964	98.8607	176.641	147.675	141.059	285.641	234.135	130.98	119.139	141.045	182.188	7.45738	-0.362801	0.412787	4.8258	TRUE	0.411875	1	conserved Plasmodium protein, unknown function
PFIT_0305700	2.88639	22.2188	16.4957	17.7731	14.8435	9.38095	13.5878	27.0137	16.6608	37.4454	72.6625	9.08533	13.0564	30.3322	32.5163	3.8916	0.191587	0.908333	5.33865	TRUE	0.412503	1	P-loop containing nucleoside triphospahte hydrolase, putative
PFIT_0215100	2146.9	2708.13	2952.54	3186.16	2748.43	1944.74	2513.74	2742.79	2400.42	2979.79	2870.17	2937.59	2865.87	2828.48	2896.38	11.4245	-0.196995	0.272568	1.53584	TRUE	0.412524	1	DNA-directed RNA polymerase II second largest subunit, putative
PFIT_1200500	718.133	317.9	781.598	890.301	676.983	583.062	815.267	868.04	755.456	779.632	585.337	577.675	520.622	589.962	610.645	9.4045	0.150718	-0.299572	6.271	TRUE	0.412538	1	serine/threonine protein kinase, FIKK family
PFIT_1432600	246.497	114.512	56.9008	82.2829	125.048	58.4505	54.3512	88.2448	67.0155	54.7278	52.4785	46.1838	32.6409	45.4983	46.3059	6.96385	-0.870852	-0.56087	3.88253	TRUE	0.412831	1	conserved Plasmodium protein, unknown function
PFIT_0824200	590.555	571.708	739.339	766.054	666.914	739.651	1032.67	896.855	889.726	613.048	686.257	754.839	726.26	823.52	720.785	9.38203	0.406047	-0.294671	1.46878	TRUE	0.41386	1	ATP-dependent RNA helicase prh1, putative
PFIT_1217500	11.5456	3.41828	7.22843	6.41807	7.15258	17.3187	13.5878	10.8055	13.904	7.6811	0	10.5996	0	7.58305	5.17274	2.8406	0.963946	-1.3613	3.74684	TRUE	0.413991	1	zinc finger protein, putative
PFIT_1343600	65.8096	85.4571	17.9784	19.9125	47.2894	106.077	13.5878	57.6292	59.098	56.168	56.5153	131.737	127.299	100.096	94.3633	5.5482	0.481328	0.537132	9.93695	TRUE	0.414381	1	conserved Plasmodium protein, unknown function
PFIT_1142900	7.50461	29.0554	12.7888	6.91177	14.0651	21.6483	27.1756	16.2082	21.6774	11.0416	12.1104	10.5996	8.16022	9.09967	10.2023	3.80398	0.596338	-1.05445	1.16702	TRUE	0.414416	1	conserved Plasmodium protein, unknown function
PFIT_0819600	14.4319	8.54571	7.04309	5.59524	8.90399	33.1941	27.1756	10.8055	23.7251	11.0416	8.07361	8.32822	16.3204	12.1329	11.1793	3.14815	1.40775	-1.06745	0.982827	TRUE	0.414514	1	conserved Plasmodium protein, unknown function
PFIT_0723800	974.444	1086.16	1862.71	5299.51	2305.71	3443.53	1399.54	963.489	1935.52	1163.69	1073.79	4202.72	7251.17	2462.98	3230.87	11.1711	-0.251176	0.737894	7.8962	TRUE	0.414834	1	18S ribosomal RNA
PFIT_1130400	31.173	17.0914	7.04309	23.0392	19.5867	5.77289	0	7.20365	4.32551	14.8821	8.07361	14.3851	8.16022	15.1661	12.1334	4.29007	-1.88145	1.20925	1.61183	TRUE	0.414988	1	phosphatidylinositol-4-phosphate-5-kinase, putative
PFIT_1009600	118.342	62.3837	123.439	174.275	119.61	77.2124	135.878	79.2402	97.4435	91.213	64.5889	56.7833	75.074	42.4651	66.0249	6.90564	-0.365698	-0.490212	3.38551	TRUE	0.415028	1	conserved Plasmodium protein, unknown function
PFIT_1021500	716.401	976.774	746.938	717.343	789.364	829.131	733.741	848.23	803.701	1108.96	1077.83	871.434	964.538	920.583	988.668	9.62404	0.0316402	0.29319	1.10328	TRUE	0.415172	1	RNA binding protein, putative
PFIT_0508800	109.105	43.5831	21.1293	29.6219	50.8599	37.5238	0	3.60183	13.7085	17.2825	8.07361	40.1269	58.7536	19.7159	28.7905	5.66484	-1.58634	0.787038	9.56277	TRUE	0.4152	1	single-stranded DNA-binding protein
PFIT_1365300	1602.52	2162.06	2177.98	2392.29	2083.72	2194.42	1983.82	1941.38	2039.87	2255.36	2228.32	2656.7	2847.92	2343.16	2466.29	11.0251	-0.0298577	0.273151	1.45431	TRUE	0.415344	1	conserved Plasmodium protein, unknown function
PFIT_0907110	272.475	618.709	369.206	292.927	388.329	382.454	366.87	398.002	382.442	398.457	536.895	469.409	427.596	573.279	481.127	8.59915	-0.0162643	0.325299	4.01072	TRUE	0.415403	1	tubulin-specific chaperone, putative
PFIT_1004400	35.7912	48.7105	29.6551	20.7353	33.723	144.322	40.7634	73.8375	86.3077	46.5667	104.957	57.5404	65.2818	39.4319	62.7555	5.06703	1.4377	-0.554348	3.84295	TRUE	0.415927	1	ADP/ATP carrier protein, putative
PFIT_0834200	23.6684	69.2202	24.8362	17.1148	33.7099	20.2051	0	23.4119	14.539	20.643	16.1472	47.698	37.537	27.299	29.8648	5.06669	-0.964908	0.812378	4.46673	TRUE	0.416014	1	Plasmodium exported protein, unknown function
PFIT_1310300	31.7503	27.3463	74.3231	114.373	61.9482	15.8754	13.5878	39.6201	23.0278	70.5701	24.2208	37.8555	37.537	22.7492	38.5865	5.95945	-1.34916	0.682716	5.21837	TRUE	0.416265	1	conserved Plasmodium protein, unknown function
PFIT_0206400	887.853	173.478	217.78	567.258	461.592	46.1831	13.5878	54.0274	37.9328	112.336	28.2576	74.954	94.6586	60.6644	74.1741	8.85052	-3.53092	0.900987	3.37811	TRUE	0.41651	1	conserved Plasmodium protein, unknown function
PFIT_1423900	25.9775	9.40028	20.2025	31.4321	21.7531	5.77289	0	10.8055	5.52612	17.2825	24.2208	5.29978	14.6884	12.1329	14.7249	4.44701	-1.71027	1.11826	2.27969	TRUE	0.416515	1	14-3-3 protein, putative
PFIT_0607400	524.168	465.741	378.288	314.814	420.753	632.853	394.046	588.899	538.599	394.616	419.828	432.31	453.708	498.965	439.886	8.71569	0.377449	-0.312228	2.22329	TRUE	0.416647	1	proteasome subunit alpha type 2, putative
PFIT_1252300	4633.81	705.875	437.598	1049.11	1706.6	37.5238	27.1756	57.6292	40.7762	249.636	44.4049	109.781	140.356	103.13	129.461	10.7369	-5.37436	1.65556	1.60347	TRUE	0.417025	1	rhoptry neck protein 3 (RON3)
PFIT_0109100	1341.02	1455.33	1922.39	2327.29	1761.51	1023.24	1372.37	1258.84	1218.15	1942.36	1311.96	1380.21	1338.28	1381.63	1470.89	10.783	-0.538629	0.279151	3.45173	TRUE	0.417491	1	phosphatidylinositol-4-phosphate 5-kinase
PFIT_0109400	61.1914	50.4197	64.8706	58.0917	58.6434	90.923	81.5267	129.666	100.705	66.2495	100.92	68.8971	65.2818	60.6644	72.4026	5.87527	0.801528	-0.510603	0.883045	TRUE	0.417521	1	adenylate kinase-like protein 1 (AKLP1)
PFIT_1006000	43.2958	25.6371	20.0172	17.9377	26.722	67.1098	40.7634	19.81	42.5611	28.8041	12.1104	29.5273	31.0088	25.7824	25.4466	4.73562	0.69249	-0.737582	2.2672	TRUE	0.417536	1	conserved Plasmodium protein, unknown function
PFIT_1019700	39.2549	10.2548	4.07758	11.6842	16.3179	1.44322	0	0	0.481074	5.28076	0	1.51422	3.26409	3.03322	2.61846	4.02595	-4.42691	1.87409	2.78163	TRUE	0.417645	1	conserved Plasmodium protein, unknown function
PFIT_1234500	1377.96	1746.74	1800.25	1862.06	1696.75	1550.74	1671.3	1894.56	1705.53	1934.2	1877.11	1910.95	1801.78	2792.08	2063.22	10.7287	0.00767728	0.27449	2.11613	TRUE	0.417779	1	Splicing factor 3B subunit 3, putative
PFIT_0317900	40.9867	35.0374	36.1422	21.8873	33.5134	67.1098	40.7634	61.2311	56.3681	23.5234	36.3312	45.4266	40.8011	39.4319	37.1028	5.06418	0.793678	-0.646953	1.00434	TRUE	0.417875	1	conserved Plasmodium protein, unknown function
PFIT_1420200	86.5916	63.2382	55.7887	57.4335	65.763	161.641	81.5267	41.421	94.8629	63.3691	28.2576	76.4682	79.9702	87.9634	67.2057	6.03756	0.560536	-0.511567	4.63935	TRUE	0.417951	1	conserved Plasmodium protein, unknown function
PFIT_1026000	1.73183	0	1.85344	1.48109	1.26659	0	0	0	0	1.92027	4.0368	0	0	0	1.19142	0.348342	-29.7007	29.5374	1.39331	TRUE	0.418298	1	conserved Plasmodium protein, unknown function
PFIT_0100700	11756.8	5276.12	17165.5	24060.7	14564.8	1631.56	3913.28	4741.81	3428.88	9944.62	2535.11	4518.44	4385.3	3881.01	5052.9	13.8302	-2.08745	0.560423	6.63745	TRUE	0.418658	1	ring-infected erythrocyte surface antigen
PFIT_1363600	96.4053	12.8186	24.6508	28.6345	40.6273	16.5971	0	25.2128	13.9366	29.7643	52.4785	19.6849	17.9525	25.7824	29.1325	5.34325	-1.29832	0.79275	6.12436	TRUE	0.419151	1	aldo-keto reductase, putative
PFIT_1476200	533.404	963.956	397.193	293.75	547.076	767.073	597.863	513.26	626.065	545.838	960.759	850.235	874.776	643.043	774.93	9.09274	0.202116	0.300428	9.31887	TRUE	0.419453	1	conserved Plasmodium protein, unknown function
PFIT_1107800	42.7185	64.0928	35.5861	29.4573	42.9637	35.3589	27.1756	61.2311	41.2552	44.1663	36.3312	91.6104	79.9702	74.3139	65.2784	5.4188	0.00870058	0.610322	2.644	TRUE	0.419491	1	U6 snRNA-associated Sm-like protein LSm4, putative
PFIT_1012900	91.2098	65.802	131.409	196.656	121.269	15.1538	40.7634	97.2493	51.0555	134.419	117.067	24.2275	17.9525	87.9634	76.326	6.92553	-1.23305	0.552772	13.7223	TRUE	0.419533	1	conserved Plasmodium protein, unknown function
PFIT_1478600	502.809	1792.04	433.335	415.364	785.886	2190.81	1358.78	1314.67	1621.42	1248.66	1695.46	2461.37	2369.73	2438.71	2042.78	9.61588	1.05168	0.328914	15.2341	TRUE	0.419717	1	Plasmodium exported protein (PHISTb), unknown function
PFIT_0820800	850.33	329.01	574.939	871.87	656.537	251.121	285.344	253.929	263.464	346.13	141.288	395.969	349.258	418.585	330.246	9.35956	-1.32839	0.345127	7.81661	TRUE	0.420118	1	high mobility group protein B2 (HMGB2)
PFIT_1430800	65.2324	55.5471	50.599	46.9013	54.5699	29.5861	27.1756	25.2128	27.3248	36.4852	44.4049	39.3698	47.3293	51.5648	43.8308	5.76885	-0.992102	0.673432	0.288731	TRUE	0.420644	1	conserved Plasmodium protein, unknown function
PFIT_1229500	848.598	230.734	217.409	556.068	463.202	13.7106	40.7634	37.8192	30.7644	60.0086	16.1472	70.4113	55.4895	65.2143	53.4542	8.85551	-3.97641	0.873107	3.3197	TRUE	0.420962	1	myosin D
PFIT_1435800	831.857	805.86	1155.62	1217.46	1002.7	671.098	652.214	810.411	711.241	1065.27	1009.2	820.708	722.996	746.173	872.87	9.97033	-0.491231	0.289995	2.60823	TRUE	0.42136	1	methionine aminopeptidase 2
PFIT_0416300	16.741	0	1.6681	1.64566	5.0137	0	0	0	0	0.480069	0	1.51422	0	0	0.398858	2.32396	-31.6763	28.228	2.12858	TRUE	0.421427	1	conserved Plasmodium protein, unknown function
PFIT_0420700	1572.5	1818.53	2346.28	2556.2	2073.38	1369.62	1549.01	1298.46	1405.69	1397.96	1360.4	1777.7	2226.11	1709.22	1694.28	11.0181	-0.56496	0.273853	3.26139	TRUE	0.421547	1	pre-mRNA-splicing helicase BRR2, putative
PFIT_1024600	279.98	123.058	238.353	266.432	226.956	116.901	122.29	118.86	119.35	204.989	125.141	201.391	169.733	80.3804	156.327	7.82801	-0.933623	0.403111	4.65919	TRUE	0.421575	1	glucosamine-fructose-6-phosphate aminotransferase, putative
PFIT_0314500	141.433	212.788	145.495	142.02	160.434	132.055	122.29	154.879	136.408	166.584	189.73	152.936	153.412	250.241	182.581	7.32391	-0.217295	0.403532	1.60417	TRUE	0.421856	1	conserved Plasmodium protein, unknown function
PFIT_1445000	245.343	237.571	232.793	240.431	239.034	139.993	135.878	196.3	157.39	214.591	177.619	218.048	174.629	248.724	206.722	7.90102	-0.584949	0.378751	0.91085	TRUE	0.422556	1	zinc finger protein, putative
PFIT_1449600	207.243	126.476	59.1249	60.3957	113.31	178.238	95.1145	70.2356	114.529	86.4124	92.8465	96.1531	101.187	51.5648	85.6327	6.81923	0.0529991	-0.45342	6.77643	TRUE	0.422936	1	ubiquitin-protein ligase, putative
PFIT_1202600	2960.86	4410.44	2279	2568.87	3054.79	3169.32	4198.63	5228.05	4198.67	3922.64	2987.24	6490.71	5222.54	6539.63	5032.55	11.5765	0.458894	0.262294	8.66424	TRUE	0.423023	1	high mobility group protein B1 (HMGB1)
PFIT_1150600	5.77278	15.3823	5.0043	7.89916	8.51463	73.6043	0	5.40274	26.3357	7.6811	8.07361	26.4989	11.4243	12.1329	13.1622	3.0799	1.75209	-1.09875	4.54947	TRUE	0.423297	1	rifin (RIF)
PFIT_0322600	42.7185	21.3643	7.59912	10.5322	20.5535	20.2051	13.5878	5.40274	13.0652	14.4021	28.2576	36.3413	24.4807	22.7492	25.2462	4.35301	-0.631166	0.931749	2.99997	TRUE	0.423512	1	iron-sulfur cluster assembly accessory protein, putative
PFIT_0802300	369.458	1169.91	277.275	317.612	533.563	2500.38	652.214	588.899	1247.17	1084	1045.53	2996.64	2570.47	1534.81	1846.29	9.05842	1.23199	0.560401	9.06165	TRUE	0.423582	1	Plasmodium exported protein (hyp17), unknown function
PFIT_1120000	87.7462	108.53	108.056	91.9923	99.0812	49.7912	149.466	72.0365	90.4311	149.301	121.104	109.781	102.819	90.9967	114.8	6.63027	-0.264638	0.478914	2.59156	TRUE	0.423987	1	conserved protein, unknown function
PFIT_0417900	20.2047	5.982	7.78447	9.54482	10.879	3.60806	13.5878	10.8055	9.33378	4.80069	4.0368	3.78555	0	3.03322	3.13125	3.44296	-0.318074	-1.46831	2.13179	TRUE	0.424213	1	conserved Plasmodium protein, unknown function
PFIT_1232800	113.724	63.2382	80.4395	82.6121	85.0034	49.0696	27.1756	46.8238	41.023	63.8491	52.4785	74.1969	75.074	51.5648	63.4327	6.40987	-0.973663	0.556922	1.10862	TRUE	0.424233	1	elongation factor G, putative
PFIT_0904800	878.616	881.063	902.998	885.2	886.969	818.307	842.443	958.086	872.945	1235.22	1073.79	941.846	1010.24	1061.63	1064.54	9.79277	-0.021488	0.284894	0.502597	TRUE	0.42445	1	ubiquitin specific protease, putative
PFIT_1033300	253.425	160.659	186.827	168.68	192.398	103.912	203.817	280.943	196.224	158.903	185.693	140.065	166.469	97.0631	149.639	7.58778	0.0170609	-0.384854	4.20823	TRUE	0.424493	1	ubiquitin conjugating enzyme, putative
PFIT_0309700	209.552	340.119	501.913	638.515	422.525	238.853	312.519	279.142	276.838	222.272	161.472	233.947	297.032	163.794	215.703	8.72481	-0.628103	-0.33831	6.28589	TRUE	0.424607	1	YTH domain-containing protein, putative
PFIT_0813400	330.78	351.229	316.198	268.407	316.653	306.685	217.405	295.35	273.146	291.402	347.165	380.07	411.275	324.555	350.893	8.30604	-0.188249	0.336501	1.11722	TRUE	0.424659	1	protein phosphatase, putative
PFIT_1245200	30.5957	5.982	13.5301	8.39286	14.6252	7.21611	0	1.80091	3.00568	1.44021	0	3.78555	0	0	1.04515	3.87003	-1.98486	-1.59076	3.76877	TRUE	0.42486	1	conserved Plasmodium protein, unknown function
PFIT_0906700	730.256	642.637	698.193	754.534	706.405	1413.64	774.504	875.244	1021.13	790.673	670.11	1025.89	984.123	759.822	846.123	9.46457	0.544091	-0.282172	3.07802	TRUE	0.425061	1	arginase
PFIT_1439300	335.398	258.08	271.53	226.772	272.945	229.472	489.16	338.572	352.402	242.435	314.871	341.457	272.551	186.543	271.571	8.09197	0.329464	-0.338254	3.59452	TRUE	0.425946	1	secretory complex protein 62
PFIT_0303500	10.391	71.7839	12.6034	9.54482	26.0808	20.2051	0	16.2082	12.1378	14.4021	20.184	33.3129	39.1691	24.2658	26.2668	4.69025	-0.837827	0.86502	5.93214	TRUE	0.425951	1	plasmoredoxin
PFIT_1211400	5378.49	8116.71	3000.36	3553.14	5012.18	4064.11	3763.82	4154.71	3994.21	5402.69	3867.26	4971.19	4373.88	5306.62	4784.33	12.2909	-0.326306	0.25995	7.38273	TRUE	0.42602	1	polyubiquitin
PFIT_1207300	6.35005	5.982	6.85775	13.659	8.21219	5.77289	13.5878	1.80091	7.05386	3.84055	0	4.54266	0	0	1.67664	3.04121	-0.399841	-1.72966	3.41965	TRUE	0.426102	1	blood stage antigen 41-3 precursor
PFIT_1122100	256.888	17.946	24.2801	36.6982	83.9532	4.32967	0	0	1.44322	14.8821	8.07361	6.05689	6.52818	3.03322	7.7148	6.39123	-5.48153	2.04387	2.6045	TRUE	0.42643	1	protein kinase, putative
PFIT_1028900	4.04094	0	5.93102	4.93698	3.72724	3.60806	0	27.0137	10.2073	4.80069	4.0368	4.54266	1.63204	3.03322	3.60908	1.91486	1.54066	-1.59602	3.18891	TRUE	0.427032	1	conserved Plasmodium protein, unknown function
PFIT_1019800	86.5916	34.1828	32.0646	34.888	46.9318	23.0916	54.3512	32.4164	36.6197	38.8856	28.2576	14.3851	14.6884	7.58305	20.76	5.5506	-0.455528	-0.719616	3.89877	TRUE	0.427511	1	cytoplasmic dynein intermediate chain, putative
PFIT_0535000	14.4319	4.27285	7.96981	5.10154	7.94404	8.65933	13.5878	9.00457	10.4172	8.64124	0	2.27133	1.63204	4.54983	3.41889	2.98952	0.34213	-1.47126	1.84099	TRUE	0.427727	1	CPW-WPC family protein
PFIT_1360000	174.915	275.172	287.655	310.371	262.028	340.6	353.283	394.4	362.761	309.644	278.54	313.444	259.495	280.573	288.339	8.03449	0.470067	-0.331402	1.45301	TRUE	0.428854	1	arginine methyltransferase 5, putative
PFIT_1103900	3435.96	6211.88	4201.02	3709.15	4389.5	4300.08	4701.37	4803.04	4601.5	3930.32	3100.27	6259.79	5648.51	9474.27	5682.63	12.0997	0.0679121	0.305062	7.40762	TRUE	0.429327	1	60S acidic ribosomal protein P1, putative
PFIT_0922300	6717.78	3190.11	3363.45	3370.97	4160.58	4097.31	4918.78	5217.25	4744.44	3812.71	3350.55	4050.54	3355.48	5300.56	3973.97	12.0225	0.188921	-0.254748	6.35029	TRUE	0.429493	1	S-adenosylmethionine synthetase
PFIT_0400500	2103.6	6452.01	2405.4	2316.92	3319.48	15708.8	1277.25	1620.82	6202.28	3942.8	3782.49	18783.9	19005.2	7966.76	10696.2	11.6967	0.902913	0.785268	8.67334	TRUE	0.429844	1	Plasmodium exported protein (PHISTb), unknown function
PFIT_0624300	998.113	1034.89	861.666	862.983	939.412	1590.43	1494.66	1503.76	1529.62	1069.59	1380.59	1207.59	1135.9	1556.04	1269.94	9.87527	0.704578	-0.270173	1.17388	TRUE	0.430106	1	conserved Plasmodium protein, unknown function
PFIT_1220400	0	0.854571	0	0.164566	0.254784	0	0	0	0	2.88041	4.0368	0.757111	0	0	1.53487	-2.03766	-27.3147	29.9466	1.17718	TRUE	0.430237	1	conserved Plasmodium protein, unknown function
PFIT_0622200	20.782	9.40028	19.8319	13.1653	15.7948	15.1538	54.3512	19.81	29.7717	13.4419	32.2944	5.29978	8.16022	15.1661	14.8725	3.98437	0.773632	-0.919684	2.71326	TRUE	0.431052	1	EGF-like membrane protein, putative
PFIT_0831100	264.97	298.245	101.013	99.8915	191.03	453.172	339.695	273.739	355.535	194.908	262.392	339.943	349.258	268.44	282.988	7.57123	0.909082	-0.335894	8.62656	TRUE	0.431205	1	leucine--tRNA ligase, putative
PFIT_0531000	870.534	1662.14	1049.24	835.83	1104.43	1164.68	1494.66	1606.41	1421.92	1220.81	1207	1957.13	1871.95	2300.7	1711.52	10.1083	0.362827	0.270838	6.866	TRUE	0.431397	1	conserved Plasmodium protein, unknown function
PFIT_0910800	43.2958	21.3643	42.8146	71.0924	44.6418	40.4102	40.7634	50.4256	43.8664	21.123	44.4049	26.4989	22.8486	27.299	28.4349	5.48549	-0.0208461	-0.661182	1.77885	TRUE	0.431658	1	SNARE protein, putative
PFIT_0720600	1342.17	1524.55	1607.12	1765.96	1559.95	1596.93	1657.71	1685.66	1646.76	1374.92	1340.22	1531.63	1336.64	1263.34	1369.35	10.6074	0.0776611	-0.265527	0.595821	TRUE	0.431868	1	GTP binding protein, putative
PFIT_1228300	3846.98	508.47	318.236	678.834	1338.13	33.1941	13.5878	30.6155	25.7991	133.459	28.2576	90.0962	117.507	80.3804	89.9401	10.386	-5.67168	1.77837	1.43962	TRUE	0.431957	1	merozoite surface protein 9
PFIT_0512200	7.50461	14.5277	5.18965	4.60784	7.95745	3.60806	0	0	1.20269	9.1213	4.0368	4.54266	6.52818	4.54983	5.75576	2.98534	-2.26427	1.81901	1.61537	TRUE	0.432323	1	conserved Plasmodium protein, unknown function
PFIT_1446300	1332.36	1460.46	1229.76	1210.71	1308.32	2490.28	2445.8	2130.48	2355.52	1792.1	2240.43	1924.58	1886.64	1980.69	1964.89	10.3533	0.847806	-0.261501	0.648339	TRUE	0.432431	1	histidine--tRNA ligase, putative
PFIT_1223000	278.825	256.371	290.805	332.094	289.524	361.527	366.87	417.812	382.07	350.93	444.049	205.934	239.911	295.739	307.312	8.17833	0.402255	-0.3242	2.74959	TRUE	0.432635	1	DNA gyrase subunit A
PFIT_0517800	1691.42	1686.92	2443.58	2445.45	2066.84	2287.51	2051.76	2607.72	2315.66	2189.59	2502.82	1757.25	1689.17	1556.04	1938.97	11.0136	0.166324	-0.259779	3.25569	TRUE	0.432733	1	eukaryotic translation initiation factor, putative
PFIT_1137000	1265.97	2092.84	1532.06	1124.31	1503.8	1235.4	1983.82	1808.12	1675.78	1928.44	2296.94	1851.89	1793.62	2167.24	2007.62	10.5539	0.149976	0.266757	3.88896	TRUE	0.432902	1	tudor staphylococcal nuclease
PFIT_1240400	57.1505	58.1108	20.9439	19.4188	38.906	42.5751	67.9389	18.0091	42.841	18.2426	8.07361	39.3698	29.3768	25.7824	24.169	5.27421	0.0488838	-0.699699	4.36379	TRUE	0.433129	1	C_ITvar5 - erythrocyte membrane protein 1, PfEMP1, putative
PFIT_0831200	159.329	90.5845	84.5171	107.297	110.432	169.579	163.053	190.897	174.51	89.7728	145.325	145.365	166.469	118.296	133.045	6.78621	0.668113	-0.403422	2.13835	TRUE	0.43353	1	conserved Plasmodium protein, unknown function
PFIT_0915600	15.0092	17.0914	17.7931	18.9251	17.2047	38.2454	13.5878	57.6292	36.4875	24.9636	40.368	16.6564	16.3204	16.6827	22.9982	4.10613	1.16607	-0.774575	1.56514	TRUE	0.433723	1	conserved Plasmodium protein, unknown function
PFIT_1435400	647.705	503.342	458.913	524.8	533.69	567.908	733.741	846.429	716.026	533.356	488.453	599.632	520.622	778.021	584.017	9.0596	0.421511	-0.28987	2.3556	TRUE	0.433877	1	calmodulin
PFIT_1427700	1666.02	1463.88	1303.71	1418.89	1463.13	736.043	1195.73	1080.55	1004.11	1444.53	1134.34	1156.11	1046.14	1239.07	1204.04	10.5147	-0.553906	0.273628	2.02749	TRUE	0.434011	1	phosphoenolpyruvate carboxylase, putative
PFIT_0600400	68.1187	57.2562	19.8319	25.3431	42.6375	33.1941	40.7634	32.4164	35.458	68.1697	72.6625	50.7264	62.0177	16.6827	54.0518	5.40592	-0.291723	0.635987	4.33231	TRUE	0.434031	1	Tetratricopeptide repeat protein, putative
PFIT_1105900	9188.53	5124.86	1982.63	2137.38	4608.35	3044.48	2758.32	3056.15	2952.98	2158.39	2248.5	1916.25	1733.23	2328	2076.87	12.1699	-0.641645	-0.50817	4.3628	TRUE	0.434359	1	histone H2B
PFIT_1423000	4.61822	0.854571	1.11207	0.987395	1.89306	7.21611	0	0	2.40537	0.480069	0	0.757111	0	0	0.247436	0.917789	0.493682	-3.1929	1.47376	TRUE	0.434474	1	conserved Plasmodium protein, unknown function
PFIT_0831700	859.566	219.625	526.008	1537.37	785.643	41.1318	40.7634	75.6384	52.5112	189.627	68.6257	81.768	78.3381	75.8305	98.8379	9.61793	-3.88659	0.899962	2.67698	TRUE	0.434532	1	GPI-anchored micronemal antigen
PFIT_0524600	436.999	72.6385	70.6162	115.196	173.862	20.2051	0	25.2128	15.1393	58.5684	32.2944	32.5558	31.0088	31.8488	37.2552	7.44155	-3.3775	1.15902	3.09289	TRUE	0.434613	1	conserved Plasmodium protein, unknown function
PFIT_1466400	255.157	270.899	331.396	324.359	295.453	407.71	394.046	525.867	442.541	360.532	363.312	318.744	292.136	454.983	357.941	8.20774	0.589804	-0.314478	1.48965	TRUE	0.43482	1	tRNA 3'-trailer sequence RNase, putative
PFIT_0704500	39.2549	68.3657	33.918	33.736	43.8186	48.3479	27.1756	52.2265	42.5833	35.045	44.4049	90.8533	83.2343	80.3804	66.7836	5.44714	0.0368129	0.582454	2.66603	TRUE	0.435212	1	RNA helicase, putative
PFIT_0524500	155.288	187.151	151.426	169.832	165.924	207.824	244.58	228.716	227.04	168.504	133.215	194.577	163.204	210.809	174.062	7.3737	0.443623	-0.368672	0.810772	TRUE	0.435217	1	S-adenosylmethionine-dependent methyltransferase,, putative
PFIT_1441400	25.9775	28.2008	14.8276	12.507	20.3782	51.956	54.3512	25.2128	43.84	22.0832	4.0368	35.5842	39.1691	25.7824	25.3311	4.34009	1.08417	-0.733088	3.42102	TRUE	0.435555	1	delta-aminolevulinic acid dehydratase
PFIT_0730200	567.464	913.536	415.728	344.107	560.209	1811.24	828.855	682.546	1107.55	984.141	1154.53	1823.88	2133.08	1088.93	1436.91	9.12838	0.992629	0.36807	8.27436	TRUE	0.435563	1	Plasmodium exported protein (PHISTb), unknown function
PFIT_1253200	111.415	87.1662	114.543	105.487	104.653	106.077	163.053	111.657	126.929	1057.11	84.7729	118.866	132.196	122.845	303.158	6.7096	0.272137	1.26397	2.60603	TRUE	0.435633	1	gametocyte erythrocyte cytosolic protein
PFIT_1101800	218.788	123.058	184.232	202.745	182.206	139.993	163.053	214.309	172.452	304.364	181.656	229.405	205.638	192.61	222.734	7.51093	-0.0767442	0.370899	2.4108	TRUE	0.435882	1	Plasmodium exported protein (hyp4), unknown function
PFIT_0602800	2.88639	0.854571	0	0.329132	1.01752	1.44322	0	0	0.481074	0	0	0	0	0	0	0.0194115	-0.864022	-30.9591	0.548999	TRUE	0.435909	1	conserved Plasmodium protein, unknown function
PFIT_0824600	970.403	915.245	891.878	782.017	889.886	1521.16	1209.31	1203.01	1311.16	809.396	657.999	1533.91	1292.58	1149.59	1088.69	9.79726	0.562903	-0.269329	4.81052	TRUE	0.436249	1	60S ribosomal protein L22, putative
PFIT_1409500	259.198	325.591	332.693	329.132	311.654	241.018	217.405	226.915	228.446	313.485	250.282	330.1	270.919	283.606	289.679	8.28408	-0.441503	0.339036	0.601923	TRUE	0.436482	1	conserved Plasmodium protein, unknown function
PFIT_1131500	74.4688	52.1288	35.0301	29.951	47.8947	67.8314	40.7634	43.2219	50.6056	39.3656	36.3312	39.3698	39.1691	15.1661	33.8804	5.57765	0.120202	-0.613522	2.27983	TRUE	0.436872	1	structural maintenance of chromosome protein, putative
PFIT_1305500	13.8547	10.2548	3.15086	2.63305	7.47335	13.7106	0	1.80091	5.17051	1.44021	0	3.78555	3.26409	0	1.69797	2.89477	-0.334839	-1.71097	3.0443	TRUE	0.436964	1	SAM dependent methyltransferase, putative
PFIT_0817200	714.092	469.159	839.61	956.621	744.871	668.934	692.977	803.207	721.706	714.342	682.22	508.021	532.046	533.847	594.095	9.54196	-0.0447627	-0.283659	3.31183	TRUE	0.437175	1	ATPase, putative
PFIT_0412300	38.6776	34.1828	4.44827	3.94958	20.3146	12.989	0	0	4.32967	7.6811	12.1104	17.4135	19.5845	4.54983	12.2679	4.33456	-1.841	1.12153	7.04978	TRUE	0.437378	1	apicoplast ribosomal protein L10 precursor, putative
PFIT_1001300	1188.04	1074.2	1583.77	1556.79	1350.7	741.816	1168.55	995.905	968.757	1516.54	1404.81	938.06	858.455	1088.93	1161.36	10.4	-0.491782	0.272678	4.31571	TRUE	0.437703	1	Plasmodium exported protein (PHISTc), unknown function
PFIT_0710000	267.279	98.2756	295.81	352.335	253.425	233.802	298.931	399.803	310.845	188.667	197.803	236.219	215.43	394.319	246.488	7.98893	0.292063	-0.334178	8.33217	TRUE	0.438025	1	conserved Plasmodium membrane protein, unknown function
PFIT_0723500	314.616	476.851	338.439	298.193	357.025	316.066	366.87	462.835	381.924	540.557	528.821	476.223	399.851	427.684	474.627	8.47852	0.100442	0.311196	2.08393	TRUE	0.438095	1	conserved Plasmodium protein, unknown function
PFIT_1137200.2	1298.3	1210.07	1245.7	1382.68	1284.19	886.138	1589.77	1413.72	1296.54	1067.19	912.318	1055.41	925.369	1386.18	1069.29	10.3267	0.00360057	-0.266964	2.87278	TRUE	0.438343	1	casein kinase 1
PFIT_0811000	262.084	178.605	238.168	217.227	224.021	288.644	108.702	176.49	191.279	287.081	234.135	279.374	251.335	219.909	254.367	7.80813	-0.165881	0.351141	2.93462	TRUE	0.438382	1	conserved Plasmodium protein, unknown function
PFIT_0820700	11.5456	0.854571	1.29741	1.31653	3.75351	0	0	0	0	1.44021	0	0.757111	0	0	0.439463	1.90587	-31.2583	28.3508	1.18089	TRUE	0.4386	1	conserved Plasmodium protein, unknown function
PFIT_0113700	0.577278	0.854571	0.926722	0.658263	0.754209	0	0	0	0	1.44021	4.0368	0.757111	0	0	1.24682	-0.406934	-30.3881	31.0615	0.605177	TRUE	0.439092	1	Plasmodium exported protein, unknown function, pseudogene
PFIT_1217700	234.952	41.874	111.392	361.716	187.483	10.8242	13.5878	27.0137	17.1419	50.4072	20.184	28.7702	32.6409	30.3322	32.4669	7.55145	-3.4219	0.902939	3.05984	TRUE	0.439152	1	thrombospondin-related apical membrane protein (TRAMP)
PFIT_0622100	105.642	100.839	149.573	130.172	121.556	243.183	95.1145	235.92	191.406	220.352	193.767	113.567	159.94	78.8638	153.298	6.92781	0.710347	-0.381067	5.25929	TRUE	0.439274	1	ferredoxin NADP reductase
PFIT_1300150	1.15456	0.854571	0.556033	0.658263	0.805856	0	0	0	0	2.88041	0	0	0	3.03322	1.18273	-0.315378	-30.4797	31.0676	0.834065	TRUE	0.439514	1	rifin (RIF)
PFIT_1353800	243.034	133.313	237.982	214.923	207.313	191.949	190.229	167.485	183.221	191.067	173.583	273.317	339.465	192.61	234.008	7.69735	-0.184249	0.360705	3.11898	TRUE	0.440148	1	60S ribosomal protein L7-2, putative
PFIT_1241300	222.829	92.2936	267.823	277.293	215.06	157.311	326.107	268.336	250.585	237.154	274.503	166.564	143.62	138.012	191.97	7.75213	0.179259	-0.353608	7.26933	TRUE	0.440378	1	conserved Plasmodium protein, unknown function
PFIT_1004900	1.15456	0	1.11207	0	0.566655	2.16483	0	0	0.721611	0	0	0	0	0	0	-0.816439	0.482988	-31.4703	0.590377	TRUE	0.440402	1	conserved Plasmodium protein, unknown function
PFIT_0819500	207.82	333.283	102.125	90.1821	183.352	541.208	258.168	304.354	367.91	234.274	347.165	339.943	303.56	276.023	300.193	7.5108	1.04132	-0.325443	9.79945	TRUE	0.440749	1	ClpB protein, putative
PFIT_1004700	404.672	307.645	480.413	509.99	425.68	385.34	271.756	347.576	334.891	488.23	476.343	361.142	391.691	391.286	421.738	8.73493	-0.326615	0.310658	1.98568	TRUE	0.440879	1	conserved protein, unknown function
PFIT_0204200	39.8321	17.946	10.75	8.06373	19.148	44.7399	13.5878	12.6064	23.6447	14.8821	12.1104	16.6564	14.6884	9.09967	13.4874	4.2524	0.390958	-0.88074	2.42962	TRUE	0.440929	1	ubiE/COQ5 methyltransferase, putative
PFIT_1106900	55.9959	35.892	34.6594	27.3179	38.4663	66.3882	81.5267	61.2311	69.7153	32.6447	40.368	51.4835	55.4895	50.0482	46.0068	5.26266	0.836445	-0.574922	1.05712	TRUE	0.440961	1	apicoplast ribosomal protein S15 precursor, putative
PFIT_1317100	632.119	610.164	801.8	795.676	709.94	800.988	1005.5	1022.92	943.135	671.616	835.619	651.115	647.922	1082.86	777.826	9.47218	0.405141	-0.275417	2.71686	TRUE	0.441257	1	small ribosomal subunit nuclear export protein, putative
PFIT_1236800	222.829	246.116	262.077	337.854	267.219	303.077	108.702	151.277	187.685	195.868	189.73	321.772	362.314	174.41	248.819	8.06288	-0.445707	0.345258	6.11521	TRUE	0.441493	1	conserved Plasmodium protein, unknown function
PFIT_1135800	1609.45	1429.7	1617.69	1426.46	1520.82	1741.97	2051.76	2112.47	1968.73	1417.16	1582.43	1735.3	1684.27	1804.77	1644.78	10.5707	0.370919	-0.257929	0.7031	TRUE	0.44164	1	protein phosphatase, putative
Pf_M7661100700	2.30911	0.854571	0.370689	0.329132	0.965875	10.1026	0	0	3.36752	0.480069	0	0	0	1.51661	0.399336	-0.063198	1.9271	-3.13409	1.84147	TRUE	0.441675	1	unspecified product
PFIT_1128400	86.5916	5.12742	7.59912	12.507	27.9563	3.60806	27.1756	3.60183	11.4618	1.92027	8.07361	4.54266	3.26409	0	3.56013	4.80379	-1.52413	-1.52567	4.55628	TRUE	0.442163	1	protein disulfide isomerase, putative
PFIT_1004200	79.6643	67.5111	26.3189	42.7871	54.0704	24.5348	0	10.8055	11.7801	24.4835	24.2208	25.7418	17.9525	28.8156	24.2428	5.75325	-1.88784	0.73558	3.35233	TRUE	0.442223	1	conserved Plasmodium membrane protein, unknown function
PFIT_1348700	2276.78	1379.28	1549.67	1578.19	1695.98	1127.88	1100.61	1217.42	1148.64	1523.74	1647.02	1299.2	1362.76	1081.34	1382.81	10.7279	-0.560402	0.265081	2.48135	TRUE	0.442275	1	conserved Plasmodium protein, unknown function
PFIT_1012000	346.367	379.429	390.891	370.109	371.699	568.63	529.924	646.528	581.694	476.708	649.926	402.026	416.171	442.85	477.536	8.53809	0.651793	-0.294966	1.37911	TRUE	0.44238	1	phosphoglucomutase, putative
PFIT_1350800	79.6643	42.7285	63.9438	214.1	100.109	24.5348	27.1756	37.8192	29.8432	28.8041	8.07361	13.628	24.4807	10.6163	17.1205	6.64749	-1.73784	-0.782098	3.09534	TRUE	0.442543	1	glycerol kinase
PFIT_1325700	72.1597	35.0374	32.0646	19.2542	39.629	25.2564	0	12.6064	12.6209	19.2027	16.1472	35.5842	35.905	22.7492	25.9177	5.30542	-1.36919	0.770768	3.86959	TRUE	0.442581	1	conserved Plasmodium protein, unknown function
PFIT_0729000	23.0911	24.7826	11.306	14.1527	18.3331	49.7912	27.1756	16.2082	31.0583	19.6828	16.1472	23.4704	21.2166	9.09967	17.9233	4.18933	0.796332	-0.813206	1.55364	TRUE	0.442778	1	tRNA pseudouridine synthase D, putative
PFIT_0307900	34.0594	17.0914	9.63791	10.0385	17.7068	38.2454	27.1756	5.40274	23.6079	6.72096	4.0368	8.32822	24.4807	18.1993	12.3532	4.14013	0.410662	-0.913312	3.80049	TRUE	0.443005	1	DNA polymerase epsilon subunit b, putative
PFIT_0810100	105.065	138.44	123.439	123.095	122.51	323.282	190.229	216.11	243.207	131.059	169.546	235.461	217.062	210.809	192.787	6.93629	1.01507	-0.359726	2.04893	TRUE	0.443774	1	conserved Plasmodium membrane protein, unknown function
PFIT_1308500	1263.08	1197.25	1214.75	1287.23	1240.58	762.743	1100.61	1150.78	1004.71	1272.18	1239.3	1105.38	1075.52	1334.62	1205.4	10.2768	-0.310197	0.268506	1.26147	TRUE	0.444097	1	U4/U6 small nuclear ribonucleoprotein PRP3, putative
PFIT_1136600	155.865	81.1842	80.2542	66.8137	96.0293	80.0988	81.5267	140.471	100.699	91.6931	88.8097	73.4397	57.1216	62.181	74.649	6.58353	0.0932799	-0.456856	2.71999	TRUE	0.444135	1	3-oxo-5-alpha-steroid 4-dehydrogenase, putative
PFIT_1112500	138.547	90.5845	135.301	114.867	119.825	134.941	122.29	203.503	153.578	123.378	177.619	100.696	102.819	90.9967	119.102	6.90607	0.379771	-0.401981	2.21747	TRUE	0.444149	1	conserved Plasmodium protein, unknown function
PFIT_1248100	230.334	309.355	278.943	276.306	273.734	298.025	244.58	390.798	311.135	434.462	383.496	367.956	311.72	470.149	393.557	8.09641	0.206151	0.318586	1.63785	TRUE	0.444582	1	nucleolar rRNA processing protein, putative
PFIT_1318500	964.053	1084.45	1315.95	1415.6	1195.01	964.794	869.618	986.901	940.438	1330.27	1336.18	1006.96	1013.5	997.93	1136.97	10.2232	-0.342011	0.268996	1.8412	TRUE	0.44459	1	N2,N2-dimethylguanosine tRNA methyltransferase, putative
PFIT_0304700	45.6049	6.83657	11.6767	14.1527	19.5677	34.6373	0	9.00457	14.5473	6.72096	8.07361	8.32822	8.16022	10.6163	8.37986	4.28916	-0.23781	-0.987631	3.62264	TRUE	0.444725	1	conserved Plasmodium membrane protein, unknown function
PFIT_1015200.1	5.77278	4.27285	1.6681	2.46849	3.54555	3.60806	0	1.80091	1.80299	0.480069	0	0.757111	0	0	0.247436	1.82225	-0.780868	-2.78651	0.95	TRUE	0.445143	1	tubulin binding cofactor c, putative
PFIT_0107700	66.3869	80.3297	46.5215	37.521	57.6898	98.8607	95.1145	93.6475	95.8743	49.9271	64.5889	82.5251	71.81	72.7973	68.3297	5.84434	0.740303	-0.490306	1.39127	TRUE	0.445383	1	mRNA cleavage factor-like protein, putative
PFIT_1316800	92.3644	134.168	50.4137	30.4447	76.8476	178.238	203.817	135.069	172.374	74.8907	149.362	145.365	190.949	83.4136	128.796	6.25243	1.15678	-0.407339	7.87042	TRUE	0.445456	1	conserved Plasmodium protein, unknown function
PFIT_1140600	193.388	232.443	162.176	132.805	180.203	138.549	149.466	145.874	144.63	202.109	108.994	190.792	202.374	225.975	186.049	7.49115	-0.320755	0.377408	2.25747	TRUE	0.445597	1	conserved protein, unknown function
PFIT_1314400	58.8823	41.0194	25.3922	28.6345	38.4821	74.3259	40.7634	61.2311	58.7735	41.2859	28.2576	33.3129	58.7536	39.4319	40.2084	5.26133	0.662884	-0.587927	1.70579	TRUE	0.445762	1	conserved Plasmodium protein, unknown function
PFIT_1339700	76.2006	120.494	106.758	99.3978	100.713	106.077	81.5267	57.6292	81.7443	149.301	117.067	112.809	114.243	66.7309	112.03	6.65364	-0.292671	0.449104	2.17459	TRUE	0.446057	1	conserved Plasmodium protein, unknown function
PFIT_1132100	6.35005	9.40028	2.22413	4.44328	5.60444	17.3187	13.5878	5.40274	12.1031	2.88041	0	6.814	8.16022	4.54983	4.48089	2.47494	1.1134	-1.38305	1.87971	TRUE	0.447065	1	conserved Plasmodium protein, unknown function
PFIT_0208600	58.8823	32.4737	26.3189	25.1786	35.7134	64.2234	67.9389	34.2174	55.4599	27.3639	44.4049	49.2122	34.2729	22.7492	35.6006	5.15464	0.608851	-0.616802	2.07487	TRUE	0.447636	1	2C-methyl-D-erythritol 2,4-cyclodiphosphate synthase
PFIT_1414900	300.184	272.608	348.448	289.8	302.76	389.67	380.458	365.585	378.571	294.762	367.349	254.389	318.249	292.706	305.491	8.24259	0.321686	-0.313427	0.713995	TRUE	0.44769	1	DnaJ protein, putative
PFIT_0406400	1761.85	326.446	257.814	694.468	760.145	29.5861	27.1756	45.0228	33.9282	96.0137	56.5153	84.0393	71.81	74.3139	76.5384	9.5701	-4.47154	1.16155	1.42152	TRUE	0.447806	1	conserved Plasmodium protein, unknown function
PFIT_0406100	37.523	35.892	42.4439	37.6856	38.3861	92.3662	95.1145	50.4256	79.3021	52.3275	84.7729	50.7264	62.0177	21.2326	54.2154	5.26364	1.0217	-0.541729	2.53627	TRUE	0.447982	1	mitochondrial carrier protein, putative
PFIT_1111900	53.1095	15.3823	12.9741	14.8109	24.0692	22.3699	0	9.00457	10.4582	14.8821	0	8.32822	1.63204	3.03322	5.57512	4.58669	-0.981745	-1.00818	5.69745	TRUE	0.448123	1	replication factor C subunit 5, putative
PFIT_1406500	133.351	107.676	151.982	107.791	125.2	171.743	203.817	208.906	194.822	167.544	173.583	97.6673	132.196	177.443	149.687	6.96897	0.630231	-0.377885	1.63024	TRUE	0.448515	1	COBW domain-containing protein 1, putative (CBWD1)
PFIT_0408600	1295.41	937.464	810.511	1086.3	1032.42	1091.8	747.328	1003.11	947.412	927.973	1316	1232.58	1251.78	1022.2	1150.1	10.0117	-0.112412	0.267071	2.59413	TRUE	0.448597	1	conserved Plasmodium protein, unknown function
PFIT_1211200	491.84	533.252	465.771	439.062	482.481	422.864	461.985	453.83	446.226	548.238	662.036	515.592	507.566	500.482	546.783	8.91386	-0.115764	0.29448	0.616033	TRUE	0.448888	1	lysine-specific histone demethylase 1, putative
PFIT_1300400	184.729	507.615	175.707	121.12	247.293	388.948	516.336	552.88	486.055	189.627	262.392	506.507	491.245	483.799	386.714	7.94444	0.975042	-0.322291	12.8223	TRUE	0.449537	1	glycophorin binding protein
PFIT_1445900	6.35005	7.69114	6.11637	10.2031	7.59016	12.989	54.3512	9.00457	25.4482	8.64124	16.1472	12.8709	4.89613	13.6495	11.241	2.92617	1.57263	-1.0256	1.76965	TRUE	0.450228	1	conserved Plasmodium protein, unknown function
PFIT_1231300	242.457	218.77	157.913	221.67	210.203	204.938	149.466	286.345	213.583	230.913	141.288	242.275	331.305	433.751	275.906	7.71475	0.0595655	0.339077	5.49062	TRUE	0.45038	1	DIM1 protein homolog, putative
PFIT_0603000	1224.98	138.44	79.3274	144.818	396.892	11.5458	0	14.4073	8.65103	49.4471	28.2576	22.7133	39.1691	30.3322	33.9839	8.63253	-5.41252	1.86791	1.86142	TRUE	0.450528	1	SPE2-interacting protein
PFIT_0520700	120.074	105.967	118.25	165.06	127.337	126.282	176.641	102.652	135.192	102.255	137.251	81.768	117.507	57.6312	99.2825	6.99413	0.0416242	-0.413759	2.60519	TRUE	0.450538	1	phosphomethylpyrimidine kinase, putative
PFIT_1115900	9.81372	64.9474	44.8534	56.117	43.9329	69.2747	135.878	88.2448	97.7991	72.9704	117.067	20.442	16.3204	110.713	67.5026	5.45713	1.09841	-0.502412	12.6203	TRUE	0.45069	1	conserved Plasmodium protein, unknown function
PFIT_1408700	14.4319	27.3463	41.1465	44.7619	31.9216	13.7106	13.5878	91.8466	39.715	53.7677	32.2944	18.9278	9.79227	16.6827	26.293	5.00179	0.392582	-0.670329	6.66887	TRUE	0.450915	1	conserved Plasmodium protein, unknown function
PFIT_1015500	68.696	13.6731	25.7629	67.8011	43.9833	5.05128	0	3.60183	2.88437	12.4818	4.0368	7.57111	8.16022	4.54983	7.35995	5.46079	-3.52452	0.99417	2.70623	TRUE	0.451271	1	conserved Plasmodium protein, unknown function
PFIT_0103400	207.82	318.755	38.9223	45.9139	152.853	455.337	176.641	102.652	244.877	294.282	165.509	105.996	153.412	127.395	169.319	7.25161	0.700508	-0.546566	10.1502	TRUE	0.451315	1	RNase MRP
PFIT_1223300	461.822	238.425	275.793	230.557	301.649	390.392	339.695	300.753	343.613	188.667	331.018	321.772	352.522	194.126	277.621	8.23614	0.190979	-0.314926	4.79663	TRUE	0.45216	1	conserved Plasmodium protein, unknown function
PFIT_1149800	981.372	1027.19	1377.29	1691.57	1269.36	487.809	1059.85	972.493	840.05	1156.01	871.95	958.502	848.663	1154.14	997.852	10.3105	-0.613777	0.267221	5.66766	TRUE	0.452255	1	DnaJ protein, putative
PFIT_1103200	415.64	432.413	287.284	296.548	357.971	583.783	557.099	462.835	534.573	381.655	496.527	416.411	483.085	404.935	436.523	8.48213	0.577831	-0.292579	1.66494	TRUE	0.452602	1	flavoprotein, putative
PFIT_1318100	22.5138	23.0734	64.1292	82.9412	48.1644	21.6483	67.9389	77.4393	55.6755	64.3292	44.4049	20.442	16.3204	33.3654	35.7724	5.59838	0.152997	-0.589671	6.55004	TRUE	0.453072	1	conserved Plasmodium protein, unknown function
PFIT_1246900	36.9458	18.8006	17.9784	18.2668	22.9979	45.4615	27.1756	19.81	30.8157	25.4436	20.184	15.8993	21.2166	9.09967	18.3686	4.52127	0.451457	-0.772204	1.43085	TRUE	0.453249	1	conserved Plasmodium protein, unknown function
PFIT_0101000	639.623	245.262	354.193	1169.24	602.08	16.5971	149.466	55.8283	73.9637	333.648	44.4049	81.0108	75.074	63.6977	119.567	9.23408	-3.11609	0.792315	7.1057	TRUE	0.454276	1	erythrocyte binding antigen-181
PFIT_1408800	3521.39	2561.15	4594.32	4715.96	3848.21	4073.49	4551.91	4558.11	4394.51	4593.3	4101.39	3490.28	3195.54	3193.98	3714.9	11.9102	0.190685	-0.241844	3.64196	TRUE	0.454316	1	plasmepsin IV
PFIT_1301300	3865.45	1586.08	1145.06	1546.1	2035.67	3122.41	720.153	675.343	1505.97	766.67	1130.31	1210.62	1245.25	953.948	1061.36	10.9912	-0.429368	-0.510369	6.26098	TRUE	0.45443	1	gamete antigen 27/25
PFIT_0818400	104.487	5.982	7.41378	8.88656	31.6924	0.721611	0	3.60183	1.44115	3.84055	8.07361	1.51422	14.6884	4.54983	6.53332	4.98504	-4.20081	1.90565	2.62761	TRUE	0.454604	1	conserved Plasmodium protein, unknown function
PFIT_0722900	1380.27	1533.95	1757.81	1784.55	1614.15	1229.63	1481.07	1485.75	1398.82	1724.89	1671.24	1661.1	1707.12	1571.21	1667.11	10.6568	-0.209426	0.255843	0.704846	TRUE	0.454779	1	conserved Plasmodium protein, unknown function
PFIT_1030100	84.8598	48.7105	138.823	131.817	101.053	95.2527	54.3512	109.856	86.4865	69.61	92.8465	66.6257	60.3856	40.9485	66.0833	6.66369	-0.172692	-0.456065	3.59988	TRUE	0.454885	1	RNA methyltransferase, putative
PFIT_0516900	276.516	35.0374	39.8491	61.3831	103.196	18.0403	0	7.20365	8.41464	22.0832	12.1104	21.9562	39.1691	18.1993	22.7036	6.68888	-3.4146	1.23629	2.93241	TRUE	0.455442	1	transcription factor with AP2 domain(s)
PFIT_0613200	215.902	117.931	203.138	222.987	189.989	233.802	271.756	214.309	239.956	147.381	197.803	199.12	182.789	209.292	187.277	7.57189	0.320079	-0.345483	1.8632	TRUE	0.455549	1	conserved Plasmodium protein, unknown function
PFIT_1219900	4.04094	2.56371	11.306	15.1401	8.26268	0	0	0	0	0.960137	0	0	0	0	0.192027	3.05115	-32.4035	27.4436	1.57321	TRUE	0.45575	1	conserved Plasmodium protein, unknown function, pseudogene
PFIT_0731500	0	2.56371	1.85344	1.31653	1.43342	29.5861	0	0	9.86202	2.88041	0	1.51422	8.16022	4.54983	3.42094	0.512829	2.91031	-1.62383	4.9425	TRUE	0.455816	1	rifin
PFIT_0304500	4.04094	11.964	5.37499	3.78501	6.29123	17.3187	13.5878	16.2082	15.7049	12.0017	8.07361	5.29978	6.52818	3.03322	6.9873	2.64097	1.35123	-1.18265	0.863719	TRUE	0.455851	1	circumsporozoite (CS) protein
PFIT_1311000	6738.56	8083.39	6813.63	6577.7	7053.32	14464.7	11685.5	12167	12772.4	9380.06	12243.6	10232.4	10608.3	11759.8	10844.8	12.784	0.857167	-0.236636	1.08469	TRUE	0.455875	1	M1-family alanyl aminopeptidase
PFIT_0627700	57.1505	35.892	15.7543	18.7605	31.8893	76.4908	13.5878	25.2128	38.4305	14.4021	16.1472	39.3698	37.537	22.7492	26.041	4.98826	0.387624	-0.662415	4.47263	TRUE	0.456079	1	glutamyl-tRNA(Gln) amidotransferase subunit B, putative
PFIT_1438500	167.988	23.0734	21.5	35.8754	62.1091	6.4945	0	1.80091	2.76514	12.4818	4.0368	7.57111	11.4243	10.6163	9.22606	5.95615	-4.15434	1.42097	2.17988	TRUE	0.457045	1	conserved Plasmodium protein, unknown function
PFIT_0214200	1416.64	1400.64	2309.21	2406.28	1883.19	1501.67	2269.16	2335.78	2035.54	1687.44	2014.37	1608.86	1529.23	1712.25	1710.43	10.8795	0.10795	-0.24812	4.22702	TRUE	0.457324	1	conserved Plasmodium membrane protein, unknown function
PFIT_1228600	290.371	458.905	451.499	439.72	410.124	461.831	516.336	572.691	516.953	359.571	371.386	458.809	427.596	495.932	422.659	8.68016	0.332966	-0.288759	1.74751	TRUE	0.457519	1	conserved Plasmodium protein, unknown function
PFIT_0314400	262.084	217.061	381.254	309.055	292.363	388.227	516.336	468.238	457.6	332.688	435.975	320.258	332.937	427.684	369.908	8.19349	0.633178	-0.299089	2.13613	TRUE	0.457739	1	conserved Plasmodium protein, unknown function
PFIT_1108900	572.659	174.332	164.03	365.83	319.213	56.2857	40.7634	63.032	53.3603	96.4938	44.4049	68.14	79.9702	124.362	82.6742	8.31836	-2.54562	0.603978	3.23736	TRUE	0.457919	1	conserved Plasmodium protein, unknown function
PFIT_0323100	319.812	313.627	291.176	268.736	298.338	565.743	421.221	417.812	468.259	384.055	205.877	632.187	285.608	400.385	381.622	8.22024	0.660204	-0.295694	5.36387	TRUE	0.457994	1	translation machinery-associated protein 7, putative (TMA7)
PFIT_1149200	429.494	1422.01	571.788	618.438	760.432	2636.77	298.931	158.48	1031.39	478.628	512.674	2800.55	3037.23	1625.81	1690.98	9.57042	0.44588	0.707651	10.2515	TRUE	0.458103	1	antigen 332, DBL-like protein (Pf332)
PFIT_1439800	200.893	77.7659	246.323	238.62	190.9	202.051	95.1145	244.924	180.697	188.667	226.061	114.324	107.715	103.13	147.979	7.58029	-0.0250441	-0.356364	7.95036	TRUE	0.458297	1	conserved protein, unknown function
PFIT_1118800	122.383	137.586	70.2456	72.409	100.656	75.0476	81.5267	57.6292	71.4012	93.6134	76.6993	108.267	93.0265	107.679	95.8571	6.64915	-0.516543	0.455597	1.66828	TRUE	0.458955	1	conserved Plasmodium protein, unknown function
PFIT_1316000	173.761	141.859	151.982	134.286	150.472	146.487	81.5267	126.064	118.026	161.783	149.362	167.321	166.469	151.661	159.319	7.23307	-0.297651	0.381964	0.80889	TRUE	0.459628	1	sec20 homolog, putative
PFIT_1476100	5.1955	2.56371	4.63361	1.64566	3.50962	23.0916	13.5878	7.20365	14.6277	11.5216	16.1472	2.27133	1.63204	0	6.31445	1.81034	2.07725	-1.28037	3.7856	TRUE	0.459926	1	mediator complex subunit 31, putative
PFIT_0530300	12.1228	13.6731	3.89223	3.29132	8.24488	14.4322	13.5878	1.80091	9.94031	5.28076	0	3.02844	6.52818	3.03322	3.57412	3.03354	0.231835	-1.37009	2.31298	TRUE	0.460253	1	conserved Plasmodium membrane protein, unknown function
PFIT_1303400.2	77.3552	26.4917	17.9784	35.8754	39.4252	23.8132	0	18.0091	13.9408	24.9636	28.2576	32.5558	34.2729	18.1993	27.6498	5.29904	-1.23864	0.728223	3.88215	TRUE	0.460414	1	CorA-like Mg2 transporter protein, putative
PFIT_0905900.2	30.5957	35.0374	27.431	28.6345	30.4246	52.6776	40.7634	48.6247	47.3552	35.5251	36.3312	20.442	17.9525	45.4983	31.1498	4.92517	0.66233	-0.632682	1.03961	TRUE	0.46049	1	autophagy-related protein 3, putative (ATG3)
PFIT_1247400	75.0461	31.6191	72.8404	73.2318	63.1843	77.934	67.9389	66.6338	70.8356	52.3275	40.368	63.5973	57.1216	34.8821	49.6593	5.98522	0.16921	-0.511095	1.72663	TRUE	0.460799	1	conserved Plasmodium protein, unknown function
PFIT_1007600	2537.71	2309.9	2769.79	3046.61	2666	1925.26	2282.75	2222.33	2143.44	2619.25	2777.32	2409.13	2325.66	2564.59	2539.19	11.3806	-0.316853	0.24612	0.799598	TRUE	0.460889	1	inositol polyphosphate kinase, putative (IPK1)
PFIT_0216900	1147.05	189.715	199.06	455.025	497.712	11.5458	27.1756	32.4164	23.7126	96.9739	20.184	47.698	37.537	51.5648	50.7915	8.95913	-4.41412	1.12891	2.21054	TRUE	0.46107	1	calcium-dependent protein kinase 1
PFIT_0303100	872.844	466.596	184.974	300.333	456.186	269.883	149.466	181.892	200.414	293.322	326.981	247.575	266.023	253.274	277.435	8.8325	-1.16289	0.444874	4.96618	TRUE	0.461276	1	HAD superfamily protein, putative
PFIT_1463500	1870.96	1548.48	2170.01	2390.81	1995.07	1335.7	1793.59	1871.15	1666.81	1961.08	1961.89	1964.7	2111.87	1885.15	1976.94	10.9625	-0.262768	0.249271	1.77304	TRUE	0.461313	1	conserved Plasmodium protein, unknown function
PFIT_1249500	544.373	467.45	386.443	337.195	433.865	448.121	489.16	498.853	478.711	597.685	585.337	535.277	564.687	629.394	582.476	8.76007	0.140594	0.28522	1.21815	TRUE	0.461326	1	protein phosphatase, putative
PFIT_0701100	751.038	705.021	733.408	868.579	764.511	1197.87	774.504	1066.14	1012.84	620.249	666.073	933.518	1054.3	985.797	851.987	9.57866	0.417186	-0.260259	3.05441	TRUE	0.461369	1	lysophospholipase, putative
PFIT_1117300	205.511	50.4197	59.4956	97.7521	103.295	98.1391	27.1756	39.6201	54.9783	43.6862	28.2576	43.9124	48.9613	34.8821	39.9399	6.69025	-0.817761	-0.540864	4.7161	TRUE	0.461443	1	folate transporter 2
PFIT_1232500	94.6735	13.6731	15.9396	36.6982	40.2461	12.989	13.5878	10.8055	12.4608	8.64124	4.0368	7.57111	8.16022	3.03322	6.28852	5.33008	-1.70982	-0.927861	2.61579	TRUE	0.461468	1	conserved Plasmodium protein, unknown function
PFIT_1322800	93.519	47.856	22.4267	23.3684	46.7925	95.2527	40.7634	19.81	51.942	26.4038	24.2208	54.512	60.3856	13.6495	35.8343	5.54187	0.205865	-0.57319	7.58368	TRUE	0.462298	1	conserved Plasmodium protein, unknown function
PFIT_1014400	1223.25	187.151	101.939	204.884	429.306	11.5458	13.5878	9.00457	11.3794	61.4488	12.1104	34.8271	34.2729	30.3322	34.5983	8.74578	-5.25895	1.63124	1.41812	TRUE	0.462398	1	conserved Plasmodium protein, unknown function
PFIT_0700300	1.15456	0.854571	2.22413	2.96219	1.79886	12.2674	0	3.60183	5.28974	1.44021	0	4.54266	0	0	1.19657	0.859887	1.66118	-2.14665	2.31446	TRUE	0.462669	1	stevor
PFIT_0304800	132.774	182.024	232.793	218.05	191.41	224.421	108.702	187.295	173.473	222.752	205.877	226.376	230.118	256.307	228.286	7.58214	-0.0896347	0.343558	2.2244	TRUE	0.463063	1	conserved Plasmodium protein, unknown function
PFIT_0318200	4770.04	5577.78	4607.85	4675.48	4907.79	4409.04	5570.99	6160.93	5380.32	6635.03	6777.79	5481.48	5565.27	7263.05	6344.53	12.2608	0.132101	0.238298	1.54641	TRUE	0.463286	1	DNA-directed RNA polymerase II, putative
PFIT_1000700.1	109.105	14.5277	75.9912	90.0175	72.4105	34.6373	40.7634	59.4301	44.9436	57.1282	16.1472	24.9847	21.2166	30.3322	29.9618	6.18168	-0.680892	-0.561178	5.97762	TRUE	0.463355	1	acyl-CoA binding protein, isoform 1, ACBP1
PFIT_1352400	3160.02	4176.29	3209.98	1950.11	3124.1	3092.1	3098.02	4134.9	3441.67	3396.49	4089.28	3793.88	4054	5026.05	4071.94	11.6089	0.141477	0.240914	4.48093	TRUE	0.463414	1	membrane associated histidine-rich protein
PFIT_0210100	266.702	206.806	341.775	345.588	290.218	195.557	176.641	228.716	200.305	264.998	306.797	252.875	269.287	178.96	254.583	8.18273	-0.521493	0.327642	2.11996	TRUE	0.463465	1	conserved Plasmodium protein, unknown function
PFIT_1438700	210.129	70.0748	123.81	118.158	130.543	112.571	108.702	185.494	135.589	99.8543	80.7361	115.081	122.403	104.646	104.544	7.02914	0.0770547	-0.392406	3.50744	TRUE	0.463816	1	conserved Plasmodium membrane protein, unknown function
PFIT_1009700	1708.16	2034.73	2276.96	2506.67	2131.63	1752.07	1793.59	2407.82	1984.49	2296.17	2551.26	1982.12	2108.6	2848.2	2357.27	11.0579	-0.101035	0.245577	2.33138	TRUE	0.463976	1	DNA2/NAM7 helicase, putative
PFIT_1140200.1	1.73183	0	1.6681	1.15196	1.13797	0	0	0	0	1.44021	0	0	0	3.03322	0.894686	0.192404	-29.5448	29.2196	1.06496	TRUE	0.464312	1	AAA family ATPase, putative
PFIT_1355000	304.225	215.352	383.292	296.219	299.772	259.058	353.283	333.169	315.17	218.431	177.619	296.03	275.816	285.123	250.604	8.22913	0.0569543	-0.3119	2.46525	TRUE	0.464461	1	conserved protein, unknown function
PFIT_1365600	599.214	599.909	755.093	904.289	714.626	435.853	489.16	563.686	496.233	595.285	706.441	512.564	576.112	618.777	601.836	9.48179	-0.526854	0.276141	1.7276	TRUE	0.464495	1	signal recognition particle receptor alpha subunit
PFIT_0307600	518.395	289.7	94.8964	126.716	257.427	173.187	0	57.6292	76.9386	108.976	80.7361	180.192	146.884	113.746	126.107	8.00684	-1.63463	0.610278	10.2104	TRUE	0.464663	1	conserved Plasmodium protein, unknown function
PFIT_1471700	144.319	265.772	138.267	117.665	166.506	243.183	176.641	160.281	193.369	264.038	217.987	252.118	272.551	229.008	247.141	7.37518	0.235003	0.341293	3.02608	TRUE	0.464994	1	RAP protein, putative
PFIT_0612000.1	9.81372	1.70914	0.556033	0.822829	3.22543	2.88644	0	0	0.962148	0.480069	0	0	0	0	0.0960137	1.6853	-1.47496	-3.12682	1.55555	TRUE	0.465029	1	conserved Plasmodium protein, unknown function
PFIT_0715500	458.936	493.087	591.62	534.839	519.62	676.15	828.855	758.185	754.396	669.216	722.588	537.549	501.038	688.541	623.786	9.02178	0.531128	-0.269508	1.31477	TRUE	0.465184	1	queuine tRNA-ribosyltransferase, putative
PFIT_1417700	3.46367	1.70914	0.556033	0.329132	1.51449	0.721611	0	0	0.240537	0	0	0	0	0	0	0.594327	-2.30172	-31.539	0.278085	TRUE	0.465494	1	conserved Plasmodium protein, unknown function
PFIT_0928100.2	19.0502	6.83657	3.89223	3.45588	8.30871	4.32967	13.5878	7.20365	8.3737	5.28076	4.0368	1.51422	1.63204	1.51661	2.79609	3.049	-0.103326	-1.46793	1.24488	TRUE	0.466201	1	cytochrome c oxidase subunit 6B, putative (COX6B)
PFIT_1115100	0	0	0.926722	2.13936	0.76652	1.44322	0	0	0.481074	0	0	0	0	0	0	-0.373095	-0.497456	-30.9332	0.550311	TRUE	0.466216	1	unspecified product
PFIT_1357400	33.4821	3.41828	5.93102	10.3676	13.2998	5.77289	13.5878	3.60183	7.65417	5.28076	4.0368	0.757111	1.63204	1.51661	2.64467	3.73219	-0.976275	-1.36649	2.22229	TRUE	0.466392	1	rhomboid protease ROM7
PFIT_1320500	875.73	593.072	957.304	992.003	854.527	576.567	625.038	752.782	651.462	898.208	904.244	773.01	864.984	483.799	784.849	9.73972	-0.390273	0.266041	3.8676	TRUE	0.466671	1	conserved Plasmodium membrane protein, unknown function
PFIT_1007000	107.951	60.6745	48.1896	50.5217	66.8342	82.9853	40.7634	102.652	75.4669	46.0866	56.5153	62.0831	65.2818	53.0814	56.6096	6.05983	0.244652	-0.483319	2.19662	TRUE	0.466892	1	conserved Plasmodium protein, unknown function
PFIT_1028300	107.951	21.3643	26.1336	74.8775	57.5815	5.77289	27.1756	12.6064	15.185	10.5615	4.0368	4.54266	3.26409	12.1329	6.90759	5.84816	-2.19769	-0.816487	4.4721	TRUE	0.466901	1	conserved Plasmodium protein, unknown function
PFIT_1003100	938.076	1357.06	1065.73	980.483	1085.34	1678.47	1861.53	2054.84	1864.95	937.574	827.545	2387.17	2216.32	1421.06	1557.93	10.0836	0.781129	-0.257489	8.88704	TRUE	0.467175	1	40S ribosomal protein S20e, putative
PFIT_0417800	35.7912	7.69114	25.7629	17.7731	21.7546	20.9267	13.5878	37.8192	24.1112	9.60137	40.368	3.02844	6.52818	16.6827	15.2418	4.44601	0.210739	-0.812176	4.72687	TRUE	0.467339	1	CGI-141 protein homolog, putative
PFIT_0305100	824.352	598.2	623.128	570.55	654.057	645.842	489.16	533.07	556.024	701.38	706.441	620.831	652.818	699.158	676.125	9.35305	-0.22382	0.271457	1.14973	TRUE	0.467677	1	conserved Plasmodium protein, unknown function
PFIT_1345700	328.471	350.374	372.172	391.996	360.753	269.161	285.344	374.59	309.698	451.265	431.938	296.03	305.192	432.234	383.332	8.49527	-0.213897	0.299665	1.72127	TRUE	0.467916	1	conserved Plasmodium protein, unknown function
PFIT_1017900	32.3275	53.838	43.3706	42.7871	43.0808	25.978	67.9389	50.4256	48.1142	94.5735	76.6993	24.9847	35.905	98.5797	66.1484	5.42767	0.0644865	0.552121	4.24531	TRUE	0.468032	1	conserved Plasmodium protein, unknown function
PFIT_0418900	1207.09	1617.7	1879.21	3742.23	2111.56	1080.25	1195.73	1037.33	1104.43	922.692	1134.34	1421.1	1917.65	1618.22	1402.8	11.0444	-0.937392	0.347196	5.41003	TRUE	0.468261	1	transcription factor with AP2 domain(s)
PFIT_bin00500	102.755	491.378	192.388	196.327	245.712	224.421	176.641	214.309	205.124	122.418	161.472	296.787	283.976	565.696	286.07	7.93899	-0.248529	0.471171	7.64912	TRUE	0.468408	1	rifin (RIF)
PFIT_1006500	107.951	71.7839	97.3058	76.6877	88.4321	148.652	95.1145	126.064	123.277	74.4106	40.368	131.737	122.403	100.096	93.8031	6.46702	0.510894	-0.411809	3.2801	TRUE	0.468462	1	PPPDE peptidase, putative
PFIT_0534900	339.439	381.139	391.633	346.74	364.738	261.945	394.046	437.622	364.538	419.1	456.159	422.468	471.661	448.917	443.661	8.51069	-0.0117035	0.293525	1.18648	TRUE	0.468634	1	conserved Plasmodium protein, unknown function
PFIT_1301600	0.577278	0	0.741378	0.987395	0.576513	0	0	1.80091	0.600305	0	0	0	0	0	0	-0.786681	0.158323	-31.1753	0.36684	TRUE	0.468674	1	conserved Plasmodium membrane protein, unknown function
PFIT_0712400	669.642	579.399	536.016	718.494	625.888	299.469	584.275	435.821	439.855	544.398	326.981	561.776	546.735	623.327	520.643	9.28988	-0.542088	0.280765	3.80831	TRUE	0.468685	1	zinc finger protein, putative
PFIT_0824500	649.437	741.767	867.227	836.159	773.648	857.996	692.977	859.036	803.336	712.422	670.11	648.087	652.818	687.025	674.092	9.59591	0.0619379	-0.260866	0.726881	TRUE	0.46926	1	clp1-related protein, putative
PFIT_1417500	1020.05	646.91	1095.02	1359.48	1030.36	438.018	747.328	828.42	671.256	781.552	690.294	492.879	377.002	438.301	556.005	10.0097	-0.628953	-0.262752	7.52513	TRUE	0.469355	1	NADP-specific glutamate dehydrogenase (GDH1)
PFIT_0706600	1456.47	1349.37	1288.51	1378.24	1368.15	1190.66	1345.19	1561.39	1365.75	1708.56	1812.53	1407.47	1295.84	1891.21	1623.12	10.418	-0.00240793	0.248456	1.46753	TRUE	0.469507	1	ubiquitin-protein ligase e3, putative
PFIT_1443200	8.08189	15.3823	7.22843	6.58263	9.31881	45.4615	13.5878	16.2082	25.0858	11.5216	4.0368	25.7418	22.8486	6.06644	14.0431	3.20876	1.51101	-0.879174	2.54994	TRUE	0.470312	1	ADP-ribosylation factor, putative
PFIT_0601300	180.688	251.244	107.314	98.5749	159.455	295.861	54.3512	162.082	170.765	125.298	165.509	304.359	295.4	269.957	232.104	7.31207	0.194372	0.354629	10.3224	TRUE	0.470835	1	elongation factor G, putative
PFIT_0205100	56.5732	18.8006	15.0129	18.2668	27.1634	29.5861	27.1756	34.2174	30.3263	16.8024	8.07361	21.9562	26.1127	18.1993	18.2289	4.76	0.178361	-0.72898	2.16001	TRUE	0.470905	1	conserved Plasmodium protein, unknown function
PFIT_1473800	120.074	36.7465	31.6939	51.3445	59.9647	35.3589	40.7634	36.0183	37.3802	17.7625	8.07361	24.9847	29.3768	39.4319	23.9259	5.90453	-0.698769	-0.602966	3.89739	TRUE	0.471109	1	DNA-directed RNA polymerase, alpha subunit, putative
PFIT_1408000	23.0911	11.1094	16.8663	24.6849	18.9379	21.6483	27.1756	9.00457	19.2762	11.0416	4.0368	10.5996	9.79227	12.1329	9.52062	4.24604	-0.0446615	-0.919647	1.05386	TRUE	0.471229	1	LCCL domain-containing protein
PFIT_0820100	297.298	93.1482	224.638	282.066	224.287	185.454	135.878	228.716	183.349	150.742	121.104	154.451	128.932	181.993	147.444	7.81145	-0.26095	-0.341663	4.85426	TRUE	0.471295	1	conserved Plasmodium protein, unknown function
PFIT_1139400	1817.27	1292.97	2265.47	2882.54	2064.56	1014.59	1345.19	1550.59	1303.45	1617.83	2054.73	1307.53	1281.15	1465.05	1545.26	11.0121	-0.666206	0.246096	5.74343	TRUE	0.471342	1	conserved Plasmodium protein, unknown function
PFIT_1016600	300.184	24.7826	27.8017	56.4461	102.304	2.16483	0	3.60183	1.92222	16.8024	4.0368	8.32822	4.89613	4.54983	7.72268	6.67649	-5.46707	1.76107	1.77374	TRUE	0.471403	1	conserved Plasmodium protein, unknown function
PFIT_0107300	123.537	196.551	115.84	102.525	134.613	204.216	190.229	120.661	171.702	200.669	201.84	200.634	235.014	248.724	217.376	7.06881	0.343766	0.351604	2.30157	TRUE	0.47179	1	conserved Plasmodium protein, unknown function
PFIT_1319600	65.8096	61.5291	27.431	24.8494	44.9048	41.8534	27.1756	28.8146	32.6145	36.0051	60.5521	57.5404	53.8575	45.4983	50.6907	5.48179	-0.410527	0.585155	2.04674	TRUE	0.471919	1	type I signal peptidase
PFIT_0410700	43.8731	38.4557	34.4741	34.3943	37.7993	44.0183	40.7634	41.421	42.0676	24.4835	8.07361	28.0131	42.4332	31.8488	26.9704	5.23911	0.16136	-0.624952	1.67694	TRUE	0.471944	1	mitochondrial ribosomal protein S12 precursor, putative
PFIT_1434400	8.65916	16.2368	5.0043	7.57003	9.36758	11.5458	0	9.00457	6.85012	29.2842	28.2576	3.02844	8.16022	16.6827	17.0826	3.21678	-0.191313	1.05544	3.08583	TRUE	0.472242	1	conserved Plasmodium protein, unknown function
PFIT_1115000	1159.75	810.133	1296.11	1650.6	1229.15	948.197	1807.18	1583	1446.13	1099.84	1194.89	916.104	930.265	1913.96	1211.01	10.2642	0.22367	-0.246342	8.18957	TRUE	0.472262	1	GTPase activator, putative
PFIT_1431300	21.9365	10.2548	10.3793	18.2668	15.2094	10.8242	13.5878	3.60183	9.33793	5.76082	4.0368	3.02844	1.63204	4.54983	3.80159	3.92742	-0.792124	-1.19741	0.883527	TRUE	0.472761	1	phosphotyrosyl phosphatase activator, putative
PFIT_0518900	1.15456	1.70914	2.03879	1.48109	1.59589	0	0	0	0	0.480069	0	0	0	3.03322	0.702658	0.674975	-31.4701	30.3056	0.808153	TRUE	0.473236	1	secreted ookinete protein, putative
PFIT_1414000	0	0.854571	0.926722	0.329132	0.527606	0	0	0	0	0	4.0368	0	1.63204	0	1.13377	-0.923029	-28.4294	29.4593	1.1467	TRUE	0.473427	1	conserved Plasmodium protein, unknown function
PFIT_1455100	730.833	587.09	1013.28	1052.23	845.859	587.391	828.855	855.434	757.227	1031.67	1065.72	700.327	713.203	1002.48	902.679	9.72528	-0.167864	0.2594	4.24883	TRUE	0.473524	1	conserved Plasmodium protein, unknown function
PFIT_0203800	235.529	246.116	234.461	207.847	230.988	271.326	366.87	322.364	320.187	250.596	262.392	257.418	318.249	189.576	255.646	7.85115	0.456156	-0.310041	1.16879	TRUE	0.473634	1	aspartate aminotransferase
PFIT_0619300	144.897	22.2188	33.918	95.2836	74.0793	7.93772	0	7.20365	5.04713	14.8821	16.1472	12.8709	8.16022	7.58305	11.9287	6.21144	-3.54595	0.903114	3.14555	TRUE	0.473678	1	merozoite surface protein 10
PFIT_1143300	2208.66	14810.6	3305.62	3677.39	6000.56	1912.27	1807.18	1447.93	1722.46	2597.65	1760.05	4011.93	4186.19	1885.15	2888.19	12.5508	-1.80072	0.745956	3.30761	TRUE	0.473878	1	60S ribosomal protein L35ae, putative
PFIT_0616900	678.878	99.9848	81.1809	178.06	259.526	13.7106	13.5878	14.4073	13.9019	51.3673	12.1104	28.0131	45.6972	31.8488	33.8074	8.01961	-4.21972	1.28601	1.68084	TRUE	0.473895	1	conserved Plasmodium membrane protein, unknown function
PFIT_1003700	29.4412	108.53	123.995	114.044	94.0028	42.5751	271.756	167.485	160.605	179.066	145.325	46.1838	47.3293	136.495	110.88	6.55645	0.701288	-0.468212	11.1792	TRUE	0.473969	1	hypothetical protein
PFIT_0520300	631.542	885.335	484.861	378.501	595.06	654.501	489.16	673.542	605.734	570.802	653.962	844.178	802.966	803.804	735.142	9.21505	0.041364	0.265923	4.75813	TRUE	0.474176	1	protein phosphatase, putative
PFIT_1444900	72.1597	7.69114	7.96981	8.39286	24.0534	10.1026	13.5878	7.20365	10.298	6.24089	0	3.78555	1.63204	9.09967	4.15163	4.58575	-1.281	-1.18257	3.86347	TRUE	0.474345	1	dephospho-CoA kinase, putative (DPCK)
PFIT_0403300	1838.63	4741.16	1173.23	928.645	2170.42	6020.4	4348.09	4199.73	4856.07	2992.27	5219.59	6496.01	7450.28	7587.6	5949.15	11.0829	1.16366	0.291842	15.6888	TRUE	0.474458	1	conserved Plasmodium membrane protein, unknown function
PFIT_1422800	12.7001	12.8186	17.4224	13.659	14.15	9.38095	27.1756	37.8192	24.7919	16.3223	32.2944	6.814	3.26409	10.6163	13.8622	3.82489	0.780524	-0.864718	2.88374	TRUE	0.474667	1	conserved Plasmodium protein, unknown function
PFIT_0623300	207.82	193.988	67.4654	57.598	131.718	185.454	81.5267	113.458	126.813	172.345	149.362	204.42	171.365	153.178	170.134	7.03423	0.0129196	0.366873	7.63375	TRUE	0.47472	1	conserved Plasmodium protein, unknown function
PFIT_bin05600	8.65916	29.0554	12.4181	12.6716	15.7011	75.7692	13.5878	10.8055	33.3875	18.2426	16.1472	25.7418	24.4807	22.7492	21.4723	3.96292	1.1969	-0.727965	3.40281	TRUE	0.474941	1	Plasmodium exported protein (hyp6), unknown function
PFIT_0508600	372.344	372.593	380.142	399.566	381.161	236.688	407.634	441.224	361.849	455.585	431.938	388.398	391.691	518.681	437.259	8.57443	-0.0914542	0.289364	1.97607	TRUE	0.475085	1	conserved Plasmodium protein, unknown function
PFIT_1440100	1179.38	1580.96	1167.67	866.275	1198.57	1487.24	1752.82	1687.46	1642.51	1299.07	1586.46	1216.68	1251.78	1580.31	1386.86	10.2265	0.452777	-0.242663	2.53231	TRUE	0.475161	1	thioredoxin peroxidase 1
PFIT_1443100	4.04094	8.54571	8.89653	7.40546	7.22216	18.0403	0	14.4073	10.8159	5.76082	12.1104	2.27133	3.26409	3.03322	5.28798	2.85344	0.725615	-1.2396	1.79647	TRUE	0.475242	1	transcription factor TFIIH complex subunit Tfb5, putative
PFIT_0614000	126.424	99.1302	143.457	151.565	130.144	99.5823	95.1145	194.499	129.732	201.629	133.215	194.577	161.572	162.277	170.654	7.02619	0.027642	0.367401	2.3452	TRUE	0.475579	1	conserved Plasmodium protein, unknown function
PFIT_0314600	31.7503	19.6551	12.6034	17.1148	20.2809	23.0916	13.5878	3.60183	13.4271	10.0814	4.0368	8.32822	9.79227	1.51661	6.75107	4.33962	-0.575021	-0.972279	2.32247	TRUE	0.476036	1	zinc finger protein, putative
PFIT_0722700	30.5957	28.2008	39.8491	56.6107	38.8141	28.8644	40.7634	61.2311	43.6196	36.9653	24.2208	24.9847	21.2166	34.8821	28.4539	5.28271	0.167263	-0.610202	1.32894	TRUE	0.476324	1	conserved Plasmodium protein, unknown function
PFIT_1313900	38.1003	48.7105	14.0862	13.4944	28.5979	36.8022	13.5878	23.4119	24.6006	27.3639	20.184	56.7833	45.6972	56.1146	41.2286	4.82593	-0.0994962	0.650469	3.55471	TRUE	0.476452	1	conserved Plasmodium protein, unknown function
PFIT_0211100	116.61	53.838	27.987	40.4832	59.7296	89.4798	13.5878	46.8238	49.9638	39.3656	36.3312	49.2122	39.1691	24.2658	37.6688	5.89631	-0.125943	-0.529514	5.08162	TRUE	0.476461	1	protein kinase, putative
PFIT_1239600	344.635	308.5	553.068	530.396	434.15	326.168	230.992	426.817	327.992	433.022	399.644	383.098	383.53	442.85	408.429	8.76375	-0.376337	0.286913	3.17856	TRUE	0.476551	1	vesicle fusion and protein sorting subunit 16, putative
PFIT_0921000	334.821	190.569	377.732	385.742	322.216	339.879	312.519	385.396	345.931	271.239	423.864	236.976	275.816	218.392	285.257	8.33385	0.1092	-0.295888	3.89533	TRUE	0.476869	1	U4/U6 snRNA-associated-splicing factor, putative
PFIT_0900300	0.577278	0	2.40948	0.493698	0.870113	5.77289	27.1756	9.00457	13.9843	11.5216	8.07361	1.51422	1.63204	1.51661	4.85163	-0.121005	3.81016	-1.41772	2.99091	TRUE	0.47693	1	erythrocyte membrane protein 1 (PfEMP1), exon2, pseudogene
PFIT_1114400	227.447	250.389	300.629	300.826	269.823	227.308	271.756	325.965	275.01	259.717	213.951	196.849	244.807	191.093	221.283	8.07679	0.0256588	-0.311411	1.17781	TRUE	0.476939	1	Rpr2, RNAse P, putative
PFIT_1250500	51.3777	32.4737	18.5344	20.077	30.6157	75.7692	0	25.2128	33.6607	21.123	16.1472	30.2844	24.4807	27.299	23.8669	4.93113	0.308704	-0.650603	5.30156	TRUE	0.477513	1	Hbeta58/Vps26 protein homolog, putative
PFIT_0217800	768.934	1310.06	759.542	791.891	907.606	998.71	951.145	932.873	960.909	971.659	900.207	1189.42	1090.21	1566.66	1143.63	9.82504	0.0839256	0.251377	3.87742	TRUE	0.477611	1	DEAD/DEAH box ATP-dependent RNA helicase, putative
PFIT_0409300	325.007	189.715	88.224	155.515	189.615	107.52	54.3512	52.2265	71.3659	81.6117	60.5521	138.551	137.092	72.7973	98.1208	7.56486	-1.34867	0.410663	6.40475	TRUE	0.477993	1	GTPase, putative
PFIT_1344800	155.288	16.2368	13.9008	26.8242	53.0624	5.77289	13.5878	9.00457	9.45508	7.20103	0	2.27133	3.26409	3.03322	3.15393	5.729	-2.55853	-1.43873	2.42932	TRUE	0.478385	1	inner membrane complex protein
PFIT_0710200	38.1003	18.8006	33.918	38.673	32.373	116.179	40.7634	95.4484	84.1304	46.5667	48.4417	62.0831	58.7536	98.5797	62.8849	5.02238	1.4407	-0.485768	2.62954	TRUE	0.478501	1	conserved Plasmodium protein, unknown function
PFIT_0820500	645.396	98.2756	116.396	231.709	272.944	5.77289	0	23.4119	9.72826	42.7261	4.0368	27.256	11.4243	33.3654	23.7617	8.09239	-4.65333	1.14873	3.8957	TRUE	0.478543	1	conserved Plasmodium protein, unknown function
PFIT_0512700	573.814	362.338	341.775	264.128	385.514	390.392	638.626	592.501	540.506	412.859	480.38	424.739	347.625	545.98	442.317	8.58951	0.473514	-0.27548	4.32134	TRUE	0.47874	1	Rab GTPase 1b
PFIT_1021300	577.278	105.112	78.03	177.073	234.373	25.978	0	18.0091	14.6624	30.2443	40.368	38.6126	37.537	27.299	34.8122	7.8725	-3.85506	1.10218	2.7654	TRUE	0.478955	1	conserved Plasmodium protein, unknown function
PFIT_1245900	9.23644	5.982	16.4957	23.6975	13.8529	7.21611	54.3512	7.20365	22.9236	9.60137	12.1104	12.1138	9.79227	6.06644	9.93685	3.80201	0.464378	-0.960141	2.80871	TRUE	0.47902	1	unspecified product
PFIT_1466300	265.548	304.227	287.469	325.347	295.648	246.791	244.58	214.309	235.227	246.755	177.619	282.402	339.465	401.902	289.629	8.20791	-0.334128	0.308809	2.49006	TRUE	0.479649	1	conserved Plasmodium protein, unknown function
PFIT_0527800	49.0686	29.0554	7.41378	8.22829	23.4415	28.8644	0	9.00457	12.623	8.64124	8.07361	36.3413	55.4895	19.7159	25.6523	4.54101	-0.622737	0.774658	7.667	TRUE	0.479721	1	conserved Plasmodium protein, unknown function
PFIT_0604700	301.339	156.386	327.133	489.254	318.528	126.282	190.229	144.073	153.528	469.987	266.429	93.1246	81.6022	122.845	206.798	8.31652	-1.07841	0.455121	8.88245	TRUE	0.479776	1	DNA repair-like protein, putative
PFIT_0219200	273.63	138.44	385.702	510.154	326.981	119.066	176.641	201.702	165.803	222.752	197.803	179.435	199.109	227.492	205.318	8.35609	-0.998455	0.324753	6.11139	TRUE	0.47982	1	Plasmodium exported protein (PHISTc), unknown function
PFIT_1451900	461.822	564.017	530.827	571.702	532.092	401.937	543.512	502.455	482.635	840.12	549.005	438.367	380.266	677.925	577.137	9.0556	-0.152742	0.271706	3.87402	TRUE	0.479856	1	conserved Plasmodium protein, unknown function
PFIT_0300900	0	0	0.741378	0.493698	0.308769	0	0	0	0	5.76082	0	0	0	0	1.15216	-1.65829	-27.6941	29.6011	1.34695	TRUE	0.479891	1	acyl-CoA synthetase, pseudogene
PFIT_1237800	204.934	284.572	169.776	136.425	198.927	366.578	190.229	210.707	255.838	240.514	266.429	350.542	403.115	359.437	324.008	7.63262	0.400052	0.308256	4.47417	TRUE	0.480074	1	calcyclin binding protein, putative
PFIT_1473100	97.5599	129.895	224.267	266.761	179.621	129.168	203.817	190.897	174.627	144.981	121.104	113.567	119.139	172.894	134.337	7.49246	-0.0697308	-0.350947	4.19547	TRUE	0.480212	1	pre-mRNA-splicing factor ISY1 homolog, putative
PFIT_0917200	46.1822	53.838	43.3706	35.2171	44.652	22.3699	27.1756	48.6247	32.7234	40.8058	48.4417	67.3829	52.2254	39.4319	49.6575	5.4782	-0.421129	0.578371	1.15094	TRUE	0.480328	1	N-glycosylase/DNA lyase, putative
PFIT_0606300	294.412	252.953	209.81	185.137	235.578	297.304	149.466	291.748	246.172	257.797	399.644	294.516	355.786	269.957	315.54	7.87859	0.111712	0.306228	3.02738	TRUE	0.480782	1	G-protein associated signal transduction protein, putative
PFIT_1458900	838.207	746.895	1093.16	1127.93	951.549	966.959	978.321	864.439	936.573	1104.16	1263.52	1137.18	1036.35	1022.2	1112.68	9.89482	-0.0256832	0.249932	1.46245	TRUE	0.480802	1	large ribosomal subunit nuclear export factor, putative
PFIT_1433500	218.211	33.3283	48.3749	102.031	100.486	59.1721	67.9389	30.6155	52.5755	25.9237	24.2208	51.4835	48.9613	13.6495	32.8478	6.65078	-0.970347	-0.633383	5.14466	TRUE	0.481043	1	conserved Plasmodium protein, unknown function
PFIT_0933600	23.6684	27.3463	36.5129	42.7871	32.5787	31.0293	27.1756	39.6201	32.6083	60.0086	40.368	48.4551	47.3293	54.598	50.1518	5.03025	0.0284417	0.596	0.643881	TRUE	0.481153	1	conserved Plasmodium protein, unknown function
PFIT_1036600	67.5415	52.9834	31.6939	48.3824	50.1503	72.1611	67.9389	48.6247	62.9082	44.1663	68.6257	41.6411	31.0088	34.8821	44.0648	5.6454	0.320725	-0.522191	1.58425	TRUE	0.481332	1	conserved Plasmodium protein, unknown function
PFIT_1218000	574.391	310.209	617.197	814.93	579.182	373.795	543.512	560.084	492.463	466.627	444.049	303.601	354.154	459.533	405.593	9.17944	-0.245837	-0.271072	5.35967	TRUE	0.481442	1	adaptor protein subunit, putative
PFIT_1228700	320.389	258.08	387.37	354.804	330.161	364.414	394.046	462.835	407.098	340.369	375.423	358.113	306.824	292.706	334.687	8.36824	0.302695	-0.285517	1.12284	TRUE	0.481641	1	conserved Plasmodium membrane protein, unknown function
PFIT_0218600	542.064	444.377	317.495	287.661	397.899	795.937	1182.14	907.66	961.912	412.379	286.613	1044.06	1101.63	1023.71	773.678	8.63502	1.2664	-0.302963	10.1879	TRUE	0.481659	1	40S ribosomal protein S30, putative
PFIT_1120400	264.97	313.627	414.616	348.715	335.482	417.813	326.107	457.432	400.451	350.45	391.57	309.658	272.551	341.237	333.093	8.39105	0.270401	-0.284049	1.59885	TRUE	0.482967	1	peptidase, putative
PFIT_bin02800	0.577278	3.41828	0.926722	0.493698	1.354	23.8132	0	0	7.93772	0.480069	0	6.05689	4.89613	1.51661	2.58994	0.397951	2.71238	-1.6961	3.74293	TRUE	0.4835	1	rifin (RIF)
PFIT_0833500	3242.57	1542.5	3147.71	3171.18	2775.99	2097	4117.1	3915.19	3376.43	2729.67	2728.88	2841.44	2552.52	3509.44	2872.39	11.4391	0.277821	-0.228808	6.93383	TRUE	0.483529	1	Plasmodium exported protein (PHISTc), unknown function
PFIT_0708800	87.7462	18.8006	10.75	14.6464	32.9858	5.05128	13.5878	5.40274	8.01394	4.32062	0	2.27133	4.89613	3.03322	2.90426	5.04182	-2.22108	-1.20371	2.7607	TRUE	0.483688	1	conserved Plasmodium membrane protein, unknown function
PFIT_1035200	2235.22	8711.49	1634.18	1450.15	3507.76	11863.3	9429.93	9317.93	10203.7	6469.89	9599.52	14968.8	14081.3	18111.4	12646.2	11.7758	1.54128	0.309346	17.6253	TRUE	0.483795	1	probable protein, unknown function
PFIT_1138300	1.15456	0.854571	0.370689	0.987395	0.841802	0	0	0	0	0.480069	0	0.757111	3.26409	0	0.900254	-0.250783	-30.5443	30.6584	0.478634	TRUE	0.483815	1	conserved Plasmodium protein, unknown function
PFIT_1110700	1429.92	2026.19	1380.82	1234.74	1517.91	2146.79	1793.59	1872.95	1937.78	1973.08	1433.07	1861.74	1397.03	1577.28	1648.44	10.5674	0.355141	-0.234534	2.55037	TRUE	0.484114	1	apicoplast ribosomal protein L36e precursor, putative
PFIT_1214000	24.2457	7.69114	45.2241	30.4447	26.9014	29.5861	13.5878	37.8192	26.9977	20.643	24.2208	17.4135	9.79227	15.1661	17.4471	4.75733	0.0774573	-0.720332	2.39154	TRUE	0.484279	1	conserved protein, unknown function
PFIT_0409800	18.4729	52.1288	7.78447	9.54482	21.9827	38.967	0	14.4073	17.7914	19.6828	32.2944	41.6411	53.8575	22.7492	34.045	4.44044	-0.0541808	0.700762	6.53754	TRUE	0.48431	1	conserved Plasmodium protein, unknown function
PFIT_0909000	128.156	132.458	125.293	91.0049	119.228	279.264	149.466	189.096	205.942	174.265	209.914	200.634	161.572	87.9634	166.87	6.89598	0.823777	-0.340469	3.29877	TRUE	0.484467	1	transporter, putative
PFIT_0320100	127.001	116.222	118.25	137.742	124.804	130.612	108.702	135.069	124.794	147.861	137.251	198.363	161.572	168.344	162.678	6.96405	0.0195043	0.365778	0.51836	TRUE	0.484568	1	SNARE protein
PFIT_1465500	106.219	140.15	182.935	189.086	154.597	138.549	163.053	147.675	149.759	157.463	88.8097	215.777	218.694	257.824	187.713	7.27458	-0.0623064	0.348827	3.96336	TRUE	0.484709	1	zinc finger protein, putative
PFIT_0534100	652.324	580.254	852.585	773.953	714.779	678.314	828.855	561.885	689.685	763.789	718.551	486.822	633.233	260.857	572.651	9.48204	-0.0650669	-0.257129	6.85035	TRUE	0.485301	1	RING zinc finger protein, putative
PFIT_0201900.2	16.1638	26.4917	13.3448	9.70938	16.4274	17.3187	0	9.00457	8.77441	15.3622	20.184	16.6564	24.4807	21.2326	19.5832	4.03082	-0.636728	0.892338	1.87726	TRUE	0.485392	1	conserved Plasmodium protein, unknown function
PFIT_1336200	39.8321	76.9114	45.7801	36.3691	49.7232	155.868	81.5267	55.8283	97.741	56.6481	117.067	68.8971	81.6022	47.0149	74.2459	5.62978	1.01169	-0.445427	3.90455	TRUE	0.485482	1	endopeptidase, putative
PFIT_0526100	6.92733	5.12742	7.59912	3.29132	5.7363	0.721611	0	1.80091	0.840842	4.80069	4.0368	2.27133	3.26409	6.06644	4.08787	2.51986	-2.46214	1.97214	0.398087	TRUE	0.485848	1	conserved Plasmodium protein, unknown function
PFIT_1234800	1.15456	0	0.370689	0.329132	0.463594	0	0	1.80091	0.600305	0	0	0	0	0	0	-1.10813	0.471556	-32.6098	0.344752	TRUE	0.48612	1	conserved Plasmodium protein, unknown function
PFIT_1472500	203.202	44.4377	20.3879	33.4069	75.3585	12.2674	0	5.40274	5.89004	23.5234	4.0368	20.442	19.5845	10.6163	15.6406	6.23483	-3.4371	1.18916	3.04273	TRUE	0.486656	1	diacylglycerol kinase, putative
PFIT_0418400	226.87	234.152	246.508	251.292	239.706	269.161	271.756	361.984	300.967	273.159	270.466	221.076	266.023	198.676	245.88	7.90547	0.336195	-0.301323	0.866884	TRUE	0.486981	1	60S ribosomal protein L7ae/L30e, putative
PFIT_0912600	475.677	386.266	565.671	610.704	509.579	505.128	543.512	453.83	500.823	651.933	613.594	590.546	499.406	641.526	599.401	8.99426	-0.0328155	0.266097	1.4468	TRUE	0.487448	1	conserved Plasmodium protein, unknown function
PFIT_1331500	731.411	210.224	144.013	339.828	356.369	15.8754	13.5878	39.6201	23.0278	92.1732	16.1472	37.8555	26.1127	39.4319	42.3441	8.47711	-3.89727	0.839583	3.26175	TRUE	0.487457	1	conserved Plasmodium protein, unknown function
PFIT_1457300	4.61822	0	1.11207	1.31653	1.7617	7.93772	0	0	2.64591	0.480069	0	1.51422	0	0	0.398858	0.817293	0.727697	-2.69949	2.2184	TRUE	0.487534	1	serine hydroxymethyltransferase, putative
PFIT_0917500	68.1187	7.69114	7.96981	20.5707	26.0876	0.721611	0	0	0.240537	0.960137	4.0368	1.51422	0	1.51661	1.60555	4.70449	-5.99471	1.80729	2.90606	TRUE	0.487573	1	conserved Plasmodium protein, unknown function
PFIT_0319400	170.297	21.3643	25.3922	35.2171	63.0676	6.4945	27.1756	19.81	17.8267	10.5615	12.1104	4.54266	6.52818	6.06644	7.96184	5.97817	-1.90156	-1.10204	2.2837	TRUE	0.487781	1	kinesin-8, putative
PFIT_0919000	1588.67	1637.36	2467.68	2682.92	2094.15	1568.78	1739.24	1818.92	1708.98	2103.18	2115.29	2043.44	1775.66	2006.48	2008.81	11.0326	-0.294476	0.23394	2.53868	TRUE	0.48822	1	gamma-glutamylcysteine synthetase
PFIT_1140500	509.159	277.736	408.499	435.935	407.832	286.48	394.046	342.174	340.9	375.894	387.533	463.352	479.821	339.721	409.264	8.67259	-0.277214	0.282145	2.3082	TRUE	0.488339	1	conserved Plasmodium protein, unknown function
PFIT_0509600	169.72	279.445	145.125	141.362	183.913	352.146	258.168	241.322	283.879	181.946	185.693	258.175	257.863	269.957	230.727	7.51919	0.641392	-0.308278	3.19914	TRUE	0.488344	1	asparagine-tRNA ligase, putative
PFIT_1235400	125.269	26.4917	24.4655	18.2668	48.6233	39.6886	0	9.00457	16.2311	12.4818	4.0368	12.1138	14.6884	3.03322	9.2708	5.60206	-1.41889	-0.939549	4.77684	TRUE	0.488434	1	ATP synthase subunit beta, mitochondrial
PFIT_bin10000	3.46367	6.83657	5.74568	2.96219	4.75202	12.989	13.5878	14.4073	13.6614	2.88041	0	9.08533	4.89613	12.1329	5.79895	2.24296	1.52897	-1.19972	1.90379	TRUE	0.488793	1	rifin
PF_apicoplast_genome_101500	1.73183	0	0.370689	0.329132	0.607913	1.44322	0	0	0.481074	0	0	0	0	0	0	-0.718803	-0.169968	-32.3576	0.339339	TRUE	0.488867	1	apicoplast ribosomal protein L4
PFIT_1303900	5.1955	2.56371	6.11637	5.7598	4.90885	7.21611	13.5878	7.20365	9.33585	6.24089	0	3.02844	4.89613	1.51661	3.13642	2.30143	0.853366	-1.43762	1.25514	TRUE	0.489026	1	cyclin
PFIT_0407600	49.0686	3.41828	15.1982	19.7479	21.8583	7.21611	0	3.60183	3.60598	21.123	0	6.814	13.0564	4.54983	9.10864	4.45083	-2.25352	1.04799	5.3682	TRUE	0.489201	1	conserved Plasmodium protein, unknown function
PFIT_1430200	39.2549	76.0568	63.0171	66.1555	61.1211	50.5128	54.3512	28.8146	44.5595	50.4072	28.2576	90.0962	88.1304	48.5316	61.0846	5.93331	-0.496707	0.51098	2.91851	TRUE	0.489221	1	conserved protein, unknown function
PFIT_0615100	23.0911	32.4737	19.4612	19.0896	23.5289	31.0293	13.5878	12.6064	19.0745	35.5251	44.4049	34.8271	26.1127	24.2658	33.0271	4.55152	-0.215019	0.702115	1.09913	TRUE	0.489438	1	conserved Plasmodium protein, unknown function
PFIT_1452100	32.3275	23.0734	26.8749	25.6723	26.987	26.6996	95.1145	32.4164	51.4102	21.6031	32.2944	33.3129	27.7448	37.9153	30.5741	4.75456	0.788828	-0.614423	1.73898	TRUE	0.489741	1	acetyl-CoA acetyltransferase, putative
PFIT_1250200	350.407	493.942	311.008	377.185	383.136	303.798	366.87	435.821	368.83	461.346	383.496	434.582	440.652	511.098	446.235	8.5806	-0.0552129	0.277955	1.6554	TRUE	0.489854	1	rRNA processing protein, putative
PFIT_1332900	695.042	769.114	880.757	755.357	775.068	647.285	910.382	750.981	769.549	913.571	1041.5	875.977	895.992	815.937	908.594	9.59837	-0.022441	0.250499	1.03008	TRUE	0.489875	1	U3 snoRNA-associated small subunit rRNA processing associated protein, putative
PFIT_1351800	2.30911	2.56371	3.89223	4.44328	3.30208	2.88644	27.1756	3.60183	11.2213	8.16117	8.07361	0	1.63204	0	3.57336	1.73172	1.54328	-1.48099	4.4401	TRUE	0.489988	1	conserved Plasmodium protein, unknown function
PFIT_0110800	58.8823	101.694	37.8103	40.4832	59.7174	118.344	27.1756	32.4164	59.3121	67.2096	104.957	104.481	119.139	45.4983	88.2571	5.89191	0.114149	0.452116	6.71129	TRUE	0.490102	1	multidrug resistance-associated protein 1
PFIT_0519600	2044.14	2504.75	1968.36	1761.02	2069.57	2775.32	2799.08	2924.68	2833.03	2195.35	2115.29	2506.04	2250.59	3036.26	2420.7	11.0149	0.453464	-0.226809	1.59747	TRUE	0.490569	1	40S ribosomal protein S24, putative
PFIT_1405400	15.0092	3.41828	7.22843	8.55742	8.55334	5.77289	0	5.40274	3.72521	3.36048	0	3.02844	0	0	1.27778	3.0975	-0.999322	-1.56436	2.96692	TRUE	0.490676	1	mitochondrial ribosomal protein L16 precursor, putative
[truncated: 3,885 more rows]

## Sheet: IT4_CD151_rif
Table S9. rif genes expression of IT4 long-term cultivated parasites, parasites enriched for the binding to wild-type CHO-745 cells, and parasites enriched for the binding to CD151.
[truncated: 139 more rows]

## Sheet: IT4_stevor
Table S9. stevor genes expression of IT4 long-term cultivated parasites, parasites enriched for the binding to wild-type CHO-745 cells, and parasites enriched for the binding to CD9.
[truncated: 38 more rows]

[truncated: 2 more sheets: IT4_surf, IT4_pfmc-2tm]
