# Supplementary material for: Characterisation of Plasmodium falciparum populations selected on the human endothelial receptors P-selectin, E-selectin, CD9 and CD151
Source: Sci Rep. 2017 Jun 22;7:4069. doi: 10.1038/s41598-017-04241-3 (PMC5481354; doi:10.1038/s41598-017-04241-3)
Supplement: Supplementary file 11 — Table S10 [file 41598_2017_4241_MOESM11_ESM.xls]

## Sheet: 3D7_Whole
Table S10. Whole transcriptome profile of 3D7 long-term cultivated parasites, parasites enriched for the binding to wild-type CHO745 cells
					Generalized lineal model using DEseq1
	ctrl_1	ctrl_2	ctrl_3	ctrl_4	ctrl_5	Average	wild_1	wild_2	wild_3	wild_4	Average	baseMeanA	baseMeanB	foldChange	log2FoldChange	pval	padj	name
PFC10_API0002:rRNA	3725.16	3363.83	4502.09	1282.07	2852.08	3145.05	0	0	3.0896	6.74366	2.45831	3145.05	2.45831	1279.35	10.3212	1.92509e-29	1.08633e-25	unspecified product
PF3D7_0617500	1.76967	2.62526	4.37521	5.71332	3.95938	3.68857	1202.74	928.582	2008.24	1916.89	1514.11	3.68857	1514.11	0.00243613	-8.68119	2.90576e-22	8.19859e-19	rifin, pseudogene
PF3D7_0809100	4989.59	4841.42	10487.4	14738.1	14476.8	9906.66	6.46633	11.8542	11.586	17.7021	11.9022	9906.66	11.9022	832.341	9.70103	2.67091e-21	5.02397e-18	erythrocyte membrane protein 1, PfEMP1 (VAR)
PF3D7_1219400	2288.19	2189.9	3771.43	1853.4	1674.82	2355.55	14.3696	8.6931	13.9032	18.5451	13.8777	2355.55	13.8777	169.736	7.40715	4.01441e-20	5.66334e-17	erythrocyte membrane protein 1 (PfEMP1), pseudogene (VAR)
PFC10_API0010:rRNA	4079.98	4272.17	5665.9	994.118	1984.97	3399.43	0.718481	0	1.5448	3.37183	1.40878	3399.43	1.40878	2413.03	11.2366	9.74126e-20	1.0994e-16	unspecified product
PF3D7_0625600	1549.35	1785.61	1176.93	2698.97	2446.9	1931.55	13.6511	9.48339	26.2616	20.231	17.4068	1931.55	17.4068	110.966	6.79397	1.73812e-18	1.63471e-15	poly(A) polymerase PAP, putative
PF3D7_0712900	322.081	310.218	686.908	575.903	530.557	485.133	2.87393	6.32226	5.40679	3.37183	4.4937	485.133	4.4937	107.959	6.75433	2.16845e-16	1.74808e-13	erythrocyte membrane protein 1, PfEMP1 (VAR)
PFC10_API0028	1223.73	1134.11	183.759	475.348	527.918	708.973	0	0	0.772399	0	0.1931	708.973	0.1931	3671.54	11.8422	1.41402e-14	9.97418e-12	elongation factor (tufA)
PFC10_API0060	186.701	188.581	30.6265	84.5571	129.34	123.961	0	0	0	0	0	123.961	0	#DIV/0!	#DIV/0!	2.5233e-14	1.58211e-11	molecular chaperone (Clp (C?))
PF3D7_1200400	897.224	802.892	1281.94	883.279	819.592	936.985	12.2142	24.4987	24.7168	31.1894	23.1548	936.985	23.1548	40.4662	5.33864	4.62432e-13	2.60951e-10	erythrocyte membrane protein 1, PfEMP1 (VAR)
PF3D7_1344700	452.152	431.855	577.528	782.725	735.125	595.877	24.4284	11.064	28.5788	6.74366	17.7037	595.877	17.7037	33.6584	5.07289	7.82384e-12	4.01363e-09	conserved Plasmodium protein, unknown function
PF3D7_0914700	2399.68	3683.24	2940.14	3520.55	4158.67	3340.46	126.453	149.363	128.991	130.658	133.866	3340.46	133.866	24.9537	4.64118	2.15604e-11	1.01388e-08	transporter, putative
PF3D7_0712400	839.71	896.526	4103.95	2118.5	2214.61	2034.66	3.59241	3.95141	3.0896	4.21479	3.71205	2034.66	3.71205	548.123	9.09836	3.76796e-11	1.63559e-08	erythrocyte membrane protein 1, PfEMP1 (VAR)
PF3D7_0727900	1225.5	1143.3	1238.18	1796.27	1620.71	1404.79	63.9448	39.5141	69.5159	53.1063	56.5203	1404.79	56.5203	24.8546	4.63544	5.91693e-11	2.14351e-08	conserved Plasmodium protein, unknown function
PF3D7_0406500	1047.65	900.027	1465.7	643.32	576.75	926.688	18843.6	22878.7	26436.9	28988.5	24286.9	926.688	24286.9	0.0381559	-4.71195	5.91708e-11	2.14351e-08	conserved Plasmodium protein, unknown function
PF3D7_0421100	54.8599	75.695	236.261	207.965	172.893	149.535	0	2.37085	0.772399	0.842958	0.996551	149.535	0.996551	150.052	7.22932	6.42281e-11	2.14351e-08	erythrocyte membrane protein 1, PfEMP1 (VAR)
PF3D7_1012400	99.1017	260.776	546.901	258.242	382.74	309.552	9827.39	3524.66	6939.23	7758.58	7012.47	309.552	7012.47	0.0441431	-4.50167	6.45751e-11	2.14351e-08	hypoxanthine-guanine phosphoribosyltransferase (HGPRT)
PF3D7_0223500	129.186	116.387	271.263	157.688	187.411	172.387	0.718481	10.2737	4.63439	3.37183	4.74959	172.387	4.74959	36.2951	5.1817	7.58044e-11	2.37647e-08	erythrocyte membrane protein 1, PfEMP1 (VAR)
PF3D7_0400300	32.739	46.3796	13.1256	38.8506	56.7512	37.5692	1029.58	1202.81	1189.49	1224.82	1161.68	37.5692	1161.68	0.0323405	-4.95051	1.05674e-10	3.13851e-08	rifin (RIF)
PF3D7_0814100	2.65451	9.62595	0	13.712	14.5177	8.10203	397.32	259.213	264.16	177.864	274.639	8.10203	274.639	0.0295006	-5.08311	1.56228e-10	4.32608e-08	conserved Plasmodium protein, unknown function
PF3D7_0712300	226.518	246.337	866.292	719.878	588.628	529.531	0.718481	3.95141	10.0412	9.27254	5.9959	529.531	5.9959	88.3154	6.46459	1.63473e-10	4.32608e-08	erythrocyte membrane protein 1, PfEMP1 (VAR)
PF3D7_1460100	459.23	526.365	363.143	475.348	563.552	477.528	11.4957	15.8056	40.9371	19.388	21.9066	477.528	21.9066	21.7983	4.44614	1.68658e-10	4.32608e-08	zinc finger protein, putative
PF3D7_0632800	245.985	223.147	415.645	445.639	403.857	346.855	6.46633	12.6445	10.0412	23.6028	13.1887	346.855	13.1887	26.2993	4.71696	1.9705e-10	4.83459e-08	erythrocyte membrane protein 1, PfEMP1 (VAR)
PF3D7_0712000	385.789	397.289	1470.07	541.623	712.689	701.492	1.43696	3.16113	2.3172	2.52887	2.36104	701.492	2.36104	297.111	8.21486	4.34545e-10	9.98258e-08	erythrocyte membrane protein 1, PfEMP1 (VAR)
PF3D7_0617400	611.422	574.057	2253.23	1993.95	1726.29	1431.79	18562	18974.7	27804	31424.6	24191.3	1431.79	24191.3	0.0591861	-4.0786	4.54659e-10	9.98258e-08	erythrocyte membrane protein 1, PfEMP1 (VAR)
PF3D7_0114000	18.5816	24.94	35.0017	47.9919	42.2334	33.7497	812.602	603.776	676.621	825.256	729.564	33.7497	729.564	0.0462601	-4.43409	4.73282e-10	9.98258e-08	RESA-like protein with DnaJ domain, putative (GEXP06)
PF3D7_1102300	4.42418	2.62526	4.37521	2.28533	1.31979	3.00596	103.461	128.816	84.1915	115.485	107.988	3.00596	107.988	0.0278359	-5.16691	4.77636e-10	9.98258e-08	Plasmodium exported protein, unknown function
PF3D7_0214800	3108.43	2651.51	1330.06	1918.53	1950.66	2191.84	120.705	145.412	119.722	137.402	130.81	2191.84	130.81	16.7559	4.0666	6.84872e-10	1.38026e-07	conserved Plasmodium membrane protein, unknown function
PF3D7_0724100	136.265	108.511	284.389	217.106	168.934	183.041	2621.02	2720.94	3584.7	3892.78	3204.86	183.041	3204.86	0.0571135	-4.13002	9.12142e-10	1.7749e-07	conserved Plasmodium protein, unknown function
PF3D7_1304700	1.76967	4.81298	4.37521	2.28533	1.31979	2.9126	77.596	81.3991	127.446	149.204	108.911	2.9126	108.911	0.0267429	-5.2247	1.11813e-09	2.02011e-07	cyclin (CYC4)
PF3D7_1364000	233.597	225.335	83.129	282.238	278.477	220.555	4.31089	11.064	16.2204	14.3303	11.4814	220.555	11.4814	19.2098	4.26377	1.13115e-09	2.02011e-07	conserved Plasmodium protein, unknown function
PF3D7_0532900	33.6238	38.5038	70.0034	107.41	73.9085	64.69	778.834	1043.96	1421.21	1555.26	1199.82	64.69	1199.82	0.0539165	-4.21313	1.14555e-09	2.02011e-07	rifin (RIF)
PF3D7_0308400	7.07869	101.073	105.005	169.114	65.9897	89.6521	0	0	0	0	0	89.6521	0	#DIV/0!	#DIV/0!	1.2562e-09	2.1481e-07	U4 Spliceosomal RNA
PF3D7_0200100	189.355	168.454	183.759	417.072	378.781	267.484	15.8066	13.4348	10.0412	9.27254	12.1388	267.484	12.1388	22.0355	4.46176	1.30022e-09	2.15799e-07	erythrocyte membrane protein 1, PfEMP1 (VAR)
PF3D7_1240300	742.378	693.944	1146.31	1118.67	1096.75	959.609	38.798	51.3683	51.7507	55.6352	49.3881	959.609	49.3881	19.43	4.28021	1.6531e-09	2.66527e-07	erythrocyte membrane protein 1, PfEMP1 (VAR)
PF3D7_1433100	230.058	227.085	166.258	285.666	283.756	238.564	14.3696	17.3862	10.8136	5.9007	12.1175	238.564	12.1175	19.6875	4.29921	1.74819e-09	2.74028e-07	conserved Plasmodium membrane protein, unknown function
PF3D7_1245100	107.065	92.7592	65.6282	84.5571	60.7105	82.1441	0.718481	3.16113	5.40679	4.21479	3.3753	82.1441	3.3753	24.3368	4.60507	2.34874e-09	3.58214e-07	kinesin-13, putative (KLP8)
PF3D7_0800400	15.0422	15.314	21.8761	25.1386	22.4365	19.9615	379.358	320.855	401.647	443.396	386.314	19.9615	386.314	0.0516717	-4.27448	2.63587e-09	3.91427e-07	rifin (RIF)
PF3D7_1467600	85.8292	71.3196	192.509	154.26	142.538	129.291	2120.96	2022.33	1836.76	1987.69	1991.94	129.291	1991.94	0.0649072	-3.94548	2.73274e-09	3.95406e-07	conserved Plasmodium protein, unknown function
PF3D7_0933500	194.664	148.327	240.637	87.9851	96.345	153.592	6.46633	10.2737	2.3172	9.27254	7.08243	153.592	7.08243	21.6863	4.43871	2.83115e-09	3.99404e-07	gamma-tubulin complex component, putative
PF3D7_0910500	1220.19	909.653	700.034	1135.81	1025.48	998.233	89.8102	84.5602	33.2131	40.462	62.0114	998.233	62.0114	16.0976	4.00877	3.78368e-09	5.20764e-07	DNA repair protein REV1, putative
PF3D7_1101100	6.19386	17.9393	17.5008	18.2826	31.6751	18.3183	303.918	283.711	403.192	435.809	356.658	18.3183	356.658	0.0513611	-4.28318	4.16939e-09	5.60188e-07	rifin (RIF)
PF3D7_1311000	1.76967	8.75087	8.75042	1.14266	10.5584	6.1944	124.297	124.865	176.879	177.864	150.976	6.1944	150.976	0.0410289	-4.60721	4.54884e-09	5.96956e-07	conserved Plasmodium protein, unknown function
PF3D7_1477600	13.2726	9.62595	43.7521	23.9959	11.8781	20.5049	236.38	190.458	359.165	425.694	302.924	20.5049	302.924	0.06769	-3.88491	4.7497e-09	6.09149e-07	surface-associated interspersed protein 14.1 (SURFIN 14.1) (SURF14.1)
PF3D7_0211000	5.30902	8.31332	13.1256	13.712	22.4365	12.5793	206.923	216.537	254.892	214.954	223.326	12.5793	223.326	0.0563269	-4.15003	6.79145e-09	8.51648e-07	unspecified product
PF3D7_0403200	284.033	174.58	183.759	223.962	155.736	204.414	2718.01	2918.51	4036.56	4534.27	3551.84	204.414	3551.84	0.0575516	-4.119	7.04399e-09	8.64114e-07	conserved Plasmodium protein, unknown function
PF3D7_0803900	76.096	545.617	131.256	223.962	273.197	250.026	1.43696	0	0.772399	0.842958	0.76308	250.026	0.76308	327.653	8.35603	1.06412e-08	1.27763e-06	C/D small nucleolar RNA
PF3D7_0627000	2.65451	1.75017	0	17.14	10.5584	6.4206	91.9656	76.6574	152.935	184.608	126.541	6.4206	126.541	0.0507391	-4.30076	1.42779e-08	1.67854e-06	conserved Plasmodium protein, unknown function
PF3D7_0713200	175.198	192.082	87.5042	445.639	402.537	260.592	1.43696	3.95141	3.86199	8.42958	4.41999	260.592	4.41999	58.9576	5.88161	1.86963e-08	2.15313e-06	RESA-like protein
PF3D7_0412900	30.0844	23.1898	35.0017	69.7025	64.6699	44.5297	0	2.37085	0.772399	1.68592	1.20729	44.5297	1.20729	36.884	5.20492	2.15616e-08	2.43345e-06	erythrocyte membrane protein 1, PfEMP1 (VAR)
PF3D7_0821400	1830.73	1580.41	997.548	2520.72	2650.15	1915.91	129.327	135.138	150.618	160.162	143.811	1915.91	143.811	13.3224	3.73578	2.29485e-08	2.53918e-06	conserved Plasmodium protein, unknown function
PF3D7_1477400	0.884837	0.875087	8.75042	1.14266	5.27918	3.38644	45.2643	37.9335	77.2399	75.8662	59.076	3.38644	59.076	0.0573234	-4.12473	2.4923e-08	2.70462e-06	probable protein, unknown function
PF3D7_0937700	10.618	8.75087	0	14.8546	19.7969	10.8041	173.872	132.767	264.933	247.83	204.851	10.8041	204.851	0.0527413	-4.24492	2.57386e-08	2.74043e-06	rifin (RIF)
PF3D7_0404300	137.15	121.637	323.766	206.822	126.7	183.215	2496.72	2073.7	1996.65	2321.51	2222.14	183.215	2222.14	0.0824496	-3.60034	2.8916e-08	3.02172e-06	conserved Plasmodium protein, unknown function
PF3D7_0425900	14.1574	13.1263	17.5008	21.7106	13.1979	15.9386	169.562	200.732	311.277	343.084	256.163	15.9386	256.163	0.0622205	-4.00647	3.12393e-08	3.20516e-06	rifin (RIF)
PFC10_API0030	69.9021	79.1953	8.75042	36.5652	22.4365	43.3699	0	0	0	0	0	43.3699	0	#DIV/0!	#DIV/0!	3.33567e-08	3.36128e-06	apicoplast ribosomal protein S12 (rps12)
PF3D7_1300100	206.167	216.584	288.764	444.496	390.659	309.334	4.31089	21.3376	32.4407	24.4458	20.6338	309.334	20.6338	14.9916	3.90609	3.55808e-08	3.5225e-06	erythrocyte membrane protein 1, PfEMP1 (VAR)
PF3D7_0323000	205.282	161.453	83.129	247.958	311.471	201.859	23.7099	11.064	11.586	8.42958	13.6973	201.859	13.6973	14.7371	3.88138	4.07739e-08	3.96228e-06	translation machinery-associated protein 7, putative (TMA7)
PF3D7_1373500	130.956	116.387	96.2546	212.536	194.01	150.028	6.46633	11.064	9.26879	11.8014	9.65012	150.028	9.65012	15.5468	3.95855	4.14274e-08	3.96228e-06	erythrocyte membrane protein 1, PfEMP1 (VAR)
PF3D7_0914200	1187.45	1722.17	971.297	1308.35	1508.52	1339.56	90.5287	114.591	115.86	144.146	116.281	1339.56	116.281	11.52	3.52607	4.343e-08	4.08459e-06	phospholipid or glycerol acyltransferase, putative
PF3D7_1462800	2408.53	5117.07	4996.49	5379.66	6420.8	4864.51	63954.2	52802.7	72636.4	79836.5	67307.4	4864.51	67307.4	0.072273	-3.7904	4.41705e-08	4.08614e-06	glyceraldehyde-3-phosphate dehydrogenase (GAPDH)
PF3D7_0220700	2363.4	1681.04	848.791	2174.49	1536.24	1720.79	102.024	124.074	180.741	186.294	148.283	1720.79	148.283	11.6048	3.53664	4.67177e-08	4.25207e-06	Plasmodium exported protein (hyp9), unknown function
PF3D7_0113000	537.096	485.236	4655.22	1270.64	968.729	1583.39	14539.9	8223.68	12495.9	13779.8	12259.8	1583.39	12259.8	0.129152	-2.95285	5.12571e-08	4.57554e-06	glutamic acid-rich protein (GARP)
PF3D7_0300200	15.0422	24.0649	8.75042	18.2826	18.4771	16.9235	235.662	215.747	397.013	383.546	307.992	16.9235	307.992	0.0549477	-4.1858	5.18934e-08	4.57554e-06	rifin (RIF)
PF3D7_0833500	233.597	241.086	520.65	470.778	516.04	396.43	17.962	25.289	28.5788	34.5613	26.5978	396.43	26.5978	14.9046	3.89769	7.06745e-08	6.13563e-06	erythrocyte membrane protein 1, PfEMP1 (VAR)
PF3D7_0218800	761.844	1010.73	743.786	1183.8	1368.63	1013.76	82.6254	82.9796	88.8259	83.4528	84.4709	1013.76	84.4709	12.0012	3.58511	7.20145e-08	6.15724e-06	ribonuclease P
PF3D7_0214300	136.265	136.514	56.8777	103.982	75.2283	101.773	1360.8	1199.65	1921.73	1896.66	1594.71	101.773	1594.71	0.0638194	-3.96986	8.67275e-08	7.30453e-06	conserved Plasmodium protein, unknown function
PF3D7_0412700	342.432	336.471	1264.44	507.343	427.613	575.659	1.43696	1.58056	3.0896	11.8014	4.47713	575.659	4.47713	128.578	7.0065	9.72194e-08	8.06778e-06	erythrocyte membrane protein 1, PfEMP1 (VAR)
PF3D7_0413100	21.2361	23.1898	65.6282	73.1305	58.0709	48.2511	0.718481	3.95141	0.772399	0.842958	1.57131	48.2511	1.57131	30.7075	4.94052	9.98011e-08	8.162e-06	erythrocyte membrane protein 1, PfEMP1 (VAR)
PF3D7_1401500	103.526	106.323	135.632	94.8411	116.142	111.293	946.958	832.957	2030.64	1842.71	1413.31	111.293	1413.31	0.0787459	-3.66665	1.06624e-07	8.59544e-06	lysophospholipase, putative
PF3D7_1102600	6.19386	7.00069	8.75042	22.8533	42.2334	17.4063	192.553	140.67	266.478	273.118	218.205	17.4063	218.205	0.0797706	-3.648	1.12097e-07	8.90932e-06	Plasmodium exported protein, unknown function (GEXP14)
PF3D7_0500100	276.954	234.086	301.89	461.636	380.101	330.933	10.7772	37.1433	28.5788	25.2887	25.447	330.933	25.447	13.0048	3.70097	1.17468e-07	9.14742e-06	erythrocyte membrane protein 1, PfEMP1 (VAR)
PF3D7_0531800	7565.35	73205.8	8942.93	28101.5	20171.7	27597.5	5.02937	0.790282	26.2616	22.7599	13.7103	27597.5	13.7103	2012.91	10.9751	1.18334e-07	9.14742e-06	5.8S ribosomal RNA
PF3D7_0223400	15.0422	24.94	17.5008	15.9973	21.1167	18.9194	303.199	299.517	262.616	285.763	287.774	18.9194	287.774	0.0657441	-3.927	1.26188e-07	9.62272e-06	rifin (RIF)
PF3D7_0300300	4.42418	7.43824	8.75042	6.85598	9.23856	7.34148	85.4993	150.944	115.087	121.386	118.229	7.34148	118.229	0.0620953	-4.00937	1.29038e-07	9.70878e-06	erythrocyte membrane protein 1 (PfEMP1), exon2, pseudogene (VAR)
PF3D7_0822500	5.30902	12.2512	4.37521	15.9973	18.4771	11.282	137.23	173.862	220.134	191.351	180.644	11.282	180.644	0.0624541	-4.00106	1.31572e-07	9.76921e-06	dynein light chain 1 (DLC1)
PF3D7_1372100	5.30902	5.68806	13.1256	6.85598	6.59897	7.51553	135.074	37.9335	118.949	131.501	105.865	7.51553	105.865	0.0709919	-3.8162	1.46154e-07	1.0711e-05	Plasmodium exported protein (PHISTb), unknown function (GEXP04)
PF3D7_0926200	66.3628	74.8199	17.5008	89.1278	47.5126	59.0648	5.02937	4.74169	4.63439	0.842958	3.8121	59.0648	3.8121	15.494	3.95364	1.53939e-07	1.11369e-05	conserved Plasmodium protein, unknown function
PF3D7_1428500	1183.91	1084.67	455.022	854.713	906.699	897.003	85.4993	119.333	71.0607	81.7669	89.4149	897.003	89.4149	10.0319	3.32653	1.6461e-07	1.1644e-05	protein kinase, putative
PF3D7_1351300	2.65451	3.93789	17.5008	20.568	10.5584	11.0439	107.054	90.0922	174.562	134.873	126.645	11.0439	126.645	0.0872035	-3.51947	1.65075e-07	1.1644e-05	conserved Plasmodium membrane protein, unknown function
PF3D7_0617700	0.884837	1.75017	4.37521	4.57066	2.63959	2.84409	23.7099	63.2226	68.7435	61.5359	54.303	2.84409	54.303	0.0523745	-4.25499	1.7703e-07	1.22478e-05	rifin (RIF)
PF3D7_1451300	15.0422	22.7523	43.7521	19.4253	19.7969	24.1538	375.766	149.363	543.769	584.17	413.267	24.1538	413.267	0.0584459	-4.09675	1.77976e-07	1.22478e-05	conserved Plasmodium protein, unknown function
mal_rna_14:rRNA	329.159	1425.95	503.149	479.919	1606.19	868.874	4.31089	11.064	12.3584	20.231	11.9911	868.874	11.9911	72.4602	6.17912	1.94042e-07	1.30494e-05	unspecified product (LSUA)
PF3D7_1204200	9.7332	18.3768	21.8761	21.7106	30.3553	20.4104	199.738	178.604	336.766	321.167	259.069	20.4104	259.069	0.0787837	-3.66596	1.9735e-07	1.30494e-05	conserved Plasmodium protein, unknown function
PF3D7_1355800	1.76967	16.6266	4.37521	5.71332	9.23856	7.54468	137.23	138.299	150.618	172.806	149.738	7.54468	149.738	0.0503858	-4.31084	1.9834e-07	1.30494e-05	splicing factor 3B subunit 5, putative (SF3B5)
PF3D7_1245700	11.5029	21.4396	35.0017	17.14	19.7969	20.9762	0	0.790282	0	0	0.197571	20.9762	0.197571	106.171	6.73024	1.98875e-07	1.30494e-05	unspecified product
PF3D7_1201400	63.7082	55.568	74.3786	63.9892	43.5532	60.2394	783.863	783.96	614.057	696.283	719.541	60.2394	719.541	0.0837193	-3.5783	2.03712e-07	1.32132e-05	Plasmodium exported protein, unknown function
PF3D7_0900200	53.975	57.3182	48.1273	100.554	116.142	75.2234	875.11	691.497	977.084	1010.71	888.599	75.2234	888.599	0.0846539	-3.56228	2.08374e-07	1.3362e-05	rifin (RIF)
PF3D7_1120000	1059.15	758.263	1246.94	673.029	741.724	895.82	10116.9	8651.22	10220.4	10400.4	9847.24	895.82	9847.24	0.0909717	-3.45844	2.19479e-07	1.3916e-05	conserved Plasmodium protein, unknown function
PF3D7_0813800	18.5816	18.3768	4.37521	10.284	18.4771	14.0189	166.688	135.138	337.538	341.398	245.191	14.0189	245.191	0.0571757	-4.12845	2.39403e-07	1.48016e-05	GDP-mannose 4,6-dehydratase, putative
PF3D7_1255200	135.38	136.514	459.397	521.055	459.288	342.327	10.0587	8.6931	13.1308	10.1155	10.4995	342.327	10.4995	32.604	5.02698	2.41657e-07	1.48016e-05	erythrocyte membrane protein 1, PfEMP1 (VAR)
PF3D7_1370800	7.96353	21.4396	61.253	20.568	29.0355	28.0519	211.234	242.617	336.766	332.968	280.896	28.0519	280.896	0.0998658	-3.32387	2.44694e-07	1.48016e-05	unspecified product
PF3D7_0903800	10.618	11.3761	4.37521	18.2826	23.7563	13.6817	184.65	130.397	268.795	176.178	190.005	13.6817	190.005	0.0720069	-3.79572	2.4691e-07	1.48016e-05	LCCL domain-containing protein (CCp4)
PF3D7_1328600	2.65451	3.0628	13.1256	10.284	15.8375	8.99289	132.201	113.801	78.7847	83.4528	102.06	8.99289	102.06	0.088114	-3.50448	2.47452e-07	1.48016e-05	conserved Plasmodium protein, unknown function
PF3D7_0601500	17.6967	4.81298	4.37521	5.71332	5.27918	7.57548	86.9362	131.977	134.397	124.758	119.517	7.57548	119.517	0.0633841	-3.97974	2.49185e-07	1.48016e-05	Plasmodium exported protein (PHISTb), unknown function
PF3D7_0924000	2329.78	1811.43	2187.61	2977.78	2675.22	2396.36	206.923	200.732	223.996	232.656	216.077	2396.36	216.077	11.0903	3.47123	2.52546e-07	1.4845e-05	patatin-like phospholipase, putative
PF3D7_0725800	7629.06	73868.3	8623.54	27533.6	19662.3	27463.4	5.02937	5.53198	22.3996	28.6606	15.4054	27463.4	15.4054	1782.71	10.7999	2.57381e-07	1.48627e-05	5.8S ribosomal RNA
PF3D7_0733000	90.2533	95.822	240.637	221.677	196.649	169.008	10.7772	11.064	14.6756	8.42958	11.2366	169.008	11.2366	15.0408	3.91081	2.59124e-07	1.48627e-05	erythrocyte membrane protein 1, PfEMP1 (VAR)
malmito_rna_10:rRNA	30.0844	161.453	8.75042	92.5558	73.9085	73.3505	0	0	0	0	0	73.3505	0	#DIV/0!	#DIV/0!	2.60749e-07	1.48627e-05	unspecified product (RNA10)
PF3D7_0514800	154.846	152.265	140.007	154.26	183.451	156.966	19.399	13.4348	7.72399	10.1155	12.6683	156.966	12.6683	12.3904	3.63115	2.71711e-07	1.53326e-05	kinase, putative
PF3D7_0401000	1.76967	0.437543	0	0	0	0.441443	13.6511	30.0307	38.6199	59.85	35.538	0.441443	35.538	0.0124217	-6.33099	2.88957e-07	1.61444e-05	rifin (RIF)
PF3D7_0100200	35.3935	51.6301	4.37521	23.9959	27.7157	28.6221	399.476	357.208	537.59	561.41	463.921	28.6221	463.921	0.0616961	-4.01868	3.19077e-07	1.76524e-05	rifin (RIF)
PF3D7_0221900	7.96353	9.62595	4.37521	13.712	14.5177	10.0389	72.5666	139.88	212.41	162.691	146.887	10.0389	146.887	0.0683443	-3.87103	3.45074e-07	1.89054e-05	erythrocyte membrane protein 1 (PfEMP1), pseudogene
PF3D7_0823700	2.65451	3.50035	4.37521	0	3.95938	2.89789	74.7221	48.2072	64.1091	37.0901	56.0321	2.89789	56.0321	0.0517184	-4.27318	3.68693e-07	2.00051e-05	conserved Plasmodium protein, unknown function
PF3D7_0113900	714.063	1532.28	1058.8	699.31	1653.7	1131.63	138.667	118.542	109.681	108.742	118.908	1131.63	118.908	9.51687	3.25049	4.33176e-07	2.32801e-05	Plasmodium exported protein (hyp8), unknown function (GEXP10)
PF3D7_0403800	1973.19	1681.92	494.399	789.581	799.795	1147.78	36.6425	76.6574	72.6055	84.2958	67.5503	1147.78	67.5503	16.9914	4.08673	4.93753e-07	2.62854e-05	alpha/beta hydrolase, putative
PF3D7_0631100	16.8119	6.12561	0	9.14131	5.27918	7.4716	87.6547	158.847	117.405	99.469	115.844	7.4716	115.844	0.0644972	-3.95462	6.54552e-07	3.452e-05	Plasmodium exported protein (PHISTb), unknown function
PF3D7_0510900	195.549	669.441	157.508	244.53	186.091	290.624	5.02937	1.58056	3.0896	5.05775	3.68932	290.624	3.68932	78.7744	6.29965	7.25858e-07	3.79261e-05	small nucleolar RNA snoR04
PF3D7_0302300	2922.62	2918.85	12491.2	12740.7	13443.4	8903.36	150.881	161.218	242.533	282.391	209.256	8903.36	209.256	42.5478	5.41101	7.79655e-07	4.03632e-05	erythrocyte membrane protein 1 (PfEMP1), pseudogene
PF3D7_1359900	2159	1914.69	2082.6	2602.99	2693.7	2290.6	260.809	225.23	217.044	236.871	234.989	2290.6	234.989	9.74769	3.28506	7.90412e-07	4.05481e-05	conserved Plasmodium membrane protein, unknown function
PF3D7_1144300	1007.83	833.52	608.154	1696.86	1358.07	1100.89	125.016	94.0436	105.046	136.559	115.166	1100.89	115.166	9.5591	3.25688	8.60748e-07	4.37586e-05	conserved Plasmodium protein, unknown function
PF3D7_1407700	27.4299	73.5073	8.75042	43.4212	43.5532	39.3324	740.036	417.269	1315.4	1440.61	978.329	39.3324	978.329	0.0402037	-4.63653	8.97163e-07	4.52026e-05	conserved Plasmodium protein, unknown function
PF3D7_0917800	276.954	215.709	350.017	569.047	670.455	416.436	49.5752	33.9821	39.3923	17.7021	35.1629	416.436	35.1629	11.843	3.56597	9.36014e-07	4.67427e-05	conserved Plasmodium protein, unknown function
PF3D7_1017600	752.996	627.437	595.029	438.783	402.537	563.356	5581.88	5806.2	6258.75	6205.86	5963.17	563.356	5963.17	0.0944726	-3.40396	9.83252e-07	4.8671e-05	conserved Plasmodium protein, unknown function
PF3D7_0701200	0	0	0	0	0	0	5.74785	19.7571	20.0824	18.5451	16.0331	0	16.0331	0	#DIV/0!	1.08449e-06	5.32153e-05	rifin, pseudogene (RIF)
PF3D7_1405200	28.3148	23.6273	39.3769	58.2759	47.5126	39.4215	3.59241	1.58056	0.772399	1.68592	1.90782	39.4215	1.90782	20.6631	4.36898	1.13826e-06	5.5348e-05	sybindin-like protein, putative
PF3D7_0800100	150.422	117.699	218.761	291.379	253.4	206.332	14.3696	24.4987	21.6272	10.9585	17.8635	206.332	17.8635	11.5505	3.52988	1.14757e-06	5.5348e-05	erythrocyte membrane protein 1, PfEMP1 (VAR)
PF3D7_0632700	28.3148	61.6936	35.0017	49.1346	58.0709	46.4431	455.517	377.755	618.691	665.094	529.264	46.4431	529.264	0.0877503	-3.51045	1.18767e-06	5.67966e-05	rifin (RIF)
PF3D7_0610200	210.591	165.829	420.02	289.094	252.081	267.523	2093.65	2076.86	2156.54	2378.83	2176.47	267.523	2176.47	0.122916	-3.02426	1.31166e-06	6.2199e-05	conserved Plasmodium protein, unknown function
PF3D7_1422200	48.666	57.7557	17.5008	37.7079	43.5532	41.0367	2.15544	5.53198	3.86199	0.842958	3.09809	41.0367	3.09809	13.2458	3.72746	1.35831e-06	6.38746e-05	conserved Plasmodium protein, unknown function
PF3D7_0405300	38.9328	24.5024	126.881	66.2745	51.472	61.6126	502.937	361.159	425.592	466.999	439.172	61.6126	439.172	0.140293	-2.83349	1.45474e-06	6.78437e-05	sequestrin (LISP2)
PF3D7_0203700	248.639	207.396	621.28	308.519	192.69	315.705	1972.23	2114	2681.77	3039.71	2451.93	315.705	2451.93	0.128758	-2.95727	1.47641e-06	6.82901e-05	nucleolar preribosomal assembly protein, putative
PF3D7_1331700	3294.25	2857.16	6672.2	6970.25	7682.52	5495.27	715.607	528.699	383.11	456.883	521.075	5495.27	521.075	10.546	3.39863	1.51658e-06	6.95776e-05	glutamine--tRNA ligase, putative
PF3D7_1328800	61.0537	90.5715	376.268	335.943	336.548	240.077	1530.37	1218.62	1968.84	2080.42	1699.56	240.077	1699.56	0.141258	-2.82359	1.53238e-06	6.97355e-05	transcriptional regulatory protein sir2a (SIR2A)
PF3D7_1301300	13.2726	13.5638	61.253	20.568	17.1573	25.1629	285.237	120.123	187.693	146.675	184.932	25.1629	184.932	0.136066	-2.87762	1.70236e-06	7.68515e-05	Plasmodium exported protein (PHISTa-like), unknown function, pseudogene
PF3D7_1319100	1237.89	1382.64	1671.33	2321.89	2475.93	1817.94	186.805	192.829	217.816	185.451	195.725	1817.94	195.725	9.2882	3.2154	1.79776e-06	8.05138e-05	conserved protein, unknown function
PF3D7_0814200	6035.47	4367.56	4558.97	2112.79	1921.62	3799.28	30814.9	30723	42556.1	47586.7	37920.2	3799.28	37920.2	0.100192	-3.31917	1.84332e-06	8.19044e-05	DNA/RNA-binding protein Alba 1 (ALBA1)
PF3D7_1430400	637.967	385.038	498.774	753.016	618.983	578.756	71.8481	97.2047	41.7095	34.5613	61.3309	578.756	61.3309	9.43661	3.23827	1.99773e-06	8.80719e-05	conserved Plasmodium protein, unknown function
PF3D7_1341100	183.161	1320.07	52.5025	1453.47	157.056	633.251	0	0	0	0	0	633.251	0	#DIV/0!	#DIV/0!	2.17098e-06	9.49679e-05	U6 spliceosomal RNA
PF3D7_1040800	0	0.437543	0	0	0	0.0875087	3.59241	30.821	40.9371	46.3627	30.4283	0.0875087	30.4283	0.0028759	-8.44177	2.20178e-06	9.55743e-05	rifin (RIF)
PF3D7_1215900	325.62	262.964	389.394	706.166	658.577	468.544	54.6046	58.4809	47.8887	28.6606	47.4087	468.544	47.4087	9.88309	3.30496	2.29954e-06	9.90559e-05	serpentine receptor, putative (SR10)
PF3D7_0732900	7.07869	16.1891	8.75042	15.9973	27.7157	15.1462	186.805	177.023	127.446	164.377	163.913	15.1462	163.913	0.0924043	-3.4359	2.48686e-06	0.000105869	rifin (RIF)
PF3D7_1373300	1.76967	2.62526	4.37521	2.28533	3.95938	3.00297	12.9327	162.798	147.528	151.732	118.748	3.00297	118.748	0.0252886	-5.30537	2.49523e-06	0.000105869	rifin (RIF)
mal_mito_2	745.033	939.406	380.643	135.977	158.375	471.887	2.87393	7.11254	10.0412	9.27254	7.32505	471.887	7.32505	64.421	6.00946	2.81376e-06	0.000118493	cytochrome c oxidase subunit I (cox1)
PF3D7_1364900	10.618	24.94	21.8761	23.9959	38.274	23.9408	216.981	232.343	281.153	195.566	231.511	23.9408	231.511	0.103411	-3.27354	2.99665e-06	0.00012526	ferrochelatase (FC)
PF3D7_0113800	82.2898	54.2554	61.253	31.9946	40.9136	54.1413	393.009	340.612	665.035	665.094	515.937	54.1413	515.937	0.104938	-3.2524	3.0339e-06	0.000125336	DBL containing protein, unknown function
PF3D7_0623900	38.9328	33.2533	61.253	59.4185	62.0303	50.9776	408.816	268.696	783.985	857.288	579.696	50.9776	579.696	0.0879385	-3.50736	3.04288e-06	0.000125336	ribonuclease H2 subunit A, putative
PF3D7_1037300	178.737	398.602	516.275	646.748	783.958	504.864	4889.98	3189.58	3758.49	4210.57	4012.16	504.864	4012.16	0.125834	-2.99041	3.1679e-06	0.00012954	ADP/ATP transporter on adenylate translocase
PF3D7_1031600	86.714	60.381	332.516	90.2705	71.2689	128.23	754.405	737.333	782.44	813.454	771.908	128.23	771.908	0.166121	-2.58969	3.31131e-06	0.00013443	conserved Plasmodium protein, unknown function (GEXP15)
PF3D7_0504700	6.19386	12.2512	21.8761	49.1346	17.1573	21.3226	240.691	159.637	159.114	164.377	180.955	21.3226	180.955	0.117834	-3.08517	3.3506e-06	0.000135053	conserved Plasmodium protein, unknown function
PF3D7_1147800.1	33.6238	31.9407	87.5042	46.8492	58.0709	51.5978	326.909	277.389	446.446	494.816	386.39	51.5978	386.39	0.133538	-2.90468	3.38428e-06	0.000135443	merozoite adhesive erythrocytic binding protein (MAEBL)
PF3D7_1471100	9171.33	6782.36	8006.64	10768.5	8788.51	8703.46	944.084	947.548	1128.47	1174.24	1048.59	8703.46	1048.59	8.30018	3.05314	3.4878e-06	0.000137008	exported protein 2 (EXP2)
PF3D7_1147800.2	16.8119	14.0014	48.1273	41.1359	40.9136	32.198	221.292	203.893	258.754	268.061	238	32.198	238	0.135286	-2.88592	3.49292e-06	0.000137008	merozoite adhesive erythrocytic binding protein (MAEBL)
PF3D7_1116200.2	48.666	81.8206	105.005	65.1318	96.345	79.3937	7.90329	7.11254	6.17919	7.58662	7.19541	79.3937	7.19541	11.0339	3.46388	3.49622e-06	0.000137008	pyridoxine biosynthesis protein PDX2 (PDX2)
PF3D7_1413200	3.53935	3.50035	4.37521	0	0	2.28298	22.2729	33.9821	52.5231	58.1641	41.7356	2.28298	41.7356	0.0547011	-4.19229	3.61465e-06	0.000140672	conserved Plasmodium protein, unknown function
PF3D7_0510300	2.65451	3.50035	8.75042	4.57066	5.27918	4.95102	56.76	42.6752	55.6127	64.9077	54.9889	4.95102	54.9889	0.0900367	-3.47334	3.78092e-06	0.000146135	conserved Plasmodium protein, unknown function
PF3D7_1222000	33.6238	38.5038	61.253	55.9905	36.9542	45.2651	304.636	254.471	493.563	459.412	378.02	45.2651	378.02	0.119742	-3.06199	4.15316e-06	0.000159431	conserved protein, unknown function
PF3D7_0833400	3.53935	4.37543	13.1256	12.5693	22.4365	11.2092	94.1211	81.3991	86.5087	117.171	94.8	11.2092	94.8	0.118241	-3.0802	4.23524e-06	0.000161483	rifin (RIF)
PF3D7_1408300	0.884837	0	0	0	5.27918	1.2328	38.798	19.7571	26.2616	15.1732	24.9975	1.2328	24.9975	0.0493171	-4.34177	4.33089e-06	0.000163966	conserved Plasmodium protein, unknown function
PF3D7_0813500	41.5873	35.441	26.2513	17.14	17.1573	27.5154	2.87393	2.37085	0.772399	0.842958	1.71503	27.5154	1.71503	16.0437	4.00393	4.35848e-06	0.000163966	conserved Plasmodium protein, unknown function
PF3D7_1104200	4494.09	4375	4830.23	5661.9	5912.68	5054.78	888.761	583.228	498.197	520.105	622.573	5054.78	622.573	8.11917	3.02133	4.76303e-06	0.000177999	chromatin remodeling protein (SNF2L)
PF3D7_1207800	45.1267	23.6273	26.2513	20.568	13.1979	25.7542	278.771	203.893	234.809	252.887	242.59	25.7542	242.59	0.106164	-3.23564	4.916e-06	0.000182506	conserved Plasmodium protein, unknown function
PF3D7_0423100	29.1996	48.5673	48.1273	27.4239	65.9897	43.8616	324.754	403.044	363.027	457.726	387.138	43.8616	387.138	0.113297	-3.14182	5.24396e-06	0.00019341	clathrin assembly protein, putative
PF3D7_1039400	5.30902	7.87578	0	17.14	21.1167	10.2883	63.2264	107.478	124.356	139.931	108.748	10.2883	108.748	0.0946068	-3.40191	5.68997e-06	0.000208497	erythrocyte membrane protein 1 (PfEMP1), pseudogene
PF3D7_0200200	18.5816	18.3768	35.0017	37.7079	34.3146	28.7965	294.577	212.586	171.473	215.797	223.608	28.7965	223.608	0.128781	-2.95701	5.78784e-06	0.000210715	rifin (RIF)
PF3D7_1318900	43.357	26.2526	30.6265	67.4172	69.9491	47.5205	327.627	281.34	454.17	458.569	380.427	47.5205	380.427	0.124914	-3.001	5.87391e-06	0.000212477	conserved Plasmodium protein, unknown function
PF3D7_0612800	137.15	129.075	415.645	341.657	378.781	280.462	28.0208	21.3376	27.034	17.7021	23.5236	280.462	23.5236	11.9226	3.57562	5.9851e-06	0.00021512	6-cysteine protein (P12p)
PF3D7_1239800	453.036	359.223	350.017	82.2718	76.5481	264.219	7.18481	11.8542	8.49639	12.6444	10.0449	264.219	10.0449	26.3037	4.71719	6.09862e-06	0.000217813	conserved Plasmodium protein, unknown function
PF3D7_0630100	84.0595	93.1967	30.6265	55.9905	39.5938	60.6934	6.46633	9.48339	6.17919	6.74366	7.21814	60.6934	7.21814	8.40845	3.07184	6.53065e-06	0.000231777	conserved Plasmodium protein, unknown function
PF3D7_1132100	4.42418	10.0635	17.5008	15.9973	14.5177	12.5007	86.9362	54.5295	160.659	134.03	109.039	12.5007	109.039	0.114645	-3.12476	6.72474e-06	0.000237173	conserved Plasmodium protein, unknown function
PF3D7_0809900	1143.21	1131.92	551.277	1031.83	987.206	969.088	152.318	139.88	142.121	126.444	140.191	969.088	140.191	6.91264	2.78924	7.15967e-06	0.000250944	JmjC domain containing protein (JmjC1)
PF3D7_0632500	1058.26	1019.48	6326.56	4190.15	4247.1	3368.31	23.7099	75.8671	84.1915	95.2542	69.7557	3368.31	69.7557	48.2872	5.59357	7.30386e-06	0.000254418	erythrocyte membrane protein 1, PfEMP1 (VAR)
PF3D7_0507600	522.054	484.798	770.037	927.843	811.673	703.281	105.617	63.2226	78.7847	85.9817	83.4014	703.281	83.4014	8.43248	3.07596	7.51232e-06	0.000260074	cell differentiation protein, putative (CAF40)
PF3D7_0310100	5.30902	9.62595	17.5008	19.4253	5.27918	11.4281	66.1003	71.1254	135.17	132.344	101.185	11.4281	101.185	0.112942	-3.14634	8.10936e-06	0.000278772	calcium-dependent protein kinase 3 (CDPK3)
PF3D7_1127100	10.618	29.3154	17.5008	12.5693	23.7563	18.752	181.776	140.67	204.686	231.813	189.736	18.752	189.736	0.0988318	-3.33888	8.15122e-06	0.000278772	deoxyuridine 5'-triphosphate nucleotidohydrolase (dUTPase)
PF3D7_1336700	2296.15	1296.44	2310.11	2860.09	2340	2220.56	238.536	241.036	298.146	312.737	272.614	2220.56	272.614	8.14543	3.02599	8.21668e-06	0.000279318	conserved Plasmodium protein, unknown function
PF3D7_0324800	25.6603	31.9407	4.37521	30.8519	32.9949	25.1646	216.981	210.215	263.388	320.324	252.727	25.1646	252.727	0.0995722	-3.32811	8.95283e-06	0.000301558	rifin (RIF)
PF3D7_0623300	9.7332	14.8765	4.37521	10.284	11.8781	10.2294	140.822	109.849	120.494	85.1387	114.076	10.2294	114.076	0.0896717	-3.4792	8.9778e-06	0.000301558	EGF-like membrane protein, putative
PF3D7_1000100	181.392	179.83	214.385	246.815	203.248	205.134	12.2142	52.1586	16.2204	21.0739	25.4168	205.134	25.4168	8.07082	3.01271	9.56543e-06	0.000319395	erythrocyte membrane protein 1, PfEMP1 (VAR)
PF3D7_0830400	117.683	375.85	43.7521	228.533	278.477	208.859	1853.68	1844.52	2244.59	2453.01	2098.95	208.859	2098.95	0.0995064	-3.32907	9.80089e-06	0.000325332	conserved Plasmodium protein, unknown function
PF3D7_1119700	145.998	183.768	48.1273	109.696	109.543	119.426	12.2142	28.4502	14.6756	15.1732	17.6283	119.426	17.6283	6.7747	2.76016	1.05923e-05	0.000349545	conserved Plasmodium protein, unknown function
PF3D7_1307700	1178.6	963.033	1128.8	1655.72	1652.38	1315.71	214.826	186.507	139.804	144.989	171.531	1315.71	171.531	7.67037	2.9393	1.0681e-05	0.000350425	conserved Plasmodium protein, unknown function
PF3D7_1441100	742.378	449.357	1785.09	2421.31	1128.42	1305.31	6358.56	6628.89	8478.62	9466.42	7733.12	1305.31	7733.12	0.168795	-2.56666	1.11601e-05	0.000364025	conserved Plasmodium protein, unknown function
PF3D7_0202400	45.1267	38.9414	914.419	54.8479	27.7157	216.21	2551.33	557.939	1384.14	1519.01	1503.1	216.21	1503.1	0.143842	-2.79744	1.14336e-05	0.000370803	conserved Plasmodium protein, unknown function
PF3D7_1409600	942.351	793.704	805.039	1230.65	1490.05	1052.36	155.192	151.734	128.218	126.444	140.397	1052.36	140.397	7.49559	2.90604	1.16566e-05	0.000375876	conserved Plasmodium protein, unknown function
PF3D7_1436300	23727.8	17930.5	34559.8	23505.7	27076.9	25360.1	3070.07	2906.66	3340.62	3550.54	3216.97	25360.1	3216.97	7.88323	2.97879	1.1759e-05	0.000377023	translocon component PTEX150 (PTEX150)
PF3D7_1453400	618.501	574.932	756.912	821.575	942.333	742.851	143.696	112.22	64.8815	59.85	95.162	742.851	95.162	7.80617	2.96462	1.21095e-05	0.000386067	conserved Plasmodium protein, unknown function
PF3D7_0414300	3.53935	6.56315	17.5008	4.57066	10.5584	8.54647	94.8395	72.706	55.6127	48.8916	68.0124	8.54647	68.0124	0.12566	-2.9924	1.25233e-05	0.000397018	Rab5-interacting protein, putative
PF3D7_1002300	7.96353	6.12561	0	10.284	6.59897	6.19442	59.634	65.5934	84.1915	79.238	72.1642	6.19442	72.1642	0.0858378	-3.54224	1.25941e-05	0.000397031	conserved Plasmodium protein, unknown function
PF3D7_0917700	91.1382	101.948	52.5025	134.834	146.497	105.384	15.0881	14.2251	13.9032	9.27254	13.1222	105.384	13.1222	8.03095	3.00557	1.29292e-05	0.00040533	XPA binding protein 1, putative
PF3D7_1227200	706.1	694.381	1505.07	1460.32	1541.52	1181.48	186.805	134.348	118.177	125.601	141.233	1181.48	141.233	8.36548	3.06445	1.31964e-05	0.00041142	potassium channel protein (K1)
PF3D7_1405700	216.785	177.643	214.385	212.536	263.959	217.061	30.1762	28.4502	23.9444	27.8176	27.5971	217.061	27.5971	7.86538	2.97552	1.37244e-05	0.000424966	conserved protein, unknown function
PFC10_API0038	23.0058	19.2519	0	10.284	7.91877	12.0921	0	0	0	0	0	12.0921	0	#DIV/0!	#DIV/0!	1.37815e-05	0.000424966	apicoplast ribosomal protein L16 (rpl16)
PF3D7_0304600	11.5029	10.501	56.8777	23.9959	17.1573	24.007	80.4699	203.103	121.267	156.79	140.407	24.007	140.407	0.170981	-2.54809	1.41431e-05	0.000431951	circumsporozoite (CS) protein (CSP)
PF3D7_1203000	102.641	121.2	131.256	74.2732	80.5074	101.976	773.086	572.164	1736.35	1660.63	1185.56	101.976	1185.56	0.0860148	-3.53927	1.41611e-05	0.000431951	origin recognition complex subunit 1 (ORC1)
PF3D7_1235300	2001.5	1636.85	2441.37	2025.94	1644.46	1950.03	10575.3	11912.7	15851.9	16167.1	13626.8	1950.03	13626.8	0.143103	-2.80488	1.43128e-05	0.000432423	CCR4-NOT transcription complex subunit 4, putative (NOT4)
PF3D7_0521700	525.593	509.3	424.395	652.461	714.009	565.152	86.2178	87.7213	68.7435	75.0232	79.4265	565.152	79.4265	7.11541	2.83095	1.43471e-05	0.000432423	DEAD/DEAH box ATP-dependent RNA helicase, putative
PF3D7_0937300	0	6.12561	0	0	1.31979	1.48908	30.1762	48.2072	40.9371	35.4042	38.6812	1.48908	38.6812	0.0384962	-4.69914	1.44064e-05	0.000432423	rifin (RIF)
PF3D7_1300200	14.1574	15.314	43.7521	35.4226	52.7918	32.2876	207.641	267.115	151.39	193.88	205.007	32.2876	205.007	0.157495	-2.66662	1.5145e-05	0.000452186	rifin (RIF)
PF3D7_1102500	1127.28	886.463	332.516	570.189	559.593	695.209	4116.9	13897.9	7542.47	7844.57	8350.46	695.209	8350.46	0.0832539	-3.58634	1.55764e-05	0.000462345	Plasmodium exported protein (PHISTb), unknown function (GEXP02)
PF3D7_1421700	0	0	4.37521	0	0	0.875042	15.0881	15.0154	10.0412	16.0162	14.0402	0.875042	14.0402	0.062324	-4.00407	1.56491e-05	0.000462345	unspecified product
PF3D7_1310300	156.616	118.137	118.131	180.541	142.538	143.192	18.6805	22.1279	16.2204	16.0162	18.2612	143.192	18.2612	7.84133	2.9711	1.5861e-05	0.000466165	zinc finger protein, putative
PF3D7_0101700	0.884837	3.0628	0	1.14266	0	1.01806	19.399	38.7238	22.3996	35.4042	28.9817	1.01806	28.9817	0.0351278	-4.83124	1.65669e-05	0.000484388	erythrocyte membrane protein 1 (PfEMP1), exon2, pseudogene (var pseudogene, exon2)
PF3D7_1334200	233.597	217.021	345.642	506.2	498.882	360.268	2442.84	2129.02	2420.7	2232.15	2306.18	360.268	2306.18	0.156219	-2.67836	1.71695e-05	0.000499419	chaperone binding protein, putative
PF3D7_0725200	24.7754	41.5666	30.6265	61.7039	91.0658	49.9476	277.334	326.387	437.95	442.553	371.056	49.9476	371.056	0.134609	-2.89315	1.74062e-05	0.000503709	mago nashi protein homolog, putative
PF3D7_1226200	16.8119	25.8151	83.129	125.693	146.497	79.5892	362.833	422.011	568.485	483.858	459.297	79.5892	459.297	0.173285	-2.52878	1.8256e-05	0.000525605	conserved Plasmodium protein, unknown function
PF3D7_1250900	54.8599	67.3817	48.1273	53.7052	42.2334	53.2615	9.34026	6.32226	4.63439	4.21479	6.12792	53.2615	6.12792	8.69161	3.11962	1.91177e-05	0.00054762	conserved Plasmodium protein, unknown function
PF3D7_1340900	4765.73	5231.27	6470.94	6962.25	6630.65	6012.17	818.35	749.978	907.569	972.773	862.167	6012.17	862.167	6.97332	2.80185	1.93952e-05	0.000552763	sodium-dependent phosphate transporter (PiT)
PF3D7_1433600	1.76967	6.56315	4.37521	3.42799	10.5584	5.33888	40.9534	38.7238	81.1019	69.1225	57.4754	5.33888	57.4754	0.0928897	-3.42834	1.97282e-05	0.000556773	microsomal signal peptidase protein, putative (SPC1)
PF3D7_1466400	3666.76	3645.17	5193.38	6004.7	5837.45	4869.49	697.645	610.098	697.476	687.854	673.268	4869.49	673.268	7.23262	2.85452	1.97332e-05	0.000556773	transcription factor with AP2 domain(s) (ApiAP2)
PF3D7_1212900	5848.77	6056.47	1911.97	4738.63	4439.79	4599.13	627.953	888.277	874.355	810.925	800.378	4599.13	800.378	5.74619	2.52261	1.99513e-05	0.000560124	bromodomain protein, putative
PF3D7_0826900	53.0902	53.8178	126.881	146.261	154.416	106.893	667.469	377.755	828.011	672.68	636.479	106.893	636.479	0.167945	-2.57394	2.06604e-05	0.000574932	conserved Plasmodium protein, unknown function
PF3D7_1017700	15.9271	32.3782	21.8761	13.712	11.8781	19.1543	176.746	122.494	206.23	206.525	177.999	19.1543	177.999	0.107609	-3.21613	2.06825e-05	0.000574932	conserved Plasmodium protein, unknown function
PF3D7_1479400	1.76967	3.0628	4.37521	2.28533	2.63959	2.82652	23.7099	23.7085	51.7507	42.9908	35.54	2.82652	35.54	0.0795307	-3.65234	2.09413e-05	0.000579273	rifin (RIF)
PF3D7_1115100	15.0422	21.8772	161.883	89.1278	105.584	78.7027	421.749	365.11	335.993	369.216	373.017	78.7027	373.017	0.21099	-2.24476	2.15196e-05	0.000592366	conserved Plasmodium protein, unknown function
PFC10_API0016	8.84837	17.9393	4.37521	4.57066	5.27918	8.20254	0	0	0	0	0	8.20254	0	#DIV/0!	#DIV/0!	2.19798e-05	0.000602096	RNA polymerase beta' subunit, putative (rpoC)
PF3D7_1030400	7.96353	11.3761	4.37521	25.1386	14.5177	12.6742	153.755	97.995	89.5983	95.2542	109.151	12.6742	109.151	0.116117	-3.10635	2.26628e-05	0.0006142	conserved Plasmodium protein, unknown function
PF3D7_0701100	46.0115	63.4438	87.5042	138.262	116.142	90.2728	655.973	499.458	595.519	592.599	585.888	90.2728	585.888	0.154079	-2.69826	2.27801e-05	0.0006142	rifin (RIF)
PF3D7_0801100	39.8177	49.8799	140.007	10.284	7.91877	49.5814	166.688	269.486	378.475	381.86	299.127	49.5814	299.127	0.165754	-2.59289	2.27821e-05	0.0006142	28S ribosomal RNA
PF3D7_0712600	741.493	640.126	3023.27	844.429	902.739	1230.41	10.0587	8.6931	10.0412	18.5451	11.8345	1230.41	11.8345	103.968	6.7	2.2857e-05	0.0006142	erythrocyte membrane protein 1, PfEMP1 (VAR)
PF3D7_1301000	0	0	0	0	1.31979	0.263959	17.2436	11.8542	9.26879	16.0162	13.5957	0.263959	13.5957	0.0194149	-5.68669	2.30409e-05	0.000616208	rifin, pseudogene (RIF)
PF3D7_0713300	467.194	619.561	770.037	1741.42	2115.63	1142.77	38.0795	47.4169	63.3367	57.3211	51.5386	1142.77	51.5386	22.1731	4.47074	2.31598e-05	0.000616466	erythrocyte membrane protein 1 (PfEMP1), pseudogene (VAR)
PF3D7_0206500	3261.51	2665.95	949.421	1468.32	1174.62	1903.96	283.082	302.678	254.892	221.698	265.587	1903.96	265.587	7.16888	2.84175	2.49084e-05	0.000659898	conserved Plasmodium protein, unknown function
PF3D7_0632600	14.1574	17.9393	21.8761	61.7039	47.5126	32.6378	92.6841	329.548	220.134	249.516	222.97	32.6378	222.97	0.146378	-2.77223	2.53358e-05	0.000668085	rifin, pseudogene (RIF)
PF3D7_1446400	13.2726	23.6273	43.7521	22.8533	31.6751	27.0361	197.582	116.171	200.051	203.153	179.239	27.0361	179.239	0.150838	-2.72893	2.69189e-05	0.000706526	pyruvate dehydrogenase E1 beta subunit (pdhB)
PF3D7_1025300	38.9328	35.441	61.253	15.9973	10.5584	32.4365	1.43696	2.37085	0	2.52887	1.58417	32.4365	1.58417	20.4754	4.35582	2.7503e-05	0.000718516	conserved Plasmodium protein, unknown function
PF3D7_1463000	208.821	139.576	100.63	316.518	203.248	193.759	29.4577	22.1279	25.4892	33.7183	27.6983	193.759	27.6983	6.99534	2.80639	2.83288e-05	0.00073668	conserved Plasmodium protein, unknown function
PF3D7_0513100	150.422	149.202	131.256	147.404	154.416	146.54	16.5251	17.3862	22.3996	28.6606	21.2429	146.54	21.2429	6.89832	2.78625	2.95358e-05	0.000764544	conserved Plasmodium protein, unknown function
PF3D7_1478500	0	0.437543	0	0	0	0.0875087	7.18481	18.9668	18.5376	8.42958	13.2797	0.0875087	13.2797	0.00658967	-7.24558	3.01277e-05	0.000776305	Plasmodium exported protein (PHISTa), unknown function, pseudogene
PF3D7_0830100	32.739	38.5038	21.8761	11.4266	13.1979	23.5487	2.15544	0	0	6.74366	2.22478	23.5487	2.22478	10.5847	3.40391	3.03373e-05	0.000778151	unspecified product
PF3D7_0517800	5.30902	9.18841	4.37521	3.42799	1.31979	4.72409	56.76	21.3376	84.1915	70.8085	58.2744	4.72409	58.2744	0.0810662	-3.62476	3.07909e-05	0.000786213	apicortin, putative
PF3D7_1400200	8.84837	5.25052	4.37521	11.4266	10.5584	8.09182	54.6046	96.4144	70.2883	59.007	70.0786	8.09182	70.0786	0.115468	-3.11444	3.13414e-05	0.000796665	rifin (RIF)
PF3D7_1213900	6507.09	5482.42	4265.83	8632.83	6927.6	6363.15	953.425	962.564	1075.95	1069.71	1015.41	6363.15	1015.41	6.26656	2.64767	3.1498e-05	0.000797056	conserved Plasmodium protein, unknown function
PF3D7_0500800	396.407	314.156	1159.43	85.6998	79.1877	406.976	2798.48	1232.05	1937.95	2090.54	2014.75	406.976	2014.75	0.201998	-2.30759	3.24064e-05	0.000815241	mature parasite-infected erythrocyte surface antigen,erythrocyte membrane protein 2 (MESA)
PF3D7_0108400.1	88.4837	106.323	83.129	118.837	131.979	105.75	593.466	607.727	908.341	871.618	745.288	105.75	745.288	0.141892	-2.81713	3.26772e-05	0.000815241	mitochondrial carrier protein, putative
PF3D7_0100300	1459.1	1340.63	1623.2	4240.43	4501.82	2633.04	116.394	90.8824	223.223	252.044	170.636	2633.04	170.636	15.4307	3.94773	3.26953e-05	0.000815241	erythrocyte membrane protein 1, PfEMP1 (VAR)
PF3D7_1212700	2888.11	2299.29	5499.64	2840.66	2359.79	3177.5	16831.9	14836.8	19774.2	20876.7	18079.9	3177.5	18079.9	0.175748	-2.50842	3.27945e-05	0.000815241	eukaryotic translation initiation factor 3 subunit 10, putative
PF3D7_1252800	1489.18	1251.81	743.786	1046.68	988.526	1104	184.65	198.361	203.141	171.963	189.529	1104	189.529	5.82496	2.54225	3.45577e-05	0.000852311	Plasmodium exported protein (PHISTb), unknown function
PF3D7_1307600	312.347	291.404	258.137	203.394	161.015	245.26	38.0795	43.4655	31.6683	43.8338	39.2618	245.26	39.2618	6.24677	2.64311	3.46944e-05	0.000852311	DNA-directed RNA polymerase alpha chain, putative
PF3D7_1413800	775.117	632.688	892.543	1030.68	1216.85	909.576	156.629	176.233	98.867	91.0394	130.692	909.576	130.692	6.95969	2.79902	3.47389e-05	0.000852311	diphthamide synthesis protein, putative
PF3D7_0105600	261.912	235.836	752.536	711.88	749.643	542.361	88.3732	67.174	36.3027	37.0901	57.235	542.361	57.235	9.47604	3.24428	3.67584e-05	0.000897956	conserved Plasmodium protein, unknown function
PF3D7_0632300	2.65451	3.93789	4.37521	7.99865	5.27918	4.84909	113.52	39.5141	47.1163	47.2056	61.839	4.84909	61.839	0.0784147	-3.67273	3.79188e-05	0.000922309	rifin (RIF)
PF3D7_1435900	0.884837	4.81298	13.1256	0	1.31979	4.02865	66.8188	28.4502	20.0824	36.2472	37.8996	4.02865	37.8996	0.106298	-3.23382	3.81291e-05	0.000922347	conserved Plasmodium protein, unknown function
PF3D7_0115500	0.884837	3.93789	4.37521	2.28533	1.31979	2.56061	25.8653	49.7878	27.8064	28.6606	33.03	2.56061	33.03	0.0775238	-3.68922	3.82473e-05	0.000922347	erythrocyte membrane protein 1 (PfEMP1), pseudogene
PF3D7_1248700	1990.88	1653.91	3224.53	1718.57	1677.46	2053.07	9909.29	9925.15	13099.9	15434.6	12092.2	2053.07	12092.2	0.169784	-2.55822	3.86487e-05	0.000928063	conserved Plasmodium protein, unknown function
PF3D7_0115700	30.0844	35.441	70.0034	63.9892	46.1928	49.1422	4.31089	7.11254	6.95159	0.842958	4.80449	49.1422	4.80449	10.2284	3.35451	4.12204e-05	0.000985621	erythrocyte membrane protein 1, PfEMP1 (VAR)
PF3D7_0423700	477.812	516.301	275.638	129.121	93.7054	298.516	15.0881	26.0793	22.3996	23.6028	21.7925	298.516	21.7925	13.6981	3.77591	4.27263e-05	0.00101237	early transcribed membrane protein 4 (ETRAMP4)
PF3D7_0422300	245.985	265.589	1067.55	490.203	431.573	500.18	2177	2428.54	2309.47	2590.41	2376.35	500.18	2376.35	0.210482	-2.24823	4.28244e-05	0.00101237	alpha tubulin 2
PF3D7_1105500	14.1574	14.4389	0	18.2826	18.4771	13.0712	150.163	68.7545	118.949	117.171	113.759	13.0712	113.759	0.114902	-3.12152	4.30615e-05	0.00101237	centrin-4 (CEN4)
PF3D7_0706300	44.2418	38.0663	0	9.14131	7.91877	19.8736	176.028	158.056	245.623	236.028	203.934	19.8736	203.934	0.0974514	-3.35917	4.32043e-05	0.00101237	conserved Plasmodium protein, unknown function
PF3D7_0108400.2	18.5816	20.127	4.37521	23.9959	38.274	21.0708	106.335	138.299	212.41	202.31	164.839	21.0708	164.839	0.127827	-2.96774	4.32361e-05	0.00101237	mitochondrial carrier protein, putative
PF3D7_0610400	12258.5	15388.4	4755.85	1440.9	2325.48	7233.83	56.0415	214.957	109.681	117.171	124.463	7233.83	124.463	58.1206	5.86098	4.41551e-05	0.00102962	histone H3 (H3)
PF3D7_1132700	97.332	86.196	131.256	54.8479	77.8679	89.5	15.8066	8.6931	10.0412	11.8014	11.5856	89.5	11.5856	7.72513	2.94956	4.53395e-05	0.00105288	mitochondrial ribosomal protein L2 precursor
PF3D7_1302200	39.8177	50.755	8.75042	13.712	13.1979	25.2466	0	0.790282	2.3172	0	0.77687	25.2466	0.77687	32.4979	5.02227	4.63047e-05	0.00107089	early transcribed membrane protein 13 (ETRAMP13)
PF3D7_1304100	327.39	307.155	153.132	37.7079	34.3146	171.94	2.87393	7.11254	2.3172	1.68592	3.49739	171.94	3.49739	49.1623	5.61948	4.68437e-05	0.00107894	DNA ligase I (LigI)
PF3D7_0801900	407.025	347.409	2292.61	2059.08	1805.48	1382.32	6110.68	5943.71	6057.15	6378.66	6122.55	1382.32	6122.55	0.225775	-2.14704	4.75371e-05	0.00109046	conserved Plasmodium protein, unknown function
PF3D7_0711700	1199.84	1064.11	8194.77	2251.05	2343.95	3010.74	5.02937	8.6931	10.0412	10.9585	8.68053	3010.74	8.68053	346.839	8.43812	4.82113e-05	0.00110144	erythrocyte membrane protein 1, PfEMP1 (VAR)
PF3D7_0622000	5.30902	10.0635	4.37521	7.99865	6.59897	6.86907	61.0709	75.8671	63.3367	70.8085	67.7708	6.86907	67.7708	0.101357	-3.30248	4.88456e-05	0.00110743	conserved Plasmodium protein, unknown function
PF3D7_1011400	263.681	284.403	350.017	460.494	514.72	374.663	80.4699	62.4323	30.1236	48.0486	55.2686	374.663	55.2686	6.77895	2.76106	4.91894e-05	0.00110743	proteasome subunit beta type-5
PF3D7_0712800	105.296	102.823	826.915	430.784	322.03	357.569	2.15544	3.95141	3.0896	4.21479	3.35281	357.569	3.35281	106.648	6.73671	4.91978e-05	0.00110743	erythrocyte membrane protein 1, PfEMP1 (VAR)
PF3D7_1216700	43.357	73.0697	78.7538	50.2772	91.0658	67.3047	353.493	365.11	541.452	507.461	441.879	67.3047	441.879	0.152315	-2.71487	4.92581e-05	0.00110743	perforin like protein 2 (PPLP2)
PF3D7_1324800	87.5988	91.009	336.891	151.974	157.056	164.906	967.794	449.671	895.21	808.397	780.268	164.906	780.268	0.211345	-2.24233	5.49078e-05	0.00122567	dihydrofolate synthase/folylpolyglutamate synthase (DHFS-FPGS)
PF3D7_0937600	320.311	316.344	538.151	761.014	860.506	559.265	106.335	48.9975	79.5571	83.4528	79.5857	559.265	79.5857	7.02721	2.81295	5.49518e-05	0.00122567	erythrocyte membrane protein 1, PfEMP1 (VAR)
PF3D7_1204100	39.8177	39.3789	21.8761	35.4226	35.6344	34.4259	280.208	106.688	460.35	397.033	311.07	34.4259	311.07	0.11067	-3.17567	5.53084e-05	0.0012273	conserved Plasmodium protein, unknown function
PF3D7_1145400	1216.65	1304.32	2095.73	2068.22	2404.67	1817.92	312.539	266.325	243.306	269.746	272.979	1817.92	272.979	6.65954	2.73542	5.54601e-05	0.0012273	dynamin-like protein (DYN1)
PF3D7_0409900	17.6967	21.0021	4.37521	22.8533	25.0761	18.2007	119.986	116.171	194.644	153.418	146.055	18.2007	146.055	0.124615	-3.00445	5.70824e-05	0.00125826	actin-like protein, putative (ALP5b)
PF3D7_0727600	7.96353	11.3761	26.2513	6.85598	7.91877	12.0731	0	0.790282	0	0	0.197571	12.0731	0.197571	61.108	5.93329	5.9054e-05	0.00129666	conserved Plasmodium protein, unknown function
PF3D7_0906890	3.53935	4.37543	4.37521	11.4266	18.4771	8.43875	71.8481	45.0461	56.3851	75.8662	62.2864	8.43875	62.2864	0.135483	-2.88382	5.9569e-05	0.0013029	conserved Plasmodium protein, unknown function
PF3D7_1454200	713.178	842.708	546.901	1288.93	1296.04	937.55	185.368	154.895	155.252	134.873	157.597	937.55	157.597	5.94903	2.57265	6.00549e-05	0.00130539	conserved Plasmodium protein, unknown function
PF3D7_1143800	2573.99	2576.69	2507	3450.85	3327.2	2887.15	443.303	478.121	475.025	543.708	485.039	2887.15	485.039	5.9524	2.57347	6.01555e-05	0.00130539	conserved Plasmodium protein, unknown function
PF3D7_1306200	65.4779	42.0042	52.5025	6.85598	7.91877	34.9519	0	2.37085	0.772399	0	0.785811	34.9519	0.785811	44.4787	5.47504	6.03767e-05	0.00130539	conserved Plasmodium protein, unknown function
PF3D7_1447500	4.42418	6.56315	13.1256	6.85598	2.63959	6.72171	63.9448	23.7085	61.7919	58.1641	51.9023	6.72171	51.9023	0.129507	-2.9489	6.28553e-05	0.00135379	conserved Plasmodium protein, unknown function
PF3D7_1019300	88.4837	88.3838	179.384	191.968	161.015	141.847	705.549	621.952	817.198	933.997	769.674	141.847	769.674	0.184295	-2.43991	6.33464e-05	0.001357	zinc finger protein, putative
PF3D7_1350400	8.84837	16.1891	43.7521	43.4212	55.4314	33.5284	155.91	83.7699	261.071	217.483	179.559	33.5284	179.559	0.186727	-2.421	6.3618e-05	0.001357	ubiquitin-activating enzyme e1, putative
PF3D7_1346000	15.9271	11.8137	21.8761	59.4185	52.7918	32.3654	189.679	103.527	220.134	225.913	184.813	32.3654	184.813	0.175125	-2.51354	6.37256e-05	0.001357	dynactin subunit 2, putative
PF3D7_1325200	13.2726	18.3768	100.63	44.5639	65.9897	48.5666	313.976	251.31	134.397	156.79	214.118	48.5666	214.118	0.226821	-2.14037	6.4358e-05	0.00136123	oxidoreductase, putative
PF3D7_1255100	4.42418	4.37543	8.75042	14.8546	11.8781	8.85656	86.9362	61.642	43.2543	52.2634	61.024	8.85656	61.024	0.145132	-2.78456	6.4407e-05	0.00136123	rifin (RIF)
PF3D7_1450000	644.161	652.377	345.642	597.613	655.938	579.146	108.491	93.2533	116.632	101.155	104.883	579.146	104.883	5.52184	2.46515	6.56229e-05	0.00138175	serine/threonine protein kinase, putative
PF3D7_1416300	10.618	21.0021	35.0017	12.5693	14.5177	18.7418	124.297	77.4477	147.528	138.245	121.88	18.7418	121.88	0.153773	-2.70113	6.7312e-05	0.00141205	conserved protein, unknown function
PF3D7_0914400	297.305	207.396	188.134	116.552	118.781	185.634	22.9914	37.1433	29.3512	37.9331	31.8547	185.634	31.8547	5.82751	2.54288	6.76641e-05	0.00141418	conserved Plasmodium protein, unknown function
PF3D7_1464500	541.52	507.55	743.786	291.379	311.471	479.141	84.7808	97.2047	62.5643	66.5937	77.7859	479.141	77.7859	6.15975	2.62287	6.86524e-05	0.00142926	conserved Plasmodium membrane protein, unknown function
PF3D7_1240900	729.105	761.325	8072.26	3318.3	3017.05	3179.61	2.87393	19.7571	18.5376	18.5451	14.9284	3179.61	14.9284	212.99	7.73465	6.88922e-05	0.00142926	erythrocyte membrane protein 1, PfEMP1 (VAR)
PF3D7_0831100	12.3877	13.5638	96.2546	21.7106	22.4365	33.2707	203.33	75.8671	129.763	133.187	135.537	33.2707	135.537	0.245473	-2.02636	7.0205e-05	0.00145116	surface-associated interspersed protein 8.1 (SURFIN 8.1) (SURF8.1)
PF3D7_0420900	145.998	166.704	1400.07	585.044	539.796	567.522	5.02937	2.37085	3.0896	4.21479	3.67615	567.522	3.67615	154.379	7.27034	7.10189e-05	0.00146263	erythrocyte membrane protein 1, PfEMP1 (VAR)
PF3D7_1039300	153.962	257.275	87.5042	51.4199	44.873	119.007	5.74785	0.790282	6.17919	9.27254	5.49746	119.007	5.49746	21.6476	4.43613	7.23542e-05	0.00148471	Plasmodium repeat_MYXSPDY protein
PF3D7_0628000	3.53935	7.87578	4.37521	20.568	11.8781	9.64729	56.76	58.4809	96.5498	85.1387	74.2324	9.64729	74.2324	0.129961	-2.94385	7.30945e-05	0.00149447	6-pyruvoyltetrahydropterin synthase (PTPS)
PF3D7_0905100	2559.83	2904.41	2384.49	2161.92	2470.65	2496.26	431.089	427.543	480.432	483.858	455.73	2496.26	455.73	5.4775	2.45352	7.36638e-05	0.00150067	nucleoporin NUP100/NSP100, putative (NUP100)
PF3D7_1402800	995.441	931.53	2432.62	1432.9	1384.46	1435.39	285.237	188.087	175.335	166.063	203.68	1435.39	203.68	7.04727	2.81706	7.52828e-05	0.00152813	conserved Plasmodium protein, unknown function
PF3D7_1203800	10.618	35.441	26.2513	39.9932	67.3095	35.9226	2.15544	5.53198	3.0896	2.52887	3.32647	35.9226	3.32647	10.799	3.43283	7.78595e-05	0.00157056	unspecified product
PF3D7_1040000	0	0	0	0	1.31979	0.263959	12.2142	7.90282	12.3584	14.3303	11.7014	0.263959	11.7014	0.0225579	-5.47023	7.79294e-05	0.00157056	rifin (RIF)
PF3D7_1231800	3180.99	3331.45	4515.22	9844.05	9601.5	6094.64	778.834	518.425	641.863	609.458	637.145	6094.64	637.145	9.56555	3.25785	7.95473e-05	0.00159746	asparagine-rich protein, putative
PF3D7_0702600	7.96353	9.18841	0	9.14131	9.23856	7.10636	37.361	44.2558	84.1915	107.056	68.216	7.10636	68.216	0.104174	-3.26293	8.16774e-05	0.00162591	chitinase precursor fragment, truncated
PF3D7_1416500	4258.72	4510.63	1080.68	1112.95	1416.14	2475.82	130.045	160.427	164.521	174.492	157.371	2475.82	157.371	15.7324	3.97566	8.16863e-05	0.00162591	NADP-specific glutamate dehydrogenase (GDH1)
PF3D7_1105900	3.53935	8.31332	4.37521	6.85598	14.5177	7.52032	75.4405	35.5627	73.3779	63.2218	61.9007	7.52032	61.9007	0.12149	-3.04109	8.18285e-05	0.00162591	conserved Plasmodium membrane protein, unknown function
PF3D7_1030900	3.53935	7.43824	0	5.71332	5.27918	4.39402	33.7686	41.885	57.9299	65.7507	49.8335	4.39402	49.8335	0.0881739	-3.50351	8.40153e-05	0.00166302	28 kDa ookinete surface protein (Pfs28)
PF3D7_0101600	10.618	10.501	30.6265	28.5666	29.0355	21.8695	131.482	149.363	84.9639	107.899	118.427	21.8695	118.427	0.184667	-2.437	8.42855e-05	0.00166302	rifin (RIF)
PF3D7_0607100	1.76967	1.31263	0	1.14266	0	0.844994	10.7772	11.064	31.6683	25.2887	19.6996	0.844994	19.6996	0.042894	-4.54308	8.54398e-05	0.00167992	MYND finger protein, putative
PF3D7_1107400	115.029	170.642	83.129	84.5571	84.4668	107.565	778.115	546.085	914.52	882.577	780.324	107.565	780.324	0.137846	-2.85887	8.69748e-05	0.00170416	Rad51 homolog (RAD51)
PF3D7_1324200	217.67	148.327	761.287	341.657	286.395	351.067	1319.85	1298.43	1511.58	1799.71	1482.4	351.067	1482.4	0.236824	-2.07811	8.85346e-05	0.00172872	micro-fibrillar-associated protein, putative
mal_mito_1	33.6238	76.1325	39.3769	4.57066	13.1979	33.3804	0	0.790282	0.772399	0.842958	0.60141	33.3804	0.60141	55.5035	5.79451	9.00211e-05	0.00175169	cytochrome c oxidase subunit 3 (cox3)
PF3D7_0729200	0.884837	4.81298	8.75042	2.28533	1.31979	3.61067	28.0208	15.0154	59.4747	33.7183	34.0573	3.61067	34.0573	0.106018	-3.23762	9.10835e-05	0.00176627	1-cys peroxiredoxin (AOP)
PF3D7_0513800	30.9693	42.0042	26.2513	9.14131	7.91877	23.257	0	3.16113	2.3172	3.37183	2.21254	23.257	2.21254	10.5114	3.39389	9.41553e-05	0.00181908	Rab GTPase 1a (RAB1a)
PF3D7_1205400	208.821	265.151	249.387	423.928	394.618	308.381	49.5752	45.0461	54.8403	56.4782	51.4849	308.381	51.4849	5.98974	2.58249	9.44518e-05	0.00181908	conserved Plasmodium protein, unknown function
PF3D7_1122500	71.6718	81.8206	83.129	27.4239	18.4771	56.5045	2.15544	13.4348	8.49639	6.74366	7.70757	56.5045	7.70757	7.33104	2.87402	9.53867e-05	0.00183084	conserved Plasmodium protein, unknown function
PF3D7_1442600	17.6967	14.0014	26.2513	11.4266	11.8781	16.2508	77.596	81.3991	108.908	144.146	103.012	16.2508	103.012	0.157756	-2.66423	9.787e-05	0.00187214	TRAP-like protein,sporozoite-specific transmembrane protein S6 (TREP)
PF3D7_0406900	40.7025	22.3147	78.7538	57.1332	46.1928	49.0194	147.289	192.829	462.667	452.668	313.863	49.0194	313.863	0.156181	-2.67871	9.98138e-05	0.00190287	conserved Plasmodium protein, unknown function
PF3D7_1031000	12.3877	5.68806	8.75042	5.71332	7.91877	8.09166	55.3231	52.9489	63.3367	67.4366	59.7613	8.09166	59.7613	0.1354	-2.8847	0.000100734	0.00191241	25 kDa ookinete surface antigen precursor (Pfs25)
PF3D7_1363900	145.113	196.457	52.5025	145.118	129.34	133.706	40.235	22.1279	20.8548	18.5451	25.4407	133.706	25.4407	5.25561	2.39386	0.000101067	0.00191241	unspecified product
PF3D7_0107600	9.7332	6.12561	4.37521	7.99865	15.8375	8.81404	59.634	36.353	92.6879	72.4944	65.2923	8.81404	65.2923	0.134994	-2.88904	0.000101331	0.00191241	serine/threonine protein kinase, putative
PF3D7_1200200	18.5816	28.8779	52.5025	79.9865	85.7866	53.147	296.014	365.11	199.279	244.458	276.215	53.147	276.215	0.192412	-2.37773	0.000102349	0.00192519	rifin (RIF)
PF3D7_0420700	231.827	223.147	2804.51	1103.81	992.485	1071.16	2.87393	0	6.17919	6.74366	3.94919	1071.16	3.94919	271.234	8.0834	0.000104749	0.00196352	erythrocyte membrane protein 1, PfEMP1 (VAR)
PF3D7_0906600	7146.83	7005.07	5687.77	12789.8	11739.6	8873.82	1717.17	1424.09	1560.25	1599.93	1575.36	8873.82	1575.36	5.63288	2.49387	0.000105083	0.00196352	zinc finger protein, putative
PF3D7_1418800	9815.49	33290.5	1631.95	16670.3	3232.18	12928.1	99.1504	64.8031	155.252	155.104	118.577	12928.1	118.577	109.026	6.76853	0.000105614	0.00196694	signal recognition particle RNA
PF3D7_0101100	107.95	81.8206	96.2546	110.838	131.979	105.769	527.365	503.41	669.67	708.085	602.132	105.769	602.132	0.175657	-2.50917	0.000108006	0.00200485	Plasmodium exported protein (hyp5), unknown function
PF3D7_1351800.2	142.459	139.576	196.885	377.079	318.07	234.814	37.361	47.4169	37.0751	21.9169	35.9425	234.814	35.9425	6.53304	2.70775	0.000108387	0.00200534	conserved Plasmodium protein, unknown function
PF3D7_0505000	1007.83	939.406	1334.44	1282.07	1252.48	1163.25	247.876	160.427	184.603	191.351	196.065	1163.25	196.065	5.93297	2.56876	0.000114076	0.00210268	conserved Plasmodium membrane protein, unknown function
PF3D7_0302400	16.8119	14.0014	17.5008	60.5612	34.3146	28.638	0	0	3.0896	1.68592	1.19388	28.638	1.19388	23.9874	4.5842	0.000114394	0.00210268	unspecified product
PF3D7_0601700	9.7332	10.0635	30.6265	12.5693	14.5177	15.502	76.159	93.2533	78.0123	91.0394	84.616	15.502	84.616	0.183205	-2.44847	0.000115365	0.0021131	Plasmodium exported protein (PHISTa), unknown function, pseudogene
PF3D7_0305800	12.3877	13.5638	35.0017	14.8546	7.91877	16.7453	97.7135	90.8824	83.4191	105.37	94.3462	16.7453	94.3462	0.177488	-2.49421	0.00011571	0.0021131	P-loop containing nucleoside triphospahte hydrolase, putative
PF3D7_1304200.1	93.7927	89.6964	21.8761	23.9959	9.23856	47.7199	0	1.58056	1.5448	0.842958	0.99208	47.7199	0.99208	48.1009	5.58799	0.000120458	0.00219273	CorA-like Mg2 transporter protein, putative
PF3D7_1323000	59.2841	33.2533	118.131	161.116	101.624	94.6816	490.723	282.131	506.694	475.428	438.744	94.6816	438.744	0.215801	-2.21222	0.000121633	0.00220657	beta-hydroxyacyl-ACP dehydratase (FabZ)
PF3D7_1123500	2170.5	2491.81	3250.78	3288.59	3856.44	3011.62	667.469	508.151	448.764	437.495	515.47	3011.62	515.47	5.84248	2.54658	0.000122001	0.00220657	conserved Plasmodium protein, unknown function
PF3D7_0310900	112.374	82.6957	91.8794	79.9865	64.6699	86.3212	14.3696	7.11254	16.9928	16.0162	13.6228	86.3212	13.6228	6.33653	2.66369	0.00012333	0.00222332	conserved Plasmodium protein, unknown function
PFC10_API0015	16.8119	20.5645	0	6.85598	5.27918	9.90232	0	0	0	0	0	9.90232	0	#DIV/0!	#DIV/0!	0.000123715	0.00222332	RNA polymerase B (rpoB)
PF3D7_0222900	3.53935	1.31263	4.37521	3.42799	2.63959	3.05895	24.4284	24.4987	28.5788	31.1894	27.1738	3.05895	27.1738	0.11257	-3.15111	0.000129318	0.00231664	erythrocyte membrane protein 1 (PfEMP1), exon2, pseudogene (VAR)
PF3D7_1202900	4615.31	3582.6	1828.84	7810.11	6045.98	4776.57	910.316	745.236	895.983	1033.47	896.25	4776.57	896.25	5.3295	2.414	0.000130715	0.00233426	high mobility group protein B1 (HMGB1)
PF3D7_0832800	1.76967	0.875087	0	2.28533	0	0.986018	9.34026	11.064	23.9444	30.3465	18.6738	0.986018	18.6738	0.0528023	-4.24326	0.000135407	0.00241042	rifin (RIF)
PF3D7_1372900	0.884837	1.31263	4.37521	1.14266	1.31979	1.80703	17.2436	26.0793	19.31	15.1732	19.4515	1.80703	19.4515	0.092899	-3.42819	0.00013866	0.00246057	erythrocyte membrane protein 1 (PfEMP1), exon2, pseudogene (VAR pseudogene)
PF3D7_1249700	17.6967	14.4389	8.75042	2.28533	2.63959	9.1622	0	0	0.772399	0	0.1931	9.1622	0.1931	47.448	5.56828	0.00014337	0.00253616	conserved Plasmodium protein, unknown function
PF3D7_1200600	14435.2	13780.9	18472.1	3569.68	3180.7	10687.7	330.501	487.604	1293.77	1420.38	883.064	10687.7	883.064	12.103	3.59729	0.000145539	0.00256648	erythrocyte membrane protein 1, PfEMP1 (VAR2CSA)
PF3D7_0907100	23.0058	21.8772	4.37521	14.8546	11.8781	15.1982	135.793	91.6727	116.632	134.873	119.743	15.1982	119.743	0.126924	-2.97797	0.000146292	0.00257173	conserved Plasmodium protein, unknown function
PF3D7_1110100	425.606	298.405	511.9	653.604	579.39	493.781	102.024	80.6088	66.4263	74.1803	80.8099	493.781	80.8099	6.1104	2.61127	0.000147849	0.00259103	conserved Plasmodium protein, unknown function
PF3D7_0721700	28.3148	26.2526	39.3769	73.1305	59.3907	45.2931	216.263	124.074	307.415	306.837	238.647	45.2931	238.647	0.189791	-2.39752	0.000153923	0.00268913	secreted ookinete protein, putative (PSOP1)
PF3D7_1306600	274.299	295.342	363.143	515.341	485.684	386.762	103.461	60.8517	45.5715	53.1063	65.7477	386.762	65.7477	5.88251	2.55643	0.000159342	0.00276799	vacuolar ATP synthase subunit h, putative
PF3D7_0511100	0.884837	2.62526	0	1.14266	0	0.930552	18.6805	16.5959	29.3512	17.7021	20.5824	0.930552	20.5824	0.045211	-4.46718	0.000159418	0.00276799	conserved Plasmodium protein, unknown function
PF3D7_0631000	30.9693	17.5017	35.0017	43.4212	40.9136	33.5615	191.835	161.218	193.1	148.361	173.628	33.5615	173.628	0.193295	-2.37112	0.000163192	0.00282482	Tetratricopeptide repeat protein, putative
PF3D7_0930900	5.30902	5.25052	4.37521	14.8546	9.23856	7.80559	64.6633	64.0129	47.8887	41.3049	54.4675	7.80559	54.4675	0.143307	-2.80282	0.00016608	0.00286603	NifU-like protein, putative
PF3D7_1203900	899.879	1221.18	704.409	1614.58	1276.24	1143.26	226.322	223.65	232.492	233.499	228.991	1143.26	228.991	4.9926	2.31979	0.000170578	0.00293466	ubiquitin conjugating enzyme E2 (UBC)
PF3D7_1442000	4.42418	2.62526	8.75042	4.57066	6.59897	5.3939	33.7686	38.7238	42.4819	29.5035	36.1195	5.3939	36.1195	0.149335	-2.74338	0.000171457	0.00294083	ADP-ribosylation factor, putative
PF3D7_0532800	86.714	91.8841	284.389	206.822	229.644	179.891	439.711	687.545	1036.56	982.889	786.676	179.891	786.676	0.228672	-2.12865	0.000176153	0.00300641	stevor, pseudogene
PF3D7_1239500	56.6296	57.3182	30.6265	13.712	10.5584	33.7689	2.15544	6.32226	0	3.37183	2.96238	33.7689	2.96238	11.3992	3.51087	0.000176346	0.00300641	DNA gyrase subunit B (GyrB)
PF3D7_1219700	15.9271	14.0014	17.5008	7.99865	7.91877	12.6693	98.4319	67.9643	78.7847	88.5106	83.4229	12.6693	83.4229	0.151869	-2.7191	0.000180861	0.00307409	raf kinase inhibitor (RKIP)
PF3D7_1102400	426.491	435.356	520.65	428.499	502.842	462.768	142.978	95.6241	52.5231	40.462	82.8968	462.768	82.8968	5.58246	2.4809	0.00018402	0.0031184	flavoprotein, putative
PF3D7_1002500	80.5201	125.137	91.8794	130.264	117.462	109.052	558.26	546.875	694.386	745.175	636.174	109.052	636.174	0.171419	-2.5444	0.000186307	0.0031477	conserved Plasmodium protein, unknown function
PF3D7_1351900	146.883	147.015	210.01	570.189	436.852	302.19	1294.7	1216.24	1622.04	1651.35	1446.08	302.19	1446.08	0.208971	-2.25863	0.000187447	0.00315749	conserved Plasmodium protein, unknown function
PF3D7_1371900	7.07869	4.81298	21.8761	10.284	13.1979	11.4499	90.5287	25.289	53.2955	60.693	57.4515	11.4499	57.4515	0.199297	-2.32701	0.00018867	0.00316864	Plasmodium exported protein, unknown function
PF3D7_0501400	6957.47	6313.75	21600.4	14157.6	9583.03	11722.5	36854.5	47151.4	52333.9	59796.9	49034.2	11722.5	49034.2	0.239067	-2.06451	0.000190387	0.00318799	interspersed repeat antigen (FIRA)
PF3D7_1322900	3.53935	3.50035	0	2.28533	3.95938	2.65688	20.1175	21.3376	36.3027	44.6768	30.6087	2.65688	30.6087	0.0868016	-3.52613	0.000200826	0.00335284	conserved Plasmodium protein, unknown function
PF3D7_1353300	625.58	490.049	525.025	445.639	388.019	494.862	154.473	98.7853	64.8815	57.3211	93.8653	494.862	93.8653	5.27205	2.39836	0.000201784	0.0033589	conserved Plasmodium protein, unknown function
PF3D7_0401800	911.382	1037.42	1815.71	809.006	624.263	1039.56	127.171	207.844	207.003	211.582	188.4	1039.56	188.4	5.51781	2.46409	0.000202775	0.00336548	Plasmodium exported protein (PHISTb), unknown function (PfD80)
PF3D7_1402000	14.1574	14.4389	39.3769	27.4239	36.9542	26.4703	174.591	126.445	108.908	90.1965	125.035	26.4703	125.035	0.211703	-2.23989	0.00020526	0.00339168	conserved Plasmodium protein, unknown function
PF3D7_0304200	844.134	1068.04	595.029	1122.1	1253.8	976.621	238.536	184.926	201.596	172.806	199.466	976.621	199.466	4.89618	2.29166	0.000205557	0.00339168	EH (Eps15 homology) protein (PAST1)
PF3D7_1008500	980.399	736.823	612.53	1254.65	1383.14	993.508	269.431	170.701	149.073	156.79	186.499	993.508	186.499	5.32716	2.41337	0.000207305	0.00340402	conserved Plasmodium membrane protein, unknown function
PF3D7_0406400	729.105	629.187	678.158	1122.1	1104.67	852.643	168.125	142.251	153.707	166.063	157.536	852.643	157.536	5.41236	2.43626	0.000207511	0.00340402	cytosolic glyoxalase II (cGloII)
PF3D7_1102000	71.6718	161.016	78.7538	35.4226	22.4365	73.8601	3.59241	4.74169	6.95159	4.21479	4.87512	73.8601	4.87512	15.1504	3.92129	0.000209717	0.00343023	hypothetical protein
PF3D7_1108100	391.098	369.724	245.012	124.55	137.259	253.529	33.7686	54.5295	67.1987	66.5937	55.5226	253.529	55.5226	4.56622	2.191	0.000214983	0.00350621	conserved Plasmodium protein, unknown function
PF3D7_0803500	890.146	965.658	240.637	435.355	391.979	584.755	89.8102	162.008	97.3222	107.899	114.26	584.755	114.26	5.11777	2.35552	0.000216002	0.00351267	AAA family ATPase, putative
PF3D7_1322400	2.65451	5.68806	8.75042	1.14266	1.31979	3.91109	39.5165	14.2251	47.8887	29.5035	32.7834	3.91109	32.7834	0.119301	-3.06732	0.000217637	0.0035291	conserved Plasmodium protein, unknown function
PF3D7_1240200	51.3205	61.6936	65.6282	75.4158	65.9897	64.0096	10.7772	4.74169	6.95159	18.5451	10.2539	64.0096	10.2539	6.24246	2.64212	0.000220919	0.00357205	erythrocyte membrane protein 1 (PfEMP1), pseudogene
PF3D7_0932900	1.76967	4.81298	4.37521	17.14	10.5584	7.73124	44.5458	43.4655	58.7023	57.3211	51.0087	7.73124	51.0087	0.151567	-2.72197	0.000222206	0.00358259	conserved Plasmodium protein, unknown function
PF3D7_0906400	30.9693	28.0028	56.8777	62.8465	58.0709	47.3535	247.158	162.008	279.608	217.483	226.564	47.3535	226.564	0.209007	-2.25838	0.000223351	0.0035908	dynein light intermediate chain 2, cytosolic
PF3D7_1450600	306.154	332.533	1203.18	1011.26	1358.07	842.239	94.1211	82.9796	54.0679	64.9077	74.0191	842.239	74.0191	11.3787	3.50826	0.000227479	0.00364677	conserved Plasmodium protein, unknown function
PF3D7_1351800.1	157.501	150.515	188.134	363.367	303.553	232.614	51.7307	36.353	42.4819	28.6606	39.8065	232.614	39.8065	5.84361	2.54686	0.00022874	0.0036566	conserved Plasmodium protein, unknown function
PF3D7_1217300	153.962	154.89	441.896	346.227	316.751	282.745	891.635	906.454	1629.76	1381.61	1202.36	282.745	1202.36	0.235158	-2.0883	0.000235514	0.00375425	GTP binding protein, putative
PF3D7_1202000	196.434	131.263	345.642	405.646	434.212	302.639	63.2264	60.0614	36.3027	29.5035	47.2735	302.639	47.2735	6.40188	2.6785	0.000238767	0.00379539	ATP-dependent RNA helicase, putative
PF3D7_0832500	0.884837	0	4.37521	1.14266	0	1.28054	12.9327	8.6931	13.1308	16.8592	12.9039	1.28054	12.9039	0.0992367	-3.33298	0.000242157	0.00383846	rifin (RIF)
PF3D7_0218300	16.8119	12.6888	8.75042	14.8546	13.1979	13.2607	76.8775	67.174	115.86	85.1387	86.2625	13.2607	86.2625	0.153725	-2.70157	0.000251473	0.00397496	apicoplast RNA methyltransferase precursor, putative
PF3D7_1200500	72.5566	83.5708	39.3769	33.1373	23.7563	50.4796	274.46	234.714	380.02	474.585	340.945	50.4796	340.945	0.148058	-2.75577	0.000259947	0.00409744	rifin (RIF)
PF3D7_1148700	446.843	518.926	2235.73	1578.02	1513.8	1258.66	7130.93	2756.5	4280.63	4417.1	4646.29	1258.66	4646.29	0.270897	-1.88419	0.000266079	0.00418241	Plasmodium exported protein (PHISTc), unknown function (GEXP12)
PFC10_API0041	23.8906	11.3761	4.37521	1.14266	9.23856	10.0046	0	0	0	0	0	10.0046	0	#DIV/0!	#DIV/0!	0.000268068	0.00420196	apicoplast ribosomal protein L2 (rpl2)
PF3D7_0600900	0	1.31263	0	2.28533	2.63959	1.24751	17.962	8.6931	16.9928	28.6606	18.0771	1.24751	18.0771	0.0690104	-3.85704	0.000272792	0.00426417	rifin, pseudogene (RIF)
PF3D7_0900300	4.42418	13.5638	0	17.14	18.4771	10.721	92.6841	80.6088	54.8403	80.081	77.0535	10.721	77.0535	0.139137	-2.84542	0.000275305	0.00429157	rifin (RIF)
PF3D7_0509800	1376.81	1238.69	1518.2	1508.32	1511.16	1430.63	288.111	282.921	268.022	275.647	278.675	1430.63	278.675	5.13369	2.36	0.000276488	0.00429813	phosphatidylinositol 4-kinase
PF3D7_1407600	65.4779	65.194	17.5008	43.4212	47.5126	47.8213	230.633	162.798	429.454	417.264	310.037	47.8213	310.037	0.154244	-2.69672	0.000280837	0.00435375	conserved Plasmodium protein, unknown function
PF3D7_0913900	228.288	173.705	140.007	93.6985	76.5481	142.449	57.4785	30.821	12.3584	12.6444	28.3256	142.449	28.3256	5.029	2.33027	0.00028186	0.00435763	arginine--tRNA ligase, putative
PF3D7_1357200	27.4299	28.4403	100.63	57.1332	52.7918	53.285	159.503	117.752	299.691	311.894	222.21	53.285	222.21	0.239796	-2.06012	0.000282785	0.00436	glutamate--tRNA ligase, putative
PF3D7_0933100	60.1689	45.5045	100.63	92.5558	88.4262	77.4571	213.389	203.103	500.514	504.932	355.484	77.4571	355.484	0.217892	-2.19832	0.000284928	0.00438105	conserved Plasmodium protein, unknown function
PF3D7_1024800	26791.1	23670.2	26535.7	31551.2	29193.8	27548.4	5988.54	4586.8	5384.39	6001.02	5490.19	27548.4	5490.19	5.01775	2.32704	0.000286122	0.00438746	conserved Plasmodium protein, unknown function
PF3D7_1240400	422.067	414.354	3469.54	1279.78	1244.57	1366.06	10.0587	11.8542	16.2204	20.231	14.5911	1366.06	14.5911	93.6231	6.54879	0.000287957	0.00440364	erythrocyte membrane protein 1, PfEMP1 (VAR)
PF3D7_1212100	23.8906	25.8151	17.5008	42.2786	46.1928	31.1356	161.658	127.235	194.644	204.839	172.094	31.1356	172.094	0.180922	-2.46656	0.000292522	0.00446135	peripheral plastid protein 1, putative (PPP1)
PF3D7_1367300	7.96353	13.1263	0	15.9973	10.5584	9.5291	63.2264	95.6241	64.8815	67.4366	72.7922	9.5291	72.7922	0.130908	-2.93337	0.000296955	0.00451675	conserved Plasmodium protein, unknown function
PF3D7_0319900	149.537	176.33	223.136	349.655	707.41	321.214	12.2142	11.8542	29.3512	17.7021	17.7804	321.214	17.7804	18.0656	4.17517	0.000310268	0.00470657	conserved Plasmodium protein, unknown function
PF3D7_1231500	505.242	337.783	345.642	746.16	654.618	517.889	132.919	105.898	81.1019	74.1803	98.5248	517.889	98.5248	5.25643	2.39408	0.000312977	0.00473492	DIM1 protein homolog, putative
PF3D7_0829800	72.5566	132.138	205.635	76.5585	134.619	124.301	321.161	596.663	746.137	743.489	601.863	124.301	601.863	0.206528	-2.27559	0.000314254	0.00473915	unspecified product
PF3D7_0937500	7.96353	16.1891	4.37521	7.99865	5.27918	8.36113	99.1504	75.8671	40.9371	57.3211	68.3189	8.36113	68.3189	0.122384	-3.03052	0.000314935	0.00473915	rifin (RIF)
PF3D7_1149300	169.004	225.335	61.253	181.684	184.771	164.409	37.361	44.2558	30.1236	35.4042	36.7862	164.409	36.7862	4.46933	2.16006	0.000317937	0.00477158	serine/threonine protein kinase, FIKK family (FIKK11)
PF3D7_0324300	128.301	81.8206	56.8777	145.118	170.253	116.474	490.723	524.747	685.89	678.581	594.985	116.474	594.985	0.19576	-2.35284	0.00031919	0.00477768	Plasmodium exported protein (hyp5), unknown function
PF3D7_0610500	4.42418	9.62595	13.1256	27.4239	36.9542	18.3108	116.394	80.6088	92.6879	75.8662	91.3892	18.3108	91.3892	0.200361	-2.31933	0.000324434	0.00484333	conserved protein, unknown function
PF3D7_1465600	2.65451	2.18772	4.37521	3.42799	1.31979	2.79304	17.962	15.8056	27.8064	35.4042	24.2446	2.79304	24.2446	0.115203	-3.11775	0.000332726	0.00495402	conserved Plasmodium protein, unknown function
PF3D7_1228100	43.357	38.0663	26.2513	66.2745	40.9136	42.9725	3.59241	7.90282	8.49639	7.58662	6.89456	42.9725	6.89456	6.23282	2.63988	0.000336156	0.00499192	leucine-rich repeat protein (LRR13)
PF3D7_1373400	69.9021	84.0083	105.005	170.257	133.299	112.494	487.13	531.07	546.858	580.798	536.464	112.494	536.464	0.209696	-2.25363	0.000338282	0.0050046	rifin (RIF)
PF3D7_0825300	8.84837	14.0014	4.37521	9.14131	5.27918	8.32909	61.7894	38.7238	59.4747	105.37	66.3394	8.32909	66.3394	0.125553	-2.99364	0.000338784	0.0050046	conserved protein, unknown function
PF3D7_0607000	3104.89	2752.15	5154	3848.49	3969.94	3765.89	14135.4	12910	19385.7	20408.9	16710	3765.89	16710	0.225368	-2.14965	0.000341535	0.00502362	translation initiation factor IF-2, putative
PF3D7_0518600	92.9079	85.7585	48.1273	76.5585	79.1877	76.508	413.845	252.89	524.459	537.807	432.25	76.508	432.25	0.176999	-2.49819	0.000342292	0.00502362	WD-repeat protein, putative
PF3D7_1200800	2076.71	1786.05	800.664	1472.89	1285.48	1484.36	225.603	373.013	366.889	437.495	350.75	1484.36	350.75	4.23196	2.08133	0.000342742	0.00502362	serine/threonine protein kinase, FIKK family (FIKK12)
PF3D7_1115500	150.422	208.271	319.39	175.97	200.609	210.932	941.211	1043.96	919.927	1065.5	992.65	210.932	992.65	0.212494	-2.2345	0.000346755	0.00506927	transcription factor with AP2 domain(s), putative (ApiAP2)
PF3D7_1473700	475.157	378.475	293.139	298.235	234.923	335.986	1481.51	2261	1717.04	1862.09	1830.41	335.986	1830.41	0.183558	-2.44569	0.000348766	0.00507958	conserved Plasmodium protein, unknown function
PF3D7_1133600	39.8177	41.1291	48.1273	75.4158	59.3907	52.7761	311.102	247.358	230.947	252.887	260.574	52.7761	260.574	0.202538	-2.30373	0.00034926	0.00507958	conserved Plasmodium protein, unknown function
PF3D7_1013500	380.48	321.157	315.015	525.625	497.562	407.968	127.171	98.7853	46.3439	44.6768	79.2443	407.968	79.2443	5.14823	2.36408	0.000350804	0.00508507	phosphoinositide-specific phospholipase C (PI-PLC)
PF3D7_0823500	11.5029	10.9386	30.6265	15.9973	22.4365	18.3003	95.558	59.2712	78.7847	109.585	85.7996	18.3003	85.7996	0.213292	-2.2291	0.00035144	0.00508507	membrane skeletal protein IMC1-related
PF3D7_1456500	150.422	144.827	118.131	15.9973	21.1167	90.0988	2.15544	12.6445	3.86199	5.9007	6.14066	90.0988	6.14066	14.6725	3.87504	0.000354495	0.00511615	conserved Plasmodium protein, unknown function
PF3D7_1004100	42.4722	32.8158	83.129	108.553	122.741	77.9422	352.056	311.371	361.483	278.176	325.771	77.9422	325.771	0.239254	-2.06338	0.000360927	0.00518617	hypothetical protein
PFC10_API0012	15.0422	15.7516	0	3.42799	5.27918	7.90019	0	0	0	0	0	7.90019	0	#DIV/0!	#DIV/0!	0.000361185	0.00518617	SufB protein, putative (sufB)
PF3D7_0813200	132.726	104.135	266.888	274.239	212.487	198.095	640.885	722.318	957.774	986.261	826.81	198.095	826.81	0.23959	-2.06136	0.000368318	0.00527026	CS domain protein, putative
PF3D7_1408800	0.884837	2.18772	0	4.57066	9.23856	3.37635	35.2056	41.885	16.9928	16.0162	27.5249	3.37635	27.5249	0.122666	-3.0272	0.000369836	0.00527026	conserved Plasmodium protein, unknown function
PF3D7_1011300	40.7025	31.5031	43.7521	47.9919	63.3501	45.4599	7.90329	7.90282	7.72399	2.52887	6.51474	45.4599	6.51474	6.97801	2.80282	0.000369842	0.00527026	conserved Plasmodium membrane protein, unknown function
PF3D7_1346400	4173.77	3583.48	4208.95	3679.38	3642.63	3857.64	1025.27	798.185	714.469	636.433	793.59	3857.64	793.59	4.861	2.28125	0.000376473	0.00535122	conserved Plasmodium protein, unknown function
PF3D7_1418500	18.5816	28.0028	4.37521	4.57066	2.63959	11.634	0	0	0	0	0	11.634	0	#DIV/0!	#DIV/0!	0.000382105	0.00540083	5S ribosomal RNA
PF3D7_1116800	16525.2	14550.1	22002.9	22438.5	20295.8	19162.5	3991.88	3168.24	3966.27	3886.88	3753.32	19162.5	3753.32	5.10548	2.35205	0.000382182	0.00540083	heat shock protein 101 (HSP101)
PF3D7_1304200.2	92.023	82.6957	21.8761	20.568	7.91877	45.0163	0	2.37085	1.5448	1.68592	1.40039	45.0163	1.40039	32.1455	5.00655	0.000382834	0.00540083	CorA-like Mg2 transporter protein, putative
PF3D7_1467300	28.3148	23.6273	48.1273	35.4226	34.3146	33.9613	151.6	135.138	184.603	161.848	158.297	33.9613	158.297	0.214542	-2.22067	0.000386212	0.00543489	1-deoxy-D-xylulose 5-phosphate reductoisomerase (DOXR)
PF3D7_0510800	11.5029	10.501	13.1256	7.99865	11.8781	11.0013	73.2851	36.353	89.5983	60.693	64.9823	11.0013	64.9823	0.169296	-2.56238	0.000388602	0.00545493	conserved Plasmodium protein, unknown function
PF3D7_1321700	683.979	511.926	1461.32	516.484	455.329	725.808	2577.19	2285.5	3265.7	3580.88	2927.32	725.808	2927.32	0.247943	-2.01192	0.000390241	0.00546435	splicing factor, putative
PF3D7_0627100	6999.94	5810.58	5311.51	7021.67	6928.92	6414.52	1352.18	1333.21	1354.79	1445.67	1371.46	6414.52	1371.46	4.67714	2.22563	0.000392174	0.00546451	ankyrin-repeat protein, putative
PF3D7_0923400	176.083	153.14	354.392	247.958	161.015	218.518	885.888	771.315	1030.38	1016.61	926.047	218.518	926.047	0.235968	-2.08334	0.00039219	0.00546451	conserved Plasmodium protein, unknown function
PF3D7_1317700	53.975	61.6936	78.7538	129.121	179.492	100.607	17.962	20.5473	14.6756	10.1155	15.8251	100.607	15.8251	6.35743	2.66844	0.000396246	0.00550743	conserved Plasmodium protein, unknown function
PF3D7_0512700	18.5816	27.1277	91.8794	125.693	126.7	77.9964	407.379	291.614	262.616	243.615	301.306	77.9964	301.306	0.258861	-1.94975	0.000400254	0.00554083	orotate phosphoribosyltransferase (OPRT)
PF3D7_0609300	21.2361	23.1898	13.1256	3.42799	6.59897	13.5157	0	0.790282	4.63439	0	1.35617	13.5157	1.35617	9.96609	3.31703	0.000400613	0.00554083	conserved Plasmodium protein, unknown function
PF3D7_1422300	122.107	117.262	61.253	173.685	146.497	124.161	28.0208	34.7724	22.3996	14.3303	24.8808	124.161	24.8808	4.99023	2.31911	0.00040362	0.00556877	DnaJ protein, putative
PF3D7_1000200	45.1267	48.5673	48.1273	61.7039	55.4314	51.7913	427.496	207.844	190.01	209.896	258.812	51.7913	258.812	0.200112	-2.32112	0.000407475	0.00559568	rifin (RIF)
PF3D7_0716700	13.2726	14.0014	17.5008	1.14266	3.95938	9.97537	55.3231	28.4502	103.501	69.1225	64.0993	9.97537	64.0993	0.155624	-2.68387	0.000407554	0.00559568	conserved Plasmodium protein, unknown function
PF3D7_1474200	23.0058	15.7516	8.75042	4.57066	7.91877	11.9994	0.718481	0.790282	2.3172	0	0.95649	11.9994	0.95649	12.5453	3.64907	0.000411261	0.00563287	conserved Plasmodium membrane protein, unknown function
PF3D7_0621400	73.4414	77.4452	131.256	132.549	142.538	111.446	408.097	395.141	589.34	590.07	495.662	111.446	495.662	0.224843	-2.15301	0.000414823	0.0056513	Pf77 protein (ALV7)
PF3D7_1309400	367.207	304.093	280.014	212.536	187.411	270.252	60.3524	82.1893	47.1163	42.9908	58.1622	270.252	58.1622	4.64652	2.21615	0.00041519	0.0056513	HORMA domain protein, putative
PF3D7_0320900	5336.45	5178.76	2331.99	4676.92	4192.99	4343.42	1084.91	999.707	923.789	1126.19	1033.65	4343.42	1033.65	4.20203	2.07109	0.000415611	0.0056513	histone H2A variant, putative (H2A.Z)
PF3D7_0531000	238.906	226.647	214.385	293.665	377.461	270.213	91.2471	59.2712	27.034	35.4042	53.2391	270.213	53.2391	5.07546	2.34354	0.000429735	0.00582931	conserved Plasmodium protein, unknown function
PF3D7_1370500	14.1574	30.628	26.2513	21.7106	18.4771	22.2449	104.898	120.123	162.204	128.13	128.839	22.2449	128.839	0.172657	-2.53402	0.000433602	0.00586767	unspecified product
PF3D7_1205500	7240.62	6231.49	4187.08	6879.98	6247.91	6157.41	1350.03	1337.16	1442.07	1454.95	1396.05	6157.41	1396.05	4.4106	2.14097	0.000437975	0.00590551	zinc finger protein, putative
PF3D7_0608900	53.0902	37.6287	61.253	11.4266	9.23856	34.5274	1.43696	2.37085	5.40679	0.842958	2.51439	34.5274	2.51439	13.7319	3.77946	0.000438491	0.00590551	conserved Plasmodium protein, unknown function
PF3D7_0516100	20.3512	27.1277	52.5025	18.2826	14.5177	26.5564	133.638	98.7853	145.983	130.658	127.266	26.5564	127.266	0.208668	-2.26072	0.000443833	0.00596321	cation-transporting ATPase 1 (ATPase1)
PF3D7_1248600	80.5201	81.3831	376.268	454.78	448.73	288.336	881.577	802.136	1276.78	1207.96	1042.11	288.336	1042.11	0.276685	-1.85369	0.000444971	0.00596431	conserved Plasmodium protein, unknown function
PF3D7_1474500	1343.18	1114.42	1229.43	1764.27	1876.75	1465.61	341.997	289.243	284.243	285.763	300.311	1465.61	300.311	4.88031	2.28697	0.000452431	0.00604993	splicing factor 3A subunit 1, putative (SF3A1)
PF3D7_1318000	82.2898	115.074	87.5042	102.84	153.096	108.161	533.832	557.939	543.769	552.137	546.919	108.161	546.919	0.197764	-2.33815	0.000454188	0.00605906	conserved Plasmodium membrane protein, unknown function
PF3D7_0302600	24.7754	28.0028	17.5008	6.85598	7.91877	17.0108	2.15544	3.95141	0.772399	1.68592	2.14129	17.0108	2.14129	7.94416	2.98989	0.000459879	0.00612051	ABC transporter, (TAP family), putative
PF3D7_1367500	46.0115	53.8178	48.1273	69.7025	79.1877	59.3694	243.565	177.023	394.696	370.058	296.336	59.3694	296.336	0.200345	-2.31944	0.000461845	0.00613221	NADH-cytochrome b5 reductase, putative
PF3D7_0808600	468.963	463.796	5407.76	2443.02	2239.69	2204.65	11.4957	6.32226	46.3439	47.2056	27.8419	2204.65	27.8419	79.1845	6.30715	0.000468356	0.00620407	erythrocyte membrane protein 1, PfEMP1 (VAR)
PF3D7_0532700	5.30902	10.501	4.37521	11.4266	9.23856	8.17009	37.361	43.4655	127.446	110.427	79.675	8.17009	79.675	0.102543	-3.2857	0.000471913	0.00623655	erythrocyte membrane protein 1 (PfEMP1), pseudogene (VAR)
PF3D7_1219300	454.806	372.349	1833.21	495.916	481.725	727.602	12.2142	9.48339	17.7652	24.4458	15.9771	727.602	15.9771	45.5402	5.50907	0.000474563	0.00625691	erythrocyte membrane protein 1, PfEMP1 (VAR)
PF3D7_1014000	9.7332	18.8144	0	3.42799	1.31979	6.65907	62.5079	33.1919	118.177	128.973	85.7123	6.65907	85.7123	0.0776909	-3.68611	0.000477491	0.00628084	GDP-fucose synthase, putative
PF3D7_1240100	936.157	1073.73	459.397	765.585	1008.32	848.639	166.688	209.425	227.858	219.169	205.785	848.639	205.785	4.12391	2.04401	0.000483463	0.0063446	early transcribed membrane protein 12 (ETRAMP12)
PF3D7_1319900	23.0058	22.3147	8.75042	19.4253	19.7969	18.6586	181.776	69.5448	114.315	79.238	111.218	18.6586	111.218	0.167766	-2.57548	0.00048751	0.00638288	conserved Plasmodium protein, unknown function
PF3D7_0830200	3120.82	3609.73	1684.46	439.926	640.1	1899.01	119.268	67.9643	237.899	175.335	150.117	1899.01	150.117	12.6502	3.66109	0.000490891	0.0063955	unspecified product
PF3D7_1126300	229.173	259.463	310.64	405.646	454.009	331.786	76.8775	55.3198	62.5643	67.4366	65.5495	331.786	65.5495	5.06161	2.3396	0.000491175	0.0063955	DnaJ protein, putative
PF3D7_0601600	21.2361	10.0635	17.5008	57.1332	31.6751	27.5217	133.638	116.171	149.845	104.527	126.045	27.5217	126.045	0.218348	-2.1953	0.000491874	0.0063955	Tetratricopeptide repeat protein, putative
PF3D7_0413400	17.6967	21.0021	52.5025	86.8425	72.5887	50.1265	0	4.74169	5.40679	9.27254	4.85525	50.1265	4.85525	10.3242	3.36795	0.000495518	0.00642806	erythrocyte membrane protein 1 (PfEMP1), exon1, pseudogene (VAR pseudogene)
PF3D7_0209900	28.3148	27.5652	48.1273	77.7012	80.5074	52.4432	10.0587	8.6931	6.95159	5.05775	7.69029	52.4432	7.69029	6.8194	2.76964	0.000500579	0.00647883	unspecified product
PF3D7_0533000	22.1209	27.5652	26.2513	36.5652	59.3907	34.3787	94.8395	163.588	207.775	214.954	170.289	34.3787	170.289	0.201884	-2.3084	0.000506982	0.00654669	rifin, pseudogene (RIF)
PF3D7_0707900	275.184	260.776	170.633	441.068	339.187	297.37	1228.6	1331.63	1541.71	1718.79	1455.18	297.37	1455.18	0.204352	-2.29087	0.000513525	0.00661603	large ribosomal subunit processing protein, putative
PF3D7_0304300	25.6603	23.6273	39.3769	69.7025	59.3907	43.5516	150.163	116.962	263.388	242.772	193.321	43.5516	193.321	0.225281	-2.1502	0.000524481	0.00674051	conserved Plasmodium protein, unknown function
PF3D7_1230400	49.5509	58.1933	30.6265	30.8519	34.3146	40.7074	3.59241	7.90282	10.8136	9.27254	7.89534	40.7074	7.89534	5.15588	2.36622	0.000525576	0.00674051	ATP-dependent protease subunit ClpQ (ClpQ)
PF3D7_1104400	987.478	970.034	1710.71	1466.04	1247.21	1276.29	381.514	226.021	189.238	195.566	248.085	1276.29	248.085	5.14459	2.36306	0.000531917	0.00680637	conserved protein, unknown function
PF3D7_0931300	14.1574	16.1891	118.131	15.9973	14.5177	35.7984	141.541	94.8339	101.184	90.1965	106.939	35.7984	106.939	0.334756	-1.57882	0.00053389	0.00681615	asparagine-rich antigen, putative
PF3D7_1217800	1.76967	12.2512	0	7.99865	7.91877	5.98766	56.0415	48.2072	61.0195	36.2472	50.3789	5.98766	50.3789	0.118853	-3.07275	0.000536502	0.00682212	zinc finger protein, putative
PF3D7_0425100	251.294	230.585	87.5042	470.778	312.791	270.59	459.11	1666.71	2138.77	1526.6	1447.8	270.59	1447.8	0.186898	-2.41968	0.000536775	0.00682212	Plasmodium exported protein (hyp6), unknown function
PF3D7_1033900	108.835	130.825	385.019	190.825	341.827	231.466	30.1762	26.8696	33.2131	35.4042	31.4158	231.466	31.4158	7.36783	2.88124	0.000544683	0.00690707	ubiquitin conjugating enzyme, putative
PF3D7_0523400	587.532	624.374	428.771	487.918	463.248	518.368	158.784	149.363	84.9639	88.5106	120.406	518.368	120.406	4.30519	2.10608	0.000547056	0.00690941	DnaJ protein, putative
PF3D7_0922000	6.19386	10.9386	13.1256	7.99865	10.5584	9.76302	40.9534	28.4502	89.5983	70.8085	57.4526	9.76302	57.4526	0.169932	-2.55697	0.000547316	0.00690941	dynein intermediate chain 2, ciliary
PF3D7_0831800	10042.9	9476.75	34844.2	18452.9	11199.8	16803.3	77110.3	42212.1	55920.1	59977.3	58805	16803.3	58805	0.285746	-1.80719	0.00054973	0.00692439	histidine-rich protein II (HRPII)
PF3D7_0727700	30.9693	35.8786	48.1273	31.9946	21.1167	33.6173	7.18481	7.11254	3.0896	2.52887	4.97896	33.6173	4.97896	6.75188	2.75529	0.00055561	0.00696954	conserved Plasmodium protein, unknown function
PF3D7_0315200	424.722	364.036	166.258	298.235	270.558	304.762	63.9448	76.6574	74.9227	78.3951	73.48	304.762	73.48	4.14755	2.05226	0.000555785	0.00696954	circumsporozoite- and TRAP-related protein (CTRP)
PF3D7_1476600	50.4357	37.6287	30.6265	25.1386	19.7969	32.7253	131.482	278.179	144.439	168.592	180.673	32.7253	180.673	0.18113	-2.4649	0.000560149	0.00697293	Plasmodium exported protein, unknown function
PF3D7_0618400	0.884837	1.31263	4.37521	1.14266	2.63959	2.07099	9.34026	6.32226	27.8064	26.1317	17.4001	2.07099	17.4001	0.119021	-3.07071	0.000560348	0.00697293	conserved Plasmodium membrane protein, unknown function
PF3D7_0707420	38.048	254.65	70.0034	95.9838	141.218	119.981	15.8066	11.8542	6.95159	18.5451	13.2894	119.981	13.2894	9.02832	3.17446	0.000560653	0.00697293	nucleolar RNA snoR36
PF3D7_1447300	5.30902	3.93789	13.1256	22.8533	11.8781	11.4208	36.6425	31.6113	64.8815	86.8247	54.99	11.4208	54.99	0.207689	-2.26751	0.000560998	0.00697293	mitochondrial ribosomal protein S14 precursor, putative
PF3D7_0830300	14.1574	12.6888	87.5042	85.6998	91.0658	58.2232	226.322	150.154	222.451	199.781	199.677	58.2232	199.677	0.291587	-1.778	0.000574879	0.00712976	sporozoite invasion-associated protein 2 (SIAP-2)
PF3D7_1372200	5927.52	5681.5	12211.2	30177.8	14276.2	13654.8	62859.9	36048.7	53999.9	59804.5	53178.3	13654.8	53178.3	0.256775	-1.96142	0.00057828	0.00715621	histidine-rich protein III (HRPIII)
PF3D7_1312000	2.65451	3.93789	4.37521	2.28533	5.27918	3.70642	18.6805	15.8056	35.5303	43.8338	28.4626	3.70642	28.4626	0.130221	-2.94097	0.000580403	0.00716677	malonyl CoA-acyl carrier protein transacylase precursor (MCAT)
PF3D7_0300100	95.5624	108.948	345.642	345.085	324.669	243.981	26.5838	33.9821	35.5303	44.6768	35.1933	243.981	35.1933	6.93261	2.7934	0.000596206	0.00734583	erythrocyte membrane protein 1, PfEMP1 (VAR)
PF3D7_1037000	94.6775	98.0097	122.506	134.834	121.421	114.29	472.042	247.358	663.491	694.597	519.372	114.29	519.372	0.220054	-2.18407	0.000602812	0.00739875	DNA polymerase zeta catalytic subunit, putative
PF3D7_1459500	0.884837	4.81298	4.37521	4.57066	6.59897	4.24853	34.4871	11.8542	41.7095	34.5613	30.653	4.24853	30.653	0.138601	-2.85099	0.000603124	0.00739875	conserved Plasmodium protein, unknown function
PF3D7_0818000	1221.07	760.013	560.027	1578.02	1123.14	1048.46	252.905	193.619	233.264	249.516	232.326	1048.46	232.326	4.51286	2.17404	0.000608593	0.00744787	conserved protein, unknown function
PF3D7_0632400	0.884837	4.81298	4.37521	12.5693	10.5584	6.64014	52.4491	53.7392	28.5788	22.7599	39.3817	6.64014	39.3817	0.16861	-2.56824	0.000611837	0.00744787	rifin (RIF)
PF3D7_0718900	1.76967	2.18772	0	1.14266	2.63959	1.54793	28.0208	15.8056	20.0824	11.8014	18.9275	1.54793	18.9275	0.0817818	-3.61208	0.000611841	0.00744787	conserved Plasmodium protein, unknown function
PF3D7_1246000	7.07869	11.3761	17.5008	33.1373	22.4365	18.3059	68.2557	66.3837	122.811	90.1965	86.9118	18.3059	86.9118	0.210626	-2.24725	0.000612407	0.00744787	conserved Plasmodium protein, unknown function
PF3D7_1478000	2154.58	1784.3	1041.3	1338.06	1422.74	1548.2	3948.77	9338.76	9369.2	9488.33	8036.27	1548.2	8036.27	0.192651	-2.37594	0.000614601	0.00745848	Plasmodium exported protein (PHISTa), unknown function (GEXP17)
PF3D7_0626900	8.84837	13.1263	0	17.14	14.5177	10.7265	63.2264	44.2558	82.6467	92.7254	70.7135	10.7265	70.7135	0.151689	-2.72081	0.00062213	0.00753364	mitochondrial ribosomal protein L46 precursor, putative
PF3D7_1101400	0	2.18772	0	4.57066	1.31979	1.61563	15.0881	7.90282	19.31	35.4042	19.4263	1.61563	19.4263	0.0831674	-3.58784	0.000626262	0.00756745	rifin, pseudogene (RIF)
PF3D7_1356600	209.706	276.527	284.389	348.513	398.578	303.543	85.4993	71.9157	42.4819	54.7923	63.6723	303.543	63.6723	4.76726	2.25316	0.000637992	0.00769272	regulator of chromosome condensation, putative
PF3D7_1345100	564.526	525.927	301.89	902.705	735.125	606.034	100.587	141.461	153.707	162.691	139.612	606.034	139.612	4.34086	2.11798	0.000666155	0.00801516	thioredoxin 2 (TRX2)
PF3D7_1439500	3896.82	4066.53	253.762	830.717	809.034	1971.37	52.4491	74.2865	65.6539	53.9493	61.5847	1971.37	61.5847	32.0107	5.00048	0.000675199	0.00809574	CCAAT-binding transcription factor, putative
PF3D7_1134500	434.455	439.294	665.032	509.628	560.913	521.864	169.562	104.317	85.7363	64.0648	105.92	521.864	105.92	4.92697	2.3007	0.000677301	0.00809574	alpha/beta hydrolase, putative
PF3D7_1245400	31.8541	22.7523	26.2513	13.712	14.5177	21.8175	3.59241	1.58056	3.0896	3.37183	2.9086	21.8175	2.9086	7.50102	2.90709	0.000678541	0.00809574	mitochondrial ribosomal protein L3 precursor, putative
PF3D7_0303100	229.173	217.459	109.38	58.2759	59.3907	134.736	33.7686	30.821	13.9032	7.58662	21.5199	134.736	21.5199	6.261	2.64639	0.00067859	0.00809574	conserved Plasmodium protein, unknown function
PF3D7_1401800	231.827	262.088	157.508	139.405	109.543	180.074	48.8567	52.9489	33.2131	42.1479	44.2917	180.074	44.2917	4.06565	2.02348	0.000681612	0.0081128	choline kinase (CK)
PF3D7_1411600	36.2783	27.5652	35.0017	10.284	7.91877	23.4096	3.59241	0.790282	5.40679	3.37183	3.29033	23.4096	3.29033	7.11467	2.8308	0.000682896	0.0081128	GTP binding protein, putative
PF3D7_1133700	5355.92	3468.84	3749.56	4814.04	3820.8	4241.83	17673.9	16320.1	20121.8	22405	19130.2	4241.83	19130.2	0.221735	-2.17309	0.000689359	0.00817238	conserved Plasmodium protein, unknown function
PF3D7_1222100	18.5816	48.1298	48.1273	63.9892	63.3501	48.4356	241.41	189.668	254.892	214.111	225.02	48.4356	225.02	0.21525	-2.21591	0.000695385	0.00822643	conserved Plasmodium protein, unknown function
PF3D7_1464300	15.0422	14.0014	13.1256	19.4253	10.5584	14.4306	84.0623	71.1254	87.2811	71.6514	78.53	14.4306	78.53	0.183759	-2.44412	0.000697614	0.00822643	conserved Plasmodium protein, unknown function
PF3D7_0701400	81.405	60.8185	35.0017	92.5558	60.7105	66.0983	344.153	275.808	341.4	354.042	328.851	66.0983	328.851	0.200998	-2.31475	0.000698292	0.00822643	Plasmodium exported protein (hyp5), unknown function, pseudogene
PF3D7_0312200	54.8599	46.8171	26.2513	11.4266	5.27918	28.9268	2.15544	3.16113	1.5448	2.52887	2.34756	28.9268	2.34756	12.3221	3.62317	0.000701343	0.00824072	TPR domain containing protein
PF3D7_0617300	9.7332	17.5017	0	1.14266	0	5.67552	45.2643	43.4655	62.5643	78.3951	57.4223	5.67552	57.4223	0.0988383	-3.33879	0.00070344	0.00824072	conserved Plasmodium protein, unknown function
PF3D7_1254500	0	0.875087	0	4.57066	6.59897	2.40894	11.4957	20.5473	26.2616	21.0739	19.8446	2.40894	19.8446	0.12139	-3.04228	0.000703886	0.00824072	rifin (RIF)
PF3D7_0514100	62.8234	67.3817	56.8777	14.8546	9.23856	42.2352	3.59241	10.2737	3.86199	3.37183	5.27497	42.2352	5.27497	8.00671	3.00121	0.000707111	0.00826134	ATP-dependent DNA helicase UvrD (UvrD)
PF3D7_1040100	0	2.18772	8.75042	2.28533	1.31979	2.90865	17.962	17.3862	13.9032	25.2887	18.635	2.90865	18.635	0.156085	-2.6796	0.000716761	0.00835678	rifin (RIF)
PF3D7_1417100	6.19386	3.0628	0	3.42799	3.95938	3.32881	29.4577	11.064	40.1647	32.0324	28.1797	3.32881	28.1797	0.118128	-3.08158	0.000721538	0.00839171	conserved Plasmodium protein, unknown function
PF3D7_1465000	17.6967	23.1898	8.75042	14.8546	25.0761	17.9135	75.4405	81.3991	159.114	102.841	104.699	17.9135	104.699	0.171096	-2.54712	0.000722731	0.00839171	conserved Plasmodium protein, unknown function
PF3D7_0804300	183.161	129.075	227.511	122.265	89.746	150.352	545.327	594.292	668.125	778.05	646.449	150.352	646.449	0.232581	-2.10419	0.000727791	0.00843191	conserved Plasmodium protein, unknown function
PF3D7_1240500	1.76967	5.68806	8.75042	23.9959	7.91877	9.62457	0	0	0	0	0	9.62457	0	#DIV/0!	#DIV/0!	0.000729181	0.00843191	Plasmodium RNA of unkown function RUF6-5
PF3D7_0503900	7.07869	12.2512	8.75042	4.57066	1.31979	6.79416	0	0.790282	0	0	0.197571	6.79416	0.197571	34.3885	5.10385	0.000731398	0.00844024	conserved Plasmodium protein, unknown function
PF3D7_1429600	52.2054	33.2533	26.2513	78.8438	77.8679	53.6843	10.0587	9.48339	13.1308	5.05775	9.43266	53.6843	9.43266	5.69132	2.50876	0.000736635	0.00848333	conserved Plasmodium protein, unknown function (GEXP03)
PF3D7_1467700	2.65451	7.87578	4.37521	9.14131	13.1979	7.44895	48.1383	52.1586	44.7991	37.9331	45.7573	7.44895	45.7573	0.162793	-2.61889	0.000743431	0.00854416	conserved Plasmodium protein, unknown function
PF3D7_0219300	19.4664	23.1898	30.6265	22.8533	14.5177	22.1307	112.083	90.0922	125.129	108.742	109.011	22.1307	109.011	0.203013	-2.30035	0.000748856	0.00857285	conserved Plasmodium protein, unknown function
PF3D7_1425000	2.65451	14.8765	4.37521	6.85598	2.63959	6.28035	0.718481	0	0	0	0.17962	6.28035	0.17962	34.9646	5.12782	0.000748966	0.00857285	Plasmodium RNA of unknown function RUF4
PF3D7_1455400	480.466	751.699	144.382	470.778	368.223	443.11	135.074	174.652	121.267	63.2218	123.554	443.11	123.554	3.58637	1.84252	0.000754012	0.00861313	hemolysin, putative
PF3D7_1023400	9.7332	14.4389	8.75042	5.71332	3.95938	8.51905	28.7393	48.2072	74.9227	84.2958	59.0412	8.51905	59.0412	0.14429	-2.79296	0.000760012	0.00864749	HORMA domain protein, putative
PF3D7_1233000	116.798	119.012	61.253	57.1332	73.9085	85.621	22.2729	26.0793	19.31	11.8014	19.8659	85.621	19.8659	4.30995	2.10767	0.000760084	0.00864749	elongation factor G (EF-G)
PF3D7_1368600	1.76967	2.18772	0	6.85598	2.63959	2.69059	38.798	18.1765	13.1308	21.9169	23.0055	2.69059	23.0055	0.116954	-3.09599	0.000772224	0.00876793	mitochondrial import inner membrane translocase subunit Tim9, putative (TIM9)
PF3D7_1437500	238.021	245.462	52.5025	218.249	195.33	189.913	63.9448	61.642	27.8064	38.7761	48.0423	189.913	48.0423	3.95303	1.98296	0.000775915	0.00879214	conserved Plasmodium membrane protein, unknown function
PF3D7_1118100	92.9079	134.763	166.258	169.114	192.69	151.147	39.5165	24.4987	30.1236	27.8176	30.4891	151.147	30.4891	4.9574	2.30958	0.000778794	0.00880709	clathrin assembly protein AP19, putative
PF3D7_0915300	17.6967	15.314	61.253	45.7066	50.1522	38.0245	97.7135	79.0282	208.548	172.806	139.524	38.0245	139.524	0.27253	-1.87551	0.000789045	0.00889142	conserved Plasmodium protein, unknown function
PF3D7_0621000	60.1689	59.5059	140.007	49.1346	67.3095	75.2251	22.2729	14.2251	5.40679	7.58662	12.3729	75.2251	12.3729	6.07985	2.60404	0.000789403	0.00889142	conserved Plasmodium protein, unknown function
PF3D7_0808100	227.403	259.463	319.39	398.79	337.867	308.583	86.9362	67.9643	65.6539	38.7761	64.8326	308.583	64.8326	4.75968	2.25087	0.000797502	0.00896475	conserved Plasmodium protein, unknown function
PF3D7_0631600	98.2169	77.0076	70.0034	123.408	100.304	93.788	470.605	357.998	434.088	437.495	425.047	93.788	425.047	0.220653	-2.18015	0.000802714	0.0090054	Plasmodium exported protein (hyp5), unknown function
PF3D7_0928700	23.0058	23.1898	26.2513	4.57066	9.23856	17.2512	2.15544	3.95141	2.3172	0	2.10601	17.2512	2.10601	8.19141	3.03411	0.00080999	0.00906899	conserved Plasmodium protein, unknown function
PF3D7_0411000	3008.44	2430.12	7468.49	6684.58	5964.15	5111.16	1258.78	693.868	899.845	952.542	951.258	5111.16	951.258	5.37305	2.42574	0.000816584	0.00910579	conserved Plasmodium protein, unknown function
PF3D7_0200300	41.5873	52.0677	48.1273	13.712	15.8375	34.2664	2.15544	2.37085	10.8136	10.9585	6.57458	34.2664	6.57458	5.21195	2.38182	0.000816663	0.00910579	erythrocyte membrane protein 1 (PfEMP1), exon2
PF3D7_1416000	0	4.37543	4.37521	2.28533	1.31979	2.47115	17.2436	32.4016	20.8548	18.5451	22.2612	2.47115	22.2612	0.111007	-3.17128	0.000818385	0.00910579	conserved Plasmodium protein, unknown function
PF3D7_0104600	76.096	75.2575	39.3769	46.8492	30.3553	53.587	12.9327	21.3376	6.17919	6.74366	11.7983	53.587	11.7983	4.54193	2.1833	0.000819731	0.00910579	conserved Plasmodium protein, unknown function
PF3D7_1148900	14.1574	57.3182	4.37521	27.4239	48.8324	30.4214	192.553	186.507	165.293	207.368	187.93	30.4214	187.93	0.161876	-2.62704	0.000839143	0.00930311	probable protein, unknown function
PF3D7_0732200	0.884837	0.437543	0	0	0	0.264476	7.90329	7.90282	10.0412	13.4873	9.83366	0.264476	9.83366	0.026895	-5.21652	0.000842522	0.00932226	rifin (RIF)
PF3D7_1476100	7.07869	10.0635	56.8777	62.8465	50.1522	37.4037	179.62	78.2379	119.722	131.501	127.27	37.4037	127.27	0.293892	-1.76664	0.0008495	0.00938107	early transcribed membrane protein 14.2 (ETRAMP14.2)
PF3D7_0320600	17.6967	10.0635	8.75042	2.28533	1.31979	8.02316	0	0	0.772399	0	0.1931	8.02316	0.1931	41.5493	5.37675	0.000855322	0.00940541	conserved Plasmodium protein, unknown function
PF3D7_1318300	133.61	116.387	490.024	131.406	128.02	199.889	15.0881	3.95141	5.40679	1.68592	6.53306	199.889	6.53306	30.5966	4.9353	0.000855452	0.00940541	conserved Plasmodium protein, unknown function
PF3D7_0831750	11.5029	9.62595	188.134	146.261	168.934	104.892	280.926	180.975	371.524	363.315	299.185	104.892	299.185	0.350591	-1.51214	0.000857672	0.00940541	Plasmodium exported protein (PHISTa), unknown function, pseudogene
PF3D7_1341900	428.261	409.103	1435.07	939.27	1024.16	847.173	176.028	139.88	104.274	124.758	136.235	847.173	136.235	6.21847	2.63656	0.000858371	0.00940541	vacuolar ATP synthase subunit d, putative
PF3D7_0303000	445.958	397.727	280.014	535.909	440.811	420.084	97.7135	120.913	98.867	78.3951	98.9722	420.084	98.9722	4.24446	2.08558	0.000860509	0.00941057	N-ethylmaleimide sensitive fusion protein (NSF)
PF3D7_0422700	1182.14	1150.3	1518.2	1706	1570.56	1425.44	356.367	335.08	264.16	295.878	312.871	1425.44	312.871	4.55599	2.18777	0.00086813	0.00947555	eukaryotic initiation factor, putative
PF3D7_0936800	4114.49	3879.7	13830	20397.7	14058.4	11256.1	45517.2	20702.2	42705.2	43776.5	38175.3	11256.1	38175.3	0.294852	-1.76193	0.000875902	0.00954192	Plasmodium exported protein (PHISTc), unknown function
PF3D7_1115400	3928.68	3138.94	3933.31	4474.67	3643.95	3823.91	926.841	798.975	820.287	916.295	865.6	3823.91	865.6	4.41764	2.14328	0.000887898	0.00965396	cysteine proteinase falcipain 3 (FP3)
PF3D7_1131100	51.3205	45.9421	48.1273	7.99865	13.1979	33.3173	5.74785	7.11254	3.0896	3.37183	4.83045	33.3173	4.83045	6.89734	2.78604	0.000896805	0.00973206	serpentine receptor, putative (SR1)
PF3D7_1233100	43.357	38.0663	74.3786	113.124	71.2689	68.0389	242.128	252.89	294.284	291.663	270.241	68.0389	270.241	0.251771	-1.98982	0.000899214	0.00973947	conserved protein, unknown function
PF3D7_1035200	201.743	140.014	30.6265	9.14131	3.95938	77.0968	325.472	3013.35	1455.97	1712.89	1626.92	77.0968	1626.92	0.0473882	-4.39933	0.000903692	0.00975119	S-antigen
PF3D7_1251400	52.2054	63.4438	65.6282	57.1332	63.3501	60.3521	20.836	18.1765	6.95159	0	11.491	60.3521	11.491	5.25212	2.3929	0.00090407	0.00975119	conserved Plasmodium protein, unknown function
PF3D7_1368900	93.7927	123.825	245.012	299.378	351.065	222.615	931.152	780.799	743.82	858.131	828.475	222.615	828.475	0.268704	-1.89591	0.000905738	0.00975119	conserved Plasmodium protein, unknown function
PF3D7_0425200	128.301	171.079	105.005	298.235	390.659	218.656	274.46	1221.78	1538.62	1380.76	1103.9	218.656	1103.9	0.198075	-2.33588	0.000907208	0.00975119	Plasmodium exported protein (hyp15), unknown function
PF3D7_0630700	68.1324	62.1312	105.005	133.692	130.66	99.924	20.836	22.1279	20.0824	10.9585	18.5012	99.924	18.5012	5.40096	2.43321	0.000909276	0.00975483	conserved Plasmodium protein, unknown function
PF3D7_0517300	9423.51	7464.05	8387.28	10715.9	9643.74	9126.9	1898.95	2053.94	2120.23	2358.6	2107.93	9126.9	2107.93	4.32979	2.1143	0.000913299	0.0097794	pre-mRNA-splicing factor (SR1)
PF3D7_0601000	104.411	72.6322	96.2546	115.409	146.497	107.041	469.887	384.077	487.384	430.751	443.025	107.041	443.025	0.241614	-2.04923	0.000933375	0.00996311	Plasmodium exported protein (hyp5), unknown function
PF3D7_1145100	1206.92	1412.39	1273.19	2229.34	2462.74	1716.91	502.937	391.98	344.49	319.481	389.722	1716.91	389.722	4.40548	2.1393	0.000933986	0.00996311	coatamer gamma subunit, putative
PF3D7_0812600	192.01	221.834	288.764	649.033	501.522	370.633	71.8481	62.4323	67.9711	72.4944	68.6865	370.633	68.6865	5.39601	2.43189	0.000936748	0.00997372	ubiquitin conjugating enzyme, putative
PF3D7_1245800	871.564	715.821	1413.19	1146.09	1244.57	1078.25	235.662	224.44	199.279	232.656	223.009	1078.25	223.009	4.83499	2.27351	0.000943379	0.0100254	clathrin coat assembly protein AP180, putative
PF3D7_0418300	2997.83	2161.46	3351.41	1518.6	1414.82	2288.82	7267.44	8591.95	10703.9	12059.4	9655.66	2288.82	9655.66	0.237045	-2.07677	0.000956761	0.0101485	conserved Plasmodium protein, unknown function
PFC10_API0017	0.884837	9.62595	8.75042	0	7.91877	5.436	0	0	0	0	0	5.436	0	#DIV/0!	#DIV/0!	0.000973626	0.010308	RNA polymerase D (rpoD)
PF3D7_1450800	6.19386	8.31332	0	5.71332	9.23856	5.89181	57.4785	33.1919	174.562	180.393	111.406	5.89181	111.406	0.0528858	-4.24098	0.000986343	0.0104231	conserved Plasmodium protein, unknown function
PF3D7_0725900	7.96353	18.8144	35.0017	10.284	7.91877	15.9965	0	0	2.3172	1.68592	1.00078	15.9965	1.00078	15.984	3.99856	0.000991221	0.0104551	unspecified product
PF3D7_0213400	6.19386	7.43824	8.75042	7.99865	3.95938	6.86811	47.4198	37.1433	30.1236	48.0486	40.6838	6.86811	40.6838	0.168817	-2.56647	0.00100047	0.0105329	protein kinase 7 (PK7)
PF3D7_1135900	68.1324	101.073	48.1273	67.4172	76.5481	72.2595	426.059	341.402	335.993	365.844	367.325	72.2595	367.325	0.196718	-2.3458	0.00102148	0.0107341	3-oxo-5-alpha-steroid 4-dehydrogenase, putative
PF3D7_0615400	1722.78	1621.54	2393.24	1803.12	1755.33	1859.2	6979.33	7542.45	7535.52	8031.7	7522.25	1859.2	7522.25	0.24716	-2.01648	0.00103553	0.0108615	ribonuclease, putative
PF3D7_0807300	608.768	643.189	660.657	1455.75	1121.83	898.038	175.309	194.409	187.693	260.474	204.471	898.038	204.471	4.392	2.13488	0.00104415	0.0109316	Rab GTPase 18 (RAB18)
PF3D7_0414100	15.0422	16.6266	21.8761	4.57066	3.95938	12.415	1.43696	1.58056	0.772399	0.842958	1.15822	12.415	1.15822	10.719	3.4221	0.00104798	0.0109368	conserved Plasmodium membrane protein, unknown function
PF3D7_1352600	2.65451	2.62526	0	3.42799	3.95938	2.53343	29.4577	15.0154	29.3512	14.3303	22.0386	2.53343	22.0386	0.114954	-3.12087	0.00104852	0.0109368	conserved Plasmodium protein, unknown function
PF3D7_0105000	208.821	148.327	126.881	289.094	188.731	192.371	38.0795	47.4169	54.0679	34.5613	43.5314	192.371	43.5314	4.41913	2.14376	0.00105941	0.01103	unspecified product
PF3D7_1404200	0.884837	0.437543	4.37521	4.57066	1.31979	2.31761	31.6132	11.064	10.0412	10.1155	15.7085	2.31761	15.7085	0.147539	-2.76083	0.00106651	0.011074	conserved Plasmodium protein, unknown function
PF3D7_1144800	15.9271	12.2512	30.6265	28.5666	19.7969	21.4337	77.596	43.4655	114.315	118.014	88.3477	21.4337	88.3477	0.242606	-2.04331	0.00106756	0.011074	conserved Plasmodium protein, unknown function
PF3D7_1323300	7.96353	11.8137	4.37521	10.284	10.5584	8.99895	74.7221	55.3198	47.8887	40.462	54.5981	8.99895	54.5981	0.164822	-2.60102	0.00107304	0.0111103	acetyltransferase, GNAT family, putative
PF3D7_0811900	101.756	98.0097	70.0034	49.1346	56.7512	75.131	17.962	19.7571	12.3584	20.231	17.5771	75.131	17.5771	4.27437	2.09571	0.00107684	0.011122	RNA binding protein, putative
PF3D7_0101000	0	1.31263	4.37521	1.14266	3.95938	2.15798	6.46633	14.2251	33.2131	45.5197	24.8561	2.15798	24.8561	0.0868189	-3.52585	0.0010782	0.011122	rifin (RIF)
PF3D7_0318300	1781.18	1183.99	857.541	2085.36	1464.97	1474.61	408.816	335.87	329.814	359.1	358.4	1474.61	358.4	4.11442	2.04069	0.00108008	0.011122	conserved Plasmodium protein, unknown function
PF3D7_0505500	178.737	175.892	87.5042	62.8465	47.5126	110.499	27.3023	31.6113	27.034	20.231	26.5446	110.499	26.5446	4.16275	2.05754	0.00109716	0.0112688	DNA repair protein, putative
PF3D7_1308300	139.804	287.466	179.384	469.635	459.288	307.115	1396.73	1107.98	1289.13	1513.11	1326.74	307.115	1326.74	0.231482	-2.11103	0.00109925	0.0112688	40S ribosomal protein S27, putative
PF3D7_0931200	92.023	84.0083	26.2513	201.109	159.695	112.617	26.5838	18.9668	10.8136	12.6444	17.2521	112.617	17.2521	6.52773	2.70658	0.00110092	0.0112688	selenoprotein (Sel2)
PF3D7_1414200	563.641	456.795	271.263	833.002	794.516	583.844	159.503	109.059	166.838	119.7	138.775	583.844	138.775	4.20712	2.07283	0.00110231	0.0112688	conserved Plasmodium protein, unknown function
PF3D7_0924100	122.992	110.698	271.263	371.366	355.025	246.269	61.7894	41.0947	37.8475	44.6768	46.3521	246.269	46.3521	5.313	2.40953	0.0011073	0.0112992	conserved Plasmodium protein, unknown function
PF3D7_0115300	0	0.437543	0	3.42799	3.95938	1.56498	12.2142	15.0154	10.0412	21.9169	14.7969	1.56498	14.7969	0.105764	-3.24108	0.00111015	0.0113079	rifin (RIF)
PF3D7_1454300	35.3935	33.6908	61.253	111.981	120.101	72.4839	266.557	209.425	330.587	285.763	273.083	72.4839	273.083	0.265428	-1.9136	0.00111428	0.0113295	serine/threonine protein kinase, putative (KIN)
PF3D7_0507200	211.476	182.893	70.0034	43.4212	89.746	119.508	543.89	376.174	818.743	839.586	644.598	119.508	644.598	0.185399	-2.43129	0.00111859	0.0113528	subtilisin-like protease 3 (SUB3)
PF3D7_1100200	82.2898	80.0704	892.543	369.08	347.106	354.218	4.31089	2.37085	9.26879	5.9007	5.46281	354.218	5.46281	64.8418	6.01885	0.00112554	0.0114029	erythrocyte membrane protein 1, PfEMP1 (VAR)
PF3D7_0422000	42.4722	33.2533	56.8777	33.1373	34.3146	40.011	214.107	157.266	152.163	139.931	165.867	40.011	165.867	0.241224	-2.05156	0.00113873	0.0115159	steroid dehydrogenase, putative
PF3D7_1362100	4.42418	10.9386	35.0017	46.8492	50.1522	29.4732	92.6841	83.7699	121.267	131.501	107.306	29.4732	107.306	0.274666	-1.86425	0.00115321	0.0116414	14-3-3 protein (14-3-3II)
PF3D7_0808700	65.4779	59.0684	328.141	226.247	188.731	173.533	8.62178	7.11254	22.3996	19.388	14.3805	173.533	14.3805	12.0673	3.59303	0.00115892	0.0116782	erythrocyte membrane protein 1, PfEMP1 (VAR)
PF3D7_1410100	10.618	13.1263	30.6265	55.9905	59.3907	33.9504	160.221	116.171	106.591	123.915	126.725	33.9504	126.725	0.267907	-1.9002	0.00116785	0.0117472	alpha/beta hydrolase, putative
PF3D7_1237700	76.096	104.135	83.129	76.5585	121.421	92.268	460.547	483.653	354.531	358.257	414.247	92.268	414.247	0.222737	-2.16659	0.00117089	0.0117568	conserved Plasmodium membrane protein, unknown function
PF3D7_0600400	335.353	316.781	577.528	903.847	1022.84	631.27	222.011	82.1893	84.9639	75.8662	116.258	631.27	116.258	5.42993	2.44093	0.00118395	0.0118668	erythrocyte membrane protein 1, PfEMP1 (VAR)
PF3D7_1401400	29725.2	26637.6	34135.4	32967	34540.3	31601.1	6099.19	6271.68	8224.5	9238.82	7458.55	31601.1	7458.55	4.2369	2.08301	0.00119007	0.0119071	early transcribed membrane protein 14.1 (ETRAMP14)
PF3D7_1330800	2477.54	2005.26	4055.82	3092.05	2796.64	2885.46	8286.25	9417	12051.7	13142.6	10724.4	2885.46	10724.4	0.269056	-1.89402	0.00119796	0.0119648	conserved Plasmodium protein, unknown function
PF3D7_0415300	755.651	567.056	813.789	829.574	570.151	707.244	2686.4	2944.59	2670.95	3027.9	2832.46	707.244	2832.46	0.249692	-2.00178	0.00120331	0.011997	cdc2-related protein kinase 3 (CRK3)
PF3D7_0305400	20.3512	17.5017	4.37521	23.9959	15.8375	16.4123	73.2851	65.5934	108.908	111.27	89.7643	16.4123	89.7643	0.182838	-2.45136	0.00120933	0.0120357	conserved Plasmodium protein, unknown function
PF3D7_1475700	21.2361	17.9393	13.1256	12.5693	17.1573	16.4055	145.852	107.478	47.1163	50.5775	87.756	16.4055	87.756	0.186945	-2.41932	0.00121516	0.0120725	tubulin, putative
PF3D7_0605800	452.152	371.037	363.143	614.753	537.156	467.648	1411.1	1583.73	2450.82	2327.41	1943.26	467.648	1943.26	0.240651	-2.05499	0.00122833	0.0121658	DNA repair-like protein, putative
PF3D7_1418700	10.618	25.8151	0	9.14131	2.63959	9.6428	0	0	0	0	0	9.6428	0	#DIV/0!	#DIV/0!	0.00122887	0.0121658	5S ribosomal RNA
PF3D7_1441600	60.1689	69.5694	214.385	108.553	135.939	117.723	33.7686	22.9182	11.586	4.21479	18.1219	117.723	18.1219	6.49618	2.69959	0.00123458	0.012201	acid cluster protein 33 homologue, putative
PF3D7_1412000	95.5624	94.5094	26.2513	17.14	17.1573	50.1241	0	1.58056	8.49639	5.05775	3.78367	50.1241	3.78367	13.2475	3.72764	0.00127788	0.0126068	p1/s1 nuclease, putative
PF3D7_1429500	404.37	315.469	503.149	762.157	661.217	529.272	112.802	123.284	124.356	100.312	115.188	529.272	115.188	4.59484	2.20001	0.00128623	0.0126671	diphthamide synthesis protein, putative
PF3D7_0814900	99.1017	147.452	96.2546	226.247	250.761	163.963	714.17	700.98	620.236	747.704	695.773	163.963	695.773	0.235657	-2.08524	0.00129117	0.0126935	Fe-superoxide dismutase (FeSOD)
PF3D7_0608400	3.53935	3.0628	0	10.284	2.63959	3.90514	21.5544	12.6445	57.9299	48.8916	35.2551	3.90514	35.2551	0.110768	-3.17438	0.00129554	0.0127143	conserved Plasmodium protein, unknown function
PF3D7_1114000	1.76967	2.62526	4.37521	0	0	1.75403	12.2142	5.53198	19.31	28.6606	16.4292	1.75403	16.4292	0.106763	-3.22752	0.00131286	0.0128619	dynein light chain type 2, putative
PF3D7_0418500	111.489	87.0711	56.8777	71.9878	62.0303	77.8913	19.399	30.0307	11.586	12.6444	18.415	77.8913	18.415	4.22977	2.08058	0.00133437	0.01305	Bet3 transport protein, putative (BET3p)
PF3D7_1462000	4.42418	9.18841	4.37521	26.2813	10.5584	10.9655	0	0.790282	0.772399	0	0.39067	10.9655	0.39067	28.0684	4.81087	0.00133983	0.0130807	thioredoxin-like protein (TLP1)
PF3D7_1415800	153.962	198.645	161.883	204.537	310.152	205.836	729.977	792.653	1013.39	939.055	868.768	205.836	868.768	0.236928	-2.07748	0.00134776	0.0131354	small subunit rRNA dimethylase, putative
PF3D7_1439100	821.128	740.323	953.796	1615.73	1534.92	1133.18	250.75	266.325	271.884	244.458	258.354	1133.18	258.354	4.38614	2.13295	0.00137716	0.0133988	DEAD/DEAH box helicase, putative
PF3D7_0519200	954.739	977.909	1631.95	1443.18	1449.13	1291.38	324.035	300.307	251.03	280.705	289.019	1291.38	289.019	4.46816	2.15968	0.00138468	0.013426	vacuolar ATP synthetase
PF3D7_0713800	19.4664	16.1891	13.1256	15.9973	14.5177	15.8592	69.6927	73.4962	84.9639	91.8824	80.0088	15.8592	80.0088	0.198219	-2.33484	0.00138472	0.013426	conserved Plasmodium protein, unknown function
PF3D7_0922400	13.2726	9.18841	39.3769	17.14	2.63959	16.3235	52.4491	37.1433	71.0607	80.081	60.1835	16.3235	60.1835	0.271228	-1.88242	0.00140185	0.0135688	para-aminobenzoic acid synthetase (pBAS)
PF3D7_1443600	33.6238	39.3789	21.8761	4.57066	6.59897	21.2097	1.43696	5.53198	2.3172	0	2.32153	21.2097	2.32153	9.13606	3.19157	0.0014266	0.0137847	conserved Plasmodium protein, unknown function
PF3D7_0201500	39.8177	38.5038	30.6265	29.7093	11.8781	30.1071	71.8481	219.698	160.659	148.361	150.142	30.1071	150.142	0.200525	-2.31815	0.00143379	0.0138193	Plasmodium exported protein (hyp9), unknown function
PF3D7_1309700	512.32	508.863	1561.95	1940.24	1954.62	1295.6	214.107	187.297	179.197	187.137	191.934	1295.6	191.934	6.75022	2.75493	0.00143507	0.0138193	conserved Plasmodium protein, unknown function
mal_mito_3	261.912	463.796	105.005	39.9932	87.1064	191.562	5.74785	18.9668	6.17919	10.9585	10.4631	191.562	10.4631	18.3084	4.19444	0.00143785	0.0138225	apocytochrome b (cyb)
PF3D7_0627200	0.884837	3.93789	8.75042	4.57066	3.95938	4.42064	20.1175	18.9668	35.5303	23.6028	24.5544	4.42064	24.5544	0.180035	-2.47365	0.00146219	0.0140325	myosin light chain, putative
PF3D7_0216600	1435.21	1341.07	1404.44	2190.49	2004.77	1675.19	369.299	459.154	366.117	434.123	407.173	1675.19	407.173	4.1142	2.04061	0.00146956	0.0140602	MtN3-like protein
PF3D7_0513500	9.7332	18.8144	0	17.14	32.9949	15.7365	116.394	85.3505	59.4747	72.4944	83.4284	15.7365	83.4284	0.188623	-2.40643	0.00147006	0.0140602	mitochondrial import inner membrane translocase subunit TIM16, putative (PAM16)
PF3D7_0914000	265.451	227.085	415.645	407.931	324.669	328.156	113.52	67.174	55.6127	44.6768	70.2459	328.156	70.2459	4.67154	2.2239	0.00148236	0.0141539	pseudouridylate synthase, putative
PF3D7_0504400	69.0173	84.8834	74.3786	12.5693	5.27918	49.2255	1.43696	7.90282	1.5448	8.42958	4.82854	49.2255	4.82854	10.1947	3.34975	0.00148824	0.0141715	ATP-dependent helicase, putative
PF3D7_1217400	221.209	171.079	1273.19	996.403	893.501	711.076	1783.27	1646.95	2260.81	2254.07	1986.27	711.076	1986.27	0.357995	-1.48199	0.00148923	0.0141715	conserved Plasmodium protein, unknown function
PF3D7_0806900	49.5509	49.8799	83.129	89.1278	88.4262	72.0228	22.2729	16.5959	5.40679	10.9585	13.8085	72.0228	13.8085	5.21582	2.38289	0.00149894	0.0142399	conserved Plasmodium protein, unknown function
PF3D7_1432300	88.4837	87.9462	13.1256	23.9959	27.7157	48.2534	4.31089	11.8542	0.772399	4.21479	5.28808	48.2534	5.28808	9.12495	3.18982	0.00150461	0.0142697	conserved Plasmodium protein, unknown function
PF3D7_1017400	215.015	260.776	420.02	778.154	752.283	485.25	1891.04	1202.02	1811.28	1975.05	1719.85	485.25	1719.85	0.282147	-1.82548	0.0015195	0.0143868	phosphomannomutase, putative
PF3D7_1316100	595.495	524.177	529.401	883.279	902.739	687.018	164.532	188.877	149.845	156.79	165.011	687.018	165.011	4.16346	2.05778	0.00152379	0.0144033	inositol polyphosphate kinase, putative (IPK2)
PF3D7_1130310	0	10.501	4.37521	10.284	5.27918	6.08788	0	0.790282	0	0	0.197571	6.08788	0.197571	30.8137	4.9455	0.00152737	0.0144129	small nucleolar RNA snoR14a
PF3D7_0402100	4786.97	4329.49	2612	4552.37	4322.33	4120.63	1032.46	1281.05	1060.5	1073.09	1111.77	4120.63	1111.77	3.70636	1.89	0.00154078	0.0145153	Plasmodium exported protein (PHISTb), unknown function
PF3D7_1109800	3.53935	42.0042	4.37521	102.84	18.4771	34.2471	0	0	0	0	0	34.2471	0	#DIV/0!	#DIV/0!	0.00154879	0.0145664	small nucleolar RNA snoR12
PF3D7_1359500	29.1996	20.127	48.1273	98.2691	71.2689	53.3984	200.456	177.023	202.368	178.707	189.639	53.3984	189.639	0.281579	-1.82839	0.00157385	0.0147774	conserved Plasmodium protein, unknown function
PF3D7_0103100	71.6718	47.2547	21.8761	20.568	25.0761	37.2893	10.0587	12.6445	5.40679	4.21479	8.08121	37.2893	8.08121	4.61432	2.20612	0.00162653	0.0152467	conserved Plasmodium protein, unknown function
PF3D7_1351100	88.4837	115.511	96.2546	141.69	175.533	123.495	533.832	499.458	482.749	504.932	505.243	123.495	505.243	0.244426	-2.03253	0.00164117	0.0153585	conserved Plasmodium protein, unknown function
PF3D7_1300300	74.3263	74.8199	883.793	447.924	361.624	368.497	5.02937	7.11254	10.0412	10.9585	8.28539	368.497	8.28539	44.4756	5.47494	0.00164987	0.0154143	erythrocyte membrane protein 1, PfEMP1 (VAR)
PF3D7_0923000	45.1267	112.011	56.8777	100.554	122.741	87.4622	377.203	391.19	412.461	401.248	395.525	87.4622	395.525	0.221129	-2.17704	0.00165297	0.0154177	DNA-directed RNA polymerase II, putative
PF3D7_0416100	143.344	119.012	135.632	33.1373	44.873	95.1994	22.9914	18.9668	22.3996	26.1317	22.6224	95.1994	22.6224	4.2082	2.0732	0.00168289	0.0156709	glutamyl-tRNA(Gln) amidotransferase subunit A, putative
PF3D7_0800500	1.76967	1.31263	4.37521	1.14266	0	1.72004	12.9327	19.7571	8.49639	13.4873	13.6684	1.72004	13.6684	0.125841	-2.99033	0.00173193	0.016101	rifin (RIF)
PF3D7_1206900	21.2361	13.1263	56.8777	35.4226	64.6699	38.2665	142.259	79.8185	126.673	145.832	123.646	38.2665	123.646	0.309485	-1.69206	0.00175301	0.0162701	conserved Plasmodium protein, unknown function
PF3D7_0217200	88.4837	99.7599	218.761	297.093	289.035	198.626	51.7307	30.821	27.034	53.9493	40.8837	198.626	40.8837	4.85832	2.28046	0.00178484	0.0165383	conserved Plasmodium protein, unknown function
PF3D7_0400100	125.647	122.95	135.632	133.692	102.944	124.173	17.2436	37.1433	38.6199	26.1317	29.7846	124.173	29.7846	4.16902	2.05971	0.00178918	0.0165514	erythrocyte membrane protein 1, PfEMP1 (VAR)
PF3D7_0815900	23.8906	24.5024	8.75042	7.99865	6.59897	14.3482	61.7894	45.0461	153.707	120.543	95.2714	14.3482	95.2714	0.150603	-2.73117	0.00179569	0.0165844	lipoamide dehydrogenase (aLipDH)
PF3D7_0705500	12361.2	10428.4	8781.05	9456.69	9572.47	10120	2659.82	2645.07	2725.02	2881.23	2727.79	10120	2727.79	3.70995	1.8914	0.00181382	0.0167123	inositol-phosphate phosphatase, putative
PF3D7_1414600	840.595	682.568	962.546	963.266	832.79	856.353	239.254	192.829	205.458	186.294	205.959	856.353	205.959	4.15789	2.05585	0.00181546	0.0167123	RNA guanylyltransferase (Pgt1)
PF3D7_1358100	1174.18	827.394	761.287	1075.25	716.648	910.951	3199.4	3318.39	4066.68	4305.83	3722.58	910.951	3722.58	0.24471	-2.03086	0.00182988	0.0168176	small subunit rRNA processing factor, putative
PF3D7_1250200	2259.87	2321.6	2935.77	2471.58	2790.04	2555.77	611.428	567.423	652.677	718.2	637.432	2555.77	637.432	4.00949	2.00342	0.0018355	0.0168418	conserved Plasmodium membrane protein, unknown function
PF3D7_1140300	4.42418	8.31332	13.1256	1.14266	1.31979	5.66512	0	0	0	0	0	5.66512	0	#DIV/0!	#DIV/0!	0.00184839	0.0169326	P-loop containing nucleoside triphosphate hydrolase, putative
PF3D7_0628400	21.2361	22.3147	0	31.9946	26.3959	20.3883	66.1003	100.366	118.177	134.873	104.879	20.3883	104.879	0.194398	-2.36292	0.00185751	0.0169774	conserved Plasmodium membrane protein, unknown function
PF3D7_1034400	69.0173	73.9448	56.8777	7.99865	10.5584	43.6794	2.87393	7.90282	3.0896	7.58662	5.36324	43.6794	5.36324	8.14421	3.02578	0.00185942	0.0169774	flavoprotein subunit of succinate dehydrogenase (SDHA)
PF3D7_1235400	37.1631	65.6315	30.6265	17.14	21.1167	34.3356	120.705	109.849	264.933	247.83	185.829	34.3356	185.829	0.18477	-2.4362	0.00186486	0.0169774	tetQ family GTPase, putative
PF3D7_0812300	8.84837	12.6888	4.37521	4.57066	1.31979	6.36056	54.6046	30.821	53.2955	36.2472	43.7421	6.36056	43.7421	0.145411	-2.7818	0.00186532	0.0169774	conserved Plasmodium protein, unknown function
PF3D7_0913400	9.7332	14.8765	30.6265	29.7093	13.1979	19.6287	74.0036	54.5295	111.225	67.4366	76.7988	19.6287	76.7988	0.255586	-1.96812	0.00188769	0.0171333	conserved Plasmodium protein, unknown function
PF3D7_0821000	211.476	186.831	105.005	18.2826	23.7563	109.07	1.43696	20.5473	6.17919	8.42958	9.14827	109.07	9.14827	11.9225	3.57561	0.00188974	0.0171333	conserved Plasmodium protein, unknown function
PF3D7_1022000	875.104	777.952	1395.69	1578.02	1368.63	1199.08	376.484	265.535	217.816	230.127	272.491	1199.08	272.491	4.40044	2.13765	0.00189155	0.0171333	RNA binding protein, putative
PF3D7_1008700	1248.5	1152.93	796.288	207.965	145.177	710.172	47.4198	93.2533	115.087	119.7	93.8651	710.172	93.8651	7.56588	2.91951	0.00190214	0.0172015	tubulin beta chain
PF3D7_1011800	5950.53	4837.04	13305	7989.51	7495.11	7915.44	21328.1	20670.6	29601.4	30792.4	25598.1	7915.44	25598.1	0.309219	-1.6933	0.00192165	0.0173502	QF122 antigen
PF3D7_0930800	309.693	257.275	196.885	54.8479	42.2334	172.187	25.8653	27.6599	22.3996	24.4458	25.0926	172.187	25.0926	6.86205	2.77864	0.00193593	0.0174384	conserved Plasmodium membrane protein, unknown function
PF3D7_0522000	12.3877	10.501	0	1.14266	3.95938	5.59816	51.0122	28.4502	46.3439	39.619	41.3563	5.59816	41.3563	0.135364	-2.88508	0.0019376	0.0174384	conserved Plasmodium protein, unknown function
PF3D7_1368500	51.3205	42.8792	21.8761	15.9973	14.5177	29.3182	8.62178	3.95141	5.40679	8.42958	6.60239	29.3182	6.60239	4.44054	2.15074	0.00195217	0.0175415	conserved Plasmodium protein, unknown function
PF3D7_0524500	4.42418	13.5638	43.7521	6.85598	19.7969	17.6786	72.5666	71.9157	57.1575	38.7761	60.104	17.6786	60.104	0.294134	-1.76546	0.00196571	0.0176351	conserved Plasmodium protein, unknown function
PF3D7_0828000	0	5.25052	13.1256	5.71332	13.1979	7.45748	46.7013	28.4502	32.4407	18.5451	31.5343	7.45748	31.5343	0.236488	-2.08016	0.00199077	0.0178316	rhomboid protease ROM3 (ROM3)
PF3D7_0631800	0.884837	0.437543	0	0	1.31979	0.528435	9.34026	9.48339	4.63439	15.1732	9.65782	0.528435	9.65782	0.0547158	-4.1919	0.00200109	0.0178956	rifin (RIF)
PF3D7_0728100	85.8292	80.0704	52.5025	7.99865	11.8781	47.6558	2.87393	7.11254	3.86199	6.74366	5.14803	47.6558	5.14803	9.25709	3.21056	0.00201893	0.0180266	conserved Plasmodium membrane protein, unknown function
PF3D7_0631700	1.76967	0.437543	0	10.284	2.63959	3.02616	12.9327	13.4348	27.034	24.4458	19.4618	3.02616	19.4618	0.155492	-2.68509	0.00205316	0.0183033	rifin, pseudogene
PF3D7_1466100	109.72	138.701	39.3769	11.4266	15.8375	63.0124	1.43696	3.95141	5.40679	3.37183	3.54175	63.0124	3.54175	17.7913	4.1531	0.00205741	0.0183122	protein phosphatase containing kelch-like domains (PPKL)
PF3D7_0625400	970.666	895.214	826.915	1312.92	1096.75	1020.49	337.686	242.617	227.085	248.673	264.015	1020.49	264.015	3.86528	1.95057	0.00210274	0.0186863	conserved Plasmodium protein, unknown function
PF3D7_0921000.2	6.19386	16.1891	21.8761	57.1332	38.274	27.9333	131.482	111.43	88.8259	87.6676	104.851	27.9333	104.851	0.266408	-1.90829	0.00212179	0.0188258	ubiquitin conjugating enzyme, putative
PF3D7_1311400	162.81	293.592	262.513	525.625	483.045	345.517	1281.77	1094.54	1424.3	1411.95	1303.14	345.517	1303.14	0.265141	-1.91517	0.00214657	0.0190159	clathrin-adaptor medium chain, putative
PF3D7_1406600	113.259	98.4473	131.256	10.284	17.1573	74.0808	2.87393	10.2737	6.95159	8.42958	7.13219	74.0808	7.13219	10.3868	3.37668	0.00217557	0.0192425	ATP-dependent Clp protease, putative (ClpC)
PF3D7_0816300	15.9271	8.31332	26.2513	9.14131	21.1167	16.1499	81.1884	43.4655	63.3367	48.0486	59.0098	16.1499	59.0098	0.273682	-1.86943	0.00218303	0.0192783	conserved Plasmodium protein, unknown function
PF3D7_0622400	2.65451	3.93789	0	0	0	1.31848	28.7393	7.90282	14.6756	18.5451	17.4657	1.31848	17.4657	0.0754898	-3.72758	0.00220666	0.0194217	conserved Apicomplexan protein, unknown function
PF3D7_0218500	320.311	265.589	205.635	489.06	377.461	331.611	95.558	94.0436	73.3779	77.5521	85.1329	331.611	85.1329	3.89522	1.9617	0.00220735	0.0194217	small nuclear ribonucleoprotein Sm D2, putative (SNRPD2)
PF3D7_1116200.1	61.9386	140.451	105.005	116.552	131.979	111.185	32.3317	25.289	34.7579	21.0739	28.3631	111.185	28.3631	3.92006	1.97088	0.00220959	0.0194217	pyridoxine biosynthesis protein PDX2 (PDX2)
PF3D7_1365200	0	1.31263	0	1.14266	0	0.491059	10.7772	11.064	12.3584	7.58662	10.4465	0.491059	10.4465	0.0470068	-4.41099	0.00221951	0.0194786	conserved Plasmodium protein, unknown function
PF3D7_1041200	3.53935	4.81298	0	2.28533	2.63959	2.65545	13.6511	12.6445	28.5788	39.619	23.6234	2.65545	23.6234	0.112408	-3.15319	0.002238	0.0196059	rifin (RIF)
PF3D7_1230600	88.4837	105.01	83.129	81.1291	112.183	93.9869	295.296	296.356	465.756	515.89	393.325	93.9869	393.325	0.238955	-2.06519	0.00224097	0.0196059	sun-family protein, putative
PF3D7_0423000	15.9271	11.3761	0	3.42799	3.95938	6.93811	43.8274	52.1586	40.9371	50.5775	46.8751	6.93811	46.8751	0.148013	-2.75621	0.00224544	0.0196146	conserved Plasmodium protein, unknown function
PF3D7_0902400	43.357	50.755	17.5008	57.1332	48.8324	43.5157	188.961	184.136	217.816	202.31	198.306	43.5157	198.306	0.219437	-2.18812	0.00225913	0.0197036	serine/threonine protein kinase, FIKK family (FIKK9.5)
PF3D7_1039900	81.405	59.9434	48.1273	90.2705	97.6648	75.4822	300.325	276.599	305.098	316.109	299.533	75.4822	299.533	0.252	-1.98851	0.00227106	0.0197771	Plasmodium exported protein (hyp5), unknown function
PF3D7_0904800	96.4472	98.0097	100.63	37.7079	34.3146	73.4219	17.2436	26.8696	14.6756	15.1732	18.4905	73.4219	18.4905	3.97079	1.98943	0.00228256	0.0198466	replication protein A1, small fragment
PF3D7_0913600	41.5873	41.1291	21.8761	13.712	14.5177	26.5644	105.617	53.7392	193.872	193.88	136.777	26.5644	136.777	0.194217	-2.36426	0.00230051	0.019972	conserved Plasmodium protein, unknown function
PF3D7_1340400	0.884837	1.75017	0	2.28533	0	0.984068	13.6511	0.790282	21.6272	21.0739	14.2856	0.984068	14.2856	0.0688851	-3.85966	0.00234867	0.0203587	conserved Plasmodium protein, unknown function
PF3D7_0601400	4.42418	7.00069	17.5008	27.4239	35.6344	18.3968	38.0795	67.9643	76.4675	84.2958	66.7018	18.3968	66.7018	0.275807	-1.85827	0.00236784	0.0204718	erythrocyte membrane protein 1 (PfEMP1), pseudogene (VAR)
PF3D7_1366200	26.5451	16.1891	30.6265	30.8519	26.3959	26.1217	104.898	78.2379	105.819	106.213	98.7919	26.1217	98.7919	0.264411	-1.91914	0.00236896	0.0204718	conserved Plasmodium protein, unknown function
PF3D7_1105600	5845.23	7474.99	6497.19	8543.7	10239	7720.01	1865.18	2022.33	2188.98	2252.38	2082.22	7720.01	2082.22	3.70759	1.89048	0.00239157	0.0206353	translocon component PTEX88 (PTEX88)
PF3D7_1448300	984.823	795.016	1736.96	1181.51	1102.03	1160.07	339.842	313.742	195.417	219.169	267.042	1160.07	267.042	4.34413	2.11907	0.00239799	0.0206353	conserved Plasmodium protein, unknown function
PF3D7_0902200	1373.27	1030.85	927.545	1212.37	1109.95	1130.8	278.052	356.417	288.105	306.837	307.353	1130.8	307.353	3.67915	1.87937	0.00239886	0.0206353	serine/threonine protein kinase, FIKK family (FIKK9.3)
PF3D7_0700100	11.5029	10.501	8.75042	38.8506	19.7969	17.8804	1.43696	3.16113	1.5448	1.68592	1.9572	17.8804	1.9572	9.13568	3.19151	0.00241379	0.0206996	erythrocyte membrane protein 1, PfEMP1 (VAR)
PF3D7_1101500	113.259	73.0697	91.8794	130.264	117.462	105.187	437.555	326.387	370.751	418.95	388.411	105.187	388.411	0.270813	-1.88463	0.00241556	0.0206996	Plasmodium exported protein (hyp5), unknown function
PF3D7_0706500	1854.62	1548.47	2528.87	1455.75	1334.31	1744.4	4958.96	5195.31	7170.18	7746.78	6267.81	1744.4	6267.81	0.278312	-1.84523	0.00241733	0.0206996	conserved Plasmodium protein, unknown function
PF3D7_0311200	110.605	95.3844	126.881	71.9878	79.1877	96.8091	33.7686	32.4016	17.7652	6.74366	22.6698	96.8091	22.6698	4.27041	2.09437	0.00246433	0.02107	valine--tRNA ligase, putative
PF3D7_1426300	18.5816	29.7529	8.75042	7.99865	7.91877	14.6005	91.2471	55.3198	113.543	77.5521	84.4154	14.6005	84.4154	0.17296	-2.53149	0.0025461	0.0217363	dynein-associated protein, putative
PF3D7_1223700	60.1689	74.3824	153.132	45.7066	71.2689	80.9318	257.935	324.806	284.243	235.185	275.542	80.9318	275.542	0.293718	-1.76749	0.00261396	0.0222818	integral membrane protein, putative
PF3D7_0718100	95.5624	96.6971	74.3786	12.5693	26.3959	61.1206	9.34026	16.5959	11.586	12.6444	12.5416	61.1206	12.5416	4.87342	2.28493	0.00275505	0.0234406	exported serine/threonine protein kinase (EST)
PF3D7_1474900	59.2841	83.1332	26.2513	6.85598	14.5177	38.0085	1.43696	5.53198	3.86199	3.37183	3.55069	38.0085	3.55069	10.7045	3.42015	0.00275821	0.0234406	trailer hitch homolog, putative (CITH)
PF3D7_1303800	330.929	256.4	161.883	46.8492	35.6344	166.339	12.2142	20.5473	27.8064	17.7021	19.5675	166.339	19.5675	8.50079	3.0876	0.00279006	0.0236757	conserved Plasmodium protein, unknown function
PF3D7_0425800	148.653	149.64	936.295	410.216	422.334	413.428	12.2142	11.064	35.5303	38.7761	24.3961	413.428	24.3961	16.9464	4.08291	0.00279529	0.0236844	erythrocyte membrane protein 1, PfEMP1 (VAR)
PF3D7_1117700	1418.39	2275.66	3530.8	1695.71	2028.52	2189.82	7089.97	6492.96	8009	8961.48	7638.35	2189.82	7638.35	0.286687	-1.80245	0.00281016	0.0237747	GTP-binding nuclear protein ran/tc4 (RAN)
PF3D7_0529200	11.5029	8.75087	13.1256	1.14266	6.59897	8.2242	38.798	21.3376	63.3367	32.8754	39.0869	8.2242	39.0869	0.210408	-2.24874	0.00283103	0.0239155	sugar transporter, putative
PF3D7_1335700	107.95	86.196	96.2546	29.7093	43.5532	72.7326	15.8066	26.8696	14.6756	16.8592	18.5527	72.7326	18.5527	3.92032	1.97097	0.00286952	0.0242043	conserved Plasmodium protein, unknown function
PF3D7_1360700	1794.45	1547.59	1618.83	1816.84	1809.44	1717.43	477.79	414.108	494.335	485.544	467.944	1717.43	467.944	3.67016	1.87584	0.00291941	0.0245884	SUMO ligase, putative
PF3D7_1224600	12.3877	22.3147	78.7538	51.4199	72.5887	47.493	199.019	121.703	101.957	134.03	139.177	47.493	139.177	0.34124	-1.55114	0.00295188	0.0248248	cytochrome c heme lyase, putative
PF3D7_0918200	136.265	188.144	109.38	268.526	347.106	209.884	747.221	684.384	825.694	924.725	795.506	209.884	795.506	0.263837	-1.92228	0.00296178	0.024871	50S ribosomal protein L3, apicoplast, putative
PF3D7_0727100	48.666	34.1284	83.129	14.8546	15.8375	39.3231	1.43696	1.58056	3.86199	9.27254	4.03801	39.3231	4.03801	9.73823	3.28366	0.00299211	0.0250646	conserved Plasmodium protein, unknown function
PF3D7_0502500	12.3877	13.1263	17.5008	49.1346	51.472	28.7243	97.7135	88.5116	115.087	107.056	102.092	28.7243	102.092	0.281357	-1.82953	0.00299372	0.0250646	conserved Plasmodium protein, unknown function
PF3D7_0726300	514.975	509.738	188.134	251.386	290.355	350.918	125.734	116.171	102.729	105.37	112.501	350.918	112.501	3.11924	1.64119	0.00300391	0.0250845	mismatch repair protein pms1 homologue, putative
PF3D7_0709050	4.42418	17.5017	0	6.85598	2.63959	6.2843	0	0	0	0	0	6.2843	0	#DIV/0!	#DIV/0!	0.00300498	0.0250845	small nucleolar RNA
PF3D7_0222300	88.4837	59.5059	30.6265	83.4145	105.584	73.5228	292.422	250.519	325.18	286.606	288.682	73.5228	288.682	0.254685	-1.97322	0.00301006	0.0250898	Plasmodium exported protein (hyp5), unknown function, pseudogene
PF3D7_0927900	630.889	485.236	905.669	1875.11	1391.06	1057.59	260.809	209.425	210.092	210.739	222.766	1057.59	222.766	4.74755	2.24718	0.00305809	0.0254525	phosphatidylserine decarboxylase (PSD)
PF3D7_1445800	30.0844	28.8779	8.75042	34.2799	19.7969	24.3579	150.163	64.8031	125.129	107.056	111.787	24.3579	111.787	0.217895	-2.1983	0.00306417	0.0254655	conserved Plasmodium membrane protein, unknown function
PF3D7_0702000	1630.75	1868.75	411.27	665.03	752.283	1065.62	3105.99	4951.12	6165.29	6535.45	5189.46	1065.62	5189.46	0.205342	-2.2839	0.00312566	0.0259384	Plasmodium exported protein (hyp12), unknown function
PF3D7_0604000	18.5816	19.2519	30.6265	5.71332	2.63959	15.3626	1.43696	3.16113	0	1.68592	1.571	15.3626	1.571	9.77884	3.28966	0.0031712	0.0262622	conserved Plasmodium protein, unknown function
PF3D7_0400400	50.4357	43.3168	485.648	189.682	170.253	187.867	1.43696	4.74169	6.17919	4.21479	4.14316	187.867	4.14316	45.344	5.50284	0.00317399	0.0262622	erythrocyte membrane protein 1, PfEMP1 (VAR)
PF3D7_1039100	31.8541	21.4396	21.8761	17.14	11.8781	20.8376	3.59241	4.74169	2.3172	5.05775	3.92726	20.8376	3.92726	5.30588	2.40759	0.00318665	0.0263283	DnaJ protein, putative, pseudogene
PF3D7_0312900	36.2783	31.5031	253.762	123.408	88.4262	106.676	234.225	128.026	288.105	383.546	258.475	106.676	258.475	0.412711	-1.2768	0.00321347	0.026481	hypothetical protein
PF3D7_0708600	2.65451	1.31263	4.37521	6.85598	2.63959	3.56758	21.5544	12.6445	12.3584	28.6606	18.8045	3.56758	18.8045	0.18972	-2.39806	0.00321451	0.026481	heat shock protein 86 family protein
PF3D7_1434500	4445.42	4011.83	4182.7	4832.33	5470.55	4588.57	1324.16	999.707	1364.06	1355.48	1260.85	4588.57	1260.85	3.63926	1.86365	0.00324009	0.0266528	dynein-related AAA-type ATPase, putative
PF3D7_1106200	13.2726	16.6266	21.8761	4.57066	3.95938	12.0611	2.15544	1.58056	0.772399	1.68592	1.54858	12.0611	1.54858	7.78846	2.96134	0.00326303	0.0268025	conserved Plasmodium protein, unknown function
PF3D7_0906100	49.5509	48.5673	52.5025	3.42799	6.59897	32.1295	2.15544	3.95141	4.63439	3.37183	3.52827	32.1295	3.52827	9.10631	3.18687	0.00328518	0.026921	developmental protein, putative
PF3D7_0202100	354.82	330.345	218.761	514.199	480.405	379.706	1145.26	1342.69	1593.46	1616.79	1424.55	379.706	1424.55	0.266544	-1.90755	0.003287	0.026921	Plasmodium exported protein (PHISTc), unknown function,liver stage associated protein 2 (LSAP2)
PF3D7_0421300	475.157	442.356	5355.26	1064.96	1059.79	1679.51	7.18481	7.11254	5.40679	9.27254	7.24417	1679.51	7.24417	231.842	7.857	0.00332414	0.0271857	erythrocyte membrane protein 1, PfEMP1 (VAR)
PF3D7_1209100	46.0115	38.9414	48.1273	52.5625	42.2334	45.5752	21.5544	10.2737	2.3172	5.05775	9.80076	45.5752	9.80076	4.65017	2.21728	0.00334564	0.0272747	conserved Plasmodium protein, unknown function
PF3D7_0626800	3576.51	4680.4	6326.56	4374.12	5953.59	4982.24	19289.1	13333.6	16617.4	18930.3	17042.6	4982.24	17042.6	0.29234	-1.77428	0.00334915	0.0272747	pyruvate kinase (PyrK)
PF3D7_1411400	91.1382	108.948	48.1273	55.9905	44.873	69.8155	14.3696	28.4502	27.034	13.4873	20.8353	69.8155	20.8353	3.35083	1.74452	0.00334952	0.0272747	plastid replication-repair enzyme (PREX)
PF3D7_1314800	25.6603	14.4389	8.75042	28.5666	23.7563	20.2345	73.2851	91.6727	67.9711	105.37	84.5747	20.2345	84.5747	0.23925	-2.06341	0.00337191	0.0274174	ubiquitin-like protein, putative
PF3D7_1450900	7.96353	9.62595	26.2513	13.712	3.95938	12.3024	43.8274	30.0307	147.528	165.22	96.6515	12.3024	96.6515	0.127286	-2.97385	0.00338347	0.0274718	acetyl-CoA acetyltransferase, putative
PF3D7_1336600	50.4357	29.7529	35.0017	4.57066	7.91877	25.536	1.43696	3.16113	4.63439	2.52887	2.94034	25.536	2.94034	8.6847	3.11848	0.00339766	0.0275474	conserved Plasmodium protein, unknown function
PF3D7_1420600	44.2418	41.5666	113.755	36.5652	47.5126	56.7284	129.327	96.4144	240.216	246.987	178.236	56.7284	178.236	0.318277	-1.65165	0.00344698	0.0279072	pantothenate kinase, putative (PANK)
PF3D7_1019900	176.083	134.326	26.2513	18.2826	19.7969	74.9478	0.718481	7.11254	4.63439	0.842958	3.32709	74.9478	3.32709	22.5265	4.49355	0.00346576	0.028019	autophagy-related protein 8 (ATG8)
PF3D7_1308900	1183.03	1093.42	3307.66	3125.19	3065.88	2355.04	580.533	392.77	567.713	590.07	532.772	2355.04	532.772	4.42035	2.14416	0.00347125	0.0280233	mRNA-decapping enzyme 2, putative (DCP2)
PF3D7_1103000	0.884837	3.50035	4.37521	3.42799	2.63959	2.9656	20.1175	16.5959	12.3584	25.2887	18.5901	2.9656	18.5901	0.159525	-2.64814	0.00353033	0.0284595	conserved Plasmodium protein, unknown function
PF3D7_0617600	1.76967	0.437543	4.37521	0	0	1.31649	2.15544	11.8542	41.7095	55.6352	27.8386	1.31649	27.8386	0.0472899	-4.40232	0.00354645	0.0284819	stevor
PF3D7_1129600	53.0902	47.6922	21.8761	18.2826	6.59897	29.508	6.46633	8.6931	6.17919	2.52887	5.96687	29.508	5.96687	4.94531	2.30606	0.00354876	0.0284819	phosphatidylinositol-4-phosphate-5-kinase, putative
PF3D7_0206300	1872.31	1845.12	2310.11	1737.99	1655.02	1884.11	5204.68	8640.95	6257.2	6648.41	6687.81	1884.11	6687.81	0.281723	-1.82765	0.00354921	0.0284819	conserved Plasmodium protein, unknown function, pseudogene
PF3D7_0402900	0.884837	3.50035	0	2.28533	0	1.3341	13.6511	14.2251	16.9928	17.7021	15.6428	1.3341	15.6428	0.0852855	-3.55156	0.0035533	0.0284819	probable protein, unknown function
PFC10_API0033	9.7332	5.68806	0	5.71332	0	4.22692	0	0	0	0	0	4.22692	0	#DIV/0!	#DIV/0!	0.00356288	0.0285182	apicoplast ribosomal protein S5 (rps5)
PF3D7_1329800	30.0844	24.94	13.1256	6.85598	6.59897	16.321	1.43696	7.11254	3.0896	1.68592	3.33125	16.321	3.33125	4.89936	2.29259	0.00359092	0.0287019	conserved Plasmodium protein, unknown function
PF3D7_1009400	298.19	300.592	437.521	958.695	876.343	574.268	160.94	141.461	87.2811	90.1965	119.969	574.268	119.969	4.78679	2.25906	0.00363064	0.0289477	zinc finger protein, putative
PF3D7_1314700	48.666	31.0656	8.75042	17.14	11.8781	23.5	88.3732	73.4962	139.804	156.79	114.616	23.5	114.616	0.205033	-2.28607	0.00363193	0.0289477	conserved Plasmodium protein, unknown function
PF3D7_0916700	6141.65	6681.72	6943.46	16410.9	14851.6	10205.9	2478.04	2463.31	2896.5	3057.41	2723.81	10205.9	2723.81	3.74691	1.9057	0.0036412	0.0289806	RNA-binding protein musashi, putative (HoMu)
PF3D7_1434300	909.612	823.894	1618.83	1558.59	1463.65	1274.92	3892.73	3396.63	4147.78	4505.61	3985.69	1274.92	3985.69	0.319873	-1.64443	0.00365947	0.029085	Hsp70/Hsp90 organizing protein (HOP)
PF3D7_0514500	0.884837	3.50035	4.37521	2.28533	0	2.20914	22.2729	7.90282	16.9928	16.8592	16.0069	2.20914	16.0069	0.138012	-2.85714	0.00367576	0.0291734	conserved Plasmodium membrane protein, unknown function
PF3D7_1027900	23.0058	21.4396	140.007	141.69	138.578	92.9442	305.355	187.297	237.126	234.342	241.03	92.9442	241.03	0.385612	-1.37478	0.003686	0.0291902	DHHC-type zinc finger protein, putative
PF3D7_1451600	10.618	9.62595	8.75042	5.71332	17.1573	10.373	45.2643	37.9335	57.1575	43.8338	46.0473	10.373	46.0473	0.225269	-2.15028	0.00368822	0.0291902	LCCL-like protein (FNPA)
PF3D7_0918500	330.044	481.735	568.777	102.84	100.304	316.74	22.9914	60.8517	69.5159	67.4366	55.1989	316.74	55.1989	5.73816	2.52059	0.00374206	0.0295749	telomerase RNA
PF3D7_0523900	174.313	217.021	196.885	457.066	658.577	340.772	78.3145	45.0461	57.1575	63.2218	60.935	340.772	60.935	5.59239	2.48347	0.0037662	0.029724	conserved Plasmodium membrane protein, unknown function
PF3D7_1143600	4.42418	6.56315	8.75042	6.85598	1.31979	5.58271	29.4577	14.2251	33.9855	36.2472	28.4789	5.58271	28.4789	0.19603	-2.35086	0.00381119	0.0300371	conserved Plasmodium protein, unknown function
PF3D7_1127700	0.884837	3.50035	4.37521	6.85598	10.5584	5.23495	19.399	20.5473	27.034	32.8754	24.9639	5.23495	24.9639	0.209701	-2.2536	0.00387873	0.0304712	conserved Plasmodium protein, unknown function
PF3D7_1408700	5920.44	4609.08	3592.05	4662.07	4874	4731.53	1690.59	1554.48	1167.09	1196.16	1402.08	4731.53	1402.08	3.37465	1.75474	0.00388743	0.0304712	conserved Plasmodium protein, unknown function
PF3D7_0730200	469.848	418.291	406.895	546.193	508.121	469.87	152.318	128.026	130.535	113.799	131.17	469.87	131.17	3.58215	1.84083	0.00388773	0.0304712	adapter-related protein, putative
PF3D7_0109800	957.393	1038.29	1001.92	1983.66	2149.94	1426.24	419.593	335.87	408.599	382.703	386.691	1426.24	386.691	3.68833	1.88297	0.00388787	0.0304712	phenylalanine--tRNA ligase, putative
PF3D7_1443900	217.67	203.02	669.407	405.646	399.898	379.128	138.667	102.737	50.2059	29.5035	80.2783	379.128	80.2783	4.72268	2.2396	0.00389484	0.0304835	heat shock protein 90, putative (HSP90)
PF3D7_1469800	56.6296	53.8178	56.8777	14.8546	13.1979	39.0755	10.0587	15.8056	6.95159	5.9007	9.67917	39.0755	9.67917	4.03708	2.01331	0.00394609	0.0308418	conserved Plasmodium protein, unknown function
PF3D7_0216200	61.9386	56.0055	35.0017	170.257	88.4262	82.3258	283.8	349.305	280.381	268.904	295.597	82.3258	295.597	0.278507	-1.84422	0.00395467	0.0308661	conserved Plasmodium protein, unknown function
PF3D7_1421800	11.5029	10.0635	8.75042	3.42799	10.5584	8.86063	35.2056	33.1919	63.3367	36.2472	41.9953	8.86063	41.9953	0.210991	-2.24475	0.00404244	0.0315076	conserved Plasmodium protein, unknown function
PF3D7_1115900	195.549	194.707	78.7538	231.961	203.248	180.844	596.34	502.619	838.825	921.353	714.784	180.844	714.784	0.253005	-1.98276	0.00407286	0.0316575	DHHC-type zinc finger protein, putative
PF3D7_0701300	0.884837	1.75017	0	6.85598	3.95938	2.69008	15.0881	7.90282	20.8548	26.1317	17.4943	2.69008	17.4943	0.153768	-2.70117	0.00407612	0.0316575	rifin, pseudogene (RIF)
PF3D7_0205500	62.8234	101.51	43.7521	113.124	141.218	92.4855	394.446	316.903	342.945	377.645	357.985	92.4855	357.985	0.25835	-1.9526	0.00407851	0.0316575	DNA-directed RNA polymerase II 16 kDa subunit, putative
PF3D7_1347700	4867.49	4204.35	2498.25	5408.23	4896.44	4374.95	1057.6	1200.44	1494.59	1597.41	1337.51	4374.95	1337.51	3.27097	1.70972	0.00410693	0.0318343	ethanolamine-phosphate cytidylyltransferase (ECT)
PF3D7_0626600	13.2726	6.56315	8.75042	31.9946	32.9949	18.7151	65.3818	64.0129	83.4191	52.2634	66.2693	18.7151	66.2693	0.28241	-1.82414	0.00411913	0.0318851	conserved Plasmodium protein, unknown function
PF3D7_1365000	142.459	105.01	192.509	299.378	323.35	212.541	530.958	613.259	757.723	728.316	657.564	212.541	657.564	0.323225	-1.62939	0.00415293	0.0320934	conserved Plasmodium protein, unknown function
PF3D7_1037800	14.1574	8.75087	0	11.4266	11.8781	9.24261	55.3231	33.9821	48.6611	44.6768	45.6608	9.24261	45.6608	0.202419	-2.30458	0.00416218	0.0320934	dynein intermediate chain, putative
PF3D7_1041100	0.884837	1.31263	4.37521	7.99865	3.95938	3.70614	15.0881	22.9182	20.8548	12.6444	17.8764	3.70614	17.8764	0.207321	-2.27006	0.00416857	0.0320934	rifin (RIF)
PF3D7_1449700	684.864	577.12	682.533	1061.53	1170.66	835.342	223.448	233.133	217.816	226.756	225.288	835.342	225.288	3.70788	1.89059	0.00416878	0.0320934	exosome complex exonuclease RRP6, putative (RRP6)
PF3D7_1422900	14.1574	16.6266	17.5008	18.2826	23.7563	18.0648	85.4993	77.4477	64.8815	53.9493	70.4444	18.0648	70.4444	0.25644	-1.96331	0.00417854	0.0320951	14-3-3 protein, putative
PF3D7_0702400	1527.23	1091.67	6580.32	6001.27	7495.11	4539.12	689.024	421.22	462.667	532.749	526.415	4539.12	526.415	8.6227	3.10814	0.00418133	0.0320951	conserved Plasmodium protein, unknown function
PF3D7_1119200	117.683	85.7585	48.1273	129.121	85.7866	93.2954	249.313	324.806	450.308	415.578	360.001	93.2954	360.001	0.259153	-1.94813	0.00418607	0.0320951	conserved protein, unknown function
PF3D7_1112400	16.8119	13.1263	4.37521	5.71332	3.95938	8.79722	0.718481	0	2.3172	1.68592	1.1804	8.79722	1.1804	7.45276	2.89777	0.00419295	0.0321042	conserved Plasmodium protein, unknown function
PF3D7_1244000	100.871	78.3203	78.7538	27.4239	19.7969	61.0333	15.0881	20.5473	10.8136	18.5451	16.2485	61.0333	16.2485	3.75623	1.90929	0.00421953	0.0322639	glucose inhibited division protein a homologue, putative
PF3D7_1251300	86.714	69.1318	26.2513	15.9973	21.1167	43.8422	7.90329	8.6931	5.40679	9.27254	7.81893	43.8422	7.81893	5.60719	2.48728	0.00428578	0.0327262	thymidylate kinase (TMK)
PF3D7_0515500	15.9271	13.1263	4.37521	4.57066	1.31979	7.8638	0	1.58056	0.772399	1.68592	1.00972	7.8638	1.00972	7.78811	2.96127	0.00430747	0.0328474	amino acid transporter, putative
PF3D7_0604500	7105.24	6515.46	4891.49	7285.63	6577.85	6475.13	18358.6	19633	28157.8	29045	23798.6	6475.13	23798.6	0.272081	-1.87789	0.00435358	0.0331542	conserved Plasmodium protein, unknown function
PF3D7_0212400	1797.1	1732.23	1351.94	1743.71	1684.06	1661.81	669.625	522.377	396.241	407.992	499.058	1661.81	499.058	3.32989	1.73547	0.00438414	0.0333419	conserved Plasmodium membrane protein, unknown function
PF3D7_1467800	0	5.68806	4.37521	4.57066	10.5584	5.03846	36.6425	18.9668	22.3996	23.6028	25.4029	5.03846	25.4029	0.198342	-2.33394	0.00440992	0.0334928	conserved Plasmodium protein, unknown function
PF3D7_1429200	29.1996	27.1277	26.2513	10.284	22.4365	23.0598	5.02937	6.32226	2.3172	5.9007	4.89238	23.0598	4.89238	4.71341	2.23677	0.00443515	0.0336392	transcription factor with AP2 domain(s), putative (ApiAP2)
PF3D7_0303400	18.5816	18.8144	4.37521	11.4266	11.8781	13.0152	66.1003	60.8517	65.6539	66.5937	64.7999	13.0152	64.7999	0.200852	-2.3158	0.00445763	0.0337643	palmitoyl transferase (AnkDHHC)
PF3D7_0703400	30.9693	31.5031	240.637	149.689	147.817	120.123	303.918	181.765	332.131	314.423	283.059	120.123	283.059	0.424374	-1.23659	0.00446908	0.0338025	conserved Plasmodium protein, unknown function
PF3D7_0217900	61.0537	82.6957	48.1273	57.1332	43.5532	58.5126	194.708	135.138	339.855	306.837	244.135	58.5126	244.135	0.239674	-2.06086	0.00447465	0.0338025	conserved Plasmodium protein, unknown function
PF3D7_1032700	88.4837	81.8206	113.755	186.254	190.05	132.073	432.526	399.883	444.129	413.049	422.397	132.073	422.397	0.312675	-1.67726	0.00450084	0.0338646	conserved Plasmodium protein, unknown function
PF3D7_1450700	838.825	630.937	1093.8	1468.32	1356.75	1077.73	2383.2	2946.96	3786.3	4310.04	3356.63	1077.73	3356.63	0.321075	-1.63902	0.00450214	0.0338646	conserved Plasmodium protein, unknown function
PF3D7_0823800	286.687	269.527	691.283	414.787	401.217	412.7	196.145	73.4962	70.2883	42.9908	95.7302	412.7	95.7302	4.31108	2.10805	0.0045053	0.0338646	DnaJ protein, putative
PF3D7_1311700	84.0595	107.198	223.136	138.262	197.969	150.125	412.408	271.857	535.272	601.029	455.142	150.125	455.142	0.329842	-1.60015	0.00450688	0.0338646	cytochrome c2 precursor, putative
PF3D7_1442100	28.3148	21.8772	4.37521	5.71332	0	12.0561	0	0	0.772399	0.842958	0.403839	12.0561	0.403839	29.8537	4.89984	0.00454261	0.0340877	replication factor A protein 3, putative
PF3D7_1115000	3.53935	7.00069	4.37521	2.28533	2.63959	3.96803	29.4577	9.48339	30.1236	30.3465	24.8528	3.96803	24.8528	0.159662	-2.64691	0.0045597	0.0341705	conserved Plasmodium protein, unknown function
PF3D7_1349500	1790.02	1766.8	1518.2	2116.21	2263.45	1890.94	630.827	616.42	493.563	483.015	555.956	1890.94	555.956	3.40123	1.76606	0.00457336	0.0342208	conserved Plasmodium protein, unknown function
PF3D7_0707500	1446.71	1335.38	249.387	637.607	572.791	848.375	204.767	310.581	248.712	241.929	251.497	848.375	251.497	3.3733	1.75416	0.00458106	0.0342208	conserved Plasmodium protein, unknown function
PF3D7_0822700	24.7754	27.1277	39.3769	106.268	71.2689	53.7633	169.562	135.138	203.141	184.608	173.112	53.7633	173.112	0.310569	-1.68701	0.00458461	0.0342208	conserved Plasmodium protein, unknown function
PF3D7_1466900	922.885	809.455	1023.8	1612.3	1462.33	1166.15	403.787	275.808	332.904	246.987	314.871	1166.15	314.871	3.70359	1.88892	0.00459109	0.034224	rhoptry protein, putative
PF3D7_1207900	21.2361	21.4396	21.8761	22.8533	22.4365	21.9683	96.995	73.4962	94.2326	74.1803	84.726	21.9683	84.726	0.259286	-1.94738	0.00460917	0.0343134	conserved Plasmodium protein, unknown function
PF3D7_0904700	16.8119	17.9393	4.37521	5.71332	6.59897	10.2877	3.59241	0.790282	0	2.52887	1.72789	10.2877	1.72789	5.95393	2.57384	0.00463275	0.0344159	bacterial histone-like protein (HU)
PF3D7_1445100	1188.34	1361.2	3823.93	2222.48	2379.59	2195.11	775.96	448.09	405.509	429.908	514.867	2195.11	514.867	4.26345	2.09202	0.00463514	0.0344159	histidine--tRNA ligase, putative
PF3D7_1475200	27.4299	21.0021	21.8761	2.28533	2.63959	15.0466	0.718481	2.37085	1.5448	2.52887	1.79075	15.0466	1.79075	8.4024	3.0708	0.00464232	0.0344239	conserved protein, unknown function
PF3D7_0507000	12.3877	4.81298	17.5008	5.71332	3.95938	8.87485	24.4284	22.9182	46.3439	38.7761	33.1166	8.87485	33.1166	0.267988	-1.89976	0.00470432	0.0348379	conserved Plasmodium protein, unknown function
PF3D7_0309900	22.1209	22.3147	13.1256	20.568	17.1573	19.0573	76.159	46.6266	95.005	110.427	82.0545	19.0573	82.0545	0.232252	-2.10624	0.00471722	0.0348693	conserved Plasmodium protein, unknown function
PF3D7_1000300	10.618	10.9386	0	12.5693	14.5177	9.72873	84.0623	40.3044	26.2616	36.2472	46.7189	9.72873	46.7189	0.20824	-2.26368	0.00472091	0.0348693	rifin (RIF)
PF3D7_0406200	1375.92	1333.63	2191.98	850.142	731.166	1296.57	3276.99	5074.4	4255.92	4445.76	4263.27	1296.57	4263.27	0.304125	-1.71726	0.00477302	0.0352081	sexual stage-specific protein precursor (Pfs16)
PF3D7_0523700	28.3148	38.5038	30.6265	62.8465	76.5481	47.3679	180.339	137.509	192.327	155.947	166.531	47.3679	166.531	0.28444	-1.8138	0.00481225	0.0354249	conserved Plasmodium membrane protein, unknown function
PF3D7_0832000	3.53935	7.87578	70.0034	23.9959	13.1979	23.7225	53.8861	26.8696	165.293	139.931	96.495	23.7225	96.495	0.245842	-2.0242	0.00481497	0.0354249	stevor
PF3D7_0731000	414.104	337.346	74.3786	331.373	172.893	266.019	71.1297	96.4144	111.998	83.4528	90.7487	266.019	90.7487	2.93138	1.55158	0.00484669	0.0356118	unspecified product
PF3D7_1354300	2002.39	1730.48	2546.37	2373.31	2473.29	2225.17	5713.36	5724.01	8575.17	8510.5	7130.76	2225.17	7130.76	0.312052	-1.68014	0.00491569	0.0360718	large subunit rRNA methyltransferase, putative
PF3D7_1122800	1041.45	926.279	756.912	1079.82	1107.31	982.354	395.165	325.596	240.988	206.525	292.069	982.354	292.069	3.36344	1.74994	0.00493904	0.0361409	calcium-dependent protein kinase 6 (CDPK6)
PF3D7_0931100	1264.43	1182.24	1312.56	1781.41	1814.72	1471.07	3424.28	3919.01	5910.4	6339.89	4898.39	1471.07	4898.39	0.300318	-1.73544	0.00494344	0.0361409	nucleolar protein Nop52, putative
PF3D7_1413400	42.4722	35.441	26.2513	5.71332	5.27918	23.0314	0	6.32226	3.86199	5.05775	3.8105	23.0314	3.8105	6.04419	2.59555	0.00494431	0.0361409	30S ribosomal protein S9, putative
PF3D7_1368400	129.186	109.386	223.136	427.356	322.03	242.219	681.12	653.563	764.675	751.075	712.608	242.219	712.608	0.339904	-1.5568	0.00495571	0.0361773	conserved Plasmodium protein, unknown function
PF3D7_1339300	3349.99	2165.84	7162.22	7386.18	6836.53	5380.15	1318.41	1070.83	1293	1460	1285.56	5380.15	1285.56	4.18506	2.06525	0.0049642	0.0361924	conserved Plasmodium protein, unknown function
PF3D7_1404700	157.501	193.832	30.6265	53.7052	56.7512	98.4831	6.46633	34.7724	20.0824	18.5451	19.9665	98.4831	19.9665	4.93241	2.30229	0.00497643	0.0362348	conserved Plasmodium protein, unknown function
PF3D7_0506700	169.004	150.952	704.409	287.951	318.07	326.077	54.6046	26.8696	23.172	37.0901	35.4341	326.077	35.4341	9.20237	3.20201	0.00499741	0.0363407	GTPase-activating protein, putative
PF3D7_1026100	0.884837	7.00069	0	4.57066	7.91877	4.07499	30.1762	23.7085	27.8064	21.0739	25.6912	4.07499	25.6912	0.158614	-2.65641	0.00505419	0.0367063	conserved Plasmodium protein, unknown function
PF3D7_1313900	46.0115	50.3175	113.755	68.5598	104.264	76.5816	20.1175	23.7085	12.3584	11.8014	16.9964	76.5816	16.9964	4.50575	2.17177	0.00506088	0.0367077	conserved Plasmodium protein, unknown function
PF3D7_0214500	6.19386	14.8765	4.37521	25.1386	13.1979	12.7564	5.74785	2.37085	0	0	2.02967	12.7564	2.02967	6.28496	2.6519	0.00507506	0.0367632	conserved Plasmodium protein, unknown function
PF3D7_1359700	282.263	252.025	52.5025	44.5639	81.8272	142.636	9.34026	27.6599	26.2616	19.388	20.6624	142.636	20.6624	6.90317	2.78726	0.00508867	0.0368146	conserved Plasmodium protein, unknown function
PF3D7_0413800	8.84837	5.68806	13.1256	4.57066	2.63959	6.97446	0.718481	0.790282	0	0	0.377191	6.97446	0.377191	18.4905	4.20872	0.00511806	0.0369402	apicoplast ribosomal protein L10 precursor, putative
PF3D7_1329500	22558.9	21994.9	19846	25913.3	25509	23164.4	6917.54	5840.19	7119.2	8166.58	7010.87	23164.4	7010.87	3.30407	1.72424	0.00512085	0.0369402	conserved Plasmodium protein, unknown function
mal_rna_10:rRNA	1.76967	13.5638	0	3.42799	5.27918	4.80814	0	0	0	0	0	4.80814	0	#DIV/0!	#DIV/0!	0.00512567	0.0369402	unspecified product (RNA3)
PF3D7_0813600	223.864	203.895	249.387	491.346	434.212	320.541	1111.49	923.84	977.084	1026.72	1009.78	320.541	1009.78	0.317435	-1.65547	0.0051381	0.0369825	translation initiation factor SUI1, putative
PF3D7_0219100	27.4299	33.6908	65.6282	46.8492	35.6344	41.8465	156.629	137.509	118.949	119.7	133.197	41.8465	133.197	0.31417	-1.67038	0.00514473	0.0369831	conserved protein, unknown function
PF3D7_0301200	1209.57	1232.12	258.137	893.563	719.288	862.536	250.75	403.044	305.098	279.862	309.688	862.536	309.688	2.78518	1.47777	0.00515674	0.0370223	serine/threonine protein kinase, FIKK family (FIKK3)
PF3D7_0825000	299.96	233.211	336.891	358.797	327.309	311.233	94.8395	85.3505	91.9155	64.9077	84.2533	311.233	84.2533	3.69402	1.88519	0.00516781	0.0370433	conserved Plasmodium protein, unknown function
PF3D7_0604900	12.3877	5.68806	0	9.14131	0	5.44342	25.8653	23.7085	32.4407	43.8338	31.4621	5.44342	31.4621	0.173015	-2.53103	0.0051728	0.0370433	conserved Plasmodium protein, unknown function
PF3D7_0323700	704.33	491.799	586.278	657.032	625.582	613.004	1588.56	1782.09	2363.54	2449.64	2045.96	613.004	2045.96	0.299618	-1.73881	0.005189	0.0371122	U4/U6.U5 tri-snRNP-associated protein 1, putative (SART1)
PF3D7_1332500	98.2169	184.643	153.132	135.977	233.604	161.115	692.616	576.116	448.764	550.451	566.987	161.115	566.987	0.284159	-1.81523	0.00520442	0.0371754	SAM-dependent RNA methyltransferase, putative
PF3D7_0319300	14.1574	31.0656	35.0017	46.8492	54.1116	36.2371	132.919	152.524	105.046	104.527	123.754	36.2371	123.754	0.292815	-1.77194	0.00523618	0.0372951	ubiquitin conjugating enzyme, putative
PF3D7_0713100	11.5029	19.2519	4.37521	38.8506	32.9949	21.3951	3.59241	3.95141	1.5448	6.74366	3.95807	21.3951	3.95807	5.40543	2.43441	0.00524129	0.0372951	Pfmc-2TM Maurer's cleft two transmembrane protein (MC-2TM)
PF3D7_0526500	1028.18	750.387	988.798	1236.36	981.927	997.131	331.22	236.294	269.567	288.292	281.343	997.131	281.343	3.54418	1.82545	0.00525219	0.0372951	conserved Plasmodium protein, unknown function
PF3D7_1323400	1484.76	1763.74	1649.45	2849.8	3679.59	2285.47	7999.57	6213.2	7167.09	8209.57	7397.36	2285.47	7397.36	0.308957	-1.69452	0.00525379	0.0372951	60S ribosomal protein L23a, putative
PF3D7_0602400	104.411	108.511	210.01	78.8438	60.7105	112.497	29.4577	18.1765	28.5788	37.9331	28.5365	112.497	28.5365	3.94222	1.97901	0.00526156	0.0372951	elongation factor G (EF-G)
PF3D7_0512400	32.739	27.5652	30.6265	93.6985	72.5887	51.4436	20.836	11.064	4.63439	5.05775	10.398	51.4436	10.398	4.94744	2.30668	0.00526219	0.0372951	conserved Plasmodium protein, unknown function
PF3D7_1429900	169.889	179.393	153.132	157.688	124.061	156.832	46.7013	44.2558	53.2955	43.8338	47.0216	156.832	47.0216	3.33533	1.73783	0.0052709	0.0372951	ATP-dependent DNA helicase, putative
PF3D7_1223200	285.802	321.157	481.273	685.598	908.018	536.37	173.154	151.734	107.363	127.287	139.885	536.37	139.885	3.83437	1.93899	0.00527406	0.0372951	nucleus export protein BRR6, putative
PF3D7_0622300	22.1209	22.7523	100.63	101.697	112.183	71.8765	231.351	108.269	207.775	201.467	187.215	71.8765	187.215	0.383924	-1.38111	0.00537446	0.0379576	vacuolar transporter chaperone, putative
PF3D7_1461800	240.676	209.146	118.131	161.116	117.462	169.306	673.217	555.568	698.248	697.126	656.04	169.306	656.04	0.258072	-1.95415	0.00541517	0.0381972	conserved Plasmodium protein, unknown function
PF3D7_1020800	129.186	117.699	192.509	162.258	178.172	155.965	445.458	361.159	556.127	590.07	488.204	155.965	488.204	0.319467	-1.64626	0.00546366	0.0384753	dihydrolipoamide acyltransferase component E2 (DLAT)
PF3D7_0909000	23.0058	24.5024	0	2.28533	3.95938	10.7506	0	0	0	0.842958	0.210739	10.7506	0.210739	51.0136	5.67281	0.00546822	0.0384753	conserved Plasmodium protein, unknown function
PF3D7_0213700	64.5931	77.8827	126.881	162.258	170.253	120.374	56.76	33.9821	13.9032	11.8014	29.1117	120.374	29.1117	4.13489	2.04785	0.00548441	0.0385412	conserved protein, unknown function
PF3D7_0611000	0.884837	2.62526	4.37521	1.14266	0	1.80559	15.0881	9.48339	13.9032	12.6444	12.7798	1.80559	12.7798	0.141285	-2.82331	0.00550578	0.0386432	SNARE associated Golgi protein, putative
PF3D7_0824100	45.1267	35.441	21.8761	11.4266	6.59897	24.0939	1.43696	5.53198	6.17919	9.27254	5.60517	24.0939	5.60517	4.29851	2.10384	0.00552315	0.0386868	exonuclease, putative
PF3D7_1419300	61.9386	151.39	74.3786	130.264	183.451	120.284	520.18	389.609	458.805	418.107	446.675	120.284	446.675	0.269288	-1.89278	0.00552571	0.0386868	glutathione S-transferase (GST)
PF3D7_1406200	3019.95	2507.12	3688.3	3370.86	3625.47	3242.34	8529.09	8637.78	11884.9	11709.5	10190.3	3242.34	10190.3	0.318178	-1.65209	0.00555487	0.0388428	conserved Plasmodium protein, unknown function
PF3D7_0800700	14.1574	13.5638	26.2513	9.14131	9.23856	14.4705	90.5287	40.3044	36.3027	37.9331	51.2672	14.4705	51.2672	0.282256	-1.82492	0.00558879	0.0390316	surface-associated interspersed protein 8.3 (SURFIN 8.3) (SURF8.3)
PF3D7_1113900	18.5816	19.2519	8.75042	9.14131	6.59897	12.4648	43.8274	33.9821	82.6467	81.7669	60.5558	12.4648	60.5558	0.205841	-2.2804	0.00562732	0.0392305	mitogen-activated protein kinase 2 (MAP2)
PF3D7_0425000	4.42418	5.25052	0	7.99865	3.95938	4.32655	13.6511	19.7571	54.0679	69.1225	39.1497	4.32655	39.1497	0.110513	-3.17771	0.00563118	0.0392305	Plasmodium exported protein, unknown function, pseudogene
PF3D7_0631200	8.84837	9.62595	0	28.5666	27.7157	14.9513	28.0208	53.7392	78.0123	79.238	59.7526	14.9513	59.7526	0.250221	-1.99873	0.00564117	0.0392517	erythrocyte membrane protein 1 (PfEMP1), pseudogene (VAR)
PF3D7_1343000	1996.19	2168.03	3355.79	2968.64	3453.9	2788.51	8824.39	7223.97	8773.68	9216.06	8509.52	2788.51	8509.52	0.327693	-1.60958	0.00565643	0.0393094	phosphoethanolamine N-methyltransferase (PMT)
PF3D7_1308600	11.5029	7.43824	8.75042	1.14266	1.31979	6.0308	0	0	0	1.68592	0.421479	6.0308	0.421479	14.3087	3.83882	0.00567262	0.0393734	conserved Plasmodium protein, unknown function
PF3D7_0822600	5379.81	5869.64	5184.63	6676.59	7092.57	6040.65	1651.79	1969.38	1829.04	1977.58	1856.95	6040.65	1856.95	3.253	1.70177	0.00569295	0.0394046	protein transport protein Sec23 (SEC23)
PF3D7_0903700	431.8	415.666	183.759	50.2772	40.9136	224.483	14.3696	29.2404	31.6683	35.4042	27.6707	224.483	27.6707	8.11268	3.02018	0.00569345	0.0394046	alpha tubulin 1
PF3D7_1319800	13.2726	10.9386	8.75042	2.28533	1.31979	7.31334	1.43696	0.790282	0.772399	0	0.749911	7.31334	0.749911	9.75227	3.28574	0.00569806	0.0394046	probable protein, unknown function
PF3D7_0906700	121.223	91.009	148.757	228.533	237.563	165.417	47.4198	37.9335	39.3923	44.6768	42.3556	165.417	42.3556	3.90543	1.96548	0.00571905	0.0395013	leucine-rich repeat protein (LRR9)
PF3D7_0905300	45.1267	58.6308	30.6265	20.568	30.3553	37.0614	108.491	97.995	232.492	195.566	158.636	37.0614	158.636	0.233626	-2.09773	0.00577463	0.0398365	dynein heavy chain, putative
PF3D7_0517000	800.777	924.529	2060.72	1407.76	1521.72	1343.1	4553.73	3181.68	3489.7	3862.43	3771.89	1343.1	3771.89	0.356083	-1.48972	0.00582265	0.0401075	60S ribosomal protein L12, putative
PF3D7_0909500	12.3877	27.1277	0	3.42799	3.95938	9.38056	66.8188	43.4655	220.134	216.64	136.765	9.38056	136.765	0.0685891	-3.86588	0.00582813	0.0401075	subpellicular microtubule protein 1, putative (SPM1)
PF3D7_1139600	5.30902	3.50035	8.75042	14.8546	6.59897	7.80268	28.7393	36.353	30.896	22.7599	29.687	7.80268	29.687	0.262831	-1.92779	0.00586011	0.0402639	conserved Plasmodium protein, unknown function
PF3D7_0824400	150.422	111.574	258.137	121.122	83.147	144.881	65.3818	58.4809	4.63439	13.4873	35.4961	144.881	35.4961	4.08159	2.02913	0.00586513	0.0402639	nucleoside transporter 2 (NT2)
PF3D7_1358500	69.9021	87.0711	205.635	190.825	233.604	157.407	494.315	515.264	373.069	364.158	436.701	157.407	436.701	0.360446	-1.47214	0.0058978	0.040439	zinc finger protein, putative
PF3D7_1008900	258.372	333.846	476.898	378.222	488.324	387.132	1216.39	966.515	1273.69	1354.63	1202.81	387.132	1202.81	0.321858	-1.6355	0.00592122	0.0405503	adenylate kinase (AK1)
PF3D7_1126900	474.272	404.728	363.143	841.001	618.983	540.425	125.016	157.266	173.017	184.608	159.977	540.425	159.977	3.37815	1.75623	0.00593387	0.0405876	small nuclear ribonucleoprotein F, putative (SNRPF)
PF3D7_0526900	310.578	370.599	770.037	879.851	966.089	659.431	1929.84	1517.34	1905.51	2069.46	1855.54	659.431	1855.54	0.355385	-1.49254	0.00594834	0.0406073	transmembrane emp24 domain-containing protein, putative
PF3D7_1236100	998.096	1384.39	2725.76	2414.45	2485.17	2001.57	779.552	366.691	455.715	482.172	521.033	2001.57	521.033	3.84155	1.94169	0.00595113	0.0406073	clustered-asparagine-rich protein
PF3D7_0520700	175.198	170.642	271.263	596.471	454.009	333.517	82.6254	80.6088	81.8743	64.9077	77.504	333.517	77.504	4.30321	2.10541	0.00597773	0.0407395	conserved Plasmodium protein, unknown function
PF3D7_0316400	86.714	58.6308	100.63	12.5693	7.91877	53.2925	3.59241	9.48339	3.0896	7.58662	5.938	53.2925	5.938	8.97483	3.16588	0.00600065	0.0408139	conserved Plasmodium protein, unknown function
PF3D7_0303500	84.0595	95.822	30.6265	20.568	13.1979	48.8548	3.59241	7.90282	13.1308	9.27254	8.47464	48.8548	8.47464	5.76482	2.52728	0.00600311	0.0408139	spindle pole body protein, putative
PF3D7_0725500	24.7754	10.9386	0	0	1.31979	7.40676	10.7772	62.4323	55.6127	68.2796	49.2755	7.40676	49.2755	0.150313	-2.73395	0.00604882	0.0410752	conserved Plasmodium membrane protein, unknown function
PF3D7_1006000	11.5029	12.2512	17.5008	13.712	15.8375	14.1609	33.0501	24.4987	71.0607	84.2958	53.2263	14.1609	53.2263	0.26605	-1.91023	0.00606545	0.0411257	conserved Plasmodium protein, unknown function
PF3D7_0416300	84.0595	84.0083	65.6282	13.712	23.7563	54.2328	11.4957	11.8542	18.5376	18.5451	15.1081	54.2328	15.1081	3.58964	1.84384	0.00607696	0.0411257	DNA helicase MCM9, putative (MCM9)
PF3D7_1220300	99.9866	112.011	43.7521	11.4266	7.91877	55.019	1.43696	7.90282	10.8136	3.37183	5.8813	55.019	5.8813	9.35491	3.22572	0.00607812	0.0411257	Cell cycle associated protein, putative
PF3D7_1024600	4.42418	4.81298	0	3.42799	1.31979	2.79699	15.8066	9.48339	34.7579	21.9169	20.4912	2.79699	20.4912	0.136497	-2.87306	0.00609465	0.0411281	RAP protein, putative
mal_rna_11:rRNA	5.30902	111.136	21.8761	27.4239	29.0355	38.9561	1.43696	0	5.40679	0	1.71094	38.9561	1.71094	22.7688	4.50899	0.00609879	0.0411281	unspecified product (SSUA)
PF3D7_0732100	0	2.62526	0	3.42799	1.31979	1.47461	9.34026	18.9668	13.9032	11.8014	13.5029	1.47461	13.5029	0.109207	-3.19487	0.00610705	0.0411281	erythrocyte membrane protein 1 (PfEMP1), pseudogene (VAR)
PF3D7_0723400	1353.8	1430.77	1920.72	2025.94	2193.5	1784.95	4729.04	4838.11	6246.39	6416.59	5557.53	1784.95	5557.53	0.321176	-1.63857	0.00610762	0.0411281	conserved Plasmodium protein, unknown function
PF3D7_0811500	185.816	198.645	227.511	386.22	393.299	278.298	705.549	689.126	1178.68	906.18	869.884	278.298	869.884	0.319926	-1.64419	0.0061964	0.0416762	histone-arginine methyltransferase, putative (CARM1)
PF3D7_1475900	7.07869	7.43824	8.75042	2.28533	3.95938	5.90241	33.7686	15.0154	30.1236	33.7183	28.1565	5.90241	28.1565	0.209629	-2.25409	0.0062382	0.0419073	conserved Plasmodium protein, unknown function
PF3D7_0407300	606.998	389.414	328.141	944.983	778.679	609.643	187.524	170.701	204.686	150.046	178.239	609.643	178.239	3.42036	1.77415	0.00624581	0.0419086	transcription factor, putative
PF3D7_0916800	23.0058	11.8137	70.0034	57.1332	52.7918	42.9496	8.62178	2.37085	11.586	6.74366	7.33057	42.9496	7.33057	5.85897	2.55065	0.00627305	0.0420414	conserved Plasmodium protein, unknown function
PF3D7_1401000	15.9271	12.6888	8.75042	22.8533	6.59897	13.3637	3.59241	3.16113	2.3172	0	2.26768	13.3637	2.26768	5.89311	2.55903	0.00632705	0.0423529	glycophorin binding protein (GBPH)
PF3D7_1308400	1002.52	863.273	1225.06	964.408	935.734	998.199	403.068	357.208	186.148	203.153	287.394	998.199	287.394	3.47328	1.7963	0.00635298	0.0424761	conserved Plasmodium protein, unknown function
PF3D7_1147600	23.0058	16.1891	4.37521	5.71332	6.59897	11.1765	0.718481	2.37085	3.0896	2.52887	2.17695	11.1765	2.17695	5.13401	2.36009	0.00638136	0.0425809	conserved Plasmodium protein, unknown function
PF3D7_1208500	22.1209	34.1284	21.8761	6.85598	9.23856	18.844	3.59241	7.90282	6.17919	0.842958	4.62934	18.844	4.62934	4.07055	2.02522	0.00638779	0.0425809	conserved Plasmodium protein, unknown function
PF3D7_1473200	388.443	416.979	511.9	518.769	494.923	466.203	1222.14	2196.98	1205.71	1333.56	1489.6	466.203	1489.6	0.312972	-1.67589	0.00639129	0.0425809	DnaJ protein, putative
PF3D7_0912200	49.5509	62.5687	61.253	73.1305	79.1877	65.1381	210.515	211.796	228.63	234.342	221.321	65.1381	221.321	0.294316	-1.76456	0.00643355	0.0428119	conserved Plasmodium membrane protein, unknown function
PF3D7_1245000	7.07869	15.7516	4.37521	7.99865	3.95938	7.8327	0.718481	0.790282	0	3.37183	1.22015	7.8327	1.22015	6.41946	2.68245	0.00646276	0.0429385	conserved Plasmodium protein, unknown function
PF3D7_0109000	2386.4	2119.02	621.28	363.367	439.491	1185.91	21.5544	219.698	237.126	211.582	172.49	1185.91	172.49	6.87524	2.78141	0.00646778	0.0429385	photosensitized INA-labeled protein 1, PhIL1, putative
PF3D7_0305500	3453.52	2682.58	5442.76	3103.48	3493.5	3635.17	1321.29	739.704	901.389	996.376	989.689	3635.17	989.689	3.67304	1.87697	0.0064843	0.0429975	conserved Plasmodium protein, unknown function
PF3D7_1463200	53.975	54.6929	61.253	19.4253	11.8781	40.2449	130.764	103.527	186.92	183.765	151.244	40.2449	151.244	0.266092	-1.91	0.00649504	0.0430182	replication factor C3 (RFC3)
PF3D7_1114200	2127.15	1833.74	1465.7	3196.03	2832.28	2290.98	671.062	677.272	712.152	755.29	703.944	2290.98	703.944	3.25449	1.70243	0.00652392	0.0431588	GTPase activator, putative
PF3D7_1023900	4271.99	3716.06	4917.74	1580.3	1338.27	3164.87	10006.3	9458.89	11045.3	11836.8	10586.8	3164.87	10586.8	0.298944	-1.74205	0.00658193	0.0434569	chromodomain-helicase-DNA-binding protein 1 homolog, putative (CHD1)
PF3D7_1474000	260.142	203.02	91.8794	54.8479	40.9136	130.161	17.2436	19.7571	36.3027	26.9746	25.0695	130.161	25.0695	5.19199	2.37629	0.00658938	0.0434569	probable protein, unknown function
PF3D7_1406400	23.0058	20.127	21.8761	5.71332	3.95938	14.9363	2.87393	3.95141	3.86199	0.842958	2.88257	14.9363	2.88257	5.18159	2.37339	0.00659208	0.0434569	PPR repeat protein (PPR)
PF3D7_1447000	1221.07	1878.37	3557.05	2376.74	3174.11	2441.47	7885.33	5537.51	6707.51	7465.23	6898.9	2441.47	6898.9	0.353893	-1.49862	0.00667597	0.0439586	40S ribosomal protein S2, putative
PF3D7_1139800	496.393	485.673	350.017	525.625	516.04	474.75	186.805	173.862	128.218	112.113	150.25	474.75	150.25	3.15974	1.6598	0.0067174	0.0441799	conserved Plasmodium protein, unknown function
PF3D7_0617000	253.063	327.72	630.03	583.901	587.308	476.405	150.881	105.898	125.129	123.072	126.245	476.405	126.245	3.77366	1.91596	0.0067265	0.0441853	mitochondrial import receptor subunit tom40, putative (TOM40)
PF3D7_1001900	3433.17	2485.68	774.412	3566.25	3253.29	2702.56	775.241	1036.85	913.748	896.064	905.476	2702.56	905.476	2.98469	1.57758	0.00673389	0.0441853	Plasmodium exported protein (hyp16), unknown function (PfJ23)
PF3D7_1316900	1476.79	1096.92	1334.44	2271.62	1856.95	1607.34	490.004	501.829	464.984	420.636	469.363	1607.34	469.363	3.42452	1.7759	0.00678265	0.0444456	conserved Plasmodium protein, unknown function
PF3D7_0324900	101.756	99.3223	183.759	221.677	203.248	161.953	41.6719	45.0461	37.8475	43.8338	42.0998	161.953	42.0998	3.84687	1.94368	0.00679062	0.0444456	erythrocyte membrane protein 1, PfEMP1 (VAR)
PF3D7_1472100	114.144	190.331	188.134	259.385	377.461	225.891	687.587	589.55	775.488	787.323	709.987	225.891	709.987	0.318162	-1.65217	0.00680969	0.0444456	Yip1 protein, putative
PF3D7_1136800	331.814	341.284	319.39	413.644	500.202	381.267	123.579	125.655	100.412	110.427	115.018	381.267	115.018	3.31484	1.72894	0.00681432	0.0444456	DnaJ protein, putative
PF3D7_1322200	496.393	430.543	240.637	65.1318	60.7105	258.683	28.0208	52.1586	37.8475	56.4782	43.6263	258.683	43.6263	5.92952	2.56792	0.00681742	0.0444456	conserved Plasmodium protein, unknown function
PF3D7_0324700	3.53935	7.43824	13.1256	13.712	9.23856	9.41075	37.361	33.1919	28.5788	40.462	34.8984	9.41075	34.8984	0.269661	-1.89078	0.00682082	0.0444456	erythrocyte membrane protein 1 (PfEMP1), exon2, pseudogene (VAR)
PF3D7_1149800	4.42418	9.62595	8.75042	11.4266	15.8375	10.0129	89.0917	32.4016	28.5788	32.0324	45.5261	10.0129	45.5261	0.219939	-2.18483	0.00685865	0.0445995	rifin (RIF)
PF3D7_0412400	549.484	506.675	10220.5	2449.87	2262.13	3197.73	12.9327	15.0154	20.0824	31.1894	19.805	3197.73	19.805	161.461	7.33504	0.00686024	0.0445995	erythrocyte membrane protein 1, PfEMP1 (VAR)
PF3D7_1314900	253.948	295.779	463.772	603.327	822.232	487.812	1432.65	1204.39	1509.27	1446.52	1398.21	487.812	1398.21	0.348884	-1.51918	0.0068731	0.0446316	TFIIH basal transcription factor subunit
PF3D7_0626500	5.30902	10.0635	0	7.99865	6.59897	5.99403	28.0208	37.9335	37.0751	31.1894	33.5547	5.99403	33.5547	0.178634	-2.48492	0.00697846	0.0452637	conserved Plasmodium protein, unknown function
PF3D7_0605000	6.19386	7.00069	13.1256	4.57066	2.63959	6.70609	26.5838	21.3376	40.1647	21.9169	27.5008	6.70609	27.5008	0.243851	-2.03593	0.00702395	0.0455065	50S ribosomal protein L24, putative
PF3D7_1012600	775.117	1065.42	1255.69	1733.42	1809.44	1327.82	3696.59	3478.03	4492.27	4555.34	4055.56	1327.82	4055.56	0.327406	-1.61085	0.00706818	0.0457405	GMP synthetase (GMPS)
PF3D7_1131800	799.008	745.136	774.412	117.694	97.6648	506.783	47.4198	139.09	84.1915	110.427	95.2821	506.783	95.2821	5.31877	2.41109	0.00710124	0.0459019	oxysterol-binding protein-related protein 2
PF3D7_0523600	15.9271	18.8144	8.75042	2.28533	2.63959	9.68335	2.15544	0.790282	1.5448	2.52887	1.75485	9.68335	1.75485	5.51805	2.46416	0.00712086	0.045976	conserved Plasmodium protein, unknown function
PF3D7_1415600	162.81	119.012	376.268	187.397	179.492	204.996	58.9155	44.2558	44.0267	50.5775	49.4439	204.996	49.4439	4.14603	2.05173	0.00713477	0.0460131	conserved Plasmodium protein, unknown function
PF3D7_0728800	29.1996	28.4403	35.0017	5.71332	5.27918	20.7268	1.43696	7.11254	3.0896	5.05775	4.17421	20.7268	4.17421	4.96545	2.31192	0.00715993	0.0461227	conserved Plasmodium protein, unknown function
PF3D7_0416900	444.188	426.167	717.535	458.208	534.517	516.123	209.797	164.379	107.363	95.2542	144.198	516.123	144.198	3.57926	1.83966	0.0072186	0.0464476	conserved Plasmodium protein, unknown function
PF3D7_1472800	99.9866	71.7571	122.506	35.4226	26.3959	71.2136	20.1175	19.7571	19.31	13.4873	18.168	71.2136	18.168	3.91974	1.97076	0.0072663	0.0467013	conserved Plasmodium protein, unknown function
PF3D7_1249000	23.0058	31.9407	43.7521	49.1346	62.0303	41.9727	17.2436	10.2737	5.40679	5.9007	9.70618	41.9727	9.70618	4.32433	2.11248	0.00728852	0.0467902	conserved Plasmodium membrane protein, unknown function
PF3D7_0710000	273.415	251.587	43.7521	92.5558	72.5887	146.78	30.1762	56.9003	13.9032	27.8176	32.1993	146.78	32.1993	4.55847	2.18855	0.00729671	0.0467902	conserved Plasmodium protein, unknown function
PF3D7_1038600	6.19386	5.68806	4.37521	7.99865	5.27918	5.90699	35.9241	27.6599	16.9928	28.6606	27.3093	5.90699	27.3093	0.216299	-2.2089	0.00738049	0.0472736	Plasmodium exported protein, unknown function
PF3D7_1477800	331.814	261.651	26.2513	99.4118	83.147	160.455	10.7772	35.5627	30.1236	31.1894	26.9132	160.455	26.9132	5.96194	2.57578	0.00742629	0.0474912	acyl-CoA binding protein (ACBP)
PF3D7_0215500	203.512	257.713	223.136	239.959	234.923	231.849	843.497	753.929	749.227	769.62	779.068	231.849	779.068	0.297598	-1.74857	0.00743891	0.0474912	conserved Plasmodium protein, unknown function
PF3D7_1420100	31.8541	31.5031	13.1256	12.5693	5.27918	18.8663	1.43696	4.74169	7.72399	6.74366	5.16158	18.8663	5.16158	3.65514	1.86993	0.0074397	0.0474912	conserved Plasmodium protein, unknown function
PF3D7_0826600	6.19386	8.31332	21.8761	39.9932	21.1167	19.4986	48.1383	30.0307	82.6467	75.8662	59.1705	19.4986	59.1705	0.329533	-1.6015	0.00750616	0.0478613	SNARE protein, putative (VAMP7)
PF3D7_1426600	33.6238	37.6287	13.1256	15.9973	11.8781	22.4507	3.59241	10.2737	6.95159	5.05775	6.46885	22.4507	6.46885	3.47059	1.79518	0.00752445	0.0479134	conserved Plasmodium protein, unknown function
PF3D7_1238300	872.449	648.002	1176.93	848.999	789.237	867.124	2410.5	2509.15	2486.35	2708.42	2528.61	867.124	2528.61	0.342926	-1.54403	0.0075313	0.0479134	cell cycle control protein, putative
PF3D7_1238200	0.884837	3.50035	0	4.57066	5.27918	2.847	30.1762	15.8056	12.3584	10.9585	17.3247	2.847	17.3247	0.164332	-2.60531	0.0075527	0.0479954	conserved Plasmodium protein, unknown function
PF3D7_1400600	2.65451	1.31263	8.75042	2.28533	2.63959	3.5285	9.34026	9.48339	19.31	18.5451	14.1697	3.5285	14.1697	0.249017	-2.00568	0.00760052	0.0482449	rifin (RIF)
PF3D7_0720000	46.8963	57.3182	153.132	178.256	195.33	126.186	298.17	275.808	386.972	371.744	333.174	126.186	333.174	0.378741	-1.40072	0.00763399	0.0484029	3'-5' exoribonuclease Csl4 homolog, putative
PF3D7_1027300	4412.68	4073.97	1373.82	2672.69	2073.4	2921.31	7407.54	10464.1	13265.2	14422.2	11389.8	2921.31	11389.8	0.256486	-1.96305	0.00769528	0.0487368	peroxiredoxin (nPrx)
PF3D7_0301300	156.616	203.895	201.26	235.389	237.563	206.945	450.488	642.499	872.038	721.572	671.649	206.945	671.649	0.308114	-1.69846	0.00770418	0.0487384	alpha/beta hydrolase, putative
PF3D7_1450200	84.0595	111.574	249.387	238.817	241.522	185.072	39.5165	54.5295	50.9783	44.6768	47.4253	185.072	47.4253	3.90239	1.96436	0.00771319	0.0487408	conserved Plasmodium protein, unknown function
PF3D7_0722700	0	3.93789	4.37521	0	0	1.66262	12.9327	18.9668	6.17919	13.4873	12.8915	1.66262	12.8915	0.12897	-2.95489	0.00772407	0.048755	conserved Plasmodium protein, unknown function
PF3D7_1427000	57.5144	48.5673	56.8777	47.9919	36.9542	49.5811	139.385	82.9796	238.671	209.896	167.733	49.5811	167.733	0.295595	-1.75831	0.00775529	0.0488886	conserved Plasmodium protein, unknown function
PF3D7_0708300	34.5086	33.2533	96.2546	116.552	126.7	81.4537	198.301	181.765	249.485	232.656	215.552	81.4537	215.552	0.377885	-1.40398	0.00776257	0.0488886	O-sialoglycoprotein endopeptidase, putative
PF3D7_1028500	1460.87	1168.24	1015.05	1783.7	1540.2	1393.61	489.286	486.024	372.296	410.52	439.531	1393.61	439.531	3.17067	1.66479	0.00777859	0.0489349	conserved Plasmodium protein, unknown function
PF3D7_0425400	37.1631	57.7557	91.8794	127.978	124.061	87.7675	188.242	189.668	317.456	333.811	257.294	87.7675	257.294	0.341117	-1.55166	0.00780218	0.0490104	Plasmodium exported protein (PHISTa), unknown function
PF3D7_0512600	717.603	598.122	411.27	705.024	510.76	588.556	255.779	229.972	145.983	142.46	193.549	588.556	193.549	3.04087	1.60448	0.00780796	0.0490104	Rab GTPase 1b (Rab1b)
PF3D7_1211900	4125.11	4447.19	5591.52	3954.76	4500.5	4523.82	1750.22	1256.55	1245.11	1320.07	1392.99	4523.82	1392.99	3.24756	1.69936	0.00783635	0.0491339	non-SERCA-type Ca2 -transporting P-ATPase (ATP4)
PF3D7_1470800	77.8656	62.1312	91.8794	14.8546	19.7969	53.3056	12.2142	11.8542	15.448	5.9007	11.3543	53.3056	11.3543	4.69476	2.23105	0.00785418	0.049191	conserved Plasmodium protein, unknown function
PF3D7_1326100	23.0058	31.0656	35.0017	59.4185	55.4314	40.7846	156.629	104.317	137.487	117.171	128.901	40.7846	128.901	0.316402	-1.66017	0.00790386	0.0494473	conserved Plasmodium protein, unknown function
PF3D7_1022500	330.929	364.911	275.638	225.105	360.304	311.377	1064.79	834.538	1222.71	1137.15	1064.8	311.377	1064.8	0.292429	-1.77384	0.00795407	0.0496794	citrate synthase, mitochondrial precursor, putative
PF3D7_0415100	62.8234	65.6315	39.3769	220.534	146.497	106.973	33.0501	18.9668	10.0412	5.9007	16.9897	106.973	16.9897	6.29632	2.65451	0.00795856	0.0496794	conserved Plasmodium protein, unknown function
PF3D7_0522900	61.9386	56.8806	218.761	251.386	266.598	171.113	375.047	288.453	504.376	531.906	424.946	171.113	424.946	0.40267	-1.31233	0.00796882	0.0496884	zinc finger protein, putative
PF3D7_1342700	152.192	133.013	61.253	395.362	259.999	200.364	45.2643	40.3044	37.0751	49.7345	43.0946	200.364	43.0946	4.6494	2.21704	0.00800467	0.0498569	transcription activator, putative
PF3D7_1239300	138.919	133.013	131.256	277.667	323.35	200.841	68.2557	63.2226	61.0195	37.0901	57.397	200.841	57.397	3.49916	1.80701	0.00807532	0.0502415	conserved Plasmodium protein, unknown function
PF3D7_1200700	37732.1	27816.8	15002.6	31628.9	25718.8	27579.9	7724.39	9635.91	10124.6	10825.3	9577.54	27579.9	9577.54	2.87964	1.52589	0.00809373	0.0503006	acyl-CoA synthetase (ACS7)
PF3D7_1439900	689.288	864.148	726.285	1458.04	1368.63	1021.28	3532.05	2655.35	3125.13	3405.55	3179.52	1021.28	3179.52	0.321205	-1.63843	0.00810766	0.0503317	triosephosphate isomerase (TIM)
PF3D7_1239200	444.188	354.848	271.263	41.1359	36.9542	229.678	15.0881	34.7724	40.9371	52.2634	35.7653	229.678	35.7653	6.42181	2.68298	0.0081224	0.0503678	transcription factor with AP2 domain(s) (ApiAP2)
PF3D7_0630600	313.232	291.841	210.01	185.112	178.172	235.674	124.297	90.8824	57.1575	42.1479	78.6213	235.674	78.6213	2.99758	1.5838	0.00815126	0.0504913	conserved Plasmodium protein, unknown function
PF3D7_1428900	80.5201	100.635	43.7521	30.8519	36.9542	58.5427	29.4577	23.7085	12.3584	15.1732	20.1745	58.5427	20.1745	2.90182	1.53696	0.00816685	0.0505324	conserved Plasmodium protein, unknown function
PF3D7_0528000	25.6603	36.3161	30.6265	28.5666	81.8272	40.5993	204.049	122.494	118.177	76.7092	130.357	40.5993	130.357	0.311447	-1.68294	0.00823351	0.0508143	conserved Plasmodium protein, unknown function
PF3D7_1472700	131.841	117.262	43.7521	10.284	5.27918	61.6835	2.87393	7.11254	7.72399	3.37183	5.27057	61.6835	5.27057	11.7034	3.54885	0.00824146	0.0508143	DNA-directed RNA polymerase, alpha subunit, putative
PF3D7_0616300	19.4664	25.8151	35.0017	50.2772	17.1573	29.5435	101.306	110.64	88.0535	85.9817	96.4951	29.5435	96.4951	0.306166	-1.70761	0.00824623	0.0508143	conserved Plasmodium protein, unknown function
PF3D7_0916600	26.5451	42.0042	30.6265	62.8465	73.9085	47.1861	131.482	154.105	183.059	157.633	156.57	47.1861	156.57	0.301375	-1.73037	0.00824843	0.0508143	methyltransferase, putative
PF3D7_1217600	22.1209	25.8151	4.37521	14.8546	13.1979	16.0728	72.5666	34.7724	95.7774	90.1965	73.3282	16.0728	73.3282	0.219189	-2.18975	0.00826712	0.0508739	anaphase promoting complex subunit 10, putative
PF3D7_1210500	15.9271	21.4396	17.5008	46.8492	75.2283	35.389	2.15544	5.53198	8.49639	5.05775	5.31039	35.389	5.31039	6.66411	2.73641	0.00829987	0.0510198	conserved Plasmodium protein, unknown function
PF3D7_1403400	36.2783	35.441	13.1256	9.14131	5.27918	19.8531	1.43696	5.53198	3.86199	6.74366	4.39365	19.8531	4.39365	4.51859	2.17587	0.00837587	0.051431	conserved Plasmodium protein, unknown function
PF3D7_0319000	350.395	379.35	91.8794	86.8425	76.5481	197.003	23.7099	31.6113	54.0679	51.4204	40.2024	197.003	40.2024	4.90028	2.29287	0.00855393	0.052411	P-type ATPase, putative (ATPase7)
PF3D7_1338200	2099.72	2011.39	2340.74	2953.79	2664.66	2414.06	8189.97	6403.66	7027.28	7517.5	7284.6	2414.06	7284.6	0.331392	-1.59339	0.00855406	0.052411	60S ribosomal protein L6-2, putative
PF3D7_1417900	11.5029	14.0014	4.37521	1.14266	6.59897	7.52422	0	4.74169	0	0	1.18542	7.52422	1.18542	6.34729	2.66614	0.00856584	0.0524263	conserved Plasmodium protein, unknown function
PF3D7_1252500	28.3148	36.7536	30.6265	25.1386	34.3146	31.0296	84.0623	189.668	81.1019	91.0394	111.468	31.0296	111.468	0.278373	-1.84491	0.00858234	0.0524704	Plasmodium exported protein, unknown function
PF3D7_0800300	42.4722	39.8164	166.258	67.4172	56.7512	74.543	7.18481	7.90282	6.17919	16.0162	9.32076	74.543	9.32076	7.99753	2.99955	0.00865346	0.0528479	erythrocyte membrane protein 1, PfEMP1 (VAR)
PF3D7_0214200	38.048	50.755	30.6265	26.2813	31.6751	35.4772	98.4319	107.478	176.107	165.22	136.809	35.4772	136.809	0.259318	-1.9472	0.00867588	0.0529276	mitochondrial ribosomal protein L13 precursor, putative
PF3D7_1437200	576.914	595.934	590.654	383.935	403.857	510.259	183.213	154.895	166.838	171.963	169.227	510.259	169.227	3.01522	1.59227	0.00871967	0.0531373	ribonucleoside-diphosphate reductase, large subunit, putative
PF3D7_0111400	31.8541	36.7536	30.6265	5.71332	3.95938	21.7814	1.43696	5.53198	6.17919	5.9007	4.76221	21.7814	4.76221	4.5738	2.19339	0.00876781	0.053373	conserved Plasmodium protein, unknown function (GEXP19)
PF3D7_1144900	324.735	262.088	249.387	446.782	464.568	349.512	114.957	118.542	98.867	96.9401	107.327	349.512	107.327	3.25653	1.70333	0.00885858	0.0538674	Rab GTPase 6 (RAB6)
PF3D7_1232800	2.65451	9.62595	8.75042	5.71332	0	5.34884	0.718481	0.790282	0	0	0.377191	5.34884	0.377191	14.1807	3.82586	0.00891858	0.0541739	conserved Plasmodium protein, unknown function
PF3D7_1127900	352.165	399.915	214.385	83.4145	96.345	229.245	84.0623	97.995	47.1163	54.7923	70.9915	229.245	70.9915	3.22919	1.69117	0.00896832	0.0544174	conserved Plasmodium protein, unknown function
PF3D7_0902100	88.4837	67.8192	13.1256	6.85598	5.27918	36.3127	140.104	126.445	233.264	166.906	166.68	36.3127	166.68	0.217859	-2.19853	0.00899934	0.054547	serine/threonine protein kinase, FIKK family (FIKK9.2)
PF3D7_1206400	7.96353	11.8137	0	0	2.63959	4.48336	0	0	0	0	0	4.48336	0	#DIV/0!	#DIV/0!	0.00904704	0.0547773	rhodanese like protein, putative
PF3D7_0629400	75.2111	65.194	65.6282	11.4266	10.5584	45.6036	15.0881	7.11254	10.8136	5.05775	9.51799	45.6036	9.51799	4.79131	2.26042	0.00907764	0.0548586	RNA binding protein, putative
PF3D7_0104500	114.144	88.3838	113.755	172.542	200.609	137.887	513.714	386.448	339.855	358.257	399.569	137.887	399.569	0.345089	-1.53496	0.00907991	0.0548586	conserved protein, unknown function
PF3D7_1479500	1.76967	0	0	0	1.31979	0.617894	2.15544	7.11254	10.8136	9.27254	7.33853	0.617894	7.33853	0.0841986	-3.57006	0.00912371	0.0550643	stevor
PF3D7_1476000	7.96353	44.1919	30.6265	18.2826	48.8324	29.9794	148.726	98.7853	89.5983	94.4113	107.88	29.9794	107.88	0.277895	-1.84739	0.00914809	0.0551524	conserved Plasmodium protein, unknown function
PF3D7_1418600	11.5029	25.3775	0	7.99865	0	8.97581	0	0.790282	0	0	0.197571	8.97581	0.197571	45.4309	5.5056	0.00917824	0.0552752	5S ribosomal RNA
PF3D7_0925700	814.935	1052.29	2279.49	2584.71	3163.55	1978.99	594.903	566.632	478.115	512.518	538.042	1978.99	538.042	3.67814	1.87898	0.00919315	0.0552974	histone deacetylase (HDAC1)
PF3D7_1207200	61.0537	45.5045	4.37521	4.57066	3.95938	23.8927	0.718481	0.790282	1.5448	0	0.76339	23.8927	0.76339	31.2981	4.96801	0.00920153	0.0552974	conserved Plasmodium protein, unknown function
PF3D7_0921900	681.324	654.565	1098.18	1365.48	1372.59	1034.43	2476.61	2575.53	3037.07	3381.1	2867.58	1034.43	2867.58	0.360732	-1.471	0.009217	0.0553238	conserved Plasmodium protein, unknown function
PF3D7_1430300	4486.12	3781.69	2900.76	3763.94	3176.74	3621.85	1339.25	1329.25	1055.87	1245.89	1242.57	3621.85	1242.57	2.91482	1.5434	0.00922553	0.0553238	acid phosphatase, putative
PF3D7_0921000.1	23.8906	29.7529	30.6265	46.8492	29.0355	32.0309	143.696	109.059	64.1091	104.527	105.348	32.0309	105.348	0.30405	-1.71762	0.0092824	0.0556057	ubiquitin conjugating enzyme, putative
PF3D7_0307500	21.2361	29.7529	8.75042	4.57066	2.63959	13.3899	2.15544	3.16113	0.772399	1.68592	1.94372	13.3899	1.94372	6.88881	2.78426	0.0093322	0.0557805	conserved Plasmodium protein, unknown function
PF3D7_1002900	71.6718	104.135	13.1256	113.124	112.183	82.8478	311.821	293.195	311.277	309.366	306.414	82.8478	306.414	0.270378	-1.88695	0.00934065	0.0557805	conserved Plasmodium protein, unknown function
PF3D7_1116400	436.225	395.102	682.533	564.476	681.014	551.87	219.137	139.09	137.487	137.402	158.279	551.87	158.279	3.48669	1.80186	0.00934124	0.0557805	ER membrane protein Sec12 (SEC12)
PF3D7_1009700	112.374	129.95	52.5025	49.1346	32.9949	75.3913	230.633	257.632	370.751	369.216	307.058	75.3913	307.058	0.245528	-2.02604	0.00935399	0.0557976	tubulin-tyrosine ligase, putative
PF3D7_0508200	16.8119	17.9393	56.8777	22.8533	11.8781	25.2721	87.6547	53.7392	65.6539	65.7507	68.1996	25.2721	68.1996	0.37056	-1.43222	0.00941179	0.0560277	longevity-assurance (LAG1) domain protein, putative
PF3D7_1024200	14.1574	8.31332	17.5008	1.14266	1.31979	8.4868	0	0.790282	0.772399	0.842958	0.60141	8.4868	0.60141	14.1115	3.8188	0.00941811	0.0560277	RNA binding protein, putative
PF3D7_0425500	2.65451	3.0628	0	1.14266	0	1.372	9.34026	6.32226	32.4407	42.1479	22.5628	1.372	22.5628	0.0608079	-4.0396	0.00942963	0.0560277	stevor
PF3D7_1479900	0.884837	0.875087	0	2.28533	1.31979	1.07301	5.02937	3.95141	27.8064	20.231	14.2545	1.07301	14.2545	0.075275	-3.73169	0.0094399	0.0560277	stevor
PF3D7_0210500	55.7447	56.8806	52.5025	37.7079	44.873	49.5418	20.836	18.9668	10.8136	6.74366	14.34	49.5418	14.34	3.4548	1.7886	0.0094433	0.0560277	conserved Plasmodium protein, unknown function
PF3D7_0210000	22.1209	46.3796	48.1273	62.8465	98.9846	55.6918	196.864	146.202	164.521	167.749	168.834	55.6918	168.834	0.329861	-1.60007	0.00945847	0.0560277	secretory complex protein 61 gamma subunit (Sec61-gamma)
PF3D7_1320500	70.7869	48.1298	74.3786	53.7052	38.274	57.0549	28.0208	15.0154	6.17919	11.8014	15.2542	57.0549	15.2542	3.74028	1.90315	0.00947047	0.0560277	SNARE protein, putative (SNAP23)
PF3D7_0300400	0	0.875087	0	0	0	0.175017	4.31089	3.16113	13.9032	4.21479	6.3975	0.175017	6.3975	0.0273572	-5.19194	0.00947198	0.0560277	stevor
PF3D7_0703800	61.9386	56.8806	26.2513	85.6998	59.3907	58.0322	228.477	110.64	237.899	221.698	199.678	58.0322	199.678	0.290628	-1.78275	0.00955623	0.0564223	conserved Plasmodium protein, unknown function
PF3D7_0906200	60.1689	51.6301	21.8761	55.9905	48.8324	47.6996	12.2142	22.1279	13.1308	11.8014	14.8186	47.6996	14.8186	3.21891	1.68657	0.00956169	0.0564223	conserved Plasmodium protein, unknown function
PF3D7_1252600	2228.02	2015.76	726.285	2000.8	2057.56	1805.69	479.946	697.819	756.951	703.87	659.646	1805.69	659.646	2.73735	1.45278	0.00956869	0.0564223	lysophospholipase, putative
PF3D7_1136600	1432.55	1260.56	1251.31	1562.02	1385.78	1378.45	3379.74	3585.51	4960.34	5247.41	4293.25	1378.45	4293.25	0.321073	-1.63903	0.0096689	0.0569537	conserved Plasmodium protein, unknown function
PF3D7_1028100	8.84837	7.00069	13.1256	6.85598	15.8375	10.3336	41.6719	20.5473	44.7991	32.8754	34.9734	10.3336	34.9734	0.295471	-1.75891	0.00975501	0.057348	protoporphyrinogen oxidase
PF3D7_1446200	945.006	1118.36	11204.9	4404.97	5812.37	4697.13	9819.48	5501.15	9464.2	10145.8	8732.67	4697.13	8732.67	0.53788	-0.894645	0.00975617	0.057348	M17 leucyl aminopeptidase (LAP)
PF3D7_0215400	440.649	500.987	463.772	650.176	649.339	540.985	1705.67	1530.78	1575.69	1850.29	1665.61	540.985	1665.61	0.324797	-1.62239	0.00977576	0.0574033	conserved Plasmodium protein, unknown function
PF3D7_1141400	65.4779	40.6915	39.3769	9.14131	2.63959	31.4655	3.59241	1.58056	5.40679	7.58662	4.5416	31.4655	4.5416	6.92828	2.7925	0.00979238	0.0574412	phosphatidylinositol N-acetylglucosaminyltransferase subunit H, putative (PIGH)
PF3D7_1476400	857.407	718.884	498.774	797.579	856.546	745.838	232.069	340.612	216.272	226.756	253.927	745.838	253.927	2.93721	1.55445	0.00991521	0.0581013	serine/threonine protein kinase, FIKK family, pseudogene (FIKK14)
PF3D7_1309500	108.835	97.1346	161.883	318.803	401.217	217.575	647.352	488.394	607.105	563.939	576.698	217.575	576.698	0.377277	-1.4063	0.00993714	0.0581694	small nucleolar ribonucleoprotein, putative
PF3D7_1367200	2.65451	3.0628	0	4.57066	1.31979	2.32155	16.5251	13.4348	13.9032	18.5451	15.602	2.32155	15.602	0.148798	-2.74857	0.0099584	0.0582216	conserved Plasmodium protein, unknown function
PF3D7_1412900.2	7.96353	19.6895	13.1256	15.9973	14.5177	14.2587	44.5458	54.5295	64.1091	61.5359	56.1801	14.2587	56.1801	0.253804	-1.97821	0.00996669	0.0582216	non-canonical ubiquitin conjugating enzyme, putative
PF3D7_1431000	47.7812	33.6908	30.6265	1.14266	6.59897	23.968	1.43696	5.53198	3.86199	3.37183	3.55069	23.968	3.55069	6.75024	2.75494	0.0100112	0.0584208	mitochondrial ribosomal protein L17-2 precursor, putative
PF3D7_1023100	38.048	36.7536	21.8761	31.9946	26.3959	31.0136	11.4957	9.48339	6.95159	7.58662	8.87932	31.0136	8.87932	3.49279	1.80438	0.0101222	0.059008	dynein heavy chain, putative
PF3D7_0713400	928.194	751.699	564.402	855.855	902.739	800.578	293.14	246.568	285.788	255.416	270.228	800.578	270.228	2.9626	1.56686	0.0101905	0.0592578	serpentine receptor, putative (SR25)
PF3D7_0524200	1.76967	6.12561	0	2.28533	1.31979	2.30008	10.7772	13.4348	30.1236	18.5451	18.2202	2.30008	18.2202	0.126238	-2.98578	0.0101953	0.0592578	conserved Plasmodium membrane protein, unknown function
PF3D7_1004000	836.171	1344.13	2091.35	1796.27	2753.09	1764.2	5326.1	4040.71	4620.49	5200.21	4796.88	1764.2	4796.88	0.367781	-1.44308	0.0101966	0.0592578	60S ribosomal protein L13, putative
PF3D7_0908000	138.035	189.456	65.6282	43.4212	34.3146	94.171	30.1762	25.289	19.31	28.6606	25.8589	94.171	25.8589	3.64172	1.86462	0.0102125	0.0592894	P1 nuclease, putative
PF3D7_0508600	392.868	324.657	612.53	1134.67	1088.83	710.71	214.826	175.443	176.879	204.839	192.997	710.71	192.997	3.6825	1.88069	0.0102835	0.0596401	conserved Plasmodium protein, unknown function
PF3D7_1453200	77.8656	66.5066	13.1256	13.712	13.1979	36.8816	2.87393	3.95141	6.95159	7.58662	5.34089	36.8816	5.34089	6.90551	2.78775	0.0103066	0.0597125	conserved Plasmodium protein, unknown function
PF3D7_0630300	87.5988	78.7578	30.6265	14.8546	9.23856	44.2153	5.02937	8.6931	10.0412	6.74366	7.62683	44.2153	7.62683	5.79733	2.53539	0.0103324	0.0597483	DNA polymerase epsilon, catalytic subunit a, putative
PF3D7_0926300	74.3263	53.3803	56.8777	34.2799	21.1167	47.9962	103.461	79.0282	248.712	268.061	174.816	47.9962	174.816	0.274553	-1.86484	0.0103449	0.0597483	protein kinase, putative
PF3D7_0300500	0	0	0	0	0	0	4.31089	0.790282	3.86199	7.58662	4.13745	0	4.13745	0	#DIV/0!	0.0103542	0.0597483	rifin (RIF)
PF3D7_1009600	58.3992	41.5666	113.755	17.14	31.6751	52.5073	9.34026	6.32226	7.72399	7.58662	7.74328	52.5073	7.74328	6.78101	2.7615	0.0103551	0.0597483	protein phosphatase, putative
PF3D7_0731200	965.357	1089.48	385.019	645.605	776.039	772.301	290.266	349.305	263.388	291.663	298.656	772.301	298.656	2.58592	1.37068	0.0104449	0.0602049	Plasmodium exported protein, unknown function
PF3D7_1110000	13.2726	14.4389	21.8761	47.9919	43.5532	28.2265	66.8188	50.5781	101.957	114.642	83.4989	28.2265	83.4989	0.338047	-1.56471	0.0104737	0.0603092	conserved Plasmodium protein, unknown function
PF3D7_1225500	164.58	207.833	153.132	300.521	347.106	234.634	659.566	646.451	848.094	724.101	719.553	234.634	719.553	0.326084	-1.61669	0.0105717	0.0608114	small subunit rRNA processing factor, putative
PF3D7_1018800	56.6296	44.1919	70.0034	99.4118	63.3501	66.7173	233.506	110.64	221.678	198.938	191.191	66.7173	191.191	0.348957	-1.51888	0.0105909	0.0608601	conserved protein, unknown function
PF3D7_0409700	25.6603	26.2526	17.5008	11.4266	5.27918	17.2239	7.18481	6.32226	3.86199	0	4.34227	17.2239	4.34227	3.96657	1.98789	0.0106679	0.0612403	peptide chain release factor 2, putative
PF3D7_0715600	57.5144	63.8813	35.0017	7.99865	7.91877	34.463	5.02937	8.6931	8.49639	7.58662	7.45137	34.463	7.45137	4.62505	2.20947	0.0107936	0.0618924	GTP-binding translation elongation factor tu family protein, putative
PF3D7_1203600	14.1574	15.7516	4.37521	5.71332	21.1167	12.2228	38.0795	50.5781	67.9711	45.5197	50.5371	12.2228	50.5371	0.241859	-2.04776	0.0108057	0.0618924	cytochrome c1 heme lyase, putative
PF3D7_0710900	44.2418	50.755	43.7521	55.9905	50.1522	48.9783	153.755	151.734	174.562	161.005	160.264	48.9783	160.264	0.30561	-1.71024	0.0108144	0.0618924	mitochondrial ribosomal protein L1 precursor, putative
PF3D7_0920200	93.7927	80.0704	30.6265	34.2799	34.3146	54.6168	25.8653	26.8696	11.586	12.6444	19.2413	54.6168	19.2413	2.83852	1.50514	0.0108302	0.0619197	CS-domain containing protein, conserved in Apicomplexa
PF3D7_0919500	7.96353	11.8137	17.5008	2.28533	0	7.91267	1.43696	0.790282	0	0	0.556811	7.91267	0.556811	14.2107	3.82891	0.0108934	0.0622179	sugar transporter, putative
PF3D7_0502600	47.7812	46.3796	17.5008	30.8519	27.7157	34.0458	16.5251	14.2251	7.72399	4.21479	10.6722	34.0458	10.6722	3.19013	1.67362	0.0109075	0.0622356	conserved Plasmodium protein, unknown function
PF3D7_0218700	713.178	562.681	533.776	1266.07	971.369	809.415	1579.22	2102.94	2911.17	2957.1	2387.61	809.415	2387.61	0.339007	-1.56061	0.0109272	0.062285	pre-mRNA-processing protein 45, putative (PRP45)
PF3D7_0704800	327.39	294.029	52.5025	14.8546	27.7157	143.298	4.31089	12.6445	10.8136	10.1155	9.47112	143.298	9.47112	15.13	3.91934	0.0109628	0.0623688	conserved Plasmodium protein, unknown function
PF3D7_0402800	2.65451	4.37543	4.37521	3.42799	1.31979	3.23059	17.2436	5.53198	25.4892	20.231	17.1239	3.23059	17.1239	0.188659	-2.40614	0.010974	0.0623688	erythrocyte membrane protein 1 (PfEMP1), pseudogene
PF3D7_1222600	153.077	121.637	65.6282	87.9851	85.7866	102.823	293.859	565.052	281.153	295.035	358.775	102.823	358.775	0.286594	-1.80292	0.0109751	0.0623688	transcription factor with AP2 domain(s) (ApiAP2)
PF3D7_1241400	59.2841	61.6936	26.2513	12.5693	3.95938	32.7515	4.31089	6.32226	8.49639	5.9007	6.25756	32.7515	6.25756	5.23391	2.38789	0.0110272	0.0626023	RNA binding protein, putative
PF3D7_0521600	7.96353	15.7516	4.37521	12.5693	7.91877	9.71567	36.6425	49.7878	50.2059	38.7761	43.8531	9.71567	43.8531	0.221551	-2.17429	0.0110719	0.0627928	conserved Plasmodium protein, unknown function
PF3D7_1425900	422.952	496.612	791.913	1020.4	1001.72	746.72	207.641	247.358	217.816	216.64	222.364	746.72	222.364	3.3581	1.74764	0.0110978	0.062865	conserved Plasmodium protein, unknown function
PF3D7_1408900	55.7447	49.0049	52.5025	92.5558	121.421	74.2458	222.729	207.844	202.368	232.656	216.4	74.2458	216.4	0.343096	-1.54332	0.0111069	0.062865	tRNA-dihydrouridine synthase, putative
PF3D7_1218600	1309.56	1193.18	1500.7	1526.6	1562.64	1418.53	473.479	433.075	442.584	468.685	454.456	1418.53	454.456	3.12139	1.64219	0.0111418	0.0629596	arginine--tRNA ligase, putative
PF3D7_0314000	60.1689	57.3182	30.6265	3.42799	9.23856	32.156	3.59241	9.48339	4.63439	5.05775	5.69198	32.156	5.69198	5.64935	2.49809	0.011146	0.0629596	co-chaperone p23 (P23)
PF3D7_1300600	37.1631	46.3796	17.5008	3.42799	10.5584	23.006	2.15544	5.53198	3.0896	9.27254	5.01239	23.006	5.01239	4.58983	2.19844	0.0111877	0.0631324	rifin (RIF)
PF3D7_1337000	14.1574	24.0649	48.1273	9.14131	27.7157	24.6413	95.558	75.0768	62.5643	50.5775	70.9441	24.6413	70.9441	0.347334	-1.5256	0.0112075	0.0631806	endopeptidase, putative
PF3D7_1427300	122.992	105.885	56.8777	37.7079	31.6751	71.0277	12.9327	36.353	27.034	28.6606	26.245	71.0277	26.245	2.70633	1.43634	0.0112403	0.0633024	conserved Plasmodium protein, unknown function
PF3D7_0620300	98.2169	92.7592	26.2513	6.85598	14.5177	47.7202	3.59241	11.8542	2.3172	5.9007	5.91613	47.7202	5.91613	8.06611	3.01187	0.0112585	0.0633418	conserved Plasmodium protein, unknown function
PF3D7_0913700	122.992	128.638	231.886	150.832	147.817	156.433	54.6046	38.7238	45.5715	41.3049	45.0512	156.433	45.0512	3.47234	1.79591	0.0113456	0.0637679	conserved Plasmodium protein, unknown function
PF3D7_0422600	64.5931	38.9414	26.2513	123.408	120.101	74.6589	12.2142	29.2404	20.8548	13.4873	18.9492	74.6589	18.9492	3.93996	1.97818	0.0114047	0.0640185	conserved Plasmodium protein, unknown function
PF3D7_0829900	138.919	141.764	415.645	180.541	241.522	223.678	299.607	558.729	667.353	667.623	548.328	223.678	548.328	0.407928	-1.29361	0.0114128	0.0640185	unspecified product
PF3D7_0511300	75.2111	77.0076	56.8777	66.2745	83.147	71.7036	26.5838	32.4016	18.5376	13.4873	22.7526	71.7036	22.7526	3.15145	1.65602	0.0114421	0.0641025	MORN repeat protein, putative
PF3D7_0408400	19.4664	16.6266	13.1256	1.14266	2.63959	10.6002	0.718481	3.16113	0.772399	3.37183	2.00596	10.6002	2.00596	5.28435	2.40173	0.0114505	0.0641025	conserved Plasmodium protein, unknown function
PF3D7_0716300	357.474	322.907	310.64	119.98	102.944	242.789	100.587	77.4477	78.7847	89.3535	86.5433	242.789	86.5433	2.8054	1.48821	0.0115281	0.0644728	conserved Plasmodium protein, unknown function
PF3D7_0321600	63.7082	49.0049	131.256	45.7066	47.5126	67.4377	211.952	127.235	177.652	180.393	174.308	67.4377	174.308	0.386888	-1.37001	0.0115879	0.064743	ATP-dependent RNA helicase, putative
PF3D7_0323900	12.3877	14.4389	13.1256	22.8533	46.1928	21.7997	40.235	56.9003	86.5087	91.8824	68.8816	21.7997	68.8816	0.31648	-1.65981	0.0116019	0.0647571	erythrocyte membrane protein 1 (PfEMP1), exon2, pseudogene (VAR)
PF3D7_0321800	2953.59	2532.94	2436.99	2757.25	2734.61	2683.08	1054.01	929.372	839.597	814.297	909.32	2683.08	909.32	2.95064	1.56103	0.0116351	0.0648413	conserved Plasmodium protein, unknown function
PF3D7_1226900	99.9866	94.9469	188.134	19.4253	27.7157	86.0417	6.46633	22.1279	10.8136	5.9007	11.3271	86.0417	11.3271	7.59607	2.92525	0.01164	0.0648413	conserved Plasmodium protein, unknown function
PF3D7_1456700	697.251	710.57	783.163	1136.95	1187.81	903.15	307.51	254.471	312.821	281.548	289.088	903.15	289.088	3.12414	1.64346	0.011671	0.06495	conserved Plasmodium protein, unknown function
PF3D7_1134600	40.7025	37.6287	52.5025	51.4199	46.1928	45.6893	119.986	115.381	175.335	134.873	136.394	45.6893	136.394	0.334981	-1.57785	0.0116895	0.0649892	zinc finger protein, putative
PF3D7_0311900	20.3512	19.6895	17.5008	4.57066	6.59897	13.7422	1.43696	0	8.49639	2.52887	3.11556	13.7422	3.11556	4.41085	2.14106	0.0117047	0.0650097	conserved Plasmodium protein, unknown function
PF3D7_1302800	1305.13	1169.55	927.545	1859.11	1117.87	1275.84	4431.59	3397.42	3754.63	4005.74	3897.35	1275.84	3897.35	0.327362	-1.61104	0.0117442	0.0651648	40S ribosomal protein S7, putative
PF3D7_1210000	58.3992	37.1912	61.253	6.85598	7.91877	34.3236	5.74785	11.064	3.0896	0.842958	5.18609	34.3236	5.18609	6.6184	2.72648	0.0117851	0.0653019	mitochondrial ribosomal protein L1-2 precursor, putative
PF3D7_0313800	46.8963	28.4403	35.0017	9.14131	2.63959	24.4239	1.43696	7.11254	3.86199	5.9007	4.57805	24.4239	4.57805	5.33499	2.41549	0.0117921	0.0653019	conserved Plasmodium protein, unknown function
PF3D7_0822300	123.877	128.2	100.63	230.818	176.852	152.076	56.0415	47.4169	34.7579	58.1641	49.0951	152.076	49.0951	3.09757	1.63114	0.0118222	0.0654013	small nuclear ribonucleoprotein G, putative (SNRPG)
PF3D7_1344800	123.877	141.326	341.266	271.954	250.761	225.837	779.552	498.668	444.129	518.419	560.192	225.837	560.192	0.403142	-1.31064	0.0118332	0.0654013	aspartate carbamoyltransferase (atcasE)
PF3D7_0729600	33.6238	18.3768	30.6265	13.712	5.27918	20.3236	1.43696	4.74169	7.72399	5.05775	4.7401	20.3236	4.7401	4.2876	2.10017	0.0118859	0.0656281	conserved Plasmodium protein, unknown function
PF3D7_1416400	89.3685	78.7578	65.6282	93.6985	102.944	86.0794	233.506	266.325	288.877	286.606	268.829	86.0794	268.829	0.320202	-1.64295	0.0119275	0.0657937	conserved Plasmodium protein, unknown function
PF3D7_0929100	24.7754	22.7523	13.1256	22.8533	14.5177	19.6049	48.1383	43.4655	116.632	83.4528	72.9222	19.6049	72.9222	0.268846	-1.89515	0.0120065	0.0661648	conserved Plasmodium protein, unknown function
PF3D7_0903200	28.3148	54.6929	70.0034	19.4253	18.4771	38.1827	207.641	98.7853	95.005	82.6099	121.01	38.1827	121.01	0.315533	-1.66414	0.0120369	0.0662677	Rab GTPase 7 (Rab7)
PF3D7_1433300	77.8656	81.3831	30.6265	44.5639	55.4314	57.9741	22.2729	22.1279	16.9928	21.0739	20.6169	57.9741	20.6169	2.81197	1.49158	0.0121304	0.0667171	chromatin assembly factor 1 P55 subunit, putative
PF3D7_1004200	400.831	346.534	433.146	121.122	145.177	289.362	79.7514	90.8824	118.177	109.585	99.5988	289.362	99.5988	2.90528	1.53868	0.0122473	0.0672945	conserved Plasmodium membrane protein, unknown function
PF3D7_1037200	3.53935	6.12561	0	3.42799	5.27918	3.67442	17.2436	4.74169	29.3512	33.7183	21.2637	3.67442	21.2637	0.172803	-2.5328	0.012332	0.0676941	conserved Plasmodium protein, unknown function
PF3D7_0601900	72.5566	126.45	100.63	73.1305	62.0303	86.9595	407.379	305.049	213.182	230.97	289.145	86.9595	289.145	0.300747	-1.73338	0.0123502	0.0677279	conserved Plasmodium protein, unknown function
PF3D7_1229300	645.046	488.298	2283.86	1451.18	1264.36	1226.55	298.17	188.877	279.608	225.07	247.931	1226.55	247.931	4.94714	2.30659	0.0123823	0.0678382	conserved Plasmodium protein, unknown function
PF3D7_0403600	142.459	111.574	52.5025	13.712	13.1979	66.6889	4.31089	9.48339	12.3584	14.3303	10.1207	66.6889	10.1207	6.58934	2.72013	0.0124136	0.0679434	conserved Plasmodium protein, unknown function
PF3D7_1240600	1199.84	1020.79	17973.4	2025.94	2262.13	4896.41	3.59241	16.5959	19.31	10.9585	12.6142	4896.41	12.6142	388.167	8.60053	0.0124373	0.0679632	erythrocyte membrane protein 1, PfEMP1 (VAR)
PF3D7_0900100	36.2783	40.254	52.5025	76.5585	52.7918	51.677	7.18481	19.7571	16.9928	14.3303	14.5662	51.677	14.5662	3.54773	1.8269	0.0124428	0.0679632	erythrocyte membrane protein 1, PfEMP1 (VAR)
PF3D7_1150400	92.023	98.0097	1308.19	403.36	374.822	455.281	7.18481	12.6445	10.8136	10.9585	10.4003	455.281	10.4003	43.7755	5.45205	0.0124533	0.0679632	erythrocyte membrane protein 1, PfEMP1 (VAR)
PF3D7_1023000	313.232	258.151	48.1273	77.7012	64.6699	152.376	22.2729	45.8364	26.2616	29.5035	30.9686	152.376	30.9686	4.92035	2.29876	0.0124977	0.0681399	conserved Plasmodium membrane protein, unknown function
PF3D7_1029500	0.884837	3.0628	0	0	3.95938	1.5814	17.962	11.064	13.9032	5.9007	12.2075	1.5814	12.2075	0.129544	-2.94849	0.0126002	0.068632	conserved Plasmodium protein, unknown function
PF3D7_0903100	58.3992	144.827	39.3769	137.12	124.061	100.757	53.8861	42.6752	33.9855	16.0162	36.6408	100.757	36.6408	2.74985	1.45935	0.0126327	0.0687431	retrieval receptor for endoplasmic reticulum membrane proteins, putative
PF3D7_1300500	0.884837	7.43824	4.37521	11.4266	17.1573	8.25645	51.7307	27.6599	16.9928	24.4458	30.2073	8.25645	30.2073	0.273327	-1.8713	0.0127533	0.0693323	rifin (RIF)
PF3D7_0108800	102.641	92.7592	135.632	255.957	176.852	152.768	67.5372	48.2072	28.5788	34.5613	44.7211	152.768	44.7211	3.41602	1.77232	0.0127805	0.0694134	conserved Plasmodium protein, unknown function
PF3D7_0527200	210.591	268.214	472.523	357.654	407.816	343.36	1094.97	971.257	739.186	782.265	896.918	343.36	896.918	0.382822	-1.38526	0.0128738	0.0698275	ubiquitin carboxyl-terminal hydrolase, putative
PF3D7_1148100	6.19386	7.00069	17.5008	4.57066	3.95938	7.84509	1.43696	0	1.5448	0	0.74544	7.84509	0.74544	10.5241	3.39563	0.0128815	0.0698275	unspecified product
PF3D7_0716000	848.558	606.873	669.407	1238.65	956.851	864.067	2044.08	2111.63	2785.27	2867.74	2452.18	864.067	2452.18	0.352367	-1.50485	0.0129582	0.0701002	RNA binding protein, putative
PF3D7_0921700	52.2054	35.8786	56.8777	51.4199	38.274	46.9311	127.171	86.1408	168.383	165.22	136.729	46.9311	136.729	0.343243	-1.5427	0.0129672	0.0701002	conserved Plasmodium protein, unknown function
PF3D7_0404400	56.6296	89.2588	210.01	190.825	236.243	156.593	383.669	336.66	407.054	407.992	383.844	156.593	383.844	0.407961	-1.2935	0.0129691	0.0701002	6-cysteine protein (P36)
PF3D7_0303700	85.8292	64.3189	48.1273	10.284	11.8781	44.0875	7.90329	5.53198	13.1308	12.6444	9.8026	44.0875	9.8026	4.49753	2.16913	0.0130123	0.0702662	dihydrolipoamide acyltransferase, putative
PF3D7_1104700.2	0.884837	6.56315	0	4.57066	7.91877	3.98748	33.7686	17.3862	13.1308	20.231	21.1291	3.98748	21.1291	0.188719	-2.40568	0.0130532	0.0704201	RNA polymerase subunit, putative
PF3D7_0532200	17.6967	25.8151	144.382	133.692	141.218	92.5607	173.154	117.752	216.272	298.407	201.396	92.5607	201.396	0.459595	-1.12156	0.0131155	0.0706886	Plasmodium exported protein (PHISTc), unknown function
PF3D7_0526600	233.597	253.775	533.776	173.685	172.893	273.545	68.2557	47.4169	78.0123	119.7	78.3462	273.545	78.3462	3.49149	1.80384	0.0131831	0.0709847	conserved Plasmodium protein, unknown function
PF3D7_0411300	21.2361	27.1277	26.2513	5.71332	0	16.0657	2.87393	1.58056	2.3172	5.9007	3.1681	16.0657	3.1681	5.07108	2.34229	0.0133316	0.071716	conserved Plasmodium protein, unknown function
PF3D7_1245200	7.96353	7.87578	21.8761	10.284	3.95938	10.3917	0.718481	0.790282	3.0896	0.842958	1.36033	10.3917	1.36033	7.63914	2.93341	0.0133763	0.0718883	conserved Plasmodium membrane protein, unknown function
PF3D7_1006100	15.9271	19.2519	26.2513	23.9959	36.9542	24.4761	65.3818	27.6599	114.315	85.1387	73.1239	24.4761	73.1239	0.334721	-1.57897	0.0134513	0.072138	CCR4-NOT transcription complex subunit 5, putative (NOT5)
PF3D7_1415000	46.8963	42.0042	13.1256	3.42799	6.59897	22.4106	0	9.48339	0.772399	1.68592	2.98543	22.4106	2.98543	7.50668	2.90817	0.013454	0.072138	uracil-DNA glycosylase, putative
PF3D7_0115600	76.9808	77.8827	52.5025	85.6998	105.584	79.7299	321.88	313.742	166.066	182.922	246.152	79.7299	246.152	0.323905	-1.62636	0.0134611	0.072138	rifin (RIF)
PF3D7_0115200	0	1.75017	0	1.14266	1.31979	0.842526	8.62178	6.32226	10.0412	10.9585	8.98592	0.842526	8.98592	0.0937607	-3.41487	0.0134773	0.0721558	rifin (RIF)
PF3D7_1456800	8328.97	11296.5	10719.3	12373.9	12948.5	11133.4	3652.76	3418.76	4062.05	4366.52	3875.02	11133.4	3875.02	2.87313	1.52262	0.0135015	0.0722169	V-type H( )-translocating pyrophosphatase, putative (VP1)
PF3D7_1107600	12.3877	18.3768	35.0017	43.4212	35.6344	28.9644	84.0623	62.4323	98.0946	73.3373	79.4816	28.9644	79.4816	0.364416	-1.45634	0.0135199	0.072247	conserved Plasmodium protein, unknown function
PF3D7_1140900	43.357	36.3161	13.1256	4.57066	3.95938	20.2658	4.31089	1.58056	4.63439	0	2.63146	20.2658	2.63146	7.70133	2.94511	0.0135627	0.072407	conserved Plasmodium protein, unknown function
PF3D7_0307600	49.5509	37.1912	21.8761	7.99865	5.27918	24.3792	2.15544	4.74169	3.0896	10.9585	5.2363	24.3792	5.2363	4.65581	2.21903	0.0136209	0.0726492	conserved Plasmodium protein, unknown function
PF3D7_0619400	1244.08	1390.08	1780.71	1304.92	1523.04	1448.57	747.221	443.348	330.587	382.703	475.965	1448.57	475.965	3.04343	1.6057	0.0136623	0.0728011	cell division cycle protein 48 homologue, putative
PF3D7_0310600.1	76.9808	79.6329	135.632	214.821	258.68	153.149	397.32	419.64	366.889	381.86	391.427	153.149	391.427	0.391258	-1.35381	0.0136901	0.0728802	SAC3/GNAP family-related protein, putative
PF3D7_0415700	30.0844	42.4417	0	7.99865	1.31979	16.3689	0	2.37085	0.772399	0	0.785811	16.3689	0.785811	20.8306	4.38063	0.0137031	0.072881	conserved Plasmodium protein, unknown function
PF3D7_1123100	1535.19	1477.58	1680.08	1783.7	1467.61	1588.83	4619.84	3632.93	4893.15	5112.54	4564.61	1588.83	4564.61	0.348076	-1.52252	0.0137877	0.0732568	calcium-dependent protein kinase 7 (CDPK7)
PF3D7_1338500	5.30902	8.75087	0	3.42799	0	3.49758	0	0	0	0.842958	0.210739	3.49758	0.210739	16.5967	4.05282	0.0137997	0.0732568	conserved Plasmodium protein, unknown function
PF3D7_1206000	84.0595	95.3844	30.6265	34.2799	23.7563	53.6213	196.864	236.294	193.1	216.64	210.725	53.6213	210.725	0.254462	-1.97448	0.0138878	0.0736309	shewanella-like protein phosphatase 2, putative (SHLP2)
PF3D7_1304600	7.07869	8.31332	39.3769	11.4266	5.27918	14.2949	24.4284	15.0154	54.8403	61.5359	38.955	14.2949	38.955	0.366961	-1.4463	0.0138963	0.0736309	conserved Plasmodium protein, unknown function
PF3D7_0803100	1448.48	1236.06	1553.2	1660.29	1604.87	1500.58	3432.19	3527.82	4907.82	4958.28	4206.53	1500.58	4206.53	0.356727	-1.48711	0.0139357	0.0737171	conserved Plasmodium protein, unknown function
PF3D7_1319700	23.0058	21.0021	8.75042	2.28533	0	11.0087	2.15544	1.58056	0.772399	0	1.1271	11.0087	1.1271	9.76728	3.28796	0.0139503	0.0737171	ser/thr protein phosphatase 2A regulatory subunit A, putative
PF3D7_0814400	125.647	112.449	48.1273	188.54	182.132	131.379	308.228	306.629	527.548	483.015	406.355	131.379	406.355	0.32331	-1.62901	0.0139518	0.0737171	phospholipase DDHD1, putative
PF3D7_1340300	1131.71	1084.23	2603.25	2281.9	2738.57	1967.93	4300.83	4001.2	5394.43	5306.42	4750.72	1967.93	4750.72	0.414239	-1.27147	0.0139733	0.0737617	nucleolar complex protein 2, putative
PF3D7_0216400	37.1631	37.6287	13.1256	6.85598	7.91877	20.5385	3.59241	11.8542	2.3172	1.68592	4.86244	20.5385	4.86244	4.2239	2.07858	0.0140962	0.074245	vacuolar protein-sorting protein VPS45, putative
PF3D7_0408500	57.5144	73.0697	26.2513	5.71332	7.91877	34.0935	2.15544	11.8542	2.3172	6.74366	5.76763	34.0935	5.76763	5.91118	2.56345	0.0141029	0.074245	flap endonuclease 1 (FEN1)
PF3D7_0415000	428.261	399.915	485.648	908.418	861.826	616.814	244.284	209.425	190.782	134.03	194.63	616.814	194.63	3.16915	1.6641	0.0141043	0.074245	arsenical pump-driving ATPase, putative
PF3D7_1454400	2935	2968.73	4799.61	3845.06	4251.06	3759.89	1444.15	1069.25	1097.58	1158.22	1192.3	3759.89	1192.3	3.15348	1.65694	0.0142181	0.0747744	aminopeptidase P (APP)
PF3D7_1327500	53.975	50.755	4.37521	5.71332	1.31979	23.2277	0	3.95141	0.772399	0	1.18095	23.2277	1.18095	19.6686	4.29782	0.0143157	0.0752012	conserved Plasmodium protein, unknown function
malmito_rna_1:rRNA	0.884837	7.87578	0	3.42799	1.31979	2.70168	0	0	0	0	0	2.70168	0	#DIV/0!	#DIV/0!	0.0143259	0.0752012	unspecified product (RNA1)
PF3D7_0223300	15.9271	15.314	13.1256	30.8519	44.873	24.0183	9.34026	3.16113	6.95159	3.37183	5.7062	24.0183	5.7062	4.20916	2.07353	0.01436	0.0752748	erythrocyte membrane protein 1 (PfEMP1), exon2
PF3D7_1209800	3.53935	8.31332	4.37521	1.14266	1.31979	3.73807	0.718481	0	0	0	0.17962	3.73807	0.17962	20.8109	4.37927	0.0143666	0.0752748	ATP synthase mitochondrial F1 complex assembly factor 1, putative (ATP11)
PF3D7_0420000	2666.9	2274.79	2401.99	2078.51	2093.19	2303.08	5393.64	5617.33	8004.37	8117.68	6783.25	2303.08	6783.25	0.339524	-1.55842	0.0143826	0.0752787	zinc finger protein, putative
PF3D7_1140500	23.0058	30.628	13.1256	4.57066	5.27918	15.3219	2.15544	6.32226	5.40679	3.37183	4.31408	15.3219	4.31408	3.55159	1.82847	0.0144005	0.0752787	myosin F, putative (MyoF)
PF3D7_0313500	184.931	167.142	266.888	306.234	287.715	242.582	137.23	82.1893	36.3027	35.4042	72.7816	242.582	72.7816	3.33301	1.73683	0.0144161	0.0752787	GTP-binding protein EngA, putative
PF3D7_0832100	16.8119	16.1891	0	6.85598	9.23856	9.81911	19.399	36.353	61.0195	67.4366	46.052	9.81911	46.052	0.213218	-2.2296	0.0144208	0.0752787	rifin, pseudogene (RIF)
PF3D7_1465300	229.173	217.459	485.648	773.584	708.729	482.919	1112.21	961.773	1383.37	1216.39	1168.43	482.919	1168.43	0.413304	-1.27472	0.0144839	0.0755165	tRNA 3'-trailer sequence RNase, putative
PF3D7_0318100	31.8541	28.0028	192.509	39.9932	43.5532	67.1825	149.444	100.366	127.446	127.287	126.136	67.1825	126.136	0.532621	-0.908817	0.0144931	0.0755165	stomatin-like protein
PF3D7_1209900	35.3935	37.1912	61.253	9.14131	5.27918	29.6516	3.59241	7.11254	3.86199	5.05775	4.90617	29.6516	4.90617	6.04374	2.59544	0.0145777	0.0758877	ABC transporter, (TAP family), putative
PF3D7_0922900	14.1574	18.3768	0	6.85598	9.23856	9.72575	39.5165	17.3862	66.4263	62.3789	46.427	9.72575	46.427	0.209485	-2.25508	0.0145961	0.0759134	beta-ketoacyl-acyl carrier protein reductase (FabG)
PF3D7_1461100	52.2054	38.9414	30.6265	6.85598	6.59897	27.0456	1.43696	8.6931	8.49639	6.74366	6.34253	27.0456	6.34253	4.26417	2.09227	0.0146134	0.0759333	conserved Plasmodium protein, unknown function
PF3D7_1476800	282.263	278.278	83.129	214.821	190.05	209.708	94.1211	105.898	62.5643	69.9655	83.1372	209.708	83.1372	2.52244	1.33482	0.0147267	0.0764478	lysophospholipase, putative
PF3D7_1470500	23.8906	25.8151	21.8761	13.712	10.5584	19.1704	43.8274	34.7724	139.032	133.187	87.7047	19.1704	87.7047	0.218579	-2.19377	0.0147395	0.0764478	phosphodiesterase delta, putative (PDEdelta)
PF3D7_1335000	61.9386	37.6287	8.75042	3.42799	9.23856	24.1969	1.43696	3.16113	3.0896	0	1.92192	24.1969	1.92192	12.5899	3.6542	0.0147668	0.076481	MSP7-like protein (MSRP1)
PF3D7_1465400	47.7812	140.889	83.129	214.821	335.228	164.37	407.379	493.136	445.674	541.179	471.842	164.37	471.842	0.348357	-1.52136	0.014773	0.076481	conserved Plasmodium protein, unknown function
PF3D7_0314700	84.0595	83.1332	48.1273	18.2826	14.5177	49.6241	11.4957	18.9668	14.6756	17.7021	15.71	49.6241	15.71	3.15875	1.65935	0.0147944	0.0765212	zinc finger protein, putative
PF3D7_1305500	25.6603	24.5024	52.5025	46.8492	52.7918	40.4612	17.2436	11.8542	3.86199	6.74366	9.92586	40.4612	9.92586	4.07635	2.02728	0.0148282	0.0766261	protein phosphatase, putative
mal_rna_17:rRNA	1214	3801.81	831.29	801.007	1449.13	1619.45	233.506	419.64	532.183	578.269	440.9	1619.45	440.9	3.67306	1.87698	0.0148721	0.0767827	unspecified product (LSUE)
PF3D7_0817900	726.451	540.804	450.647	900.419	694.212	662.506	301.762	226.811	173.79	217.483	229.961	662.506	229.961	2.88095	1.52654	0.0149889	0.0772926	high mobility group protein B2 (HMGB2)
PF3D7_1360300	15.9271	17.9393	35.0017	13.712	15.8375	19.6835	4.31089	4.74169	2.3172	5.9007	4.31762	19.6835	4.31762	4.55888	2.18868	0.0149983	0.0772926	conserved Plasmodium protein, unknown function
PF3D7_1329900	5.30902	12.6888	17.5008	6.85598	5.27918	9.52676	0.718481	1.58056	3.0896	0.842958	1.5579	9.52676	1.5579	6.11513	2.61238	0.0150257	0.0773633	conserved Plasmodium protein, unknown function
PF3D7_1348300	557.447	540.366	1155.06	1306.06	1218.17	955.421	339.842	244.197	273.429	279.862	284.333	955.421	284.333	3.36022	1.74856	0.015063	0.0774773	elongation factor Tu, putative
PF3D7_0908800	58.3992	130.825	170.633	135.977	186.091	136.385	545.327	312.952	293.512	318.638	367.607	136.385	367.607	0.371008	-1.43048	0.0151017	0.0774773	transporter, putative
PF3D7_1200100	357.474	452.857	315.015	457.066	385.38	393.558	71.8481	158.056	174.562	185.451	147.479	393.558	147.479	2.66857	1.41606	0.0151133	0.0774773	erythrocyte membrane protein 1, PfEMP1 (VAR)
PF3D7_0726400	1314.87	1250.5	927.545	1077.53	1348.83	1183.85	604.243	531.07	281.926	300.936	429.543	1183.85	429.543	2.75608	1.46262	0.0151155	0.0774773	conserved Plasmodium membrane protein, unknown function
PF3D7_0716200	4583.45	4492.26	4178.33	7374.75	6699.28	5465.61	1746.63	1645.37	2044.54	2139.43	1893.99	5465.61	1893.99	2.88577	1.52895	0.0151165	0.0774773	conserved Plasmodium protein, unknown function
PF3D7_0317800	72.5566	70.882	131.256	114.266	130.66	103.924	280.926	247.358	283.47	258.788	267.636	103.924	267.636	0.388305	-1.36474	0.0151585	0.0776218	proteasome regulatory protein, putative
PF3D7_1022700	104.411	97.5722	43.7521	70.8452	64.6699	76.25	259.372	197.571	308.187	270.589	258.93	76.25	258.93	0.294482	-1.76375	0.0151896	0.0777109	phospholipid scramblase 1, putative
PF3D7_1016400	3910.09	4125.16	10382.4	6422.91	8057.34	6579.58	2180.59	1786.83	1781.92	1929.53	1919.72	6579.58	1919.72	3.42737	1.7771	0.0152117	0.0777533	serine/threonine protein kinase, FIKK family (FIKK10.1)
PF3D7_1128000.1	2036.89	1610.16	1496.32	2257.9	2214.61	1923.18	791.048	622.742	613.285	650.763	669.46	1923.18	669.46	2.87273	1.52242	0.0152515	0.0778366	conserved Plasmodium protein, unknown function
PF3D7_0619200	1327.26	1204.56	1351.94	2183.63	2062.84	1626.04	3536.37	4183.75	5112.51	4959.12	4447.94	1626.04	4447.94	0.365573	-1.45177	0.0152556	0.0778366	conserved Plasmodium protein, unknown function
PF3D7_1458700	76.096	67.8192	21.8761	5.71332	13.1979	36.9405	4.31089	5.53198	8.49639	6.74366	6.27073	36.9405	6.27073	5.89094	2.5585	0.0152842	0.0779123	exonuclease V, mitochondrial, putative
PF3D7_0706600	3.53935	2.62526	4.37521	4.57066	1.31979	3.28605	5.74785	6.32226	23.172	27.8176	15.7649	3.28605	15.7649	0.208441	-2.26229	0.0153491	0.0781725	conserved Plasmodium protein, unknown function
PF3D7_1007800	44.2418	34.5659	231.886	270.811	281.116	172.524	416.719	392.77	341.4	272.275	355.791	172.524	355.791	0.484903	-1.04423	0.0153766	0.078242	conserved Plasmodium protein, unknown function
PF3D7_0511900	15.9271	28.0028	83.129	61.7039	72.5887	52.2703	130.764	97.2047	151.39	110.427	122.446	52.2703	122.446	0.426883	-1.22809	0.0155396	0.0789855	conserved Plasmodium protein, unknown function
PF3D7_0313900	7.07869	15.7516	4.37521	6.85598	3.95938	7.60417	1.43696	3.16113	0	1.68592	1.571	7.60417	1.571	4.84033	2.27511	0.0155507	0.0789855	conserved Plasmodium protein, unknown function
PF3D7_1040500	1.76967	0.875087	0	1.14266	0	0.757485	10.7772	4.74169	3.0896	13.4873	8.02396	0.757485	8.02396	0.0944029	-3.40503	0.0155839	0.0790827	rifin (RIF)
PF3D7_1354000	1.76967	0.437543	4.37521	2.28533	2.63959	2.30147	7.18481	3.16113	11.586	17.7021	9.90851	2.30147	9.90851	0.232272	-2.10611	0.015685	0.0795243	conserved Plasmodium protein, unknown function
PF3D7_0317300	4614.42	3800.06	3644.55	4205	3786.49	4010.11	1270.28	1216.24	1662.2	1640.4	1447.28	4010.11	1447.28	2.77079	1.4703	0.0157442	0.0797511	conserved Plasmodium protein, unknown function
PF3D7_1353100	4340.12	4494.01	10224.9	8367.73	8457.24	7176.79	2240.94	2095.83	2095.52	2203.49	2158.95	7176.79	2158.95	3.32421	1.73301	0.015758	0.0797511	Plasmodium exported protein, unknown function
PF3D7_1203300	48.666	38.5038	30.6265	4.57066	5.27918	25.5292	4.31089	3.16113	7.72399	6.74366	5.48492	25.5292	5.48492	4.65444	2.21861	0.0158243	0.0800148	conserved Plasmodium protein, unknown function
PF3D7_1407200	326.505	241.524	135.632	294.807	290.355	257.764	138.667	99.5756	65.6539	67.4366	92.8332	257.764	92.8332	2.77664	1.47334	0.0159165	0.0804087	conserved Plasmodium protein, unknown function
PF3D7_0823000	115.029	127.325	188.134	220.534	238.883	177.981	66.1003	62.4323	42.4819	49.7345	55.1873	177.981	55.1873	3.22504	1.68932	0.016087	0.0811976	protein kinase, putative
PF3D7_0104200	3063.3	2283.98	336.891	412.502	322.03	1283.74	68.2557	167.54	161.431	164.377	140.401	1283.74	140.401	9.14339	3.19273	0.0162118	0.0817504	conserved Plasmodium protein, unknown function
PF3D7_0424400	46.0115	50.755	4.37521	5.71332	7.91877	22.9548	94.8395	312.161	101.184	136.559	161.186	22.9548	161.186	0.142412	-2.81186	0.0162255	0.0817504	surface-associated interspersed protein 4.2 (SURFIN 4.2) (SURF4.2)
PF3D7_0906800	56.6296	44.1919	280.014	157.688	141.218	135.948	17.2436	15.0154	23.172	22.7599	19.5477	135.948	19.5477	6.95469	2.79799	0.0162692	0.0818976	probable protein, unknown function
PF3D7_1465800	34.5086	31.9407	26.2513	18.2826	15.8375	25.3641	81.1884	52.9489	111.998	98.6261	86.1903	25.3641	86.1903	0.294281	-1.76473	0.0162906	0.0819321	dynein beta chain, putative
PF3D7_1480000	6.19386	16.1891	21.8761	17.14	25.0761	17.295	2.15544	89.3019	342.945	332.968	191.843	17.295	191.843	0.0901521	-3.4715	0.0163599	0.0822076	rifin (RIF)
PF3D7_1410600	2044.86	2430.12	2695.13	2997.21	3255.93	2684.65	6720.67	6270.1	7826.72	8749.9	7391.85	2684.65	7391.85	0.36319	-1.4612	0.0164788	0.0827312	eukaryotic translation initiation factor 2 gamma subunit, putative
PF3D7_0105700	194.664	165.391	113.755	42.2786	38.274	110.873	56.76	30.0307	25.4892	33.7183	36.4996	110.873	36.4996	3.03765	1.60295	0.0164986	0.0827571	asparagine-rich antigen Pfa35-2
PF3D7_1301400	489.315	441.044	2997.02	931.271	922.536	1156.24	4126.96	1162.51	2132.59	2254.91	2419.24	1156.24	2419.24	0.477934	-1.06512	0.0165721	0.0830517	Plasmodium exported protein (hyp12), unknown function
PF3D7_1242800	822.898	1421.14	1382.57	1562.02	1776.44	1393.01	3996.91	3168.24	4134.65	4304.99	3901.2	1393.01	3901.2	0.357073	-1.48571	0.0166197	0.0832165	rab specific GDP dissociation inhibitor (rabGDI)
PF3D7_1236200	281.378	279.153	166.258	73.1305	96.345	179.253	75.4405	63.2226	68.7435	86.8247	73.5578	179.253	73.5578	2.4369	1.28505	0.0166594	0.0833413	conserved Plasmodium protein, unknown function
PF3D7_0705000	818.474	676.442	1588.2	1729.99	2061.52	1374.93	2835.85	3006.23	3552.26	3566.55	3240.22	1374.93	3240.22	0.424331	-1.23674	0.0166863	0.083375	methyltransferase, putative
PF3D7_1352400	557.447	500.55	560.027	601.041	634.821	570.777	324.035	188.087	125.129	138.245	193.874	570.777	193.874	2.94406	1.55781	0.0166957	0.083375	conserved Plasmodium protein, unknown function
PF3D7_0115000	12.3877	3.50035	13.1256	1.14266	2.63959	6.55919	25.1468	12.6445	22.3996	25.2887	21.3699	6.55919	21.3699	0.306936	-1.70399	0.0168376	0.0840093	surface-associated interspersed protein 1.3 (SURFIN 1.3) (SURF1.3)
PF3D7_0708100	32.739	32.3782	13.1256	57.1332	35.6344	34.2021	109.209	90.8824	111.998	128.13	110.055	34.2021	110.055	0.310773	-1.68607	0.0168896	0.0841378	DNA-directed RNA polymerase 2 8.2 kDa polypeptide, putative
PF3D7_1113200	23.8906	56.4431	30.6265	81.1291	139.898	66.3975	201.893	171.491	207.003	178.707	189.774	66.3975	189.774	0.349877	-1.51508	0.0168932	0.0841378	conserved Plasmodium protein, unknown function
PF3D7_1440000	84.0595	87.9462	21.8761	12.5693	10.5584	43.4019	5.02937	15.0154	4.63439	5.05775	7.43422	43.4019	7.43422	5.83812	2.5455	0.0169335	0.0842642	conserved Plasmodium protein, unknown function
PF3D7_0715200	225.633	200.395	61.253	21.7106	17.1573	105.23	7.90329	18.1765	17.7652	15.1732	14.7545	105.23	14.7545	7.13203	2.83431	0.0170173	0.0845373	conserved Plasmodium protein, unknown function
PF3D7_1241300	9.7332	7.87578	0	1.14266	2.63959	4.27825	0	1.58056	0	0	0.395141	4.27825	0.395141	10.8271	3.43658	0.0170183	0.0845373	conserved Plasmodium protein, unknown function
PF3D7_0112600	0.884837	2.18772	13.1256	0	1.31979	3.5036	2.87393	11.8542	16.9928	11.8014	10.8806	3.5036	10.8806	0.322004	-1.63485	0.0170668	0.0847038	unspecified product
PF3D7_1018300	2346.59	2203.47	2476.37	2357.32	2365.07	2349.76	728.54	813.2	871.266	933.997	836.751	2349.76	836.751	2.8082	1.48964	0.0171209	0.0848972	conserved Plasmodium protein, unknown function
PF3D7_0511600	23.8906	37.1912	21.8761	22.8533	35.6344	28.2891	109.928	65.5934	118.949	81.7669	94.0593	28.2891	94.0593	0.300758	-1.73332	0.0171911	0.0851214	conserved Plasmodium protein, unknown function
PF3D7_1345000	53.975	66.9441	13.1256	106.268	50.1522	58.0929	19.399	18.1765	23.9444	23.6028	21.2807	58.0929	21.2807	2.72985	1.44882	0.0171962	0.0851214	conserved Plasmodium protein, unknown function
PF3D7_1361000	128.301	125.137	240.637	435.355	393.299	264.546	696.208	525.538	664.263	650.763	634.193	264.546	634.193	0.417138	-1.2614	0.0174793	0.0864466	arginine methyltransferase 5, putative (PRMT5)
PF3D7_0308000	19.4664	16.1891	30.6265	4.57066	5.27918	15.2264	0.718481	5.53198	0	5.9007	3.03779	15.2264	3.03779	5.01232	2.32548	0.0176247	0.0870897	DNA polymerase epsilon subunit b, putative
PF3D7_0724300	16.8119	19.2519	17.5008	44.5639	29.0355	25.4328	7.90329	7.90282	7.72399	3.37183	6.72548	25.4328	6.72548	3.78156	1.91898	0.0176503	0.0871396	3-demethylubiquinone-9 3-methyltransferase, putative
PF3D7_1339000	1.76967	0.875087	0	3.42799	3.95938	2.00643	15.0881	5.53198	7.72399	15.1732	10.8793	2.00643	10.8793	0.184426	-2.43889	0.0176951	0.0872846	probable protein, unknown function
PF3D7_1463500	325.62	366.661	166.258	445.639	472.486	355.333	819.787	1054.24	1215.76	1209.64	1074.86	355.333	1074.86	0.330587	-1.5969	0.0177857	0.0876547	conserved Plasmodium protein, unknown function
PF3D7_1139900	203.512	126.45	306.265	214.821	411.776	252.565	90.5287	78.2379	73.3779	53.9493	74.0234	252.565	74.0234	3.41196	1.7706	0.0178153	0.0877238	conserved protein, unknown function
PF3D7_1247500	176.967	183.331	30.6265	17.14	13.1979	84.2525	3.59241	8.6931	10.8136	13.4873	9.1466	84.2525	9.1466	9.21134	3.20341	0.0179221	0.0881479	serine/threonine protein kinase, putative
PF3D7_0425300	0	0	0	3.42799	0	0.685598	0	3.95141	44.7991	35.4042	21.0387	0.685598	21.0387	0.0325875	-4.93954	0.0179326	0.0881479	Plasmodium exported protein (PHISTa), unknown function, pseudogene
PF3D7_0316200	55.7447	69.1318	30.6265	7.99865	10.5584	34.812	5.74785	13.4348	7.72399	10.1155	9.25553	34.812	9.25553	3.76121	1.9112	0.0179997	0.0884008	conserved Plasmodium protein, unknown function
PF3D7_1216400	1307.79	1306.07	1596.95	1856.83	2165.78	1646.68	548.201	523.167	592.43	593.442	564.31	1646.68	564.31	2.91805	1.545	0.0180876	0.0887551	conserved Plasmodium membrane protein, unknown function
PF3D7_0629000	2.65451	0.875087	0	4.57066	9.23856	3.46776	0	0	0	0	0	3.46776	0	#DIV/0!	#DIV/0!	0.0181197	0.0887958	conserved protein, unknown function
PF3D7_0319800	18.5816	24.5024	48.1273	45.7066	83.147	44.013	7.90329	11.8542	16.2204	10.1155	11.5233	44.013	11.5233	3.81946	1.93337	0.0181274	0.0887958	conserved Plasmodium protein, unknown function
PF3D7_1130000	85.8292	124.262	525.025	270.811	236.243	248.434	534.55	300.307	606.333	568.997	502.547	248.434	502.547	0.494351	-1.01639	0.0181705	0.0889296	N-acetyl glucosamine phosphate mutase, putative
PF3D7_1036800	48.666	42.8792	30.6265	6.85598	17.1573	29.237	6.46633	10.2737	13.1308	10.1155	9.99657	29.237	9.99657	2.9247	1.54829	0.0181995	0.0889898	acetyl-CoA transporter, putative
PF3D7_1414000	69.9021	90.5715	210.01	106.268	183.451	132.041	247.876	231.553	376.158	397.876	313.366	132.041	313.366	0.421362	-1.24687	0.0182319	0.0889898	26S proteasome regulatory subunit RPN13, putative (RPN13)
PF3D7_1107800	2401.45	2144.84	2507	920.987	768.12	1748.48	1019.53	541.343	519.052	519.262	649.796	1748.48	649.796	2.69081	1.42804	0.0182366	0.0889898	transcription factor with AP2 domain(s) (ApiAP2)
PF3D7_0200800	1.76967	1.31263	0	1.14266	0	0.844994	5.74785	7.90282	4.63439	16.0162	8.57532	0.844994	8.57532	0.0985379	-3.34318	0.0182458	0.0889898	erythrocyte membrane protein 1 (PfEMP1), truncated
PF3D7_0418800	0	2.62526	0	1.14266	2.63959	1.2815	11.4957	7.11254	10.0412	12.6444	10.3234	1.2815	10.3234	0.124135	-3.01002	0.0183102	0.0892266	conserved Plasmodium protein, unknown function
PF3D7_1035800	801.662	626.562	7385.36	5191.12	3364.16	3473.77	537.424	155.686	255.664	258.788	301.89	3473.77	301.89	11.5067	3.52441	0.0183514	0.0893414	probable protein, unknown function (M712)
PF3D7_0810400	25.6603	31.0656	48.1273	25.1386	25.0761	31.0136	11.4957	7.11254	6.95159	8.42958	8.49735	31.0136	8.49735	3.64979	1.86781	0.0183832	0.0893414	aquaporin, putative (AQP2)
PF3D7_0717700	648.585	651.94	2279.49	1869.4	2512.89	1592.46	3794.3	2517.05	3516.73	3700.58	3382.17	1592.46	3382.17	0.47084	-1.08669	0.0183967	0.0893414	serine--tRNA ligase, putative
PF3D7_1438800	20.3512	24.94	13.1256	6.85598	13.1979	15.6942	61.7894	34.7724	80.3295	59.007	58.9746	15.6942	58.9746	0.266117	-1.90987	0.0183971	0.0893414	conserved Plasmodium protein, unknown function
PF3D7_0936600	1363.53	989.723	2292.61	3727.37	3480.3	2370.71	5043.74	5444.25	5792.22	5700.08	5495.07	2370.71	5495.07	0.431424	-1.21282	0.0184621	0.0895799	Plasmodium exported protein (PHISTb), unknown function (GEXP05)
PF3D7_1141300	122.107	123.387	39.3769	26.2813	15.8375	65.3981	7.90329	19.7571	22.3996	13.4873	15.8868	65.3981	15.8868	4.1165	2.04142	0.0185471	0.089915	conserved Plasmodium protein, unknown function
PF3D7_1369200	662.743	619.124	778.788	1583.73	1453.09	1019.5	385.106	272.647	349.897	339.712	336.84	1019.5	336.84	3.02664	1.59772	0.0185752	0.0899741	conserved Plasmodium protein, unknown function
PF3D7_1440200	89.3685	64.7564	367.518	42.2786	30.3553	118.855	5.74785	1.58056	0.772399	2.52887	2.65742	118.855	2.65742	44.7258	5.48304	0.0188098	0.0910323	stromal-processing peptidase, putative (SPP)
PF3D7_0607400	82.2898	120.762	96.2546	179.398	183.451	132.431	71.1297	53.7392	31.6683	22.7599	44.8243	132.431	44.8243	2.95445	1.56289	0.0188596	0.0911951	G-protein associated signal transduction protein, putative
PF3D7_0906500	1405.12	1831.12	713.159	1099.24	1129.74	1235.68	591.31	524.747	478.115	516.733	527.726	1235.68	527.726	2.34151	1.22744	0.0189178	0.0913984	arginase
PF3D7_0937800	187.585	224.022	354.392	499.344	444.771	342.023	87.6547	83.7699	133.625	137.402	110.613	342.023	110.613	3.09207	1.62857	0.0189973	0.0917038	erythrocyte membrane protein 1, PfEMP1 (VAR)
PF3D7_1245500	39.8177	36.7536	17.5008	10.284	6.59897	22.191	2.15544	10.2737	8.49639	9.27254	7.54951	22.191	7.54951	2.9394	1.55552	0.0190692	0.0919573	conserved Plasmodium protein, unknown function
PF3D7_1449900	126.532	134.326	105.005	188.54	180.812	147.043	69.6927	57.6906	45.5715	32.0324	51.2468	147.043	51.2468	2.86931	1.5207	0.0190939	0.0919573	conserved Plasmodium protein, unknown function
PF3D7_0708800	4339.24	3981.21	7459.74	6378.35	6216.23	5674.95	12555.5	11486	15132.1	16313.8	13871.8	5674.95	13871.8	0.4091	-1.28948	0.0190987	0.0919573	heat shock protein 110 (HSP110c)
PF3D7_1421000	46.0115	65.6315	48.1273	75.4158	89.746	64.9864	25.1468	26.0793	14.6756	21.9169	21.9547	64.9864	21.9547	2.96003	1.56561	0.0191863	0.0923005	conserved Plasmodium protein, unknown function
PF3D7_0603000	117.683	121.637	70.0034	189.682	234.923	146.786	454.799	385.658	423.275	380.174	410.976	146.786	410.976	0.357164	-1.48534	0.0192743	0.0926445	conserved Plasmodium protein, unknown function
PF3D7_1211100	5.30902	4.81298	4.37521	0	1.31979	3.1634	12.9327	10.2737	17.7652	23.6028	16.1436	3.1634	16.1436	0.195954	-2.35141	0.0193003	0.0926905	HSP20-like chaperone
PF3D7_0628700	25.6603	20.5645	17.5008	33.1373	27.7157	24.9157	96.995	92.463	50.9783	57.3211	74.4394	24.9157	74.4394	0.334712	-1.57901	0.0194541	0.0933497	conserved Plasmodium protein, unknown function
PF3D7_0105900	21.2361	21.4396	4.37521	2.28533	1.31979	10.1312	0.718481	1.58056	0.772399	1.68592	1.18934	10.1312	1.18934	8.51834	3.09057	0.0195104	0.0935407	DNA binding protein, putative
PF3D7_1032300	25.6603	19.6895	48.1273	21.7106	29.0355	28.8446	37.361	43.4655	113.543	103.684	74.5132	28.8446	74.5132	0.387107	-1.36919	0.0195717	0.0937545	conserved Plasmodium protein, unknown function
PF3D7_1115800	8985.52	6569.28	2060.72	6971.39	5078.57	5933.1	1712.86	2338.44	2863.28	3060.78	2493.84	5933.1	2493.84	2.3791	1.25042	0.0196786	0.0941868	conserved Plasmodium protein, unknown function
PF3D7_1344300	1621.91	1732.67	179.384	113.124	142.538	757.925	33.0501	104.317	67.9711	67.4366	68.1938	757.925	68.1938	11.1143	3.47434	0.0197862	0.094543	conserved protein, unknown function
PF3D7_0614200	188.47	197.332	122.506	202.252	219.086	185.929	77.596	87.7213	56.3851	57.3211	69.7559	185.929	69.7559	2.66543	1.41437	0.0197865	0.094543	conserved Plasmodium protein, unknown function
PF3D7_1205200	23.0058	20.5645	0	2.28533	1.31979	9.43508	0	1.58056	0	0	0.395141	9.43508	0.395141	23.8778	4.5776	0.0198514	0.0947591	conserved Plasmodium protein, unknown function
PF3D7_1218800	0	2.18772	0	2.28533	3.95938	1.68649	12.9327	13.4348	6.95159	9.27254	10.6479	1.68649	10.6479	0.158387	-2.65848	0.0198825	0.0947591	secreted ookinete protein, putative (PSOP17)
PF3D7_1420200	279.608	269.964	61.253	65.1318	67.3095	148.653	31.6132	50.5781	47.8887	37.9331	42.0033	148.653	42.0033	3.53909	1.82338	0.0198866	0.0947591	tetratricopeptide repeat family protein, putative
PF3D7_0705300	114.144	94.5094	43.7521	11.4266	13.1979	55.406	6.46633	14.2251	10.0412	16.0162	11.6872	55.406	11.6872	4.74074	2.24511	0.0198989	0.0947591	origin recognition complex subunit 2, putative (ORC2)
PF3D7_0817300	551.253	581.058	2428.24	130.264	141.218	766.407	12.9327	25.289	13.9032	13.4873	16.403	766.407	16.403	46.7234	5.54607	0.019954	0.094936	asparagine-rich antigen
PF3D7_0711600	0	4.81298	8.75042	3.42799	0	3.39828	0	0	0	0	0	3.39828	0	#DIV/0!	#DIV/0!	0.0199745	0.094936	Plasmodium RNA of unknown function RUF6-1
PF3D7_0726700	26.5451	26.6901	21.8761	4.57066	2.63959	16.4643	5.74785	3.95141	3.0896	5.9007	4.67239	16.4643	4.67239	3.52374	1.81711	0.0199865	0.094936	conserved Plasmodium protein, unknown function
PF3D7_0600200	296.42	289.654	4073.32	602.184	712.689	1194.85	4.31089	18.1765	13.1308	8.42958	11.0119	1194.85	11.0119	108.505	6.76162	0.0200758	0.0952798	erythrocyte membrane protein 1, PfEMP1 (VAR)
PF3D7_1039600	21.2361	25.8151	26.2513	183.969	138.578	79.1699	9.34026	3.16113	7.72399	5.05775	6.32078	79.1699	6.32078	12.5253	3.64678	0.0201092	0.0952868	RESA-like protein, pseudogene
PF3D7_0402700	0	0.437543	0	1.14266	2.63959	0.843959	5.02937	3.16113	13.9032	5.05775	6.78786	0.843959	6.78786	0.124334	-3.00771	0.020111	0.0952868	rifin, pseudogene (RIF)
PF3D7_1338800	14.1574	17.5017	8.75042	4.57066	5.27918	10.0519	1.43696	3.95141	2.3172	2.52887	2.55861	10.0519	2.55861	3.92865	1.97403	0.0201614	0.095398	CPW-WPC family protein
PF3D7_0217000	10.618	4.37543	0	3.42799	2.63959	4.21221	15.0881	15.0154	20.8548	31.1894	20.5369	4.21221	20.5369	0.205104	-2.28557	0.0201683	0.095398	conserved Plasmodium membrane protein, unknown function
PF3D7_0202300	72.5566	36.3161	56.8777	62.8465	29.0355	51.5265	91.9656	89.3019	200.824	185.451	141.885	51.5265	141.885	0.363156	-1.46134	0.0203124	0.0959989	Plasmodium exported protein (hyp11), unknown function
PF3D7_1419200	27.4299	20.127	56.8777	63.9892	48.8324	43.4512	114.957	59.2712	134.397	101.155	102.445	43.4512	102.445	0.424142	-1.23738	0.0203664	0.0961737	conserved Plasmodium protein, unknown function
PF3D7_1308100	16.8119	7.00069	13.1256	3.42799	1.31979	8.3372	16.5251	19.7571	38.6199	39.619	28.6303	8.3372	28.6303	0.291202	-1.77991	0.0204144	0.0963196	CCAAT-binding transcription factor, putative
PF3D7_1143900	52.2054	43.7543	105.005	76.5585	114.822	78.4691	222.729	166.75	163.749	178.707	182.984	78.4691	182.984	0.428831	-1.22152	0.0204346	0.0963344	carbohydrate kinase, putative
PF3D7_0111300	92.023	80.508	21.8761	11.4266	10.5584	43.2784	4.31089	10.2737	8.49639	7.58662	7.66689	43.2784	7.66689	5.64484	2.49693	0.0205333	0.096719	replication factor c protein, putative
PF3D7_0523000	14513.1	14414	10649.3	16301.2	16502.7	14476.1	4818.85	5420.55	6213.18	5827.37	5569.99	14476.1	5569.99	2.59894	1.37792	0.0205983	0.0969444	multidrug resistance protein (MDR1)
PF3D7_1123200	125.647	122.512	26.2513	36.5652	36.9542	69.5859	21.5544	18.1765	23.172	32.0324	23.7338	69.5859	23.7338	2.93193	1.55185	0.020854	0.0980661	leucine-rich repeat protein (LRR11)
PF3D7_1208100	2129.8	2450.24	1601.33	2167.63	2477.25	2165.25	926.841	756.3	942.326	780.579	851.512	2165.25	851.512	2.54283	1.34644	0.0208768	0.0980909	conserved Plasmodium protein, unknown function
PF3D7_0910000	30.0844	29.7529	17.5008	14.8546	14.5177	21.3421	65.3818	31.6113	106.591	93.5683	74.2881	21.3421	74.2881	0.287289	-1.79943	0.0208941	0.0980909	SET domain protein, putative (SET4)
PF3D7_0708400	11112.7	13270.7	9656.09	9538.96	9359.98	10587.7	24995.2	26602.5	35887.2	38578	31515.7	10587.7	31515.7	0.335949	-1.57369	0.0210608	0.0986988	heat shock protein 90 (HSP90)
PF3D7_1409000	357.474	330.783	345.642	474.206	494.923	400.605	166.688	164.379	136.715	97.7831	141.391	400.605	141.391	2.83332	1.50249	0.0210699	0.0986988	conserved Plasmodium protein, unknown function
PF3D7_1418100	11.5029	9.62595	4.37521	10.284	10.5584	9.26927	21.5544	27.6599	47.1163	40.462	34.1982	9.26927	34.1982	0.271046	-1.88339	0.021076	0.0986988	liver specific protein 1, putative (LISP1)
PF3D7_0900600	4.42418	5.68806	4.37521	2.28533	6.59897	4.67435	10.7772	20.5473	28.5788	18.5451	19.6121	4.67435	19.6121	0.23834	-2.06891	0.0212686	0.099511	rifin (RIF)
PF3D7_1022100	171.658	154.015	183.759	327.945	357.664	239.008	622.923	516.054	668.897	596.814	601.172	239.008	601.172	0.39757	-1.33072	0.0213007	0.099511	conserved Plasmodium protein, unknown function
PF3D7_0609000	4035.74	3357.27	3732.06	4159.3	3977.86	3852.44	1569.88	1356.91	1263.64	1436.4	1406.71	3852.44	1406.71	2.73862	1.45345	0.0213024	0.099511	conserved Plasmodium protein, unknown function
PF3D7_0505400	68.1324	53.8178	39.3769	6.85598	5.27918	34.6925	5.74785	11.064	7.72399	6.74366	7.81986	34.6925	7.81986	4.43645	2.14941	0.0214475	0.100098	conserved Plasmodium protein, unknown function
PF3D7_0110500	288.457	268.214	406.895	154.26	129.34	249.433	98.4319	104.317	71.8331	77.5521	88.0336	249.433	88.0336	2.83338	1.50253	0.0214635	0.100098	bromodomain protein, putative
PF3D7_1419700	1421.93	1254.87	1465.7	1894.54	1689.34	1545.28	3708.08	3561.01	4334.7	4517.41	4030.3	1545.28	4030.3	0.383414	-1.38302	0.0215541	0.100437	conserved Plasmodium protein, unknown function
PF3D7_1104300	68.1324	52.5052	87.5042	30.8519	35.6344	54.9256	18.6805	23.7085	15.448	10.9585	17.1989	54.9256	17.1989	3.19356	1.67517	0.0216232	0.100676	conserved Plasmodium protein, unknown function
PF3D7_1128000.2	1505.99	1370.82	875.042	1718.57	1434.62	1381.01	624.36	520.006	485.066	522.634	538.017	1381.01	538.017	2.56685	1.36	0.0216504	0.10072	conserved Plasmodium protein, unknown function
PF3D7_0827500	52.2054	41.1291	21.8761	20.568	9.23856	29.0034	10.0587	11.8542	9.26879	10.9585	10.5351	29.0034	10.5351	2.75304	1.46102	0.0216901	0.100822	apicoplast ribosomal protein L21 precursor, putative
PF3D7_1237800	71.6718	63.8813	21.8761	90.2705	34.3146	56.4029	21.5544	22.9182	22.3996	18.5451	21.3543	56.4029	21.3543	2.64129	1.40124	0.0217495	0.101014	ubiquitin-like protein, putative
PF3D7_0401600.2	480.466	493.111	485.648	642.177	490.963	518.473	199.738	229.182	169.928	167.749	191.649	518.473	191.649	2.70533	1.4358	0.0217881	0.10111	rifin (RIF)
PF3D7_1364400	1812.15	1386.57	1408.82	1635.15	1387.1	1525.96	551.075	486.024	644.953	609.458	572.878	1525.96	572.878	2.66367	1.41342	0.0218448	0.10129	conserved Plasmodium protein, unknown function
PF3D7_0708900	131.841	127.325	161.883	482.204	353.705	251.392	655.973	506.571	628.733	651.606	610.721	251.392	610.721	0.411631	-1.28058	0.0218643	0.101297	Cg3 protein
PF3D7_0612000	0.884837	0.437543	0	1.14266	0	0.493009	7.18481	10.2737	1.5448	5.05775	6.01526	0.493009	6.01526	0.0819597	-3.60894	0.0218928	0.101346	conserved Plasmodium protein, unknown function
PF3D7_0611200	21.2361	10.501	8.75042	6.85598	0	9.46871	1.43696	1.58056	2.3172	2.52887	1.9659	9.46871	1.9659	4.81648	2.26798	0.0219541	0.101547	transcription factor with AP2 domain(s), putative (ApiAP2)
PF3D7_0410900	345.086	270.839	800.664	878.709	723.247	603.709	261.527	105.108	183.831	168.592	179.764	603.709	179.764	3.35834	1.74775	0.0220178	0.101743	conserved Plasmodium protein, unknown function
PF3D7_0711000	261.027	261.213	389.394	332.515	256.04	300.038	75.4405	84.5602	106.591	154.261	105.213	300.038	105.213	2.85171	1.51183	0.0220505	0.101743	AAA family ATPase, CDC48 subfamily (Cdc48)
PF3D7_0603100	15.9271	17.9393	13.1256	1.14266	0	9.62693	0	3.16113	1.5448	2.52887	1.8087	9.62693	1.8087	5.32257	2.41212	0.0220527	0.101743	conserved Plasmodium protein, unknown function
PF3D7_0817100	11.5029	5.25052	13.1256	2.28533	1.31979	6.69683	1.43696	0	0	1.68592	0.78072	6.69683	0.78072	8.57777	3.1006	0.0220769	0.101743	GTPase, putative
PF3D7_1034500	66.3628	59.0684	39.3769	10.284	3.95938	35.8103	2.87393	19.7571	6.17919	5.9007	8.67772	35.8103	8.67772	4.12669	2.04499	0.0220866	0.101743	conserved Plasmodium protein, unknown function
PF3D7_0905900	1221.07	1171.3	1426.32	2147.07	1971.77	1587.51	510.122	526.328	602.471	602.715	560.409	1587.51	560.409	2.83277	1.50221	0.0221385	0.101899	beta subunit of coatomer complex, putative
PF3D7_1029100.1	10.618	7.43824	21.8761	2.28533	0	8.44353	0	0.790282	0	0.842958	0.40831	8.44353	0.40831	20.6792	4.37011	0.0222789	0.102461	conserved Plasmodium protein, unknown function
PF3D7_1142900	21.2361	24.0649	8.75042	1.14266	2.63959	11.5667	1.43696	3.95141	2.3172	0.842958	2.13713	11.5667	2.13713	5.41227	2.43623	0.0223527	0.10265	conserved Plasmodium protein, unknown function
PF3D7_1036400	164.58	136.951	17.5008	6.85598	6.59897	66.4973	1.43696	7.90282	6.17919	3.37183	4.7227	66.4973	4.7227	14.0804	3.81561	0.0223563	0.10265	liver stage antigen 1 (LSA1)
PF3D7_0106500	39.8177	26.2526	21.8761	18.2826	15.8375	24.4133	69.6927	26.8696	118.177	95.2542	77.4984	24.4133	77.4984	0.315017	-1.6665	0.0224038	0.102784	conserved Plasmodium protein, unknown function
PF3D7_1125500	66.3628	106.761	91.8794	174.828	197.969	127.56	342.716	327.967	303.553	376.802	337.759	127.56	337.759	0.377665	-1.40482	0.0224465	0.102896	small nuclear ribonucleoprotein D1, putative (SNRPD1)
PF3D7_0721900	17.6967	26.2526	26.2513	49.1346	118.781	47.6233	91.2471	106.688	145.211	138.245	120.348	47.6233	120.348	0.395714	-1.33747	0.0225586	0.103327	conserved Plasmodium protein, unknown function
PF3D7_0311300	329.159	286.591	113.755	26.2813	29.0355	156.964	9.34026	39.5141	32.4407	36.2472	29.3856	156.964	29.3856	5.34155	2.41726	0.022669	0.103748	phosphatidylinositol 3- and 4-kinase, putative
PF3D7_0718800	0	0.875087	0	4.57066	2.63959	1.61707	9.34026	4.74169	10.0412	12.6444	9.19188	1.61707	9.19188	0.175923	-2.50698	0.0227079	0.103796	conserved Plasmodium protein, unknown function
PF3D7_0701900	4774.58	3406.71	809.414	1823.69	1409.54	2444.79	441.866	1081.11	1087.54	1020.82	907.833	2444.79	907.833	2.69299	1.42921	0.0227316	0.103796	Plasmodium exported protein, unknown function
PF3D7_0101400	15.0422	14.8765	26.2513	131.406	120.101	61.5355	3.59241	3.16113	5.40679	9.27254	5.35822	61.5355	5.35822	11.4843	3.52159	0.0227347	0.103796	RESA-like protein, pseudogene
PF3D7_1131300	4.42418	3.93789	4.37521	0	1.31979	2.81142	0	0	0	0	0	2.81142	0	#DIV/0!	#DIV/0!	0.0228084	0.103909	conserved Plasmodium protein, unknown function
PF3D7_1230100	14.1574	17.5017	4.37521	2.28533	5.27918	8.71977	0	3.16113	3.0896	3.37183	2.40564	8.71977	2.40564	3.62472	1.85787	0.0228126	0.103909	conserved Plasmodium protein, unknown function
PF3D7_0731800	1171.52	1124.92	109.38	255.957	227.005	577.758	99.8689	221.279	67.1987	69.9655	114.578	577.758	114.578	5.04248	2.33413	0.0228148	0.103909	alpha/beta hydrolase, putative (GEXP08)
PF3D7_0625300	84.9443	83.5708	35.0017	7.99865	14.5177	45.2066	8.62178	17.3862	8.49639	10.9585	11.3657	45.2066	11.3657	3.97746	1.99185	0.022856	0.103996	DNA polymerase 1, putative
PF3D7_1147200	44.2418	42.4417	8.75042	2.28533	5.27918	20.5997	0	3.95141	3.0896	4.21479	2.81395	20.5997	2.81395	7.32056	2.87195	0.0229041	0.103996	tubulin-tyrosine ligase, putative
PF3D7_1031300	122.107	115.949	175.008	27.4239	11.8781	90.4734	5.74785	34.7724	18.5376	18.5451	19.4007	90.4734	19.4007	4.6634	2.22138	0.0229052	0.103996	conserved Plasmodium protein, unknown function
PF3D7_1448500	294.651	287.466	140.007	52.5625	30.3553	161.008	15.8066	66.3837	49.4335	46.3627	44.4966	161.008	44.4966	3.61844	1.85537	0.0229076	0.103996	conserved Plasmodium protein, unknown function
PF3D7_1015300	412.334	373.224	748.161	1052.39	1046.6	726.542	1648.91	1386.95	1729.4	1877.27	1660.63	726.542	1660.63	0.437509	-1.19261	0.0229614	0.104157	methionine aminopeptidase 1b, putative (MetAP1b)
PF3D7_1445400	1690.92	1648.23	3158.9	2462.44	2581.52	2308.4	4235.45	4664.25	6249.48	6679.6	5457.19	2308.4	5457.19	0.423002	-1.24126	0.0230511	0.104408	protein serine/threonine kinase-1 (CLK1)
PF3D7_1352000	83.1747	70.0069	100.63	50.2772	42.2334	69.2644	30.8947	24.4987	20.0824	16.8592	23.0837	69.2644	23.0837	3.00057	1.58524	0.0230538	0.104408	conserved Plasmodium protein, unknown function
PF3D7_0932300	118.568	119.449	332.516	173.685	230.964	195.036	559.697	461.525	325.952	332.125	419.825	195.036	419.825	0.464566	-1.10604	0.0231477	0.104677	M18 aspartyl aminopeptidase (M18AAP)
PF3D7_0505200	81.405	80.0704	61.253	11.4266	31.6751	53.166	14.3696	24.4987	20.0824	24.4458	20.8491	53.166	20.8491	2.55004	1.35052	0.0231503	0.104677	actin-like protein, putative (ALP2b)
PF3D7_1250400	24.7754	14.0014	8.75042	4.57066	0	10.4196	0	3.95141	1.5448	0.842958	1.58479	10.4196	1.58479	6.57473	2.71693	0.0231923	0.104783	conserved Plasmodium protein, unknown function
PF3D7_0603600	76.096	48.5673	56.8777	25.1386	29.0355	47.143	99.1504	233.924	105.819	107.899	136.698	47.143	136.698	0.34487	-1.53587	0.0232297	0.104804	conserved Plasmodium protein, unknown function
PF3D7_0911800	66.3628	45.067	157.508	154.26	125.38	109.715	242.847	133.558	276.519	291.663	236.147	109.715	236.147	0.464607	-1.10592	0.023234	0.104804	conserved Plasmodium protein, unknown function
PF3D7_1339900	38.9328	42.4417	74.3786	21.7106	11.8781	37.8684	17.962	2.37085	6.95159	13.4873	10.1929	37.8684	10.1929	3.71515	1.89342	0.0233643	0.105307	ABC transporter (MDR family), putative (MDR5)
PF3D7_0721800	383.134	230.148	249.387	537.052	488.324	377.609	192.553	117.752	86.5087	130.658	131.868	377.609	131.868	2.86354	1.5178	0.0234279	0.105476	conserved Plasmodium protein, unknown function
PF3D7_0704000	676.015	527.677	529.401	669.601	589.948	598.528	260.09	278.179	179.969	172.806	222.761	598.528	222.761	2.68686	1.42592	0.0234458	0.105476	conserved Plasmodium membrane protein, unknown function
PF3D7_0810000	70.7869	55.568	43.7521	102.84	58.0709	66.2036	211.952	160.427	198.506	165.22	184.026	66.2036	184.026	0.35975	-1.47493	0.0234577	0.105476	acyl-CoA binding protein, putative
PF3D7_1012700	740.608	689.568	525.025	936.985	852.587	748.955	334.812	267.115	273.429	267.218	285.644	748.955	285.644	2.62199	1.39066	0.0235002	0.105583	protein phosphatase, putative
PF3D7_1142500	291.996	632.688	511.9	589.615	860.506	577.341	1754.53	1366.4	1462.15	1651.35	1558.61	577.341	1558.61	0.370421	-1.43276	0.0235555	0.105747	60S ribosomal protein L28, putative
PF3D7_0212800	67.2476	63.4438	39.3769	26.2813	26.3959	44.5491	13.6511	26.8696	15.448	12.6444	17.1533	44.5491	17.1533	2.59712	1.37691	0.0236293	0.105994	multidrug efflux pump, putative
PF3D7_1224000	195.549	122.075	367.518	183.969	227.005	219.223	372.173	727.85	415.551	402.934	479.627	219.223	479.627	0.45707	-1.12951	0.0236705	0.106036	GTP cyclohydrolase I (GCH1)
PF3D7_0805700	408.795	359.223	17.5008	38.8506	26.3959	170.153	5.74785	18.9668	12.3584	20.231	14.326	170.153	14.326	11.8772	3.57013	0.0236764	0.106036	serine/threonine protein kinase, FIKK family (FIKK8)
PF3D7_1326600	137.15	104.135	35.0017	18.2826	9.23856	60.7616	2.87393	14.2251	10.8136	15.1732	10.7715	60.7616	10.7715	5.64098	2.49595	0.0237524	0.106249	conserved Plasmodium protein, unknown function
PF3D7_1250500	11.5029	22.7523	83.129	31.9946	34.3146	36.7387	124.297	37.9335	71.0607	70.8085	76.025	36.7387	76.025	0.483245	-1.04917	0.0237615	0.106249	adaptor-related protein complex 3, sigma 2 subunit, putative
PF3D7_1433200	6.19386	7.87578	13.1256	1.14266	3.95938	6.45946	25.1468	21.3376	20.0824	21.9169	22.1209	6.45946	22.1209	0.292007	-1.77593	0.0237839	0.106265	conserved Plasmodium protein, unknown function
PF3D7_1131600	10.618	10.9386	4.37521	2.28533	2.63959	6.17135	0	1.58056	2.3172	0.842958	1.18518	6.17135	1.18518	5.2071	2.38048	0.0239341	0.106851	conserved Plasmodium protein, unknown function
PF3D7_1416600	33.6238	36.3161	4.37521	5.71332	1.31979	16.2696	0	2.37085	3.0896	2.52887	1.99733	16.2696	1.99733	8.1457	3.02604	0.0239592	0.106879	conserved Plasmodium protein, unknown function
PF3D7_1105300	131.841	124.262	100.63	90.2705	85.7866	106.558	33.7686	43.4655	49.4335	37.9331	41.1502	106.558	41.1502	2.58949	1.37267	0.0242649	0.108143	conserved Plasmodium protein, unknown function
PF3D7_0417000	2.65451	3.50035	35.0017	5.71332	14.5177	12.2775	26.5838	30.821	9.26879	27.8176	23.6228	12.2775	23.6228	0.519732	-0.944161	0.0243057	0.108143	conserved Plasmodium protein, unknown function
PF3D7_0617800	13622.9	14534.8	888.168	2065.94	1822.64	6586.89	840.623	874.052	866.631	982.889	891.049	6586.89	891.049	7.39229	2.88602	0.0243225	0.108143	histone H2A (H2A)
PF3D7_1141600	15.9271	24.5024	78.7538	15.9973	17.1573	30.4676	3.59241	4.74169	1.5448	1.68592	2.8912	30.4676	2.8912	10.538	3.39753	0.0243369	0.108143	dolichol phosphate mannose synthase (DPM1)
PF3D7_1004500	23.0058	16.1891	8.75042	5.71332	2.63959	11.2596	1.43696	1.58056	4.63439	5.05775	3.17742	11.2596	3.17742	3.54365	1.82523	0.0243384	0.108143	conserved Plasmodium protein, unknown function
PF3D7_0525300	157.501	252.9	0	12.5693	5.27918	85.6499	0.718481	4.74169	5.40679	3.37183	3.5597	85.6499	3.5597	24.061	4.58862	0.0246285	0.109346	conserved Plasmodium protein, unknown function
PF3D7_1201300	4.42418	4.37543	0	3.42799	6.59897	3.76532	9.34026	18.1765	20.8548	21.9169	17.5721	3.76532	17.5721	0.214278	-2.22244	0.0247548	0.109757	liver stage associated protein 1 (LSAP1)
PF3D7_1347200	1472.37	2476.06	2651.38	2061.37	3695.42	2471.32	6673.25	5580.18	6488.92	6560.74	6325.77	2471.32	6325.77	0.390674	-1.35596	0.0247601	0.109757	nucleoside transporter 1 (NT1)
PF3D7_1252200	66.3628	66.9441	52.5025	29.7093	19.7969	47.0631	122.86	64.0129	203.141	204.839	148.713	47.0631	148.713	0.316469	-1.65986	0.0248228	0.109949	chitinase (CHT1)
PF3D7_1017500	1948.41	1858.68	144.382	434.212	289.035	934.945	70.4112	203.893	184.603	241.086	174.998	934.945	174.998	5.34259	2.41754	0.0248818	0.110124	conserved Plasmodium protein, unknown function
PF3D7_0624300	10.618	8.31332	8.75042	2.28533	1.31979	6.25738	0.718481	1.58056	1.5448	0	0.960961	6.25738	0.960961	6.51159	2.70301	0.0249442	0.11027	conserved Plasmodium protein, unknown function
PF3D7_1229200	4.42418	8.75087	30.6265	17.14	35.6344	19.3152	2.87393	0.790282	5.40679	4.21479	3.32145	19.3152	3.32145	5.81529	2.53985	0.0249551	0.11027	unspecified product
PF3D7_1406100	248.639	259.026	249.387	334.801	397.258	297.822	181.776	119.333	66.4263	61.5359	107.268	297.822	107.268	2.77644	1.47324	0.0249735	0.11027	conserved Plasmodium protein, unknown function
PF3D7_0818600	122.107	158.828	188.134	154.26	203.248	165.316	385.824	334.289	487.384	506.618	428.529	165.316	428.529	0.385775	-1.37417	0.0250189	0.110385	conserved Plasmodium protein, unknown function
PF3D7_0927200	239.791	172.392	35.0017	39.9932	23.7563	102.187	2.15544	22.1279	20.0824	25.2887	17.4136	102.187	17.4136	5.86821	2.55292	0.0251284	0.110781	zinc finger protein, putative
malmito_SSUB:rRNA	0.884837	7.87578	0	2.28533	1.31979	2.47315	0	0	0	0	0	2.47315	0	#DIV/0!	#DIV/0!	0.0252417	0.111193	unspecified product (SSUB)
PF3D7_0918100	276.954	358.786	153.132	458.208	439.491	337.314	942.648	843.231	971.678	1084.89	960.611	337.314	960.611	0.351146	-1.50986	0.0252899	0.111311	cytochrome b5-like heme/steroid binding protein, putative
PF3D7_0401600.1	492.854	560.493	542.526	655.889	484.364	547.225	218.418	227.601	192.327	203.153	210.375	547.225	210.375	2.60119	1.37917	0.0253079	0.111311	rifin (RIF)
PF3D7_1417000	4.42418	3.50035	0	1.14266	0	1.81344	10.0587	2.37085	20.0824	17.7021	12.5535	1.81344	12.5535	0.144457	-2.79129	0.0254946	0.111975	conserved Plasmodium protein, unknown function
PF3D7_0830800	80.5201	56.8806	210.01	67.4172	69.9491	96.9554	286.674	102.737	200.824	200.624	197.715	96.9554	197.715	0.490381	-1.02803	0.0255155	0.111975	surface-associated interspersed protein 8.2 (SURFIN 8.2) (SURF8.2)
PF3D7_1347500	6236.33	7617.19	9078.56	12229.9	15342.6	10100.9	21180.8	20281	27453.4	30161	24769.1	10100.9	24769.1	0.407804	-1.29405	0.0255184	0.111975	DNA/RNA-binding protein Alba 4 (ALBA4)
PF3D7_1477900	45.1267	50.755	8.75042	9.14131	19.7969	26.7141	53.1676	64.0129	142.121	158.476	104.444	26.7141	104.444	0.255773	-1.96706	0.0255507	0.11203	acyl-CoA synthetase, pseudogene (ACS1b)
PF3D7_1121700	1044.99	1043.1	1566.33	2051.08	1962.53	1533.61	516.588	474.96	560.761	587.542	534.963	1533.61	534.963	2.86676	1.51942	0.0255826	0.112083	protein GCN20 (GCN20)
PF3D7_0823600	40.7025	24.94	96.2546	63.9892	59.3907	57.0554	160.221	89.3019	119.722	109.585	119.707	57.0554	119.707	0.476624	-1.06908	0.025664	0.112352	lipoate-protein ligase (LipB)
PF3D7_0602900	349.511	274.34	153.132	337.086	335.228	289.859	81.9069	146.992	125.129	109.585	115.903	289.859	115.903	2.50088	1.32243	0.0257056	0.112376	conserved Plasmodium protein, unknown function
PF3D7_1221500	7.96353	10.0635	21.8761	2.28533	2.63959	8.9656	0.718481	1.58056	1.5448	0	0.960961	8.9656	0.960961	9.32983	3.22185	0.0257093	0.112376	conserved Plasmodium protein, unknown function
PF3D7_1040700	0	0.437543	0	0	0	0.0875087	2.87393	1.58056	7.72399	5.05775	4.30906	0.0875087	4.30906	0.0203081	-5.6218	0.0257465	0.112452	rifin (RIF)
PF3D7_1221000	325.62	332.533	105.005	20.568	27.7157	162.288	14.3696	41.885	27.8064	31.1894	28.8126	162.288	28.8126	5.63255	2.49379	0.0258997	0.113033	histone-lysine N-methyltransferase, H3 lysine-4 specific (SET10)
PF3D7_1365700	270.76	388.976	371.893	522.197	729.846	456.735	198.301	184.136	129.763	154.261	166.615	456.735	166.615	2.74125	1.45484	0.0259581	0.1132	conserved Plasmodium membrane protein, unknown function
PF3D7_1455300	2106.8	1943.13	87.5042	197.681	157.056	898.433	22.9914	105.108	85.7363	127.287	85.2805	898.433	85.2805	10.535	3.39712	0.0260853	0.113668	conserved Plasmodium protein, unknown function
PF3D7_1037900	21.2361	17.5017	48.1273	65.1318	60.7105	42.5415	121.423	99.5756	95.7774	62.3789	94.7888	42.5415	94.7888	0.448803	-1.15585	0.026118	0.113722	conserved Plasmodium protein, unknown function
PF3D7_0930400.1	475.157	400.79	398.144	612.468	479.085	473.129	1016.65	1040.8	1382.59	1503.84	1235.97	473.129	1235.97	0.382799	-1.38534	0.02619	0.113948	conserved Plasmodium protein, unknown function
PF3D7_1412100	215.015	223.147	83.129	45.7066	27.7157	118.943	35.9241	41.885	32.4407	31.1894	35.3598	118.943	35.3598	3.36378	1.75009	0.0262262	0.114017	conserved Plasmodium protein, unknown function
PF3D7_0909600	46.0115	59.9434	13.1256	37.7079	39.5938	39.2765	100.587	100.366	178.424	155.104	133.62	39.2765	133.62	0.293941	-1.7664	0.0262552	0.114056	conserved Plasmodium protein, unknown function
PF3D7_1363300	27.4299	33.2533	26.2513	59.4185	46.1928	38.5092	15.0881	16.5959	6.95159	11.8014	12.6093	38.5092	12.6093	3.05404	1.61072	0.0263522	0.114389	mitochondrial ribosomal protein L9 precursor, putative
PF3D7_1252100	2420.03	2417.86	52.5025	127.978	128.02	1029.28	25.8653	101.946	78.7847	73.3373	69.9834	1029.28	69.9834	14.7075	3.87848	0.0264491	0.114702	rhoptry neck protein 3 (RON3)
PF3D7_0933200	65.4779	42.8792	8.75042	5.71332	2.63959	25.0921	0.718481	3.16113	3.0896	2.52887	2.37452	25.0921	2.37452	10.5672	3.40153	0.0264649	0.114702	calcyclin binding protein, putative
PF3D7_0910700	38.9328	40.254	65.6282	39.9932	29.0355	42.7687	12.9327	14.2251	9.26879	17.7021	13.5322	42.7687	13.5322	3.16053	1.66016	0.0266372	0.11536	actin-like protein, putative (ALP5a)
PF3D7_1432400	15.9271	20.5645	4.37521	0	3.95938	8.96524	1.43696	1.58056	1.5448	1.68592	1.56206	8.96524	1.56206	5.73937	2.52089	0.0267881	0.115924	leucine-rich repeat protein (LRR5)
PF3D7_1411200	1914.79	1803.12	2104.48	2566.42	2821.72	2242.1	879.421	904.083	750.772	776.364	827.66	2242.1	827.66	2.70897	1.43774	0.0268408	0.116063	rhomboid protease ROM8 (ROM8)
PF3D7_1141800	112.374	96.2595	21.8761	7.99865	13.1979	50.3413	7.90329	8.6931	9.26879	5.9007	7.94147	50.3413	7.94147	6.33904	2.66426	0.0268844	0.116163	phd finger protein, putative
PF3D7_1367600	106.18	167.142	144.382	233.103	341.827	198.527	553.231	417.269	515.19	520.105	501.449	198.527	501.449	0.395907	-1.33677	0.0270586	0.116748	ribosome biogenesis protein MRT4, putative
PF3D7_0811800	28.3148	30.1905	48.1273	43.4212	30.3553	36.0818	15.8066	11.064	10.8136	5.05775	10.6855	36.0818	10.6855	3.37672	1.75562	0.0270611	0.116748	conserved Plasmodium protein, unknown function
PF3D7_1239700	172.543	206.083	389.394	57.1332	40.9136	173.213	28.7393	33.1919	32.4407	29.5035	30.9688	173.213	30.9688	5.59315	2.48366	0.0271446	0.117018	cell division protein FtsH, putative
PF3D7_1427200	23.8906	21.0021	21.8761	14.8546	10.5584	18.4363	3.59241	7.90282	3.0896	7.58662	5.54286	18.4363	5.54286	3.32614	1.73385	0.0272333	0.117311	selenoprotein (Sel4)
PF3D7_1455000	22.1209	24.94	4.37521	11.4266	13.1979	15.2121	3.59241	3.16113	9.26879	5.05775	5.27002	15.2121	5.27002	2.88654	1.52934	0.0273333	0.117652	protein phosphatase, putative
PF3D7_1032500	134.495	128.2	546.901	243.387	344.466	279.49	86.2178	74.2865	39.3923	44.6768	61.1433	279.49	61.1433	4.57106	2.19253	0.0273681	0.117712	DER1-like protein, putative (Der1-2)
PF3D7_1230800	519.399	432.73	424.395	767.87	552.994	539.478	1306.2	1341.11	1370.24	1502.99	1380.13	539.478	1380.13	0.390888	-1.35517	0.0274192	0.117842	conserved Plasmodium protein, unknown function
PF3D7_1453500	21.2361	26.2526	35.0017	19.4253	15.8375	23.5506	80.4699	51.3683	54.0679	78.3951	66.0753	23.5506	66.0753	0.356421	-1.48835	0.0274716	0.117978	pyridine nucleotide transhydrogenase, putative
PF3D7_1226500	35.3935	30.1905	78.7538	35.4226	29.0355	41.7592	21.5544	7.11254	8.49639	8.42958	11.3982	41.7592	11.3982	3.66365	1.87328	0.0275292	0.118135	RAP protein, putative
PF3D7_0700900	13.2726	7.00069	0	35.4226	26.3959	16.4183	4.31089	1.58056	0.772399	2.52887	2.29818	16.4183	2.29818	7.14406	2.83674	0.0276465	0.118548	RESA-like protein, pseudogene
PF3D7_0419000	8.84837	3.93789	0	7.99865	0	4.15698	0	0.790282	0.772399	0	0.39067	4.15698	0.39067	10.6406	3.41151	0.0277883	0.118983	conserved Plasmodium protein, unknown function
PF3D7_1027100	1058.26	758.7	1106.93	1438.61	1171.98	1106.9	1978.7	2239.66	3261.07	3215.88	2673.83	1106.9	2673.83	0.413975	-1.27239	0.02779	0.118983	small subunit rRNA processing stabilizing factor, putative
PF3D7_0406800	7.96353	14.8765	4.37521	9.14131	6.59897	8.5911	17.962	25.289	47.1163	48.0486	34.604	8.5911	34.604	0.248269	-2.01002	0.0280062	0.119817	conserved Plasmodium protein, unknown function
PF3D7_0715800	33.6238	24.0649	21.8761	2.28533	3.95938	17.1619	0	7.90282	2.3172	6.74366	4.24092	17.1619	4.24092	4.04674	2.01676	0.0280661	0.119913	drug/metabolite exporter, drug/metabolite transporter
PF3D7_1206300	84.9443	91.8841	17.5008	7.99865	5.27918	41.5214	56.0415	242.617	196.189	191.351	171.55	41.5214	171.55	0.242037	-2.0467	0.0280712	0.119913	conserved Plasmodium protein, unknown function
PF3D7_1031900	3.53935	5.25052	8.75042	14.8546	18.4771	10.1744	33.7686	16.5959	21.6272	40.462	28.1134	10.1744	28.1134	0.361906	-1.46631	0.0282761	0.120697	conserved Plasmodium protein, unknown function
PF3D7_0604400	0	1.31263	0	0	1.31979	0.526485	12.2142	0.790282	6.95159	5.05775	6.25345	0.526485	6.25345	0.0841911	-3.57019	0.028312	0.120751	conserved Plasmodium protein, unknown function
PF3D7_0800200	25.6603	24.5024	61.253	20.568	23.7563	31.148	5.02937	7.90282	12.3584	8.42958	8.43004	31.148	8.43004	3.69488	1.88553	0.0283315	0.120751	erythrocyte membrane protein 1, PfEMP1 (VAR)
PF3D7_1218500	5077.19	4643.21	3338.29	4828.9	4627.2	4502.96	1407.5	1763.12	2086.25	2200.12	1864.25	4502.96	1864.25	2.41543	1.27228	0.0284055	0.120955	conserved Plasmodium protein, unknown function
PF3D7_0818400	322.081	250.712	398.144	603.327	675.735	450	875.11	752.349	1219.62	1304.9	1037.99	450	1037.99	0.433528	-1.2058	0.0284246	0.120955	nucleolar preribosomal assembly protein, putative (UTP24)
PF3D7_1404900	3704.81	2651.51	2493.87	3994.75	3799.69	3328.93	1158.91	1361.66	1372.55	1267.81	1290.23	3328.93	1290.23	2.5801	1.36743	0.0284436	0.120955	conserved Plasmodium protein, unknown function
PF3D7_0709800	1.76967	9.18841	4.37521	7.99865	5.27918	5.72222	20.836	22.9182	20.8548	27.8176	23.1066	5.72222	23.1066	0.247644	-2.01366	0.0284708	0.12098	conserved Plasmodium protein, unknown function
PF3D7_1130900	11.5029	9.62595	30.6265	4.57066	2.63959	11.7931	0.718481	1.58056	0	1.68592	0.99624	11.7931	0.99624	11.8376	3.56531	0.0286837	0.121793	mitochondrial rpoD precursor, putative
PF3D7_0724400	53.975	56.4431	74.3786	78.8438	105.584	73.8448	170.28	183.345	167.611	209.054	182.572	73.8448	182.572	0.404469	-1.3059	0.0287665	0.122052	mitochondrial import inner membrane translocase subunit tim14, putative (PAM18)
PF3D7_0709400	62.8234	59.0684	21.8761	7.99865	6.59897	31.6731	7.18481	8.6931	5.40679	10.1155	7.85005	31.6731	7.85005	4.03476	2.01248	0.0288685	0.122339	Cg7 protein
PF3D7_1235700	50.4357	59.5059	39.3769	12.5693	3.95938	33.1694	6.46633	12.6445	12.3584	14.3303	11.4499	33.1694	11.4499	2.89692	1.53452	0.0288774	0.122339	ATP synthase subunit beta, mitochondrial
PF3D7_0417200	87.5988	88.8213	43.7521	6.85598	10.5584	47.5173	5.02937	4.74169	15.448	23.6028	12.2055	47.5173	12.2055	3.89312	1.96093	0.0289117	0.122392	bifunctional dihydrofolate reductase-thymidylate synthase (DHFR-TS)
PF3D7_1358800	906.073	1566.84	1312.56	1404.33	2551.16	1548.2	3991.88	3146.11	4214.98	4517.41	3967.6	1548.2	3967.6	0.39021	-1.35768	0.0289892	0.122628	40S ribosomal protein S13, putative
PF3D7_0219400.1	33.6238	54.2554	8.75042	44.5639	87.1064	45.66	193.99	143.041	81.1019	126.444	136.144	45.66	136.144	0.33538	-1.57613	0.0290307	0.122712	ribosome associated membrane protein RAMP4, putative
PF3D7_1338900	42.4722	38.9414	39.3769	23.9959	21.1167	33.1806	84.0623	68.7545	116.632	115.485	96.2336	33.1806	96.2336	0.344793	-1.5362	0.0291197	0.122996	serine/threonine protein kinase, putative
PF3D7_0928800	18.5816	17.5017	13.1256	3.42799	2.63959	11.0553	5.02937	2.37085	0.772399	4.21479	3.09685	11.0553	3.09685	3.56985	1.83586	0.0292735	0.123465	serine/threonine protein kinase, putative
PF3D7_0925200	556.562	616.936	507.524	759.872	842.029	656.585	1590.72	1570.29	1826.72	1819.1	1701.71	656.585	1701.71	0.385838	-1.37393	0.0292746	0.123465	rRNA processing and telomere maintaining methyltransferase, putative
PF3D7_0626700	511.436	768.326	415.645	590.757	785.278	614.288	1693.46	1733.88	1689.24	1812.36	1732.23	614.288	1732.23	0.354622	-1.49565	0.0293377	0.123639	conserved protein, unknown function
PF3D7_1201900	72.5566	73.0697	161.883	125.693	133.299	113.3	61.7894	36.353	22.3996	20.231	35.1932	113.3	35.1932	3.21938	1.68678	0.029452	0.123979	conserved protein, unknown function
PF3D7_0110600	3070.38	2671.2	3307.66	3880.49	3653.19	3316.58	913.908	951.5	1515.45	1665.68	1261.63	3316.58	1261.63	2.6288	1.3944	0.0294746	0.123979	phosphatidylinositol-4-phosphate 5-kinase (PIP5K)
PF3D7_1234100	1644.91	1284.63	2305.74	1680.86	1783.04	1739.84	3603.9	3145.32	4615.08	4750.07	4028.59	1739.84	4028.59	0.431872	-1.21133	0.0294844	0.123979	conserved Plasmodium protein, unknown function
PF3D7_0902000	361.013	381.975	280.014	468.492	493.603	397.02	142.259	190.458	151.39	148.361	158.117	397.02	158.117	2.51092	1.32822	0.0295287	0.124073	serine/threonine protein kinase, FIKK family (FIKK9.1)
PF3D7_0109200	36.2783	31.9407	91.8794	78.8438	77.8679	63.362	16.5251	19.7571	24.7168	11.8014	18.2001	63.362	18.2001	3.48142	1.79967	0.0295819	0.124134	mRNA cleavage factor-like protein, putative
PF3D7_1021700	2243.95	1933.94	980.047	117.694	135.939	1082.31	199.019	245.778	230.947	205.682	220.357	1082.31	220.357	4.91165	2.29621	0.029589	0.124134	conserved Plasmodium membrane protein, unknown function
PF3D7_1337800	3080.12	2646.7	74.3786	350.798	294.314	1289.26	56.0415	200.732	152.935	168.592	144.575	1289.26	144.575	8.9176	3.15666	0.0296091	0.124134	calcium-dependent protein kinase 5 (CDPK5)
PF3D7_1466500	2.65451	0.437543	0	6.85598	6.59897	3.3094	7.90329	2.37085	29.3512	26.9746	16.65	3.3094	16.65	0.198763	-2.33088	0.0297126	0.124475	conserved Plasmodium protein, unknown function
PF3D7_1228900	375.171	356.598	441.896	446.782	432.893	410.668	1003	803.717	1079.04	1175.08	1015.21	410.668	1015.21	0.404515	-1.30573	0.0298091	0.124709	conserved Plasmodium protein, unknown function
PF3D7_0104900	77.8656	258.151	91.8794	318.803	194.01	188.142	76.159	108.269	85.7363	53.9493	81.0283	188.142	81.0283	2.32193	1.21532	0.029822	0.124709	RNase MRP
PF3D7_0713600	95.5624	83.5708	118.131	139.405	108.223	108.978	260.809	161.218	339.855	301.779	265.915	108.978	265.915	0.409824	-1.28692	0.0298346	0.124709	mitochondrial ribosomal protein S5 precursor, putative
PF3D7_0527100	221.209	288.779	196.885	614.753	593.907	383.107	1052.58	866.94	858.907	1038.52	954.237	383.107	954.237	0.40148	-1.3166	0.0298879	0.124804	ubiquitin-conjugating enzyme E2 N, putative (UBC13)
PF3D7_1462600	0.884837	0.875087	0	0	0	0.351985	5.74785	3.16113	7.72399	5.9007	5.63342	0.351985	5.63342	0.0624816	-4.00043	0.0299017	0.124804	conserved Plasmodium membrane protein, unknown function
PF3D7_0520800	244.215	225.335	708.784	399.932	460.608	407.775	187.524	136.719	75.6951	96.9401	124.219	407.775	124.219	3.2827	1.71488	0.0299468	0.1249	conserved Plasmodium protein, unknown function
PF3D7_0624500	21.2361	22.7523	8.75042	29.7093	26.3959	21.7688	58.197	55.3198	71.8331	81.7669	66.7792	21.7688	66.7792	0.325982	-1.61714	0.0301283	0.125564	anaphase promoting complex subunit, putative
PF3D7_0321500	122.107	98.4473	179.384	21.7106	32.9949	90.9288	14.3696	26.8696	27.034	22.7599	22.7583	90.9288	22.7583	3.99542	1.99835	0.0302281	0.125874	peptidase, putative
PF3D7_1469900	61.9386	31.5031	30.6265	5.71332	7.91877	27.5401	5.02937	9.48339	6.17919	3.37183	6.01594	27.5401	6.01594	4.57784	2.19467	0.0302472	0.125874	conserved Plasmodium protein, unknown function
PF3D7_1356100	232.712	216.584	52.5025	26.2813	9.23856	107.464	5.74785	39.5141	16.9928	7.58662	17.4603	107.464	17.4603	6.15473	2.6217	0.0304651	0.126668	conserved Plasmodium protein, unknown function
PF3D7_1144200	14.1574	30.628	87.5042	50.2772	65.9897	49.7113	113.52	44.2558	142.894	115.485	104.039	49.7113	104.039	0.477816	-1.06547	0.0304829	0.126668	conserved Plasmodium protein, unknown function
PF3D7_0408000	433.57	296.654	30.6265	97.1264	109.543	193.504	21.5544	67.174	50.9783	56.4782	49.0462	193.504	49.0462	3.94534	1.98015	0.0307237	0.127574	conserved Plasmodium protein, unknown function
PF3D7_1365500	86.714	77.4452	118.131	41.1359	36.9542	72.076	44.5458	19.7571	17.7652	18.5451	25.1533	72.076	25.1533	2.86547	1.51877	0.0308578	0.127986	glycine cleavage T protein, putative (GCVT)
PF3D7_0703200	90.2533	73.0697	118.131	39.9932	34.3146	71.1523	169.562	83.7699	239.444	228.442	180.304	71.1523	180.304	0.394624	-1.34145	0.0308681	0.127986	conserved Plasmodium protein, unknown function
PF3D7_1359800	7.96353	11.8137	0	4.57066	7.91877	6.45332	24.4284	33.1919	24.7168	30.3465	28.1709	6.45332	28.1709	0.229078	-2.12609	0.0309069	0.128053	ADP-ribosylation factor, putative
PF3D7_1219900	29.1996	28.4403	43.7521	15.9973	44.873	32.4525	16.5251	7.90282	9.26879	5.05775	9.68861	32.4525	9.68861	3.34955	1.74397	0.0309338	0.12807	D-ribulose-5-phosphate 3-epimerase, putative
PF3D7_1013600	165.464	133.013	26.2513	21.7106	18.4771	72.9833	7.18481	18.9668	15.448	13.4873	13.7717	72.9833	13.7717	5.29951	2.40586	0.0309846	0.128186	conserved Plasmodium protein, unknown function
PF3D7_1303600	27.4299	42.8792	26.2513	46.8492	63.3501	41.352	20.836	15.8056	8.49639	13.4873	14.6563	41.352	14.6563	2.82144	1.49643	0.0310466	0.128329	conserved Plasmodium protein, unknown function
PF3D7_0423500	831.747	837.02	30.6265	59.4185	40.9136	359.945	7.18481	37.9335	33.2131	49.7345	32.0165	359.945	32.0165	11.2425	3.49089	0.0310646	0.128329	glideosome associated protein with multiple membrane spans 2 (GAPM2)
PF3D7_0316600	589.301	631.813	1496.32	1191.8	923.856	966.618	2923.5	1397.22	1833.67	1975.05	2032.36	966.618	2032.36	0.475613	-1.07214	0.0311393	0.128543	formate-nitrite transporter, putative
PF3D7_0522200	96.4472	84.0083	70.0034	214.821	175.533	128.162	298.888	228.392	362.255	376.802	316.584	128.162	316.584	0.404829	-1.30462	0.0313136	0.129168	conserved Plasmodium protein, unknown function
PF3D7_0813700	64.5931	69.5694	214.385	52.5625	32.9949	86.821	117.112	94.0436	335.221	316.109	215.622	86.821	215.622	0.402655	-1.31238	0.0313388	0.129178	ABC transporter, putative
PF3D7_0711100	416.758	303.218	113.755	606.755	432.893	374.676	123.579	169.12	145.211	179.55	154.365	374.676	154.365	2.42721	1.2793	0.0313902	0.129296	conserved Plasmodium membrane protein, unknown function
PF3D7_1444700	4.42418	7.87578	4.37521	5.71332	3.95938	5.26958	25.8653	23.7085	13.9032	20.231	20.927	5.26958	20.927	0.251808	-1.98961	0.0314922	0.129621	conserved Plasmodium protein, unknown function
PF3D7_1333000	50.4357	48.1298	100.63	90.2705	116.142	81.1215	280.208	162.008	119.722	145.832	176.942	81.1215	176.942	0.458463	-1.12512	0.0315812	0.129893	20 kDa chaperonin (CPN20)
PF3D7_0704300	337.123	296.217	144.382	127.978	134.619	208.064	118.549	128.026	58.7023	72.4944	94.443	208.064	94.443	2.20306	1.13951	0.0316283	0.129991	conserved Plasmodium membrane protein, unknown function
PF3D7_1214600	13.2726	26.6901	26.2513	76.5585	80.5074	44.656	131.482	111.43	92.6879	92.7254	107.081	44.656	107.081	0.417029	-1.26178	0.0316611	0.130032	adrenodoxin-type ferredoxin, putative
PF3D7_1479600	0.884837	1.31263	0	1.14266	2.63959	1.19594	7.18481	4.74169	13.9032	5.9007	7.9326	1.19594	7.9326	0.150763	-2.72964	0.0317111	0.130143	rifin (RIF)
PF3D7_0909700	1711.27	1715.17	1155.06	1880.83	2102.43	1712.95	714.17	632.226	766.22	722.415	708.758	1712.95	708.758	2.41684	1.27312	0.0317358	0.130149	FHA domain protein, putative
PF3D7_1218400	509.666	483.048	630.03	1060.39	1400.3	816.688	1628.8	1688.04	1995.11	2142.8	1863.69	816.688	1863.69	0.438211	-1.1903	0.0319534	0.130946	triose or hexose phosphate/phosphate translocator, putative
PF3D7_1110400	6561.06	4630.52	6116.55	5832.16	4881.92	5604.44	12612.2	11501	14442.3	16135.9	13672.9	5604.44	13672.9	0.409896	-1.28667	0.0320364	0.131191	asparagine-rich antigen
PF3D7_0113200	49.5509	46.8171	109.38	17.14	9.23856	46.4254	1.43696	7.11254	11.586	9.27254	7.352	46.4254	7.352	6.31465	2.6587	0.0320779	0.131266	Plasmodium exported protein, unknown function
PF3D7_0930400.2	431.8	359.661	441.896	606.755	494.923	467.007	949.832	929.372	1324.66	1319.23	1130.77	467.007	1130.77	0.412998	-1.2758	0.0321429	0.131396	conserved Plasmodium protein, unknown function
PF3D7_0911200	15.0422	23.1898	8.75042	2.28533	2.63959	10.3815	0	4.74169	3.86199	3.37183	2.99388	10.3815	2.99388	3.46757	1.79392	0.0321646	0.131396	conserved Plasmodium protein, unknown function
PF3D7_1301900	7.96353	7.00069	4.37521	4.57066	3.95938	5.57389	11.4957	22.1279	27.8064	25.2887	21.6797	5.57389	21.6797	0.257102	-1.95959	0.0321795	0.131396	Plasmodium exported protein, unknown function
PF3D7_0825500	953.854	752.575	599.404	1243.22	951.572	900.125	2020.37	2140.87	2554.32	2465.65	2295.3	900.125	2295.3	0.392159	-1.35049	0.0322123	0.131435	conserved protein, unknown function
PF3D7_1317600	12.3877	25.8151	74.3786	25.1386	19.7969	31.5034	91.9656	41.885	68.7435	64.9077	66.8755	31.5034	66.8755	0.471075	-1.08597	0.0322898	0.131655	conserved Plasmodium protein, unknown function
PF3D7_1220900	354.82	476.485	678.158	591.9	1169.34	654.14	393.009	229.182	150.618	144.146	229.239	654.14	229.239	2.85353	1.51275	0.0324297	0.132131	heterochromatin protein 1 (HP1)
PF3D7_1208600	4.42418	8.75087	4.37521	11.4266	6.59897	7.11517	40.9534	21.3376	15.448	21.9169	24.914	7.11517	24.914	0.28559	-1.80798	0.0325446	0.132412	mitochondrial import inner membrane translocase subunit tim10, putative (TIM10)
PF3D7_0509600	89.3685	83.5708	266.888	151.974	128.02	143.964	281.645	191.248	348.352	339.712	290.239	143.964	290.239	0.49602	-1.01153	0.0325458	0.132412	asparagine-tRNA ligase, putative
PF3D7_1471400	196.434	147.452	35.0017	14.8546	27.7157	84.2916	9.34026	26.8696	13.9032	11.8014	15.4786	84.2916	15.4786	5.44568	2.44511	0.0327827	0.13328	diacylglycerol kinase, putative
PF3D7_0628600	599.034	488.736	621.28	976.978	930.455	723.297	329.064	278.179	211.637	249.516	267.099	723.297	267.099	2.70797	1.43721	0.032901	0.133665	conserved Plasmodium protein, unknown function
PF3D7_0515900	41.5873	35.8786	113.755	12.5693	13.1979	43.3977	3.59241	4.74169	3.86199	5.05775	4.31346	43.3977	4.31346	10.061	3.3307	0.0331072	0.134406	protein phosphatase, putative
PF3D7_0419500	76.096	82.2581	52.5025	158.83	126.7	99.2774	252.187	293.195	246.395	228.442	255.055	99.2774	255.055	0.38924	-1.36127	0.0331543	0.1345	conserved Plasmodium membrane protein, unknown function
PF3D7_0928300	7.07869	10.501	56.8777	36.5652	34.3146	29.0675	75.4405	64.8031	40.1647	39.619	55.0069	29.0675	55.0069	0.528434	-0.920206	0.0332734	0.134852	conserved Plasmodium protein, unknown function
PF3D7_1101700	0	0	0	1.14266	1.31979	0.492492	2.15544	5.53198	6.17919	5.05775	4.73109	0.492492	4.73109	0.104097	-3.264	0.0332888	0.134852	Pfmc-2TM Maurer's cleft two transmembrane protein (MC-2TM)
PF3D7_0704200	458.345	402.54	1141.93	812.434	876.343	738.319	357.085	301.888	149.073	135.716	235.941	738.319	235.941	3.12926	1.64582	0.0333667	0.135071	tRNA m5C-methyltransferase, putative
PF3D7_1350500	1283.01	1173.05	1710.71	2772.1	2751.77	1938.13	745.065	678.852	702.883	682.796	702.399	1938.13	702.399	2.7593	1.4643	0.0338913	0.137096	conserved Plasmodium protein, unknown function
PF3D7_0817400	22.1209	16.6266	8.75042	12.5693	11.8781	14.3891	2.87393	6.32226	6.17919	2.52887	4.47606	14.3891	4.47606	3.21468	1.68467	0.0339299	0.137153	conserved Plasmodium protein, unknown function
PF3D7_1138200	5.30902	14.8765	0	4.57066	10.5584	7.0629	24.4284	20.5473	40.9371	36.2472	30.54	7.0629	30.54	0.231267	-2.11237	0.0340674	0.13756	conserved Plasmodium membrane protein, unknown function
PF3D7_0106100	158.386	212.646	481.273	483.347	475.126	362.156	176.028	137.509	80.3295	81.7669	118.908	362.156	118.908	3.04567	1.60676	0.0340792	0.13756	vacuolar ATP synthase subunit c, putative
PF3D7_0209300	10.618	14.0014	17.5008	27.4239	19.7969	17.8682	58.197	44.2558	40.1647	45.5197	47.0343	17.8682	47.0343	0.379898	-1.39632	0.0341153	0.137607	2C-methyl-D-erythritol 2,4-cyclodiphosphate synthase (IspF)
PF3D7_1475500	0	2.18772	8.75042	1.14266	0	2.41616	7.18481	2.37085	7.72399	16.0162	8.32396	2.41616	8.32396	0.290266	-1.78455	0.034155	0.137669	LCCL domain-containing protein (CCp1)
PF3D7_1124600	734.414	860.648	131.256	95.9838	91.0658	382.674	65.3818	96.4144	75.6951	60.693	74.5461	382.674	74.5461	5.13338	2.35991	0.0342223	0.137842	ethanolamine kinase (EK)
PF3D7_1443700	19.4664	28.0028	21.8761	7.99865	7.91877	17.0525	0.718481	6.32226	8.49639	8.42958	5.99168	17.0525	5.99168	2.84604	1.50895	0.0342826	0.137986	dephospho-CoA kinase, putative (DPCK)
PF3D7_1329400	111.489	135.201	153.132	129.121	129.34	131.657	308.228	271.857	353.759	390.289	331.033	131.657	331.033	0.397714	-1.3302	0.0345904	0.139126	AMP deaminase, putative
PF3D7_1401700	1.76967	3.50035	26.2513	4.57066	13.1979	9.85798	17.2436	32.4016	13.1308	15.1732	19.4873	9.85798	19.4873	0.505867	-0.98317	0.0346332	0.139199	Plasmodium exported protein, unknown function
PF3D7_1404400	2.65451	9.18841	0	3.42799	3.95938	3.84606	16.5251	11.8542	23.172	27.8176	19.8422	3.84606	19.8422	0.193832	-2.36712	0.0347476	0.139559	mitochondrial ribosomal protein L16 precursor, putative
PF3D7_0506100	241.56	228.398	188.134	439.926	391.979	297.999	726.385	711.254	746.91	725.787	727.584	297.999	727.584	0.409574	-1.2878	0.034823	0.139763	60S ribosomal subunit protein L24-2, putative
PF3D7_1328700	9.7332	35.441	4.37521	69.7025	13.1979	26.49	58.9155	45.0461	112.77	120.543	84.3187	26.49	84.3187	0.314165	-1.67041	0.0349486	0.140121	Plasmodium RNA of unkown function RUF1
PF3D7_1409800	46.0115	46.8171	205.635	20.568	7.91877	65.3901	2.15544	1.58056	1.5448	3.37183	2.16316	65.3901	2.16316	30.229	4.91786	0.034962	0.140121	RNA binding protein Bruno, putative (HoBo)
PF3D7_0307900	16.8119	24.0649	13.1256	4.57066	1.31979	11.9786	5.02937	4.74169	3.86199	2.52887	4.04048	11.9786	4.04048	2.96464	1.56786	0.0350131	0.140226	conserved Plasmodium protein, unknown function
PF3D7_1253400	274.299	218.772	61.253	153.117	113.502	164.189	43.8274	90.8824	91.1431	85.9817	77.9586	164.189	77.9586	2.1061	1.07457	0.0351403	0.140573	acyl-CoA synthetase (ACS3)
PF3D7_0607700	333.583	289.216	26.2513	12.5693	22.4365	136.811	5.02937	21.3376	10.8136	21.0739	14.5636	136.811	14.5636	9.39404	3.23175	0.0351495	0.140573	conserved Plasmodium protein, unknown function
PF3D7_0907400	635.313	557.868	1264.44	1103.81	1076.95	927.676	427.496	239.455	310.504	289.135	316.648	927.676	316.648	2.92968	1.55074	0.0354038	0.14149	ATP-dependent protease ATPase subunit ClpY (ClpY)
PF3D7_0719000	51.3205	38.5038	83.129	67.4172	54.1116	58.8964	198.301	125.655	100.412	94.4113	129.695	58.8964	129.695	0.454116	-1.13887	0.0356261	0.142278	conserved Plasmodium protein, unknown function
PF3D7_0725700	0	0.437543	0	0	0	0.0875087	2.15544	0	4.63439	9.27254	4.01559	0.0875087	4.01559	0.0217922	-5.52004	0.0356819	0.142316	unspecified product
PF3D7_0615100	6.19386	12.2512	4.37521	3.42799	6.59897	6.56945	21.5544	22.1279	30.896	31.1894	26.4419	6.56945	26.4419	0.248448	-2.00898	0.0356863	0.142316	enoyl-acyl carrier reductase (ENR)
PF3D7_0907800	36.2783	51.1926	43.7521	92.5558	68.6293	58.4816	182.494	169.911	90.3707	147.518	147.573	58.4816	147.573	0.396289	-1.33538	0.035722	0.142358	apicoplast ribosomal protein L35 precursor, putative
PF3D7_1038400	92.9079	68.2568	52.5025	10.284	3.95938	45.5821	10.7772	12.6445	6.95159	16.8592	11.8081	45.5821	11.8081	3.86023	1.94869	0.0359329	0.143028	gametocyte-specific protein (Pf11-1)
PF3D7_0210200	159.271	141.326	74.3786	25.1386	23.7563	84.7741	16.5251	33.9821	30.896	37.9331	29.8341	84.7741	29.8341	2.84152	1.50666	0.0359819	0.143028	conserved Plasmodium protein, unknown function
PF3D7_1246900	34.5086	30.628	4.37521	5.71332	3.95938	15.8369	2.87393	1.58056	3.86199	5.05775	3.34356	15.8369	3.34356	4.73655	2.24384	0.0360066	0.143028	RAC-beta serine/threonine protein kinase (PKB)
PF3D7_1423200	125.647	84.0083	271.263	335.943	252.081	213.788	548.201	369.852	360.71	413.892	423.164	213.788	423.164	0.505214	-0.985033	0.0360166	0.143028	peptidyl-prolyl cis-trans isomerase (CYP52)
PF3D7_0904500	38.9328	15.314	70.0034	83.4145	85.7866	58.6903	35.9241	18.1765	6.17919	4.21479	16.1236	58.6903	16.1236	3.64001	1.86394	0.0360167	0.143028	prefoldin subunit, putative
PF3D7_1473900	1121.97	1006.79	1172.56	1988.24	1991.57	1456.22	607.117	548.456	526.004	533.592	553.792	1456.22	553.792	2.62955	1.39482	0.0360583	0.143092	conserved Plasmodium protein, unknown function
PF3D7_0507800	1897.09	1644.29	3351.41	2876.09	2924.66	2538.71	4619.84	4494.33	6279.6	6420.81	5453.65	2538.71	5453.65	0.465507	-1.10313	0.0361027	0.143168	conserved Plasmodium protein, unknown function
PF3D7_0500400	0	1.31263	0	0	1.31979	0.526485	9.34026	9.48339	2.3172	2.52887	5.91743	0.526485	5.91743	0.0889719	-3.49051	0.0362475	0.143641	rifin (RIF)
PF3D7_0717900	61.9386	51.1926	192.509	76.5585	134.619	103.364	42.3904	36.353	16.9928	15.1732	27.7273	103.364	27.7273	3.72786	1.89835	0.0363465	0.143914	thioredoxin-like protein
PF3D7_0221200	20.3512	11.8137	43.7521	55.9905	38.274	34.0363	121.423	72.706	37.0751	48.0486	69.8133	34.0363	69.8133	0.487534	-1.03643	0.036387	0.143914	Plasmodium exported protein (hyp15), unknown function
PF3D7_0917000	199.088	187.706	227.511	157.688	188.731	192.145	81.1884	77.4477	64.8815	76.7092	75.0567	192.145	75.0567	2.55999	1.35614	0.036393	0.143914	conserved Plasmodium protein, unknown function
PF3D7_1350600	16.8119	24.94	13.1256	26.2813	23.7563	20.983	70.4112	52.1586	69.5159	54.7923	61.7195	20.983	61.7195	0.339974	-1.5565	0.0364198	0.14392	conserved Plasmodium protein, unknown function
PF3D7_1443400	53.975	56.0055	87.5042	18.2826	18.4771	46.8489	13.6511	16.5959	19.31	16.0162	16.3933	46.8489	16.3933	2.85781	1.51491	0.0365685	0.144406	conserved Plasmodium protein, unknown function
PF3D7_1420300	71.6718	42.8792	43.7521	129.121	113.502	80.1853	196.864	214.957	182.286	158.476	188.146	80.1853	188.146	0.426187	-1.23044	0.0366942	0.144801	zinc finger protein, putative
PF3D7_0222600	0.884837	1.75017	0	1.14266	0	0.755535	6.46633	8.6931	8.49639	5.05775	7.17839	0.755535	7.17839	0.105251	-3.24809	0.0367243	0.144818	rifin (RIF)
PF3D7_1246100	12.3877	15.314	8.75042	10.284	6.59897	10.667	16.5251	18.9668	71.0607	65.7507	43.0758	10.667	43.0758	0.247634	-2.01372	0.0367676	0.144888	delta-aminolevulinic acid synthetase (ALAS)
PF3D7_0217500	2263.41	1703.79	43.7521	95.9838	83.147	838.018	12.2142	120.123	55.6127	62.3789	62.5822	838.018	62.5822	13.3907	3.74316	0.0368798	0.145229	calcium-dependent protein kinase 1 (CDPK1)
PF3D7_0418000	81.405	80.0704	39.3769	18.2826	10.5584	45.9387	15.8066	17.3862	20.0824	16.8592	17.5336	45.9387	17.5336	2.62004	1.38959	0.0369166	0.145272	conserved Plasmodium protein, unknown function
PF3D7_1403700	11.5029	14.4389	4.37521	3.42799	1.31979	7.01296	0	0.790282	3.0896	4.21479	2.02367	7.01296	2.02367	3.46547	1.79305	0.0369811	0.145425	translocation associated membrane protein, putative (TRAM)
PF3D7_0913500	56.6296	55.1305	52.5025	133.692	186.091	96.809	273.741	150.944	261.071	196.409	220.541	96.809	220.541	0.438961	-1.18784	0.0370254	0.145498	protease, putative
PF3D7_0901700	57.5144	53.3803	26.2513	63.9892	55.4314	51.3133	16.5251	29.2404	14.6756	21.9169	20.5895	51.3133	20.5895	2.49221	1.31742	0.0371407	0.145849	Plasmodium exported protein (hyp5), unknown function
PF3D7_1313200	7.07869	13.1263	21.8761	18.2826	26.3959	17.3519	8.62178	4.74169	3.0896	0.842958	4.32401	17.3519	4.32401	4.01293	2.00465	0.0372036	0.145978	methionyl-tRNA formyltransferase, putative
PF3D7_0604100	806.971	685.63	48.1273	47.9919	29.0355	323.551	8.62178	56.11	27.8064	37.0901	32.4071	323.551	32.4071	9.98397	3.31961	0.0372253	0.145978	transcription factor with AP2 domain(s),SPE2-interacting protein (SIP2)
PF3D7_0207700	365.438	340.846	17.5008	29.7093	30.3553	156.77	8.62178	37.1433	20.0824	10.9585	19.2015	156.77	19.2015	8.16447	3.02936	0.0373695	0.146442	serine repeat antigen 4 (SERA4)
PF3D7_1353800	443.303	403.852	371.893	853.57	679.694	550.463	290.266	199.941	166.066	202.31	214.646	550.463	214.646	2.56452	1.35869	0.0374212	0.146459	proteasome subunit, putative
PF3D7_0923900	1270.63	1239.12	1093.8	1772.27	1651.06	1405.38	576.222	531.07	525.231	668.466	575.247	1405.38	575.247	2.44308	1.2887	0.0374259	0.146459	RNA binding protein, putative
PF3D7_0716400	172.543	120.762	100.63	255.957	278.477	185.674	68.2557	68.7545	79.5571	68.2796	71.2117	185.674	71.2117	2.60735	1.38258	0.0376037	0.147004	conserved Plasmodium protein, unknown function
PF3D7_0806500	1560.85	1169.12	1290.69	1421.47	1544.16	1397.26	637.293	557.149	458.032	589.227	560.425	1397.26	560.425	2.49321	1.318	0.0376172	0.147004	DnaJ protein, putative
PF3D7_1127300	30.9693	38.9414	78.7538	162.258	179.492	98.0829	272.304	236.294	157.569	139.088	201.314	98.0829	201.314	0.487214	-1.03737	0.0377907	0.147521	methyltransferase, putative
PF3D7_1127000	417.643	379.35	196.885	593.043	485.684	414.521	148.726	131.977	209.32	217.483	176.876	414.521	176.876	2.34356	1.2287	0.0378019	0.147521	protein phosphatase, putative
PF3D7_0515200	2.65451	3.0628	0	3.42799	0	1.82906	10.0587	8.6931	14.6756	10.1155	10.8857	1.82906	10.8857	0.168024	-2.57326	0.0379089	0.147837	conserved Plasmodium protein, unknown function
PF3D7_1356700	46.8963	42.4417	17.5008	45.7066	44.873	39.4837	22.9914	16.5959	9.26879	12.6444	15.3751	39.4837	15.3751	2.56802	1.36066	0.0379718	0.14798	DnaJ protein, putative
PF3D7_0624400	145.113	114.199	266.888	244.53	229.644	200.075	82.6254	39.5141	74.9227	74.1803	67.8106	200.075	67.8106	2.95049	1.56096	0.0382253	0.148865	conserved Plasmodium protein, unknown function
PF3D7_1003900	2.65451	3.93789	4.37521	5.71332	9.23856	5.1839	27.3023	15.8056	13.1308	9.27254	16.3778	5.1839	16.3778	0.31652	-1.65963	0.0384772	0.149742	conserved Plasmodium protein, unknown function
PF3D7_1405900	1190.11	917.966	931.92	1243.22	1009.64	1058.57	2247.41	2355.83	2894.95	2829.81	2582	1058.57	2582	0.409981	-1.28637	0.0385062	0.149752	RNA binding protein, putative
PF3D7_0726900	52.2054	51.6301	166.258	71.9878	84.4668	85.3096	41.6719	31.6113	16.9928	7.58662	24.4656	85.3096	24.4656	3.48691	1.80195	0.0386315	0.150136	mitochondrial inner membrane translocase subunit tim50, putative (TIM50)
PF3D7_1468800	291.111	236.711	476.898	457.066	376.141	367.585	1005.16	819.523	611.74	679.424	778.96	367.585	778.96	0.471892	-1.08347	0.0386881	0.150252	U2 snRNP auxiliary factor, putative
PF3D7_0208700.1	16.8119	32.3782	26.2513	51.4199	55.4314	36.4585	149.444	97.2047	53.2955	62.3789	90.5808	36.4585	90.5808	0.402497	-1.31295	0.0387272	0.150301	conserved Plasmodium protein, unknown function
PF3D7_1422500	54.8599	60.8185	39.3769	25.1386	19.7969	39.9982	10.7772	11.8542	33.9855	10.9585	16.8939	39.9982	16.8939	2.36762	1.24343	0.0388401	0.150636	ERAD-associated E3 ubiquitin-protein ligase HRD1 (HRD1)
PF3D7_1003700	55.7447	70.0069	183.759	99.4118	133.299	108.444	235.662	150.154	253.347	233.499	218.165	108.444	218.165	0.497074	-1.00847	0.0389336	0.150894	conserved Plasmodium protein, unknown function
PF3D7_1439300	682.209	669.004	612.53	828.431	926.496	743.734	419.593	316.113	266.478	196.409	299.648	743.734	299.648	2.48202	1.31152	0.0389616	0.150899	conserved Plasmodium protein, unknown function
PF3D7_0307100	556.562	911.403	1343.19	1279.78	2933.9	1404.97	3267.65	2503.61	2922.76	3224.31	2979.58	1404.97	2979.58	0.471532	-1.08457	0.0390209	0.151025	40S ribosomal protein S12, putative
PF3D7_0936000	428.261	1452.21	918.794	843.286	1570.56	1042.62	2845.19	2072.12	2874.1	3233.59	2756.25	1042.62	2756.25	0.378275	-1.40249	0.0390649	0.151092	ring-exported protein 2 (REX2)
PF3D7_0109700	307.923	245.899	236.261	468.492	385.38	328.791	558.978	694.658	964.726	931.468	787.458	328.791	787.458	0.417535	-1.26003	0.0392279	0.151619	conserved protein, unknown function
PF3D7_1400300	6.19386	7.00069	8.75042	14.8546	3.95938	8.1518	28.7393	33.9821	16.9928	16.8592	24.1433	8.1518	24.1433	0.337642	-1.56643	0.0393724	0.151983	rifin (RIF)
PF3D7_0814700	18.5816	15.314	8.75042	12.5693	14.5177	13.9466	28.0208	16.5959	61.0195	67.4366	43.2682	13.9466	43.2682	0.322329	-1.63339	0.0393851	0.151983	conserved Plasmodium protein, unknown function
PF3D7_0410500	12.3877	9.62595	21.8761	35.4226	32.9949	22.4614	68.9742	51.3683	34.7579	46.3627	50.3658	22.4614	50.3658	0.445966	-1.16499	0.039403	0.151983	conserved Plasmodium protein, unknown function
PF3D7_0529700	36.2783	42.0042	48.1273	5.71332	15.8375	29.5921	10.0587	15.0154	6.17919	12.6444	10.9744	29.5921	10.9744	2.69647	1.43107	0.039465	0.152118	conserved Plasmodium protein, unknown function
PF3D7_1107300	6884.91	5302.59	8776.67	6995.39	5946.99	6781.31	13710.1	12736.2	16589.6	17862.3	15224.5	6781.31	15224.5	0.44542	-1.16676	0.0394987	0.152144	polyadenylate-binding protein-interacting protein 1, putative (PAIP1)
PF3D7_0922800	233.597	192.957	284.389	279.953	292.994	256.778	110.646	118.542	78.0123	78.3951	96.3989	256.778	96.3989	2.6637	1.41343	0.0397038	0.15283	conserved Plasmodium protein, unknown function
PF3D7_0519900	18.5816	22.7523	30.6265	23.9959	19.7969	23.1506	86.9362	49.7878	59.4747	37.0901	58.3222	23.1506	58.3222	0.396944	-1.33299	0.0397353	0.152847	conserved Plasmodium protein, unknown function
PF3D7_0315600	11.5029	17.5017	8.75042	6.85598	2.63959	9.45012	3.59241	2.37085	2.3172	3.37183	2.91307	9.45012	2.91307	3.24404	1.69779	0.0397685	0.15287	conserved Plasmodium protein, unknown function
PF3D7_0211600	12.3877	10.0635	0	1.14266	2.63959	5.24669	0	0.790282	0	2.52887	0.829789	5.24669	0.829789	6.32292	2.66059	0.0398713	0.153161	dolichol-linked oligosaccharide biosynthesis enzyme, putative
PF3D7_1034800	21.2361	23.6273	21.8761	3.42799	5.27918	15.0893	0	7.11254	6.95159	6.74366	5.20195	15.0893	5.20195	2.90071	1.5364	0.0399763	0.15346	conserved Plasmodium protein, unknown function
PF3D7_1450500	100.871	77.4452	4.37521	5.71332	9.23856	39.5287	4.31089	4.74169	3.0896	5.9007	4.51072	39.5287	4.51072	8.76329	3.13147	0.040124	0.153922	conserved Plasmodium protein, unknown function
PF3D7_1368800	77.8656	90.5715	8.75042	12.5693	11.8781	40.327	5.02937	16.5959	6.95159	5.9007	8.6194	40.327	8.6194	4.67863	2.22609	0.0401726	0.154004	DNA repair endonuclease, putative
PF3D7_1317100	440.649	413.478	175.008	55.9905	67.3095	230.487	21.5544	90.8824	98.867	91.8824	75.7966	230.487	75.7966	3.04086	1.60448	0.040291	0.154281	DNA replication licensing factor MCM4 (MCM4)
PF3D7_1101300	0	1.31263	4.37521	0	0	1.13757	1.43696	2.37085	10.8136	8.42958	5.76274	1.13757	5.76274	0.1974	-2.3408	0.0402996	0.154281	rifin (RIF)
PF3D7_1442800	34.5086	23.6273	35.0017	67.4172	60.7105	44.2531	21.5544	10.2737	16.2204	9.27254	14.3303	44.2531	14.3303	3.08809	1.62671	0.0404811	0.154785	conserved Plasmodium protein, unknown function
PF3D7_1349700	29.1996	81.8206	39.3769	50.2772	42.2334	48.5815	137.23	184.926	127.446	132.344	145.487	48.5815	145.487	0.333925	-1.58241	0.0404861	0.154785	conserved Plasmodium membrane protein, unknown function
PF3D7_1113400	3146.48	2830.91	2865.76	2984.64	2902.23	2946	1488.69	1174.36	1091.4	1148.11	1225.64	2946	1225.64	2.40364	1.26522	0.0405715	0.155007	ubiquitin domain containing protein
PF3D7_1226100	39.8177	38.5038	4.37521	18.2826	14.5177	23.0994	74.0036	49.7878	98.867	95.2542	79.4782	23.0994	79.4782	0.290638	-1.7827	0.0406485	0.155182	hydrolase/phosphatase, putative
PF3D7_1368300	30.0844	39.3789	13.1256	29.7093	31.6751	28.7947	12.9327	8.6931	16.2204	8.42958	11.5689	28.7947	11.5689	2.48897	1.31555	0.0406954	0.155182	conserved Plasmodium protein, unknown function
PF3D7_1206200	2750.07	2462.93	2778.26	3236.02	2363.75	2718.21	6719.96	5305.16	6869.71	6929.11	6455.99	2718.21	6455.99	0.421037	-1.24798	0.0407204	0.155182	eukaryotic translation initiation factor 3 subunit 8, putative
PF3D7_1242500	13.2726	8.75087	8.75042	3.42799	1.31979	7.10433	1.43696	2.37085	0.772399	1.68592	1.56653	7.10433	1.56653	4.53507	2.18112	0.0407273	0.155182	conserved protein, unknown function
PF3D7_1108200	71.6718	56.8806	39.3769	44.5639	79.1877	58.3362	25.8653	37.1433	13.9032	15.1732	23.0213	58.3362	23.0213	2.53401	1.34142	0.0408241	0.155305	D-tyrosyl-tRNA(Tyr) deacylase (DTD)
PF3D7_0933300	33.6238	33.6908	8.75042	5.71332	2.63959	16.8836	0.718481	11.064	3.0896	1.68592	4.13949	16.8836	4.13949	4.07867	2.0281	0.040836	0.155305	conserved Plasmodium protein, unknown function
PF3D7_0613800	981.284	813.393	74.3786	41.1359	39.5938	389.957	10.0587	58.4809	47.8887	53.1063	42.3837	389.957	42.3837	9.20064	3.20173	0.0408423	0.155305	transcription factor with AP2 domain(s) (ApiAP2)
PF3D7_1419900	374.286	375.85	345.642	612.468	546.395	450.928	173.872	179.394	192.327	186.294	182.972	450.928	182.972	2.46447	1.30128	0.0408744	0.155309	YTH domain-containing protein, putative
PF3D7_0423900	201.743	154.453	30.6265	89.1278	67.3095	108.652	44.5458	68.7545	36.3027	56.4782	51.5203	108.652	51.5203	2.10891	1.0765	0.0408984	0.155309	probable protein, unknown function
PF3D7_0310000	23.8906	21.8772	17.5008	10.284	9.23856	16.5582	4.31089	4.74169	7.72399	5.9007	5.66932	16.5582	5.66932	2.92067	1.5463	0.0410143	0.155645	conserved Plasmodium protein, unknown function
PF3D7_0219600	153.077	154.89	78.7538	23.9959	18.4771	85.8388	12.2142	21.3376	44.0267	42.1479	29.9316	85.8388	29.9316	2.86783	1.51996	0.0410769	0.155778	replication factor C subunit 1, putative
PF3D7_1335800	56.6296	39.8164	13.1256	5.71332	7.91877	24.6407	2.15544	11.8542	2.3172	7.58662	5.97837	24.6407	5.97837	4.12165	2.04322	0.0411951	0.156121	conserved Plasmodium protein, unknown function
PF3D7_0820300	1613.06	1369.95	1006.3	2737.82	2407.3	1826.89	699.801	746.817	791.709	774.678	753.251	1826.89	753.251	2.42534	1.27818	0.0413782	0.156709	conserved Plasmodium protein, unknown function
PF3D7_0519600	220.324	233.211	538.151	848.999	793.196	526.776	1093.53	890.648	1072.09	1143.89	1050.04	526.776	1050.04	0.501673	-0.995182	0.0414395	0.156837	zinc finger protein, putative
PF3D7_1451400	250.409	227.96	437.521	639.892	588.628	428.882	180.339	139.88	156.797	132.344	152.34	428.882	152.34	2.81529	1.49329	0.0416065	0.157363	transcriptional regulatory protein sir2b (Sir2B)
PF3D7_1145700	9.7332	9.62595	0	1.14266	1.31979	4.36432	0	0	0.772399	1.68592	0.614579	4.36432	0.614579	7.10133	2.82809	0.0416716	0.157503	bin3, bicoid-interacting 3, putative
PF3D7_1323200	387.558	385.038	1855.09	1944.81	1422.74	1199.05	339.842	241.036	268.022	322.01	292.727	1199.05	292.727	4.09612	2.03426	0.041876	0.157979	vacuolar ATP synthase subunit g, putative
PF3D7_0412000	103.526	87.0711	52.5025	13.712	7.91877	52.9461	4.31089	30.821	14.6756	15.1732	16.2452	52.9461	16.2452	3.25919	1.70451	0.0418783	0.157979	conserved Plasmodium protein, unknown function
PF3D7_0316100	188.47	157.516	35.0017	28.5666	13.1979	84.5504	2.15544	24.4987	29.3512	20.231	19.0591	84.5504	19.0591	4.43623	2.14933	0.0418815	0.157979	mitochondrial ribosomal protein L27 precursor, putative
PF3D7_0316500	49.5509	49.0049	13.1256	13.712	3.95938	25.8705	1.43696	14.2251	9.26879	8.42958	8.3401	25.8705	8.3401	3.10195	1.63317	0.0420104	0.158336	conserved Plasmodium protein, unknown function
PF3D7_1211800	5683.31	6676.47	9196.69	6539.47	7736.63	7166.51	3379.74	2637.17	2460.09	2896.4	2843.35	7166.51	2843.35	2.52045	1.33368	0.0420332	0.158336	polyubiquitin (PfpUB)
PF3D7_1437000	911.382	849.709	2388.87	2110.5	2417.86	1735.66	576.941	557.939	586.251	638.962	590.023	1735.66	590.023	2.94169	1.55664	0.0420602	0.158336	N-acetyltransferase, putative
PF3D7_0911300	24.7754	35.8786	8.75042	5.71332	10.5584	17.1352	5.02937	5.53198	9.26879	10.1155	7.48641	17.1352	7.48641	2.28884	1.19462	0.0422112	0.158799	cysteine repeat modular protein 1 (CRMP1)
PF3D7_1323700	613.192	622.187	70.0034	78.8438	54.1116	287.667	14.3696	87.7213	58.7023	59.007	54.9501	287.667	54.9501	5.23507	2.38821	0.0422654	0.15887	glideosome associated protein with multiple membrane spans 1 (GAPM1)
PF3D7_1466600	53.975	64.7564	122.506	147.404	145.177	106.764	237.099	214.166	210.092	239.4	225.189	106.764	225.189	0.474106	-1.07672	0.0422865	0.15887	conserved Plasmodium protein, unknown function
PF3D7_1135400	592.841	546.054	581.903	1164.37	820.912	741.217	409.534	267.906	248.712	244.458	292.653	741.217	292.653	2.53275	1.34071	0.0424078	0.15912	conserved Plasmodium protein, unknown function
PF3D7_1327000	144.228	97.5722	284.389	233.103	178.172	187.493	449.051	321.645	362.255	340.555	368.376	187.493	368.376	0.508971	-0.974344	0.0424189	0.15912	conserved Plasmodium protein, unknown function
PF3D7_0622200	1649.34	1532.28	3942.07	2671.55	3080.4	2575.13	1101.43	807.668	819.515	830.313	889.732	2575.13	889.732	2.89427	1.5332	0.0424377	0.15912	radical SAM protein, putative
PF3D7_1369000	114.144	234.086	35.0017	122.265	91.0658	119.312	76.159	79.0282	50.9783	45.5197	62.9213	119.312	62.9213	1.89622	0.923124	0.0426264	0.159592	glycosylphosphatidylinositol anchor attachment 1 protein, putative
PF3D7_1230500	53.975	86.6336	175.008	151.974	217.766	137.071	342.716	331.919	258.754	177.021	277.602	137.071	277.602	0.493769	-1.01809	0.0426512	0.159592	WD-repeat protein, putative
PF3D7_1470300	201.743	163.641	140.007	366.795	289.035	232.244	94.1211	90.8824	97.3222	87.6676	92.4983	232.244	92.4983	2.51079	1.32814	0.0426902	0.159592	conserved Plasmodium protein, unknown function
PF3D7_1326500	43.357	33.2533	8.75042	13.712	5.27918	20.8704	3.59241	11.064	8.49639	5.9007	7.26336	20.8704	7.26336	2.87338	1.52275	0.0427032	0.159592	conserved Plasmodium protein, unknown function
PF3D7_0407100	32.739	33.6908	17.5008	20.568	35.6344	28.0266	66.1003	103.527	74.1503	76.7092	80.1217	28.0266	80.1217	0.349801	-1.5154	0.0427087	0.159592	methyltransferase, putative
PF3D7_0402300	2766	2751.71	87.5042	433.07	310.152	1269.69	61.0709	285.292	288.877	276.49	227.933	1269.69	227.933	5.57045	2.47779	0.0427332	0.159592	reticulocyte binding protein homologue 1,normocyte binding protein 1 (RH1)
PF3D7_1147300	192.01	159.266	65.6282	17.14	18.4771	90.5041	15.0881	41.0947	23.9444	14.3303	23.6144	90.5041	23.6144	3.83259	1.93832	0.042834	0.159863	conserved Plasmodium protein, unknown function
PF3D7_1445700	1138.78	892.151	1111.3	1616.87	1612.79	1274.38	2309.92	2328.17	3326.72	3541.27	2876.52	1274.38	2876.52	0.443028	-1.17453	0.0428713	0.159896	conserved Plasmodium protein, unknown function
PF3D7_0530300	166.349	113.324	30.6265	12.5693	5.27918	65.6296	0	8.6931	10.8136	21.9169	10.3559	65.6296	10.3559	6.33741	2.66389	0.0429262	0.159926	conserved Plasmodium membrane protein, unknown function
PF3D7_0931700	7.96353	6.56315	4.37521	4.57066	6.59897	6.0143	26.5838	24.4987	20.8548	9.27254	20.3025	6.0143	20.3025	0.296235	-1.75519	0.0429359	0.159926	conserved Plasmodium protein, unknown function
PF3D7_1139200	15.9271	28.0028	26.2513	38.8506	81.8272	38.1718	97.7135	79.8185	101.957	77.5521	89.2602	38.1718	89.2602	0.427646	-1.22551	0.0431102	0.160469	conserved Plasmodium protein, unknown function
PF3D7_0702500	1074.19	1192.74	5092.75	3276.02	2902.23	2707.59	995.097	516.845	593.202	671.837	694.245	2707.59	694.245	3.90004	1.96349	0.0431675	0.160576	Plasmodium exported protein, unknown function
PF3D7_0728300	5.30902	11.8137	4.37521	0	1.31979	4.56354	1.43696	1.58056	0	0.842958	0.965121	4.56354	0.965121	4.72846	2.24137	0.043257	0.160803	conserved Plasmodium protein, unknown function
PF3D7_1428400	15.0422	21.4396	4.37521	15.9973	17.1573	14.8023	55.3231	54.5295	32.4407	49.7345	48.0069	14.8023	48.0069	0.308337	-1.69742	0.0433767	0.161142	probable protein, unknown function
PF3D7_1111300	63.7082	38.9414	87.5042	182.826	253.4	125.276	36.6425	36.353	29.3512	12.6444	28.7478	125.276	28.7478	4.35777	2.12359	0.0434406	0.161273	SNARE protein, putative (GS27)
PF3D7_1432100	148.653	213.959	350.017	265.098	456.649	286.875	117.112	130.397	94.2326	77.5521	104.823	286.875	104.823	2.73674	1.45246	0.0434849	0.161332	conserved protein, unknown function
PF3D7_1217900	125.647	94.0718	74.3786	66.2745	65.9897	85.2723	58.9155	34.7724	21.6272	27.8176	35.7832	85.2723	35.7832	2.38303	1.2528	0.0437769	0.162155	conserved protein, unknown function
PF3D7_0900400	6.19386	13.1263	4.37521	11.4266	7.91877	8.60815	38.0795	46.6266	14.6756	18.5451	29.4817	8.60815	29.4817	0.291983	-1.77604	0.0437862	0.162155	rifin (RIF)
PF3D7_0515600	20.3512	24.0649	4.37521	4.57066	2.63959	11.2003	2.15544	5.53198	1.5448	4.21479	3.36175	11.2003	3.36175	3.33169	1.73625	0.0437931	0.162155	conserved Plasmodium protein, unknown function
PF3D7_1020300	28.3148	45.067	39.3769	10.284	11.8781	26.9842	86.2178	75.8671	68.7435	84.2958	78.781	26.9842	78.781	0.342521	-1.54574	0.0438627	0.162307	cytoplasmic dynein intermediate chain, putative
PF3D7_0517100	43.357	33.6908	122.506	123.408	68.6293	78.3182	138.667	82.9796	190.782	190.508	150.734	78.3182	150.734	0.519577	-0.94459	0.0439408	0.162489	conserved Plasmodium protein, unknown function
PF3D7_1477500	388.443	386.788	1618.83	742.732	661.217	759.602	1867.33	1070.83	1147.78	1127.88	1303.46	759.602	1303.46	0.582759	-0.779028	0.0440953	0.162953	Plasmodium exported protein (PHISTb), unknown function
PF3D7_1461000	7.96353	7.00069	13.1256	0	0	5.61797	0	0	1.5448	0.842958	0.596939	5.61797	0.596939	9.4113	3.23439	0.0441968	0.16316	conserved Plasmodium protein, unknown function
PF3D7_0606500	790.159	711.883	743.786	1124.38	1294.72	932.986	1677.65	1952	2338.05	2598.84	2141.64	932.986	2141.64	0.435642	-1.19879	0.0442091	0.16316	polypyrimidine tract binding protein, putative
PF3D7_1251600	654.779	494.424	717.535	952.982	842.029	732.35	1181.9	1179.89	2037.59	2080.42	1619.95	732.35	1619.95	0.452082	-1.14534	0.0443072	0.163415	conserved Plasmodium protein, unknown function
PF3D7_0313700.1	17.6967	16.6266	8.75042	1.14266	3.95938	9.63517	2.87393	2.37085	3.0896	4.21479	3.13729	9.63517	3.13729	3.07118	1.61879	0.0445327	0.16414	conserved Plasmodium protein, unknown function
PF3D7_1450100	2665.13	2379.8	4108.32	5011.72	5223.75	3877.74	1192.68	1187	1686.15	1805.62	1467.86	3877.74	1467.86	2.64176	1.4015	0.0447057	0.16467	signal recognition particle SRP54 (SRP54)
PF3D7_1221800	81.405	71.7571	91.8794	12.5693	27.7157	57.0653	15.0881	13.4348	39.3923	20.231	22.0366	57.0653	22.0366	2.58957	1.37271	0.0448032	0.164676	conserved Plasmodium protein, unknown function
PF3D7_0813300	2843.87	2188.59	1211.93	1950.53	1332.99	1905.58	4866.27	4778.84	5050.72	5540.76	5059.15	1905.58	5059.15	0.376661	-1.40866	0.0448163	0.164676	conserved Plasmodium protein, unknown function
PF3D7_1138000	334.468	265.589	8.75042	11.4266	19.7969	128.006	5.02937	24.4987	9.26879	11.8014	12.6496	128.006	12.6496	10.1194	3.33905	0.0448193	0.164676	conserved Plasmodium protein, unknown function
PF3D7_1018600	1184.8	991.036	752.536	922.13	857.866	941.673	2085.03	2545.5	2399.84	2469.02	2374.85	941.673	2374.85	0.396519	-1.33454	0.0448242	0.164676	conserved Plasmodium protein, unknown function
PF3D7_0311400	54.8599	39.8164	35.0017	4.57066	7.91877	28.4335	3.59241	15.8056	7.72399	10.1155	9.30938	28.4335	9.30938	3.05428	1.61083	0.0450526	0.165408	protein kinase, putative
PF3D7_1243600	5082.5	3122.31	2467.62	4832.33	3758.77	3852.71	1480.07	1622.45	1652.93	1934.59	1672.51	3852.71	1672.51	2.30355	1.20386	0.0451175	0.165538	translation initiation factor SUI1, putative
PF3D7_0304800	9.7332	15.314	4.37521	4.57066	3.95938	7.59049	0.718481	2.37085	3.86199	2.52887	2.37005	7.59049	2.37005	3.20267	1.67928	0.0452041	0.165748	conserved Plasmodium membrane protein, unknown function
PF3D7_1328300	354.82	332.97	100.63	95.9838	95.0252	195.886	85.4993	128.816	60.2471	70.8085	86.3427	195.886	86.3427	2.2687	1.18187	0.0452474	0.1658	conserved Plasmodium protein, unknown function
PF3D7_1451900	729.105	652.377	778.788	1310.64	1317.15	957.612	1951.4	1890.35	2374.35	2238.05	2113.54	957.612	2113.54	0.453085	-1.14215	0.0452876	0.165839	small subunit rRNA processing factor, putative
PF3D7_1344500	19.4664	17.0642	8.75042	3.42799	6.59897	11.0616	2.15544	2.37085	3.86199	6.74366	3.78299	11.0616	3.78299	2.92404	1.54796	0.0453486	0.165912	conserved Plasmodium protein, unknown function
PF3D7_0621500	24.7754	29.7529	26.2513	74.2732	42.2334	39.4572	15.0881	7.90282	21.6272	11.8014	14.1049	39.4572	14.1049	2.79742	1.4841	0.0453662	0.165912	conserved Plasmodium protein, unknown function
PF3D7_0220100	2433.3	2099.33	2935.77	2890.94	3327.2	2737.31	999.408	1008.4	1127.7	1227.35	1090.71	2737.31	1090.71	2.50965	1.32749	0.045406	0.165949	DnaJ protein, putative
PF3D7_1426700	1575.01	1362.51	2261.98	2484.15	2605.27	2057.79	934.026	776.847	751.544	659.193	780.403	2057.79	780.403	2.63683	1.3988	0.0456369	0.166685	phosphoenolpyruvate carboxylase, putative (PEPC)
PF3D7_0714600	422.952	304.968	1312.56	630.751	925.176	719.282	958.454	1119.83	1567.2	1418.7	1266.04	719.282	1266.04	0.568133	-0.815699	0.0457343	0.166933	conserved Plasmodium protein, unknown function
PF3D7_0517400	492.854	364.036	590.654	633.036	578.07	531.73	1053.29	835.328	1320.8	1395.94	1151.34	531.73	1151.34	0.461835	-1.11455	0.0457664	0.166942	FACT complex subunit SPT16, putative (FACT-L)
PF3D7_1316600	578.683	533.803	1640.7	689.026	717.968	832.037	358.522	223.65	244.078	262.16	272.102	832.037	272.102	3.05781	1.6125	0.0458336	0.167078	choline-phosphate cytidylyltransferase (CCT)
PF3D7_1405300	56.6296	57.3182	52.5025	60.5612	91.0658	63.6155	38.0795	43.4655	7.72399	7.58662	24.2139	63.6155	24.2139	2.62723	1.39354	0.0458645	0.167078	conserved Plasmodium protein, unknown function
PF3D7_1302100	184.046	330.783	271.263	118.837	174.213	215.828	84.7808	86.931	114.315	113.799	99.9565	215.828	99.9565	2.15922	1.11051	0.0458923	0.167078	gamete antigen 27/25 (Pfg27)
PF3D7_0508500	659.203	601.185	236.261	191.968	200.609	377.845	181.776	244.987	169.155	171.12	191.76	377.845	191.76	1.97041	0.978495	0.0459349	0.167125	guanidine nucleotide exchange factor (RCC1)
PF3D7_0805400	35.3935	56.4431	65.6282	41.1359	63.3501	52.3902	148.007	103.527	123.584	128.13	125.812	52.3902	125.812	0.416417	-1.2639	0.0460058	0.167275	acetyltransferase, putative
PF3D7_1026900	3.53935	5.68806	4.37521	7.99865	3.95938	5.11213	17.962	11.8542	25.4892	14.3303	17.4089	5.11213	17.4089	0.29365	-1.76783	0.0461173	0.167515	biotin--acetyl-CoA-carboxylase, putative
PF3D7_1405400	43.357	31.5031	87.5042	37.7079	38.274	47.6693	15.8066	20.5473	10.8136	12.6444	14.953	47.6693	14.953	3.18795	1.67263	0.0461312	0.167515	DNA mismatch repair protein, putative
PF3D7_1414700	1403.35	1254.87	704.409	1384.91	1305.28	1210.56	500.063	531.07	628.733	543.708	550.893	1210.56	550.893	2.19746	1.13583	0.0462345	0.167782	ubiquitin carboxyl-terminal hydrolase, putative
PF3D7_0714500	481.351	337.783	428.771	598.756	645.379	498.408	196.145	209.425	200.051	183.765	197.347	498.408	197.347	2.52555	1.3366	0.0462809	0.167843	transcription elongation factor s-II, putative
PF3D7_1345400	123.877	122.075	35.0017	20.568	15.8375	63.4718	21.5544	25.289	17.7652	16.0162	20.1562	63.4718	20.1562	3.14899	1.65489	0.0466921	0.169117	conserved Plasmodium protein, unknown function
PF3D7_0709700	363.668	313.281	271.263	502.772	487.004	387.598	145.133	173.072	179.197	149.204	161.651	387.598	161.651	2.39774	1.26168	0.0466922	0.169117	lysophospholipase, putative
PF3D7_0421400	0	2.62526	8.75042	2.28533	1.31979	2.99616	0	0	0	0	0	2.99616	0	#DIV/0!	#DIV/0!	0.0467632	0.169265	Plasmodium RNA of unkown function RUF6-5
PF3D7_0522400	900.764	809.018	161.883	126.836	122.741	424.248	81.1884	159.637	110.453	108.742	115.005	424.248	115.005	3.68895	1.88321	0.0468355	0.169419	conserved Plasmodium protein, unknown function
PF3D7_0111000	203.512	161.891	48.1273	29.7093	21.1167	92.8714	15.8066	36.353	27.034	24.4458	25.9098	92.8714	25.9098	3.58441	1.84173	0.0468669	0.169423	kinesin-8, putative
PF3D7_1338700	96.4472	109.823	61.253	13.712	14.5177	59.1506	15.8066	31.6113	24.7168	18.5451	22.6699	59.1506	22.6699	2.60921	1.38361	0.0469405	0.169581	conserved Plasmodium protein, unknown function
PF3D7_1204300	1418.39	1663.98	2073.85	3464.56	3860.4	2496.24	5475.55	4620.78	5208.28	6096.27	5350.22	2496.24	5350.22	0.466567	-1.09984	0.0470766	0.169964	eukaryotic translation initiation factor 5A (EIF5A)
PF3D7_0102100	20.3512	21.8772	0	19.4253	21.1167	16.5541	2.87393	7.90282	9.26879	5.9007	6.48656	16.5541	6.48656	2.55206	1.35166	0.0471448	0.170079	stevor, pseudogene
PF3D7_1241100	360.129	446.732	341.266	450.21	488.324	417.332	989.349	932.533	1065.14	1103.43	1022.61	417.332	1022.61	0.408104	-1.29299	0.0471773	0.170079	conserved Plasmodium protein, unknown function
PF3D7_1139000	26.5451	26.6901	306.265	174.828	212.487	149.363	213.389	184.136	257.981	241.086	224.148	149.363	224.148	0.666359	-0.58563	0.0471989	0.170079	unspecified product
PF3D7_0500600	0	0.437543	0	1.14266	0	0.316041	1.43696	1.58056	6.17919	8.42958	4.40657	0.316041	4.40657	0.0717205	-3.80147	0.0473411	0.170483	stevor, pseudogene
PF3D7_1212800	69.0173	71.7571	175.008	219.391	200.609	147.157	362.115	309.791	220.134	254.573	286.653	147.157	286.653	0.513361	-0.961953	0.0474029	0.170573	iron-sulfur subunit of succinate dehydrogenase
PF3D7_1255000	1.76967	0	4.37521	0	1.31979	1.49294	14.3696	7.90282	2.3172	0	6.14741	1.49294	6.14741	0.242856	-2.04183	0.0474269	0.170573	rifin (RIF)
PF3D7_0630400	15.0422	19.6895	0	4.57066	2.63959	8.38838	2.87393	1.58056	3.0896	0	1.88602	8.38838	1.88602	4.44766	2.15305	0.0474918	0.170698	conserved Plasmodium protein, unknown function
PF3D7_1343100	151.307	150.077	13.1256	26.2813	27.7157	73.7014	9.34026	26.0793	23.172	20.231	19.7056	73.7014	19.7056	3.74012	1.90308	0.0475543	0.170814	conserved Plasmodium protein, unknown function
PF3D7_1201600	7.07869	12.6888	0	5.71332	5.27918	6.15199	17.2436	9.48339	53.2955	39.619	29.9104	6.15199	29.9104	0.205681	-2.28152	0.0476044	0.170847	NIMA related kinase 3 (NEK3)
PF3D7_1479000	1455.56	1437.33	280.014	946.126	785.278	980.861	321.88	575.325	607.105	564.782	517.273	980.861	517.273	1.89621	0.923122	0.0476427	0.170847	acyl-CoA synthetase (ACS1a)
PF3D7_1222500	379.595	392.039	236.261	421.643	358.984	357.704	164.532	192.039	140.577	151.732	162.22	357.704	162.22	2.20506	1.14082	0.0476656	0.170847	ATP-binding protein, putative
PF3D7_1435600	837.94	751.262	30.6265	83.4145	88.4262	358.334	18.6805	90.8824	71.0607	56.4782	59.2755	358.334	59.2755	6.04523	2.5958	0.0477	0.170847	conserved Plasmodium protein, unknown function
PF3D7_0722300	330.044	393.789	354.392	692.454	564.872	467.11	1168.97	1084.27	1005.66	1027.57	1071.62	467.11	1071.62	0.435893	-1.19795	0.0477148	0.170847	ubiquitin carboxyl-terminal hydrolase, putative
PF3D7_1301800	700.791	905.715	511.9	265.098	318.07	540.315	760.872	2402.46	1540.94	1509.74	1553.5	540.315	1553.5	0.347805	-1.52365	0.0477779	0.170964	surface-associated interspersed protein 13.1 (SURFIN 13.1), pseudogene (SURF13.1)
PF3D7_1144500	25.6603	47.6922	43.7521	110.838	125.38	70.6647	153.755	167.54	146.756	165.22	158.318	70.6647	158.318	0.446348	-1.16376	0.0479183	0.171264	ubiquitin activating enzyme (E1) subunit Aos1, putative (AOS1)
PF3D7_1366000	20.3512	28.8779	91.8794	44.5639	96.345	56.4035	116.394	93.2533	85.7363	128.973	106.089	56.4035	106.089	0.531662	-0.911419	0.0479223	0.171264	conserved Plasmodium protein, unknown function
PF3D7_1001100.2	1175.06	1004.6	183.759	367.938	314.111	609.094	193.99	275.808	310.504	253.73	258.508	609.094	258.508	2.35619	1.23645	0.047999	0.17143	acyl-CoA binding protein, isoform 1, ACBP1 (ACBP1)
PF3D7_0405700	168.119	133.888	301.89	15.9973	21.1167	128.202	8.62178	26.8696	21.6272	26.9746	21.0233	128.202	21.0233	6.0981	2.60836	0.0481639	0.17191	lysine decarboxylase, putative
PF3D7_0425600	2.65451	1.75017	0	0	1.31979	1.1449	0.718481	4.74169	11.586	16.0162	8.26559	1.1449	8.26559	0.138513	-2.8519	0.0484594	0.172855	rifin, pseudogene
PF3D7_0501300	11026.8	12404.8	14127.6	20513.1	10154.5	13645.4	35949.2	25639.9	29504.9	32951.2	31011.3	13645.4	31011.3	0.440012	-1.18438	0.0485278	0.172989	skeleton-binding protein 1 (SBP1)
PF3D7_1460400	86.714	105.885	345.642	177.113	201.929	183.457	349.182	365.11	285.788	336.34	334.105	183.457	334.105	0.549098	-0.864863	0.048599	0.173134	ubiquitin carboxyl-terminal hydrolase isozyme L3 (UCHL3)
PF3D7_1137400	31.8541	21.0021	61.253	21.7106	15.8375	30.3315	53.8861	41.0947	71.0607	89.3535	63.8487	30.3315	63.8487	0.475052	-1.07384	0.0486703	0.173198	UVB-resistance protein UVR8 homologue
PF3D7_1201100	79.6353	89.6964	564.402	63.9892	63.3501	172.215	262.964	241.826	385.427	364.158	313.594	172.215	313.594	0.549165	-0.864689	0.0486783	0.173198	RESA-like protein with PHIST and DnaJ domains
PF3D7_0321700	139.804	111.136	26.2513	49.1346	36.9542	72.6561	178.902	181.765	274.974	252.887	222.132	72.6561	222.132	0.327085	-1.61226	0.0487204	0.173215	microtubule and actin binding protein, putative
PF3D7_0305700	152.192	185.081	170.633	228.533	208.527	188.993	588.436	461.525	327.497	395.347	443.201	188.993	443.201	0.426428	-1.22963	0.0487446	0.173215	ubiquitin conjugating enzyme E2, putative
PF3D7_1139500.1	1.76967	2.62526	0	2.28533	0	1.33605	5.02937	3.16113	12.3584	15.1732	8.93053	1.33605	8.93053	0.149605	-2.74077	0.0489359	0.173786	AAA family ATPase, putative
PF3D7_0728700	13.2726	12.6888	17.5008	1.14266	6.59897	10.2408	1.43696	0.790282	4.63439	4.21479	2.76911	10.2408	2.76911	3.69822	1.88683	0.0491021	0.174141	alpha/beta hydrolase, putative
PF3D7_0608700	886.606	1073.29	1500.7	1616.87	1699.89	1355.47	3299.27	2491.76	2784.5	3032.96	2902.12	1355.47	2902.12	0.467063	-1.09831	0.0491212	0.174141	chaperone, putative
PF3D7_0322200	11.5029	11.3761	17.5008	6.85598	2.63959	9.97508	0.718481	1.58056	3.86199	4.21479	2.59396	9.97508	2.59396	3.84551	1.94317	0.0491285	0.174141	conserved Plasmodium protein, unknown function
PF3D7_0605300	16.8119	22.3147	4.37521	3.42799	3.95938	10.1778	25.8653	18.1765	90.3707	76.7092	52.7804	10.1778	52.7804	0.192834	-2.37457	0.0492404	0.174363	serine/threonine protein kinase (ARK1)
PF3D7_0314300	9.7332	10.9386	4.37521	5.71332	5.27918	7.2079	3.59241	1.58056	0.772399	1.68592	1.90782	7.2079	1.90782	3.77808	1.91765	0.0492788	0.174363	DER1-like protein (Der1-2)
PF3D7_1300400	3.53935	22.3147	13.1256	23.9959	19.7969	16.5545	81.1884	55.3198	23.9444	22.7599	45.8031	16.5545	45.8031	0.361428	-1.46822	0.0492839	0.174363	rifin (RIF)
PF3D7_0306300	126.532	111.136	323.766	294.807	373.502	245.948	595.621	381.706	417.095	432.437	456.715	245.948	456.715	0.538516	-0.892938	0.0495242	0.175103	glutaredoxin 1 (GRX1)
PF3D7_0828400	15.0422	12.6888	13.1256	5.71332	1.31979	9.57795	0	3.16113	4.63439	3.37183	2.79184	9.57795	2.79184	3.4307	1.7785	0.0495964	0.175249	mitochondrial inner membrane protein, putative (Oxa1)
PF3D7_0525800	5018.79	4506.26	122.506	377.079	391.979	2083.32	51.0122	401.463	374.613	354.885	295.494	2083.32	295.494	7.05032	2.81769	0.0497654	0.17568	membrane skeletal protein IMC1-related
PF3D7_1248800	8.84837	10.0635	8.75042	6.85598	1.31979	7.16761	2.15544	0.790282	1.5448	2.52887	1.75485	7.16761	1.75485	4.08446	2.03015	0.0498054	0.17568	conserved Plasmodium protein, unknown function
PF3D7_0621800	2000.62	1607.1	2100.1	2642.98	1954.62	2061.08	4787.96	3990.13	4372.55	5042.57	4548.3	2061.08	4548.3	0.453154	-1.14193	0.0498371	0.17568	nascent polypeptide associated complex alpha chain, putative
PF3D7_1324400	560.986	591.121	196.885	529.053	562.232	488.056	204.767	233.924	241.761	268.904	237.339	488.056	237.339	2.05637	1.0401	0.0498428	0.17568	MSF1-like protein, putative
PF3D7_1343300	179.622	197.77	319.39	161.116	131.979	197.975	118.549	79.8185	57.1575	53.9493	77.3687	197.975	77.3687	2.55886	1.3555	0.0498812	0.175705	conserved Plasmodium protein, unknown function
PF3D7_1436600	476.042	505.363	39.3769	31.9946	19.7969	214.515	7.90329	51.3683	33.2131	32.0324	31.1293	214.515	31.1293	6.89109	2.78473	0.0499375	0.175794	cGMP-dependent protein kinase (PKG)
PF3D7_0512500	21.2361	36.7536	39.3769	53.7052	42.2334	38.661	134.356	101.946	66.4263	60.693	90.8554	38.661	90.8554	0.425523	-1.23269	0.0500274	0.175923	conserved Plasmodium protein, unknown function
PF3D7_1316000	1.76967	3.50035	4.37521	3.42799	1.31979	2.8786	11.4957	14.2251	10.8136	7.58662	11.0302	2.8786	11.0302	0.260974	-1.93802	0.0500366	0.175923	protein kinase, putative
PF3D7_0705900	7.07869	29.3154	13.1256	17.14	13.1979	15.9715	71.1297	45.0461	34.7579	49.7345	50.167	15.9715	50.167	0.318367	-1.65124	0.0501977	0.176296	ATP synthase subunit C, putative
PF3D7_1404500	251.294	237.586	437.521	458.208	493.603	375.642	600.65	660.676	933.83	886.792	770.487	375.642	770.487	0.487539	-1.03641	0.0502053	0.176296	U3 small nucleolar ribonucleoprotein, U3 snoRNP, putative
PF3D7_0918600	52.2054	48.1298	100.63	30.8519	26.3959	51.6426	10.7772	11.064	27.8064	23.6028	18.3126	51.6426	18.3126	2.82006	1.49573	0.0504204	0.176924	DNA helicase, putative
PF3D7_1366900	1944.87	1443.02	3692.68	2293.33	2734.61	2421.7	4104.68	3778.34	5176.62	5718.63	4694.57	2421.7	4694.57	0.515852	-0.954971	0.0504806	0.176924	conserved Plasmodium protein, unknown function
PF3D7_0217800	1820.99	1401.01	3018.9	5349.95	5507.5	3419.67	1343.56	1009.98	1130.02	1345.36	1207.23	3419.67	1207.23	2.83266	1.50216	0.050515	0.176924	40S ribosomal protein S26e, putative
PF3D7_1147000	29.1996	29.7529	4.37521	6.85598	6.59897	15.3565	0.718481	5.53198	3.86199	11.8014	5.47846	15.3565	5.47846	2.80307	1.48701	0.0505559	0.176924	sporozoite asparagine-rich protein (SLARP)
PF3D7_1360500	36.2783	29.7529	21.8761	14.8546	15.8375	23.7199	71.8481	28.4502	82.6467	83.4528	66.5994	23.7199	66.5994	0.356158	-1.48941	0.0505572	0.176924	guanylyl cyclase beta (GCbeta)
PF3D7_0111500	243.33	187.269	65.6282	22.8533	19.7969	107.775	21.5544	43.4655	22.3996	21.9169	27.3341	107.775	27.3341	3.94289	1.97925	0.0505721	0.176924	UMP-CMP kinase, putative
PF3D7_1231400	521.169	483.048	218.761	332.515	307.512	372.601	175.309	214.166	193.1	147.518	182.523	372.601	182.523	2.04139	1.02955	0.0506251	0.176973	amino acid transporter, putative
PF3D7_0719700	1753.75	1651.73	1623.2	4338.7	3329.84	2539.44	5522.97	4950.33	5501.8	6181.41	5539.12	2539.44	5539.12	0.458456	-1.12515	0.0506487	0.176973	40S ribosomal protein S10, putative
PF3D7_1329700	136.265	122.075	13.1256	12.5693	17.1573	60.2383	2.15544	18.1765	12.3584	18.5451	12.8088	60.2383	12.8088	4.70287	2.23354	0.0507293	0.177144	conserved Plasmodium protein, unknown function
PF3D7_0503200	69.9021	55.1305	26.2513	7.99865	6.59897	33.1763	11.4957	13.4348	6.95159	9.27254	10.2887	33.1763	10.2887	3.22455	1.6891	0.0507827	0.177153	conserved Plasmodium protein, unknown function
PF3D7_0209600	86.714	108.948	74.3786	42.2786	62.0303	74.87	125.016	146.992	266.478	282.391	205.219	74.87	205.219	0.364829	-1.45471	0.0507945	0.177153	transporter, putative
PF3D7_1347300	13.2726	7.87578	13.1256	19.4253	19.7969	14.6992	31.6132	30.821	40.1647	38.7761	35.3437	14.6992	35.3437	0.415893	-1.26571	0.0508555	0.177162	conserved Plasmodium membrane protein, unknown function
PF3D7_1008100	5106.39	4122.1	4965.86	6773.71	6073.69	5408.35	2525.46	2219.11	2166.58	2015.51	2231.67	5408.35	2231.67	2.42346	1.27707	0.0508599	0.177162	conserved Plasmodium protein, unknown function
PF3D7_0315700	30.0844	23.6273	17.5008	71.9878	75.2283	43.6857	15.8066	11.8542	20.8548	11.8014	15.0792	43.6857	15.0792	2.89708	1.5346	0.0509373	0.177252	conserved Plasmodium membrane protein, unknown function
PF3D7_1410500	9.7332	14.4389	4.37521	27.4239	19.7969	15.1536	38.798	40.3044	47.8887	42.1479	42.2847	15.1536	42.2847	0.358371	-1.48047	0.0509485	0.177252	conserved Plasmodium protein, unknown function
PF3D7_1471500	10.618	14.4389	4.37521	1.14266	3.95938	6.90685	1.43696	3.16113	1.5448	2.52887	2.16794	6.90685	2.16794	3.1859	1.6717	0.0510485	0.177461	conserved Plasmodium membrane protein, unknown function
PF3D7_1423500	77.8656	93.1967	262.513	397.647	353.705	236.985	512.996	303.468	502.059	440.867	439.848	236.985	439.848	0.53879	-0.892205	0.0510715	0.177461	conserved Plasmodium protein, unknown function
PF3D7_1251700	22.1209	27.5652	52.5025	49.1346	27.7157	35.8078	86.2178	75.8671	67.9711	81.7669	77.9557	35.8078	77.9557	0.459335	-1.12238	0.0511581	0.177652	tryptophan--tRNA ligase, putative
PF3D7_0708200	19.4664	26.6901	17.5008	23.9959	23.7563	22.2819	56.0415	60.8517	68.7435	57.3211	60.7395	22.2819	60.7395	0.366844	-1.44676	0.051229	0.177789	conserved Plasmodium protein, unknown function
PF3D7_1457100	75.2111	79.6329	297.514	194.253	184.771	166.276	395.883	196.78	290.422	282.391	291.369	166.276	291.369	0.570673	-0.809264	0.0513357	0.177948	conserved Plasmodium protein, unknown function
PF3D7_0103500	59.2841	43.7543	39.3769	5.71332	6.59897	30.9455	10.7772	11.064	10.0412	10.1155	10.4995	30.9455	10.4995	2.94734	1.55942	0.0513377	0.177948	conserved Plasmodium protein, unknown function
PF3D7_1315300	47.7812	54.6929	0	2.28533	0	20.9519	0.718481	1.58056	0.772399	4.21479	1.82156	20.9519	1.82156	11.5022	3.52383	0.0515289	0.178472	conserved Plasmodium protein, unknown function
PF3D7_1405800	2142.19	1898.06	3154.53	2593.85	2771.57	2512.04	4341.06	4314.94	6168.38	6350.84	5293.81	2512.04	5293.81	0.474524	-1.07545	0.0515522	0.178472	large subunit rRNA processing protein, putative
PF3D7_1349800	222.094	231.023	175.008	453.638	389.339	294.22	186.087	131.187	92.6879	77.5521	121.878	294.22	121.878	2.41405	1.27146	0.0516949	0.178751	nucleolar preribosomal associated cytoplasmic ATPase, putative
PF3D7_0530400	10.618	12.2512	21.8761	0	2.63959	9.47698	3.59241	2.37085	0	0	1.49081	9.47698	1.49081	6.35692	2.66833	0.0516961	0.178751	conserved Plasmodium protein, unknown function
PF3D7_1421400	47.7812	75.2575	118.131	148.546	175.533	113.05	309.665	224.44	196.962	195.566	231.658	113.05	231.658	0.488002	-1.03504	0.0517625	0.17887	DNA-directed RNA polymerase III subunit C, putative
PF3D7_0933000	1282.13	907.902	3137.03	1892.25	3061.92	2056.25	623.642	632.226	768.537	793.223	704.407	2056.25	704.407	2.91912	1.54553	0.0518446	0.179045	mRNA processing protein, putative
PF3D7_1418900	968.011	852.772	1019.42	1494.6	1508.52	1168.67	2097.97	2094.25	3010.81	2996.71	2549.93	1168.67	2549.93	0.458313	-1.1256	0.0520176	0.179484	DEAD/DEAH box ATP-dependent RNA helicase, putative
PF3D7_1357800	1777.64	1768.99	2857.01	2662.41	2807.2	2374.65	4892.86	3990.92	5332.64	5596.4	4953.21	2374.65	4953.21	0.479417	-1.06065	0.0520355	0.179484	TCP-1/cpn60 chaperonin family, putative
PF3D7_1403200	13.2726	10.0635	8.75042	2.28533	0	6.87436	0	5.53198	0.772399	0.842958	1.78683	6.87436	1.78683	3.84723	1.94382	0.0521043	0.17955	conserved Plasmodium protein, unknown function
PF3D7_0530800	7.96353	7.00069	17.5008	11.4266	15.8375	11.9458	25.1468	38.7238	16.2204	30.3465	27.6094	11.9458	27.6094	0.432674	-1.20865	0.0521181	0.17955	CPW-WPC family protein
PF3D7_1356400	25.6603	27.1277	13.1256	1.14266	3.95938	14.2031	2.15544	3.95141	10.0412	1.68592	4.45849	14.2031	4.45849	3.18564	1.67158	0.0522115	0.179762	phosphatase 2A regulatory subunit-related protein, putative
PF3D7_0214900	207.937	161.016	4.37521	4.57066	6.59897	76.8995	71.1297	493.926	415.551	407.149	346.939	76.8995	346.939	0.221651	-2.17364	0.0522518	0.179791	rhoptry neck protein 6 (RON6)
PF3D7_1113000	225.633	203.458	26.2513	11.4266	17.1573	96.7853	15.0881	15.0154	20.0824	16.8592	16.7612	96.7853	16.7612	5.77435	2.52966	0.0523676	0.180031	conserved Plasmodium protein, unknown function
PF3D7_0102400	37.1631	39.8164	0	7.99865	5.27918	18.0515	2.15544	3.95141	5.40679	5.05775	4.14285	18.0515	4.14285	4.35726	2.12342	0.0523926	0.180031	lysophospholipase, putative, pseudogene
PF3D7_0301100	0.884837	0.875087	0	2.28533	2.63959	1.33697	9.34026	3.16113	4.63439	10.9585	7.02356	1.33697	7.02356	0.190355	-2.39324	0.0524172	0.180031	Plasmodium exported protein (hyp13), unknown function
PF3D7_1448400	73.4414	80.0704	126.881	19.4253	13.1979	62.6032	24.4284	21.3376	11.586	14.3303	17.9206	62.6032	17.9206	3.49338	1.80462	0.0525312	0.180209	ubiquitin-protein ligase, putative (Hrd3)
PF3D7_1218000	480.466	451.107	13.1256	59.4185	25.0761	205.839	9.34026	41.885	41.7095	38.7761	32.9277	205.839	32.9277	6.25123	2.64414	0.052533	0.180209	thrombospondin-related apical membrane protein (TRAMP)
PF3D7_1221100	8.84837	3.0628	4.37521	1.14266	1.31979	3.74977	0	0.790282	0.772399	0	0.39067	3.74977	0.39067	9.59829	3.26278	0.052575	0.180243	conserved Plasmodium protein, unknown function
PF3D7_0824000	22.1209	20.127	0	4.57066	10.5584	11.4754	0.718481	7.90282	3.0896	5.05775	4.19216	11.4754	4.19216	2.73734	1.45278	0.0526305	0.180324	conserved Plasmodium protein, unknown function
PF3D7_1201800	7.07869	9.62595	0	3.42799	3.95938	4.8184	2.15544	1.58056	0.772399	0	1.1271	4.8184	1.1271	4.27504	2.09594	0.0526992	0.18045	cytochrome c oxidase assembly protein COX19, putative (COX19)
PF3D7_1460300	184.931	294.467	52.5025	351.941	364.263	249.621	754.405	554.778	562.306	721.572	648.265	249.621	648.265	0.38506	-1.37685	0.0527959	0.180671	ribosomal protein L29, putative
PF3D7_0705600	53.0902	38.9414	74.3786	111.981	72.5887	70.196	30.8947	24.4987	17.7652	26.9746	25.0333	70.196	25.0333	2.8041	1.48754	0.0530736	0.181481	RNA helicase, putative
PF3D7_1236700	77.8656	59.5059	43.7521	21.7106	15.8375	43.7344	18.6805	26.8696	23.172	9.27254	19.4987	43.7344	19.4987	2.24294	1.16539	0.0530967	0.181481	s-adenosyl-methyltransferase, putative
PF3D7_1125100	12.3877	16.1891	4.37521	7.99865	3.95938	8.98201	0.718481	5.53198	4.63439	1.68592	3.14269	8.98201	3.14269	2.85806	1.51504	0.0533347	0.182184	vacuolar membrane protein-related, putative
PF3D7_1422600	24.7754	31.0656	4.37521	6.85598	7.91877	14.9982	5.02937	6.32226	8.49639	5.9007	6.43718	14.9982	6.43718	2.32993	1.22029	0.0534952	0.182621	conserved Plasmodium protein, unknown function
PF3D7_0301000	42.4722	38.5038	0	13.712	10.5584	21.0493	4.31089	6.32226	6.95159	11.8014	7.34654	21.0493	7.34654	2.8652	1.51863	0.05376	0.183415	acyl-CoA synthetase (ACS2)
PF3D7_0104100	40.7025	35.441	21.8761	4.57066	10.5584	22.6297	6.46633	10.2737	10.8136	11.8014	9.83875	22.6297	9.83875	2.30006	1.20167	0.0539795	0.184052	conserved Plasmodium membrane protein, unknown function
PF3D7_1227900	140.689	115.511	126.881	163.401	191.37	147.571	89.8102	69.5448	47.1163	30.3465	59.2045	147.571	59.2045	2.49256	1.31763	0.0541092	0.184213	RNA pseudouridylate synthase, putative
PF3D7_1132300	15.0422	24.94	17.5008	12.5693	15.8375	17.178	67.5372	52.9489	37.8475	35.4042	48.4345	17.178	48.4345	0.354664	-1.49547	0.0541576	0.184213	nucleic acid binding protein, putative
PF3D7_0902800	118.568	105.01	78.7538	12.5693	9.23856	64.828	24.4284	22.9182	23.9444	18.5451	22.459	64.828	22.459	2.88651	1.52932	0.0542018	0.184213	serine repeat antigen 9 (SERA9)
PF3D7_0527500	2906.69	2297.98	3662.05	3321.72	3064.56	3050.6	5357	5864.68	6943.86	7651.53	6454.27	3050.6	6454.27	0.472649	-1.08116	0.0542263	0.184213	Hsc70-interacting protein (HIP)
PF3D7_0404500	47.7812	42.4417	301.89	158.83	205.888	151.366	30.8947	32.4016	27.8064	26.1317	29.3086	151.366	29.3086	5.16457	2.36865	0.0542296	0.184213	6-cysteine protein (P52)
PF3D7_0818800	525.593	452.857	818.164	1068.39	1223.45	817.691	321.88	325.596	312.049	285.763	311.322	817.691	311.322	2.62651	1.39315	0.054241	0.184213	U3 small nucleolar ribonucleoprotein protein, putative
PF3D7_1312400	15.0422	11.3761	30.6265	2.28533	2.63959	12.3939	2.15544	0.790282	1.5448	2.52887	1.75485	12.3939	1.75485	7.06269	2.82022	0.0542551	0.184213	translation initiation factor IF-2, putative
PF3D7_1315600	56.6296	77.0076	39.3769	83.4145	83.147	67.9151	25.8653	32.4016	32.4407	29.5035	30.0528	67.9151	30.0528	2.25986	1.17623	0.0544539	0.184769	phosphatidylinositol synthase (PIS)
PFC10_API0029	2.65451	3.50035	0	3.42799	0	1.91657	0	0	0	0	0	1.91657	0	#DIV/0!	#DIV/0!	0.0544845	0.184769	apicoplast ribosomal protein S7 (rps7)
PF3D7_1033800	2.65451	1.75017	0	0	0	0.880937	3.59241	1.58056	10.0412	13.4873	7.17537	0.880937	7.17537	0.122772	-3.02594	0.0545272	0.184803	plasmepsin VII
PF3D7_1229900.2	33.6238	26.2526	21.8761	26.2813	15.8375	24.7743	3.59241	19.7571	7.72399	7.58662	9.66502	24.7743	9.66502	2.56329	1.358	0.0546003	0.184811	conserved Plasmodium protein, unknown function
PF3D7_0627800	1400.7	1653.91	1369.44	1415.76	1257.76	1419.52	676.091	572.164	665.808	713.985	657.012	1419.52	657.012	2.16056	1.11141	0.0546236	0.184811	acetyl-CoA synthetase, putative
PF3D7_1106300	82.2898	86.6336	153.132	12.5693	11.8781	69.3006	15.8066	14.2251	20.8548	10.1155	15.2505	69.3006	15.2505	4.54416	2.18401	0.0546315	0.184811	exonuclease, putative
PF3D7_0625700	17.6967	12.6888	52.5025	19.4253	22.4365	24.95	11.4957	7.11254	3.0896	3.37183	6.26742	24.95	6.26742	3.9809	1.99309	0.0546607	0.184811	conserved Plasmodium protein, unknown function
PF3D7_1353600	292.881	324.657	406.895	585.044	592.588	440.413	211.952	180.184	172.245	144.989	177.342	440.413	177.342	2.4834	1.31232	0.0549427	0.185654	ER lumen protein retaining receptor (ERD2)
PF3D7_1470200	70.7869	73.0697	39.3769	125.693	87.1064	79.2066	181.776	204.683	199.279	186.294	193.008	79.2066	193.008	0.41038	-1.28497	0.0550598	0.185815	conserved Plasmodium protein, unknown function
PF3D7_0215300	387.558	671.191	385.019	635.321	799.795	575.777	1345	1454.91	1374.1	1442.3	1404.08	575.777	1404.08	0.410075	-1.28604	0.0550721	0.185815	acyl-CoA synthetase (ACS8)
PF3D7_0805000	12.3877	14.8765	0	14.8546	9.23856	10.2715	18.6805	15.0154	59.4747	60.693	38.4659	10.2715	38.4659	0.267028	-1.90494	0.0551152	0.185815	alpha/beta hydrolase, putative
PF3D7_1463800	3.53935	0.437543	0	1.14266	0	1.02391	2.87393	5.53198	13.9032	3.37183	6.42023	1.02391	6.42023	0.159482	-2.64853	0.0551604	0.185815	mitochondrial ribosomal protein S6-2 precursor, putative
PF3D7_0609600	15.0422	6.12561	17.5008	10.284	5.27918	10.8464	0	0.790282	6.95159	2.52887	2.56769	10.8464	2.56769	4.22418	2.07867	0.0551689	0.185815	probable protein, unknown function
PF3D7_0918400	24.7754	25.3775	8.75042	10.284	9.23856	15.6852	68.9742	46.6266	40.1647	42.1479	49.4784	15.6852	49.4784	0.317011	-1.6574	0.0551881	0.185815	conserved Plasmodium protein, unknown function
PF3D7_0903300	436.225	428.792	21.8761	35.4226	29.0355	190.27	14.3696	42.6752	33.2131	34.5613	31.2048	190.27	31.2048	6.09746	2.60821	0.0552942	0.18598	conserved Plasmodium membrane protein, unknown function
PF3D7_1436400	30.0844	19.6895	17.5008	22.8533	19.7969	21.985	6.46633	9.48339	9.26879	6.74366	7.99054	21.985	7.99054	2.75138	1.46015	0.0553086	0.18598	conserved Plasmodium protein, unknown function
PF3D7_0923500	19.4664	24.0649	0	7.99865	14.5177	13.2095	5.02937	9.48339	2.3172	5.9007	5.68266	13.2095	5.68266	2.32453	1.21694	0.0553359	0.18598	cyclin-dependent kinase, putative
PF3D7_1369400	235.367	230.148	157.508	203.394	197.969	204.877	151.6	89.3019	73.3779	56.4782	92.6894	204.877	92.6894	2.21036	1.14428	0.0554511	0.186256	conserved Plasmodium protein, unknown function
PF3D7_1226700	280.493	338.659	371.893	452.495	476.446	383.997	769.494	798.975	926.106	901.965	849.135	383.997	849.135	0.452222	-1.1449	0.0555071	0.186333	conserved protein, unknown function
PF3D7_1428300	1069.77	1040.48	721.91	1029.54	868.425	946.024	2676.34	2203.31	2035.27	2256.6	2292.88	946.024	2292.88	0.412592	-1.27721	0.0555786	0.186367	proliferation-associated protein 2g4, putative
PF3D7_1008200	11.5029	12.6888	8.75042	0	1.31979	6.85237	1.43696	1.58056	3.86199	0.842958	1.93062	6.85237	1.93062	3.54931	1.82754	0.0555832	0.186367	endonuclease, putative
PF3D7_0207600	3669.42	3188.82	144.382	213.678	159.695	1475.2	76.8775	309.791	196.189	224.227	201.771	1475.2	201.771	7.31125	2.87012	0.0557869	0.186815	serine repeat antigen 5 (SERA5)
PF3D7_0419800	162.81	252.9	131.256	355.369	352.385	250.944	681.12	675.691	513.645	509.989	595.112	250.944	595.112	0.421676	-1.24579	0.0557941	0.186815	60S ribosomal protein L7ae/L30e, putative
PF3D7_0411900	136.265	147.452	56.8777	14.8546	13.1979	73.7295	12.2142	44.2558	16.2204	23.6028	24.0733	73.7295	24.0733	3.06271	1.61481	0.0558165	0.186815	DNA polymerase alpha
PF3D7_0815700	1.76967	3.50035	4.37521	6.85598	6.59897	4.62004	0.718481	0	0.772399	0.842958	0.583459	4.62004	0.583459	7.91835	2.9852	0.0558493	0.186815	ubiquitin (Ub)
PF3D7_0922100	4112.72	3827.19	6024.67	8055.78	7972.88	5998.65	10182.3	9334.02	14498.7	14972.6	12246.9	5998.65	12246.9	0.489809	-1.02971	0.0561529	0.187616	ubiquitin-like protein, putative
PF3D7_1442400	298.19	235.836	468.148	121.122	128.02	250.263	421.03	342.982	742.275	591.756	524.511	250.263	524.511	0.477136	-1.06753	0.0561552	0.187616	conserved Plasmodium protein, unknown function
PF3D7_1339700	203.512	165.829	144.382	33.1373	23.7563	114.123	34.4871	54.5295	57.1575	34.5613	45.1838	114.123	45.1838	2.52576	1.33672	0.0562755	0.187651	conserved Plasmodium protein, unknown function
PF3D7_1413500	35.3935	29.3154	8.75042	3.42799	0	15.3775	2.15544	1.58056	4.63439	5.05775	3.35704	15.3775	3.35704	4.58066	2.19556	0.0562876	0.187651	FeS assembly ATPase SufC (SufC)
PF3D7_0516400	74.3263	52.0677	52.5025	63.9892	54.1116	59.3994	28.7393	37.1433	10.8136	20.231	24.2318	59.3994	24.2318	2.4513	1.29355	0.0562894	0.187651	phosducin-like protein, putative (PhLP3)
PF3D7_0318700	266.336	217.021	8.75042	54.8479	48.8324	119.158	20.836	33.9821	35.5303	44.6768	33.7563	119.158	33.7563	3.52994	1.81964	0.0562988	0.187651	trophozoite stage antigen
PF3D7_1414400	511.436	427.48	170.633	61.7039	31.6751	240.586	49.5752	90.0922	62.5643	91.0394	73.3178	240.586	73.3178	3.28141	1.71431	0.0563479	0.187704	serine/threonine protein phosphatase (PP1)
PF3D7_0934900	76.9808	101.948	153.132	247.958	186.091	153.222	336.249	286.872	321.318	316.109	315.137	153.222	315.137	0.486207	-1.04036	0.0565417	0.188239	conserved Plasmodium protein, unknown function
PF3D7_0929400	5991.23	5975.97	231.886	427.356	415.735	2608.43	144.415	595.082	439.495	487.23	416.555	2608.43	416.555	6.26192	2.6466	0.0568041	0.188949	high molecular weight rhoptry protein 2 (RhopH2)
PF3D7_0112700	9252.74	13150.4	75244.9	922.13	1744.77	20063	171.717	207.844	288.105	441.71	277.344	20063	277.344	72.3397	6.17672	0.056822	0.188949	28S ribosomal RNA
PF3D7_0217600	361.013	340.846	297.514	148.546	161.015	261.787	156.629	129.606	106.591	100.312	123.285	261.787	123.285	2.12344	1.0864	0.0568788	0.189027	conserved Plasmodium protein, unknown function
PF3D7_1026200	6.19386	3.93789	17.5008	2.28533	2.63959	6.5115	17.2436	7.90282	17.7652	16.0162	14.7319	6.5115	14.7319	0.441999	-1.17788	0.0569719	0.189225	conserved Plasmodium protein, unknown function
PF3D7_1313400	48.666	40.6915	56.8777	12.5693	10.5584	33.8726	12.2142	21.3376	12.3584	6.74366	13.1635	33.8726	13.1635	2.57323	1.36358	0.0570533	0.189383	DEAD box helicase, putative
PF3D7_0420300	5674.46	4519.39	2266.36	1667.15	1701.21	3165.71	1582.81	1697.53	1557.16	1841.02	1669.63	3165.71	1669.63	1.89606	0.923003	0.0571907	0.189515	transcription factor with AP2 domain(s) (ApiAP2)
PF3D7_0808000	15.0422	25.3775	30.6265	18.2826	21.1167	22.0891	7.90329	8.6931	4.63439	10.1155	7.83657	22.0891	7.83657	2.81872	1.49504	0.0571937	0.189515	conserved Plasmodium protein, unknown function
PF3D7_1004900	17.6967	17.0642	30.6265	3.42799	2.63959	14.291	0.718481	4.74169	3.86199	5.05775	3.59498	14.291	3.59498	3.97527	1.99105	0.0571938	0.189515	conserved Plasmodium protein, unknown function
PF3D7_1100700	0	0	0	0	0	0	2.87393	0.790282	0	6.74366	2.60197	0	2.60197	0	#DIV/0!	0.0572771	0.18968	stevor, pseudogene
PF3D7_0807000	33.6238	53.8178	126.881	167.972	225.685	121.596	262.964	232.343	178.424	231.813	226.386	121.596	226.386	0.537117	-0.896692	0.0573882	0.189936	gas41 homologue, putative
mal_rna_18:rRNA	0.884837	52.0677	0	6.85598	1.31979	12.2257	0	0	0	0	0	12.2257	0	#DIV/0!	#DIV/0!	0.0575278	0.190287	unspecified product (LSUD)
PF3D7_0801300	4.42418	5.68806	4.37521	3.42799	5.27918	4.63893	21.5544	5.53198	15.448	20.231	15.6913	4.63893	15.6913	0.295636	-1.75811	0.0576653	0.19063	von Willebrand factor A-domain related protein (WARP)
PF3D7_1333300	362.783	352.66	262.513	926.701	679.694	516.87	331.938	212.586	172.245	149.204	216.493	516.87	216.493	2.38747	1.25548	0.057765	0.190743	transmembrane protein Tmp21 homologue, putative
PF3D7_1456000	161.04	103.26	8.75042	18.2826	14.5177	61.1703	2.15544	13.4348	8.49639	20.231	11.0794	61.1703	11.0794	5.52108	2.46495	0.0577671	0.190743	transcription factor with AP2 domain(s) (ApiAP2)
PF3D7_0914800	38.048	27.5652	13.1256	4.57066	3.95938	17.4538	0	4.74169	6.95159	10.9585	5.66293	17.4538	5.66293	3.08211	1.62392	0.0578876	0.191029	GINS complex subunit Psf3, putative
PF3D7_1475400	1.76967	0.875087	4.37521	0	1.31979	1.66795	2.15544	0	19.31	16.0162	9.3704	1.66795	9.3704	0.178002	-2.49003	0.0581624	0.191824	cysteine repeat modular protein 4 (CRMP4)
PF3D7_0523800	857.407	989.285	389.394	1184.94	1051.88	894.581	433.963	435.445	443.357	417.264	432.507	894.581	432.507	2.06836	1.04849	0.0583115	0.192198	transporter, putative
PF3D7_0320800	121.223	143.514	223.136	25.1386	35.6344	109.729	25.1468	24.4987	52.5231	32.0324	33.5503	109.729	33.5503	3.27059	1.70955	0.0583441	0.192198	ATP-dependent RNA helicase, putative (DOZI)
PF3D7_0910200	1357.34	1178.74	1032.55	1437.47	1307.92	1262.8	735.725	692.287	412.461	414.735	563.802	1262.8	563.802	2.2398	1.16337	0.0584494	0.192293	conserved Plasmodium protein, unknown function
PF3D7_0312400	215.9	226.21	105.005	37.7079	52.7918	127.523	34.4871	90.0922	59.4747	53.1063	59.2901	127.523	59.2901	2.15083	1.10489	0.0584581	0.192293	glycogen synthase kinase 3 (GSK3)
PF3D7_0816600	81.405	96.6971	271.263	20.568	21.1167	98.21	8.62178	15.0154	7.72399	12.6444	11.0014	98.21	11.0014	8.92706	3.15819	0.058475	0.192293	ClpB protein, putative (ClpB1)
PF3D7_1011100	87.5988	81.3831	70.0034	105.125	98.9846	88.619	70.4112	32.4016	17.7652	26.9746	36.8881	88.619	36.8881	2.40237	1.26446	0.0585979	0.192399	conserved Plasmodium protein, unknown function
PF3D7_1213600	19.4664	15.7516	0	2.28533	3.95938	8.29254	0.718481	0	4.63439	1.68592	1.7597	8.29254	1.7597	4.71248	2.23649	0.0586178	0.192399	dynein light chain 1, putative (DLC8)
PF3D7_0810300	1851.08	1524.4	148.757	131.406	80.5074	747.23	45.2643	158.056	147.528	147.518	124.592	747.23	124.592	5.99743	2.58435	0.0586364	0.192399	protein phosphatase, putative
PF3D7_0815800	440.649	396.852	315.015	52.5625	48.8324	250.782	58.9155	128.026	94.2326	107.056	97.0574	250.782	97.0574	2.58385	1.36952	0.0586437	0.192399	vacuolar sorting protein VPS9, putative
PF3D7_1467200	87.5988	107.198	100.63	235.389	286.395	163.442	304.636	386.448	341.4	356.571	347.264	163.442	347.264	0.470657	-1.08725	0.0587772	0.192725	conserved Plasmodium protein, unknown function
PF3D7_1223600	67.2476	62.5687	65.6282	137.12	134.619	93.4366	40.9534	45.0461	31.6683	30.3465	37.0036	93.4366	37.0036	2.52507	1.33632	0.0588693	0.192903	conserved Plasmodium protein, unknown function
PF3D7_1452000	1291.86	1289.44	56.8777	77.7012	79.1877	559.014	53.1676	116.171	73.3779	108.742	87.8646	559.014	87.8646	6.36221	2.66953	0.0588998	0.192903	rhoptry neck protein 2 (RON2)
PF3D7_0512200	82.2898	65.194	371.893	251.386	228.324	199.817	74.7221	47.4169	38.6199	40.462	50.3052	199.817	50.3052	3.9721	1.9899	0.0589673	0.193012	glutathione synthetase (GS)
PF3D7_1363400	193.779	209.146	424.395	532.481	545.075	380.975	881.577	720.737	692.069	601.029	723.853	380.975	723.853	0.526316	-0.925999	0.0591025	0.193342	polyubiquitin binding protein, putative (DOA1)
PF3D7_0925400	37.1631	27.1277	17.5008	9.14131	0	18.1866	5.02937	1.58056	0.772399	16.0162	5.84963	18.1866	5.84963	3.10902	1.63646	0.0591405	0.193355	protein phosphatase-beta
PF3D7_1433000	92.023	175.892	17.5008	234.246	96.345	123.201	55.3231	56.9003	64.8815	52.2634	57.3421	123.201	57.3421	2.14854	1.10335	0.0592365	0.193556	ribosome biogenesis protein, NOP10-like
PF3D7_1332200	1283.01	1080.73	61.253	76.5585	64.6699	513.245	24.4284	110.64	87.2811	89.3535	77.9256	513.245	77.9256	6.58635	2.71948	0.0594325	0.193909	conserved Plasmodium protein, unknown function
PF3D7_0105100	1.76967	3.50035	0	1.14266	1.31979	1.5465	10.0587	17.3862	5.40679	4.21479	9.26663	1.5465	9.26663	0.166889	-2.58304	0.0594571	0.193909	conserved Plasmodium protein, unknown function
PF3D7_0219500	39.8177	24.0649	8.75042	5.71332	1.31979	15.9332	1.43696	4.74169	4.63439	4.21479	3.75696	15.9332	3.75696	4.24099	2.0844	0.0594705	0.193909	pseudouridine synthase, putative
PF3D7_1419600	345.086	282.653	148.757	196.538	213.807	237.368	127.89	128.026	113.543	93.5683	115.757	237.368	115.757	2.05058	1.03603	0.0594984	0.193909	conserved Plasmodium protein, unknown function
PF3D7_0919300	169.004	171.955	8.75042	17.14	30.3553	79.4408	2.15544	29.2404	27.8064	16.8592	19.0153	79.4408	19.0153	4.17772	2.06272	0.0595365	0.193909	thioredoxin, putative
PF3D7_0827300	644.161	590.684	1531.32	1111.81	1265.68	1028.73	449.769	403.044	343.717	308.523	376.263	1028.73	376.263	2.73408	1.45105	0.0595505	0.193909	conserved Plasmodium protein, unknown function
PF3D7_0912100	347.741	248.525	245.012	337.086	356.344	306.942	182.494	139.09	91.9155	115.485	132.246	306.942	132.246	2.32099	1.21474	0.0596208	0.194025	conserved Plasmodium protein, unknown function
PF3D7_1372000	107.065	89.6964	577.528	150.832	145.177	214.06	472.761	190.458	331.359	350.67	336.312	214.06	336.312	0.636491	-0.651787	0.0598222	0.194569	Plasmodium exported protein (PHISTa), unknown function
PF3D7_0530900	158.386	185.518	13.1256	15.9973	13.1979	77.245	4.31089	28.4502	13.1308	16.0162	15.477	77.245	15.477	4.99095	2.31932	0.0599447	0.194805	formin 1
PF3D7_1439700	40.7025	48.1298	26.2513	15.9973	17.1573	29.6476	126.453	87.7213	55.6127	66.5937	84.0951	29.6476	84.0951	0.352549	-1.50411	0.0599638	0.194805	leucine carboxyl methyltransferase, putative
PF3D7_0717600	277.839	227.523	43.7521	17.14	7.91877	114.834	5.74785	25.289	25.4892	32.0324	22.1396	114.834	22.1396	5.18683	2.37485	0.060111	0.194952	conserved Plasmodium protein, unknown function
PF3D7_0802100	632.658	529.865	61.253	25.1386	27.7157	255.326	12.9327	51.3683	47.8887	53.9493	41.5348	255.326	41.5348	6.14729	2.61995	0.060128	0.194952	transcription factor with AP2 domain(s) (ApiAP2)
PF3D7_1358900	315.887	264.714	1190.06	545.051	657.258	594.593	934.744	1006.82	909.113	1030.94	970.404	594.593	970.404	0.612728	-0.706682	0.0601336	0.194952	GTP binding protein, putative
PF3D7_1114400	6.19386	7.43824	17.5008	3.42799	7.91877	8.49594	1.43696	3.16113	0.772399	1.68592	1.7641	8.49594	1.7641	4.81602	2.26784	0.0601472	0.194952	conserved Plasmodium protein, unknown function
PF3D7_0628300	6614.15	9067.21	599.404	1666	1471.57	3883.67	331.938	1464.39	1540.94	1636.18	1243.36	3883.67	1243.36	3.12352	1.64317	0.0603371	0.195455	choline/ethanolaminephosphotransferase, putative (CEPT)
PF3D7_1421500	10.618	11.3761	30.6265	35.4226	35.6344	24.7355	67.5372	45.0461	46.3439	35.4042	48.5829	24.7355	48.5829	0.509141	-0.973863	0.0603853	0.195489	mitochondrial import inner membrane translocase subunit TIM8, putative (TIM8)
PF3D7_0828800	1634.29	1525.28	113.755	164.544	180.812	723.736	34.4871	252.1	188.465	161.848	159.225	723.736	159.225	4.54537	2.1844	0.060417	0.195489	GPI-anchored micronemal antigen (GAMA)
PF3D7_0727800	409.679	364.911	1076.3	830.717	944.973	725.316	323.317	276.599	217.816	215.797	258.382	725.316	258.382	2.80714	1.4891	0.0605274	0.195734	cation transporting ATPase, putative
PF3D7_0703700	297.305	221.834	105.005	259.385	282.436	233.193	533.113	546.085	567.713	603.558	562.617	233.193	562.617	0.414479	-1.27063	0.0607928	0.19648	conserved Plasmodium protein, unknown function
PF3D7_0305600	169.889	139.576	56.8777	39.9932	38.274	88.922	27.3023	38.7238	53.2955	50.5775	42.4748	88.922	42.4748	2.09352	1.06593	0.0608844	0.196662	AP endonuclease (DNA-[apurinic or apyrimidinic site] lyase), putative
PF3D7_1306300	4.42418	7.00069	0	1.14266	1.31979	2.77747	0.718481	0	0	0.842958	0.39036	2.77747	0.39036	7.11515	2.83089	0.0609189	0.196662	SAM dependent methyltransferase, putative
PF3D7_1030200	240.676	310.218	21.8761	68.5598	34.3146	135.129	197.582	403.834	679.711	721.572	500.675	135.129	500.675	0.269893	-1.88954	0.0610521	0.196979	conserved Plasmodium protein, unknown function
PF3D7_1345200	49.5509	55.568	52.5025	70.8452	64.6699	58.6273	101.306	90.8824	169.155	187.137	137.12	58.6273	137.12	0.427562	-1.2258	0.0611579	0.197029	rhomboid protease ROM6, putative (ROM6)
PF3D7_0416500	50.4357	42.4417	17.5008	6.85598	7.91877	25.0306	6.46633	18.9668	0.772399	10.1155	9.08025	25.0306	9.08025	2.7566	1.46289	0.0611785	0.197029	repressor of RNA polymerase III transcription MAF1, putative
PF3D7_1207700	37.1631	31.9407	8.75042	3.42799	5.27918	17.3123	1.43696	9.48339	6.95159	3.37183	5.31094	17.3123	5.31094	3.25974	1.70476	0.061207	0.197029	blood stage antigen 41-3 precursor
PF3D7_0731600	181.392	217.897	634.406	226.247	237.563	299.501	550.357	472.589	546.858	568.997	534.7	299.501	534.7	0.560129	-0.83617	0.0612072	0.197029	acyl-CoA synthetase (ACS5)
PF3D7_0613700	79.6353	86.6336	83.129	18.2826	15.8375	56.7036	28.0208	27.6599	27.034	21.9169	26.1579	56.7036	26.1579	2.16775	1.1162	0.0613241	0.197267	syntaxin binding protein, putative
PF3D7_0727500	11.5029	19.6895	21.8761	1.14266	1.31979	11.1062	0	6.32226	0	5.05775	2.845	11.1062	2.845	3.90375	1.96486	0.0613511	0.197267	conserved Plasmodium protein, unknown function
PF3D7_1208200	30.0844	35.8786	39.3769	23.9959	36.9542	33.258	40.235	43.4655	122.039	116.328	80.5169	33.258	80.5169	0.413056	-1.27559	0.0614506	0.197475	cysteine repeat modular protein 3 (CRMP3)
PF3D7_0701000	13.2726	18.3768	17.5008	68.5598	65.9897	36.74	120.705	66.3837	57.1575	63.2218	76.867	36.74	76.867	0.477968	-1.06501	0.0616681	0.198061	erythrocyte membrane protein 1 (PfEMP1), pseudogene
PF3D7_1013300	60.1689	80.508	135.632	213.678	179.492	133.896	76.159	63.2226	23.172	38.7761	50.3324	133.896	50.3324	2.66023	1.41155	0.0618501	0.198532	conserved Plasmodium protein, unknown function
PF3D7_0714100	12.3877	7.87578	4.37521	5.71332	7.91877	7.65416	21.5544	25.289	23.9444	22.7599	23.3869	7.65416	23.3869	0.327284	-1.61139	0.0620473	0.19896	conserved Plasmodium protein, unknown function
PF3D7_1337400	507.896	538.178	647.531	818.147	925.176	687.386	1546.89	1146.7	1665.29	1386.67	1436.39	687.386	1436.39	0.478552	-1.06325	0.0621088	0.19896	conserved Plasmodium protein, unknown function
PF3D7_0101500	10.618	22.7523	21.8761	105.125	120.101	56.0945	113.52	104.317	105.046	129.815	113.175	56.0945	113.175	0.495645	-1.01262	0.0621239	0.19896	erythrocyte membrane protein 1 (PfEMP1), exon2, pseudogene (VAR)
PF3D7_0520500	87.5988	80.508	113.755	124.55	195.33	120.348	217.7	173.862	315.139	284.92	247.905	120.348	247.905	0.485462	-1.04257	0.0621244	0.19896	phosphomethylpyrimidine kinase, putative
PF3D7_1038000.1	1574.12	1369.07	1426.32	2485.29	2112.99	1793.56	3167.07	3613.17	4305.35	4375.79	3865.35	1793.56	3865.35	0.46401	-1.10777	0.0621839	0.199038	antigen UB05
PF3D7_0907500	22.1209	29.3154	17.5008	21.7106	19.7969	22.0889	57.4785	63.2226	58.7023	60.693	60.0241	22.0889	60.0241	0.368001	-1.44222	0.0623782	0.199547	conserved Plasmodium protein, unknown function
PF3D7_1245600	25.6603	21.8772	35.0017	35.4226	31.6751	29.9274	91.2471	60.0614	51.7507	55.6352	64.6736	29.9274	64.6736	0.462744	-1.11171	0.0625473	0.199974	kinesin, putative
PF3D7_1468200	214.13	168.892	275.638	606.755	529.237	358.931	179.62	112.22	127.446	138.245	139.383	358.931	139.383	2.57514	1.36465	0.0627243	0.200142	conserved protein, unknown function
PF3D7_1305400	249.524	198.645	367.518	507.343	488.324	362.271	208.36	141.461	101.957	105.37	139.287	362.271	139.287	2.6009	1.37901	0.0627382	0.200142	AAR2 protein, putative
PF3D7_0827100	121.223	132.576	183.759	86.8425	69.9491	118.87	85.4993	64.8031	22.3996	26.1317	49.7084	118.87	49.7084	2.39134	1.25782	0.062741	0.200142	translation initiation factor IF-2, putative
PF3D7_0712700	0.884837	1.31263	4.37521	4.57066	1.31979	2.49263	0	0	0	0	0	2.49263	0	#DIV/0!	#DIV/0!	0.0627418	0.200142	Plasmodium RNA of unkown function RUF6-13
PF3D7_1402500	1420.16	828.707	1474.45	1733.42	1979.69	1487.29	3316.51	2666.41	2833.93	2855.94	2918.2	1487.29	2918.2	0.509659	-0.972396	0.0629854	0.20066	40S ribosomal protein S31/UBI, putative
PF3D7_1313500	114.144	88.3838	4.37521	9.14131	11.8781	45.5845	1.43696	13.4348	11.586	7.58662	8.51109	45.5845	8.51109	5.35589	2.42113	0.0630042	0.20066	conserved Plasmodium membrane protein, unknown function
PF3D7_1034000	248.639	289.216	310.64	511.913	465.887	365.259	182.494	165.169	145.211	125.601	154.619	365.259	154.619	2.36232	1.24021	0.0630106	0.20066	Sec1 family protein, putative
PF3D7_1146600	1226.38	930.217	148.757	97.1264	56.7512	491.847	48.1383	137.509	105.046	96.0972	96.6977	491.847	96.6977	5.08644	2.34666	0.0631109	0.200866	CCAAT-box DNA binding protein subunit B (NFYB)
PF3D7_1468400	593.725	549.117	21.8761	29.7093	27.7157	244.429	12.9327	52.1586	37.8475	45.5197	37.1146	244.429	37.1146	6.58578	2.71935	0.0633564	0.201533	zinc finger protein, putative (D13)
PF3D7_1036000	1294.52	971.346	43.7521	69.7025	71.2689	490.117	18.6805	125.655	76.4675	64.9077	71.4277	490.117	71.4277	6.86173	2.77857	0.0636682	0.202411	merozoite surface protein (MSP11)
PF3D7_1112300	11.5029	10.501	13.1256	2.28533	2.63959	8.01089	5.74785	2.37085	0	0	2.02967	8.01089	2.02967	3.94689	1.98071	0.0637352	0.202459	conserved Plasmodium protein, unknown function
PF3D7_0721600	1834.27	2922.79	6064.04	3232.6	5566.89	3924.12	7781.87	5751.67	7523.94	8328.42	7346.48	3924.12	7346.48	0.53415	-0.904684	0.0637598	0.202459	40S ribosomal protein S5, putative
PF3D7_1126000	1855.5	1758.49	2913.89	3480.55	3312.68	2664.22	4743.41	4250.93	5905.76	6226.93	5281.76	2664.22	5281.76	0.50442	-0.987303	0.0637909	0.202459	threonine--tRNA ligase (ThrRS)
PF3D7_0928900	76.096	67.3817	170.633	317.661	183.451	163.045	65.3818	46.6266	53.2955	48.0486	53.3381	163.045	53.3381	3.05681	1.61203	0.0638542	0.202546	guanylate kinase (GK)
PF3D7_0205700.1	154.846	163.204	105.005	180.541	151.776	151.074	416.001	359.578	332.131	327.911	358.905	151.074	358.905	0.420931	-1.24834	0.0639232	0.20255	conserved Plasmodium protein, unknown function
PF3D7_0805600	896.34	1134.55	402.519	1044.39	923.856	880.332	361.396	511.313	481.204	463.627	454.385	880.332	454.385	1.93741	0.954133	0.0639588	0.20255	PAP2-like protein, putative
PF3D7_1314100	28.3148	55.568	100.63	124.55	171.573	96.1273	229.914	209.425	169.928	119.7	182.242	96.1273	182.242	0.527471	-0.922835	0.063976	0.20255	conserved Plasmodium protein, unknown function
PF3D7_0106900	34.5086	30.1905	17.5008	7.99865	10.5584	20.1514	2.87393	16.5959	11.586	4.21479	8.81766	20.1514	8.81766	2.28535	1.19241	0.0640592	0.20255	2-C-methyl-D-erythritol 4-phosphate cytidylyltransferase, putative (IspD)
PF3D7_0220600	175.198	172.392	301.89	159.973	135.939	189.078	216.981	531.86	396.241	430.751	393.958	189.078	393.958	0.479945	-1.05906	0.064083	0.20255	Plasmodium exported protein (hyp9), unknown function
PF3D7_0406700	58.3992	53.8178	8.75042	11.4266	9.23856	28.3265	5.02937	12.6445	13.1308	9.27254	10.0193	28.3265	10.0193	2.8272	1.49937	0.0640909	0.20255	conserved Plasmodium protein, unknown function
PF3D7_0306600	16.8119	15.314	8.75042	5.71332	2.63959	9.84585	0.718481	3.95141	2.3172	7.58662	3.64343	9.84585	3.64343	2.70236	1.43422	0.0641066	0.20255	conserved Plasmodium protein, unknown function
PF3D7_0209200	76.9808	121.2	179.384	212.536	302.233	178.466	413.127	368.271	299.691	326.225	351.828	178.466	351.828	0.507254	-0.979219	0.0642172	0.202786	3'exoribonuclease, putative
PF3D7_0316300.1	99.9866	84.4459	35.0017	10.284	6.59897	47.2634	9.34026	22.9182	16.2204	11.8014	15.0701	47.2634	15.0701	3.13625	1.64904	0.0643005	0.202935	inorganic pyrophosphatase, putative
PF3D7_1478600	399.946	346.097	1343.19	204.537	208.527	500.459	869.362	1130.1	658.084	686.168	835.929	500.459	835.929	0.598686	-0.740128	0.0644188	0.203122	Plasmodium exported protein (hyp17), unknown function
PF3D7_1318800	2222.71	2124.71	1321.31	2650.98	1928.22	2049.59	1024.55	1080.32	902.162	933.997	985.257	2049.59	985.257	2.08026	1.05676	0.064451	0.203122	secretory complex protein 63 (SEC63)
PF3D7_0703000	87.5988	103.698	113.755	77.7012	65.9897	89.7486	53.8861	30.0307	40.1647	32.0324	39.0285	89.7486	39.0285	2.29957	1.20136	0.0644677	0.203122	conserved Plasmodium protein, unknown function
PF3D7_0324500	0	0	0	1.14266	1.31979	0.492492	6.46633	4.74169	0.772399	3.37183	3.83806	0.492492	3.83806	0.128318	-2.96221	0.0645043	0.203124	rifin (RIF)
PF3D7_0532000	170276	173210	1.49523e+06	17231.4	34796.4	378149	1986.6	2976.2	3660.4	5487.66	3527.71	378149	3527.71	107.194	6.74408	0.0646304	0.203392	28S ribosomal RNA
PF3D7_1139400	3.53935	12.6888	74.3786	90.2705	79.1877	52.013	11.4957	4.74169	13.1308	10.9585	10.0817	52.013	10.0817	5.15917	2.36714	0.0646616	0.203392	unspecified product
PF3D7_1014700	8.84837	22.3147	135.632	35.4226	19.7969	44.4028	82.6254	30.821	88.0535	115.485	79.2463	44.4028	79.2463	0.560314	-0.835691	0.0647484	0.203552	prohibitin, putative
PF3D7_1325500	21.2361	9.62595	26.2513	1.14266	0	11.6512	1.43696	1.58056	1.5448	1.68592	1.56206	11.6512	1.56206	7.45886	2.89896	0.0648249	0.203679	conserved Plasmodium protein, unknown function
PF3D7_0614100	101.756	105.448	17.5008	18.2826	19.7969	52.5569	20.836	19.7571	19.31	17.7021	19.4013	52.5569	19.4013	2.70894	1.43773	0.0649566	0.203979	conserved Plasmodium protein, unknown function
PF3D7_0211900	21.2361	21.0021	8.75042	11.4266	5.27918	13.5389	55.3231	22.1279	42.4819	45.5197	41.3632	13.5389	41.3632	0.327317	-1.61124	0.0650788	0.204249	conserved Plasmodium protein, unknown function
PF3D7_0914500	452.152	372.787	275.638	517.627	526.598	428.96	840.623	844.812	1106.85	1077.3	967.396	428.96	967.396	0.443418	-1.17326	0.0651285	0.204291	conserved Plasmodium protein, unknown function
PF3D7_1026300	23.8906	26.6901	26.2513	6.85598	5.27918	17.7934	3.59241	9.48339	8.49639	6.74366	7.07896	17.7934	7.07896	2.51357	1.32974	0.0651853	0.204356	conserved Plasmodium protein, unknown function
PF3D7_0614800	72.5566	49.8799	96.2546	10.284	9.23856	47.6427	8.62178	18.9668	13.9032	9.27254	12.6911	47.6427	12.6911	3.75404	1.90844	0.0652684	0.204503	endonuclease III homologue, putative
PF3D7_1457200	41.5873	75.2575	43.7521	95.9838	101.624	71.641	308.947	125.655	86.5087	139.088	165.05	71.641	165.05	0.434057	-1.20404	0.0653111	0.204523	thioredoxin 1 (TRX1)
PF3D7_1454500	160.155	192.957	74.3786	275.382	244.162	189.407	362.833	413.318	466.529	579.955	455.659	189.407	455.659	0.415677	-1.26646	0.0654578	0.204869	nifU protein, putative
PF3D7_1402900	62.8234	73.5073	113.755	55.9905	58.0709	72.8295	48.1383	14.2251	20.0824	33.7183	29.041	72.8295	29.041	2.50782	1.32643	0.0655587	0.204997	conserved Plasmodium protein, unknown function
PF3D7_1133800	281.378	299.28	459.397	529.053	609.745	435.771	729.259	751.558	978.629	1020.82	870.067	435.771	870.067	0.500847	-0.997557	0.0656279	0.204997	RNA (uracil-5-)methyltransferase, putative
PF3D7_0320300	653.894	843.146	958.171	891.278	1206.29	910.556	2376.74	1949.63	1581.87	1774.43	1920.67	910.556	1920.67	0.474084	-1.07679	0.0656554	0.204997	T-complex protein 1 epsilon subunit, putative
PF3D7_1440800	23.0058	33.6908	74.3786	4.57066	3.95938	27.921	5.02937	3.95141	0.772399	5.05775	3.70273	27.921	3.70273	7.54066	2.91469	0.0656689	0.204997	major facilitator superfamily, putative
PF3D7_0102500	7222.04	6199.11	315.015	607.897	517.359	2972.28	92.6841	715.996	687.435	767.935	566.012	2972.28	566.012	5.25127	2.39267	0.0656814	0.204997	erythrocyte binding antigen-181 (EBA181)
PF3D7_1136900	1467.06	1414.14	450.647	271.954	281.116	776.983	206.204	344.563	383.11	417.264	337.785	776.983	337.785	2.30023	1.20178	0.0657248	0.204997	subtilisin-like protease 2 (SUB2)
PF3D7_1115600	580.453	571.432	796.288	858.141	952.891	751.841	301.762	258.422	342.173	366.687	317.261	751.841	317.261	2.36979	1.24476	0.0657532	0.204997	peptidyl-prolyl cis-trans isomerase (CYP19B)
PF3D7_0916300	15.0422	19.2519	4.37521	10.284	11.8781	12.1663	2.15544	11.064	1.5448	5.05775	4.95548	12.1663	4.95548	2.45512	1.29579	0.0658727	0.205202	conserved Plasmodium protein, unknown function
PF3D7_1458500	76.096	55.568	17.5008	30.8519	25.0761	41.0186	118.549	108.269	115.087	115.485	114.348	41.0186	114.348	0.358718	-1.47908	0.0658916	0.205202	conserved Plasmodium protein, unknown function
PF3D7_1233200.2	41.5873	42.4417	21.8761	4.57066	2.63959	22.6231	3.59241	13.4348	8.49639	7.58662	8.27755	22.6231	8.27755	2.73306	1.45052	0.0659772	0.205355	conserved Plasmodium protein, unknown function
PF3D7_1010400	15.0422	15.314	0	3.42799	1.31979	7.02081	24.4284	27.6599	30.896	29.5035	28.1219	7.02081	28.1219	0.249656	-2.00199	0.0663837	0.206507	conserved Plasmodium protein, unknown function
PF3D7_1138300	0.884837	3.50035	0	1.14266	0	1.10557	7.90329	7.11254	13.1308	4.21479	8.09035	1.10557	8.09035	0.136653	-2.87141	0.0664592	0.206597	conserved Plasmodium membrane protein, unknown function
PF3D7_1033100	8628.04	8247.69	9537.96	9919.47	9507.8	9168.19	17469.9	16667.1	21919.1	22707.6	19690.9	9168.19	19690.9	0.465605	-1.10282	0.0664859	0.206597	S-adenosylmethionine decarboxylase/ornithine decarboxylase (AdoMetDC/ODC)
PF3D7_1229800	1065.34	908.34	13.1256	42.2786	38.274	413.472	6.46633	101.946	66.4263	44.6768	54.8789	413.472	54.8789	7.53426	2.91347	0.0665951	0.206822	myosin D (MyoD)
PF3D7_1012100	50.4357	42.4417	30.6265	7.99865	5.27918	27.3563	6.46633	13.4348	15.448	10.9585	11.5769	27.3563	11.5769	2.36301	1.24063	0.0667132	0.207075	conserved Plasmodium protein, unknown function
PF3D7_0508400	5.30902	7.00069	109.38	20.568	19.7969	32.411	53.8861	35.5627	62.5643	52.2634	51.0691	32.411	51.0691	0.634649	-0.655969	0.066798	0.207141	transcription factor IIb, putative
PF3D7_0412500	0.884837	3.50035	0	4.57066	0	1.79117	0	0	0	0	0	1.79117	0	#DIV/0!	#DIV/0!	0.0668078	0.207141	Plasmodium RNA of unkown function RUF6-3
PF3D7_1149200	25468.3	21365.7	3522.04	9320.71	6778.46	13291	3445.12	6662.08	7428.16	8309.88	6461.31	13291	6461.31	2.05702	1.04055	0.0668517	0.207163	ring-infected erythrocyte surface antigen
PF3D7_1138500	4738.3	3896.76	3115.15	4454.1	3918.47	4024.56	2001.69	1858.74	1833.67	1914.36	1902.12	4024.56	1902.12	2.11583	1.08122	0.0670697	0.20766	protein phosphatase 2c
PF3D7_0809500	31.8541	37.6287	13.1256	37.7079	51.472	34.3577	107.772	85.3505	71.8331	80.9239	86.4699	34.3577	86.4699	0.397337	-1.33157	0.0670857	0.20766	histone acetyltransferase subunit NuA4, putative
PF3D7_1460000	2.65451	4.37543	0	7.99865	1.31979	3.26968	12.9327	14.2251	12.3584	12.6444	13.0401	3.26968	13.0401	0.25074	-1.99574	0.0673435	0.208344	biotin protein ligase, putative
PF3D7_1110500	97.332	107.636	91.8794	51.4199	43.5532	78.364	32.3317	55.3198	34.7579	26.9746	37.346	78.364	37.346	2.09832	1.06924	0.067874	0.20987	vacuolar sorting protein 35, putative
PF3D7_0705100	73.4414	80.508	13.1256	31.9946	27.7157	45.3571	34.4871	35.5627	5.40679	16.8592	23.0789	45.3571	23.0789	1.9653	0.974751	0.0679162	0.209886	conserved Plasmodium protein, unknown function
PF3D7_0403900	145.998	157.953	13.1256	12.5693	17.1573	69.3607	5.74785	22.9182	17.7652	21.0739	16.8763	69.3607	16.8763	4.10995	2.03912	0.0679569	0.209897	SET domain protein, putative (SET8)
PF3D7_1224300	26064.6	25054.2	45721	49144.8	46054.2	38407.8	53164.7	66605	84902.8	92837.5	74377.5	38407.8	74377.5	0.516389	-0.953468	0.0683229	0.210815	polyadenylate-binding protein, putative (PABP)
PF3D7_1335500	0.884837	4.37543	4.37521	0	0	1.9271	8.62178	8.6931	11.586	6.74366	8.91113	1.9271	8.91113	0.216257	-2.20918	0.0683639	0.210815	conserved Plasmodium protein, unknown function
PF3D7_0411800	57.5144	59.0684	4.37521	3.42799	11.8781	27.2528	5.74785	11.064	6.17919	5.9007	7.22292	27.2528	7.22292	3.7731	1.91575	0.0683783	0.210815	conserved Plasmodium protein, unknown function
PF3D7_1442700	71.6718	71.7571	8.75042	5.71332	6.59897	32.8983	5.74785	18.1765	2.3172	4.21479	7.61408	32.8983	7.61408	4.32072	2.11127	0.0684036	0.210815	conserved Plasmodium protein, unknown function
PF3D7_1467100	37.1631	39.8164	26.2513	100.554	113.502	63.4575	135.793	135.929	152.935	116.328	135.246	63.4575	135.246	0.4692	-1.09172	0.0685572	0.211087	DNA-3-methyladenine glycosylase, putative
PF3D7_1431100	46.8963	38.9414	8.75042	5.71332	3.95938	20.8522	3.59241	8.6931	8.49639	3.37183	6.03843	20.8522	6.03843	3.45324	1.78795	0.0685667	0.211087	conserved Plasmodium protein, unknown function
PF3D7_1030800	41.5873	55.1305	35.0017	36.5652	29.0355	39.464	21.5544	16.5959	15.448	19.388	18.2466	39.464	18.2466	2.16282	1.11291	0.0686696	0.211288	calmodulin, putative
PF3D7_1435700.2	49.5509	54.2554	78.7538	6.85598	3.95938	38.6751	10.0587	14.2251	9.26879	10.1155	10.917	38.6751	10.917	3.54264	1.82482	0.0687432	0.211399	ataxin-2 like protein, putative
PF3D7_0626400	103.526	92.7592	8.75042	23.9959	26.3959	51.0855	19.399	30.821	12.3584	17.7021	20.0701	51.0855	20.0701	2.54535	1.34786	0.0688312	0.211555	Sec14 domain containing protein
PF3D7_0706700	26.5451	71.3196	35.0017	37.7079	44.873	43.0895	113.52	65.5934	149.845	134.03	115.747	43.0895	115.747	0.372272	-1.42557	0.0689086	0.211677	DNA mismatch repair protein, putative (MSH2-2)
PF3D7_1348700	6.19386	7.00069	0	0	2.63959	3.16683	0.718481	0	0.772399	0.842958	0.583459	3.16683	0.583459	5.42767	2.44033	0.0689893	0.21181	conserved Plasmodium protein, unknown function
PF3D7_1111500	15.0422	32.8158	35.0017	53.7052	50.1522	37.3434	88.3732	64.0129	101.184	72.4944	81.5162	37.3434	81.5162	0.45811	-1.12623	0.0691493	0.212103	acylphosphatase, putative
PF3D7_0935700	1246.73	824.769	301.89	842.143	518.679	746.843	331.938	412.527	400.875	413.892	389.808	746.843	389.808	1.91592	0.938041	0.0691599	0.212103	Plasmodium exported protein, unknown function
PF3D7_0722000	61.9386	56.8806	170.633	129.121	159.695	115.654	249.313	229.182	176.879	153.418	202.198	115.654	202.198	0.571982	-0.805958	0.0692509	0.212267	conserved Plasmodium protein, unknown function
PF3D7_1143100	2721.76	2239.78	91.8794	115.409	97.6648	1053.3	42.3904	203.103	178.424	206.525	157.61	1053.3	157.61	6.68293	2.74048	0.069289	0.212268	transcription factor with AP2 domain(s) (AP2-O)
PF3D7_1223800	230.058	176.768	192.509	369.08	318.07	257.297	117.112	91.6727	109.681	124.758	110.806	257.297	110.806	2.32205	1.2154	0.0693709	0.212404	mitochondrial carrier protein, putative
PF3D7_1019800	49.5509	72.6322	26.2513	10.284	5.27918	32.7995	9.34026	20.5473	11.586	10.9585	13.108	32.7995	13.108	2.50225	1.32323	0.0694362	0.212488	tRNA methyltransferase, putative
PF3D7_1029000	3.53935	2.18772	8.75042	0	0	2.8955	0	0	0	0	0	2.8955	0	#DIV/0!	#DIV/0!	0.069736	0.213151	conserved Plasmodium protein, unknown function, pseudogene
PF3D7_1342400	583.107	466.859	546.901	602.184	552.994	550.409	1093.53	1163.3	1130.02	1303.21	1172.51	550.409	1172.51	0.469426	-1.09103	0.0697602	0.213151	casein kinase II beta chain (CK2beta2)
PF3D7_0915900	66.3628	68.6943	96.2546	211.393	162.335	121.008	206.923	229.182	260.298	267.218	240.905	121.008	240.905	0.502305	-0.993364	0.069766	0.213151	conserved Plasmodium protein, unknown function
PF3D7_1138400	339.777	294.029	126.881	146.261	151.776	211.745	58.197	99.5756	149.073	151.732	114.644	211.745	114.644	1.84697	0.885161	0.0698651	0.213338	guanylyl cyclase (GCalpha)
PF3D7_0919400	90.2533	95.3844	13.1256	14.8546	10.5584	44.8353	7.90329	26.8696	10.0412	10.9585	13.9431	44.8353	13.9431	3.21558	1.68508	0.0699272	0.213412	protein disulfide isomerase (PDI9)
PF3D7_1037500	258.372	290.529	0	15.9973	11.8781	115.355	2.15544	37.1433	16.9928	13.4873	17.4447	115.355	17.4447	6.61263	2.72522	0.0700441	0.213654	dynamin-like protein (DYN2)
PF3D7_1232100	274.299	200.832	520.65	41.1359	48.8324	217.15	51.7307	44.2558	32.4407	37.9331	41.5901	217.15	41.5901	5.2212	2.38438	0.0702084	0.213926	60 kDa chaperonin (CPN60)
mal_rna_19:rRNA	0.884837	4.81298	0	1.14266	1.31979	1.63205	0	0	0	0	0	1.63205	0	#DIV/0!	#DIV/0!	0.0702094	0.213926	unspecified product (RNA8)
PF3D7_1451100	7770.64	10909.3	22659.2	14068.5	19088.2	14899.2	30616.6	20753.6	27542.2	30969.4	27470.5	14899.2	27470.5	0.54237	-0.882651	0.0702708	0.213978	elongation factor 2
PF3D7_1432200	69.9021	61.2561	26.2513	19.4253	10.5584	37.4786	17.962	22.9182	20.8548	10.9585	18.1734	37.4786	18.1734	2.06228	1.04424	0.0703023	0.213978	conserved Plasmodium protein, unknown function
PF3D7_1439000	30.9693	48.5673	43.7521	34.2799	46.1928	40.7523	71.1297	98.7853	101.957	117.171	97.2607	40.7523	97.2607	0.419001	-1.25498	0.0704698	0.214373	copper transporter
PF3D7_1236800	17.6967	33.2533	8.75042	0	2.63959	12.468	0.718481	6.32226	3.0896	2.52887	3.1648	12.468	3.1648	3.93959	1.97804	0.0705228	0.214418	protein-S-isoprenylcysteine O-methyltransferase, putative
PF3D7_1311100	124.762	84.4459	35.0017	59.4185	75.2283	75.7713	168.125	188.877	213.182	193.88	191.016	75.7713	191.016	0.396675	-1.33397	0.0706191	0.214595	conserved Plasmodium protein, unknown function
PF3D7_0716100	1104.28	809.893	546.901	711.88	659.897	766.569	1635.98	1609.8	1970.39	1996.12	1803.08	766.569	1803.08	0.425146	-1.23397	0.0707209	0.214789	large ribosomal subunit assembling factor, putative
PF3D7_1479700	0	1.75017	0	2.28533	0	0.8071	4.31089	3.95141	8.49639	7.58662	6.08633	0.8071	6.08633	0.132609	-2.91475	0.0707842	0.214829	rifin (RIF)
PF3D7_1307000	88.4837	130.388	78.7538	126.836	184.771	121.846	340.56	338.241	246.395	183.765	277.24	121.846	277.24	0.439498	-1.18607	0.0708101	0.214829	PNAS-3 related protein, putative
PF3D7_1313700	15.0422	17.0642	13.1256	21.7106	29.0355	19.1956	5.74785	8.6931	6.17919	7.58662	7.05169	19.1956	7.05169	2.72213	1.44474	0.0708618	0.21487	septum formation protein MAF homologue, putative
PF3D7_1330500	81.405	62.5687	13.1256	46.8492	23.7563	45.541	110.646	169.911	124.356	101.155	126.517	45.541	126.517	0.359959	-1.47409	0.0710314	0.215261	conserved Plasmodium protein, unknown function
PF3D7_1101200	0.884837	0.875087	0	3.42799	3.95938	1.82946	6.46633	8.6931	8.49639	5.9007	7.38913	1.82946	7.38913	0.247588	-2.01399	0.0710669	0.215261	rifin (RIF)
PF3D7_1015200.3	373.401	270.839	463.772	490.203	475.126	414.668	212.67	194.409	130.535	143.303	170.23	414.668	170.23	2.43594	1.28448	0.0712083	0.215562	cysteine--tRNA ligase, putative
PF3D7_1105100	3858.77	5236.08	1938.22	1539.17	2501.01	3014.65	2222.98	1346.64	1517.76	1777.8	1716.3	3014.65	1716.3	1.75649	0.812692	0.0712429	0.215562	histone H2B (H2B)
PF3D7_1320200	23.8906	30.628	8.75042	17.14	15.8375	19.2493	56.76	29.2404	78.7847	60.693	56.3695	19.2493	56.3695	0.341484	-1.55011	0.071306	0.215638	TBC domain protein, putative
PF3D7_0619900	73.4414	90.1339	70.0034	108.553	174.213	103.269	247.876	218.118	213.954	216.64	224.147	103.269	224.147	0.460719	-1.11804	0.0714662	0.216006	splicing factor 3A subunit 2, putative (SF3A2)
PF3D7_1228400	615.846	531.178	1190.06	1248.93	1479.49	1013.1	1887.45	1680.93	1948.76	1831.75	1837.22	1013.1	1837.22	0.55143	-0.858749	0.0716951	0.216582	conserved Plasmodium protein, unknown function
PF3D7_1239600	17.6967	18.3768	30.6265	2.28533	2.63959	14.325	2.15544	7.90282	3.0896	1.68592	3.70844	14.325	3.70844	3.8628	1.94965	0.0717817	0.216728	hydroxyethylthiazole kinase, putative
PF3D7_0531100	55.7447	65.6315	13.1256	12.5693	6.59897	30.734	9.34026	15.8056	10.8136	11.8014	11.9402	30.734	11.9402	2.57399	1.36401	0.0719517	0.217084	conserved Plasmodium protein, unknown function
PF3D7_1401300	81.405	83.5708	192.509	61.7039	65.9897	97.0357	20.836	41.885	41.7095	45.5197	37.4875	97.0357	37.4875	2.58848	1.3721	0.0719766	0.217084	aminopeptidase, putative
PF3D7_1348400	55.7447	52.5052	48.1273	13.712	3.95938	34.8097	13.6511	16.5959	20.0824	11.8014	15.5327	34.8097	15.5327	2.24106	1.16418	0.0721948	0.217431	conserved Plasmodium membrane protein, unknown function
PF3D7_0821500	99.1017	130.388	96.2546	215.964	257.36	159.814	313.258	389.609	346.035	319.481	342.096	159.814	342.096	0.46716	-1.09801	0.0722058	0.217431	ribosome biogenesis protein nep1 homologue, putative
PF3D7_1109700	1.76967	5.68806	0	4.57066	5.27918	3.46151	0	0	1.5448	0.842958	0.596939	3.46151	0.596939	5.79878	2.53575	0.0722073	0.217431	small nucleolar RNA snoR11
PF3D7_1228200	9.7332	9.62595	8.75042	0	1.31979	5.88587	0.718481	1.58056	0.772399	3.37183	1.61082	5.88587	1.61082	3.65396	1.86946	0.072451	0.218049	conserved Plasmodium protein, unknown function
PF3D7_1009500	43.357	23.6273	43.7521	20.568	23.7563	31.0121	14.3696	11.064	12.3584	7.58662	11.3446	31.0121	11.3446	2.73364	1.45082	0.0725078	0.218071	metallopeptidase, putative
PF3D7_1116300	169.004	273.465	183.759	382.792	454.009	292.606	528.084	627.484	678.939	734.216	642.181	292.606	642.181	0.455644	-1.13402	0.0725359	0.218071	peptidyl-prolyl cis-trans isomerase (CYP19C)
PF3D7_1034600	30.9693	25.8151	13.1256	3.42799	7.91877	16.2513	5.02937	12.6445	7.72399	3.37183	7.19243	16.2513	7.19243	2.25951	1.17601	0.0726332	0.218248	conserved Plasmodium protein, unknown function
PF3D7_0422900	72.5566	45.5045	13.1256	5.71332	9.23856	29.2277	1.43696	11.064	13.1308	5.9007	7.8831	29.2277	7.8831	3.70764	1.8905	0.0727102	0.218363	conserved Plasmodium protein, unknown function
PF3D7_0919900	672.476	631.375	131.256	60.5612	79.1877	314.971	40.235	148.573	95.005	109.585	98.3494	314.971	98.3494	3.20257	1.67923	0.0728548	0.218588	regulator of chromosome condensation, putative
PF3D7_1455900	12.3877	14.0014	0	0	1.31979	5.54178	0	1.58056	0.772399	0.842958	0.79898	5.54178	0.79898	6.93607	2.79412	0.072872	0.218588	dfg10 like protein, putative
PF3D7_1336800	399.061	382.413	2366.99	885.565	980.607	1002.93	1375.17	1040.01	1673.79	1658.94	1436.98	1002.93	1436.98	0.697942	-0.518822	0.0729262	0.218588	nuclear movement protein, putative
PF3D7_0213600	23.8906	14.4389	61.253	22.8533	31.6751	30.8222	78.3145	61.642	37.8475	33.7183	52.8806	30.8222	52.8806	0.582864	-0.77877	0.0729768	0.218588	conserved Plasmodium protein, unknown function
PF3D7_1214400	25.6603	46.8171	8.75042	18.2826	42.2334	28.3488	99.8689	105.898	42.4819	72.4944	80.1858	28.3488	80.1858	0.353539	-1.50006	0.0729966	0.218588	conserved protein, unknown function
PF3D7_1108400	867.14	940.718	660.657	1127.81	1132.38	945.742	2207.17	1947.26	2019.05	2264.18	2109.42	945.742	2109.42	0.448343	-1.15733	0.0730328	0.218588	casein kinase 2, alpha subunit (CK2alpha)
PF3D7_0610900	1091.89	992.348	813.789	972.407	811.673	936.421	1868.05	1857.95	2422.24	2361.97	2127.55	936.421	2127.55	0.44014	-1.18397	0.0730565	0.218588	trancription factor, putative
PF3D7_0900500	56.6296	64.7564	0	12.5693	3.95938	27.5829	6.46633	11.8542	3.0896	5.05775	6.61698	27.5829	6.61698	4.16851	2.05953	0.0732535	0.219017	rifin (RIF)
PF3D7_1304500	15.9271	26.2526	30.6265	7.99865	7.91877	17.7447	6.46633	4.74169	5.40679	10.9585	6.89332	17.7447	6.89332	2.57419	1.36412	0.0732775	0.219017	small heat shock protein, putative
PF3D7_1330700	7.07869	25.8151	13.1256	7.99865	1.31979	11.0676	53.1676	35.5627	30.896	23.6028	35.8073	11.0676	35.8073	0.309087	-1.69391	0.07356	0.219745	GPI transamidase subunit PIG-U, putative
PF3D7_1224500	34.5086	56.0055	39.3769	4.57066	10.5584	29.004	4.31089	15.0154	16.9928	16.8592	13.2945	29.004	13.2945	2.18165	1.12542	0.0737192	0.220105	histone chaperone ASF1, putative (ASF1)
PF3D7_1229900.1	39.8177	31.5031	4.37521	19.4253	23.7563	23.7755	4.31089	16.5959	16.2204	8.42958	11.3892	23.7755	11.3892	2.08755	1.06181	0.0737686	0.220136	conserved Plasmodium protein, unknown function
PF3D7_0815600	1150.29	1144.61	1723.83	1721.99	1874.11	1522.97	2925.66	2793.65	3088.05	3163.62	2992.74	1522.97	2992.74	0.508887	-0.974584	0.0741477	0.22115	eukaryotic translation initiation factor, putative
PF3D7_1021200	94.6775	59.9434	30.6265	11.4266	11.8781	41.7104	3.59241	16.5959	17.7652	21.9169	14.9676	41.7104	14.9676	2.78672	1.47857	0.07419	0.221159	conserved Plasmodium protein, unknown function
PF3D7_0418600	1321.95	1103.05	74.3786	74.2732	68.6293	528.455	38.0795	148.573	85.7363	125.601	99.4974	528.455	99.4974	5.31124	2.40905	0.0743462	0.221508	regulator of chromosome condensation, putative
PF3D7_1343500	34.5086	22.7523	65.6282	5.71332	7.91877	27.3042	2.15544	6.32226	7.72399	5.05775	5.31486	27.3042	5.31486	5.13734	2.36102	0.0743911	0.221524	conserved Plasmodium protein, unknown function
PF3D7_1334000	13.2726	14.4389	0	5.71332	3.95938	7.47684	6.46633	0.790282	2.3172	1.68592	2.81493	7.47684	2.81493	2.65613	1.40933	0.0748672	0.222809	conserved Plasmodium protein, unknown function
PF3D7_1433900	8.84837	14.0014	4.37521	4.57066	6.59897	7.67892	4.31089	3.16113	0.772399	2.52887	2.69332	7.67892	2.69332	2.8511	1.51152	0.0749013	0.222809	protein kinase, putative
PF3D7_0605100	558.332	653.69	2139.48	1165.52	1425.38	1188.48	1679.81	1858.74	2128.73	2236.37	1975.91	1188.48	1975.91	0.601484	-0.733403	0.0749782	0.222815	RNA binding protein, putative
PF3D7_0716500	14.1574	15.7516	4.37521	7.99865	14.5177	11.3601	33.7686	39.5141	32.4407	27.8176	33.3853	11.3601	33.3853	0.340273	-1.55524	0.0749823	0.222815	conserved Plasmodium protein, unknown function
PF3D7_0803300	30.9693	21.8772	21.8761	1.14266	3.95938	15.9649	0.718481	9.48339	3.86199	8.42958	5.62336	15.9649	5.62336	2.83903	1.5054	0.0754	0.223938	mitogen-activated protein kinase organizer 1, putative (PfMORG1)
PF3D7_0605900	762.729	1269.75	65.6282	338.229	340.507	555.369	94.8395	314.532	311.277	294.192	253.71	555.369	253.71	2.18899	1.13026	0.0754778	0.224051	long chain polyunsaturated fatty acid elongation enzyme, putative
PF3D7_1471800	7.96353	11.8137	4.37521	0	2.63959	5.3584	23.7099	33.1919	15.448	7.58662	19.9841	5.3584	19.9841	0.268133	-1.89898	0.0757601	0.224767	conserved Plasmodium protein, unknown function
PF3D7_0729100	178.737	142.202	105.005	33.1373	32.9949	98.4152	45.2643	52.9489	49.4335	48.0486	48.9238	98.4152	48.9238	2.0116	1.00834	0.0757985	0.224767	conserved Plasmodium protein, unknown function
PF3D7_1238700	29.1996	23.1898	17.5008	2.28533	1.31979	14.6991	3.59241	7.11254	4.63439	5.9007	5.31001	14.6991	5.31001	2.76818	1.46894	0.0758859	0.224908	conserved Plasmodium protein, unknown function
PF3D7_0306400	110.605	97.1346	17.5008	25.1386	19.7969	54.0351	12.9327	26.8696	27.8064	22.7599	22.5921	54.0351	22.5921	2.39177	1.25808	0.0759823	0.225075	FAD-dependent glycerol-3-phosphate dehydrogenase, putative
PF3D7_0313700.2	10.618	10.0635	4.37521	0	1.31979	5.27531	0.718481	3.16113	0.772399	1.68592	1.58448	5.27531	1.58448	3.32936	1.73525	0.0763909	0.226167	conserved Plasmodium protein, unknown function
PF3D7_0314200	34.5086	25.8151	48.1273	51.4199	38.274	39.629	17.962	8.6931	14.6756	17.7021	14.7582	39.629	14.7582	2.68522	1.42504	0.0766774	0.226896	conserved Plasmodium protein, unknown function
PF3D7_1448600	133.61	118.137	188.134	163.401	211.167	162.89	61.7894	92.463	65.6539	50.5775	67.6209	162.89	67.6209	2.40887	1.26835	0.0768077	0.227163	SNARE protein, putative (VTI1)
PF3D7_1348100	15.0422	16.6266	4.37521	4.57066	5.27918	9.17878	2.15544	7.90282	3.0896	1.68592	3.70844	9.17878	3.70844	2.4751	1.30749	0.0770593	0.227787	GTPase, putative
PF3D7_1005100	360.129	378.913	533.776	730.162	677.054	536.007	895.228	994.175	1218.85	1092.47	1050.18	536.007	1050.18	0.510395	-0.970314	0.0771712	0.227999	conserved protein, unknown function
PF3D7_0624700	18.5816	17.0642	8.75042	11.4266	11.8781	13.5402	28.7393	19.7571	55.6127	46.3627	37.6179	13.5402	37.6179	0.35994	-1.47417	0.0772244	0.228036	N-acetylglucosaminylphosphatidylinositol deacetylase, putative
PF3D7_1025500	47.7812	41.1291	26.2513	13.712	14.5177	28.6782	9.34026	15.0154	16.2204	14.3303	13.7266	28.6782	13.7266	2.08925	1.06299	0.0774793	0.228669	conserved Plasmodium protein, unknown function
PF3D7_1325400	366.322	295.342	56.8777	47.9919	31.6751	159.642	26.5838	82.9796	38.6199	46.3627	48.6365	159.642	48.6365	3.28234	1.71473	0.0775597	0.228787	conserved Plasmodium protein, unknown function
PF3D7_1367800	0	1.31263	0	3.42799	0	0.948124	5.74785	2.37085	5.40679	10.1155	5.91025	0.948124	5.91025	0.16042	-2.64007	0.077622	0.228851	secreted ookinete protein, putative (PSOP2)
PF3D7_1417800	457.461	379.788	70.0034	49.1346	30.3553	197.348	34.4871	79.0282	50.2059	59.007	55.6821	197.348	55.6821	3.5442	1.82546	0.0776669	0.228864	DNA replication licensing factor MCM2 (MCM2)
PF3D7_0521900	19.4664	21.4396	61.253	36.5652	36.9542	35.1357	48.8567	61.642	68.7435	79.238	64.6201	35.1357	64.6201	0.543727	-0.879045	0.0780362	0.229727	conserved Plasmodium protein, unknown function
PF3D7_0216700.2	168.119	143.077	0	12.5693	10.5584	66.8647	45.9828	309	373.069	414.735	285.697	66.8647	285.697	0.234041	-2.09517	0.0780413	0.229727	conserved Plasmodium protein, unknown function
PF3D7_0829000	535.326	462.483	476.898	662.745	645.379	556.566	343.434	256.842	189.238	220.855	252.592	556.566	252.592	2.20342	1.13974	0.0782836	0.23032	conserved Plasmodium membrane protein, unknown function
PF3D7_1433800	47.7812	41.5666	21.8761	3.42799	2.63959	23.4583	2.15544	11.8542	11.586	7.58662	8.29557	23.4583	8.29557	2.82781	1.49968	0.078403	0.230551	conserved Plasmodium protein, unknown function
PF3D7_0935900	45153.2	39558.3	50975.6	84654.3	66175.8	57303.4	107047	87378.3	123189	135945	113390	57303.4	113390	0.505367	-0.984598	0.0785152	0.230676	ring-exported protein 1 (REX1)
PF3D7_1316200	122.992	126.888	17.5008	19.4253	31.6751	63.6962	18.6805	29.2404	33.2131	23.6028	26.1842	63.6962	26.1842	2.43262	1.28251	0.0785273	0.230676	ADP-ribosylation factor, putative
PF3D7_0614900	91.1382	101.51	30.6265	11.4266	9.23856	48.788	6.46633	27.6599	21.6272	18.5451	18.5746	48.788	18.5746	2.6266	1.39319	0.0788247	0.23143	conserved Plasmodium membrane protein, unknown function
PF3D7_1445000	23.0058	24.5024	8.75042	15.9973	5.27918	15.507	8.62178	4.74169	10.8136	3.37183	6.88722	15.507	6.88722	2.25156	1.17093	0.078921	0.231592	conserved Plasmodium protein, unknown function
PF3D7_0530700	446.843	362.286	564.402	767.87	626.902	553.661	321.161	267.115	159.887	187.98	234.036	553.661	234.036	2.36571	1.24227	0.0791359	0.232016	conserved Plasmodium protein, unknown function
PF3D7_0613400	108.835	95.3844	13.1256	11.4266	3.95938	46.5462	2.87393	15.0154	17.7652	10.9585	11.6532	46.5462	11.6532	3.99428	1.99793	0.0791581	0.232016	apicoplast ribosomal protein L18 precursor, putative
PF3D7_1143700	7.07869	7.87578	8.75042	11.4266	2.63959	7.55423	10.7772	18.1765	27.8064	26.1317	20.7229	7.55423	20.7229	0.364534	-1.45587	0.0792204	0.232016	conserved Plasmodium protein, unknown function
PF3D7_0811600	386.674	612.123	74.3786	103.982	98.9846	255.228	87.6547	163.588	79.5571	67.4366	99.5592	255.228	99.5592	2.56358	1.35816	0.07923	0.232016	conserved Plasmodium protein, unknown function
PF3D7_0208800	60.1689	46.8171	39.3769	93.6985	93.7054	66.7534	44.5458	44.2558	12.3584	10.9585	28.0296	66.7534	28.0296	2.38153	1.25189	0.0793125	0.232137	conserved Plasmodium protein, unknown function
PF3D7_1364500	247.754	302.78	398.144	425.071	525.278	379.806	216.263	150.154	146.756	141.617	163.697	379.806	163.697	2.32017	1.21423	0.079355	0.232141	exosome complex exonuclease, putative
PF3D7_1301200	19.4664	14.4389	371.893	65.1318	92.3856	112.663	507.248	92.463	124.356	159.319	220.847	112.663	220.847	0.510142	-0.971028	0.0794997	0.232444	glycophorin binding protein (GBPH2)
PF3D7_1410700	47.7812	44.6294	4.37521	9.14131	7.91877	22.7692	5.02937	12.6445	10.0412	5.05775	8.1932	22.7692	8.1932	2.77903	1.47458	0.0796459	0.232751	conserved Plasmodium protein, unknown function
PF3D7_1340000	119.453	85.7585	83.129	124.55	105.584	103.695	258.653	190.458	225.54	210.739	221.348	103.695	221.348	0.46847	-1.09397	0.0797284	0.232767	secreted ookinete protein, putative (PSOP7)
PF3D7_0726000	186762	173715	1.76033e+06	19445.9	39523.9	435955	2303.45	3347.64	4774.2	6916.47	4335.44	435955	4335.44	100.556	6.65186	0.0797719	0.232767	28S ribosomal RNA
PF3D7_1021900	337.123	273.465	485.648	327.945	277.157	340.267	724.948	766.574	546.858	594.285	658.166	340.267	658.166	0.516993	-0.951783	0.0797751	0.232767	conserved Plasmodium protein (10b antigen), unknown function
PF3D7_0827400	31.8541	25.8151	17.5008	36.5652	29.0355	28.1541	10.7772	9.48339	19.31	7.58662	11.7893	28.1541	11.7893	2.38811	1.25587	0.0798382	0.23283	conserved Plasmodium protein, unknown function
PF3D7_0518400	1.76967	3.93789	0	6.85598	13.1979	5.1523	20.1175	3.16113	18.5376	17.7021	14.8796	5.1523	14.8796	0.346267	-1.53005	0.0799144	0.232932	cyclin (CYC3)
PF3D7_1426400	2.65451	3.93789	0	0	1.31979	1.58244	0	0	0	0	0	1.58244	0	#DIV/0!	#DIV/0!	0.0802955	0.233839	MORN repeat protein, putative
PF3D7_0906000	70.7869	45.067	96.2546	21.7106	13.1979	49.4034	22.2729	10.2737	22.3996	10.9585	16.4762	49.4034	16.4762	2.99848	1.58423	0.0803084	0.233839	RNB-like protein, putative
PF3D7_0221100	3.53935	2.62526	0	2.28533	0	1.68999	0	0	0	0	0	1.68999	0	#DIV/0!	#DIV/0!	0.0804572	0.234151	Plasmodium exported protein, unknown function, pseudogene
PF3D7_1408100	1083.04	1605.78	1605.7	2340.18	2660.71	1859.08	4475.42	3580.77	3314.36	3650.01	3755.14	1859.08	3755.14	0.495077	-1.01428	0.0805061	0.234173	plasmepsin III,histo-aspartic protease (HAP)
PF3D7_1137700	10.618	5.68806	0	4.57066	7.91877	5.75911	2.15544	1.58056	2.3172	0	1.5133	5.75911	1.5133	3.80566	1.92815	0.0808425	0.235031	conserved Plasmodium protein, unknown function
PF3D7_0111600	7.07869	7.00069	13.1256	3.42799	6.59897	7.4464	4.31089	0.790282	0.772399	0.842958	1.67913	7.4464	1.67913	4.43467	2.14883	0.0811362	0.235763	conserved Plasmodium protein, unknown function
PF3D7_0322800	0	0.875087	0	0	0	0.175017	2.15544	5.53198	3.0896	4.21479	3.74795	0.175017	3.74795	0.0466968	-4.42053	0.0812108	0.235858	conserved Plasmodium protein, unknown function
PF3D7_1350300	222.979	228.835	227.511	554.192	423.654	331.434	605.68	631.435	778.578	642.334	664.507	331.434	664.507	0.498767	-1.00356	0.0813066	0.236015	conserved Plasmodium protein, unknown function
PF3D7_1021400	266.336	373.662	297.514	714.165	650.659	460.467	814.758	779.218	1126.16	1091.63	952.941	460.467	952.941	0.483206	-1.04929	0.0813976	0.23614	endomembrane protein 70, putative
PF3D7_0714200	1118.43	1097.36	1487.57	1354.06	1660.3	1343.54	502.218	551.617	689.752	663.408	601.749	1343.54	601.749	2.23273	1.15881	0.0814334	0.23614	conserved Plasmodium protein, unknown function
PF3D7_1001100.1	1491.83	1316.13	140.007	437.64	329.949	743.112	238.536	398.302	356.076	346.456	334.842	743.112	334.842	2.21929	1.1501	0.0816813	0.236706	acyl-CoA binding protein, isoform 1, ACBP1 (ACBP1)
PFC10_API0036	2.65451	3.0628	0	0	2.63959	1.67138	0	0	0	0	0	1.67138	0	#DIV/0!	#DIV/0!	0.0817125	0.236706	apicoplast ribosomal protein L14 (rpl14)
PF3D7_1424800	0	4.37543	0	3.42799	0	1.56069	0	0	0	0	0	1.56069	0	#DIV/0!	#DIV/0!	0.081943	0.237252	unspecified product
PF3D7_0926500	344.201	230.148	21.8761	49.1346	34.3146	135.935	26.5838	37.1433	32.4407	49.7345	36.4756	135.935	36.4756	3.72674	1.89791	0.0820028	0.237304	conserved Plasmodium protein, unknown function
PF3D7_0315100	1233.46	1170.43	1036.93	1434.04	1691.98	1313.37	624.36	625.903	630.277	606.93	621.868	1313.37	621.868	2.11197	1.07859	0.0822019	0.237758	translation initiation factor 4E (eIF4E)
PF3D7_0926000	79.6353	71.7571	96.2546	122.265	104.264	94.8352	154.473	102.737	256.436	256.259	192.476	94.8352	192.476	0.492711	-1.02119	0.0822499	0.237775	protein kinase, putative
PF3D7_0629300	345.086	289.216	61.253	36.5652	32.9949	153.023	25.1468	74.2865	46.3439	51.4204	49.2994	153.023	49.2994	3.10395	1.63411	0.0823327	0.237866	phosphatidylcholine-sterol acyltransferase precursor, putative (PL)
PF3D7_0936400	318.541	298.842	844.416	735.876	596.547	558.844	857.867	798.185	1012.61	1165.81	958.619	558.844	958.619	0.582968	-0.778511	0.0823703	0.237866	ring-exported protein 4 (REX4)
PF3D7_0831900	299.96	297.092	1251.31	1064.96	1165.38	815.741	1720.04	726.269	1379.5	1239.15	1266.24	815.741	1266.24	0.644222	-0.63437	0.0824078	0.237866	Plasmodium exported protein (PHIST), unknown function, pseudogene
PF3D7_1249900	308.808	278.278	262.513	340.514	316.751	301.373	617.894	681.223	640.319	619.574	639.752	301.373	639.752	0.471077	-1.08597	0.0825463	0.238143	apicoplast dimethyladenosine synthase, putative
PF3D7_0318800	4.42418	7.00069	0	0	1.31979	2.54893	2.87393	13.4348	14.6756	21.9169	13.2253	2.54893	13.2253	0.192732	-2.37533	0.0826302	0.238264	triosephophate isomerase, putative
PF3D7_1301700	1660.84	1891.94	15085.7	7797.54	13188.7	7924.95	12635.9	7370.17	11504.9	11981.8	10873.2	7924.95	10873.2	0.728852	-0.456302	0.0827052	0.238358	Plasmodium exported protein (hyp8), unknown function (GEXP07)
PF3D7_0211500	25.6603	22.7523	4.37521	0	0	10.5575	0	5.53198	0.772399	1.68592	1.99757	10.5575	1.99757	5.28519	2.40195	0.0829359	0.238901	GAF domain-related protein, putative
PF3D7_0817200	332.699	308.031	83.129	308.519	233.604	253.196	162.377	166.75	101.957	112.956	136.01	253.196	136.01	1.8616	0.896545	0.0831136	0.239291	conserved Plasmodium protein, unknown function
PF3D7_1002000	1224.61	1186.18	175.008	700.453	632.181	783.687	326.909	574.535	477.342	491.444	467.558	783.687	467.558	1.67613	0.745134	0.083344	0.239661	Plasmodium exported protein (hyp2), unknown function
PF3D7_1332800	718.487	944.219	1133.18	1300.35	1726.29	1164.51	538.143	464.686	505.921	575.74	521.122	1164.51	521.122	2.23461	1.16002	0.0833527	0.239661	translation initiation factor 6, putative
PF3D7_0714400	27.4299	34.5659	35.0017	25.1386	26.3959	29.7064	73.2851	70.3351	60.2471	69.9655	68.4582	29.7064	68.4582	0.433935	-1.20445	0.0833695	0.239661	calmodulin, putative
PF3D7_1436700	23.8906	21.8772	17.5008	25.1386	31.6751	24.0165	9.34026	16.5959	3.0896	10.1155	9.78532	24.0165	9.78532	2.45434	1.29533	0.083553	0.240066	conserved Plasmodium protein, unknown function
PF3D7_0715300	32.739	37.1912	0	3.42799	2.63959	15.1995	1.43696	4.74169	3.86199	3.37183	3.35312	15.1995	3.35312	4.53296	2.18045	0.0836652	0.240247	calcium/calmodulin-dependent protein kinase, putative
PF3D7_1106100	33.6238	32.3782	26.2513	38.8506	25.0761	31.236	12.9327	14.2251	16.9928	10.1155	13.5665	31.236	13.5665	2.30243	1.20316	0.0837012	0.240247	apicoplast ribosomal protein S15 precursor, putative
PF3D7_0613100	16.8119	28.4403	13.1256	53.7052	44.873	31.3912	89.0917	71.1254	50.9783	74.1803	71.3439	31.3912	71.3439	0.439998	-1.18443	0.0838639	0.240528	conserved Plasmodium protein, unknown function
PF3D7_0817500	868.025	727.635	905.669	1190.66	1051.88	948.772	1837.16	1435.94	2022.14	2275.99	1892.81	948.772	1892.81	0.501251	-0.996393	0.0839077	0.240528	protein kinase c inhibitor-like protein, putative
PF3D7_1127600	390.213	386.351	65.6282	53.7052	31.6751	185.514	24.4284	78.2379	76.4675	69.1225	62.0641	185.514	62.0641	2.98908	1.5797	0.083986	0.240528	CRAL/TRIO domain-containing protein, putative
PF3D7_1330300	51.3205	46.8171	105.005	116.552	109.543	85.8475	144.415	101.156	201.596	176.178	155.836	85.8475	155.836	0.550882	-0.860183	0.0840051	0.240528	DnaJ protein, putative
PF3D7_0827600	61.0537	59.5059	83.129	20.568	7.91877	46.4351	18.6805	18.9668	28.5788	10.1155	19.0854	46.4351	19.0854	2.43302	1.28275	0.0840122	0.240528	conserved Plasmodium protein, unknown function
PF3D7_1446500	2995.17	2577.13	5902.16	4281.56	4949.23	4141.05	1758.84	1471.51	1717.04	1798.87	1686.57	4141.05	1686.57	2.45532	1.29591	0.0840695	0.240558	conserved Plasmodium protein, unknown function
PF3D7_0528900	5.30902	11.3761	8.75042	25.1386	15.8375	13.2823	21.5544	18.9668	46.3439	40.462	31.8318	13.2823	31.8318	0.417267	-1.26096	0.0841078	0.240558	conserved Plasmodium protein, unknown function
PF3D7_0625900	0	0.875087	0	0	2.63959	0.702935	2.87393	3.95141	4.63439	7.58662	4.76159	0.702935	4.76159	0.147626	-2.75998	0.0844124	0.241307	conserved Plasmodium protein, unknown function
PF3D7_0608600	8.84837	8.31332	26.2513	54.8479	50.1522	29.6826	83.3438	38.7238	51.7507	34.5613	52.0949	29.6826	52.0949	0.569779	-0.811525	0.0845708	0.241637	conserved Plasmodium protein, unknown function
PF3D7_0424300	2549.21	2269.1	109.38	187.397	96.345	1042.29	38.798	268.696	256.436	314.423	219.588	1042.29	219.588	4.74655	2.24688	0.084773	0.242092	erythrocyte binding antigen-165, pseudogene (EBA165)
PF3D7_1343400	464.539	441.044	651.906	703.881	762.841	604.842	252.187	346.934	208.548	252.044	264.928	604.842	264.928	2.28304	1.19096	0.0849086	0.242357	DNA repair protein RAD5, putative (RAD5)
PF3D7_0930100	119.453	137.389	65.6282	28.5666	17.1573	73.6387	4.31089	49.7878	47.1163	45.5197	36.6837	73.6387	36.6837	2.0074	1.00533	0.0850796	0.242399	conserved Plasmodium protein, unknown function
PF3D7_1249600	32.739	27.1277	8.75042	4.57066	5.27918	15.6934	6.46633	7.11254	7.72399	5.9007	6.80089	15.6934	6.80089	2.30755	1.20636	0.0851142	0.242399	leucine-rich repeat protein (LRR12)
PF3D7_1229500	974.205	865.898	2305.74	1800.84	2176.34	1624.6	2895.48	2303.67	2748.97	3113.04	2765.29	1624.6	2765.29	0.587498	-0.767343	0.0851333	0.242399	T-complex protein 1, gamma subunit, putative
PF3D7_1424300	0.884837	2.18772	0	5.71332	0	1.75717	0	0	0	0	0	1.75717	0	#DIV/0!	#DIV/0!	0.0851583	0.242399	small nucleolar RNA snoR26
PF3D7_1205700	15.9271	16.6266	26.2513	20.568	25.0761	20.8898	40.235	42.6752	50.2059	42.9908	44.0267	20.8898	44.0267	0.47448	-1.07558	0.0851714	0.242399	targeted glyoxalase II (tGloII)
PF3D7_0902500	2284.65	2322.04	721.91	1405.48	1719.69	1690.75	3310.76	4298.34	4628.21	4598.33	4208.91	1690.75	4208.91	0.401708	-1.31578	0.085181	0.242399	serine/threonine protein kinase, FIKK family (FIKK9.6)
PF3D7_1231000	142.459	126.888	48.1273	55.9905	51.472	84.9872	15.8066	56.11	60.2471	60.693	48.2142	84.9872	48.2142	1.7627	0.817789	0.0854033	0.242909	conserved Plasmodium protein, unknown function
PF3D7_1237400	174.313	160.578	783.163	407.931	605.786	426.354	167.406	143.831	88.8259	91.8824	122.986	426.354	122.986	3.46668	1.79355	0.0854564	0.242937	conserved Plasmodium protein, unknown function
PF3D7_1032400	33.6238	35.8786	26.2513	13.712	22.4365	26.3804	53.8861	52.9489	74.1503	85.1387	66.531	26.3804	66.531	0.396513	-1.33456	0.0855039	0.24295	N-acetylglucosaminyl-phosphatidylinositol biosynthetic protein, putative
PF3D7_0201700	10708.3	7533.62	9647.34	15198.6	14269.6	11471.5	5337.6	4559.14	5298.66	5410.1	5151.37	11471.5	5151.37	2.22688	1.15502	0.0856958	0.243322	DnaJ protein, putative
PF3D7_0517900	103.526	92.3216	35.0017	68.5598	48.8324	69.6483	34.4871	64.0129	18.5376	31.1894	37.0567	69.6483	37.0567	1.8795	0.910352	0.0857244	0.243322	zinc finger protein, putative
PF3D7_1345500	15.0422	10.0635	4.37521	2.28533	5.27918	7.40909	3.59241	3.16113	1.5448	1.68592	2.49606	7.40909	2.49606	2.96831	1.56964	0.0857641	0.243322	ubiquitin conjugating enzyme (UBC)
PF3D7_0618500	38.9328	43.3168	8.75042	10.284	5.27918	21.3126	11.4957	11.064	7.72399	8.42958	9.6783	21.3126	9.6783	2.2021	1.13888	0.085845	0.243429	malate dehydrogenase (MDH)
PF3D7_0105500	7.96353	6.56315	4.37521	2.28533	0	4.23744	0	2.37085	0.772399	0.842958	0.996551	4.23744	0.996551	4.25211	2.08818	0.0860591	0.243756	conserved Plasmodium protein, unknown function
PF3D7_1325100	2012.12	1695.92	3062.65	3458.84	3628.11	2771.53	5077.51	4372.63	5013.64	5855.18	5079.74	2771.53	5079.74	0.545604	-0.874073	0.0860798	0.243756	phosphoribosylpyrophosphate synthetase
PF3D7_1423300	1182.14	1284.63	109.38	155.402	101.624	566.635	66.8188	226.021	190.782	192.194	168.954	566.635	168.954	3.35378	1.74579	0.0860901	0.243756	serine/threonine protein phosphatase (PP7)
PF3D7_0512000	83.1747	67.8192	245.012	229.675	182.132	161.563	300.325	199.941	234.809	323.696	264.693	161.563	264.693	0.610377	-0.712227	0.0861432	0.243785	prefoldin subunit, putative
PF3D7_1474100	7.96353	7.87578	0	0	5.27918	4.2237	0	2.37085	1.5448	0.842958	1.18965	4.2237	1.18965	3.55037	1.82797	0.0864225	0.244398	mitochondrial ribosomal protein L20 precursor, putative
PF3D7_1031400.1	92.023	86.196	26.2513	7.99865	3.95938	43.2857	2.87393	27.6599	15.448	10.1155	14.0243	43.2857	14.0243	3.08647	1.62596	0.0864467	0.244398	OTU-like cysteine protease, putative
PF3D7_1360200	220.324	357.473	245.012	465.064	599.187	377.412	212.67	162.008	163.749	181.236	179.916	377.412	179.916	2.09772	1.06882	0.0866706	0.244909	conserved protein, unknown function
[truncated: 3,780 more rows]

## Sheet: 3D7_CHO745_rif
Table S10. rif gene expression profile of IT4 long-term cultivated parasites, parasites enriched for the binding to wild-type CHO745 cells
					Generalized lineal model using DEseq1
	3D7_Ctrl1	3D7_Ctrl2	3D7_Ctrl3	3D7_Ctrl4	3D7_Ctrl5	3D7_Wild_1	3D7_Wild_2	3D7_Wild_3	3D7_Wild_4	baseMeanA	baseMeanB	foldChange	log2FoldChange	P-value	Padj	name
PF3D7_0617500	1.76967	2.62526	4.37521	5.71332	3.95938	1202.74	928.582	2008.24	1916.89	3.68857	1514.11	0.00243613	-8.68119	2.90576e-22	8.19859e-19	rifin, pseudogene
PF3D7_0400300	32.739	46.3796	13.1256	38.8506	56.7512	1029.58	1202.81	1189.49	1224.82	37.5692	1161.68	0.0323405	-4.95051	1.05674e-10	3.13851e-08	rifin (RIF)
PF3D7_0532900	33.6238	38.5038	70.0034	107.41	73.9085	778.834	1043.96	1421.21	1555.26	64.69	1199.82	0.0539165	-4.21313	1.14555e-09	2.02011e-07	rifin (RIF)
PF3D7_0800400	15.0422	15.314	21.8761	25.1386	22.4365	379.358	320.855	401.647	443.396	19.9615	386.314	0.0516717	-4.27448	2.63587e-09	3.91427e-07	rifin (RIF)
PF3D7_1101100	6.19386	17.9393	17.5008	18.2826	31.6751	303.918	283.711	403.192	435.809	18.3183	356.658	0.0513611	-4.28318	4.16939e-09	5.60188e-07	rifin (RIF)
PF3D7_0937700	10.618	8.75087	0	14.8546	19.7969	173.872	132.767	264.933	247.83	10.8041	204.851	0.0527413	-4.24492	2.57386e-08	2.74043e-06	rifin (RIF)
PF3D7_0425900	14.1574	13.1263	17.5008	21.7106	13.1979	169.562	200.732	311.277	343.084	15.9386	256.163	0.0622205	-4.00647	3.12393e-08	3.20516e-06	rifin (RIF)
PF3D7_0300200	15.0422	24.0649	8.75042	18.2826	18.4771	235.662	215.747	397.013	383.546	16.9235	307.992	0.0549477	-4.1858	5.18934e-08	4.57554e-06	rifin (RIF)
PF3D7_0223400	15.0422	24.94	17.5008	15.9973	21.1167	303.199	299.517	262.616	285.763	18.9194	287.774	0.0657441	-3.927	1.26188e-07	9.62272e-06	rifin (RIF)
PF3D7_0617700	0.884837	1.75017	4.37521	4.57066	2.63959	23.7099	63.2226	68.7435	61.5359	2.84409	54.303	0.0523745	-4.25499	1.7703e-07	1.22478e-05	rifin (RIF)
PF3D7_0900200	53.975	57.3182	48.1273	100.554	116.142	875.11	691.497	977.084	1010.71	75.2234	888.599	0.0846539	-3.56228	2.08374e-07	1.3362e-05	rifin (RIF)
PF3D7_0401000	1.76967	0.437543	0	0	0	13.6511	30.0307	38.6199	59.85	0.441443	35.538	0.0124217	-6.33099	2.88957e-07	1.61444e-05	rifin (RIF)
PF3D7_0100200	35.3935	51.6301	4.37521	23.9959	27.7157	399.476	357.208	537.59	561.41	28.6221	463.921	0.0616961	-4.01868	3.19077e-07	1.76524e-05	rifin (RIF)
PF3D7_0701200	0	0	0	0	0	5.74785	19.7571	20.0824	18.5451	0	16.0331	0	#DIV/0!	1.08449e-06	5.32153e-05	rifin, pseudogene (RIF)
PF3D7_0632700	28.3148	61.6936	35.0017	49.1346	58.0709	455.517	377.755	618.691	665.094	46.4431	529.264	0.0877503	-3.51045	1.18767e-06	5.67966e-05	rifin (RIF)
PF3D7_1040800	0	0.437543	0	0	0	3.59241	30.821	40.9371	46.3627	0.0875087	30.4283	0.0028759	-8.44177	2.20178e-06	9.55743e-05	rifin (RIF)
PF3D7_0732900	7.07869	16.1891	8.75042	15.9973	27.7157	186.805	177.023	127.446	164.377	15.1462	163.913	0.0924043	-3.4359	2.48686e-06	0.000105869	rifin (RIF)
PF3D7_1373300	1.76967	2.62526	4.37521	2.28533	3.95938	12.9327	162.798	147.528	151.732	3.00297	118.748	0.0252886	-5.30537	2.49523e-06	0.000105869	rifin (RIF)
PF3D7_0833400	3.53935	4.37543	13.1256	12.5693	22.4365	94.1211	81.3991	86.5087	117.171	11.2092	94.8	0.118241	-3.0802	4.23524e-06	0.000161483	rifin (RIF)
PF3D7_0200200	18.5816	18.3768	35.0017	37.7079	34.3146	294.577	212.586	171.473	215.797	28.7965	223.608	0.128781	-2.95701	5.78784e-06	0.000210715	rifin (RIF)
PF3D7_0324800	25.6603	31.9407	4.37521	30.8519	32.9949	216.981	210.215	263.388	320.324	25.1646	252.727	0.0995722	-3.32811	8.95283e-06	0.000301558	rifin (RIF)
PF3D7_0937300	0	6.12561	0	0	1.31979	30.1762	48.2072	40.9371	35.4042	1.48908	38.6812	0.0384962	-4.69914	1.44064e-05	0.000432423	rifin (RIF)
PF3D7_1300200	14.1574	15.314	43.7521	35.4226	52.7918	207.641	267.115	151.39	193.88	32.2876	205.007	0.157495	-2.66662	1.5145e-05	0.000452186	rifin (RIF)
PF3D7_1479400	1.76967	3.0628	4.37521	2.28533	2.63959	23.7099	23.7085	51.7507	42.9908	2.82652	35.54	0.0795307	-3.65234	2.09413e-05	0.000579273	rifin (RIF)
PF3D7_0701100	46.0115	63.4438	87.5042	138.262	116.142	655.973	499.458	595.519	592.599	90.2728	585.888	0.154079	-2.69826	2.27801e-05	0.0006142	rifin (RIF)
PF3D7_1301000	0	0	0	0	1.31979	17.2436	11.8542	9.26879	16.0162	0.263959	13.5957	0.0194149	-5.68669	2.30409e-05	0.000616208	rifin, pseudogene (RIF)
PF3D7_0632600	14.1574	17.9393	21.8761	61.7039	47.5126	92.6841	329.548	220.134	249.516	32.6378	222.97	0.146378	-2.77223	2.53358e-05	0.000668085	rifin, pseudogene (RIF)
PF3D7_1400200	8.84837	5.25052	4.37521	11.4266	10.5584	54.6046	96.4144	70.2883	59.007	8.09182	70.0786	0.115468	-3.11444	3.13414e-05	0.000796665	rifin (RIF)
PF3D7_0632300	2.65451	3.93789	4.37521	7.99865	5.27918	113.52	39.5141	47.1163	47.2056	4.84909	61.839	0.0784147	-3.67273	3.79188e-05	0.000922309	rifin (RIF)
PF3D7_1255100	4.42418	4.37543	8.75042	14.8546	11.8781	86.9362	61.642	43.2543	52.2634	8.85656	61.024	0.145132	-2.78456	6.4407e-05	0.00136123	rifin (RIF)
PF3D7_1040000	0	0	0	0	1.31979	12.2142	7.90282	12.3584	14.3303	0.263959	11.7014	0.0225579	-5.47023	7.79294e-05	0.00157056	rifin (RIF)
PF3D7_0101600	10.618	10.501	30.6265	28.5666	29.0355	131.482	149.363	84.9639	107.899	21.8695	118.427	0.184667	-2.437	8.42855e-05	0.00166302	rifin (RIF)
PF3D7_1200200	18.5816	28.8779	52.5025	79.9865	85.7866	296.014	365.11	199.279	244.458	53.147	276.215	0.192412	-2.37773	0.000102349	0.00192519	rifin (RIF)
PF3D7_0832800	1.76967	0.875087	0	2.28533	0	9.34026	11.064	23.9444	30.3465	0.986018	18.6738	0.0528023	-4.24326	0.000135407	0.00241042	rifin (RIF)
PF3D7_0832500	0.884837	0	4.37521	1.14266	0	12.9327	8.6931	13.1308	16.8592	1.28054	12.9039	0.0992367	-3.33298	0.000242157	0.00383846	rifin (RIF)
PF3D7_1200500	72.5566	83.5708	39.3769	33.1373	23.7563	274.46	234.714	380.02	474.585	50.4796	340.945	0.148058	-2.75577	0.000259947	0.00409744	rifin (RIF)
PF3D7_0600900	0	1.31263	0	2.28533	2.63959	17.962	8.6931	16.9928	28.6606	1.24751	18.0771	0.0690104	-3.85704	0.000272792	0.00426417	rifin, pseudogene (RIF)
PF3D7_0900300	4.42418	13.5638	0	17.14	18.4771	92.6841	80.6088	54.8403	80.081	10.721	77.0535	0.139137	-2.84542	0.000275305	0.00429157	rifin (RIF)
PF3D7_0937500	7.96353	16.1891	4.37521	7.99865	5.27918	99.1504	75.8671	40.9371	57.3211	8.36113	68.3189	0.122384	-3.03052	0.000314935	0.00473915	rifin (RIF)
PF3D7_1373400	69.9021	84.0083	105.005	170.257	133.299	487.13	531.07	546.858	580.798	112.494	536.464	0.209696	-2.25363	0.000338282	0.0050046	rifin (RIF)
PF3D7_1000200	45.1267	48.5673	48.1273	61.7039	55.4314	427.496	207.844	190.01	209.896	51.7913	258.812	0.200112	-2.32112	0.000407475	0.00559568	rifin (RIF)
PF3D7_0533000	22.1209	27.5652	26.2513	36.5652	59.3907	94.8395	163.588	207.775	214.954	34.3787	170.289	0.201884	-2.3084	0.000506982	0.00654669	rifin, pseudogene (RIF)
PF3D7_0632400	0.884837	4.81298	4.37521	12.5693	10.5584	52.4491	53.7392	28.5788	22.7599	6.64014	39.3817	0.16861	-2.56824	0.000611837	0.00744787	rifin (RIF)
PF3D7_1101400	0	2.18772	0	4.57066	1.31979	15.0881	7.90282	19.31	35.4042	1.61563	19.4263	0.0831674	-3.58784	0.000626262	0.00756745	rifin, pseudogene (RIF)
PF3D7_1254500	0	0.875087	0	4.57066	6.59897	11.4957	20.5473	26.2616	21.0739	2.40894	19.8446	0.12139	-3.04228	0.000703886	0.00824072	rifin (RIF)
PF3D7_1040100	0	2.18772	8.75042	2.28533	1.31979	17.962	17.3862	13.9032	25.2887	2.90865	18.635	0.156085	-2.6796	0.000716761	0.00835678	rifin (RIF)
PF3D7_0732200	0.884837	0.437543	0	0	0	7.90329	7.90282	10.0412	13.4873	0.264476	9.83366	0.026895	-5.21652	0.000842522	0.00932226	rifin (RIF)
PF3D7_0101000	0	1.31263	4.37521	1.14266	3.95938	6.46633	14.2251	33.2131	45.5197	2.15798	24.8561	0.0868189	-3.52585	0.0010782	0.011122	rifin (RIF)
PF3D7_0115300	0	0.437543	0	3.42799	3.95938	12.2142	15.0154	10.0412	21.9169	1.56498	14.7969	0.105764	-3.24108	0.00111015	0.0113079	rifin (RIF)
PF3D7_0800500	1.76967	1.31263	4.37521	1.14266	0	12.9327	19.7571	8.49639	13.4873	1.72004	13.6684	0.125841	-2.99033	0.00173193	0.016101	rifin (RIF)
PF3D7_0631800	0.884837	0.437543	0	0	1.31979	9.34026	9.48339	4.63439	15.1732	0.528435	9.65782	0.0547158	-4.1919	0.00200109	0.0178956	rifin (RIF)
PF3D7_0631700	1.76967	0.437543	0	10.284	2.63959	12.9327	13.4348	27.034	24.4458	3.02616	19.4618	0.155492	-2.68509	0.00205316	0.0183033	rifin, pseudogene
PF3D7_1041200	3.53935	4.81298	0	2.28533	2.63959	13.6511	12.6445	28.5788	39.619	2.65545	23.6234	0.112408	-3.15319	0.002238	0.0196059	rifin (RIF)
PF3D7_0701300	0.884837	1.75017	0	6.85598	3.95938	15.0881	7.90282	20.8548	26.1317	2.69008	17.4943	0.153768	-2.70117	0.00407612	0.0316575	rifin, pseudogene (RIF)
PF3D7_1041100	0.884837	1.31263	4.37521	7.99865	3.95938	15.0881	22.9182	20.8548	12.6444	3.70614	17.8764	0.207321	-2.27006	0.00416857	0.0320934	rifin (RIF)
PF3D7_1000300	10.618	10.9386	0	12.5693	14.5177	84.0623	40.3044	26.2616	36.2472	9.72873	46.7189	0.20824	-2.26368	0.00472091	0.0348693	rifin (RIF)
PF3D7_1149800	4.42418	9.62595	8.75042	11.4266	15.8375	89.0917	32.4016	28.5788	32.0324	10.0129	45.5261	0.219939	-2.18483	0.00685865	0.0445995	rifin (RIF)
PF3D7_1400600	2.65451	1.31263	8.75042	2.28533	2.63959	9.34026	9.48339	19.31	18.5451	3.5285	14.1697	0.249017	-2.00568	0.00760052	0.0482449	rifin (RIF)
PF3D7_0300500	0	0	0	0	0	4.31089	0.790282	3.86199	7.58662	0	4.13745	0	#DIV/0!	0.0103542	0.0597483	rifin (RIF)
PF3D7_1300600	37.1631	46.3796	17.5008	3.42799	10.5584	2.15544	5.53198	3.0896	9.27254	23.006	5.01239	4.58983	2.19844	0.0111877	0.0631324	rifin (RIF)
PF3D7_1300500	0.884837	7.43824	4.37521	11.4266	17.1573	51.7307	27.6599	16.9928	24.4458	8.25645	30.2073	0.273327	-1.8713	0.0127533	0.0693323	rifin (RIF)
PF3D7_0115600	76.9808	77.8827	52.5025	85.6998	105.584	321.88	313.742	166.066	182.922	79.7299	246.152	0.323905	-1.62636	0.0134611	0.072138	rifin (RIF)
PF3D7_0115200	0	1.75017	0	1.14266	1.31979	8.62178	6.32226	10.0412	10.9585	0.842526	8.98592	0.0937607	-3.41487	0.0134773	0.0721558	rifin (RIF)
PF3D7_0832100	16.8119	16.1891	0	6.85598	9.23856	19.399	36.353	61.0195	67.4366	9.81911	46.052	0.213218	-2.2296	0.0144208	0.0752787	rifin, pseudogene (RIF)
PF3D7_1040500	1.76967	0.875087	0	1.14266	0	10.7772	4.74169	3.0896	13.4873	0.757485	8.02396	0.0944029	-3.40503	0.0155839	0.0790827	rifin (RIF)
[truncated: 112 more rows]

## Sheet: 3D7_CHO745_stevor
Table S10. stevor genes expression profile of 3D7 long-term cultivated parasites, parasites enriched for the binding to wild-type CHO745 cells
[truncated: 44 more rows]
