# Supplementary material for: Characterisation of Plasmodium falciparum populations selected on the human endothelial receptors P-selectin, E-selectin, CD9 and CD151
Source: Sci Rep. 2017 Jun 22;7:4069. doi: 10.1038/s41598-017-04241-3 (PMC5481354; doi:10.1038/s41598-017-04241-3)
Supplement: Supplementary file 12 — Table S11 [file 41598_2017_4241_MOESM12_ESM.xls]

## Sheet: 3D7_ICAM-1-Whole
Table S11. Whole transcriptome profile of 3D7 long-term cultivated parasites, parasites enriched for the binding to wild-type CHO-745 cells, and parasites enriched for the binding to ICAM-1
					Generalized lineal model using DEseq1
		Numbers represent the normalized reads count
	3D7_Ctrl_1	3D7_Ctrl_2	3D7_Ctrl_3	3D7_Ctrl_4	3D7_Ctrl_5	Average	3D7_Wild_1	3D7_Wild_2	3D7_Wild_3	3D7_Wild_4	Average	3D7_ICAM-1_1	3D7_ICAM-1_2	3D7_ICAM-1_3	3D7_ICAM-1_4	Average	X.Intercept.	choTRUE	recTRUE	deviance	converged	p	padj	name
PF3D7_0300300	5.35218	8.90674	10.2627	7.67641	10.4929	8.53819	102.573	177.717	134.455	141.855	139.15	0.708612	1.49585	0	1.08768	0.823035	3.05686	4.06348	-7.3609	3.26541	TRUE	0	0	erythrocyte membrane protein 1 (PfEMP1), exon2, pseudogene (VAR)
PF3D7_0425900	17.127	15.7178	20.5254	24.3086	14.9898	18.5337	203.422	236.335	363.659	400.938	301.089	1.41722	4.48754	3.19344	2.7192	2.95435	4.19615	4.03776	-6.6801	2.4894	TRUE	0	0	rifin (RIF)
PFC10_API0028	1480.41	1358.02	215.517	532.231	599.593	837.154	0	0	0.902379	0	0.225595	605.863	650.693	382.414	534.051	543.256	9.71166	-11.8379	11.2117	6.81689	TRUE	0	0	elongation factor (tufA)
PF3D7_0800400	18.1974	18.3374	25.6568	28.1468	25.4827	23.1642	455.113	377.764	469.237	518.166	455.07	3.54306	4.48754	7.9836	4.89456	5.22719	4.51498	4.31494	-6.45179	1.41925	TRUE	0	0	rifin (RIF)
PF3D7_0400300	39.6061	55.5361	15.3941	43.4997	64.4563	43.6984	1235.18	1416.15	1389.66	1431.36	1368.09	4.25167	7.47924	29.5393	7.61376	12.221	5.48992	4.92802	-6.82085	8.52237	TRUE	0	0	rifin (RIF)
PF3D7_1200400	1085.42	961.404	1503.49	988.977	930.869	1094.03	14.6533	28.8441	28.8761	36.4489	27.2056	69735.9	69240.5	115757	70123.3	81214.3	10.0942	-5.33022	11.5455	2.43086	TRUE	0	0	erythrocyte membrane protein 1, PfEMP1 (VAR)
PF3D7_0300200	18.1974	28.8159	10.2627	20.4704	20.9858	19.7464	282.722	254.014	463.823	448.223	362.195	4.96028	1.49585	6.38688	3.26304	4.02651	4.36396	4.13661	-6.502	3.8613	TRUE	0	0	rifin (RIF)
PF3D7_0223400	18.1974	29.8638	20.5254	17.9116	23.9837	22.0964	363.745	352.642	306.809	333.951	339.287	0.708612	5.23546	5.58852	3.26304	3.69891	4.48094	3.92543	-6.53489	3.79215	TRUE	0	0	rifin (RIF)
PF3D7_0625600	1874.33	2138.14	1380.34	3021.95	2779.12	2238.77	16.3772	11.1654	30.6809	23.6426	20.4665	2445.42	2165.24	3531.15	2206.9	2587.18	11.1291	-6.77428	6.98236	3.36173	TRUE	0	0	poly(A) polymerase PAP, putative
PF3D7_0617500	2.14087	3.14355	5.13136	6.39701	4.49695	4.26195	1442.91	1093.28	2346.19	2240.13	1780.63	4.25167	4.48754	4.79016	3.80688	4.33406	2.01025	8.78791	-8.68747	2.13694	TRUE	0	0	rifin, pseudogene
PFC10_API0002:rRNA	4506.53	4027.94	5280.17	1435.49	3239.3	3697.89	0	0	3.60952	7.88085	2.87259	2983.97	3060.5	2886.07	1587.47	2629.5	11.8521	-10.3614	9.86987	15.4158	TRUE	0	0	unspecified product
PFC10_API0010:rRNA	4935.78	5115.61	6645.11	1113.08	2254.47	4012.81	0.861956	0	1.80476	3.94043	1.65179	1954.35	1906.46	1635.04	683.063	1544.73	11.9701	-11.2672	9.89022	8.4624	TRUE	0	0	unspecified product
PF3D7_0323000	248.341	193.329	97.4959	277.63	353.76	234.111	28.4446	13.0264	13.5357	9.85106	16.2144	923.321	855.625	1092.16	906.582	944.421	7.87853	-3.85516	5.85989	4.53203	TRUE	1.11022e-16	6.26166e-13	translation machinery-associated protein 7, putative (TMA7)
PF3D7_1039400	6.42261	9.43066	0	19.191	23.9837	11.8056	75.8521	126.542	145.283	163.528	127.801	0.708612	1.49585	0.79836	1.08768	1.02262	3.65598	3.34145	-6.96078	7.52243	TRUE	2.22045e-16	1.25211e-12	erythrocyte membrane protein 1 (PfEMP1), pseudogene
PF3D7_0732900	8.56348	19.3853	10.2627	17.9116	31.4787	17.5203	224.109	208.422	148.893	192.096	193.38	1.41722	2.24377	3.9918	1.63152	2.32108	4.16644	3.42887	-6.40906	3.79562	TRUE	3.33067e-16	1.87783e-12	rifin (RIF)
PF3D7_1318300	161.636	139.364	574.712	147.131	145.401	233.649	18.1011	4.65227	6.31666	1.97021	7.76005	729.162	629.752	292.998	695.028	586.735	7.84814	-4.87967	6.22822	11.3313	TRUE	1.33227e-15	7.50999e-12	conserved Plasmodium protein, unknown function
PF3D7_1355800	2.14087	19.9092	5.13136	6.39701	10.4929	8.81426	164.634	162.829	175.964	201.947	176.343	4.25167	2.99169	0	2.7192	2.49064	3.25866	4.20351	-6.124	10.3043	TRUE	2.55351e-15	1.43916e-11	splicing factor 3B subunit 5, putative (SF3B5)
PF3D7_0211000	6.42261	9.95459	15.3941	15.3528	25.4827	14.5214	248.243	254.944	297.785	251.202	263.044	3.54306	4.48754	7.18524	4.35072	4.89164	3.82347	4.21569	-5.75789	3.20039	TRUE	4.996e-15	2.81525e-11	unspecified product
PF3D7_1304700	2.14087	5.76318	5.13136	2.5588	1.49898	3.41864	93.0913	95.8367	148.893	174.364	128.046	2.83445	2.99169	0	0.54384	1.5925	1.77706	5.22319	-6.35062	7.91034	TRUE	5.88418e-15	3.31515e-11	cyclin (CYC4)
PF3D7_1344700	546.992	517.115	677.34	876.39	834.934	690.554	29.3065	13.0264	33.388	7.88085	20.9004	822.699	710.527	969.209	749.412	812.962	9.43133	-5.04204	5.27772	4.4526	TRUE	1.66533e-14	9.38083e-11	conserved Plasmodium protein, unknown function
PF3D7_0833400	4.28174	5.23926	15.3941	14.0734	25.4827	12.8942	112.916	95.8367	101.067	136.93	111.687	1.41722	0.747924	3.19344	1.08768	1.61157	3.61359	3.1896	-6.15052	6.52935	TRUE	3.16414e-14	1.78204e-10	rifin (RIF)
PF3D7_1311000	2.14087	10.4785	10.2627	1.2794	11.9919	7.23068	149.118	147.012	206.645	207.857	177.658	2.12584	2.99169	6.38688	2.17536	3.41994	2.79875	4.67411	-5.72588	7.67195	TRUE	3.25295e-14	1.83174e-10	conserved Plasmodium protein, unknown function
PF3D7_0814100	3.21131	11.5264	0	15.3528	16.4888	9.31586	476.662	305.189	308.614	207.857	324.58	4.25167	10.4709	6.38688	7.61376	7.18081	3.34676	4.99585	-5.49818	8.09193	TRUE	3.27516e-14	1.84391e-10	conserved Plasmodium protein, unknown function
PF3D7_0114000	22.4791	29.8638	41.0509	53.7349	47.9675	39.0192	974.872	710.867	790.484	964.419	860.161	24.8014	19.446	32.7328	19.5782	24.1396	5.27521	4.47326	-5.15759	2.20468	TRUE	4.56302e-14	2.56852e-10	RESA-like protein with DnaJ domain, putative (GEXP06)
PF3D7_0937700	12.8452	10.4785	0	16.6322	22.4848	12.4881	208.593	156.316	309.516	289.621	241.012	2.12584	5.98339	10.3787	3.80688	5.5737	3.74602	4.16688	-5.45372	8.49139	TRUE	5.85088e-14	3.29287e-10	rifin (RIF)
PF3D7_1476200	216.228	157.702	2309.11	504.084	362.754	709.976	171.529	52.1054	55.0451	57.1362	83.954	5014.85	4159.95	2088.51	4684.64	3986.99	9.46126	-3.06882	5.56866	18.0523	TRUE	1.08469e-13	6.10354e-10	Plasmodium exported protein (PHISTb), unknown function
PF3D7_1035800	969.814	750.262	8661.74	5812.32	3820.91	4003.01	644.743	183.299	298.688	302.428	357.289	12497.1	9178.52	8964.78	12105.9	10686.6	11.9656	-3.48449	4.90237	16.1185	TRUE	1.61204e-13	9.06936e-10	probable protein, unknown function (M712)
PF3D7_0900200	65.2965	68.6343	56.445	112.587	131.911	86.9747	1049.86	814.147	1141.51	1181.14	1046.67	15.5895	35.9003	59.0786	22.8413	33.3524	6.45145	3.58013	-4.97595	4.90987	TRUE	1.70863e-13	9.61106e-10	rifin (RIF)
PF3D7_1300200	17.127	18.3374	51.3136	39.6614	59.9593	37.2798	249.105	314.493	176.866	226.574	241.76	1.41722	5.23546	16.7656	2.7192	6.53436	5.17866	2.73876	-5.23975	11.4087	TRUE	2.33591e-13	1.31372e-09	rifin (RIF)
PFC10_API0060	225.862	225.812	35.9195	94.6757	146.9	145.834	0	0	0	0	0	77.9473	83.0195	37.5229	64.717	65.8017	7.20149	-36.614	35.4528	4.37776	TRUE	2.57794e-13	1.44957e-09	molecular chaperone (Clp (C?))
PF3D7_1101100	7.49305	21.481	20.5254	20.4704	35.9756	21.1891	364.607	334.033	471.042	509.3	419.746	9.92057	10.4709	22.3541	10.333	13.2696	4.39778	4.31555	-4.98993	4.70304	TRUE	4.52971e-13	2.5466e-09	rifin (RIF)
PF3D7_0706300	53.5218	45.5815	0	10.2352	8.9939	23.6665	211.179	186.091	286.957	275.83	240.014	9.21196	8.22716	4.79016	6.52608	7.18884	4.68305	3.22387	-5.06028	13.669	TRUE	8.36775e-13	4.70351e-09	conserved Plasmodium protein, unknown function
PF3D7_0324700	4.28174	8.90674	15.3941	15.3528	10.4929	10.8857	44.8217	39.0791	33.388	47.2851	41.1435	0	0	0.79836	0	0.19959	3.37329	1.98914	-7.88706	4.71715	TRUE	8.75411e-13	4.91981e-09	erythrocyte membrane protein 1 (PfEMP1), exon2, pseudogene (VAR)
PF3D7_0200200	22.4791	22.0049	41.0509	42.2202	38.9736	33.3457	353.402	250.292	200.328	252.187	264.052	4.25167	7.47924	12.7738	8.70144	8.30153	5.03237	3.01239	-4.99513	3.10559	TRUE	1.02685e-12	5.76984e-09	rifin (RIF)
PF3D7_0727900	1482.55	1369.02	1452.18	2011.22	1840.75	1631.14	76.7141	46.5227	81.2142	62.0617	66.6282	1845.93	1578.87	1997.5	1602.7	1756.25	10.6718	-4.61341	4.71986	1.06565	TRUE	1.03728e-12	5.82745e-09	conserved Plasmodium protein, unknown function
PF3D7_1328600	3.21131	3.66748	15.3941	11.5146	17.9878	10.3551	158.6	133.985	92.0427	97.5255	120.538	0.708612	1.49585	7.18524	2.7192	3.02722	3.23671	3.67686	-5.34003	9.77106	TRUE	1.8987e-12	1.0665e-08	conserved Plasmodium protein, unknown function
PF3D7_0221900	9.63392	11.5264	5.13136	15.3528	16.4888	11.6267	87.0576	164.69	248.154	190.126	172.507	3.54306	5.23546	3.9918	2.17536	3.73642	3.59903	3.83133	-5.54539	3.18504	TRUE	2.02549e-12	1.13752e-08	erythrocyte membrane protein 1 (PfEMP1), pseudogene
PF3D7_0617700	1.07044	2.0957	5.13136	5.11761	2.99797	3.28261	28.4446	74.4363	80.3118	71.9128	63.7763	0.708612	1.49585	1.59672	0	0.950295	1.53197	4.46242	-6.16453	6.56024	TRUE	2.70928e-12	1.52126e-08	rifin (RIF)
PF3D7_0101500	12.8452	27.2441	25.6568	117.705	136.408	63.9717	136.189	122.82	122.724	151.706	133.36	0.708612	2.99169	9.58032	2.7192	3.99996	6.01389	1.04522	-5.08972	16.5457	TRUE	3.06755e-12	1.72212e-08	erythrocyte membrane protein 1 (PfEMP1), exon2, pseudogene (VAR)
PF3D7_0823700	3.21131	4.19141	5.13136	0	4.49695	3.4062	89.6434	56.7577	74.8975	43.3447	66.1608	0.708612	1.49585	1.59672	0.54384	1.08625	1.69531	4.35327	-5.97868	5.59152	TRUE	3.92442e-12	2.20277e-08	conserved Plasmodium protein, unknown function
PF3D7_1370800	9.63392	25.6724	71.8391	23.0292	32.9776	32.6304	253.415	285.649	393.437	389.117	330.405	10.6292	13.4626	19.1606	5.98224	12.3087	4.92101	3.44701	-4.75751	7.30774	TRUE	3.96383e-12	2.2245e-08	unspecified product
PF3D7_1025300	47.0991	42.438	71.8391	17.9116	11.9919	38.2559	1.72391	2.79136	0	2.95532	1.86765	138.179	101.718	36.7246	113.663	97.571	5.20803	-4.32142	5.72259	10.5286	TRUE	4.40747e-12	2.47303e-08	conserved Plasmodium protein, unknown function
PF3D7_0532900	40.6765	46.1055	82.1018	120.264	83.9431	74.6181	934.36	1229.13	1660.38	1817.52	1410.35	33.3048	51.6067	129.334	26.6482	60.2235	6.21219	4.24962	-4.55312	8.32127	TRUE	4.81792e-12	2.70286e-08	rifin (RIF)
PF3D7_1131100	62.0852	55.0122	56.445	8.95581	14.9898	39.4976	6.89565	8.37408	3.60952	3.94043	5.70492	212.584	191.468	76.6426	226.781	176.869	5.2881	-2.77321	4.95223	9.92575	TRUE	5.8521e-12	3.28244e-08	serpentine receptor, putative (SR1)
PF3D7_0830400	142.368	450.052	51.3136	255.88	316.286	243.18	2223.85	2171.68	2622.31	2866.66	2471.12	90.7023	160.056	122.947	66.8923	110.149	7.93873	3.33222	-4.4886	8.50232	TRUE	6.70219e-12	3.75859e-08	conserved Plasmodium protein, unknown function
PF3D7_0406500	1267.4	1077.72	1719.01	720.303	655.056	1087.9	22606.5	26936.6	30885.7	33876.8	28576.4	1757.36	1091.97	1298.93	1208.41	1339.17	10.0855	4.71704	-4.41542	2.80434	TRUE	9.90996e-12	5.55652e-08	conserved Plasmodium protein, unknown function
PF3D7_1462800	2913.72	6127.31	5860.01	6023.42	7292.55	5643.41	76725.3	62168.3	84859.8	93299.4	79263.2	3151.2	4156.96	4852.43	2749.11	3727.43	12.4623	3.81205	-4.41042	2.38427	TRUE	1.01962e-11	5.71598e-08	glyceraldehyde-3-phosphate dehydrogenase (GAPDH)
PF3D7_0423100	35.3244	58.1558	56.445	30.7056	74.9492	51.116	389.604	474.531	424.118	534.913	455.792	14.8809	20.9419	26.3459	16.3152	19.6209	5.66904	3.16314	-4.54109	2.33411	TRUE	1.24338e-11	6.96916e-08	clathrin assembly protein, putative
PF3D7_1030900	4.28174	8.90674	0	6.39701	5.99593	5.11628	40.5119	49.3141	67.6785	76.8383	58.5857	0	1.49585	2.39508	0.54384	1.10869	2.55599	3.31595	-5.79164	6.95596	TRUE	1.94961e-11	1.09256e-07	28 kDa ookinete surface protein (Pfs28)
PF3D7_0632500	1280.24	1220.75	7419.95	4691.57	4823.73	3887.25	28.4446	89.3236	98.3594	111.317	81.8611	8472.87	8602.62	1363.6	6409.16	6212.06	11.9239	-5.56931	6.24624	9.57999	TRUE	2.19451e-11	1.22958e-07	erythrocyte membrane protein 1, PfEMP1 (VAR)
PF3D7_0933500	235.496	177.611	282.225	98.5139	109.426	180.654	7.7576	12.0959	2.70714	10.8362	8.3492	218.961	192.216	163.664	244.728	204.892	7.48751	-4.42994	4.62144	5.24458	TRUE	2.30379e-11	1.29058e-07	gamma-tubulin complex component, putative
PF3D7_0100200	42.8174	61.8232	5.13136	26.8674	31.4787	33.6236	479.248	420.565	628.056	656.081	545.987	16.2981	27.6732	42.3131	14.6837	25.242	5.1477	3.94499	-4.4406	7.63403	TRUE	2.32697e-11	1.30334e-07	rifin (RIF)
PF3D7_0101600	12.8452	12.5742	35.9195	31.985	32.9776	25.2603	157.738	175.856	99.2617	126.094	139.737	3.54306	7.47924	7.9836	2.17536	5.29531	4.60163	2.52499	-4.74634	5.50205	TRUE	3.55882e-11	1.99294e-07	rifin (RIF)
PF3D7_1433100	278.313	271.917	194.992	319.85	322.281	277.471	17.2391	20.47	12.6333	6.89574	14.3095	313.915	274.488	355.27	298.024	310.424	8.11965	-4.27815	4.43654	2.17854	TRUE	3.99094e-11	2.23453e-07	conserved Plasmodium membrane protein, unknown function
PF3D7_1127100	12.8452	35.103	20.5254	14.0734	26.9817	21.9058	218.075	165.621	239.131	270.904	223.433	12.755	10.4709	7.18524	8.1576	9.6422	4.47202	3.33162	-4.53499	2.84029	TRUE	4.36644e-11	2.44433e-07	deoxyuridine 5'-triphosphate nucleotidohydrolase (dUTPase)
PF3D7_0304600	13.9157	12.5742	66.7077	26.8674	19.4868	27.9104	96.5391	239.127	141.674	183.23	165.142	7.08612	9.72301	3.9918	5.98224	6.69579	4.66011	2.7072	-4.62418	7.03703	TRUE	4.57064e-11	2.55819e-07	circumsporozoite (CS) protein (CSP)
PF3D7_0822500	6.42261	14.6699	5.13136	17.9116	20.9858	13.0243	164.634	204.7	257.178	223.619	212.533	8.50334	7.47924	15.1688	5.98224	9.28342	3.76899	3.96248	-4.52751	4.18968	TRUE	5.5893e-11	3.12777e-07	dynein light chain 1 (DLC1)
PF3D7_1200500	87.7757	100.07	46.1822	37.1026	26.9817	59.6224	329.267	276.345	443.971	554.615	401.049	14.8809	20.9419	24.7492	19.0344	19.9016	5.91923	2.72832	-4.33435	4.93041	TRUE	7.01103e-11	3.92267e-07	rifin (RIF)
PF3D7_1364000	282.595	269.822	97.4959	316.012	316.286	256.442	5.17174	13.0264	18.95	16.7468	13.4737	267.147	235.596	375.229	244.184	280.539	8.01061	-4.26166	4.38292	5.00792	TRUE	7.0182e-11	3.92598e-07	conserved Plasmodium protein, unknown function
PF3D7_1245100	129.523	111.072	76.9704	94.6757	68.9532	96.2389	0.861956	3.72182	6.31666	4.92553	3.95649	88.5765	159.308	20.7574	149.012	104.413	6.59699	-4.62115	4.73159	9.39974	TRUE	8.32932e-11	4.65859e-07	kinesin-13, putative (KLP8)
PF3D7_1219400	2768.15	2622.25	4423.23	2075.19	1902.21	2758.21	17.2391	10.235	16.2428	21.6723	16.3473	340.134	424.821	162.865	343.163	317.746	11.4287	-7.3986	4.28176	3.76915	TRUE	8.67965e-11	4.85366e-07	erythrocyte membrane protein 1 (PfEMP1), pseudogene (VAR)
PF3D7_0900800	23.5496	27.7681	5.13136	12.794	7.49492	15.3476	32.7543	36.2877	53.2404	42.3596	41.1605	1.41722	0	1.59672	0	0.753486	4.04079	1.32224	-5.86582	8.6552	TRUE	9.59576e-11	5.36499e-07	erythrocyte membrane protein 1 (PfEMP1), exon2, pseudogene (VAR)
PF3D7_0727600	9.63392	13.6221	30.7882	7.67641	8.9939	14.1429	0	0.930454	0	0	0.232613	45.3512	32.1607	12.7738	42.4195	33.1763	3.67893	-5.80062	7.17645	6.86251	TRUE	1.01019e-10	5.64695e-07	conserved Plasmodium protein, unknown function
PF3D7_1012400	119.889	312.26	641.42	289.145	434.705	359.484	11789.8	4149.82	8106.98	9066.92	8278.39	303.995	424.073	209.969	225.694	290.932	8.48316	4.53198	-4.83069	5.62138	TRUE	1.23064e-10	6.87806e-07	hypoxanthine-guanine phosphoribosyltransferase (HGPRT)
PF3D7_0701100	55.6626	75.9692	102.627	154.808	131.911	104.195	786.966	588.047	695.735	692.53	690.819	22.6756	32.1607	71.054	25.5605	37.8627	6.7004	2.73178	-4.19315	4.84244	TRUE	1.28991e-10	7.20804e-07	rifin (RIF)
PF3D7_0323900	14.9861	17.2895	15.3941	25.588	52.4644	25.1444	48.2695	66.9927	101.067	107.377	80.9263	2.12584	3.73962	1.59672	3.80688	2.81726	4.66719	1.67086	-4.82517	5.02941	TRUE	1.39693e-10	7.80466e-07	erythrocyte membrane protein 1 (PfEMP1), exon2, pseudogene (VAR)
PF3D7_0507200	255.834	219.001	82.1018	48.6173	101.931	141.497	652.501	442.896	956.522	981.166	758.271	30.4703	57.5901	41.5147	45.1387	43.6785	7.15833	2.40821	-4.11775	7.53109	TRUE	2.15954e-10	1.20632e-06	subtilisin-like protease 3 (SUB3)
PFC10_API0038	27.8313	23.0527	0	11.5146	8.9939	14.2785	0	0	0	0	0	20.5497	32.1607	18.3623	19.5782	22.6627	3.96117	-31.9309	32.4712	6.28895	TRUE	2.47106e-10	1.38009e-06	apicoplast ribosomal protein L16 (rpl16)
PF3D7_1102600	7.49305	8.38281	10.2627	25.588	47.9675	19.9388	231.004	165.621	311.321	319.174	256.78	12.0464	11.9668	19.959	9.78912	13.4403	4.33027	3.67406	-4.26196	8.54037	TRUE	2.4988e-10	1.39533e-06	Plasmodium exported protein, unknown function (GEXP14)
PF3D7_0910500	1476.13	1089.24	821.018	1271.73	1164.71	1164.56	107.745	99.5586	38.8023	47.2851	73.3476	1149.37	887.785	1668.57	1212.22	1229.49	10.1865	-3.98922	4.06655	3.66246	TRUE	2.50607e-10	1.39914e-06	DNA repair protein REV1, putative
PF3D7_1107400	139.157	204.331	97.4959	94.6757	95.9349	126.319	933.498	642.944	1068.42	1031.41	919.066	36.8478	50.8588	94.2065	41.3319	55.8112	6.99065	2.85337	-4.04358	3.79561	TRUE	3.58889e-10	2.00332e-06	Rad51 homolog (RAD51)
PF3D7_0524500	5.35218	16.2417	51.3136	7.67641	22.4848	20.6137	87.0576	84.6713	66.7761	45.3149	70.955	2.12584	2.99169	3.9918	1.63152	2.68521	4.19111	1.95819	-4.75026	8.0049	TRUE	4.52016e-10	2.5227e-06	conserved Plasmodium protein, unknown function
PF3D7_1479400	2.14087	3.66748	5.13136	2.5588	2.99797	3.2993	28.4446	27.9136	60.4594	50.2404	41.7645	0	0.747924	1.59672	1.08768	0.858081	1.6258	3.75799	-5.60934	3.96994	TRUE	5.10209e-10	2.84696e-06	rifin (RIF)
PF3D7_0601400	5.35218	8.38281	20.5254	30.7056	40.4726	21.0877	45.6837	80.019	89.3356	98.5106	78.3872	4.25167	2.24377	1.59672	4.35072	3.11072	4.37002	1.92203	-4.63032	8.30186	TRUE	5.19693e-10	2.89937e-06	erythrocyte membrane protein 1 (PfEMP1), pseudogene (VAR)
PF3D7_1255100	5.35218	5.23926	10.2627	16.6322	13.4909	10.1954	104.297	72.5754	50.5333	61.0766	72.1205	0.708612	1.49585	6.38688	2.17536	2.69167	3.31008	2.86267	-4.77379	6.86585	TRUE	5.21092e-10	2.90665e-06	rifin (RIF)
PF3D7_0628000	4.28174	9.43066	5.13136	23.0292	13.4909	11.0728	68.0945	68.8536	112.797	99.4957	87.3103	2.12584	6.73131	2.39508	3.26304	3.62882	3.51904	2.92887	-4.5924	5.74317	TRUE	5.82177e-10	3.2468e-06	6-pyruvoyltetrahydropterin synthase (PTPS)
PF3D7_0423700	578.035	618.232	323.276	144.572	106.428	354.109	18.1011	30.705	26.169	27.583	25.6395	1271.96	1602.8	289.006	1468.37	1158.03	8.46992	-3.79023	5.49783	7.53859	TRUE	6.86542e-10	3.82816e-06	early transcribed membrane protein 4 (ETRAMP4)
PFC10_API0030	84.5644	94.8306	10.2627	40.9408	25.4827	51.2162	0	0	0	0	0	52.4373	37.3962	19.959	33.7181	35.8776	5.71126	-35.1237	34.5779	4.75657	TRUE	6.96021e-10	3.88032e-06	apicoplast ribosomal protein S12 (rps12)
PF3D7_1364900	12.8452	29.8638	25.6568	26.8674	43.4705	27.7407	260.311	273.553	328.466	228.545	272.719	9.92057	11.2189	34.3295	9.24528	16.1785	4.79499	3.29633	-4.08522	5.8121	TRUE	8.18458e-10	4.56208e-06	ferrochelatase (FC)
PF3D7_0214800	3760.44	3174.99	1559.93	2148.12	2215.5	2571.79	144.809	171.203	139.869	160.572	154.113	1977.03	2023.13	3078.48	2094.87	2293.38	11.3292	-4.06145	3.89546	2.09689	TRUE	8.56829e-10	4.77511e-06	conserved Plasmodium membrane protein, unknown function
PF3D7_1148900	17.127	68.6343	5.13136	30.7056	55.4624	35.4121	231.004	219.587	193.109	242.336	221.509	12.0464	18.6981	13.5721	7.61376	12.9826	5.21399	2.5772	-4.0995	8.12153	TRUE	9.71548e-10	5.41347e-06	probable protein, unknown function
PF3D7_1239800	548.063	430.143	410.509	92.1169	86.941	313.555	8.61956	13.9568	9.92617	14.7766	11.8198	473.353	309.64	167.656	468.79	354.86	8.2914	-4.73044	4.91038	7.94095	TRUE	1.51572e-09	8.44408e-06	conserved Plasmodium protein, unknown function
PF3D7_0701000	16.0565	22.0049	20.5254	76.7641	74.9492	42.06	144.809	78.1581	66.7761	73.883	90.9064	1.41722	2.99169	10.3787	2.17536	4.24074	5.41104	1.09575	-4.45601	11.4411	TRUE	1.52328e-09	8.48467e-06	erythrocyte membrane protein 1 (PfEMP1), pseudogene
mal_mito_2	901.306	1124.87	446.428	152.249	179.878	560.946	3.44782	8.37408	11.7309	10.8362	8.59725	642.002	771.857	179.631	737.447	582.734	9.13322	-6.03196	6.08553	7.68662	TRUE	2.05288e-09	1.14325e-05	cytochrome c oxidase subunit I (cox1)
PF3D7_1216700	52.4513	87.4956	92.3645	56.2937	103.43	78.407	424.082	429.87	632.568	593.034	519.889	30.4703	46.3713	42.3131	24.4728	35.9069	6.28547	2.73656	-3.85828	2.29837	TRUE	2.14373e-09	1.19363e-05	perforin like protein 2 (PPLP2)
PF3D7_0831800	12149.4	11347.7	40866.2	20661.1	12720.4	19548.9	92508.6	49699.3	65330.5	70091.3	69407.4	4182.94	8101.51	3848.09	4513.87	5161.6	14.2546	1.82822	-3.7492	6.17757	TRUE	2.41103e-09	1.34222e-05	histidine-rich protein II (HRPII)
PF3D7_0830100	39.6061	46.1055	25.6568	12.794	14.9898	27.8304	2.58587	0	0	7.88085	2.61668	75.1129	77.784	23.9508	72.3307	62.2946	4.82366	-3.46282	4.60135	16.1084	TRUE	2.73342e-09	1.52142e-05	unspecified product
PF3D7_1318000	99.5505	137.792	102.627	115.146	173.882	125.8	640.433	656.9	635.275	645.245	644.463	34.722	43.3796	74.2475	32.6304	46.2449	6.97928	2.35267	-3.80315	2.07681	TRUE	2.81005e-09	1.56379e-05	conserved Plasmodium membrane protein, unknown function
PF3D7_0903800	12.8452	13.6221	5.13136	20.4704	26.9817	15.8102	221.523	153.525	314.028	205.887	223.741	12.755	13.4626	21.5557	10.333	14.5266	4.04282	3.76294	-3.95111	3.92071	TRUE	3.00626e-09	1.67268e-05	LCCL domain-containing protein (CCp4)
PF3D7_1405200	34.2539	28.292	46.1822	65.2495	53.9634	45.5882	4.30978	1.86091	0.902379	1.97021	2.26082	43.9339	41.1358	79.0376	54.9279	54.7588	5.50296	-4.31482	4.58633	3.55355	TRUE	3.2078e-09	1.7845e-05	sybindin-like protein, putative
PF3D7_0623300	11.7748	17.8135	5.13136	11.5146	13.4909	11.945	168.943	129.333	140.771	99.4957	134.636	2.12584	12.7147	6.38688	10.333	7.89009	3.66866	3.40452	-4.08815	4.86057	TRUE	3.24387e-09	1.80424e-05	EGF-like membrane protein, putative
PF3D7_0632400	1.07044	5.76318	5.13136	14.0734	11.9919	7.60605	62.9228	63.2709	33.388	26.5979	46.5449	0.708612	0.747924	3.9918	1.08768	1.634	2.93596	2.60535	-4.87784	8.91224	TRUE	3.45143e-09	1.91934e-05	rifin (RIF)
PF3D7_0220700	2859.13	2012.92	995.484	2434.7	1744.82	2009.41	122.398	146.081	211.157	217.708	174.336	1835.31	1770.34	3456.1	2118.26	2295	10.9735	-3.52798	3.71871	3.68786	TRUE	3.54275e-09	1.96977e-05	Plasmodium exported protein (hyp9), unknown function
PF3D7_0421100	66.367	90.6391	277.093	232.851	196.367	172.664	0	2.79136	0.902379	0.985106	1.16971	71.5698	91.2467	24.7492	51.121	59.6717	7.42216	-7.21303	5.68994	7.72882	TRUE	3.60705e-09	2.00516e-05	erythrocyte membrane protein 1, PfEMP1 (VAR)
PF3D7_0813800	22.4791	22.0049	5.13136	11.5146	20.9858	16.4232	199.974	159.108	394.34	398.968	288.097	7.79473	15.7064	5.58852	3.80688	8.22413	4.10354	4.06679	-5.13796	4.86552	TRUE	3.72278e-09	2.06912e-05	GDP-mannose 4,6-dehydratase, putative
PF3D7_0312200	66.367	56.06	30.7882	12.794	5.99593	34.401	2.58587	3.72182	1.80476	2.95532	2.76694	81.4904	84.5154	27.9426	99.5228	73.3678	5.12798	-3.66293	4.73335	9.86526	TRUE	4.90547e-09	2.72597e-05	TPR domain containing protein
PF3D7_1404000	16.0565	6.28711	5.13136	8.95581	2.99797	7.88575	4.30978	0.930454	1.80476	1.97021	2.2538	89.2851	56.8422	29.5393	90.8213	66.622	3.03786	-1.85281	4.87438	5.72907	TRUE	5.3156e-09	2.95335e-05	DNA-directed RNA polymerase II subunit RPB4, putative (RPB4)
PF3D7_0902100	107.044	81.2085	15.3941	7.67641	5.99593	43.4637	168.081	148.873	272.519	195.051	196.131	14.8809	17.2022	4.79016	16.859	13.4331	5.5003	2.11538	-3.86162	19.5855	TRUE	5.91606e-09	3.28637e-05	serine/threonine protein kinase, FIKK family (FIKK9.2)
PF3D7_0914700	2903.02	4410.41	3448.27	3941.84	4723.3	3885.37	151.704	175.856	150.697	152.691	157.737	1833.18	2017.9	2472.52	1532.54	1964.03	11.9239	-4.62258	3.6382	0.931783	TRUE	6.68435e-09	3.71249e-05	transporter, putative
PF3D7_0800300	51.3809	47.6772	194.992	75.4847	64.4563	86.7982	8.61956	9.30454	7.21904	18.717	10.965	162.272	133.878	186.816	163.696	161.666	6.39077	-2.94102	3.88709	5.85233	TRUE	7.21199e-09	4.00482e-05	erythrocyte membrane protein 1, PfEMP1 (VAR)
PF3D7_0621000	72.7896	71.2539	164.204	55.0143	76.4482	87.9419	26.7206	16.7482	6.31666	8.86596	14.6629	245.888	191.468	166.857	228.957	208.293	6.42632	-2.54823	3.82458	5.60577	TRUE	7.40832e-09	4.1131e-05	conserved Plasmodium protein, unknown function
PF3D7_1017700	19.2678	38.7705	25.6568	15.3528	13.4909	22.5078	212.041	144.22	240.935	241.351	209.637	20.5497	17.2022	12.7738	8.70144	14.8068	4.50219	3.20954	-3.82778	3.6263	TRUE	7.6969e-09	4.27255e-05	conserved Plasmodium protein, unknown function
PF3D7_1105900	4.28174	9.95459	5.13136	7.67641	16.4888	8.70658	90.5054	41.8704	85.7261	73.883	72.9962	1.41722	6.73131	3.19344	3.80688	3.78721	3.16769	3.02234	-4.27161	4.9678	TRUE	7.77191e-09	4.31341e-05	conserved Plasmodium membrane protein, unknown function
PF3D7_0900300	5.35218	16.2417	0	19.191	20.9858	12.3541	111.192	94.9063	64.0689	93.5851	90.9382	3.54306	4.48754	10.3787	2.7192	5.28212	3.74218	2.7647	-4.12936	8.83502	TRUE	7.99382e-09	4.43577e-05	rifin (RIF)
PF3D7_0115500	1.07044	4.71533	5.13136	2.5588	1.49898	2.99498	31.0304	58.6186	32.4857	33.4936	38.9071	0.708612	1.49585	1.59672	1.08768	1.22221	1.52206	3.75966	-5.00862	2.88433	TRUE	8.24321e-09	4.57333e-05	erythrocyte membrane protein 1 (PfEMP1), pseudogene
PF3D7_1317400	40.6765	25.6724	46.1822	15.3528	7.49492	27.0758	26.7206	6.51318	9.02379	8.86596	12.7809	294.074	218.394	111.77	337.725	240.491	4.70997	-1.02886	4.22919	8.66197	TRUE	8.25344e-09	4.57819e-05	conserved Plasmodium protein, unknown function
PF3D7_0411000	3639.48	2909.88	8759.23	7484.5	6773.91	5913.4	1510.15	816.938	1051.27	1113.17	1122.88	15818.3	12532.2	12677.2	13339.3	13591.8	12.5294	-2.39638	3.59743	3.56834	TRUE	8.27773e-09	4.59083e-05	conserved Plasmodium protein, unknown function
PF3D7_0222900	4.28174	1.57178	5.13136	3.8382	2.99797	3.56421	29.3065	28.8441	33.388	36.4489	31.9969	0	0	0.79836	2.17536	0.74343	1.69111	3.30845	-5.29657	6.1895	TRUE	8.66967e-09	4.80733e-05	erythrocyte membrane protein 1 (PfEMP1), exon2, pseudogene (VAR)
PF3D7_0632700	34.2539	73.8735	41.0509	55.0143	65.9553	54.0296	546.48	444.757	722.806	777.249	622.823	40.3909	62.8256	51.095	43.5072	49.4547	5.77068	3.51197	-3.65536	2.15327	TRUE	9.17183e-09	5.08486e-05	rifin (RIF)
PF3D7_0514800	187.326	182.326	164.204	172.719	208.359	182.987	23.2728	15.8177	9.02379	11.8213	14.9839	201.246	157.812	287.41	166.415	203.221	7.51729	-3.6095	3.75878	2.15398	TRUE	1.01219e-08	5.61058e-05	kinase, putative
PF3D7_1206000	101.691	114.216	35.9195	38.382	26.9817	63.4381	236.176	278.206	225.595	253.172	248.287	12.755	21.6898	27.9426	12.5083	18.7239	6.01799	1.93784	-3.73478	6.39507	TRUE	1.05475e-08	5.84541e-05	shewanella-like protein phosphatase 2, putative (SHLP2)
PF3D7_1331700	3985.23	3421.23	7825.33	7804.35	8725.58	6352.34	858.508	622.474	447.58	533.928	615.622	6923.14	6671.48	8283.78	7334.77	7303.29	12.6329	-3.36691	3.56838	3.17315	TRUE	1.0583e-08	5.86402e-05	glutamine--tRNA ligase, putative
PF3D7_1039300	186.256	308.068	102.627	57.5731	50.9654	141.098	6.89565	0.930454	7.21904	10.8362	6.47033	333.048	447.258	57.4819	393.74	307.882	7.14775	-4.45608	5.57476	10.0531	TRUE	1.09207e-08	6.05005e-05	Plasmodium repeat_MYXSPDY protein
PF3D7_0724100	164.847	129.934	333.538	243.086	191.87	212.655	3144.42	3203.55	4187.94	4549.22	3771.28	397.531	250.554	313.755	307.27	317.278	7.72175	4.15908	-3.57122	2.37424	TRUE	1.09385e-08	6.05883e-05	conserved Plasmodium protein, unknown function
PF3D7_0937300	0	7.33496	0	0	1.49898	1.76679	36.2022	56.7577	47.8261	41.3745	45.5401	1.41722	1.49585	2.39508	1.63152	1.73492	1.33749	4.17143	-4.7238	10.8946	TRUE	1.12489e-08	6.22963e-05	rifin (RIF)
PF3D7_1144300	1219.23	998.078	713.259	1899.91	1542.45	1274.59	149.98	110.724	122.724	159.587	135.754	1933.8	1265.49	1382.76	1896.91	1619.74	10.3169	-3.23208	3.57678	2.54309	TRUE	1.14695e-08	6.35069e-05	conserved Plasmodium protein, unknown function
PF3D7_0310100	6.42261	11.5264	20.5254	21.7498	5.99593	13.244	79.3	83.7408	157.916	154.662	118.905	4.25167	8.97508	7.18524	10.8768	7.8222	3.65042	3.24298	-3.91844	5.26295	TRUE	1.30129e-08	7.20392e-05	calcium-dependent protein kinase 3 (CDPK3)
PF3D7_0702000	1972.81	2237.69	482.348	744.612	854.421	1258.38	3726.24	5829.29	7202.79	7637.53	6098.96	414.538	529.53	706.549	448.124	524.685	10.2997	2.27465	-3.53916	7.01754	TRUE	1.35074e-08	7.47634e-05	Plasmodium exported protein (hyp12), unknown function
PF3D7_1460100	555.556	630.283	425.903	532.231	640.066	556.808	13.7913	18.6091	47.8261	22.6574	25.721	273.524	302.161	447.082	249.623	318.097	9.12262	-4.43781	3.62825	3.63882	TRUE	1.42388e-08	7.87974e-05	zinc finger protein, putative
PF3D7_1222000	40.6765	46.1055	71.8391	62.6907	41.9715	52.6567	365.469	299.606	576.62	536.883	444.645	29.7617	35.1524	43.9098	36.9811	36.4513	5.69717	3.0993	-3.609	1.86954	TRUE	1.59674e-08	8.83475e-05	conserved protein, unknown function
PF3D7_1009700	135.945	155.606	61.5763	55.0143	37.4746	89.1233	276.688	303.328	433.142	431.477	361.159	25.51	47.1192	24.7492	20.1221	29.3751	6.49616	2.00026	-3.62217	6.25693	TRUE	1.62387e-08	8.98327e-05	tubulin-tyrosine ligase, putative
PF3D7_1476000	9.63392	52.9165	35.9195	20.4704	55.4624	34.8806	178.425	116.307	104.676	110.332	127.435	7.79473	12.7147	10.3787	5.4384	9.08163	5.12542	1.86845	-3.82044	6.40802	TRUE	1.77846e-08	9.83666e-05	conserved Plasmodium protein, unknown function
PF3D7_1362100	5.35218	13.0981	41.0509	52.4555	56.9614	33.7836	111.192	98.6281	141.674	153.677	126.293	6.37751	9.72301	9.58032	10.8768	9.13941	5.04217	1.93832	-3.78588	9.26582	TRUE	2.22261e-08	0.00012291	14-3-3 protein (14-3-3II)
PF3D7_0612800	165.917	154.558	487.479	382.541	430.208	324.141	33.6163	25.1223	31.5833	20.6872	27.7523	357.14	339.557	349.682	276.271	330.663	8.33347	-3.53772	3.57335	4.05591	TRUE	2.25622e-08	0.000124747	6-cysteine protein (P12p)
PF3D7_0112900	21.4087	30.3877	0	8.95581	5.99593	13.3496	60.3369	50.2445	36.9976	33.4936	45.2682	2.12584	1.49585	3.9918	1.08768	2.17529	3.89702	1.60405	-4.41618	9.50164	TRUE	2.33965e-08	0.000129336	Plasmodium exported protein, unknown function
PF3D7_0832100	20.3383	19.3853	0	7.67641	10.4929	11.5786	23.2728	42.8009	71.288	78.8085	54.0425	0	1.49585	4.79016	2.17536	2.11534	3.6711	2.08409	-4.69478	11.9084	TRUE	2.42002e-08	0.000133754	rifin, pseudogene (RIF)
PF3D7_0831750	13.9157	11.5264	220.649	163.763	191.87	120.345	337.025	213.074	434.045	424.581	352.181	32.5962	31.4128	20.7574	34.2619	29.7571	6.88058	1.57957	-3.56319	20.2214	TRUE	2.43866e-08	0.000134761	Plasmodium exported protein (PHISTa), unknown function, pseudogene
PF3D7_1023400	11.7748	17.2895	10.2627	6.39701	4.49695	10.0442	34.4782	56.7577	87.5308	98.5106	69.3193	4.25167	5.98339	1.59672	4.35072	4.04563	3.37325	2.74123	-4.09033	5.2455	TRUE	2.43906e-08	0.000134761	HORMA domain protein, putative
PF3D7_1231800	3848.21	3989.17	5295.56	11022	10905.1	7012.02	934.36	610.378	749.877	712.232	751.712	9175.11	8300.46	7388.82	8230.48	8273.72	12.7757	-3.2216	3.46025	3.99798	TRUE	2.45889e-08	0.000135829	asparagine-rich protein, putative
PF3D7_1322900	4.28174	4.19141	0	2.5588	4.49695	3.10578	24.1348	25.1223	42.4118	52.2106	35.9699	1.41722	0	3.19344	0.54384	1.28863	1.83445	3.33331	-4.85996	6.98327	TRUE	2.53339e-08	0.000139919	conserved Plasmodium protein, unknown function
PF3D7_0617300	11.7748	20.957	0	1.2794	0	6.80224	54.3032	51.175	73.0927	91.6149	67.5465	2.83445	7.47924	0.79836	4.35072	3.86569	3.04441	3.03297	-4.11742	18.8468	TRUE	2.5559e-08	0.000141137	conserved Plasmodium protein, unknown function
PF3D7_1402800	1204.24	1115.44	2853.04	1604.37	1572.43	1669.9	342.197	221.448	204.84	194.066	240.638	2845.08	2382.88	2446.97	2873.11	2637.01	10.7038	-2.79296	3.45381	2.70864	TRUE	2.79103e-08	0.000154093	conserved Plasmodium protein, unknown function
PF3D7_0403200	343.61	209.046	215.517	250.763	176.88	239.163	3260.78	3436.17	4715.84	5298.89	4177.92	417.372	314.876	430.316	377.425	384.997	7.90347	4.12509	-3.43988	1.58102	TRUE	3.02003e-08	0.000166706	conserved Plasmodium protein, unknown function
PF3D7_0931200	111.325	100.594	30.7882	225.175	181.377	129.852	31.8924	22.3309	12.6333	14.7766	20.4083	274.233	192.964	269.047	241.465	244.427	7.03711	-2.68392	3.58006	6.99788	TRUE	3.20069e-08	0.000176646	selenoprotein (Sel2)
PF3D7_1215900	393.92	314.879	456.691	790.67	747.993	540.831	65.5087	68.8536	55.9475	33.4936	55.9508	557.678	464.461	916.517	544.928	620.896	9.07925	-3.2725	3.47135	3.88402	TRUE	3.36879e-08	0.00018589	serpentine receptor, putative (SR10)
PF3D7_0916800	27.8313	14.146	82.1018	63.9701	59.9593	49.6017	10.3435	2.79136	13.5357	7.88085	8.63784	166.524	116.676	69.4573	115.294	116.988	5.58342	-2.46947	3.75657	8.51959	TRUE	3.56361e-08	0.000196604	conserved Plasmodium protein, unknown function
PF3D7_1373400	84.5644	100.594	123.153	190.631	151.397	130.068	584.406	625.265	638.885	678.738	631.824	43.2253	44.8754	104.585	36.4373	57.2808	7.02244	2.28092	-3.46584	3.67884	TRUE	3.70475e-08	0.000204354	rifin (RIF)
PF3D7_1407700	33.1835	88.0195	10.2627	48.6173	49.4665	45.9099	887.815	491.28	1536.75	1683.55	1149.85	12.755	27.6732	37.5229	22.2974	25.0621	5.5509	4.61632	-5.52119	4.83961	TRUE	3.74525e-08	0.00020655	conserved Plasmodium protein, unknown function
PF3D7_0510900	236.566	801.606	184.729	273.792	211.357	341.61	6.03369	1.86091	3.60952	5.91064	4.35369	133.928	700.056	161.269	661.854	414.277	8.41908	-6.29662	6.57213	5.42745	TRUE	3.87002e-08	0.000213393	small nucleolar RNA snoR04
PF3D7_1401300	98.48	100.07	225.78	69.0877	74.9492	113.673	24.9967	49.3141	48.7285	53.1957	44.0588	604.446	566.178	245.096	534.595	487.579	6.80015	-1.33973	3.4692	5.40668	TRUE	4.35434e-08	0.000240055	aminopeptidase, putative
PF3D7_0631200	10.7044	11.5264	0	31.985	31.4787	17.1389	33.6163	63.2709	91.1403	92.6	70.1569	0.708612	5.98339	5.58852	5.98224	4.56569	4.17718	1.9547	-3.93739	12.5416	TRUE	4.61943e-08	0.000254623	erythrocyte membrane protein 1 (PfEMP1), pseudogene (VAR)
malmito_rna_10:rRNA	36.3948	193.329	10.2627	103.632	83.9431	85.5121	0	0	0	0	0	60.9406	64.3214	4.79016	63.6293	48.4204	6.43206	-34.4018	33.5682	6.7916	TRUE	5.08245e-08	0.000280094	unspecified product (RNA10)
PF3D7_0701200	0	0	0	0	0	0	6.89565	23.2613	23.4619	21.6723	18.8228	0	0	0	0.54384	0.13596	-28.7976	33.0305	-6.8185	3.4482	TRUE	5.15788e-08	0.000284199	rifin, pseudogene (RIF)
PF3D7_0923000	54.5922	134.125	66.7077	112.587	139.405	101.484	452.527	460.575	481.871	468.911	465.971	36.8478	57.5901	44.7082	32.6304	42.9441	6.67614	2.18795	-3.44116	2.61901	TRUE	5.19986e-08	0.00028646	DNA-directed RNA polymerase II, putative
PF3D7_1202000	237.637	157.178	405.378	454.188	493.166	349.509	75.8521	70.7145	42.4118	34.4787	55.8643	530.75	503.353	748.862	590.61	593.394	8.44607	-2.64144	3.40819	4.39712	TRUE	5.69044e-08	0.000313429	ATP-dependent RNA helicase, putative
PF3D7_1465000	21.4087	27.7681	10.2627	16.6322	28.4807	20.9105	90.5054	95.8367	185.89	120.183	123.104	5.6689	12.7147	9.58032	10.8768	9.71018	4.44002	2.50369	-3.66332	3.05464	TRUE	5.85584e-08	0.000322481	conserved Plasmodium protein, unknown function
PF3D7_1416000	0	5.23926	5.13136	2.5588	1.49898	2.88568	20.6869	38.1486	24.3642	21.6723	26.218	0	1.49585	1.59672	0	0.773142	1.47562	3.23667	-5.19741	10.2232	TRUE	6.90475e-08	0.000380176	conserved Plasmodium protein, unknown function
PF3D7_1245700	13.9157	25.6724	41.0509	19.191	22.4848	24.4629	0	0.930454	0	0	0.232613	19.1325	21.6898	16.7656	7.06992	16.1644	4.55681	-6.67847	6.1308	5.26664	TRUE	7.30485e-08	0.000402132	unspecified product
PF3D7_0913900	276.172	207.999	164.204	104.911	86.941	168.045	68.9565	36.2877	14.4381	14.7766	33.6147	357.849	316.372	431.114	332.83	359.541	7.39544	-2.32168	3.41618	8.02315	TRUE	7.34449e-08	0.000404241	arginine--tRNA ligase, putative
PF3D7_1009600	70.6487	49.7729	133.415	19.191	35.9756	61.8007	11.2054	7.44363	9.02379	8.86596	9.1347	158.729	96.4821	67.8606	132.153	113.806	5.89444	-2.70152	3.63817	6.89588	TRUE	7.35626e-08	0.000404815	protein phosphatase, putative
PF3D7_1030400	9.63392	13.6221	5.13136	28.1468	16.4888	14.6046	184.459	115.376	104.676	111.317	128.957	7.08612	12.7147	15.1688	7.06992	10.5099	3.9334	3.07761	-3.62622	4.47179	TRUE	7.41675e-08	0.00040807	conserved Plasmodium protein, unknown function
PF3D7_0214300	164.847	163.465	66.7077	116.426	85.4421	119.377	1632.54	1412.43	2245.12	2216.49	1876.65	116.921	124.903	346.488	159.889	187.05	6.91439	3.95955	-3.32719	4.99402	TRUE	7.872e-08	0.000433039	conserved Plasmodium protein, unknown function
PF3D7_1115500	181.974	249.389	374.589	197.028	227.845	246.165	1129.16	1229.13	1074.73	1245.17	1169.55	48.8942	72.5486	277.031	66.3485	116.206	7.93609	2.25564	-3.33298	7.6577	TRUE	8.15902e-08	0.000448746	transcription factor with AP2 domain(s), putative (ApiAP2)
PF3D7_0501400	8416.83	7560.25	25333.5	15851.8	10884.1	13609.3	44214	55514.6	61140.7	69880.5	57687.5	8900.88	3463.63	6342.17	4787.97	5873.66	13.732	2.08392	-3.29593	5.33259	TRUE	8.52705e-08	0.000468902	interspersed repeat antigen (FIRA)
PF3D7_0813500	50.3105	42.438	30.7882	19.191	19.4868	32.4429	3.44782	2.79136	0.902379	0.985106	2.03167	38.265	34.4045	39.1196	42.9634	38.6881	5.03349	-3.99776	4.23863	3.53242	TRUE	8.61813e-08	0.000473825	conserved Plasmodium protein, unknown function
PF3D7_1350400	10.7044	19.3853	51.3136	48.6173	62.9573	38.5956	187.044	98.6281	305.004	254.157	211.209	13.4636	27.6732	15.1688	13.0522	17.3395	5.2347	2.4878	-3.60942	7.95788	TRUE	9.38845e-08	0.000516083	ubiquitin-activating enzyme e1, putative
PF3D7_0937500	9.63392	19.3853	5.13136	8.95581	5.99593	9.82045	118.95	89.3236	47.8261	66.9872	80.7717	2.83445	4.48754	12.7738	3.80688	5.97566	3.41145	2.9247	-3.77697	6.46654	TRUE	9.67398e-08	0.000531682	rifin (RIF)
PF3D7_0105600	316.849	282.396	882.594	797.067	851.423	626.066	106.021	79.0886	42.4118	43.3447	67.7164	661.844	583.38	826.303	639.556	677.771	9.28695	-3.20473	3.32238	5.92328	TRUE	9.86124e-08	0.000541875	conserved Plasmodium protein, unknown function
PF3D7_0503900	8.56348	14.6699	10.2627	5.11761	1.49898	8.02254	0	0.930454	0	0	0.232613	23.3842	16.4543	6.38688	25.5605	17.9465	3.02256	-5.14392	6.29219	7.72613	TRUE	1.16734e-07	0.000641339	conserved Plasmodium protein, unknown function
PF3D7_0108400.1	107.044	127.314	97.4959	133.058	149.898	122.962	711.976	715.519	1061.2	1018.6	876.823	48.8942	53.1026	194.8	60.9101	89.4267	6.94711	2.82902	-3.2953	5.42333	TRUE	1.18352e-07	0.000650108	mitochondrial carrier protein, putative
PF3D7_0832800	2.14087	1.04785	0	2.5588	0	1.1495	11.2054	13.0264	27.9738	35.4638	21.9173	0	0	0.79836	0	0.19959	0.414238	4.03831	-6.96563	6.5594	TRUE	1.19749e-07	0.00065766	rifin (RIF)
PF3D7_0409900	21.4087	25.1484	5.13136	25.588	28.4807	21.1514	143.947	136.777	227.4	179.289	171.853	16.2981	12.7147	22.3541	10.8768	15.5609	4.4749	2.9501	-3.47031	3.53318	TRUE	1.22466e-07	0.000672462	actin-like protein, putative (ALP5b)
PF3D7_0632300	3.21131	4.71533	5.13136	8.95581	5.99593	5.60195	136.189	46.5227	55.0451	55.166	73.2307	0	1.49585	0.79836	0.54384	0.709512	2.48333	3.71144	-6.71719	3.46766	TRUE	1.23086e-07	0.000675744	rifin (RIF)
PF3D7_0900600	5.35218	6.81103	5.13136	2.5588	7.49492	5.46966	12.9293	24.1918	33.388	21.6723	23.0454	0.708612	0	0.79836	1.08768	0.648663	2.47272	2.05323	-5.0983	3.50842	TRUE	1.23993e-07	0.000680599	rifin (RIF)
PF3D7_1102000	86.7052	192.805	92.3645	39.6614	25.4827	87.4037	4.30978	5.58272	8.12142	4.92553	5.73486	183.531	240.831	32.7328	217.536	168.658	6.4547	-3.93476	4.87841	7.77737	TRUE	1.27252e-07	0.000698359	hypothetical protein
PF3D7_1102800	18925.3	39281.3	10288.4	31455.4	20102.9	24010.6	40717.9	49738.3	62410.4	71123.7	55997.6	5254.36	6650.54	7824.73	3934.14	5915.94	14.5515	1.22158	-3.2427	4.72747	TRUE	1.27998e-07	0.000702326	early transcribed membrane protein 11.2 (ETRAMP11.2)
PF3D7_1320500	85.6348	57.6318	87.2331	60.1319	43.4705	66.8204	33.6163	17.6786	7.21904	13.7915	18.0764	177.153	203.435	155.68	245.272	195.385	6.04933	-1.87033	3.43152	4.44832	TRUE	1.28345e-07	0.0007041	SNARE protein, putative (SNAP23)
PF3D7_0810400	31.0426	37.1987	56.445	28.1468	28.4807	36.2628	13.7913	8.37408	8.12142	9.85106	10.0345	150.226	128.643	79.0376	117.469	118.844	5.14271	-1.81398	3.56443	1.93668	TRUE	1.28843e-07	0.000706702	aquaporin, putative (AQP2)
PF3D7_0924000	2818.46	2169.05	2565.68	3334.12	3038.44	2785.15	248.243	236.335	261.69	271.889	254.539	2296.61	2090.45	3145.54	2140.56	2418.29	11.4436	-3.45185	3.24803	0.7537	TRUE	1.34131e-07	0.000735577	patatin-like phospholipase, putative
PF3D7_1415600	196.96	142.508	441.297	209.822	203.862	238.89	70.6804	52.1054	51.4356	59.1064	58.332	678.142	477.175	473.427	658.047	571.698	7.88681	-2.02039	3.29279	2.96835	TRUE	1.39424e-07	0.000764461	conserved Plasmodium protein, unknown function
PF3D7_0926200	80.2826	89.5913	20.5254	99.7933	53.9634	68.8312	6.03369	5.58272	5.41428	0.985106	4.50395	53.1459	89.0029	53.4901	46.2264	60.4663	6.13619	-3.95456	3.73562	6.3123	TRUE	1.44588e-07	0.000792631	conserved Plasmodium protein, unknown function
PF3D7_1040100	0	2.61963	10.2627	2.5588	1.49898	3.38803	21.5489	20.47	16.2428	29.5532	21.9537	0	0	2.39508	0	0.59877	1.27084	3.18468	-5.35317	12.4676	TRUE	1.44835e-07	0.000793838	rifin (RIF)
PF3D7_1441100	898.095	538.072	2093.6	2711.05	1281.63	1504.49	7628.31	7804.65	9905.42	11062.7	9100.28	1140.87	967.065	634.696	1138.26	970.221	10.5538	2.59791	-3.22945	6.15631	TRUE	1.45193e-07	0.000795659	conserved Plasmodium protein, unknown function
PF3D7_1373300	2.14087	3.14355	5.13136	2.5588	4.49695	3.49431	15.5152	191.673	172.354	177.319	139.216	0.708612	1.49585	0.79836	0	0.750705	1.72258	5.39842	-7.59257	5.13514	TRUE	1.493e-07	0.000818012	rifin (RIF)
PF3D7_1219700	19.2678	16.7656	20.5254	8.95581	8.9939	14.9017	118.088	80.019	92.0427	103.436	98.3965	6.37751	8.97508	9.58032	7.61376	8.13667	3.86579	2.75484	-3.59936	1.81182	TRUE	1.51321e-07	0.000828936	raf kinase inhibitor (RKIP)
PF3D7_1474200	27.8313	18.8613	10.2627	5.11761	8.9939	14.2134	0.861956	0.930454	2.70714	0	1.12489	36.8478	32.9086	7.9836	36.4373	28.5443	3.88118	-3.69193	4.64897	9.17781	TRUE	1.51921e-07	0.00083207	conserved Plasmodium membrane protein, unknown function
PF3D7_1227200	854.207	831.47	1765.19	1635.08	1750.81	1367.35	224.109	158.177	138.064	146.781	166.783	1580.91	1522.77	1831.44	1350.9	1571.51	10.4161	-3.0341	3.2359	2.49937	TRUE	1.55478e-07	0.000851399	potassium channel protein (K1)
PF3D7_1450600	370.371	398.184	1411.12	1132.27	1542.45	970.881	112.916	97.6976	63.1666	75.8532	87.4084	847.5	859.364	929.291	687.414	830.892	9.92079	-3.47084	3.24851	6.39153	TRUE	1.58414e-07	0.000867319	conserved Plasmodium protein, unknown function
PF3D7_0817300	666.881	695.773	2847.91	145.852	160.391	903.361	15.5152	29.7745	16.2428	15.7617	19.3236	3026.48	2416.54	302.578	2530.49	2069.02	9.81638	-5.54424	6.74261	8.99911	TRUE	1.58682e-07	0.000868625	asparagine-rich antigen
PF3D7_1344400	27.8313	27.7681	46.1822	15.3528	11.9919	25.8253	24.1348	8.37408	9.92617	5.91064	12.0864	175.736	136.122	102.19	135.416	137.366	4.62669	-1.02469	3.50005	5.89401	TRUE	1.59508e-07	0.000872989	conserved Plasmodium protein, unknown function
PF3D7_0524200	2.14087	7.33496	0	2.5588	1.49898	2.70672	12.9293	15.8177	35.1928	21.6723	21.403	0	0.747924	0.79836	0.54384	0.522531	1.75493	2.6645	-5.37495	5.79481	TRUE	1.63531e-07	0.000894844	conserved Plasmodium membrane protein, unknown function
PF3D7_1463000	252.623	167.132	118.021	354.394	230.843	224.603	35.3402	26.0527	29.7785	39.4043	32.6439	304.703	221.385	448.678	314.34	322.277	7.81755	-2.78907	3.30358	3.15308	TRUE	1.70757e-07	0.000934213	conserved Plasmodium protein, unknown function
PF3D7_0218800	921.645	1210.27	872.331	1325.46	1554.45	1176.83	99.1249	97.6976	103.774	97.5255	99.5304	1133.07	1061.3	648.268	900.599	935.81	10.2014	-3.56431	3.233	1.35136	TRUE	1.72151e-07	0.000941669	ribonuclease P
PF3D7_1426300	22.4791	35.6269	10.2627	8.95581	8.9939	17.2637	109.468	65.1318	132.65	90.6298	99.4699	6.37751	11.9668	4.79016	10.333	8.36685	4.19175	2.44466	-3.56555	5.87227	TRUE	1.72393e-07	0.000942816	dynein-associated protein, putative
PF3D7_0101700	1.07044	3.66748	0	1.2794	0	1.20346	23.2728	45.5922	26.169	41.3745	34.1021	1.41722	1.49585	1.59672	1.63152	1.53533	0.75282	4.33804	-4.46987	4.57488	TRUE	1.78706e-07	0.000977162	erythrocyte membrane protein 1 (PfEMP1), exon2, pseudogene (var pseudogene, exon2)
PF3D7_1421700	0	0	5.13136	0	0	1.02627	18.1011	17.6786	11.7309	18.717	16.5569	0.708612	0	0	0	0.177153	-1.97666	6.02571	-6.58531	8.3968	TRUE	1.8644e-07	0.00101927	unspecified product
PF3D7_1000200	54.5922	58.1558	56.445	69.0877	62.9573	60.2476	512.864	244.709	221.985	245.291	306.213	12.755	30.6649	42.3131	17.9467	25.9199	5.91478	2.34377	-3.56671	3.63727	TRUE	1.88443e-07	0.00103003	rifin (RIF)
PF3D7_0725200	29.9722	49.7729	35.9195	69.0877	103.43	57.6364	332.715	384.277	511.649	517.181	436.456	45.3512	46.3713	46.3049	42.9634	45.2477	5.86148	2.90815	-3.27014	3.37157	TRUE	1.93413e-07	0.001057	mago nashi protein homolog, putative
PF3D7_1350900	54.5922	35.103	35.9195	20.4704	25.4827	34.3136	32.7543	32.5659	22.5595	13.7915	25.4178	273.524	258.782	187.615	310.533	257.613	5.10224	-0.432814	3.33989	3.2577	TRUE	1.94882e-07	0.00106483	transcription factor with AP2 domain(s) (ApiAP2)
PF3D7_0814200	7301.44	5229.83	5346.88	2365.61	2182.52	4485.26	36968.4	36172.3	49717.5	55611.2	44617.4	4727.86	4677.51	5263.59	4927.74	4899.17	12.1309	3.31442	-3.187	4.04817	TRUE	1.95642e-07	0.00106879	DNA/RNA-binding protein Alba 1 (ALBA1)
PF3D7_1252200	80.2826	80.1606	61.5763	33.2644	22.4848	55.5538	147.394	75.3668	237.326	239.381	174.867	10.6292	29.169	11.9754	15.7714	16.8862	5.79926	1.65073	-3.37302	7.4887	TRUE	1.97481e-07	0.00107864	chitinase (CHT1)
PF3D7_1325200	16.0565	22.0049	118.021	49.8967	74.9492	56.1857	376.675	295.884	157.014	183.23	253.201	16.2981	20.9419	45.5065	15.2275	24.4935	5.74412	2.24018	-3.37554	10.8592	TRUE	2.0456e-07	0.0011171	oxidoreductase, putative
PF3D7_0404300	165.917	145.651	379.721	231.572	143.902	213.353	2995.3	2441.51	2332.65	2712.98	2620.61	343.677	210.914	335.311	255.605	286.377	7.72355	3.63214	-3.19401	2.9444	TRUE	2.05029e-07	0.00111946	conserved Plasmodium protein, unknown function
PF3D7_0917800	335.046	258.295	410.509	637.142	761.484	480.495	59.475	40.0095	46.0214	20.6872	41.5483	368.478	350.776	515.741	343.707	394.675	8.90839	-3.5301	3.24611	4.54492	TRUE	2.11137e-07	0.0011526	conserved Plasmodium protein, unknown function
PF3D7_0305400	24.62	20.957	5.13136	26.8674	17.9878	19.1127	87.9195	77.2277	127.236	130.034	105.604	9.21196	5.23546	15.9672	7.06992	9.37114	4.33158	2.39077	-3.50225	4.27388	TRUE	2.29525e-07	0.00125275	conserved Plasmodium protein, unknown function
PF3D7_1471100	11095.1	8121.37	9390.39	12057.1	9981.73	10129.1	1132.61	1115.61	1318.38	1372.25	1234.71	11295.3	10087.2	11189	11565.3	11034.2	13.3062	-3.03629	3.15975	0.445639	TRUE	2.43578e-07	0.0013292	exported protein 2 (EXP2)
PF3D7_1040800	0	0.523926	0	0	0	0.104785	4.30978	36.2877	47.8261	54.1808	35.6511	0	0	0	0	0	-2.33487	7.49004	-34.9755	3.76429	TRUE	2.46448e-07	0.00134462	rifin (RIF)
PF3D7_1020300	34.2539	53.9643	46.1822	11.5146	13.4909	31.8812	103.435	89.3236	80.3118	98.5106	92.8952	7.08612	5.23546	12.7738	8.1576	8.31324	4.97931	1.55823	-3.48581	5.70277	TRUE	2.78308e-07	0.00151817	cytoplasmic dynein intermediate chain, putative
PF3D7_1372900	1.07044	1.57178	5.13136	1.2794	1.49898	2.11039	20.6869	30.705	22.5595	17.7319	22.9208	0.708612	0	1.59672	0.54384	0.712293	0.711568	3.80718	-5.04651	3.50595	TRUE	2.79246e-07	0.00152301	erythrocyte membrane protein 1 (PfEMP1), exon2, pseudogene (VAR pseudogene)
PF3D7_1102300	5.35218	3.14355	5.13136	2.5588	1.49898	3.53698	124.122	151.664	98.3594	134.96	127.276	7.08612	8.22716	19.959	11.9645	11.8092	1.7521	5.23963	-3.43349	3.13848	TRUE	2.90181e-07	0.00158236	Plasmodium exported protein, unknown function
PF3D7_1205400	252.623	317.499	292.488	474.658	448.196	357.093	59.475	53.0359	64.0689	66.0021	60.6455	632.791	575.153	526.119	473.685	551.937	8.48138	-2.55914	3.18607	1.19914	TRUE	2.98165e-07	0.0016256	conserved Plasmodium protein, unknown function
PF3D7_1400200	10.7044	6.28711	5.13136	12.794	11.9919	9.38174	65.5087	113.515	82.1165	68.9574	82.5245	5.6689	6.73131	13.5721	2.17536	7.03692	3.27045	3.09624	-3.57483	4.94052	TRUE	3.0544e-07	0.00166495	rifin (RIF)
PF3D7_1318900	52.4513	31.4355	35.9195	75.4847	79.4461	54.9474	393.052	331.242	530.599	535.898	447.698	21.967	23.9336	118.157	30.9989	48.7642	5.79049	3.01586	-3.2024	9.06238	TRUE	3.14295e-07	0.00171291	conserved Plasmodium protein, unknown function
PF3D7_0401000	2.14087	0.523926	0	0	0	0.532959	16.3772	35.3572	45.119	69.9425	41.699	0	0.747924	0	1.08768	0.458901	-0.606044	5.98715	-6.40247	7.02347	TRUE	3.20179e-07	0.00174465	rifin (RIF)
PF3D7_1306600	331.835	353.65	425.903	577.01	551.626	448.005	124.122	71.6449	53.2404	62.0617	77.7672	711.446	592.355	917.316	564.506	696.406	8.8072	-2.52549	3.16198	2.66981	TRUE	3.25972e-07	0.00177589	vacuolar ATP synthase subunit h, putative
PF3D7_0702500	1299.51	1428.22	5972.9	3668.04	3296.26	3132.99	1193.81	608.517	693.027	785.13	820.121	7987.47	7183.06	5847.99	7526.2	7136.18	11.6121	-1.93237	3.12121	6.36983	TRUE	3.29953e-07	0.00179726	Plasmodium exported protein, unknown function
PF3D7_0425400	44.9583	69.1582	107.759	143.293	140.904	101.214	225.832	223.309	370.878	390.102	302.53	27.6359	34.4045	44.7082	23.3851	32.5334	6.6553	1.58554	-3.21971	4.34123	TRUE	3.31512e-07	0.00180542	Plasmodium exported protein (PHISTa), unknown function
PF3D7_0830200	3775.42	4322.39	1975.57	492.57	727.007	2258.59	143.085	80.019	277.933	204.902	176.485	5057.36	2614.74	3028.18	1878.97	3144.81	11.1416	-3.67821	4.15537	9.22795	TRUE	3.61119e-07	0.00196629	unspecified product
PF3D7_1477400	1.07044	1.04785	10.2627	1.2794	5.99593	3.93127	54.3032	44.6618	90.2379	88.6596	69.4656	4.96028	6.73131	3.9918	6.52608	5.55237	1.44477	4.67316	-3.63865	6.41604	TRUE	3.65581e-07	0.00199022	probable protein, unknown function
PF3D7_1432300	107.044	105.309	15.3941	26.8674	31.4787	57.2185	5.17174	13.9568	0.902379	4.92553	6.23911	89.2851	79.2799	62.2721	76.1376	76.7437	5.88217	-3.24368	3.62368	12.2956	TRUE	3.73623e-07	0.00203363	conserved Plasmodium protein, unknown function
PF3D7_1017600	910.94	751.309	697.865	491.29	457.19	661.719	6696.54	6836.04	7311.98	7252.35	7024.23	977.176	673.879	871.011	746.149	817.054	9.37014	3.40799	-3.10386	1.37586	TRUE	3.7676e-07	0.00205033	conserved Plasmodium protein, unknown function
PF3D7_1430400	771.784	461.055	584.975	843.126	703.023	672.792	86.1956	114.446	48.7285	40.3894	72.4398	525.79	509.336	981.184	532.963	637.318	9.3944	-3.21526	3.1366	3.95288	TRUE	3.90459e-07	0.00212449	conserved Plasmodium protein, unknown function
PF3D7_0627000	3.21131	2.0957	0	19.191	11.9919	7.29798	110.33	90.254	178.671	215.738	148.748	5.6689	6.73131	27.9426	9.78912	12.533	2.94468	4.27182	-3.57747	13.7884	TRUE	3.92591e-07	0.0021357	conserved Plasmodium protein, unknown function
PF3D7_0718900	2.14087	2.61963	0	1.2794	2.99797	1.80757	33.6163	18.6091	23.4619	13.7915	22.3697	0.708612	0.747924	1.59672	0	0.763314	1.07502	3.4102	-4.974	4.60111	TRUE	4.50747e-07	0.00245161	conserved Plasmodium protein, unknown function
PF3D7_0506700	204.453	180.754	826.149	322.409	361.255	379.004	65.5087	31.6354	27.0714	43.3447	41.89	409.578	392.66	386.406	457.37	411.503	8.55492	-3.16574	3.29565	5.96618	TRUE	4.56369e-07	0.00248173	GTPase-activating protein, putative
PF3D7_0906800	68.5079	52.9165	328.407	176.557	160.391	157.356	20.6869	17.6786	27.0714	26.5979	23.0087	265.73	169.779	201.187	214.273	212.742	7.27124	-2.74759	3.20939	7.07933	TRUE	4.60102e-07	0.00250158	probable protein, unknown function
PF3D7_1349700	35.3244	97.9741	46.1822	56.2937	47.9675	56.7484	164.634	217.726	148.893	154.662	171.479	14.1722	21.6898	22.3541	14.1398	18.089	5.84324	1.57863	-3.24846	2.64529	TRUE	4.6884e-07	0.00254861	conserved Plasmodium membrane protein, unknown function
PF3D7_1037300	216.228	477.296	605.501	724.141	890.396	582.712	5866.47	3755.31	4390.98	4920.61	4733.34	605.863	700.056	486.201	454.107	561.557	9.18578	3.02287	-3.07542	4.06191	TRUE	4.73118e-07	0.0025714	ADP/ATP transporter on adenylate translocase
PF3D7_0600600	0	3.66748	5.13136	1.2794	0	2.01565	0	0	0	0	0	7.08612	10.4709	23.1524	10.333	12.7606	0.826797	-28.7966	31.6392	6.79988	TRUE	4.82051e-07	0.00261947	erythrocyte membrane protein 1 (PfEMP1), exon2 (VAR)
PF3D7_0203700	300.792	248.341	728.653	345.438	218.852	368.415	2366.07	2488.96	3133.06	3552.29	2885.1	397.531	299.169	322.537	349.145	342.096	8.51531	2.97908	-3.07609	3.6956	TRUE	4.8656e-07	0.00264348	nucleolar preribosomal assembly protein, putative
PF3D7_1237700	92.0574	124.694	97.4959	85.7199	137.906	107.575	552.514	569.438	414.192	418.67	488.703	43.9339	80.0278	62.2721	38.0688	56.0757	6.75219	2.18066	-3.12513	1.86619	TRUE	5.04441e-07	0.00274012	conserved Plasmodium membrane protein, unknown function
PF3D7_1104200	5436.74	5238.73	5665.02	6339.43	6715.45	5879.08	1066.24	686.675	582.035	607.811	735.69	6122.41	5806.13	6635.17	5963.75	6131.86	12.5214	-2.99837	3.0591	0.983245	TRUE	5.23303e-07	0.00284206	chromatin remodeling protein (SNF2L)
PF3D7_1412900.2	9.63392	23.5767	15.3941	17.9116	16.4888	16.601	53.4413	64.2013	74.8975	71.9128	66.1132	5.6689	4.48754	7.18524	5.4384	5.69502	4.07184	1.97482	-3.53992	1.37214	TRUE	5.35658e-07	0.00290862	non-canonical ubiquitin conjugating enzyme, putative
PF3D7_0514500	1.07044	4.19141	5.13136	2.5588	0	2.5904	26.7206	9.30454	19.8523	19.7021	18.8949	0.708612	0.747924	0	0.54384	0.500094	1.2806	2.96028	-5.21137	5.93554	TRUE	5.69129e-07	0.0030898	conserved Plasmodium membrane protein, unknown function
PF3D7_1132700	117.748	103.213	153.941	61.4113	88.44	104.951	18.963	10.235	11.7309	13.7915	13.6801	116.921	131.635	144.503	131.065	131.031	6.70022	-2.92471	3.25817	1.93892	TRUE	5.75559e-07	0.00312414	mitochondrial ribosomal protein L2 precursor
PF3D7_0709800	2.14087	11.0024	5.13136	8.95581	5.99593	6.64528	24.9967	26.9832	24.3642	32.5085	27.2132	0	2.99169	0.79836	1.63152	1.35539	2.79759	1.96809	-4.31958	6.30073	TRUE	5.81655e-07	0.00315664	conserved Plasmodium protein, unknown function
PF3D7_1353300	756.798	586.797	615.763	498.967	440.701	579.805	185.321	116.307	75.7999	66.9872	111.104	1001.27	902.744	745.668	1082.24	932.981	9.17925	-2.38289	3.0694	2.89939	TRUE	5.90842e-07	0.00320591	conserved Plasmodium protein, unknown function
PF3D7_1115100	18.1974	26.1963	189.86	99.7933	119.919	90.7932	505.968	429.87	392.535	431.477	439.962	21.967	27.6732	135.721	19.5782	51.2349	6.45774	2.32352	-3.10724	19.3637	TRUE	6.111e-07	0.00331521	conserved Plasmodium protein, unknown function
PF3D7_1226200	20.3383	30.9116	97.4959	140.734	166.387	91.1734	435.288	496.862	664.151	565.451	540.438	34.0134	44.8754	129.334	46.7703	63.7483	6.49959	2.57837	-3.08584	12.9686	TRUE	6.47912e-07	0.00351428	conserved Plasmodium protein, unknown function
PF3D7_0602400	126.311	129.934	246.305	88.2787	68.9532	131.956	35.3402	21.4004	33.388	44.3298	33.6146	379.107	335.07	121.351	339.356	293.721	7.02311	-1.95253	3.12801	5.8736	TRUE	6.6319e-07	0.00359648	elongation factor G (EF-G)
PF3D7_1132100	5.35218	12.0503	20.5254	17.9116	16.4888	14.4657	104.297	64.2013	187.695	156.632	128.206	10.6292	11.2189	18.3623	6.52608	11.6841	3.79032	3.21191	-3.46481	4.89739	TRUE	6.7952e-07	0.00368436	conserved Plasmodium protein, unknown function
PF3D7_1328800	73.86	108.453	441.297	376.144	382.241	276.399	1835.97	1434.76	2300.17	2431.24	2000.53	183.531	204.183	431.114	160.977	244.951	8.10071	2.86546	-3.03037	10.0387	TRUE	7.06819e-07	0.00383167	transcriptional regulatory protein sir2a (SIR2A)
PF3D7_1447500	5.35218	7.85889	15.3941	7.67641	2.99797	7.8559	76.7141	27.9136	72.1904	67.9723	61.1976	4.96028	6.73131	8.78196	0.54384	5.25435	2.82538	3.11028	-3.57405	8.60973	TRUE	7.29105e-07	0.00395175	conserved Plasmodium protein, unknown function
PF3D7_1252900	240.848	330.073	30.7882	92.1169	136.408	166.047	246.519	514.541	508.942	415.715	421.429	52.4373	45.6233	56.6836	45.1387	49.9707	7.39603	1.32306	-3.07662	9.23463	TRUE	7.32021e-07	0.00396682	Plasmodium exported protein, unknown function
PF3D7_1217800	2.14087	14.6699	0	8.95581	8.9939	6.9521	67.2326	56.7577	71.288	42.3596	59.4095	0.708612	7.47924	6.38688	5.4384	5.00328	2.98858	2.90452	-3.57416	9.7994	TRUE	7.71974e-07	0.00418255	zinc finger protein, putative
PF3D7_1307700	1425.82	1153.16	1323.89	1853.85	1876.73	1526.69	257.725	219.587	163.331	169.438	202.52	1612.09	1350.75	2112.46	1467.28	1635.65	10.5764	-2.9143	3.01357	1.43669	TRUE	7.9756e-07	0.00432038	conserved Plasmodium protein, unknown function
PF3D7_0726900	63.1557	61.8232	194.992	80.6023	95.9349	99.3016	49.9935	37.2182	19.8523	8.86596	28.9825	304.703	234.848	204.38	265.394	252.331	6.59956	-1.73964	3.11938	7.409	TRUE	8.00711e-07	0.00433665	mitochondrial inner membrane translocase subunit tim50, putative (TIM50)
mal_mito_3	316.849	555.361	123.153	44.7791	98.9329	227.815	6.89565	22.3309	7.21904	12.8064	12.313	398.24	570.666	102.988	438.335	377.557	7.83734	-4.21696	4.94027	8.71799	TRUE	8.01156e-07	0.00433826	apocytochrome b (cyb)
PF3D7_0610500	5.35218	11.5264	15.3941	30.7056	41.9715	20.99	139.637	94.9063	108.286	88.6596	107.872	11.3378	10.4709	14.3705	8.1576	11.0842	4.38995	2.36351	-3.28868	6.64248	TRUE	8.15359e-07	0.00441435	conserved protein, unknown function
PF3D7_0414300	4.28174	7.85889	20.5254	5.11761	11.9919	9.95511	113.778	85.6017	64.9713	57.1362	80.3719	5.6689	9.72301	11.9754	3.26304	7.65759	3.12631	3.20279	-3.40936	5.63399	TRUE	8.35093e-07	0.00452036	Rab5-interacting protein, putative
mal_mito_1	40.6765	91.1631	46.1822	5.11761	14.9898	39.6259	0	0.930454	0.902379	0.985106	0.704485	41.0995	72.5486	11.9754	46.2264	42.9625	5.31402	-5.84066	5.95221	8.44128	TRUE	8.55271e-07	0.00462873	cytochrome c oxidase subunit 3 (cox3)
PF3D7_0823800	346.821	322.738	810.755	464.423	455.691	480.086	235.314	86.5322	82.1165	50.2404	113.551	1044.49	837.674	937.275	860.899	920.086	8.90151	-2.07334	3.01745	6.22891	TRUE	8.68238e-07	0.00469804	DnaJ protein, putative
PF3D7_1359900	2611.86	2292.7	2442.53	2914.48	3059.43	2664.2	312.89	265.179	253.569	276.815	277.113	2112.37	1958.81	2708.84	2063.87	2210.97	11.3795	-3.26519	2.99609	0.481439	TRUE	8.74856e-07	0.00473297	conserved Plasmodium membrane protein, unknown function
PF3D7_0510300	3.21131	4.19141	10.2627	5.11761	5.99593	5.75579	68.0945	50.2445	64.9713	75.8532	64.7909	1.41722	8.22716	6.38688	7.06992	5.7753	2.34732	3.67032	-3.48601	3.87764	TRUE	9.9521e-07	0.00538309	conserved Plasmodium protein, unknown function
PF3D7_0507600	631.557	580.51	903.12	1038.87	921.875	815.187	126.708	74.4363	92.0427	100.481	98.4168	831.91	666.4	772.812	869.6	785.181	9.67018	-3.04915	2.99589	1.41306	TRUE	1.01948e-06	0.00551333	cell differentiation protein, putative (CAF40)
PF3D7_1002500	97.4096	149.843	107.759	145.852	133.41	126.854	669.74	643.874	811.239	870.834	748.922	83.6162	74.0444	119.754	95.7159	93.2826	6.99141	2.55724	-3.00527	1.05404	TRUE	1.0196e-06	0.00551333	conserved Plasmodium protein, unknown function
PF3D7_0725500	29.9722	13.0981	0	0	1.49898	8.91386	12.9293	73.5058	64.9713	79.7936	57.8	2.83445	2.24377	0	1.08768	1.54147	3.28917	2.5632	-5.22514	17.9037	TRUE	1.02577e-06	0.00554533	conserved Plasmodium membrane protein, unknown function
PF3D7_1319800	16.0565	13.0981	10.2627	2.5588	1.49898	8.69504	1.72391	0.930454	0.902379	0	0.889186	23.3842	26.1773	5.58852	33.1743	22.0811	3.14408	-3.28144	4.60703	10.1743	TRUE	1.02755e-06	0.00555393	probable protein, unknown function
PF3D7_0414100	18.1974	19.9092	25.6568	5.11761	4.49695	14.6756	1.72391	1.86091	0.902379	0.985106	1.36808	36.1392	26.9252	6.38688	33.1743	25.6564	3.81533	-3.35749	4.22709	7.74235	TRUE	1.0601e-06	0.00572877	conserved Plasmodium membrane protein, unknown function
PFC10_API0016	10.7044	21.481	5.13136	5.11761	5.99593	9.68604	0	0	0	0	0	14.1722	11.2189	5.58852	6.52608	9.37642	3.37659	-32.7891	32.64	3.49419	TRUE	1.06524e-06	0.00575548	RNA polymerase beta' subunit, putative (rpoC)
PF3D7_0732100	0	3.14355	0	3.8382	1.49898	1.69615	11.2054	22.3309	16.2428	13.7915	15.8927	0	0.747924	0	0.54384	0.322941	1.01347	2.97635	-5.55502	6.66809	TRUE	1.09198e-06	0.00589888	erythrocyte membrane protein 1 (PfEMP1), pseudogene (VAR)
PF3D7_1022500	400.343	436.954	323.276	252.042	409.223	364.367	1277.42	982.559	1428.47	1328.91	1254.34	111.252	117.424	287.41	121.276	159.341	8.5107	1.78202	-2.97748	3.09999	TRUE	1.09488e-06	0.00591343	citrate synthase, mitochondrial precursor, putative
PF3D7_1308300	169.129	344.219	210.386	525.834	521.646	354.243	1675.64	1304.5	1506.07	1768.27	1563.62	179.987	293.186	166.857	156.626	199.164	8.47195	2.13872	-2.97309	4.25919	TRUE	1.09722e-06	0.005925	40S ribosomal protein S27, putative
PF3D7_1002300	9.63392	7.33496	0	11.5146	7.49492	7.19568	71.5424	77.2277	98.3594	92.6	84.9323	9.21196	5.98339	9.58032	8.70144	8.36928	2.99374	3.41437	-3.34248	3.37755	TRUE	1.10406e-06	0.00596083	conserved Plasmodium protein, unknown function
PF3D7_0401800	1102.55	1242.23	2129.51	905.816	709.019	1217.83	152.566	244.709	241.838	247.262	221.594	2499.98	1900.47	697.767	1822.41	1730.16	10.2479	-2.45631	2.96509	5.38881	TRUE	1.13442e-06	0.00612361	Plasmodium exported protein (PHISTb), unknown function (PfD80)
PF3D7_1451300	18.1974	27.2441	51.3136	21.7498	22.4848	28.1979	450.803	175.856	635.275	682.679	486.153	26.9273	21.6898	39.1196	14.1398	25.4691	4.76946	4.15578	-4.25739	3.72115	TRUE	1.14042e-06	0.00615483	conserved Plasmodium protein, unknown function
PF3D7_0324800	31.0426	38.2466	5.13136	34.5438	37.4746	29.2878	260.311	247.501	307.711	374.34	297.466	19.8411	19.446	79.0376	25.0166	35.8354	4.94014	3.27636	-3.05738	8.19028	TRUE	1.14465e-06	0.00617652	rifin (RIF)
PF3D7_0319300	17.127	37.1987	41.0509	52.4555	61.4583	41.8581	159.462	179.578	122.724	122.153	145.979	12.0464	30.6649	11.9754	11.4206	16.5268	5.3823	1.8074	-3.1466	4.80726	TRUE	1.15536e-06	0.00623319	ubiquitin conjugating enzyme, putative
PF3D7_0902400	52.4513	60.7754	20.5254	63.9701	55.4624	50.6369	226.694	216.796	254.471	236.426	233.597	21.2584	37.3962	31.9344	20.6659	27.8137	5.69552	2.17235	-3.07278	2.45317	TRUE	1.17899e-06	0.00635946	serine/threonine protein kinase, FIKK family (FIKK9.5)
PF3D7_1120000	1281.31	907.963	1462.44	753.567	842.429	1049.54	12137.2	10185.7	11940.3	12154.2	11604.4	1763.74	1107.67	1599.91	1561.91	1508.31	10.0342	3.4682	-2.94365	1.52468	TRUE	1.20774e-06	0.00651332	conserved Plasmodium protein, unknown function
PF3D7_1254500	0	1.04785	0	5.11761	7.49492	2.73207	13.7913	24.1918	30.6809	24.6277	23.3229	1.41722	1.49585	0.79836	0.54384	1.06382	1.48554	3.05746	-4.4801	8.69822	TRUE	1.26468e-06	0.00681913	rifin (RIF)
PF3D7_1418800	11874.3	39862.9	1914	18665.2	3671.01	15197.5	118.95	76.2972	181.378	181.26	139.471	7068.4	19251.6	11209	12674.7	12550.9	13.8916	-6.76785	6.49172	5.70678	TRUE	1.30576e-06	0.00703935	signal recognition particle RNA
PF3D7_0415100	76.0009	78.5889	46.1822	246.924	166.387	122.817	39.65	22.3309	11.7309	6.89574	20.1519	153.769	174.266	230.726	127.259	171.505	6.95298	-2.6157	3.08434	10.2836	TRUE	1.31355e-06	0.00708006	conserved Plasmodium protein, unknown function
PF3D7_1359800	9.63392	14.146	0	5.11761	8.9939	7.57828	29.3065	39.0791	28.8761	35.4638	33.1814	2.83445	3.73962	1.59672	1.08768	2.31462	3.09787	1.95404	-3.86192	5.01545	TRUE	1.47292e-06	0.00793757	ADP-ribosylation factor, putative
PF3D7_1011400	318.99	340.552	410.509	515.599	584.604	434.051	96.5391	73.5058	35.1928	56.1511	65.3472	459.181	452.494	714.532	406.249	508.114	8.76152	-2.731	2.95834	3.14354	TRUE	1.52474e-06	0.00821527	proteasome subunit beta type-5
PF3D7_1201400	77.0713	66.5386	87.2331	71.6465	49.4665	70.3912	940.394	923.01	717.392	813.698	848.623	62.3579	51.6067	250.685	77.7691	110.605	6.12766	3.60133	-2.94119	6.15747	TRUE	1.58169e-06	0.00852058	Plasmodium exported protein, unknown function
PF3D7_1110100	514.879	357.317	600.369	731.818	658.054	572.487	122.398	94.9063	77.6046	86.6894	95.3995	834.036	673.879	728.903	681.432	729.562	9.16025	-2.58411	2.93474	1.40161	TRUE	1.62683e-06	0.0087621	conserved Plasmodium protein, unknown function
PF3D7_0731300	988.012	873.384	3797.21	2739.2	2522.79	2184.12	1311.04	564.785	660.542	689.574	806.484	7475.15	6527.13	4045.29	6095.9	6035.87	11.0913	-1.43578	2.90378	7.26508	TRUE	1.63776e-06	0.00881934	Plasmodium exported protein (PHISTb), unknown function (PfG174)
PF3D7_0214700	176.622	174.467	30.7882	58.8525	35.9756	95.3411	253.415	204.7	206.645	192.096	214.214	14.1722	24.6815	47.1032	20.1221	26.5198	6.60471	1.13829	-3.01824	10.23	TRUE	1.67786e-06	0.00903357	conserved Plasmodium protein, unknown function
PF3D7_1105500	17.127	17.2895	0	20.4704	20.9858	15.1745	180.149	80.9495	138.966	136.93	134.249	12.0464	15.7064	24.7492	9.24528	15.4368	4.03279	3.03616	-3.12824	7.03288	TRUE	1.68685e-06	0.00908029	centrin-4 (CEN4)
PF3D7_1204200	11.7748	22.0049	25.6568	24.3086	34.4766	23.6443	239.624	210.283	393.437	375.325	304.667	44.6426	48.615	23.1524	36.4373	38.2118	4.54631	3.70471	-2.9946	3.31586	TRUE	1.72265e-06	0.0092713	conserved Plasmodium protein, unknown function
PF3D7_0727700	37.4652	42.9619	56.445	35.8232	23.9837	39.3358	8.61956	8.37408	3.60952	2.95532	5.88962	68.0268	52.3546	56.6836	62.5416	59.9016	5.27354	-2.70953	3.3408	2.72629	TRUE	1.80016e-06	0.00968669	conserved Plasmodium protein, unknown function
PF3D7_1464500	655.106	607.754	872.331	326.247	353.76	563.04	101.711	114.446	73.0927	77.8234	91.7682	841.831	674.627	526.119	736.903	694.87	9.13394	-2.61389	2.92061	3.01175	TRUE	1.81661e-06	0.00977339	conserved Plasmodium membrane protein, unknown function
PF3D7_1138300	1.07044	4.19141	0	1.2794	0	1.30825	9.48152	8.37408	15.3405	4.92553	9.5304	0	0	0	0	0	0.802356	2.45218	-33.0749	4.39026	TRUE	1.822e-06	0.00980054	conserved Plasmodium membrane protein, unknown function
PF3D7_0917700	110.255	122.075	61.5763	150.969	166.387	122.252	18.1011	16.7482	16.2428	10.8362	15.4821	119.755	115.18	179.631	107.137	130.426	6.9455	-2.99118	3.07227	2.4205	TRUE	1.82864e-06	0.00983442	XPA binding protein 1, putative
PF3D7_1149400	49.24	66.5386	446.428	24.3086	20.9858	121.5	3.44782	5.58272	1.80476	3.94043	3.69393	580.353	373.214	44.7082	585.172	395.862	6.90275	-5.01919	6.74543	9.21123	TRUE	1.86332e-06	0.0100191	Plasmodium exported protein, unknown function
PF3D7_1022700	126.311	116.835	51.3136	79.3229	73.4502	89.4467	311.166	232.613	360.049	316.219	305.012	39.6823	49.363	30.3377	36.9811	39.091	6.50078	1.75196	-2.96396	2.14995	TRUE	1.95775e-06	0.0105249	phospholipid scramblase 1, putative
PF3D7_0630700	82.4235	74.3974	123.153	149.69	148.399	115.613	24.9967	26.0527	23.4619	12.8064	21.8294	194.16	142.105	193.203	175.117	176.146	6.84832	-2.39854	3.01083	2.27044	TRUE	2.11988e-06	0.0113944	conserved Plasmodium protein, unknown function
PF3D7_1413200	4.28174	4.19141	5.13136	0	0	2.7209	26.7206	40.0095	61.3618	67.9723	49.0161	7.08612	3.73962	0	5.98224	4.20199	1.40044	4.21391	-3.51826	14.7868	TRUE	2.14126e-06	0.0115071	conserved Plasmodium protein, unknown function
PF3D7_0105000	252.623	177.611	148.809	323.689	214.355	223.417	45.6837	55.8272	63.1666	40.3894	51.2667	420.207	298.421	489.395	343.163	387.797	7.8081	-2.12792	2.91888	1.9533	TRUE	2.31482e-06	0.0124375	unspecified product
PF3D7_0622000	6.42261	12.0503	5.13136	8.95581	7.49492	8.011	73.2663	89.3236	73.9951	82.7489	79.8335	9.92057	8.97508	11.9754	3.26304	8.53352	3.08263	3.23617	-3.23981	2.70779	TRUE	2.33354e-06	0.0125358	conserved Plasmodium protein, unknown function
PF3D7_1222100	22.4791	57.6318	56.445	71.6465	71.9512	56.0307	289.617	223.309	297.785	250.217	265.232	25.51	31.4128	58.2803	22.8413	34.5111	5.80519	2.24597	-2.94573	4.08438	TRUE	2.52354e-06	0.0135539	conserved Plasmodium protein, unknown function
PF3D7_1134500	525.584	526.021	779.967	570.613	637.068	607.851	203.422	122.82	100.164	74.8681	125.318	1062.21	935.652	764.03	888.091	912.496	9.24571	-2.27571	2.86369	2.29228	TRUE	2.57241e-06	0.0138138	alpha/beta hydrolase, putative
PF3D7_1368900	113.466	148.271	287.356	335.203	398.73	256.605	1117.1	919.288	868.991	1002.84	977.053	132.51	154.072	158.874	94.6282	135.021	7.99977	1.93253	-2.85586	4.10335	TRUE	2.72585e-06	0.0146351	conserved Plasmodium protein, unknown function
PF3D7_0418800	0	3.14355	0	1.2794	2.99797	1.48418	13.7913	8.37408	11.7309	14.7766	12.1682	0	0	0	0.54384	0.13596	0.827816	2.77709	-6.19544	5.92546	TRUE	2.72914e-06	0.01465	conserved Plasmodium protein, unknown function
PF3D7_1027300	5338.26	4878.27	1611.25	2992.52	2354.9	3435.04	8886.77	12320.1	15497.5	16854.2	13389.6	1420.06	1779.31	2531.6	1803.37	1883.59	11.7468	1.96202	-2.82958	4.48281	TRUE	2.73616e-06	0.014685	peroxiredoxin (nPrx)
PF3D7_1431400	238.707	233.671	41.0509	60.1319	77.9471	130.302	201.698	324.728	360.049	348.728	308.801	46.0598	48.615	24.7492	45.1387	41.1407	7.04805	1.22238	-2.90676	8.80574	TRUE	2.76433e-06	0.0148334	conserved Plasmodium protein, unknown function
PF3D7_0206500	3945.62	3192.28	1113.51	1644.03	1334.1	2245.91	339.611	356.364	297.785	259.083	313.211	2211.58	2034.35	2296.08	2396.16	2234.54	11.1341	-2.84309	2.83473	4.28183	TRUE	2.79655e-06	0.0150035	conserved Plasmodium protein, unknown function
PF3D7_0702400	1847.57	1307.19	7717.57	6719.42	8512.73	5220.9	826.616	495.932	540.525	622.587	621.415	4732.82	5754.52	4042.1	5573.27	5025.68	12.3496	-3.0702	3.01566	8.23922	TRUE	2.84375e-06	0.0152539	conserved Plasmodium protein, unknown function
PF3D7_0806900	59.9444	59.7275	97.4959	99.7933	100.432	83.4786	26.7206	19.5395	6.31666	12.8064	16.3458	126.842	110.693	163.664	127.259	132.114	6.37394	-2.34086	3.01239	3.81081	TRUE	2.91134e-06	0.0156135	conserved Plasmodium protein, unknown function
PF3D7_0217900	73.86	99.022	56.445	63.9701	49.4665	68.5527	233.59	159.108	397.047	358.579	287.081	36.1392	44.1275	27.9426	44.5949	38.201	6.11194	2.05331	-2.90842	2.85318	TRUE	3.00763e-06	0.0161269	conserved Plasmodium protein, unknown function
PF3D7_1139400	4.28174	15.1938	87.2331	101.073	89.939	59.5441	13.7913	5.58272	15.3405	12.8064	11.8802	144.557	130.139	79.0376	67.98	105.428	5.86218	-2.2906	3.1481	16.1256	TRUE	3.06039e-06	0.0164067	unspecified product
PF3D7_0812300	10.7044	15.1938	5.13136	5.11761	1.49898	7.52923	65.5087	36.2877	62.2642	42.3596	51.605	3.54306	6.73131	6.38688	3.26304	4.98107	3.03598	2.65407	-3.38756	5.69004	TRUE	3.09985e-06	0.0166152	conserved Plasmodium protein, unknown function
PF3D7_0702600	9.63392	11.0024	0	10.2352	10.4929	8.27289	44.8217	52.1054	98.3594	125.108	80.0987	2.83445	7.47924	8.78196	4.35072	5.86159	3.18122	3.14198	-3.78226	5.44026	TRUE	3.13831e-06	0.0168182	chitinase precursor fragment, truncated
PF3D7_0108400.2	22.4791	24.1006	5.13136	26.8674	43.4705	24.4098	127.569	162.829	248.154	236.426	193.745	7.79473	14.2105	66.2639	11.9645	25.0584	4.67042	2.92743	-2.95959	12.6675	TRUE	3.17145e-06	0.0169926	mitochondrial carrier protein, putative
PF3D7_1411100.2	29.9722	74.9214	10.2627	11.5146	22.4848	29.8311	40.5119	107.002	73.0927	92.6	78.3017	9.21196	13.4626	9.58032	3.80688	9.01545	4.97594	1.31445	-3.12992	9.73131	TRUE	3.34428e-06	0.0179153	conserved Plasmodium membrane protein, unknown function
PF3D7_1213900	7871.98	6564.79	5003.08	9665.88	7868.16	7394.78	1143.82	1133.29	1257.01	1250.1	1196.06	7558.06	7117.24	10533.6	8084.18	8323.26	12.8524	-2.62837	2.79886	1.10506	TRUE	3.42391e-06	0.0183385	conserved Plasmodium protein, unknown function
PF3D7_0303400	22.4791	22.5288	5.13136	12.794	13.4909	15.2848	79.3	71.6449	76.7023	77.8234	76.3676	5.6689	6.73131	15.9672	5.98224	8.58741	4.02573	2.22919	-3.1644	3.8157	TRUE	3.46144e-06	0.018536	palmitoyl transferase (AnkDHHC)
PF3D7_1351100	107.044	138.316	112.89	158.646	199.365	143.252	640.433	588.047	563.987	590.079	595.636	65.1923	76.2882	137.318	54.9279	83.4316	7.16616	2.05214	-2.83728	2.4512	TRUE	3.52596e-06	0.018878	conserved Plasmodium protein, unknown function
PF3D7_0818600	147.72	190.185	220.649	172.719	230.843	192.423	462.87	393.582	569.401	592.049	504.476	59.5234	89.0029	77.4409	57.1032	70.7676	7.58511	1.39351	-2.8344	1.17552	TRUE	3.70523e-06	0.0198341	conserved Plasmodium protein, unknown function
PF3D7_1116200.2	58.8739	97.9741	123.153	72.9259	109.426	92.4705	9.48152	8.37408	7.21904	8.86596	8.48515	57.3976	57.5901	113.367	59.8224	72.0443	6.51956	-3.43447	3.08466	2.1844	TRUE	3.7492e-06	0.0200657	pyridoxine biosynthesis protein PDX2 (PDX2)
PF3D7_0628400	25.6904	26.7202	0	35.8232	29.9797	23.6427	79.3	118.168	138.064	157.617	123.287	12.755	11.2189	25.5475	11.9645	15.3715	4.64894	2.29663	-3.00871	8.32002	TRUE	3.75673e-06	0.0201022	conserved Plasmodium membrane protein, unknown function
PF3D7_1033200	347.891	442.717	1518.88	450.349	410.721	634.112	266.344	153.525	134.455	137.915	173.06	1254.24	1495.85	903.743	1172.52	1206.59	9.30037	-1.86496	2.80132	7.03786	TRUE	3.83022e-06	0.0204917	early transcribed membrane protein 10.2 (ETRAMP10.2)
PF3D7_1429200	35.3244	32.4834	30.7882	11.5146	25.4827	27.1187	6.03369	7.44363	2.70714	6.89574	5.77005	47.477	62.0777	48.7	63.0855	55.335	4.75715	-2.23128	3.26477	2.88964	TRUE	3.91434e-06	0.0209378	transcription factor with AP2 domain(s), putative (ApiAP2)
PF3D7_1466400	4435.88	4364.82	6090.93	6723.25	6630	5648.98	836.959	718.31	814.849	803.847	793.491	5729.84	5211.53	5790.5	5084.91	5454.19	12.4637	-2.83161	2.78107	0.676792	TRUE	3.91929e-06	0.0209603	transcription factor with AP2 domain(s) (ApiAP2)
PF3D7_1436300	28704.8	21470.5	40532.6	26318.6	30753.1	29555.9	3683.14	3422.21	3902.79	4149.27	3789.35	24015.6	23564.1	28712.2	27464.5	25939.1	14.8511	-2.96337	2.77511	0.87805	TRUE	3.99654e-06	0.0213695	translocon component PTEX150 (PTEX150)
PF3D7_0100400	9.63392	23.5767	0	14.0734	26.9817	14.8531	43.0978	43.7313	28.8761	37.434	38.2848	2.12584	6.73131	3.19344	2.17536	3.55649	4.00226	1.25651	-3.4451	7.68662	TRUE	4.14161e-06	0.0221411	rifin (RIF)
PF3D7_0824400	181.974	133.601	302.75	135.617	94.436	169.676	78.438	68.8536	5.41428	15.7617	42.1169	391.154	267.757	199.59	357.847	304.087	7.39098	-1.9929	2.8505	14.133	TRUE	4.16379e-06	0.0222555	nucleoside transporter 2 (NT2)
PF3D7_1408300	1.07044	0	0	0	5.99593	1.41327	46.5456	23.2613	30.6809	17.7319	29.5549	3.54306	1.49585	1.59672	1.63152	2.06679	0.38392	4.50302	-3.84146	10.9086	TRUE	4.29422e-06	0.0229483	conserved Plasmodium protein, unknown function
PF3D7_1325800	37.4652	25.1484	97.4959	20.4704	5.99593	37.3152	17.2391	12.0959	5.41428	8.86596	10.9038	153.06	106.205	49.4983	127.259	109.006	5.11793	-1.66867	3.31964	10.7638	TRUE	4.32835e-06	0.0231264	conserved Plasmodium protein, unknown function
PF3D7_0406400	882.039	753.405	795.361	1256.37	1254.65	988.365	201.698	167.482	179.574	194.066	185.705	1048.04	1067.29	1820.26	1168.17	1275.94	9.94936	-2.41248	2.78042	1.57662	TRUE	4.35436e-06	0.023261	cytosolic glyoxalase II (cGloII)
PF3D7_0518600	112.396	102.689	56.445	85.7199	89.939	89.4378	496.487	297.745	612.716	628.498	508.861	43.2253	76.2882	101.392	70.1554	72.7652	6.49698	2.49413	-2.8066	2.87694	TRUE	4.63585e-06	0.0247601	WD-repeat protein, putative
PF3D7_1346000	19.2678	14.146	25.6568	66.5289	59.9593	37.1118	227.556	121.889	257.178	264.008	217.658	21.967	21.6898	58.2803	16.859	29.699	5.21808	2.54782	-2.87879	9.26674	TRUE	4.67969e-06	0.0249895	dynactin subunit 2, putative
PF3D7_1300400	4.28174	26.7202	15.3941	26.8674	22.4848	19.1496	97.401	65.1318	27.9738	26.5979	54.2761	2.12584	3.73962	1.59672	4.35072	2.95322	4.27612	1.48691	-4.18381	5.5691	TRUE	4.68173e-06	0.0249957	rifin (RIF)
PF3D7_0722700	0	4.71533	5.13136	0	0	1.96934	15.5152	22.3309	7.21904	15.7617	15.2067	0	0.747924	0	1.08768	0.458901	0.874716	3.05133	-4.93603	12.5035	TRUE	4.73622e-06	0.0252819	conserved Plasmodium protein, unknown function
PF3D7_1446400	16.0565	28.292	51.3136	25.588	35.9756	31.4452	237.038	136.777	233.716	237.411	211.235	13.4636	32.1607	47.1032	23.3851	29.0282	4.91861	2.80412	-2.86667	4.693	TRUE	5.22324e-06	0.0278764	pyruvate dehydrogenase E1 beta subunit (pdhB)
PF3D7_0900400	7.49305	15.7178	5.13136	12.794	8.9939	10.026	45.6837	54.8968	17.1452	21.6723	34.8495	1.41722	3.73962	3.9918	3.26304	3.10292	3.41016	1.71359	-3.49442	4.17499	TRUE	5.29638e-06	0.0282615	rifin (RIF)
PF3D7_0631700	2.14087	0.523926	0	11.5146	2.99797	3.43548	15.5152	15.8177	31.5833	28.5681	22.8711	1.41722	1.49585	1.59672	1.08768	1.39937	1.85548	2.65919	-4.04482	8.11508	TRUE	5.36756e-06	0.0286359	rifin, pseudogene
PF3D7_0729200	1.07044	5.76318	10.2627	2.5588	1.49898	4.23083	33.6163	17.6786	69.4832	39.4043	40.0456	1.41722	3.73962	0.79836	1.08768	1.76072	1.86726	3.45646	-4.52083	5.71094	TRUE	5.38954e-06	0.0287478	1-cys peroxiredoxin (AOP)
PF3D7_1467600	103.832	85.3999	225.78	172.719	161.89	149.924	2544.49	2381.03	2145.86	2322.88	2348.57	267.855	252.05	639.486	244.728	351.03	7.21419	3.98337	-2.74249	4.29546	TRUE	5.45146e-06	0.0290726	conserved Plasmodium protein, unknown function
PF3D7_0604000	22.4791	23.0527	35.9195	6.39701	2.99797	18.1693	1.72391	3.72182	0	1.97021	1.85398	49.6028	40.3879	4.79016	53.2963	37.0193	4.11748	-3.23365	4.32889	12.5816	TRUE	5.5041e-06	0.0293479	conserved Plasmodium protein, unknown function
PF3D7_1336700	2777.78	1552.39	2709.36	3202.34	2657.7	2579.91	286.169	283.788	348.318	365.474	320.938	2066.31	1811.47	2619.42	2061.7	2139.73	11.3329	-3.00683	2.7371	1.31683	TRUE	5.55795e-06	0.0296294	conserved Plasmodium protein, unknown function
PF3D7_1039100	38.5357	25.6724	25.6568	19.191	13.4909	24.5093	4.30978	5.58272	2.70714	5.91064	4.62757	60.232	41.1358	35.1278	44.5949	45.2726	4.619	-2.4131	3.29511	2.43559	TRUE	5.64175e-06	0.0300705	DnaJ protein, putative, pseudogene
PF3D7_0932900	2.14087	5.76318	5.13136	19.191	11.9919	8.84366	53.4413	51.175	68.5808	66.9872	60.0461	5.6689	5.98339	11.177	3.80688	6.65905	3.16582	2.74202	-3.18763	6.28069	TRUE	5.7981e-06	0.0308981	conserved Plasmodium protein, unknown function
PF3D7_1138200	6.42261	17.8135	0	5.11761	11.9919	8.26911	29.3065	24.1918	47.8261	42.3596	35.921	4.96028	1.49585	3.19344	3.26304	3.22815	3.22314	1.9433	-3.47151	6.53456	TRUE	5.80586e-06	0.0309336	conserved Plasmodium membrane protein, unknown function
PF3D7_1462000	5.35218	11.0024	5.13136	29.4262	11.9919	12.5808	0	0.930454	0.902379	0	0.458208	18.4239	11.9668	11.9754	10.333	13.1748	3.70507	-4.82875	4.84207	6.19084	TRUE	5.81864e-06	0.0309959	thioredoxin-like protein (TLP1)
PF3D7_0833100	4.28174	2.61963	0	6.39701	2.99797	3.25927	15.5152	9.30454	9.02379	8.86596	10.6774	0	0.747924	0	0	0.186981	1.84766	1.57057	-5.94381	4.69468	TRUE	5.96753e-06	0.0317831	rifin (RIF)
PF3D7_1304200.1	113.466	107.405	25.6568	26.8674	10.4929	56.7776	0	1.86091	1.80476	0.985106	1.16269	41.8081	54.5984	32.7328	45.1387	43.5695	5.84678	-5.63874	5.23741	7.11893	TRUE	6.10417e-06	0.0325047	CorA-like Mg2 transporter protein, putative
PF3D7_0423000	19.2678	13.6221	0	3.8382	4.49695	8.24501	52.5793	61.41	47.8261	59.1064	55.2304	5.6689	8.97508	3.19344	5.98224	5.95492	3.22994	2.55727	-3.21047	7.56258	TRUE	6.17135e-06	0.0328563	conserved Plasmodium protein, unknown function
PF3D7_1409800	55.6626	56.06	241.174	23.0292	8.9939	76.984	2.58587	1.86091	1.80476	3.94043	2.54799	187.074	121.912	47.1032	147.381	125.867	6.23439	-4.889	5.63062	7.07751	TRUE	6.38767e-06	0.0340016	RNA binding protein Bruno, putative (HoBo)
PF3D7_1308900	1431.17	1309.29	3879.31	3499.16	3482.14	2720.21	696.461	462.436	663.249	689.574	627.93	4404.73	4125.55	3883.22	4048.89	4115.6	11.4087	-2.11428	2.71242	3.78008	TRUE	6.42414e-06	0.0341893	mRNA-decapping enzyme 2, putative (DCP2)
PF3D7_1019300	107.044	105.833	210.386	214.939	182.876	164.216	846.441	732.267	954.717	1091.5	906.231	126.842	109.197	193.203	115.294	136.134	7.35164	2.47208	-2.7353	2.49411	TRUE	6.44583e-06	0.0342983	zinc finger protein, putative
PF3D7_1250900	66.367	80.6846	56.445	60.1319	47.9675	62.3192	11.2054	7.44363	5.41428	4.92553	7.24722	56.689	59.086	73.4491	53.8402	60.7661	5.96957	-3.10701	3.06201	1.52455	TRUE	6.47465e-06	0.0344451	conserved Plasmodium protein, unknown function
PF3D7_0422300	297.581	318.023	1252.05	548.863	490.168	581.337	2611.73	2859.28	2698.11	3027.23	2799.09	391.862	493.63	360.06	462.264	426.954	9.17547	2.27527	-2.71274	4.97669	TRUE	6.56894e-06	0.0349402	alpha tubulin 2
PF3D7_1140300	5.35218	9.95459	15.3941	1.2794	1.49898	6.69585	0	0	0	0	0	9.92057	7.47924	4.79016	8.70144	7.72285	2.59568	-32.0082	32.3655	4.71771	TRUE	6.61801e-06	0.0351946	P-loop containing nucleoside triphosphate hydrolase, putative
PF3D7_0418500	134.875	104.261	66.7077	80.6023	70.4522	91.3797	23.2728	35.3572	13.5357	14.7766	21.7356	177.862	104.709	209.969	136.504	157.261	6.52505	-2.08254	2.85422	3.55342	TRUE	6.66408e-06	0.0354329	Bet3 transport protein, putative (BET3p)
PF3D7_1346400	5049.24	4290.95	4936.37	4119.67	4137.19	4506.69	1230.01	939.758	834.701	743.755	937.056	6839.52	5255.66	6281.5	6040.98	6104.41	12.1378	-2.26575	2.70361	0.715133	TRUE	6.73937e-06	0.0358265	conserved Plasmodium protein, unknown function
PF3D7_1368600	2.14087	2.61963	0	7.67641	2.99797	3.08697	46.5456	21.4004	15.3405	25.6128	27.2248	1.41722	4.48754	0.79836	1.08768	1.9477	1.76913	2.99881	-3.82466	6.39766	TRUE	6.767e-06	0.0359666	mitochondrial import inner membrane translocase subunit Tim9, putative (TIM9)
PF3D7_0803900	92.0574	653.335	153.941	250.763	310.29	292.077	1.72391	0	0.902379	0.985106	0.902849	34.0134	143.601	23.1524	105.505	76.568	8.19256	-8.32884	6.39534	5.54768	TRUE	6.9591e-06	0.0369806	C/D small nucleolar RNA
PF3D7_0832500	1.07044	0	5.13136	1.2794	0	1.49624	15.5152	10.235	15.3405	19.7021	15.1982	1.41722	0.747924	0	0	0.541287	-0.322045	4.24733	-4.85708	9.00898	TRUE	7.16915e-06	0.0380897	rifin (RIF)
PF3D7_1365500	104.903	92.7348	138.547	46.0585	41.9715	84.8428	53.4413	23.2613	20.7547	21.6723	29.7824	251.557	203.435	164.462	217.536	209.248	6.38642	-1.48792	2.81071	5.27872	TRUE	7.20901e-06	0.0382943	glycine cleavage T protein, putative (GCVT)
PF3D7_1203000	124.17	145.127	153.941	83.1611	91.438	119.568	927.465	673.649	2028.55	1940.66	1392.58	67.3181	80.0278	127.738	104.417	94.8752	6.89819	3.54534	-3.87563	2.4174	TRUE	7.22534e-06	0.0383738	origin recognition complex subunit 1 (ORC1)
PF3D7_0505000	1219.23	1124.87	1565.07	1435.49	1422.54	1353.44	297.375	188.882	215.669	223.619	231.386	1707.05	1396.37	1556.8	1371.56	1507.95	10.4019	-2.54763	2.7041	0.699061	TRUE	7.22764e-06	0.0383788	conserved Plasmodium membrane protein, unknown function
PF3D7_1104400	1194.61	1161.54	2006.36	1641.47	1416.54	1484.1	457.699	266.11	221.083	228.545	293.359	1945.14	1706.76	2044.6	1928.46	1906.24	10.5344	-2.3377	2.69982	1.94893	TRUE	7.31001e-06	0.0388088	conserved protein, unknown function
PF3D7_1416300	12.8452	25.1484	41.0509	14.0734	16.4888	21.9214	149.118	91.1845	172.354	161.557	143.554	26.9273	27.6732	11.9754	11.9645	19.6351	4.37002	2.79544	-2.87248	4.68138	TRUE	7.36793e-06	0.039109	conserved protein, unknown function
PF3D7_1440200	108.114	77.541	431.034	47.3379	34.4766	139.701	6.89565	1.86091	0.902379	2.95532	3.15356	226.756	157.064	93.4081	227.869	176.274	7.10963	-5.44695	5.79918	6.28233	TRUE	7.43653e-06	0.0394657	stromal-processing peptidase, putative (SPP)
PFC10_API0041	28.9017	13.6221	5.13136	1.2794	10.4929	11.8855	0	0	0	0	0	14.8809	19.446	0	11.9645	11.5728	3.62369	-31.5935	31.5048	10.5279	TRUE	7.50536e-06	0.0398234	apicoplast ribosomal protein L2 (rpl2)
PF3D7_0511100	1.07044	3.14355	0	1.2794	0	1.09868	22.4109	19.5395	34.2904	20.6872	24.232	1.41722	2.24377	1.59672	1.08768	1.58635	0.60059	3.99867	-3.95211	3.95202	TRUE	7.69884e-06	0.0408423	conserved Plasmodium protein, unknown function
PF3D7_0914000	321.131	271.917	487.479	456.746	368.75	381.205	136.189	79.0886	64.9713	52.2106	83.1149	512.326	425.569	761.635	492.175	547.926	8.57128	-2.19346	2.71993	3.04099	TRUE	7.79998e-06	0.0413711	pseudouridylate synthase, putative
PF3D7_1117700	1715.91	2724.94	4141.01	1898.63	2303.94	2556.88	8505.78	7644.61	9356.77	10472.7	8994.96	1298.89	1569.14	1536.84	1233.97	1409.71	11.3193	1.81561	-2.67374	1.98399	TRUE	8.23942e-06	0.0436936	GTP-binding nuclear protein ran/tc4 (RAN)
PF3D7_0732200	1.07044	0.523926	0	0	0	0.318872	9.48152	9.30454	11.7309	15.7617	11.5697	0	0.747924	0	0	0.186981	-1.22529	4.75626	-6.0546	4.5348	TRUE	8.27057e-06	0.0438506	rifin (RIF)
PF3D7_1370500	17.127	36.6748	30.7882	24.3086	20.9858	25.9769	125.846	141.429	189.5	149.736	151.628	19.1325	25.4294	23.9508	16.3152	21.207	4.6928	2.55156	-2.84064	1.59363	TRUE	8.35731e-06	0.0443021	unspecified product
PF3D7_1245400	38.5357	27.2441	30.7882	15.3528	16.4888	25.6819	4.30978	1.86091	3.60952	3.94043	3.43016	36.8478	47.1192	8.78196	46.2264	34.7438	4.67341	-2.89323	3.34137	5.59189	TRUE	8.42376e-06	0.0446459	mitochondrial ribosomal protein L3 precursor, putative
PF3D7_0600900	0	1.57178	0	2.5588	2.99797	1.42571	21.5489	10.235	19.8523	33.4936	21.2825	0.708612	2.24377	1.59672	0.54384	1.27324	0.648513	3.76206	-4.10557	5.87569	TRUE	8.61152e-06	0.0456324	rifin, pseudogene (RIF)
PF3D7_0115400	0	0.523926	0	0	0	0.104785	0	0	0	0	0	19.1325	11.9668	1.59672	16.3152	12.2528	-2.31057	-27.1019	33.0316	3.98093	TRUE	8.66194e-06	0.045891	stevor
PF3D7_0608900	64.2261	45.0576	71.8391	12.794	10.4929	40.8819	1.72391	2.79136	6.31666	0.985106	2.95426	63.7751	52.3546	7.18524	61.9978	46.3282	5.32491	-3.75654	3.96727	10.998	TRUE	8.73339e-06	0.0462608	conserved Plasmodium protein, unknown function
PF3D7_0818000	1477.2	910.059	656.814	1766.85	1275.63	1217.31	303.409	227.961	272.519	291.591	273.87	1245.03	1356.73	2533.99	1861.56	1749.33	10.2507	-2.15336	2.67521	3.11491	TRUE	8.74457e-06	0.0463112	conserved protein, unknown function
PF3D7_1310300	189.467	141.46	138.547	202.145	161.89	166.702	22.4109	26.0527	18.95	18.717	21.5326	178.57	130.887	145.302	143.574	149.583	7.38396	-2.9552	2.79605	0.722554	TRUE	8.83638e-06	0.0467886	zinc finger protein, putative
PF3D7_0402900	1.07044	4.19141	0	2.5588	0	1.56413	16.3772	16.7482	19.8523	20.6872	18.4162	0	1.49585	2.39508	0	0.972732	1.02833	3.17416	-4.34686	9.87299	TRUE	9.11957e-06	0.048279	probable protein, unknown function
PF3D7_0205500	76.0009	121.551	51.3136	126.661	160.391	107.183	473.214	373.112	400.656	441.328	422.077	58.1062	69.5569	76.6426	53.2963	64.4005	6.75844	1.96293	-2.71322	2.55378	TRUE	9.19289e-06	0.048658	DNA-directed RNA polymerase II 16 kDa subunit, putative
PF3D7_0916600	32.1131	50.2969	35.9195	70.3671	83.9431	54.5279	157.738	181.438	213.864	184.215	184.314	20.5497	26.9252	42.3131	17.9467	26.9337	5.7818	1.74418	-2.77878	3.33581	TRUE	9.65947e-06	0.0511179	methyltransferase, putative
PF3D7_1317200	127.382	95.3545	718.391	37.1026	22.4848	200.143	31.8924	23.2613	14.4381	20.6872	22.5698	1352.03	812.993	166.857	1053.96	846.461	7.62907	-3.13238	5.22866	10.4444	TRUE	9.66714e-06	0.0511488	transcription factor with AP2 domain(s) (ApiAP2)
PF3D7_1422200	58.8739	69.1582	20.5254	42.2202	49.4665	48.0489	2.58587	6.51318	4.5119	0.985106	3.64901	33.3048	32.1607	38.3213	33.1743	34.2403	5.62134	-3.74978	3.22568	4.20182	TRUE	9.70835e-06	0.0513572	conserved Plasmodium protein, unknown function
PF3D7_0513500	11.7748	22.5288	0	19.191	37.4746	18.1938	139.637	100.489	69.4832	84.7191	98.5821	7.79473	18.6981	16.7656	9.78912	13.2619	4.27784	2.34571	-2.90017	8.89262	TRUE	1.01395e-05	0.0536278	mitochondrial import inner membrane translocase subunit TIM16, putative (PAM16)
PF3D7_0706700	32.1131	85.3999	41.0509	42.2202	50.9654	50.3499	136.189	77.2277	175.062	156.632	136.278	18.4239	16.4543	23.9508	19.0344	19.4659	5.67132	1.41908	-2.80846	2.95793	TRUE	1.02161e-05	0.0540228	DNA mismatch repair protein, putative (MSH2-2)
PF3D7_1010300	754.657	1174.64	71.8391	367.188	364.253	546.516	808.515	1329.62	1614.36	1628.38	1345.22	197.703	232.604	233.121	190.344	213.443	9.10143	1.29216	-2.65605	11.9101	TRUE	1.02579e-05	0.0542338	succinate dehydrogenase subunit 4, putative (SDH4)
PF3D7_1419300	74.9305	181.278	87.2331	145.852	208.359	139.53	624.056	458.714	536.013	488.613	526.849	75.1129	100.97	80.6344	72.3307	82.2619	7.13323	1.90805	-2.6795	2.74232	TRUE	1.06392e-05	0.0562387	glutathione S-transferase (GST)
PF3D7_0303100	277.243	260.391	128.284	65.2495	67.4543	159.724	40.5119	36.2877	16.2428	8.86596	25.4771	189.199	171.274	158.075	169.134	171.921	7.32765	-2.65389	2.75186	9.58234	TRUE	1.07474e-05	0.0567999	conserved Plasmodium protein, unknown function
PF3D7_0512200	99.5505	78.0649	436.166	281.468	259.324	230.915	89.6434	55.8272	45.119	47.2851	59.4687	484.691	376.953	292.998	381.776	384.104	7.83542	-1.94064	2.69063	7.49556	TRUE	1.07852e-05	0.0569891	glutathione synthetase (GS)
PF3D7_0504700	7.49305	14.6699	25.6568	55.0143	19.4868	24.4642	288.755	187.952	185.89	192.096	213.673	46.0598	19.446	26.3459	34.8058	31.6644	4.59359	3.14581	-2.75306	7.31423	TRUE	1.08197e-05	0.0571603	conserved Plasmodium protein, unknown function
PF3D7_1229300	780.347	584.701	2678.57	1624.84	1436.03	1420.9	357.712	222.378	326.661	263.023	292.444	1778.62	1460.69	2264.15	1791.95	1823.85	10.47	-2.27787	2.64065	5.36929	TRUE	1.10162e-05	0.0581876	conserved Plasmodium protein, unknown function
PF3D7_1014000	11.7748	22.5288	0	3.8382	1.49898	7.92816	74.9902	39.0791	138.064	150.721	100.714	3.54306	8.22716	4.79016	4.89456	5.36374	3.16084	3.49309	-4.23296	8.80421	TRUE	1.10295e-05	0.0582469	GDP-fucose synthase, putative
PF3D7_1030200	291.158	371.463	25.6568	76.7641	38.9736	160.803	237.038	475.462	794.094	843.251	587.461	37.5564	72.5486	30.3377	55.4717	48.9786	7.34419	1.8541	-3.58369	11.9613	TRUE	1.10592e-05	0.0583925	conserved Plasmodium protein, unknown function
PF3D7_0111600	8.56348	8.38281	15.3941	3.8382	7.49492	8.7347	5.17174	0.930454	0.902379	0.985106	1.99742	24.0928	26.9252	27.1442	25.5605	25.9307	3.01753	-1.99467	3.67348	4.30909	TRUE	1.10679e-05	0.0584276	conserved Plasmodium protein, unknown function
PF3D7_1451800	386.427	369.368	1016.01	234.13	203.862	441.959	198.25	92.1149	149.795	191.111	157.818	1053.71	977.536	891.768	1040.91	990.98	8.7773	-1.47515	2.65059	6.81839	TRUE	1.11983e-05	0.0591044	sortilin, putative
PF3D7_1341900	518.091	489.871	1683.09	1051.67	1163.21	981.185	211.179	164.69	121.821	145.796	160.872	902.063	928.921	1214.31	983.807	1007.27	9.93527	-2.60536	2.64631	4.29193	TRUE	1.12233e-05	0.0592253	vacuolar ATP synthase subunit d, putative
PF3D7_0934900	93.1279	122.075	179.598	277.63	211.357	176.757	403.395	337.755	375.39	369.415	371.489	51.7287	56.8422	73.4491	50.0333	58.0133	7.46336	1.07383	-2.67976	2.63517	TRUE	1.15914e-05	0.061156	conserved Plasmodium protein, unknown function
PF3D7_0816800	2.14087	2.61963	5.13136	0	0	1.97837	0	0	0	0	0	7.79473	9.72301	3.9918	12.5083	8.50447	0.745464	-30.1579	32.507	5.21177	TRUE	1.16883e-05	0.0616558	meiotic recombination protein DMC1, putative (DMC1)
PF3D7_0713800	23.5496	19.3853	15.3941	17.9116	16.4888	18.5459	83.6097	86.5322	99.2617	107.377	94.1951	11.3378	20.1939	8.78196	10.8768	12.7976	4.23473	2.3227	-2.88108	1.39495	TRUE	1.19486e-05	0.0630168	conserved Plasmodium protein, unknown function
PF3D7_0301300	189.467	244.149	236.043	263.557	269.817	240.607	540.446	756.459	1018.79	843.251	789.736	141.014	133.878	113.367	116.382	126.16	7.91057	1.71463	-2.64614	1.0089	TRUE	1.19782e-05	0.063161	alpha/beta hydrolase, putative
PF3D7_0913700	148.79	154.034	271.962	168.881	167.886	182.311	65.5087	45.5922	53.2404	48.2702	53.1529	395.405	317.868	313.755	338.812	341.46	7.50056	-1.76805	2.68309	1.13852	TRUE	1.20292e-05	0.0634178	conserved Plasmodium protein, unknown function
PF3D7_0209900	34.2539	33.0073	56.445	86.9993	91.438	60.4287	12.0674	10.235	8.12142	5.91064	9.08361	64.4837	58.338	99.795	52.2087	68.7063	5.91242	-2.72566	2.91447	3.99081	TRUE	1.25224e-05	0.0660058	unspecified product
PF3D7_0311200	133.804	114.216	148.809	80.6023	89.939	113.474	40.5119	38.1486	20.7547	7.88085	26.824	204.08	187.729	129.334	192.519	178.416	6.81832	-2.07031	2.73131	5.04551	TRUE	1.26833e-05	0.0668412	valine--tRNA ligase, putative
PF3D7_1367500	55.6626	64.4429	56.445	78.0435	89.939	68.9066	292.203	208.422	461.116	432.462	348.551	48.8942	62.8256	58.2803	47.8579	54.4645	6.11219	2.33298	-2.67859	1.91263	TRUE	1.26945e-05	0.0668871	NADH-cytochrome b5 reductase, putative
PF3D7_1439000	37.4652	58.1558	51.3136	38.382	52.4644	47.5562	85.3337	116.307	119.114	136.93	114.421	12.0464	23.1856	17.5639	13.0522	16.462	5.56912	1.26884	-2.80025	1.51752	TRUE	1.28419e-05	0.0676509	copper transporter
PF3D7_0107900	12.8452	8.38281	66.7077	12.794	17.9878	23.7435	24.1348	8.37408	1.80476	0.985106	8.82468	92.8282	53.1026	55.0868	76.6815	69.4248	4.36318	-1.2086	2.96345	17.9498	TRUE	1.28529e-05	0.0676962	conserved Plasmodium protein, unknown function
PF3D7_1440800	27.8313	40.3423	87.2331	5.11761	4.49695	33.0043	6.03369	4.65227	0.902379	5.91064	4.37474	267.147	138.366	31.136	161.521	149.542	4.99113	-2.86305	5.09657	9.41911	TRUE	1.33043e-05	0.0700603	major facilitator superfamily, putative
PF3D7_1236100	1207.45	1657.7	3196.84	2703.38	2822.59	2317.59	935.222	431.731	532.404	563.481	615.709	4535.83	3709.7	2945.15	3788.39	3744.77	11.1777	-1.91149	2.60449	3.47424	TRUE	1.35659e-05	0.0714244	clustered-asparagine-rich protein
PF3D7_0301800	2467.35	2322.04	328.407	1031.2	996.824	1429.16	2100.59	3184.94	3494.01	3748.33	3131.97	374.147	484.654	752.853	460.089	517.936	10.4833	1.12949	-2.59634	8.76995	TRUE	1.44407e-05	0.0760159	Plasmodium exported protein, unknown function
PF3D7_1035200	244.059	167.656	35.9195	10.2352	4.49695	92.4734	390.466	3547.82	1700.99	2001.74	1910.25	30.4703	16.4543	7.9836	41.3319	24.06	6.53928	4.36026	-6.30879	9.63616	TRUE	1.45595e-05	0.0766267	S-antigen
PF3D7_1475100	174.481	135.697	805.624	240.527	290.803	329.426	119.812	71.6449	31.5833	36.4489	64.8723	610.115	474.931	394.39	463.352	485.697	8.34964	-2.32913	2.90342	8.97291	TRUE	1.48191e-05	0.0779779	conserved Plasmodium protein, unknown function
PF3D7_0404600	445.301	382.466	2391.21	523.275	544.131	857.277	713.7	128.403	156.112	162.543	290.189	3275.2	2361.94	1313.3	2354.28	2326.18	9.73744	-1.55625	3.00257	13.5102	TRUE	1.53757e-05	0.0808917	conserved Plasmodium membrane protein, unknown function
PF3D7_1413800	937.701	757.597	1046.8	1154.02	1382.06	1055.64	187.906	207.491	115.505	106.391	154.323	800.732	745.68	1322.88	861.443	932.684	10.0437	-2.77365	2.59519	2.42207	TRUE	1.59346e-05	0.0838159	diphthamide synthesis protein, putative
PF3D7_0918200	164.847	225.288	128.284	300.659	394.233	242.662	896.434	805.773	964.644	1080.66	936.878	124.007	200.444	180.429	113.663	154.636	7.9284	1.94331	-2.5995	3.36382	TRUE	1.59741e-05	0.084008	50S ribosomal protein L3, apicoplast, putative
PF3D7_1226900	120.959	113.692	220.649	21.7498	31.4787	101.706	7.7576	26.0527	12.6333	6.89574	13.3348	158.02	133.13	67.0622	164.24	130.613	6.64344	-2.90653	3.29277	10.2316	TRUE	1.63337e-05	0.0858824	conserved Plasmodium protein, unknown function
PF3D7_1400600	3.21131	1.57178	10.2627	2.5588	2.99797	4.12051	11.2054	11.1654	22.5595	21.6723	16.6507	0.708612	0.747924	0	2.17536	0.907974	1.67934	2.37705	-4.09375	5.64254	TRUE	1.63787e-05	0.0861027	rifin (RIF)
PF3D7_0927900	763.22	581.034	1062.19	2099.5	1579.93	1217.17	312.89	246.57	245.447	246.277	262.796	1468.95	1392.63	1970.35	1460.75	1573.17	10.2493	-2.21141	2.58157	3.90038	TRUE	1.6654e-05	0.0875333	phosphatidylserine decarboxylase (PSD)
PF3D7_0528000	31.0426	43.4858	35.9195	31.985	92.937	47.074	244.796	144.22	138.064	89.6447	154.181	18.4239	32.9086	19.959	22.8413	23.5332	5.56395	1.70496	-2.71259	4.79973	TRUE	1.68752e-05	0.0886794	conserved Plasmodium protein, unknown function
PF3D7_1342700	184.115	159.273	71.8391	442.673	295.3	230.64	54.3032	47.4531	43.3142	58.1213	50.798	289.114	291.69	431.913	246.36	314.769	7.85809	-2.19155	2.63136	5.92487	TRUE	1.70198e-05	0.0894221	transcription activator, putative
PF3D7_0517800	6.42261	11.0024	5.13136	3.8382	1.49898	5.57872	68.0945	25.1223	98.3594	82.7489	68.5813	4.25167	12.7147	3.9918	8.1576	7.27894	2.57652	3.52323	-3.23307	6.5401	TRUE	1.74644e-05	0.0917404	apicortin, putative
PF3D7_1421900	29.9722	45.5815	46.1822	3.8382	7.49492	26.6138	33.6163	33.4963	58.6547	67.9723	48.4349	6.37751	7.47924	0	10.333	6.04743	4.69621	0.901028	-2.97617	18.1176	TRUE	1.75244e-05	0.0920379	Ctr copper transporter domain containing protein, putative
PF3D7_0531000	289.017	271.394	251.437	328.806	428.709	313.873	109.468	69.784	31.5833	41.3745	63.0526	348.637	321.607	533.304	329.567	383.279	8.29562	-2.31616	2.60264	3.98228	TRUE	1.87946e-05	0.0986906	conserved Plasmodium protein, unknown function
PF3D7_1405700	262.257	212.714	251.437	237.969	299.797	252.835	36.2022	33.4963	27.9738	32.5085	32.5452	192.742	194.46	257.072	166.415	202.672	7.98157	-2.95707	2.63822	0.62494	TRUE	1.905e-05	0.100013	conserved protein, unknown function
PF3D7_1210000	70.6487	44.5337	71.8391	7.67641	8.9939	40.7384	6.89565	13.0264	3.60952	0.985106	6.12916	53.8545	52.3546	33.5311	75.5938	53.8335	5.31253	-2.69227	3.13188	14.1892	TRUE	1.91332e-05	0.10043	mitochondrial ribosomal protein L1-2 precursor, putative
PF3D7_1433600	2.14087	7.85889	5.13136	3.8382	11.9919	6.19224	49.1315	45.5922	94.7498	80.7787	67.5631	14.8809	3.73962	7.18524	9.78912	8.89871	2.65054	3.42736	-2.91911	5.92666	TRUE	1.95156e-05	0.102418	microsomal signal peptidase protein, putative (SPC1)
PF3D7_1235300	2421.32	1960.01	2863.3	2268.38	1867.73	2276.15	12687.1	14025.7	18519.5	18893.4	16031.4	3273.79	2109.89	3067.3	2527.23	2744.55	11.1519	2.81667	-2.54626	1.15599	TRUE	1.95757e-05	0.102714	CCR4-NOT transcription complex subunit 4, putative (NOT4)
PF3D7_0936000	518.091	1738.91	1077.59	944.198	1783.79	1212.51	3413.35	2439.65	3357.75	3778.87	3247.4	550.592	715.015	593.181	362.741	555.382	10.2442	1.42087	-2.54789	4.17108	TRUE	2.00417e-05	0.105139	ring-exported protein 2 (REX2)
PF3D7_1444700	5.35218	9.43066	5.13136	6.39701	4.49695	6.16163	31.0304	27.9136	16.2428	23.6426	24.7074	4.25167	1.49585	0.79836	2.17536	2.18031	2.68526	1.94193	-3.48867	2.78659	TRUE	2.17131e-05	0.113885	conserved Plasmodium protein, unknown function
PF3D7_1453400	748.234	688.438	887.725	919.89	1070.27	862.912	172.391	132.124	75.7999	69.9425	112.565	625.704	575.901	819.117	627.048	661.943	9.7527	-2.9376	2.55542	2.43759	TRUE	2.17698e-05	0.114161	conserved Plasmodium protein, unknown function
PF3D7_0600400	405.695	379.322	677.34	1012.01	1161.71	727.215	266.344	96.7672	99.2617	88.6596	137.758	16.2981	11.9668	16.7656	8.70144	13.433	9.50597	-2.39957	-3.36256	4.47957	TRUE	2.18667e-05	0.114647	erythrocyte membrane protein 1, PfEMP1 (VAR)
PF3D7_1442100	34.2539	26.1963	5.13136	6.39701	0	14.3957	0	0	0.902379	0.985106	0.471871	26.9273	32.1607	5.58852	17.9467	20.6558	3.91544	-5.02768	5.48116	12.3216	TRUE	2.23526e-05	0.117172	replication factor A protein 3, putative
PF3D7_1465400	57.8035	168.704	97.4959	240.527	380.742	189.055	488.729	580.603	520.673	632.438	555.611	93.5368	136.87	79.836	65.8047	94.0119	7.56896	1.54893	-2.56378	7.4085	TRUE	2.23723e-05	0.117253	conserved Plasmodium protein, unknown function
PF3D7_1207800	54.5922	28.292	30.7882	23.0292	14.9898	30.3383	334.439	240.057	274.323	295.532	286.088	19.8411	22.4377	108.577	36.9811	46.9592	4.92806	3.23229	-2.61007	8.64978	TRUE	2.25659e-05	0.118245	conserved Plasmodium protein, unknown function
PF3D7_1126300	277.243	310.688	364.327	454.188	515.65	384.419	92.2293	65.1318	73.0927	78.8085	77.3156	522.247	461.469	387.205	458.457	457.344	8.58633	-2.31349	2.56433	1.19662	TRUE	2.28469e-05	0.119695	DnaJ protein, putative
PF3D7_1115000	4.28174	8.38281	5.13136	2.5588	2.99797	4.67054	35.3402	11.1654	35.1928	35.4638	29.2906	3.54306	3.73962	0.79836	3.26304	2.83602	2.28167	2.59092	-3.35457	4.63887	TRUE	2.33177e-05	0.122138	conserved Plasmodium protein, unknown function
PF3D7_1304100	396.061	367.796	179.598	42.2202	38.9736	204.93	3.44782	8.37408	2.70714	1.97021	4.12481	118.338	128.643	75.0458	158.257	120.071	7.68129	-5.6364	4.86314	6.25602	TRUE	2.44389e-05	0.127986	DNA ligase I (LigI)
PF3D7_0308800	7.49305	24.6245	0	3.8382	4.49695	8.09054	12.9293	32.5659	31.5833	31.5234	27.1505	3.54306	3.73962	0	3.26304	2.63643	3.23685	1.52487	-3.34131	13.0484	TRUE	2.45928e-05	0.128768	conserved protein, unknown function
PF3D7_0814900	119.889	176.563	112.89	253.321	284.807	189.494	856.784	825.313	724.611	873.789	820.124	128.967	161.551	173.244	101.698	141.365	7.57194	2.10775	-2.537	2.76435	TRUE	2.48319e-05	0.129995	Fe-superoxide dismutase (FeSOD)
PF3D7_0721900	21.4087	31.4355	30.7882	55.0143	134.909	54.711	109.468	125.611	169.647	161.557	141.571	18.4239	23.1856	29.5393	19.0344	22.5458	5.78333	1.36192	-2.65293	7.32383	TRUE	2.55701e-05	0.133834	conserved Plasmodium protein, unknown function
PF3D7_1228100	52.4513	45.5815	30.7882	74.2053	46.4685	49.899	4.30978	9.30454	9.92617	8.86596	8.10161	38.9737	52.3546	83.0294	57.1032	57.8652	5.65971	-2.64457	2.83883	2.65734	TRUE	2.63379e-05	0.137826	leucine-rich repeat protein (LRR13)
PF3D7_0319900	180.904	211.142	261.699	391.497	803.455	369.739	14.6533	13.9568	34.2904	20.6872	20.8969	195.577	228.117	376.826	193.063	248.396	8.53095	-4.14579	3.57113	4.30119	TRUE	2.73489e-05	0.143089	conserved Plasmodium protein, unknown function
PF3D7_0521700	635.838	609.85	497.742	730.538	810.95	656.984	103.435	103.28	80.3118	87.6745	93.6753	431.545	450.998	752.055	523.718	539.579	9.36086	-2.81118	2.52594	1.2331	TRUE	2.76113e-05	0.144435	DEAD/DEAH box ATP-dependent RNA helicase, putative
PF3D7_0513800	37.4652	50.2969	30.7882	10.2352	8.9939	27.5559	0	3.72182	2.70714	3.94043	2.59234	26.2186	32.1607	8.78196	34.2619	25.3558	4.79755	-3.44146	3.31174	11.5179	TRUE	2.82582e-05	0.14779	Rab GTPase 1a (RAB1a)
PF3D7_1107800	2905.16	2568.28	2940.27	1031.2	872.408	2063.46	1223.12	637.361	606.399	606.825	768.425	5264.99	4705.19	2644.17	4630.8	4311.29	11.0103	-1.42446	2.48808	6.30447	TRUE	2.96047e-05	0.154803	transcription factor with AP2 domain(s) (ApiAP2)
PF3D7_0531800	9152.22	87658.5	10488.5	31464.3	22910.5	32334.8	6.03369	0.930454	30.6809	26.5979	16.0607	2006.79	12156.7	1334.06	8548.62	6011.56	14.9808	-10.9759	8.54862	5.55887	TRUE	2.97945e-05	0.155766	5.8S ribosomal RNA
PF3D7_0216700.1	209.805	183.898	10.2627	17.9116	19.4868	88.2729	68.9565	360.086	405.168	470.881	326.273	24.0928	31.4128	7.18524	21.7536	21.1111	6.4851	1.86471	-3.9488	14.0539	TRUE	3.01703e-05	0.1577	conserved Plasmodium protein, unknown function
PF3D7_1031800	23.5496	32.4834	15.3941	8.95581	13.4909	18.7747	58.613	43.7313	48.7285	59.1064	52.5448	6.37751	5.23546	8.78196	8.1576	7.13813	4.27385	1.44161	-2.87827	2.83874	TRUE	3.03797e-05	0.158765	conserved Plasmodium protein, unknown function
PF3D7_1102400	515.95	521.306	610.632	479.776	571.113	539.755	171.529	112.585	61.3618	47.2851	98.1903	626.413	587.12	496.58	527.525	559.409	9.07522	-2.45692	2.50945	3.39863	TRUE	3.08272e-05	0.161072	flavoprotein, putative
PF3D7_0627200	1.07044	4.71533	10.2627	5.11761	4.49695	5.13261	24.1348	22.3309	41.5095	27.583	28.8895	2.12584	2.99169	3.9918	2.7192	2.95713	2.15832	2.69425	-3.29663	3.19238	TRUE	3.08976e-05	0.161409	myosin light chain, putative
PF3D7_0904500	47.0991	18.3374	82.1018	93.3963	97.4339	67.6737	43.0978	21.4004	7.21904	4.92553	19.1607	165.815	81.5237	74.2475	159.889	120.369	6.06202	-1.79648	2.64669	13.4988	TRUE	3.09106e-05	0.161446	prefoldin subunit, putative
PF3D7_1331400	48.1696	73.3496	10.2627	7.67641	8.9939	29.6904	21.5489	78.1581	83.9213	112.302	73.9826	4.96028	5.98339	1.59672	9.78912	5.58238	4.94567	1.26285	-3.71062	10.77	TRUE	3.09605e-05	0.161676	CPW-WPC family protein
PF3D7_1206300	102.762	110.024	20.5254	8.95581	5.99593	49.6527	67.2326	285.649	229.204	223.619	201.426	31.8875	23.9336	3.9918	25.5605	21.3433	5.67162	1.98231	-3.23489	17.6494	TRUE	3.10056e-05	0.16188	conserved Plasmodium protein, unknown function
PF3D7_0906700	146.65	108.977	174.466	255.88	269.817	191.158	56.8891	44.6618	46.0214	52.2106	49.9457	359.266	246.815	257.87	301.287	291.31	7.5779	-1.9355	2.5441	2.17336	TRUE	3.111e-05	0.162394	leucine-rich repeat protein (LRR9)
PF3D7_0826900	64.2261	64.4429	148.809	163.763	175.381	123.325	800.757	444.757	967.351	786.115	749.745	128.967	106.953	160.47	132.697	132.272	6.93667	2.6136	-2.503	4.2536	TRUE	3.17553e-05	0.165731	conserved Plasmodium protein, unknown function
PF3D7_0914200	1436.52	2062.17	1139.16	1464.91	1713.34	1563.22	108.606	134.916	135.357	168.453	136.833	623.579	827.203	1005.93	622.697	769.853	10.6111	-3.51501	2.4923	1.48282	TRUE	3.17715e-05	0.165784	phospholipid or glycerol acyltransferase, putative
PF3D7_0605800	546.992	444.289	425.903	688.318	610.086	543.118	1692.88	1864.63	2863.25	2719.88	2285.16	245.888	272.992	811.932	306.182	409.249	9.08624	2.07183	-2.48157	4.59259	TRUE	3.19129e-05	0.16649	DNA repair-like protein, putative
PF3D7_1474000	314.708	243.102	107.759	61.4113	46.4685	154.69	20.6869	23.2613	42.4118	31.5234	29.4709	401.074	444.267	62.2721	575.383	370.749	7.27922	-2.39824	3.65357	8.54199	TRUE	3.20886e-05	0.167374	probable protein, unknown function
PFC10_API0017	1.07044	11.5264	10.2627	0	8.9939	6.37068	0	0	0	0	0	6.37751	7.47924	3.19344	7.06992	6.03003	2.61745	-30.5872	30.5668	7.96703	TRUE	3.26211e-05	0.170119	RNA polymerase D (rpoD)
PF3D7_1422300	147.72	140.412	71.8391	194.469	166.387	144.165	33.6163	40.94	26.169	16.7468	29.368	167.941	159.308	217.154	155.538	174.985	7.18229	-2.30505	2.57362	2.86943	TRUE	3.31933e-05	0.17307	DnaJ protein, putative
PF3D7_1207200	73.86	54.4883	5.13136	5.11761	4.49695	28.6188	0.861956	0.930454	1.80476	0	0.899292	56.689	41.8837	7.9836	61.9978	42.1385	4.87694	-5.0148	5.53619	10.0732	TRUE	3.49043e-05	0.181956	conserved Plasmodium protein, unknown function
PF3D7_1341100	221.58	1580.68	61.5763	1627.4	178.379	733.924	0	0	0	0	0	31.1789	280.471	15.1688	152.275	119.774	9.52017	-38.9326	36.3167	4.59551	TRUE	3.52765e-05	0.183861	U6 spliceosomal RNA
PF3D7_0520500	105.973	96.4023	133.415	139.455	221.85	139.419	261.173	204.7	368.171	332.966	291.752	37.5564	57.5901	67.8606	40.2442	50.8128	7.12157	1.067	-2.52296	2.75734	TRUE	3.53932e-05	0.184434	phosphomethylpyrimidine kinase, putative
PF3D7_1367300	9.63392	15.7178	0	17.9116	11.9919	11.051	75.8521	112.585	75.7999	78.8085	85.7614	4.96028	4.48754	31.136	11.4206	13.0011	3.60294	2.81924	-2.72986	10.7104	TRUE	3.54004e-05	0.184436	conserved Plasmodium protein, unknown function
PF3D7_0730900	3666.24	3590.99	19730.1	4626.32	4029.27	7128.58	3553.84	3119.81	3193.52	3474.47	3335.41	25889.1	20621	10899.2	21577.4	19746.7	12.7985	-1.09487	2.56568	9.29498	TRUE	3.56078e-05	0.185481	Plasmodium exported protein, unknown function
PF3D7_0219400.2	6.42261	31.4355	10.2627	11.5146	35.9756	19.1222	57.7511	34.4268	43.3142	42.3596	44.4629	7.79473	8.22716	3.9918	3.80688	5.95514	4.30696	1.16804	-2.90701	6.14258	TRUE	3.57913e-05	0.186401	ribosome associated membrane protein RAMP4, putative
PF3D7_0510800	13.9157	12.5742	15.3941	8.95581	13.4909	12.8661	87.9195	42.8009	104.676	70.9277	76.581	12.755	11.9668	3.19344	17.4029	11.3295	3.66053	2.5987	-2.74555	4.42432	TRUE	3.60242e-05	0.187578	conserved Plasmodium protein, unknown function
PF3D7_0908000	166.988	226.86	76.9704	48.6173	38.9736	111.682	36.2022	29.7745	22.5595	33.4936	30.5074	221.796	247.563	91.013	185.993	186.591	6.81937	-1.88827	2.61283	8.58943	TRUE	3.60496e-05	0.187674	P1 nuclease, putative
PF3D7_0621400	88.8461	92.7348	153.941	148.411	161.89	129.165	489.591	465.227	688.516	689.574	583.227	103.457	127.895	84.6262	100.067	104.011	7.00584	2.18205	-2.48727	1.73919	TRUE	3.68917e-05	0.192021	Pf77 protein (ALV7)
PF3D7_1239700	208.735	246.769	456.691	63.9701	46.4685	204.527	34.4782	39.0791	37.8999	34.4787	36.484	397.531	317.868	137.318	354.584	301.825	7.66253	-2.47333	3.04858	8.55826	TRUE	3.73576e-05	0.194409	cell division protein FtsH, putative
PF3D7_1365200	0	1.57178	0	1.2794	0	0.570236	12.9293	13.0264	14.4381	8.86596	12.3149	0	0	0	1.63152	0.40788	-0.341941	3.96523	-4.68875	8.0919	TRUE	3.79065e-05	0.197227	conserved Plasmodium protein, unknown function
PF3D7_0213700	78.1418	93.2588	148.809	181.675	193.369	139.051	68.0945	40.0095	16.2428	13.7915	34.5346	216.127	237.092	166.857	183.818	200.973	7.11505	-2.00251	2.53828	7.02569	TRUE	3.86261e-05	0.200933	conserved protein, unknown function
PF3D7_0532800	104.903	110.024	333.538	231.572	260.823	208.172	527.517	809.495	1210.99	1148.63	924.16	155.895	151.081	222.742	140.311	167.507	7.68942	2.16254	-2.46424	5.038	TRUE	3.92183e-05	0.203974	stevor, pseudogene
PF3D7_1149900	3.21131	3.66748	10.2627	2.5588	1.49898	4.23986	2.58587	0	0	1.97021	1.13902	41.8081	29.9169	3.9918	27.7358	25.8632	1.8428	-1.65015	4.50174	9.15915	TRUE	3.95886e-05	0.205861	stevor
PF3D7_0632600	17.127	21.481	25.6568	69.0877	53.9634	37.4632	111.192	387.999	257.178	291.591	261.99	48.1856	48.615	27.9426	40.788	41.3828	5.23579	2.7974	-2.66176	6.45179	TRUE	3.97533e-05	0.206677	rifin, pseudogene (RIF)
PF3D7_0801900	492.4	415.997	2688.83	2305.48	2050.61	1590.66	7330.94	6997.94	7076.46	7454.3	7214.91	1183.38	955.846	2166.75	1006.1	1328.02	10.6334	2.18338	-2.44178	10.4426	TRUE	3.97569e-05	0.206677	conserved Plasmodium protein, unknown function
PF3D7_0817100	13.9157	6.28711	15.3941	2.5588	1.49898	7.93093	1.72391	0	0	1.97021	0.923531	23.3842	12.7147	4.79016	17.9467	14.7089	2.86439	-2.98587	4.00479	10.9393	TRUE	3.99857e-05	0.207805	GTPase, putative
PF3D7_0308400	8.56348	121.027	123.153	189.351	74.9492	103.409	0	0	0	0	0	3.54306	20.1939	3.19344	9.78912	9.17989	6.69017	-34.66	31.1691	5.92595	TRUE	4.07807e-05	0.211897	U4 Spliceosomal RNA
PF3D7_1133600	48.1696	49.249	56.445	84.4405	67.4543	61.1517	373.227	291.232	269.811	295.532	307.451	43.2253	44.8754	93.4081	35.3496	54.2146	5.93475	2.32951	-2.506	2.70478	TRUE	4.09138e-05	0.212547	conserved Plasmodium protein, unknown function
PF3D7_1479900	1.07044	1.04785	0	2.5588	1.49898	1.23521	6.03369	4.65227	32.4857	23.6426	16.7035	0	0	0	0	0	0.439685	3.62186	-33.8819	2.28888	TRUE	4.09232e-05	0.212555	stevor
PF3D7_0700100	13.9157	12.5742	10.2627	43.4997	22.4848	20.5474	1.72391	3.72182	1.80476	1.97021	2.30517	24.0928	27.6732	16.7656	21.2098	22.4353	4.39096	-3.18929	3.28618	3.84838	TRUE	4.14417e-05	0.215207	erythrocyte membrane protein 1, PfEMP1 (VAR)
PF3D7_1351300	3.21131	4.71533	20.5254	23.0292	11.9919	12.6946	128.431	106.072	203.938	157.617	149.014	21.2584	12.7147	51.8934	13.596	24.8656	3.53754	3.68175	-2.58948	10.508	TRUE	4.19325e-05	0.217713	conserved Plasmodium membrane protein, unknown function
PF3D7_1332500	118.818	221.097	179.598	152.249	265.32	187.416	830.926	678.301	524.282	643.274	669.196	107	163.047	122.149	94.0844	121.57	7.5507	1.83561	-2.46114	2.11474	TRUE	4.21282e-05	0.218688	SAM-dependent RNA methyltransferase, putative
PF3D7_0822700	29.9722	32.4834	46.1822	118.984	80.9451	61.7135	203.422	159.108	237.326	215.738	203.898	24.0928	25.4294	64.6672	27.192	35.3453	5.95133	1.72038	-2.53133	6.72314	TRUE	4.2266e-05	0.219361	conserved Plasmodium protein, unknown function
PF3D7_1324200	263.327	177.611	892.857	382.541	325.279	408.323	1583.41	1528.74	1765.96	2103.2	1745.33	418.79	268.505	251.483	346.97	321.437	8.66221	2.10706	-2.44074	5.75243	TRUE	4.251e-05	0.220584	micro-fibrillar-associated protein, putative
PF3D7_1008500	1186.04	882.291	718.391	1404.78	1570.93	1152.49	323.234	200.978	174.159	183.23	220.4	1128.82	916.954	1557.6	1190.47	1198.46	10.1715	-2.38733	2.44278	2.6223	TRUE	4.26457e-05	0.221246	conserved Plasmodium membrane protein, unknown function
PF3D7_0707900	332.905	312.26	200.123	493.849	385.239	344.875	1473.94	1567.81	1801.15	2008.63	1712.89	317.458	305.153	372.834	269.201	316.161	8.43386	2.30834	-2.43783	1.68128	TRUE	4.34824e-05	0.225543	large ribosomal subunit processing protein, putative
PF3D7_1407600	79.2122	78.0649	20.5254	48.6173	53.9634	56.0766	276.688	191.673	501.723	487.628	364.428	53.1459	68.809	59.877	78.313	65.0362	5.84622	2.66319	-2.48558	4.70278	TRUE	4.35689e-05	0.225948	conserved Plasmodium protein, unknown function
PF3D7_0512800	28.9017	42.9619	97.4959	46.0585	29.9797	49.0795	35.3402	26.0527	10.8286	13.7915	21.5032	166.524	124.903	76.6426	149.012	129.27	5.55907	-1.13033	2.58604	6.08695	TRUE	4.45353e-05	0.230916	conserved Plasmodium protein, unknown function
PF3D7_0817400	26.7609	19.9092	10.2627	14.0734	13.4909	16.8994	3.44782	7.44363	7.21904	2.95532	5.26645	53.1459	47.1192	16.7656	45.6826	40.6783	4.1295	-1.73145	2.94965	4.08854	TRUE	4.4952e-05	0.233031	conserved Plasmodium protein, unknown function
PF3D7_1472100	138.086	227.908	220.649	290.424	428.709	261.155	824.892	694.119	905.989	920.089	836.272	155.895	192.964	158.874	108.224	153.989	8.0296	1.67823	-2.4416	2.8621	TRUE	4.58136e-05	0.237452	Yip1 protein, putative
PF3D7_1252800	1801.54	1498.95	872.331	1171.93	1122.74	1293.5	221.523	233.544	237.326	200.962	223.339	1187.63	995.486	1468.98	1161.1	1203.3	10.3381	-2.53501	2.42964	1.31552	TRUE	4.63359e-05	0.240113	Plasmodium exported protein (PHISTb), unknown function
PF3D7_1311400	196.96	351.554	307.882	588.525	548.628	398.71	1537.73	1288.68	1663.99	1650.05	1535.11	243.054	364.239	314.554	218.624	285.118	8.64054	1.94359	-2.42895	3.11784	TRUE	4.63875e-05	0.240334	clathrin-adaptor medium chain, putative
PF3D7_1236200	340.398	334.265	194.992	81.8817	109.426	212.192	90.5054	74.4363	80.3118	101.466	86.6799	834.036	950.611	158.075	1055.59	749.579	7.73198	-1.29443	3.11251	6.95383	TRUE	4.81516e-05	0.249425	conserved Plasmodium protein, unknown function
PF3D7_1022000	1058.66	931.54	1636.9	1766.85	1554.45	1389.68	451.665	312.632	254.471	268.934	321.926	1703.5	1531	1994.3	1657.08	1721.47	10.4399	-2.10916	2.41872	1.82616	TRUE	4.86046e-05	0.251723	RNA binding protein, putative
PF3D7_1351800.2	172.34	167.132	230.911	422.202	361.255	270.768	44.8217	55.8272	43.3142	25.6128	42.394	240.928	235.596	282.619	185.993	236.284	8.08126	-2.67481	2.47767	3.45797	TRUE	4.89374e-05	0.253398	conserved Plasmodium protein, unknown function
PF3D7_1403700	13.9157	17.2895	5.13136	3.8382	1.49898	8.33475	0	0.930454	3.60952	4.92553	2.36638	21.967	35.1524	10.3787	28.2797	23.9444	3.17873	-1.9573	3.36223	12.266	TRUE	4.91518e-05	0.254459	translocation associated membrane protein, putative (TRAM)
PF3D7_1312500	17.127	44.0098	0	5.11761	4.49695	14.1503	6.89565	48.3836	64.9713	60.0915	45.0855	1.41722	5.23546	0	1.63152	2.07105	3.92826	1.5657	-4.44517	14.0398	TRUE	4.97445e-05	0.257478	conserved Plasmodium protein, unknown function
PF3D7_0725800	9229.29	88451.8	10113.9	30828.5	22331.9	32191.1	6.03369	6.51318	26.169	33.4936	18.0524	2065.6	12132.8	1372.38	8538.29	6027.27	14.9744	-10.801	8.3839	4.09372	TRUE	5.00585e-05	0.259053	5.8S ribosomal RNA
PF3D7_0625400	1174.27	1071.95	969.827	1470.03	1245.66	1186.35	405.119	285.649	265.3	290.606	311.669	1736.1	1584.85	1524.07	1782.71	1656.93	10.2128	-1.92885	2.41037	0.740777	TRUE	5.15543e-05	0.266742	conserved Plasmodium protein, unknown function
PF3D7_0717900	74.9305	61.2993	225.78	85.7199	152.896	120.125	50.8554	42.8009	19.8523	17.7319	32.8101	217.544	167.535	182.026	176.204	185.827	6.88088	-1.84317	2.50009	6.12934	TRUE	5.17966e-05	0.267944	thioredoxin-like protein
PF3D7_0807300	736.459	770.171	774.836	1629.96	1274.14	1037.11	210.317	228.892	219.278	304.398	240.721	1258.49	1076.26	1604.7	1185.03	1281.12	10.019	-2.10786	2.41207	2.35359	TRUE	5.19768e-05	0.268824	Rab GTPase 18 (RAB18)
PF3D7_1203600	17.127	18.8613	5.13136	6.39701	23.9837	14.3001	45.6837	59.549	79.4094	53.1957	59.4595	6.37751	10.4709	10.3787	8.1576	8.84618	3.91472	1.97911	-2.7521	3.72584	TRUE	5.20426e-05	0.269112	cytochrome c1 heme lyase, putative
PF3D7_1422900	17.127	19.9092	20.5254	20.4704	26.9817	21.0027	102.573	91.1845	75.7999	63.0468	83.151	7.08612	10.4709	21.5557	14.1398	13.3132	4.38952	1.98847	-2.64566	2.29348	TRUE	5.27938e-05	0.272944	14-3-3 protein, putative
PF3D7_0610200	254.764	198.568	492.611	323.689	286.306	311.187	2511.74	2445.23	2519.44	2779.97	2564.1	508.075	385.181	615.536	435.072	485.966	8.27419	3.05004	-2.3996	1.92393	TRUE	5.44273e-05	0.281335	conserved Plasmodium protein, unknown function
PF3D7_1123500	2625.78	2983.76	3812.6	3682.12	4380.03	3496.86	800.757	598.282	524.282	511.27	608.648	3295.75	3142.77	3779.44	2586.5	3201.12	11.7717	-2.52217	2.39483	1.20789	TRUE	5.48936e-05	0.28369	conserved Plasmodium protein, unknown function
PF3D7_0821400	2214.73	1892.42	1169.95	2822.36	3009.96	2221.88	155.152	159.108	175.964	187.17	169.348	744.043	873.575	1040.26	923.441	895.33	11.1183	-3.71448	2.40249	1.96638	TRUE	5.57017e-05	0.287811	conserved Plasmodium protein, unknown function
PF3D7_0410900	417.47	324.31	939.039	983.86	821.443	697.224	313.752	123.75	214.766	197.021	212.322	988.514	920.694	1533.65	1050.16	1123.25	9.443	-1.71268	2.40311	4.96524	TRUE	5.60854e-05	0.289737	conserved Plasmodium protein, unknown function
PF3D7_1000300	12.8452	13.0981	0	14.0734	16.4888	11.3011	100.849	47.4531	30.6809	42.3596	55.3356	1.41722	4.48754	11.9754	2.17536	5.01388	3.59657	2.19423	-3.4878	8.45819	TRUE	5.66208e-05	0.292446	rifin (RIF)
PFC10_API0033	11.7748	6.81103	0	6.39701	0	4.99657	0	0	0	0	0	7.79473	8.22716	1.59672	5.4384	5.76425	2.49018	-30.46	30.4998	7.81001	TRUE	5.69825e-05	0.294258	apicoplast ribosomal protein S5 (rps5)
PF3D7_1031300	147.72	138.84	205.254	30.7056	13.4909	107.202	6.89565	40.94	21.6571	21.6723	22.7913	234.551	172.022	64.6672	245.816	179.264	6.72719	-2.21833	2.97763	13.983	TRUE	5.72136e-05	0.295394	conserved Plasmodium protein, unknown function
PF3D7_0912200	59.9444	74.9214	71.8391	81.8817	89.939	75.7051	252.553	249.362	267.104	273.86	260.72	41.8081	38.892	72.6508	36.4373	47.447	6.24323	1.78311	-2.45991	1.28007	TRUE	5.75148e-05	0.296892	conserved Plasmodium membrane protein, unknown function
PF3D7_1409600	1140.01	950.401	944.17	1377.92	1692.35	1220.97	186.183	178.647	149.795	147.766	165.598	821.99	682.854	1106.53	881.021	873.098	10.2543	-2.88265	2.39836	1.36366	TRUE	5.82241e-05	0.300495	conserved Plasmodium protein, unknown function
PF3D7_0405300	47.0991	29.3398	148.809	74.2053	58.4604	71.5828	603.369	425.217	497.211	545.749	517.887	51.7287	44.8754	233.919	56.5594	96.7707	6.10803	2.90848	-2.42206	11.1197	TRUE	5.86743e-05	0.302759	sequestrin (LISP2)
PF3D7_0937600	387.498	378.798	631.157	852.081	977.337	645.374	127.569	57.6881	92.9451	97.5255	93.9321	9.92057	12.7147	18.3623	16.3152	14.3282	9.33347	-2.7797	-2.71281	3.37086	TRUE	5.89475e-05	0.30411	erythrocyte membrane protein 1, PfEMP1 (VAR)
PF3D7_0218300	20.3383	15.1938	10.2627	16.6322	14.9898	15.4834	92.2293	79.0886	135.357	99.4957	101.543	14.8809	23.1856	13.5721	15.7714	16.8525	3.99222	2.67376	-2.59156	1.33626	TRUE	5.91445e-05	0.305067	apicoplast RNA methyltransferase precursor, putative
PF3D7_0800800	46.0287	45.5815	15.3941	12.794	2.99797	24.5593	9.48152	11.1654	18.95	9.85106	12.362	97.7885	83.0195	38.3213	91.909	77.7596	4.67999	-1.05146	2.65338	11.0008	TRUE	5.92585e-05	0.305596	Plasmodium exported protein (hyp7), unknown function
PF3D7_1304200.2	111.325	99.022	25.6568	23.0292	8.9939	53.6054	0	2.79136	1.80476	1.97021	1.64158	40.3909	37.3962	39.918	36.4373	38.5356	5.76316	-5.06074	4.56558	7.38177	TRUE	5.99453e-05	0.309078	CorA-like Mg2 transporter protein, putative
PFC10_API0012	18.1974	18.8613	0	3.8382	5.99593	9.37857	0	0	0	0	0	10.6292	6.73131	2.39508	7.06992	6.70637	3.34566	-32.7581	32.1618	5.37146	TRUE	6.139e-05	0.316465	SufB protein, putative (sufB)
PF3D7_0521600	9.63392	18.8613	5.13136	14.0734	8.9939	11.3388	43.9598	58.6186	58.6547	45.3149	51.637	10.6292	3.73962	8.78196	7.06992	7.55517	3.59814	2.09219	-2.77346	2.82988	TRUE	6.27515e-05	0.323421	conserved Plasmodium protein, unknown function
PF3D7_1362000	51.3809	63.395	25.6568	3.8382	2.99797	29.4538	86.1956	60.4795	92.0427	97.5255	84.0608	17.0067	14.2105	5.58852	18.4906	13.8241	4.92269	1.47061	-2.59697	16.6669	TRUE	6.28219e-05	0.323721	conserved Plasmodium protein, unknown function
PF3D7_0604400	0	1.57178	0	0	1.49898	0.614152	14.6533	0.930454	8.12142	5.91064	7.40394	0	0	0	0	0	-0.374142	3.26567	-32.7119	5.14177	TRUE	6.34846e-05	0.327073	conserved Plasmodium protein, unknown function
PF3D7_0909500	14.9861	32.4834	0	3.8382	4.49695	11.1609	80.1619	51.175	257.178	253.172	160.422	2.83445	5.98339	1.59672	3.26304	3.4194	3.56872	3.75692	-5.55116	6.65234	TRUE	6.37377e-05	0.328313	subpellicular microtubule protein 1, putative (SPM1)
PF3D7_1365600	46.0287	56.584	10.2627	20.4704	11.9919	29.0675	60.3369	49.3141	45.119	29.5532	46.0808	5.6689	8.97508	2.39508	10.333	6.84301	4.93121	0.595715	-2.73726	7.97271	TRUE	6.37947e-05	0.328543	DNA topoisomerase VI, b subunit, putative
PF3D7_1116800	19991.4	17422.6	25805.6	25123.6	23051.4	22278.9	4789.03	3730.19	4633.72	4542.32	4423.82	20783.6	19373.5	27034.1	24033.4	22806.1	14.4434	-2.33228	2.36606	0.688807	TRUE	6.43166e-05	0.331166	heat shock protein 101 (HSP101)
PF3D7_1401100	12951.2	14637.4	4879.92	7357.84	9284.7	9822.22	18638.9	19426	23577.4	24236.6	21469.7	4194.98	4155.46	4605.74	3714.43	4167.65	13.2621	1.12795	-2.365	2.67084	TRUE	6.48076e-05	0.33363	DnaJ protein, putative
PF3D7_0418400	44.9583	40.3423	51.3136	28.1468	37.4746	40.4471	31.0304	36.2877	9.02379	21.6723	24.5036	141.722	136.87	145.302	137.048	140.235	5.32168	-0.70648	2.51646	3.15041	TRUE	6.48275e-05	0.333667	conserved Plasmodium protein, unknown function
PF3D7_0812800	1.07044	4.71533	0	0	2.99797	1.75675	13.7913	7.44363	7.21904	3.94043	8.0986	0	0	0	0.54384	0.13596	1.10879	1.91268	-5.61873	7.00588	TRUE	6.56758e-05	0.337968	conserved Plasmodium protein, unknown function
PF3D7_1308600	13.9157	8.90674	10.2627	1.2794	1.49898	7.1727	0	0	0	1.97021	0.492553	12.755	9.72301	1.59672	17.4029	10.3694	2.82096	-3.92293	4.48718	12.9946	TRUE	6.70174e-05	0.344805	conserved Plasmodium protein, unknown function
PF3D7_1363900	175.551	235.243	61.5763	162.484	146.9	156.351	48.2695	26.0527	24.3642	21.6723	30.0897	170.067	195.208	176.438	120.733	165.611	7.30336	-2.39039	2.45829	4.06297	TRUE	6.80008e-05	0.349796	unspecified product
PF3D7_1114000	2.14087	3.14355	5.13136	0	0	2.08316	14.6533	6.51318	22.5595	33.4936	19.3049	1.41722	1.49585	0.79836	0.54384	1.06382	0.8734	3.39613	-4.20227	7.10685	TRUE	6.89977e-05	0.354855	dynein light chain type 2, putative
PF3D7_1143800	3113.9	3085.4	2940.27	3863.79	3778.94	3356.46	531.827	562.925	554.963	635.394	571.277	2873.42	2643.91	3543.12	2659.92	2930.09	11.7128	-2.55481	2.3587	0.459479	TRUE	6.95606e-05	0.35768	conserved Plasmodium protein, unknown function
PF3D7_1451600	12.8452	11.5264	10.2627	6.39701	19.4868	12.1036	54.3032	44.6618	66.7761	51.2255	54.2417	10.6292	5.23546	10.3787	6.52608	8.19235	3.60758	2.15392	-2.73157	2.28804	TRUE	7.03853e-05	0.361851	LCCL-like protein (FNPA)
PFC10_API0015	20.3383	24.6245	0	7.67641	5.99593	11.727	0	0	0	0	0	12.0464	14.2105	0	5.4384	7.92384	3.64122	-31.611	30.9562	9.51543	TRUE	7.06878e-05	0.363335	RNA polymerase B (rpoB)
PF3D7_1104800	71.7192	62.8711	564.45	111.308	107.927	183.655	190.492	40.94	44.2166	39.4043	78.7633	589.565	498.117	384.809	465.527	484.505	7.48527	-1.18446	2.61958	15.8537	TRUE	7.2285e-05	0.371472	metabolite/drug transporter, putative
PF3D7_1411600	43.8878	33.0073	41.0509	11.5146	8.9939	27.6909	4.30978	0.930454	6.31666	3.94043	3.87433	29.0531	34.4045	15.1688	39.7003	29.5817	4.76579	-2.80807	2.93181	7.77963	TRUE	7.23974e-05	0.371978	GTP binding protein, putative
PF3D7_0512600	868.123	716.206	482.348	789.391	580.107	687.235	306.856	270.762	170.55	166.483	228.663	1104.02	1032.13	1501.72	1063.75	1175.4	9.42636	-1.58913	2.36167	1.96367	TRUE	7.29324e-05	0.374654	Rab GTPase 1b (Rab1b)
PF3D7_1201200	3304.43	4022.7	1390.6	2641.96	3333.74	2938.69	4394.25	5395.7	6318.46	6424.86	5633.32	895.686	1100.94	1437.05	993.052	1106.68	11.5217	0.938071	-2.34779	2.65238	TRUE	7.35265e-05	0.377632	Plasmodium exported protein (PHISTa-like), unknown function
PF3D7_1145400	1471.85	1561.82	2457.92	2315.72	2731.15	2107.69	374.951	313.563	284.25	315.234	321.999	1386.05	1527.26	2149.98	1512.42	1643.93	11.041	-2.71007	2.35196	1.51041	TRUE	7.4517e-05	0.382645	dynamin-like protein (DYN1)
PF3D7_0301100	1.07044	1.04785	0	2.5588	2.99797	1.53501	11.2054	3.72182	5.41428	12.8064	8.28698	0	0.747924	0	0	0.186981	0.72311	2.32697	-5.572	4.90361	TRUE	7.59912e-05	0.390139	Plasmodium exported protein (hyp13), unknown function
PF3D7_1357200	33.1835	34.0552	118.021	63.9701	59.9593	61.8379	191.354	138.638	350.123	364.489	261.151	36.1392	53.1026	65.4655	41.8757	49.1457	5.89995	2.12866	-2.41089	5.8027	TRUE	7.86981e-05	0.403957	glutamate--tRNA ligase, putative
PF3D7_0102600	209.805	158.226	574.712	211.101	217.353	274.239	191.354	214.935	164.233	151.706	180.557	1106.14	1005.21	518.136	1066.47	923.99	8.08426	-0.587885	2.35543	4.93387	TRUE	7.92196e-05	0.406555	serine/threonine protein kinase, FIKK family (FIKK1)
PF3D7_1319100	1497.54	1655.61	1960.18	2599.74	2812.09	2105.03	224.109	227.031	254.471	216.723	230.583	1018.28	1038.12	1631.05	997.403	1171.21	11.0396	-3.19045	2.34456	1.6238	TRUE	7.9482e-05	0.407822	conserved protein, unknown function
PF3D7_1208500	26.7609	40.8662	25.6568	7.67641	10.4929	22.2906	4.30978	9.30454	7.21904	0.985106	5.45462	55.2717	40.3879	19.1606	39.7003	38.6301	4.49169	-2.03953	2.82065	8.90685	TRUE	7.98536e-05	0.409649	conserved Plasmodium protein, unknown function
PF3D7_0323100	249.411	224.764	815.886	553.981	488.669	466.542	293.927	113.515	175.062	184.215	191.68	1111.1	952.855	782.393	1062.66	977.254	8.85918	-1.27641	2.34986	5.4038	TRUE	8.06116e-05	0.413457	conserved Plasmodium protein, unknown function
PF3D7_1307600	377.864	348.935	302.75	227.733	182.876	288.032	45.6837	51.175	36.9976	51.2255	46.2704	262.186	242.327	213.162	255.061	243.184	8.17046	-2.63873	2.39427	1.39547	TRUE	8.08398e-05	0.414546	DNA-directed RNA polymerase alpha chain, putative
PF3D7_0311500	79.2122	156.654	25.6568	84.4405	155.894	100.372	195.664	212.143	189.5	201.947	199.813	31.8875	41.8837	52.6918	23.3851	37.462	6.67375	0.96874	-2.41811	5.80072	TRUE	8.11516e-05	0.416064	conserved Plasmodium protein, unknown function
PF3D7_1330800	2997.22	2401.15	4756.77	3462.06	3176.35	3358.71	9940.94	11087.3	14079.8	15358.8	12616.7	2458.18	2201.14	2886.87	2490.79	2509.24	11.7132	1.90987	-2.33001	1.35555	TRUE	8.16152e-05	0.418359	conserved Plasmodium protein, unknown function
PF3D7_1008700	1510.38	1380.54	933.908	232.851	164.888	844.515	56.8891	109.794	134.455	139.885	110.256	1057.25	1400.11	244.298	1746.27	1111.98	9.72223	-2.93776	3.33453	9.953	TRUE	8.25864e-05	0.423255	tubulin beta chain
PF3D7_0922000	7.49305	13.0981	15.3941	8.95581	11.9919	11.3866	49.1315	33.4963	104.676	82.7489	67.5132	11.3378	8.97508	15.1688	8.1576	10.9098	3.4658	2.61108	-2.6349	3.22934	TRUE	8.31359e-05	0.425989	dynein intermediate chain 2, ciliary
PF3D7_0624500	25.6904	27.2441	10.2627	33.2644	29.9797	25.2883	69.8184	65.1318	83.9213	95.5553	78.6067	6.37751	12.7147	27.1442	7.06992	13.3266	4.7092	1.58715	-2.57185	5.10074	TRUE	8.32443e-05	0.42646	anaphase promoting complex subunit, putative
PF3D7_0902500	2763.86	2780.47	846.675	1573.66	1953.18	1983.57	3971.89	5060.74	5407.06	5373.75	4953.36	754.672	904.987	1518.48	768.446	986.647	10.9551	1.31908	-2.3279	4.12	TRUE	8.38932e-05	0.429701	serine/threonine protein kinase, FIKK family (FIKK9.6)
PF3D7_0209600	104.903	130.457	87.2331	47.3379	70.4522	88.0767	149.98	173.064	311.321	330.011	241.094	51.0201	56.8422	35.1278	39.7003	45.6726	6.4656	1.44767	-2.40027	3.65367	TRUE	8.44079e-05	0.432253	transporter, putative
PF3D7_1028200	8.56348	11.0024	0	1.2794	2.99797	4.76866	8.61956	10.235	29.7785	26.5979	18.8077	0	2.24377	0	3.26304	1.3767	2.47834	1.75354	-3.69832	13.1696	TRUE	8.4618e-05	0.433244	zinc finger, C3HC4 type, putative
PF3D7_1356600	253.693	331.121	333.538	390.217	452.693	352.253	102.573	84.6713	49.6309	64.0319	75.2267	351.472	419.585	443.09	335.549	387.424	8.46055	-2.22703	2.36413	1.68128	TRUE	8.53682e-05	0.437	regulator of chromosome condensation, putative
PF3D7_1351800.1	190.537	180.23	220.649	406.85	344.766	268.606	62.0608	42.8009	49.6309	33.4936	46.9965	261.478	271.496	260.265	189.8	245.76	8.07032	-2.51493	2.3855	2.58301	TRUE	8.54898e-05	0.437537	conserved Plasmodium protein, unknown function
PF3D7_0216700.2	203.383	171.324	0	14.0734	11.9919	80.1543	55.1652	363.807	435.849	484.672	334.874	22.6756	29.169	4.79016	30.4551	21.7725	6.34773	2.03963	-3.94037	19.1935	TRUE	8.72591e-05	0.446505	conserved Plasmodium protein, unknown function
PF3D7_1467800	0	6.81103	5.13136	5.11761	11.9919	5.81037	43.9598	22.3309	26.169	27.583	30.0107	3.54306	6.73131	3.19344	1.63152	3.77483	2.53383	2.37446	-3.01072	9.10535	TRUE	8.83192e-05	0.451841	conserved Plasmodium protein, unknown function
PF3D7_0516100	24.62	32.4834	61.5763	20.4704	16.4888	31.1278	160.324	116.307	170.55	152.691	149.968	28.3445	36.6483	15.9672	28.8235	27.4459	4.88411	2.34446	-2.44884	3.86913	TRUE	8.85931e-05	0.453154	cation-transporting ATPase 1 (ATPase1)
PF3D7_0532400	304.004	276.633	2067.94	408.129	446.697	700.68	1036.07	385.208	338.392	422.611	545.57	3414.09	2682.05	1957.58	2865.49	2729.8	9.44191	-0.350151	2.32284	14.1885	TRUE	8.88371e-05	0.454313	Plasmodium exported protein (PHISTb), unknown function
PF3D7_0215500	246.2	308.592	261.699	268.674	266.819	270.397	1011.94	887.653	875.308	899.402	918.575	164.398	158.56	257.87	149.012	182.46	8.07966	1.7636	-2.33222	0.784005	TRUE	9.10658e-05	0.46562	conserved Plasmodium protein, unknown function
PF3D7_1113200	28.9017	67.5864	35.9195	90.8375	158.892	76.4275	242.21	201.908	241.838	208.843	223.7	38.265	45.6233	51.8934	34.8058	42.6469	6.27102	1.53445	-2.39245	5.78368	TRUE	9.2466e-05	0.472686	conserved Plasmodium protein, unknown function
PF3D7_0403800	2387.07	2013.97	579.844	884.066	908.384	1354.67	43.9598	90.254	84.8237	98.5106	79.387	547.048	599.087	750.458	566.138	615.683	10.405	-4.09455	2.95557	3.89271	TRUE	9.39084e-05	0.479966	alpha/beta hydrolase, putative
PF3D7_0215300	468.851	803.702	451.56	711.347	908.384	668.769	1613.58	1712.97	1605.33	1685.52	1654.35	276.359	390.416	391.196	270.832	332.201	9.3871	1.30494	-2.31632	1.68518	TRUE	9.46291e-05	0.483555	acyl-CoA synthetase (ACS8)
PF3D7_0310600.1	93.1279	95.3545	159.072	240.527	293.801	176.377	476.662	494.071	428.63	446.253	461.404	87.8679	120.416	91.8114	63.6293	90.9311	7.46125	1.38864	-2.34398	4.05938	TRUE	9.52322e-05	0.486542	SAC3/GNAP family-related protein, putative
PF3D7_0411300	25.6904	32.4834	30.7882	6.39701	0	19.0718	3.44782	1.86091	2.70714	6.89574	3.7279	41.8081	39.6399	7.18524	42.9634	32.8992	4.22747	-2.33722	3.15233	16.0368	TRUE	9.54296e-05	0.487455	conserved Plasmodium protein, unknown function
PF3D7_1300900	0	0.523926	0	0	0	0.104785	0	0	0	0	0	24.8014	9.72301	1.59672	17.4029	13.381	-2.37011	-27.0424	33.1571	3.32393	TRUE	9.5567e-05	0.488061	stevor
PF3D7_1226500	42.8174	36.1509	92.3645	39.6614	32.9776	48.7944	25.8587	8.37408	9.92617	9.85106	13.5025	100.623	85.2633	43.1114	83.7514	78.1873	5.55597	-1.79617	2.52971	5.30314	TRUE	9.67303e-05	0.493905	RAP protein, putative
PF3D7_1211100	6.42261	5.76318	5.13136	0	1.49898	3.76323	15.5152	12.0959	20.7547	27.583	18.9872	2.12584	2.24377	0	2.7192	1.7722	1.92971	2.31601	-3.3818	9.27478	TRUE	0.000100148	0.511257	HSP20-like chaperone
PF3D7_1356700	56.7331	50.8208	20.5254	51.1761	50.9654	46.0442	27.5826	19.5395	10.8286	14.7766	18.1818	119.047	120.416	81.4327	85.9268	101.705	5.55713	-1.37092	2.48188	2.89843	TRUE	0.000100608	0.513501	DnaJ protein, putative
PF3D7_0819700	11.7748	17.8135	15.3941	5.11761	2.99797	10.6196	17.2391	12.0959	23.4619	10.8362	15.9083	2.12584	2.24377	0.79836	1.08768	1.56391	3.39366	0.599654	-3.35629	4.64497	TRUE	0.000102241	0.521733	conserved Plasmodium protein, unknown function
PF3D7_1372600	6.42261	14.6699	30.7882	1.2794	4.49695	11.5314	7.7576	16.7482	11.7309	28.5681	16.2012	0	2.99169	0	0	0.747924	3.37839	0.637275	-4.49934	13.1971	TRUE	0.000102683	0.523888	rifin (RIF)
PF3D7_1221700	50.3105	46.6294	205.254	33.2644	52.4644	77.5846	20.6869	13.0264	9.92617	9.85106	13.3726	137.471	93.4904	87.0212	114.75	108.183	6.22873	-2.4853	3.01413	5.72077	TRUE	0.00010417	0.531372	FbpA domain protein, putative
PF3D7_0924100	148.79	132.553	318.144	415.805	403.227	283.704	74.1282	48.3836	44.2166	52.2106	54.7348	268.564	245.319	338.505	261.043	278.358	8.14484	-2.37002	2.34588	4.23167	TRUE	0.000104782	0.534388	conserved Plasmodium protein, unknown function
PF3D7_0307100	673.304	1091.34	1575.33	1432.93	3332.24	1621.03	3920.18	2947.68	3414.6	3768.03	3512.62	657.592	889.281	755.248	563.962	716.521	10.6624	1.11593	-2.29355	5.13596	TRUE	0.000105346	0.537161	40S ribosomal protein S12, putative
PF3D7_1367600	128.452	200.14	169.335	260.998	388.237	229.432	663.706	491.28	601.887	607.811	591.171	116.212	136.87	148.495	72.8746	118.613	7.8444	1.36304	-2.31822	3.34732	TRUE	0.000105957	0.54017	ribosome biogenesis protein MRT4, putative
PF3D7_1418500	22.4791	33.5312	5.13136	5.11761	2.99797	13.8515	0	0	0	0	0	2.83445	15.7064	5.58852	10.8768	8.75154	3.84821	-33.2607	32.5434	4.51604	TRUE	0.000106094	0.540762	5S ribosomal RNA
PF3D7_1249700	21.4087	17.2895	10.2627	2.5588	2.99797	10.9035	0	0	0.902379	0	0.225595	10.6292	9.72301	0.79836	10.333	7.87088	3.48399	-5.61056	5.11117	10.2268	TRUE	0.000106884	0.544681	conserved Plasmodium protein, unknown function
PF3D7_0814400	152.002	134.649	56.445	211.101	206.86	152.211	369.779	361.016	616.325	564.466	477.897	31.1789	55.3463	242.701	52.7525	95.4948	7.26228	1.63823	-2.32549	11.8193	TRUE	0.000107052	0.545428	phospholipase DDHD1, putative
PF3D7_1038400	112.396	81.7324	61.5763	11.5146	4.49695	54.3432	12.9293	14.8873	8.12142	19.7021	13.91	218.252	147.341	27.1442	197.414	147.538	5.7671	-1.97058	3.40895	12.396	TRUE	0.000107268	0.546421	gametocyte-specific protein (Pf11-1)
PF3D7_1139900	246.2	151.415	359.195	240.527	467.683	293.004	108.606	92.1149	85.7261	63.0468	87.3736	433.671	327.591	573.222	415.494	437.494	8.19044	-1.74091	2.32352	3.27395	TRUE	0.000108379	0.551975	conserved protein, unknown function
PF3D7_0214900	251.552	192.805	5.13136	5.11761	7.49492	92.4202	85.3337	581.534	485.48	475.806	407.038	38.265	47.8671	10.3787	32.0866	32.1494	6.55125	2.11769	-3.66158	21.0052	TRUE	0.000110438	0.562351	rhoptry neck protein 6 (RON6)
PF3D7_0815900	28.9017	29.3398	10.2627	8.95581	7.49492	16.991	74.1282	53.0359	179.574	140.87	111.902	4.96028	16.4543	17.5639	12.5083	12.8717	4.14288	2.66309	-3.1222	6.07233	TRUE	0.000110653	0.563332	lipoamide dehydrogenase (aLipDH)
PF3D7_0720300	10.7044	9.43066	5.13136	0	0	5.05328	18.963	13.0264	8.12142	11.8213	12.983	0.708612	0	0.79836	2.17536	0.920583	2.42478	1.27498	-3.73233	13.5074	TRUE	0.00011107	0.565345	conserved Plasmodium protein, unknown function
PF3D7_1463500	393.92	439.05	194.992	498.967	536.636	412.713	983.492	1241.23	1420.35	1413.63	1264.67	194.16	195.208	454.267	187.625	257.815	8.69339	1.61115	-2.29481	4.06334	TRUE	0.000111147	0.565627	conserved Plasmodium protein, unknown function
PF3D7_1011300	49.24	37.7227	51.3136	53.7349	71.9512	52.7925	9.48152	9.30454	9.02379	2.95532	7.69129	58.8148	44.1275	34.3295	50.5771	46.9622	5.71877	-2.77009	2.60559	2.56636	TRUE	0.000112553	0.572669	conserved Plasmodium membrane protein, unknown function
PF3D7_1407900	3531.37	7101.81	1934.52	2562.64	3735.47	3773.16	6024.21	6237.76	6952.83	7447.4	6665.55	1105.43	1418.06	1904.09	1062.66	1372.56	11.8822	0.820315	-2.27991	4.09429	TRUE	0.000113106	0.575368	plasmepsin I (PMI)
PF3D7_1040000	0	0	0	0	1.49898	0.299797	14.6533	9.30454	14.4381	16.7468	13.7857	2.83445	0	0	0.54384	0.844572	-2.06562	5.85049	-4.01303	8.97805	TRUE	0.000113938	0.579487	rifin (RIF)
PF3D7_1031600	104.903	72.3017	389.983	101.073	80.9451	149.841	905.054	868.113	914.11	950.628	909.476	262.186	169.031	162.067	146.837	185.03	7.18849	2.6404	-2.29739	7.65966	TRUE	0.000114518	0.582325	conserved Plasmodium protein, unknown function (GEXP15)
PF3D7_1144200	17.127	36.6748	102.627	56.2937	74.9492	57.5344	136.189	52.1054	166.94	134.96	122.549	24.0928	27.6732	11.177	28.8235	22.9416	5.79958	1.13774	-2.41388	8.05706	TRUE	0.000114747	0.583374	conserved Plasmodium protein, unknown function
PF3D7_1467700	3.21131	9.43066	5.13136	10.2352	14.9898	8.59968	57.7511	61.41	52.338	44.3298	53.9572	5.6689	14.2105	10.3787	4.35072	8.65221	3.14627	2.60771	-2.65291	4.41278	TRUE	0.00011479	0.583476	conserved Plasmodium protein, unknown function
PF3D7_1316900	1786.56	1313.48	1565.07	2543.45	2109.07	1863.52	587.854	590.838	543.232	491.568	553.373	2800.43	2400.09	2748.75	2774.13	2680.85	10.864	-1.75187	2.27635	0.982681	TRUE	0.000118531	0.602374	conserved Plasmodium protein, unknown function
PF3D7_0509800	1665.6	1483.23	1780.58	1688.81	1716.34	1666.91	345.644	333.102	313.126	322.13	328.501	1744.6	1418.81	1635.84	1572.24	1592.87	10.7028	-2.343	2.27765	0.151252	TRUE	0.00012006	0.610025	phosphatidylinositol 4-kinase
PF3D7_0532600	17.127	23.5767	87.2331	2.5588	2.99797	26.6987	3.44782	1.86091	2.70714	1.97021	2.49652	169.358	97.978	3.19344	102.786	93.3289	4.6631	-3.33943	5.22091	10.5121	TRUE	0.000120455	0.611912	Plasmodium exported protein, unknown function
PF3D7_0320600	21.4087	12.0503	10.2627	2.5588	1.49898	9.5559	0	0	0.902379	0	0.225595	13.4636	6.73131	2.39508	28.2797	12.7174	3.26938	-5.39728	5.80494	8.52384	TRUE	0.000122202	0.620662	conserved Plasmodium protein, unknown function
PF3D7_1217600	26.7609	30.9116	5.13136	16.6322	14.9898	18.8852	87.0576	40.94	111.895	105.406	86.3247	12.0464	17.9502	19.1606	12.5083	15.4164	4.33135	2.10031	-2.4889	4.74042	TRUE	0.000122686	0.622998	anaphase promoting complex subunit 10, putative
PF3D7_1415800	186.256	237.862	189.86	229.013	352.261	239.05	875.747	933.245	1183.92	1097.41	1022.58	206.915	189.973	273.837	170.766	210.373	7.9035	2.09449	-2.28148	1.4858	TRUE	0.000124071	0.629909	small subunit rRNA dimethylase, putative
PF3D7_0823500	13.9157	13.0981	35.9195	17.9116	25.4827	21.2655	114.64	69.784	92.0427	128.064	101.133	17.0067	29.9169	11.177	15.7714	18.468	4.32383	2.33619	-2.45379	3.65363	TRUE	0.00012423	0.630589	membrane skeletal protein IMC1-related
PF3D7_0418300	3626.63	2588.19	3930.62	1700.32	1606.91	2690.54	8718.69	10115.9	12505.2	14092.9	11358.2	2377.39	2127.09	2688.08	2267.81	2365.09	11.3931	2.07834	-2.26377	2.74131	TRUE	0.000124646	0.632577	conserved Plasmodium protein, unknown function
PF3D7_1314900	307.215	354.174	543.924	675.524	933.867	562.941	1718.74	1418.01	1763.25	1690.44	1647.61	289.822	332.826	457.46	283.885	340.998	9.13618	1.54998	-2.27274	3.28042	TRUE	0.000124891	0.633697	TFIIH basal transcription factor subunit
PF3D7_1443900	263.327	243.102	785.098	454.188	454.192	439.981	166.358	120.959	58.6547	34.4787	95.1125	480.439	388.172	516.539	482.386	466.884	8.77412	-2.20166	2.29447	7.45042	TRUE	0.000125397	0.636138	heat shock protein 90, putative (HSP90)
PF3D7_1300500	1.07044	8.90674	5.13136	12.794	19.4868	9.47787	62.0608	32.5659	19.8523	28.5681	35.7618	3.54306	2.24377	10.3787	4.35072	5.12906	3.27621	1.8853	-2.81519	9.70903	TRUE	0.000128194	0.6502	rifin (RIF)
PF3D7_1303800	400.343	307.02	189.86	52.4555	40.4726	198.03	14.6533	24.1918	32.4857	20.6872	23.0045	270.69	276.732	55.8852	301.831	226.285	7.63195	-3.10831	3.29866	9.10058	TRUE	0.000128721	0.652743	conserved Plasmodium protein, unknown function
PF3D7_1445100	1437.59	1629.93	4484.81	2488.44	2702.67	2548.69	930.913	527.567	473.749	502.404	608.658	3244.73	3048.54	2728.79	2652.85	2918.73	11.3143	-2.06475	2.26156	3.87656	TRUE	0.000129437	0.656245	histidine--tRNA ligase, putative
PF3D7_0933200	79.2122	51.3447	10.2627	6.39701	2.99797	30.0429	0.861956	3.72182	3.60952	2.95532	2.78715	53.8545	48.615	17.5639	76.6815	49.1787	4.94632	-3.47251	4.14752	9.79004	TRUE	0.000129917	0.658551	calcyclin binding protein, putative
PF3D7_1339300	4052.67	2593.43	8400.04	8270.05	7764.73	6216.18	1581.69	1260.76	1510.58	1706.2	1514.81	6641.82	6376.8	7491.01	8434.42	7236.01	12.6015	-2.0366	2.25607	3.54943	TRUE	0.000131302	0.665439	conserved Plasmodium protein, unknown function
PF3D7_0419000	10.7044	4.71533	0	8.95581	0	4.8751	0	0.930454	0.902379	0	0.458208	8.50334	8.97508	7.18524	14.6837	9.83684	2.44714	-3.57084	4.42804	9.51607	TRUE	0.000132735	0.67257	conserved Plasmodium protein, unknown function
PF3D7_1309700	619.782	609.326	1831.9	2172.42	2219.99	1490.68	256.863	220.518	209.352	218.694	226.357	1211.73	996.234	1195.94	946.826	1087.68	10.5408	-2.71828	2.26451	5.39129	TRUE	0.000133273	0.675163	conserved Plasmodium protein, unknown function
PF3D7_0724300	20.3383	23.0527	20.5254	49.8967	32.9776	29.3581	9.48152	9.30454	9.02379	3.94043	7.93757	54.5631	43.3796	42.3131	53.8402	48.524	4.89106	-1.89809	2.60834	2.64029	TRUE	0.00013494	0.683473	3-demethylubiquinone-9 3-methyltransferase, putative
PF3D7_1115900	236.566	233.147	92.3645	259.718	230.843	210.528	715.424	591.769	979.984	1076.72	840.974	73.6956	77.784	441.493	105.505	174.619	7.72715	1.98873	-2.26901	10.5106	TRUE	0.000137542	0.696513	DHHC-type zinc finger protein, putative
PF3D7_0210500	67.4374	68.1103	61.5763	42.2202	50.9654	58.062	24.9967	22.3309	12.6333	7.88085	16.9604	114.795	94.2384	53.4901	103.873	91.5993	5.85952	-1.77242	2.43083	3.40784	TRUE	0.000138575	0.701606	conserved Plasmodium protein, unknown function
PF3D7_0300400	0	1.04785	0	0	0	0.20957	5.17174	3.72182	16.2428	4.92553	7.51548	0	0	0	0	0	-1.46604	4.37692	-32.7312	3.33366	TRUE	0.000139174	0.704497	stevor
PF3D7_0831700	30510.6	32555.7	58913.2	65687	64967.4	50526.8	75379.8	53297.3	76867.4	86120.9	72916.4	15060.1	14800.7	16349.6	15362.4	15393.2	15.6247	0.529214	-2.24395	2.23573	TRUE	0.000139955	0.708314	heat shock protein 70 (HSP70-x)
PF3D7_0724400	65.2965	67.5864	87.2331	88.2787	119.919	85.6627	204.284	215.865	195.816	244.306	215.068	46.0598	34.4045	55.0868	36.4373	42.9971	6.41683	1.33175	-2.32348	1.26775	TRUE	0.000140772	0.712308	mitochondrial import inner membrane translocase subunit tim14, putative (PAM18)
PF3D7_0212700	43.8878	32.4834	118.021	38.382	46.4685	55.8486	37.0641	17.6786	9.02379	8.86596	18.1581	119.755	80.0278	88.618	101.154	97.3889	5.74096	-1.55397	2.41893	7.18997	TRUE	0.000141809	0.717414	conserved Plasmodium protein, unknown function
PF3D7_1037200	4.28174	7.33496	0	3.8382	5.99593	4.29017	20.6869	5.58272	34.2904	39.4043	24.9911	2.12584	2.99169	0.79836	2.17536	2.02281	2.27644	2.36617	-3.61758	5.41695	TRUE	0.000142737	0.721961	conserved Plasmodium protein, unknown function
PF3D7_1306200	79.2122	50.2969	61.5763	7.67641	8.9939	41.5511	0	2.79136	0.902379	0	0.923435	19.8411	29.169	7.18524	27.7358	20.9828	5.367	-5.48604	4.51217	9.98875	TRUE	0.000143222	0.724274	conserved Plasmodium protein, unknown function
PF3D7_0607000	3756.16	3295.49	6044.74	4309.02	4508.94	4382.87	16958.1	15199.9	22647.9	23850.4	19664.1	4341.67	3709.7	4787.76	3809.06	4162.05	12.0973	2.16598	-2.2402	1.30626	TRUE	0.000143968	0.727902	translation initiation factor IF-2, putative
PF3D7_0809900	1383	1355.4	646.551	1155.3	1121.24	1132.3	182.735	164.69	166.038	147.766	165.307	730.579	670.887	1040.26	716.238	789.492	10.1466	-2.77746	2.25563	1.56978	TRUE	0.000145019	0.733071	JmjC domain containing protein (JmjC1)
PF3D7_1106500	292.229	221.097	841.543	440.114	412.22	441.441	294.789	191.673	121.821	140.87	187.288	1031.74	772.605	846.262	932.142	895.687	8.7779	-1.22852	2.25749	5.06508	TRUE	0.00014533	0.7345	conserved Plasmodium protein, unknown function
PF3D7_1130900	13.9157	11.5264	35.9195	5.11761	2.99797	13.8954	0.861956	1.86091	0	1.97021	1.17327	21.967	25.4294	3.9918	22.8413	18.5574	3.6514	-3.43881	4.004	8.82086	TRUE	0.000145885	0.737158	mitochondrial rpoD precursor, putative
PF3D7_1232100	331.835	240.482	610.632	46.0585	55.4624	256.894	62.0608	52.1054	37.8999	44.3298	49.099	468.393	370.97	200.388	480.755	380.126	7.99369	-2.37583	2.95264	9.8186	TRUE	0.000147465	0.744992	60 kDa chaperonin (CPN60)
PF3D7_1351600	133.804	161.893	25.6568	24.3086	28.4807	74.8287	51.7174	163.76	186.793	189.14	147.853	15.5895	31.4128	13.5721	20.1221	20.1741	6.25309	0.954656	-2.87306	10.0523	TRUE	0.00014756	0.745328	glycerol kinase (GK)
PF3D7_1241400	71.7192	73.8735	30.7882	14.0734	4.49695	38.9902	5.17174	7.44363	9.92617	6.89574	7.35932	87.8679	85.2633	13.5721	78.313	66.2541	5.30831	-2.42929	3.17183	10.8242	TRUE	0.000147757	0.746172	RNA binding protein, putative
PF3D7_1411100.1	53.5218	88.5434	15.3941	35.8232	62.9573	51.248	70.6804	107.002	101.067	95.5553	93.5761	16.2981	20.9419	23.1524	10.333	17.6813	5.72253	0.825358	-2.40953	4.82621	TRUE	0.000147932	0.746911	conserved Plasmodium membrane protein, unknown function
PF3D7_1340900	5765.36	6264.06	7589.28	7795.39	7530.89	6989	981.768	883.001	1060.3	1136.81	1015.47	4348.04	3961	6006.06	4837.46	4788.14	12.7708	-2.78289	2.23732	0.670806	TRUE	0.000148373	0.748989	sodium-dependent phosphate transporter (PiT)
PF3D7_1428500	1432.24	1298.81	533.662	956.992	1029.8	1050.3	102.573	140.499	83.0189	95.5553	105.411	371.313	398.643	791.175	456.282	504.353	10.0385	-3.31863	2.2583	3.44516	TRUE	0.000149343	0.753734	protein kinase, putative
PF3D7_0726200	110.255	112.12	631.157	113.867	91.438	211.767	279.274	131.194	300.492	301.443	253.101	1490.92	1166.76	581.206	1577.68	1204.14	7.69208	0.291498	2.25031	13.5027	TRUE	0.000149404	0.753892	serine/threonine protein kinase, FIKK family (FIKK7.1)
PF3D7_1106200	16.0565	19.9092	25.6568	5.11761	4.49695	14.2474	2.58587	1.86091	0.902379	1.97021	1.82984	26.2186	15.7064	8.78196	17.4029	17.0275	3.76777	-2.89376	3.21802	5.56731	TRUE	0.000150446	0.759003	conserved Plasmodium protein, unknown function
PF3D7_1200300	7.49305	6.81103	5.13136	6.39701	5.99593	6.36568	24.1348	16.7482	14.4381	18.717	18.5095	229.59	227.369	591.585	227.869	319.103	2.69599	1.51451	4.10724	1.11122	TRUE	0.000152211	0.767755	rifin (RIF)
PF3D7_0301400	22.4791	11.5264	46.1822	15.3528	10.4929	21.2067	13.7913	5.58272	5.41428	8.86596	8.41356	94.2454	68.809	13.5721	83.2075	64.9585	4.30003	-1.22498	2.94774	7.41384	TRUE	0.000152389	0.7685	Plasmodium exported protein, unknown function
PF3D7_1463200	65.2965	65.4907	71.8391	21.7498	13.4909	47.5734	156.876	121.889	218.376	214.753	177.974	29.7617	36.6483	39.1196	35.8935	35.3558	5.55275	1.92269	-2.33182	6.20316	TRUE	0.000153336	0.773122	replication factor C3 (RFC3)
PF3D7_0115200	0	2.0957	0	1.2794	1.49898	0.974818	10.3435	7.44363	11.7309	12.8064	10.5811	0.708612	0.747924	0	0.54384	0.500094	0.262418	3.14056	-4.37569	3.91827	TRUE	0.000154001	0.776319	rifin (RIF)
PF3D7_1101400	0	2.61963	0	5.11761	1.49898	1.84724	18.1011	9.30454	22.5595	41.3745	22.8349	2.12584	1.49585	2.39508	0	1.50419	1.07461	3.43731	-3.97194	9.13329	TRUE	0.000154398	0.778167	rifin, pseudogene (RIF)
PF3D7_0800500	2.14087	1.57178	5.13136	1.2794	0	2.02468	15.5152	23.2613	9.92617	15.7617	16.1161	0.708612	1.49585	2.39508	1.08768	1.4218	0.68609	3.32388	-3.52792	3.89308	TRUE	0.000155655	0.784348	rifin (RIF)
PF3D7_1401800	280.454	313.831	184.729	156.087	124.416	211.903	58.613	62.3404	38.8023	49.2553	52.2528	267.147	262.521	217.952	272.464	255.021	7.73153	-2.024	2.28705	2.39008	TRUE	0.000157157	0.791756	choline kinase (CK)
PF3D7_1436400	36.3948	23.5767	20.5254	25.588	22.4848	25.7139	7.7576	11.1654	10.8286	7.88085	9.40811	66.6095	50.8588	54.2885	48.9456	55.1756	4.70207	-1.4681	2.55173	0.910934	TRUE	0.000157592	0.793791	conserved Plasmodium protein, unknown function
PF3D7_1301800	847.785	1084.53	600.369	296.821	361.255	638.151	912.811	2828.58	1800.25	1764.33	1826.49	299.034	415.098	483.806	355.128	388.266	9.3191	1.51573	-2.23405	6.17624	TRUE	0.000157958	0.795477	surface-associated interspersed protein 13.1 (SURFIN 13.1), pseudogene (SURF13.1)
PF3D7_1301900	9.63392	8.38281	5.13136	5.11761	4.49695	6.55253	13.7913	26.0527	32.4857	29.5532	25.4707	2.83445	2.24377	4.79016	3.26304	3.28285	2.77309	1.89668	-2.95966	2.04647	TRUE	0.000158234	0.796709	Plasmodium exported protein, unknown function
PF3D7_1010400	18.1974	18.3374	0	3.8382	1.49898	8.3744	29.3065	32.5659	36.0952	34.4787	33.1116	2.12584	5.98339	1.59672	9.24528	4.73781	3.26932	1.77975	-2.77593	12.3817	TRUE	0.000158563	0.798207	conserved Plasmodium protein, unknown function
PF3D7_1351900	177.692	176.039	246.305	638.421	496.164	346.924	1553.24	1431.97	1895	1929.82	1702.51	399.657	258.782	456.662	331.743	361.711	8.43984	2.2936	-2.23483	5.43866	TRUE	0.000158648	0.798476	conserved Plasmodium protein, unknown function
PF3D7_1334200	282.595	259.867	405.378	566.775	566.616	416.246	2930.65	2506.64	2828.06	2608.56	2718.48	600.903	491.386	699.363	526.437	579.522	8.70054	2.70805	-2.22992	2.02801	TRUE	0.000159618	0.803198	chaperone binding protein, putative
PF3D7_1429600	63.1557	39.8184	30.7882	88.2787	88.44	62.0962	12.0674	11.1654	15.3405	5.91064	11.121	79.3645	56.0943	34.3295	76.1376	61.4815	5.97335	-2.49491	2.46503	4.39054	TRUE	0.000161759	0.813808	conserved Plasmodium protein, unknown function (GEXP03)
PF3D7_0532700	6.42261	12.5742	5.13136	12.794	10.4929	9.48302	44.8217	51.175	148.893	129.049	93.4846	5.6689	7.47924	12.7738	5.98224	7.97603	3.29689	3.24954	-3.55633	2.85211	TRUE	0.000162488	0.817314	erythrocyte membrane protein 1 (PfEMP1), pseudogene (VAR)
PF3D7_1131000	7.49305	6.28711	0	3.8382	1.49898	3.82347	0	1.86091	0.902379	0.985106	0.937098	17.0067	14.2105	2.39508	19.0344	13.1617	2.15061	-2.26332	3.83753	8.10026	TRUE	0.000163968	0.824595	RNA-binding protein s1, putative
PF3D7_0318300	2154.79	1417.74	1005.75	2334.91	1663.87	1715.41	490.453	395.443	385.316	419.655	422.717	1705.63	1555.68	2364.74	2280.32	1976.59	10.7452	-2.0216	2.22524	1.96048	TRUE	0.000165087	0.830058	conserved Plasmodium protein, unknown function
PF3D7_1204100	48.1696	47.1533	25.6568	39.6614	40.4726	40.2227	336.163	125.611	537.818	463.985	365.894	40.3909	37.3962	79.836	46.7703	51.0983	5.34927	3.166	-2.84085	3.42108	TRUE	0.000168723	0.848171	conserved Plasmodium protein, unknown function
PF3D7_1418700	12.8452	30.9116	0	10.2352	2.99797	11.398	0	0	0	0	0	2.83445	16.4543	6.38688	8.1576	8.45831	3.59413	-33.0066	32.4922	5.2275	TRUE	0.000168733	0.848171	5S ribosomal RNA
PF3D7_1414600	1016.91	817.324	1128.9	1078.54	945.859	997.506	287.031	227.031	240.033	217.708	242.951	989.931	815.985	1645.42	1091.49	1135.71	9.9616	-2.03699	2.22473	1.24281	TRUE	0.000171611	0.862343	RNA guanylyltransferase (Pgt1)
PF3D7_0629400	90.987	78.0649	76.9704	12.794	11.9919	54.1616	18.1011	8.37408	12.6333	5.91064	11.2548	107.709	73.2965	23.9508	105.505	77.6153	5.75021	-2.25333	2.78269	11.2439	TRUE	0.000172048	0.864371	RNA binding protein, putative
PF3D7_1313200	8.56348	15.7178	25.6568	20.4704	29.9797	20.0776	10.3435	5.58272	3.60952	0.985106	5.1302	36.1392	34.4045	35.9262	29.3674	33.9593	4.28678	-1.91455	2.71275	5.70507	TRUE	0.000172886	0.868407	methionyl-tRNA formyltransferase, putative
PF3D7_1310600	125.241	118.407	76.9704	21.7498	20.9858	72.6708	78.438	104.211	124.528	144.811	112.997	25.51	26.1773	18.3623	19.0344	22.271	6.19036	0.629459	-2.34344	8.6501	TRUE	0.000175197	0.879839	secretory complex protein 61 alpha,Rab GTPase 5b (Sec61-alpha)
PF3D7_1309400	444.231	364.128	328.407	237.969	212.856	317.518	72.4043	96.7672	55.0451	50.2404	68.6143	302.577	297.674	332.916	374.706	326.968	8.3111	-2.21046	2.25245	2.0955	TRUE	0.000176428	0.885846	HORMA domain protein, putative
PF3D7_0419700	74.9305	85.3999	66.7077	28.1468	16.4888	54.3347	85.3337	105.141	204.84	140.87	134.046	26.9273	29.169	15.9672	34.2619	26.5814	5.76306	1.30342	-2.33106	7.0236	TRUE	0.000176514	0.886101	apical merozoite protein (Pf34)
PF3D7_1147800.1	40.6765	38.2466	102.627	52.4555	65.9553	59.9922	392.19	326.589	521.575	578.257	454.653	124.716	75.5403	100.593	82.1199	95.7423	5.86568	2.96289	-2.24772	3.04027	TRUE	0.000178277	0.894772	merozoite adhesive erythrocytic binding protein (MAEBL)
PF3D7_1373500	158.424	139.364	112.89	237.969	220.351	173.8	7.7576	13.0264	10.8286	13.7915	11.351	67.3181	68.061	43.1114	59.8224	59.5783	7.44655	-3.94456	2.39509	1.99871	TRUE	0.000179634	0.901405	erythrocyte membrane protein 1, PfEMP1 (VAR)
PF3D7_0406900	49.24	26.7202	92.3645	63.9701	52.4644	56.9518	176.701	227.031	540.525	529.002	368.315	47.477	51.6067	39.918	55.4717	48.6184	5.80592	2.71878	-2.92074	3.43214	TRUE	0.000179775	0.90193	conserved Plasmodium protein, unknown function
PF3D7_1430200	219.439	218.477	15.3941	31.985	25.4827	102.156	144.809	186.091	182.281	194.066	176.811	23.3842	41.8837	8.78196	29.9112	25.9903	6.70063	0.765362	-2.76434	14.2541	TRUE	0.000181609	0.910952	plasmepsin IX
PF3D7_0626700	618.712	920.014	487.479	661.451	891.895	715.91	2031.63	2041.42	1973.5	2117.98	2041.13	415.955	423.325	564.44	361.11	441.208	9.48539	1.50976	-2.20998	1.25544	TRUE	0.000182274	0.914104	conserved protein, unknown function
PF3D7_1217300	186.256	185.47	518.267	387.659	359.756	327.482	1069.69	1067.23	1904.02	1614.59	1413.88	329.505	347.784	227.533	313.796	304.654	8.34778	2.11765	-2.21432	3.80604	TRUE	0.000182355	0.91433	GTP binding protein, putative
PF3D7_0910000	36.3948	35.6269	20.5254	16.6322	16.4888	25.1336	78.438	37.2182	124.528	109.347	87.3828	13.4636	14.2105	27.1442	11.4206	16.5598	4.68198	1.76719	-2.40551	5.04854	TRUE	0.000183235	0.918559	SET domain protein, putative (SET4)
PF3D7_1041200	4.28174	5.76318	0	2.5588	2.99797	3.12034	16.3772	14.8873	33.388	46.3	27.7381	2.12584	4.48754	2.39508	3.80688	3.20383	1.88088	2.91145	-3.10629	4.07281	TRUE	0.000186311	0.933789	rifin (RIF)
PF3D7_0911400	234.425	173.943	200.123	103.632	91.438	160.712	118.95	146.081	86.6284	66.0021	104.415	524.373	434.544	482.209	522.63	490.939	7.32476	-0.618299	2.23298	3.23049	TRUE	0.00018931	0.94863	conserved Plasmodium protein, unknown function
PF3D7_0213400	7.49305	8.90674	10.2627	8.95581	4.49695	8.02305	56.8891	43.7313	35.1928	56.1511	47.9911	10.6292	7.47924	5.58852	8.1576	7.96363	2.97624	2.60838	-2.58801	1.41395	TRUE	0.000190952	0.95667	protein kinase 7 (PK7)
PF3D7_0804300	221.58	154.558	266.831	136.896	101.931	176.359	654.225	699.701	780.558	909.253	760.934	206.206	142.105	168.454	137.592	163.589	7.45288	2.11872	-2.21783	2.34479	TRUE	0.00019106	0.957018	conserved Plasmodium protein, unknown function
PF3D7_0425100	304.004	276.109	102.627	527.113	355.259	313.022	550.79	1962.33	2498.69	1784.03	1698.96	249.431	275.236	396.785	244.728	291.545	8.2956	2.43482	-2.54302	6.14378	TRUE	0.0001911	0.957028	Plasmodium exported protein (hyp6), unknown function
PF3D7_0313500	223.721	200.14	313.013	342.88	326.778	281.306	164.634	96.7672	42.4118	41.3745	86.2968	406.035	350.776	504.563	361.654	405.757	8.13365	-1.70142	2.23214	5.25834	TRUE	0.000192313	0.962911	GTP-binding protein EngA, putative
PF3D7_1450000	779.277	781.173	405.378	669.127	744.995	675.99	130.155	109.794	136.259	118.213	123.605	544.923	518.311	747.265	488.368	574.717	9.40312	-2.45345	2.21693	1.32997	TRUE	0.000192934	0.965829	serine/threonine protein kinase, putative
PF3D7_0928700	27.8313	27.7681	30.7882	5.11761	10.4929	20.3996	2.58587	4.65227	2.70714	0	2.48632	24.8014	26.9252	7.9836	18.4906	19.5502	4.32076	-2.99594	2.9655	9.94779	TRUE	0.000193128	0.966608	conserved Plasmodium protein, unknown function
PF3D7_1302200	48.1696	60.7754	10.2627	15.3528	14.9898	29.9101	0	0.930454	2.70714	0	0.909398	13.4636	14.9585	15.1688	21.2098	16.2002	4.94395	-5.07236	4.14817	7.59133	TRUE	0.000193437	0.96796	early transcribed membrane protein 13 (ETRAMP13)
PF3D7_1013500	460.287	384.561	369.458	588.525	565.117	473.59	152.566	116.307	54.1428	52.2106	93.8066	420.916	359.751	589.988	383.951	438.651	8.88874	-2.33645	2.22453	3.79197	TRUE	0.000193581	0.968487	phosphoinositide-specific phospholipase C (PI-PLC)
PF3D7_1417900	13.9157	16.7656	5.13136	1.2794	7.49492	8.91739	0	5.58272	0	0	1.39568	9.92057	18.6981	6.38688	23.3851	14.5977	3.25312	-2.78288	3.40403	16.6352	TRUE	0.000193799	0.969383	conserved Plasmodium protein, unknown function
PF3D7_1440500	41.747	37.1987	71.8391	24.3086	26.9817	40.415	43.0978	30.705	18.95	14.7766	26.8823	167.941	134.626	98.1983	140.311	135.269	5.28627	-0.535544	2.32921	4.25997	TRUE	0.000194046	0.970423	allantoicase, putative
PF3D7_0104600	92.0574	90.1152	46.1822	52.4555	34.4766	63.0574	15.5152	25.1223	7.21904	7.88085	13.9343	82.199	60.5818	83.0294	68.5239	73.5835	5.997	-2.19528	2.39936	4.84971	TRUE	0.000194649	0.973243	conserved Plasmodium protein, unknown function
PF3D7_1129900	473.132	555.361	2155.17	743.332	929.37	971.273	279.274	161.899	339.295	331.981	278.112	1614.22	1293.91	891.768	1320.99	1280.22	9.91881	-1.79931	2.2027	6.74259	TRUE	0.00019526	0.976105	transporter, putative
PF3D7_0514100	76.0009	80.6846	66.7077	16.6322	10.4929	50.1037	4.30978	12.0959	4.5119	3.94043	6.2145	65.9009	47.8671	11.9754	69.6115	48.8387	5.64273	-3.00796	2.97726	10.2994	TRUE	0.000196103	0.980124	ATP-dependent DNA helicase UvrD (UvrD)
PF3D7_1308400	1212.8	1033.71	1436.78	1079.81	1062.78	1165.18	483.557	420.565	217.473	237.411	339.752	1936.64	1339.53	1423.48	1534.17	1558.45	10.1856	-1.77711	2.19745	2.05443	TRUE	0.000198977	0.994287	conserved Plasmodium protein, unknown function
PF3D7_0611000	1.07044	3.14355	5.13136	1.2794	0	2.12495	18.1011	11.1654	16.2428	14.7766	15.0715	0.708612	1.49585	0.79836	2.17536	1.29454	0.893459	3.02097	-3.50433	4.18518	TRUE	0.000199499	0.996695	SNARE associated Golgi protein, putative
PF3D7_0721800	463.498	275.585	292.488	601.319	554.624	437.503	231.004	138.638	101.067	152.691	155.85	703.652	611.054	721.717	846.759	720.795	8.77509	-1.4909	2.20931	2.91336	TRUE	0.000199984	0.998918	conserved Plasmodium protein, unknown function
PF3D7_0321700	169.129	133.077	30.7882	55.0143	41.9715	85.996	214.627	214.004	321.247	295.532	261.353	46.0598	51.6067	54.2885	67.4362	54.8478	6.45556	1.57424	-2.25161	6.7787	TRUE	0.000200414	1	microtubule and actin binding protein, putative
PF3D7_1225000	10.7044	7.85889	46.1822	0	5.99593	14.1483	0	0	3.60952	0.985106	1.14866	36.1392	31.4128	5.58852	34.8058	26.9866	3.64769	-3.44818	4.55626	14.5971	TRUE	0.000206109	1	conserved Plasmodium protein, unknown function
PF3D7_1002900	86.7052	124.694	15.3941	126.661	127.414	96.1736	374.089	345.198	363.659	361.534	361.12	65.1923	74.0444	102.988	65.8047	77.0075	6.6151	1.88124	-2.23019	5.91739	TRUE	0.000206883	1	conserved Plasmodium protein, unknown function
PF3D7_1313900	55.6626	60.2515	133.415	76.7641	118.42	88.9027	24.1348	27.9136	14.4381	13.7915	20.0695	109.126	87.5071	119.754	87.5583	100.986	6.45314	-2.12509	2.32961	3.04044	TRUE	0.000207857	1	conserved Plasmodium protein, unknown function
PF3D7_0502600	57.8035	55.5361	20.5254	34.5438	31.4787	39.9775	19.825	16.7482	9.02379	4.92553	12.6306	92.1196	65.0693	48.7	65.2608	67.7874	5.35867	-1.69539	2.41998	4.78267	TRUE	0.000211627	1	conserved Plasmodium protein, unknown function
PF3D7_1474500	1624.92	1334.44	1441.91	1975.4	2131.55	1701.64	410.291	340.546	332.076	333.951	354.216	1369.75	1240.81	2343.98	1480.88	1608.85	10.7329	-2.26439	2.18326	1.45854	TRUE	0.00021571	1	splicing factor 3A subunit 1, putative (SF3A1)
PF3D7_0416100	173.41	142.508	159.072	37.1026	50.9654	112.612	27.5826	22.3309	26.169	30.5383	26.6552	147.391	145.097	70.2557	157.17	129.978	6.80728	-2.07117	2.28662	6.57629	TRUE	0.000219986	1	glutamyl-tRNA(Gln) amidotransferase subunit A, putative
PF3D7_1361500.2	2.14087	2.61963	0	0	0	0.9521	0	6.51318	6.31666	6.89574	4.93139	0	0	0	0	0	0.321264	1.97582	-30.6747	7.62267	TRUE	0.000220949	1	conserved Plasmodium protein, unknown function
PF3D7_1209800	4.28174	9.95459	5.13136	1.2794	1.49898	4.42921	0.861956	0	0	0	0.215489	7.79473	9.72301	2.39508	9.24528	7.28953	2.21261	-4.34892	5.00814	6.42005	TRUE	0.00022102	1	ATP synthase mitochondrial F1 complex assembly factor 1, putative (ATP11)
PF3D7_1467300	34.2539	28.292	56.445	39.6614	38.9736	39.5252	181.873	159.108	215.669	189.14	186.447	38.265	38.1441	45.5065	33.1743	38.7725	5.27075	2.27189	-2.26674	0.969423	TRUE	0.000221921	1	1-deoxy-D-xylulose 5-phosphate reductoisomerase (DOXR)
PF3D7_0624400	175.551	136.745	313.013	273.792	260.823	231.985	99.1249	46.5227	87.5308	86.6894	79.9669	375.564	384.433	332.916	388.302	370.304	7.85122	-1.52969	2.21108	2.42397	TRUE	0.000224768	1	conserved Plasmodium protein, unknown function
PF3D7_1412300	369.3	638.665	246.305	231.572	319.283	361.025	833.512	921.149	918.622	1000.87	918.538	173.61	208.671	276.233	150.1	202.153	8.50058	1.3426	-2.18432	3.0191	TRUE	0.000226704	1	nuclear transport factor 2, putative
PF3D7_0725900	9.63392	22.5288	41.0509	11.5146	8.9939	18.7444	0	0	2.70714	1.97021	1.16934	46.0598	16.4543	12.7738	7.61376	20.7254	4.15683	-3.94509	4.16021	8.91795	TRUE	0.000227042	1	unspecified product
PF3D7_1248700	2408.48	1980.44	3781.81	1924.22	1905.21	2400.03	11888.1	11685.6	15304.4	18037.3	14228.8	4435.91	2510.78	2993.05	2734.97	3168.68	11.2279	2.56859	-2.16687	2.3099	TRUE	0.000227769	1	conserved Plasmodium protein, unknown function
PF3D7_1147800.2	20.3383	16.7656	56.445	46.0585	46.4685	37.2152	265.482	240.057	302.297	313.264	280.275	72.2784	46.3713	61.4737	58.7347	59.7145	5.16691	2.96375	-2.2306	3.50626	TRUE	0.000230514	1	merozoite adhesive erythrocytic binding protein (MAEBL)
PF3D7_1454200	862.771	1009.08	641.42	1443.16	1472	1085.69	222.385	182.369	181.378	157.617	185.937	904.898	875.071	841.471	745.061	841.625	10.0856	-2.54679	2.1782	1.81549	TRUE	0.000232465	1	conserved Plasmodium protein, unknown function
PF3D7_0612700	97.4096	142.508	10.2627	14.0734	35.9756	60.0458	68.9565	143.29	111.895	96.5404	105.17	9.21196	28.4211	11.177	17.4029	16.5532	5.95059	0.765857	-2.66697	11.7363	TRUE	0.000237101	1	6-cysteine protein (P12)
PF3D7_0933100	72.7896	54.4883	118.021	103.632	100.432	89.8725	256.001	239.127	584.742	590.079	417.487	72.987	86.7591	103.787	90.2775	88.4526	6.4756	2.22989	-2.23879	3.52261	TRUE	0.000237444	1	conserved Plasmodium protein, unknown function
PF3D7_0523400	710.769	747.642	502.873	546.304	526.143	606.746	190.492	175.856	99.2617	103.436	142.261	651.214	634.987	677.808	617.259	645.317	9.24632	-2.09367	2.1812	1.56602	TRUE	0.000237551	1	DnaJ protein, putative
PF3D7_1477600	16.0565	11.5264	51.3136	26.8674	13.4909	23.851	283.584	224.239	419.606	497.479	356.227	53.8545	55.3463	126.939	71.2431	76.8458	4.44307	4.03349	-2.21352	6.63263	TRUE	0.000237922	1	surface-associated interspersed protein 14.1 (SURFIN 14.1) (SURF14.1)
PF3D7_1130000	103.832	148.795	615.763	303.218	268.318	287.985	641.295	353.572	708.368	664.947	592.046	141.014	169.779	87.8196	122.908	130.38	8.15451	1.05507	-2.18293	7.53642	TRUE	0.00024076	1	N-acetyl glucosamine phosphate mutase, putative
PF3D7_1003900	3.21131	4.71533	5.13136	6.39701	10.4929	5.98958	32.7543	18.6091	15.3405	10.8362	19.385	1.41722	2.24377	2.39508	3.26304	2.32978	2.56913	1.71013	-3.04483	2.90465	TRUE	0.000243296	1	conserved Plasmodium protein, unknown function
PF3D7_1139200	19.2678	33.5312	30.7882	43.4997	92.937	44.0048	117.226	93.9758	119.114	90.6298	105.236	15.5895	27.6732	27.9426	14.1398	21.3363	5.46673	1.25095	-2.30693	5.1992	TRUE	0.000246302	1	conserved Plasmodium protein, unknown function
PF3D7_1012600	937.701	1275.76	1472.7	1940.85	2055.11	1536.42	4434.76	4094.93	5248.24	5323.51	4775.36	937.494	1051.58	1459.4	842.408	1072.72	10.5853	1.63611	-2.15441	2.03154	TRUE	0.000249325	1	GMP synthetase (GMPS)
PF3D7_1144800	19.2678	14.6699	35.9195	31.985	22.4848	24.8654	93.0913	51.175	133.552	137.915	103.933	19.1325	32.9086	12.7738	18.4906	20.8264	4.58411	2.11523	-2.31934	4.22117	TRUE	0.000249811	1	conserved Plasmodium protein, unknown function
PF3D7_1202900	5583.39	4289.9	2144.91	8744.71	6866.84	5525.95	1092.1	877.418	1046.76	1207.74	1056	5216.09	3797.96	4497.16	5275.25	4696.62	12.4324	-2.38798	2.15302	3.75325	TRUE	0.000250483	1	high mobility group protein B1 (HMGB1)
PF3D7_1031000	14.9861	6.81103	10.2627	6.39701	8.9939	9.49015	66.3706	62.3404	73.9951	78.8085	70.3787	12.0464	14.9585	12.7738	13.0522	13.2077	3.22717	2.90977	-2.41392	1.21696	TRUE	0.000252003	1	25 kDa ookinete surface antigen precursor (Pfs25)
PF3D7_1237800	86.7052	76.4932	25.6568	101.073	38.9736	65.7803	25.8587	26.9832	26.169	21.6723	25.1708	120.464	109.945	128.536	131.065	122.503	6.06867	-1.41458	2.28267	3.25789	TRUE	0.000252505	1	ubiquitin-like protein, putative
PF3D7_1474900	71.7192	99.5459	30.7882	7.67641	16.4888	45.2437	1.72391	6.51318	4.5119	3.94043	4.17235	48.8942	68.061	12.7738	64.717	48.6115	5.52038	-3.46296	3.54694	8.26222	TRUE	0.000252749	1	trailer hitch homolog, putative (CITH)
PF3D7_1429500	489.189	377.75	590.107	853.361	750.991	612.279	135.327	145.151	145.283	117.228	135.747	513.035	479.419	924.501	528.613	611.392	9.25767	-2.17282	2.17098	2.41628	TRUE	0.000254139	1	diphthamide synthesis protein, putative
PF3D7_1115400	4752.73	3758.64	4613.09	5010.14	4138.69	4454.66	1111.92	940.689	958.327	1070.81	1020.44	3904.45	3617.71	5879.12	4714.55	4528.96	12.1211	-2.12608	2.14999	0.709787	TRUE	0.000255567	1	cysteine proteinase falcipain 3 (FP3)
PF3D7_1342500	20.3383	27.2441	5.13136	3.8382	2.99797	11.91	5.17174	34.4268	31.5833	30.5383	25.43	1.41722	5.98339	1.59672	2.7192	2.92913	3.68054	0.986383	-3.11871	10.7433	TRUE	0.000256012	1	sporozoite protein essential for cell traversal (SPECT)
PF3D7_1212200	3.21131	7.33496	20.5254	0	1.49898	6.51414	0.861956	1.86091	0	0.985106	0.926992	16.2981	20.1939	3.9918	17.4029	14.4717	2.38706	-2.50508	3.97611	11.4913	TRUE	0.000257547	1	conserved Plasmodium protein, unknown function
PF3D7_0906600	8645.9	8388.05	6670.77	14320.3	13333.5	10271.7	2060.08	1676.68	1822.81	1869.73	1857.32	8900.17	8236.13	8410.72	7357.61	8226.16	13.3265	-2.46748	2.14699	1.53187	TRUE	0.000257897	1	zinc finger protein, putative
PF3D7_0625000.1	11.7748	13.0981	0	0	1.49898	5.27438	8.61956	13.0264	9.92617	9.85106	10.3558	0.708612	0	0	2.17536	0.720993	2.6279	0.743922	-3.69559	14.5317	TRUE	0.000258875	1	sphingomyelin synthase 1, putative (SMS1)
PF3D7_1358800	1096.13	1876.18	1539.41	1572.38	2897.54	1796.33	4789.03	3704.14	4924.28	5279.18	4674.16	1008.35	1316.35	1079.38	820.655	1056.18	10.811	1.37946	-2.1459	2.29575	TRUE	0.000262586	1	40S ribosomal protein S13, putative
PF3D7_1315100	36.3948	40.8662	15.3941	8.95581	8.9939	22.121	52.5793	37.2182	79.4094	72.8979	60.5262	8.50334	11.9668	11.9754	13.0522	11.3744	4.52391	1.3954	-2.41016	6.16692	TRUE	0.000265896	1	serine/threonine protein kinase (PK9)
PF3D7_1212700	3493.9	2753.23	6450.12	3180.59	2680.18	3711.61	20193	17468.3	23101.8	24397.1	21290.1	6271.22	3669.31	4790.96	4584.03	4828.88	11.8571	2.52083	-2.14042	2.57093	TRUE	0.000267199	1	eukaryotic translation initiation factor 3 subunit 10, putative
PF3D7_1312000	3.21131	4.71533	5.13136	2.5588	5.99593	4.32255	22.4109	18.6091	41.5095	51.2255	33.4387	4.25167	5.23546	1.59672	9.24528	5.08229	2.07513	2.98721	-2.6914	4.57911	TRUE	0.000267967	1	malonyl CoA-acyl carrier protein transacylase precursor (MCAT)
PF3D7_1321700	827.446	612.993	1713.87	578.289	517.149	849.951	3091.84	2690.87	3815.26	4184.73	3445.68	798.606	714.267	784.788	820.655	779.579	9.72679	2.02377	-2.144	3.882	TRUE	0.000268161	1	splicing factor, putative
PF3D7_1004400	370.371	271.917	1462.44	305.777	239.837	530.068	412.877	167.482	75.7999	83.734	184.973	1408.01	967.065	677.009	1308.48	1090.14	9.04097	-1.50935	2.55874	11.6945	TRUE	0.00027317	1	RNA binding protein, putative
PF3D7_0316400	104.903	70.206	118.021	14.0734	8.9939	63.2395	4.30978	11.1654	3.60952	8.86596	6.98768	69.444	82.2716	18.3623	88.1021	64.545	5.96243	-3.16154	3.2124	10.2414	TRUE	0.000277087	1	conserved Plasmodium protein, unknown function
PF3D7_0113800	99.5505	64.9668	71.8391	35.8232	46.4685	63.7296	471.49	401.026	776.949	777.249	606.678	59.5234	41.8837	366.447	73.9623	135.454	5.99077	3.25397	-2.16478	13.0975	TRUE	0.000277396	1	DBL containing protein, unknown function
PF3D7_1347500	7544.43	9121.02	10647.6	13693.4	17425.7	11686.4	25410.5	23878.2	32073.3	35247.1	29152.3	5958.72	6352.11	8581.57	5753.29	6661.42	13.5125	1.31877	-2.12971	2.12953	TRUE	0.000284748	1	DNA/RNA-binding protein Alba 4 (ALBA4)
PF3D7_1323000	71.7192	39.8184	138.547	180.396	115.422	109.18	588.716	332.172	591.961	555.6	517.112	97.7885	114.432	142.108	107.68	115.502	6.75784	2.25652	-2.16289	4.87179	TRUE	0.000285069	1	beta-hydroxyacyl-ACP dehydratase (FabZ)
PF3D7_1445800	36.3948	34.5791	10.2627	38.382	22.4848	28.4207	180.149	76.2972	146.185	125.108	131.935	15.5895	14.9585	57.4819	22.2974	27.5818	4.88518	2.15876	-2.26239	6.80709	TRUE	0.000285316	1	conserved Plasmodium membrane protein, unknown function
PF3D7_0515900	50.3105	42.9619	133.415	14.0734	14.9898	51.1502	4.30978	5.58272	4.5119	5.91064	5.07876	97.0798	52.3546	31.136	61.9978	60.6421	5.63117	-3.28848	3.57999	5.53331	TRUE	0.000286309	1	protein phosphatase, putative
PF3D7_0315900	25.6904	45.0576	0	10.2352	10.4929	18.2952	37.9261	57.6881	37.8999	37.434	42.737	4.25167	4.48754	15.1688	6.52608	7.60853	4.32815	1.08917	-2.49961	11.6593	TRUE	0.000287664	1	conserved Plasmodium protein, unknown function
PF3D7_1458200	25.6904	42.438	5.13136	38.382	26.9817	27.7247	79.3	104.211	55.0451	59.1064	74.4156	7.79473	23.1856	19.1606	8.70144	14.7106	4.86485	1.3528	-2.34636	6.40427	TRUE	0.000287854	1	conserved Plasmodium protein, unknown function
PF3D7_1328700	11.7748	42.438	5.13136	78.0435	14.9898	30.4755	70.6804	53.0359	131.747	140.87	99.0835	19.1325	29.9169	8.78196	10.333	17.0411	4.98785	1.64243	-2.54185	11.7999	TRUE	0.000288585	1	Plasmodium RNA of unkown function RUF1
PF3D7_1333300	438.878	422.284	307.882	1037.59	771.977	595.723	398.224	250.292	201.231	174.364	256.028	1367.62	1020.92	941.266	1180.13	1127.48	9.22082	-1.22044	2.13854	4.7755	TRUE	0.000293268	1	transmembrane protein Tmp21 homologue, putative
PF3D7_0222600	1.07044	2.0957	0	1.2794	0	0.889108	7.7576	10.235	9.92617	5.91064	8.45735	0	0	0.79836	0.54384	0.33555	0.210802	2.87016	-4.63904	4.33623	TRUE	0.000294808	1	rifin (RIF)
PF3D7_1239500	68.5079	68.6343	35.9195	15.3528	11.9919	40.0813	2.58587	7.44363	0	3.94043	3.49248	38.9737	30.6649	11.9754	33.1743	28.697	5.34138	-3.5444	3.04767	11.3335	TRUE	0.000298901	1	DNA gyrase subunit B (GyrB)
PF3D7_0631800	1.07044	0.523926	0	0	1.49898	0.618669	11.2054	11.1654	5.41428	17.7319	11.3793	0.708612	0	2.39508	0	0.775923	-0.555218	4.06157	-3.97417	7.53155	TRUE	0.000301694	1	rifin (RIF)
PF3D7_0525000	219.439	254.628	1067.32	63.9701	94.436	339.959	47.4076	40.0095	59.557	75.8532	55.7068	831.91	650.693	328.924	636.293	611.955	8.39947	-2.59993	3.45778	7.85577	TRUE	0.000302147	1	zinc finger protein, putative
PF3D7_1347200	1781.2	2964.9	3109.6	2308.04	4197.15	2872.18	8005.85	6569.93	7580.89	7667.08	7455.94	1840.27	2238.54	1344.44	1440.63	1715.97	11.4878	1.3764	-2.11938	1.96401	TRUE	0.000306186	1	nucleoside transporter 1 (NT1)
PF3D7_1456500	181.974	173.419	138.547	17.9116	23.9837	107.167	2.58587	14.8873	4.5119	6.89574	7.22019	75.8215	91.9946	22.3541	112.575	75.6863	6.74258	-3.89386	3.3942	9.74209	TRUE	0.000306573	1	conserved Plasmodium protein, unknown function
PF3D7_0626900	10.7044	15.7178	0	19.191	16.4888	12.4204	75.8521	52.1054	96.5546	108.362	83.2185	14.1722	18.6981	11.9754	21.2098	16.5139	3.75566	2.62295	-2.32923	5.69377	TRUE	0.000311718	1	mitochondrial ribosomal protein L46 precursor, putative
PF3D7_1416400	108.114	94.3066	76.9704	104.911	116.921	100.245	280.136	313.563	337.49	334.936	316.531	24.0928	43.3796	156.479	58.7347	70.6714	6.65393	1.65224	-2.16503	6.2179	TRUE	0.000314661	1	conserved Plasmodium protein, unknown function
PF3D7_0425200	155.213	204.855	123.153	333.924	443.699	252.169	329.267	1438.48	1797.54	1613.6	1294.72	209.041	216.15	283.418	158.257	216.716	7.98217	2.35622	-2.579	6.16314	TRUE	0.000315728	1	Plasmodium exported protein (hyp15), unknown function
PF3D7_0218500	387.498	318.023	241.174	547.584	428.709	384.598	114.64	110.724	85.7261	90.6298	100.43	447.134	391.164	498.975	432.353	442.407	8.59018	-1.94001	2.13903	1.47042	TRUE	0.000326131	1	small nuclear ribonucleoprotein Sm D2, putative (SNRPD2)
PF3D7_1352000	100.621	83.8281	118.021	56.2937	47.9675	81.3463	37.0641	28.8441	23.4619	19.7021	27.268	137.471	97.978	130.133	144.661	127.561	6.33126	-1.56079	2.22483	2.49311	TRUE	0.000329311	1	conserved Plasmodium protein, unknown function
PF3D7_0905100	3096.77	3477.82	2796.59	2420.63	2806.1	2919.58	517.174	503.376	561.28	565.451	536.82	2210.87	2195.16	2619.42	2237.9	2315.84	11.5117	-2.44337	2.10902	0.341876	TRUE	0.00033295	1	nucleoporin NUP100/NSP100, putative (NUP100)
PF3D7_0101100	130.593	97.9741	112.89	124.102	149.898	123.091	632.676	592.699	782.363	827.489	708.807	166.524	125.651	201.187	156.626	162.497	6.94432	2.5249	-2.12509	0.923217	TRUE	0.000339216	1	Plasmodium exported protein (hyp5), unknown function
PF3D7_1322200	600.514	515.543	282.225	72.9259	68.9532	308.032	33.6163	61.41	44.2166	66.0021	51.3112	455.638	374.71	144.503	465.527	360.094	8.26912	-2.58849	2.8118	9.14477	TRUE	0.000340788	1	conserved Plasmodium protein, unknown function
PF3D7_0405700	203.383	160.321	354.064	17.9116	23.9837	151.933	10.3435	31.6354	25.2666	31.5234	24.6922	365.644	260.277	41.5147	335.006	250.61	7.23435	-2.60946	3.34468	12.0034	TRUE	0.000341473	1	lysine decarboxylase, putative
PF3D7_1416700	1.07044	0.523926	5.13136	1.2794	0	1.60102	0	0	0	0	0	7.79473	6.73131	0	5.4384	4.99111	0.0789881	-28.0488	30.295	6.86757	TRUE	0.000344885	1	conserved Plasmodium protein, unknown function
PF3D7_0413700	35.3244	58.6797	15.3941	17.9116	25.4827	30.5585	86.1956	102.35	64.9713	64.0319	79.3872	18.4239	19.446	11.177	15.7714	16.2046	4.98858	1.3224	-2.29177	3.8416	TRUE	0.000350415	1	lysine decarboxylase-like protein, putative
PF3D7_0511300	90.987	92.2109	66.7077	74.2053	94.436	83.7094	31.8924	38.1486	21.6571	15.7617	26.8649	120.464	115.928	145.302	117.469	124.791	6.39514	-1.64637	2.2144	1.62012	TRUE	0.000351864	1	MORN repeat protein, putative
PF3D7_0626600	16.0565	7.85889	10.2627	35.8232	37.4746	21.4952	78.438	75.3668	97.457	61.0766	78.0846	10.6292	14.2105	32.7328	5.98224	15.8887	4.44847	1.83874	-2.30885	8.81683	TRUE	0.000352394	1	conserved Plasmodium protein, unknown function
PF3D7_0113000	649.754	581.034	5459.77	1422.69	1100.25	1842.7	17443.4	9682.3	14598.7	16103.5	14457	4832.03	3108.37	2153.98	3456.65	3387.75	10.8434	2.97604	-2.09335	14.0151	TRUE	0.000356533	1	glutamic acid-rich protein (GARP)
PF3D7_1207900	25.6904	25.6724	25.6568	25.588	25.4827	25.6181	116.364	86.5322	110.09	86.6894	99.919	15.5895	18.6981	38.3213	11.4206	21.0074	4.67907	1.96384	-2.25692	2.51877	TRUE	0.000363653	1	conserved Plasmodium protein, unknown function
PF3D7_1141600	19.2678	29.3398	92.3645	17.9116	19.4868	35.6741	4.30978	5.58272	1.80476	1.97021	3.41687	42.5167	41.1358	19.1606	38.6127	35.3565	5.08527	-3.30938	3.36879	4.81052	TRUE	0.000364401	1	dolichol phosphate mannose synthase (DPM1)
PF3D7_1401000	19.2678	15.1938	10.2627	25.588	7.49492	15.5615	4.30978	3.72182	2.70714	0	2.68468	8.50334	20.9419	27.9426	20.6659	19.5134	3.99852	-2.55705	2.84364	7.36692	TRUE	0.000365322	1	glycophorin binding protein (GBPH)
PF3D7_1135900	82.4235	121.027	56.445	75.4847	86.941	84.4642	511.14	401.956	392.535	427.536	433.292	80.0732	90.4987	154.882	71.7869	99.3102	6.41545	2.34377	-2.12641	2.19786	TRUE	0.00036861	1	3-oxo-5-alpha-steroid 4-dehydrogenase, putative
PF3D7_1345100	682.938	629.759	354.064	1010.73	834.934	702.484	120.674	166.551	179.574	190.126	164.231	703.652	697.813	803.15	621.609	706.556	9.45865	-2.09924	2.10519	2.3038	TRUE	0.000370084	1	thioredoxin 2 (TRX2)
PF3D7_0609300	25.6904	27.7681	15.3941	3.8382	7.49492	16.0371	0	0.930454	5.41428	0	1.58618	12.755	17.9502	3.19344	20.6659	13.6411	4.03689	-3.36033	3.10094	15.7299	TRUE	0.00037172	1	conserved Plasmodium protein, unknown function
PF3D7_0600300	32.1131	32.4834	25.6568	19.191	17.9878	25.4864	69.8184	59.549	31.5833	24.6277	46.3946	7.08612	10.4709	9.58032	8.1576	8.82374	4.68093	0.856013	-2.39815	2.84742	TRUE	0.000371746	1	rifin (RIF)
PF3D7_0506200	63.1557	111.072	46.1822	80.6023	110.925	82.3874	156.014	154.455	144.381	102.451	139.325	28.3445	40.3879	35.9262	17.9467	30.6513	6.38137	0.741125	-2.18795	2.86535	TRUE	0.000372544	1	transcription initiation factor TFiid, TATA-binding protein (TBP)
PF3D7_0417000	3.21131	4.19141	41.0509	6.39701	16.4888	14.2679	31.8924	36.2877	10.8286	32.5085	27.8793	4.25167	2.24377	3.9918	2.7192	3.30161	3.59829	1.20247	-3.08292	8.242	TRUE	0.000374237	1	conserved Plasmodium protein, unknown function
PF3D7_1324800	105.973	108.977	395.115	170.16	178.379	191.721	1161.05	529.428	1045.86	944.717	920.264	144.557	181.745	373.632	157.714	214.412	7.5619	2.28403	-2.10225	6.96568	TRUE	0.000375165	1	dihydrofolate synthase/folylpolyglutamate synthase (DHFS-FPGS)
PF3D7_0811800	34.2539	36.1509	56.445	48.6173	34.4766	41.9887	18.963	13.0264	12.6333	5.91064	12.6333	65.1923	61.3297	65.4655	60.9101	63.2244	5.36904	-1.70552	2.31876	2.05082	TRUE	0.000376476	1	conserved Plasmodium protein, unknown function
PF3D7_1131800	966.603	892.245	908.251	131.778	110.925	601.96	56.8891	163.76	98.3594	129.049	112.014	973.633	652.937	257.072	956.615	710.064	9.23225	-2.42501	2.6647	11.3104	TRUE	0.000378277	1	oxysterol-binding protein-related protein 2
PF3D7_1475200	33.1835	25.1484	25.6568	2.5588	2.99797	17.9091	0.861956	2.79136	1.80476	2.95532	2.10335	25.51	17.9502	5.58852	27.7358	19.1961	4.14743	-3.08678	3.20679	10.2622	TRUE	0.000380737	1	conserved protein, unknown function
PF3D7_0916200	137.016	80.6846	271.962	152.249	167.886	161.959	80.1619	61.41	56.8499	53.1957	62.9044	316.041	253.546	283.418	253.43	276.609	7.32317	-1.34765	2.13613	2.68896	TRUE	0.000381241	1	conserved Plasmodium protein, unknown function
PF3D7_0801100	48.1696	59.7275	164.204	11.5146	8.9939	58.5218	199.974	317.285	442.166	446.253	351.419	101.332	100.222	35.1278	84.2952	80.2441	5.77837	2.67856	-2.12993	17.5287	TRUE	0.000381692	1	28S ribosomal RNA
PF3D7_0305500	4177.91	3212.19	6383.41	3474.85	3967.81	4243.23	1585.14	870.905	1053.08	1164.4	1168.38	6220.2	4485.3	3893.6	5198.57	4949.42	12.0505	-1.86016	2.08274	2.02412	TRUE	0.000383736	1	conserved Plasmodium protein, unknown function
PF3D7_0223500	156.284	139.364	318.144	176.557	212.856	200.641	0.861956	12.0959	5.41428	3.94043	5.57814	34.0134	32.1607	23.1524	26.1043	28.8577	7.6376	-5.16372	2.37691	6.78305	TRUE	0.000387789	1	erythrocyte membrane protein 1, PfEMP1 (VAR)
PF3D7_0303000	539.499	476.248	328.407	600.039	500.66	488.971	117.226	142.359	115.505	91.6149	116.676	422.333	421.829	734.491	428.546	501.8	8.93594	-2.06946	2.10435	1.71387	TRUE	0.000389693	1	N-ethylmaleimide sensitive fusion protein (NSF)
PF3D7_1404400	3.21131	11.0024	0	3.8382	4.49695	4.50978	19.825	13.9568	27.0714	32.5085	23.3404	3.54306	5.98339	1.59672	2.17536	3.32463	2.41572	2.12817	-2.81855	5.78692	TRUE	0.000391909	1	mitochondrial ribosomal protein L16 precursor, putative
PF3D7_1319700	27.8313	25.1484	10.2627	2.5588	0	13.1603	2.58587	1.86091	0.902379	0	1.33729	14.8809	23.1856	5.58852	26.6482	17.5758	3.76974	-3.32904	3.69871	13.8218	TRUE	0.000395845	1	ser/thr protein phosphatase 2A regulatory subunit A, putative
PF3D7_1439100	993.364	886.482	1118.64	1809.07	1743.32	1310.17	300.823	313.563	317.638	285.681	304.426	1308.1	1052.33	1639.83	1166.54	1291.7	10.3557	-2.10572	2.08506	1.80062	TRUE	0.000395949	1	DEAD/DEAH box helicase, putative
PF3D7_1009500	52.4513	28.292	51.3136	23.0292	26.9817	36.4136	17.2391	13.0264	14.4381	8.86596	13.3924	77.2387	74.7924	39.1196	73.9623	66.2782	5.15833	-1.41235	2.30527	2.88819	TRUE	0.000399852	1	metallopeptidase, putative
PF3D7_0314700	101.691	99.5459	56.445	20.4704	16.4888	58.9283	13.7913	22.3309	17.1452	20.6872	18.4887	126.842	128.643	23.1524	154.451	108.272	5.89179	-1.68429	2.55204	9.9021	TRUE	0.000402743	1	zinc finger protein, putative
PF3D7_0526900	375.723	443.765	903.12	985.139	1097.26	761	2315.21	1786.47	2226.17	2418.44	2186.57	433.671	586.372	673.816	379.057	518.229	9.57023	1.52422	-2.07718	3.77952	TRUE	0.000407314	1	transmembrane emp24 domain-containing protein, putative
PF3D7_0324300	155.213	97.9741	66.7077	162.484	193.369	135.15	588.716	617.821	801.313	793.011	700.215	161.564	134.626	206.775	153.363	164.082	7.08861	2.36302	-2.09355	2.6138	TRUE	0.000408937	1	Plasmodium exported protein (hyp5), unknown function
PF3D7_1112400	20.3383	15.7178	5.13136	6.39701	4.49695	10.4163	0.861956	0	2.70714	1.97021	1.38483	19.8411	11.2189	2.39508	17.9467	12.8504	3.47052	-3.00581	3.22665	9.59738	TRUE	0.00040985	1	conserved Plasmodium protein, unknown function
PF3D7_1023100	46.0287	44.0098	25.6568	35.8232	29.9797	36.2996	13.7913	11.1654	8.12142	8.86596	10.486	43.2253	33.6566	79.836	56.5594	53.3193	5.20606	-1.81378	2.34394	2.12047	TRUE	0.000412426	1	dynein heavy chain, putative
PF3D7_1479600	1.07044	1.57178	0	1.2794	2.99797	1.38392	8.61956	5.58272	16.2428	6.89574	9.33521	0	1.49585	0.79836	0	0.573552	0.626819	2.5973	-4.1237	5.58425	TRUE	0.00041509	1	rifin (RIF)
PF3D7_0808100	275.102	310.688	374.589	446.511	383.74	358.126	104.297	80.019	76.7023	45.3149	76.5832	331.63	324.599	380.818	282.253	329.825	8.48345	-2.22381	2.10578	1.65238	TRUE	0.000416326	1	conserved Plasmodium protein, unknown function
PF3D7_0913600	50.3105	49.249	25.6568	15.3528	16.4888	31.4116	126.708	63.2709	226.497	226.574	160.763	25.51	29.169	30.3377	36.4373	30.3635	4.99965	2.329	-2.40338	5.52065	TRUE	0.000420395	1	conserved Plasmodium protein, unknown function
PF3D7_1039000	2756.37	2003.49	2411.74	1928.06	1638.39	2147.61	1488.6	940.689	877.113	883.64	1047.51	4850.45	3974.47	3672.46	5050.64	4387	11.0683	-1.03555	2.06625	1.44839	TRUE	0.00042548	1	serine/threonine protein kinase, FIKK family (FIKK10.2)
PF3D7_1418200	21.4087	12.5742	35.9195	20.4704	10.4929	20.1732	13.7913	12.0959	8.12142	4.92553	9.73354	52.4373	38.1441	50.2967	62.5416	50.8549	4.24839	-0.961279	2.38214	3.54161	TRUE	0.000426027	1	conserved Plasmodium protein, unknown function
PF3D7_0618400	1.07044	1.57178	5.13136	1.2794	2.99797	2.41019	11.2054	7.44363	32.4857	30.5383	20.4183	1.41722	1.49585	0.79836	2.7192	1.60766	0.982024	3.36879	-3.63357	3.60672	TRUE	0.000427587	1	conserved Plasmodium membrane protein, unknown function
PF3D7_0416700	4.28174	20.957	5.13136	11.5146	7.49492	9.87593	42.2358	34.4268	30.6809	10.8362	29.5449	4.96028	7.47924	3.9918	3.26304	4.92359	3.4095	1.47717	-2.59542	5.85878	TRUE	0.000428262	1	CDGSH iron-sulfur domain-containing protein, putative
PF3D7_0300500	0	0	0	0	0	0	5.17174	0.930454	4.5119	8.86596	4.87001	0	0	0	0	0	-31.6829	33.9647	-34.9875	1.37042	TRUE	0.000428319	1	rifin (RIF)
PF3D7_0906000	85.6348	53.9643	112.89	24.3086	14.9898	58.3575	26.7206	12.0959	26.169	12.8064	19.448	138.179	81.5237	42.3131	119.101	95.2793	5.82653	-1.54247	2.29105	9.89071	TRUE	0.000429642	1	RNB-like protein, putative
PF3D7_1232800	3.21131	11.5264	10.2627	6.39701	0	6.27948	0.861956	0.930454	0	0	0.448102	8.50334	7.47924	7.9836	7.61376	7.89499	2.61818	-3.74952	4.11195	7.85353	TRUE	0.000430598	1	conserved Plasmodium protein, unknown function
PF3D7_1335700	130.593	103.213	112.89	33.2644	49.4665	85.8855	18.963	31.6354	17.1452	19.7021	21.8614	108.418	89.0029	77.4409	126.171	100.258	6.41712	-1.96725	2.19843	4.68498	TRUE	0.000430878	1	conserved Plasmodium protein, unknown function
PF3D7_0922400	16.0565	11.0024	46.1822	19.191	2.99797	19.086	62.9228	43.7313	83.0189	93.5851	70.8145	14.1722	17.9502	11.177	14.6837	14.4958	4.08574	2.05995	-2.2873	7.67243	TRUE	0.000433434	1	para-aminobenzoic acid synthetase (pBAS)
PF3D7_0930800	374.652	308.068	230.911	61.4113	47.9675	204.602	31.0304	32.5659	26.169	28.5681	29.5833	252.974	211.662	70.2557	228.957	190.962	7.6774	-2.79064	2.69071	7.98033	TRUE	0.000434624	1	conserved Plasmodium membrane protein, unknown function
PF3D7_1345500	18.1974	12.0503	5.13136	2.5588	5.99593	8.78676	4.30978	3.72182	1.80476	1.97021	2.95164	25.51	23.1856	11.9754	23.929	21.15	3.22145	-1.65361	2.83681	4.92543	TRUE	0.000434873	1	ubiquitin conjugating enzyme (UBC)
PF3D7_1468200	259.045	202.235	323.276	679.362	601.092	413.002	215.489	132.124	148.893	161.557	164.516	832.619	551.968	644.276	750.499	694.841	8.69056	-1.32834	2.07837	4.29386	TRUE	0.000440463	1	conserved protein, unknown function
PF3D7_1443600	40.6765	47.1533	25.6568	5.11761	7.49492	25.2198	1.72391	6.51318	2.70714	0	2.73606	26.9273	34.4045	3.9918	34.2619	24.8964	4.67391	-3.21788	3.18483	13.6278	TRUE	0.000443212	1	conserved Plasmodium protein, unknown function
PF3D7_1200800	2512.31	2138.66	939.039	1649.15	1460.01	1739.83	270.654	439.174	428.63	511.27	412.432	1330.06	1334.3	2540.38	1690.8	1723.89	10.7659	-2.07794	2.06351	3.40913	TRUE	0.000443362	1	serine/threonine protein kinase, FIKK family (FIKK12)
PF3D7_1231500	611.218	404.471	405.378	835.449	743.496	600.002	159.462	124.681	94.7498	86.6894	116.395	418.79	392.66	539.691	618.346	492.372	9.23027	-2.36704	2.08048	2.60995	TRUE	0.000445282	1	DIM1 protein homolog, putative
PF3D7_0101000	0	1.57178	5.13136	1.2794	4.49695	2.4959	7.7576	16.7482	38.8023	53.1957	29.126	2.12584	0.747924	0	1.63152	1.12632	1.0726	3.79071	-4.65985	6.94831	TRUE	0.000446167	1	rifin (RIF)
PF3D7_0416900	537.358	510.304	841.543	513.04	607.088	601.867	251.691	193.534	125.431	111.317	170.493	775.93	638.727	756.047	699.922	717.657	9.23074	-1.81687	2.07327	2.06276	TRUE	0.000447834	1	conserved Plasmodium protein, unknown function
PF3D7_0904400	3.21131	12.0503	5.13136	1.2794	19.4868	8.23183	33.6163	17.6786	23.4619	19.7021	23.6147	2.83445	7.47924	3.19344	1.08768	3.6487	3.09035	1.47251	-2.72049	9.41746	TRUE	0.000448214	1	signal peptidase complex subunit 3, putative (SPC3)
PF3D7_0206800	2099.12	2670.45	379.721	690.877	479.675	1263.97	762.831	2086.08	1803.86	2024.39	1669.29	257.226	346.289	202.783	284.972	272.818	10.3056	0.399421	-2.61315	7.94662	TRUE	0.000448618	1	merozoite surface protein 2 (MSP2)
PF3D7_0107600	11.7748	7.33496	5.13136	8.95581	17.9878	10.2369	71.5424	42.8009	108.286	84.7191	76.837	13.4636	11.2189	27.9426	10.8768	15.8755	3.39817	2.86557	-2.28136	4.38427	TRUE	0.00044899	1	serine/threonine protein kinase, putative
PF3D7_0200800	2.14087	1.57178	0	1.2794	0	0.99841	6.89565	9.30454	5.41428	18.717	10.0829	1.41722	0	0	1.08768	0.626226	0.307338	3.02275	-3.92715	6.66228	TRUE	0.000451999	1	erythrocyte membrane protein 1 (PfEMP1), truncated
PF3D7_0310900	135.945	99.022	107.759	89.5581	73.4502	101.147	17.2391	8.37408	19.8523	18.717	16.0456	65.9009	77.0361	63.8688	90.8213	74.4068	6.65936	-2.65508	2.21378	1.92307	TRUE	0.000458799	1	conserved Plasmodium protein, unknown function
PF3D7_0828000	0	6.28711	15.3941	6.39701	14.9898	8.61361	56.0271	33.4963	37.8999	21.6723	37.2739	2.83445	1.49585	19.959	2.7192	6.75212	2.93895	2.2825	-2.49313	18.276	TRUE	0.000467854	1	rhomboid protease ROM3 (ROM3)
PF3D7_0732700	1.07044	2.0957	0	1.2794	0	0.889108	7.7576	6.51318	0.902379	1.97021	4.28584	0	0	0	0	0	0.16553	1.93791	-31.9238	3.5997	TRUE	0.000472992	1	rifin (RIF)
PF3D7_1230500	65.2965	103.737	205.254	170.16	247.332	158.356	411.153	390.791	302.297	206.872	327.778	74.4043	98.7259	83.0294	52.2087	77.0921	7.29791	1.05879	-2.08923	4.83095	TRUE	0.000473082	1	WD-repeat protein, putative
PF3D7_1225500	199.101	248.865	179.598	336.483	394.233	271.656	791.276	761.111	990.813	846.206	847.351	204.789	210.914	209.969	185.993	202.916	8.08915	1.63767	-2.06218	1.58693	TRUE	0.000476201	1	small subunit rRNA processing factor, putative
PF3D7_1219900	35.3244	34.0552	51.3136	17.9116	50.9654	37.914	19.825	9.30454	10.8286	5.91064	11.4672	70.8612	47.8671	38.3213	69.0677	56.5293	5.21821	-1.69324	2.29724	4.15446	TRUE	0.000478158	1	D-ribulose-5-phosphate 3-epimerase, putative
PF3D7_0728100	103.832	95.8784	61.5763	8.95581	13.4909	56.7467	3.44782	8.37408	4.5119	7.88085	6.05366	63.7751	59.8339	14.3705	70.1554	52.0337	5.83126	-3.2377	3.10914	9.28273	TRUE	0.000480284	1	conserved Plasmodium membrane protein, unknown function
PF3D7_1472800	120.959	85.9238	143.678	39.6614	29.9797	84.0404	24.1348	23.2613	22.5595	15.7617	21.4293	116.212	108.449	42.3131	121.82	97.1986	6.37034	-1.94771	2.18121	7.05022	TRUE	0.000481475	1	conserved Plasmodium protein, unknown function
PF3D7_0708100	39.6061	38.7705	15.3941	63.9701	40.4726	39.6427	131.017	107.002	130.845	149.736	129.65	24.0928	34.4045	33.5311	23.929	28.9893	5.34615	1.67227	-2.16276	2.58114	TRUE	0.000482075	1	DNA-directed RNA polymerase 2 8.2 kDa polypeptide, putative
PF3D7_0907400	768.572	668.005	1482.96	1235.9	1223.17	1075.72	512.864	281.927	362.757	337.891	373.86	1623.43	1382.91	1743.62	1441.18	1547.78	10.0695	-1.52305	2.04953	2.20236	TRUE	0.000486194	1	ATP-dependent protease ATPase subunit ClpY (ClpY)
PF3D7_0811500	224.791	237.862	266.831	432.438	446.697	321.724	846.441	811.356	1377.03	1058.99	1023.45	255.809	257.286	272.241	200.133	246.367	8.33051	1.66872	-2.05476	2.20183	TRUE	0.000488532	1	histone-arginine methyltransferase, putative (CARM1)
PF3D7_0630100	101.691	111.596	35.9195	62.6907	44.9695	71.3734	7.7576	11.1654	7.21904	7.88085	8.50573	46.0598	30.6649	59.0786	33.1743	42.2444	6.18305	-3.09523	2.3114	3.58084	TRUE	0.000489421	1	conserved Plasmodium protein, unknown function
PF3D7_1430800	11.7748	4.71533	5.13136	2.5588	1.49898	5.13585	0.861956	1.86091	3.60952	0.985106	1.82937	29.7617	19.446	1.59672	26.6482	19.3632	2.38481	-1.51088	3.40544	8.59555	TRUE	0.000489652	1	conserved Plasmodium protein, unknown function
PF3D7_0607100	2.14087	1.57178	0	1.2794	0	0.99841	12.9293	13.0264	36.9976	29.5532	23.1266	4.25167	2.24377	2.39508	3.80688	3.17435	0.331329	4.19929	-2.85328	4.35408	TRUE	0.00049148	1	MYND finger protein, putative
PF3D7_0902200	1661.32	1234.37	1087.85	1357.44	1260.65	1320.32	333.577	419.635	336.588	358.579	362.094	1412.97	1150.31	2063.76	1353.62	1495.16	10.3672	-1.86697	2.04586	1.06231	TRUE	0.000496378	1	serine/threonine protein kinase, FIKK family (FIKK9.3)
PF3D7_1406600	137.016	117.883	153.941	11.5146	19.4868	87.9682	3.44782	12.0959	8.12142	9.85106	8.37905	97.0798	80.0278	17.5639	101.154	73.9565	6.44767	-3.38386	3.14576	10.206	TRUE	0.00049858	1	ATP-dependent Clp protease, putative (ClpC)
PF3D7_0532500	5.35218	4.71533	76.9704	3.8382	5.99593	19.3744	0.861956	1.86091	8.12142	3.94043	3.69618	99.2057	63.5735	14.3705	76.6815	63.4578	4.10048	-2.21628	4.10413	11.0973	TRUE	0.000499835	1	Plasmodium exported protein, unknown function
PF3D7_0109200	43.8878	38.2466	107.759	88.2787	88.44	73.3223	19.825	23.2613	28.8761	13.7915	21.4385	94.954	76.2882	129.334	88.1021	97.1697	6.17139	-1.74818	2.17881	3.53613	TRUE	0.000501321	1	mRNA cleavage factor-like protein, putative
PF3D7_0727100	58.8739	40.8662	97.4959	16.6322	17.9878	46.3712	1.72391	1.86091	4.5119	10.8362	4.73322	47.477	43.3796	11.177	46.2264	37.065	5.49309	-3.26229	2.98288	8.81329	TRUE	0.000501418	1	conserved Plasmodium protein, unknown function
PF3D7_1100300	3.21131	5.23926	5.13136	2.5588	2.99797	3.82774	23.2728	5.58272	9.92617	3.94043	10.6805	0	1.49585	0.79836	0.54384	0.709512	1.91239	1.50928	-3.94575	4.72623	TRUE	0.0005047	1	rifin (RIF)
PF3D7_0826000	17.127	11.5264	102.627	5.11761	4.49695	28.179	0.861956	2.79136	1.80476	0.985106	1.6108	78.6559	50.8588	7.9836	68.5239	51.5055	4.7367	-4.04992	5.00057	7.38961	TRUE	0.000505586	1	conserved Plasmodium protein, unknown function
PF3D7_1447000	1477.2	2249.21	4171.8	2661.16	3605.06	2832.88	9459.97	6519.69	7836.26	8724.1	8135.01	1994.74	2168.98	1960.77	1812.62	1984.28	11.4673	1.52258	-2.03554	2.3721	TRUE	0.000505842	1	40S ribosomal protein S2, putative
PF3D7_1414000	84.5644	108.453	246.305	118.984	208.359	153.333	297.375	272.623	439.459	464.97	368.607	64.4837	77.0361	134.124	75.0499	87.6736	7.24504	1.28083	-2.07266	4.27515	TRUE	0.000509514	1	26S proteasome regulatory subunit RPN13, putative (RPN13)
PF3D7_0925900	4488.33	5830.25	3463.67	5236.59	6478.61	5099.49	8172.21	9624.61	11529.7	11616.4	10235.7	2148.51	2731.42	3229.37	1889.84	2499.78	12.3164	1.00495	-2.03377	1.58713	TRUE	0.000509754	1	conserved Plasmodium protein, unknown function
PF3D7_0517300	11400.1	8937.65	9836.82	11998.2	10953.1	10625.2	2278.15	2418.25	2477.03	2756.33	2482.44	9721.45	8362.53	12769	9798.37	10162.8	13.3752	-2.09768	2.03347	0.557303	TRUE	0.000510239	1	pre-mRNA-splicing factor (SR1)
PF3D7_0931300	17.127	19.3853	138.547	17.9116	16.4888	41.8919	169.805	111.654	118.212	105.406	126.269	36.1392	37.3962	11.177	22.8413	26.8884	5.22554	1.75506	-2.23129	13.4019	TRUE	0.000511993	1	asparagine-rich antigen, putative
PF3D7_1363500	33.1835	39.8184	15.3941	14.0734	13.4909	23.192	21.5489	14.8873	7.21904	3.94043	11.8989	75.1129	62.8256	44.7082	52.7525	58.8498	4.58718	-1.00871	2.30052	6.55422	TRUE	0.000512379	1	DNase I-like protein, putative
PF3D7_1316100	720.403	627.663	620.895	988.977	1025.3	796.649	197.388	222.378	175.062	183.23	194.514	810.652	670.14	937.275	797.27	803.834	9.6385	-2.03476	2.047	1.06229	TRUE	0.000514445	1	inositol polyphosphate kinase, putative (IPK2)
PF3D7_1209100	55.6626	46.6294	56.445	58.8525	47.9675	53.1114	25.8587	12.0959	2.70714	5.91064	11.6431	74.4043	52.3546	55.8852	41.8757	56.1299	5.72684	-2.17885	2.26199	6.48209	TRUE	0.000521552	1	conserved Plasmodium protein, unknown function
PF3D7_1410100	12.8452	15.7178	35.9195	62.6907	67.4543	38.9255	192.216	136.777	124.528	144.811	149.583	18.4239	23.9336	68.659	25.5605	34.1442	5.27083	1.9541	-2.13505	9.59422	TRUE	0.000522436	1	alpha/beta hydrolase, putative
PF3D7_0701300	1.07044	2.0957	0	7.67641	4.49695	3.0679	18.1011	9.30454	24.3642	30.5383	20.577	3.54306	1.49585	4.79016	1.63152	2.86515	1.72607	2.6359	-2.86395	6.38265	TRUE	0.000524751	1	rifin, pseudogene (RIF)
PF3D7_0935000	223.721	321.166	738.916	538.628	833.435	531.173	743.006	616.891	627.154	513.24	625.073	138.888	183.241	161.269	121.82	151.305	9.04948	0.238445	-2.04697	4.21255	TRUE	0.000526549	1	small nuclear ribonucleoprotein (snRNP), putative
PF3D7_1246000	8.56348	13.6221	20.5254	37.1026	25.4827	21.0593	81.8858	78.1581	143.478	105.406	102.232	21.967	31.4128	19.1606	17.4029	22.4858	4.38173	2.29394	-2.18649	4.3551	TRUE	0.000527081	1	conserved Plasmodium protein, unknown function
PF3D7_0215000	163.777	125.742	66.7077	43.4997	43.4705	88.6393	85.3337	148.873	64.9713	94.5702	98.4369	267.147	308.892	635.495	438.335	412.467	6.48445	0.136487	2.06712	7.14138	TRUE	0.00053114	1	acyl-CoA synthetase (ACS9)
PF3D7_0732800	8.56348	9.95459	5.13136	29.4262	28.4807	16.3113	8.61956	10.235	7.21904	15.7617	10.4588	0	0.747924	3.9918	0	1.18493	4.06823	-0.684457	-3.2498	11.9177	TRUE	0.000532313	1	erythrocyte membrane protein 1 (PfEMP1), exon2
PF3D7_1352400	674.374	599.371	656.814	672.965	721.011	664.907	388.742	221.448	146.185	161.557	229.483	1067.88	888.533	908.534	909.845	943.697	9.37695	-1.53443	2.03966	2.12808	TRUE	0.000532924	1	conserved Plasmodium protein, unknown function
PF3D7_0404400	68.5079	106.881	246.305	213.66	268.318	180.734	460.285	396.373	475.554	476.791	452.251	87.1593	92.7425	175.639	79.4007	108.735	7.4882	1.33278	-2.05728	5.33655	TRUE	0.000534391	1	6-cysteine protein (P36)
PF3D7_0512400	39.6061	33.0073	35.9195	104.911	82.4441	59.1776	24.9967	13.0264	5.41428	5.91064	12.337	48.1856	42.6316	136.52	54.384	70.4302	5.89613	-2.26632	2.50705	7.96161	TRUE	0.00053573	1	conserved Plasmodium protein, unknown function
PF3D7_0511600	28.9017	44.5337	25.6568	25.588	40.4726	33.0306	131.879	77.2277	138.966	95.5553	110.907	25.51	29.169	25.5475	19.0344	24.8152	5.06641	1.72706	-2.16229	1.65343	TRUE	0.000540479	1	conserved Plasmodium protein, unknown function
PF3D7_0208800	72.7896	56.06	46.1822	104.911	106.428	77.2741	53.4413	52.1054	14.4381	12.8064	33.1978	143.14	120.416	185.22	131.065	144.96	6.28355	-1.22869	2.12439	6.64809	TRUE	0.000541687	1	conserved Plasmodium protein, unknown function
PF3D7_1238200	1.07044	4.19141	0	5.11761	5.99593	3.27508	36.2022	18.6091	14.4381	12.8064	20.5139	0.708612	0.747924	7.9836	2.17536	2.90387	1.86849	2.49225	-2.85223	9.42277	TRUE	0.000541751	1	conserved Plasmodium protein, unknown function
PF3D7_0529200	13.9157	10.4785	15.3941	1.2794	7.49492	9.71251	46.5456	25.1223	73.9951	38.4191	46.0205	5.6689	13.4626	11.177	5.4384	8.93674	3.21216	2.31259	-2.37479	7.15303	TRUE	0.000546948	1	sugar transporter, putative
PF3D7_1361300	0	3.14355	0	0	1.49898	0.928508	0.861956	3.72182	9.02379	2.95532	4.14072	0	0	0	0	0	0.260793	1.78871	-30.4271	5.69582	TRUE	0.000557229	1	conserved Plasmodium protein, unknown function
PF3D7_0519200	1155	1170.97	1914	1615.88	1645.88	1500.35	388.742	353.572	293.273	328.04	340.907	1315.89	1405.35	1572.77	1259.53	1388.39	10.5503	-2.13701	2.02591	0.875772	TRUE	0.000558763	1	vacuolar ATP synthetase
PF3D7_0103100	86.7052	56.584	25.6568	23.0292	28.4807	44.0912	12.0674	14.8873	6.31666	4.92553	9.54921	56.689	49.363	27.1442	54.384	46.895	5.49406	-2.23572	2.29434	6.22269	TRUE	0.000560496	1	conserved Plasmodium protein, unknown function
PF3D7_1480000	7.49305	19.3853	25.6568	19.191	28.4807	20.0414	2.58587	105.141	400.656	389.117	224.375	0.708612	5.98339	3.19344	1.08768	2.74328	4.31613	3.49357	-6.36331	5.58742	TRUE	0.000563694	1	rifin (RIF)
PF3D7_1433300	94.1983	97.4502	35.9195	49.8967	62.9573	68.0844	26.7206	26.0527	19.8523	24.6277	24.3133	120.464	116.676	92.6098	101.154	107.726	6.1138	-1.51008	2.1475	2.12426	TRUE	0.00056571	1	chromatin assembly factor 1 P55 subunit, putative
PF3D7_1317700	65.2965	73.8735	92.3645	144.572	203.862	115.994	21.5489	24.1918	17.1452	11.8213	18.6768	102.749	80.0278	75.0458	74.5061	83.0821	6.85924	-2.6346	2.15174	3.7657	TRUE	0.000578586	1	conserved Plasmodium protein, unknown function
PF3D7_1020800	156.284	140.936	225.78	181.675	202.363	181.407	534.413	425.217	649.713	689.574	574.729	115.504	131.635	181.228	132.697	140.266	7.49743	1.66928	-2.03496	1.25462	TRUE	0.000586939	1	dihydrolipoamide acyltransferase component E2 (DLAT)
PF3D7_0315600	13.9157	20.957	10.2627	7.67641	2.99797	11.162	4.30978	2.79136	2.70714	3.94043	3.43718	30.4703	24.6815	3.9918	46.2264	26.3425	3.5279	-1.74615	2.94268	7.2949	TRUE	0.00059098	1	conserved Plasmodium protein, unknown function
PF3D7_0204600	78.1418	69.1582	194.992	74.2053	58.4604	94.9915	46.5456	26.0527	40.6071	28.5681	35.4434	166.524	154.82	118.956	167.503	151.951	6.53342	-1.38492	2.09921	3.87342	TRUE	0.000595646	1	conserved Plasmodium protein, unknown function
PF3D7_1137800	33.1835	25.6724	5.13136	11.5146	10.4929	17.1989	22.4109	62.3404	45.119	44.3298	43.55	4.96028	8.22716	15.9672	5.4384	8.64826	4.19629	1.2476	-2.34426	7.03752	TRUE	0.000597101	1	conserved Plasmodium protein, unknown function
PF3D7_1368300	36.3948	47.1533	15.3941	33.2644	35.9756	33.6364	15.5152	10.235	18.95	9.85106	13.6378	60.232	56.8422	95.8032	44.5949	64.3681	5.11532	-1.3435	2.23502	2.91107	TRUE	0.000598272	1	conserved Plasmodium protein, unknown function
PF3D7_0604500	8595.59	7801.78	5736.86	8157.46	7470.93	7552.53	22024.7	23115.3	32896.2	33942.8	27994.8	7901.02	6168.87	7389.62	6465.17	6981.17	12.8829	1.89	-2.00362	0.945831	TRUE	0.000606025	1	conserved Plasmodium protein, unknown function
PF3D7_0813200	160.565	124.694	313.013	307.056	241.336	229.333	768.865	850.435	1118.95	1152.57	972.706	154.477	178.754	434.308	193.607	240.287	7.83413	2.0917	-2.01768	4.70183	TRUE	0.000612028	1	CS domain protein, putative
PF3D7_1007700	737.53	636.046	2134.65	133.058	127.414	753.739	168.081	137.707	131.747	151.706	147.311	1859.4	1435.27	397.583	1735.39	1356.91	9.55416	-2.35142	3.20341	9.24601	TRUE	0.000619	1	transcription factor with AP2 domain(s) (ApiAP2)
PF3D7_1466900	1116.46	969.263	1200.74	1805.24	1660.87	1350.51	484.419	324.728	388.926	288.636	371.677	1489.5	1204.9	1790.72	1490.67	1493.95	10.3994	-1.86136	2.00689	1.68746	TRUE	0.000623422	1	rhoptry protein, putative
PF3D7_0407100	39.6061	40.3423	20.5254	23.0292	40.4726	32.7951	79.3	121.889	86.6284	89.6447	94.3656	22.6756	20.9419	27.1442	14.1398	21.2254	5.06578	1.49429	-2.15609	1.92595	TRUE	0.000623966	1	methyltransferase, putative
PF3D7_1203800	12.8452	42.438	30.7882	44.7791	76.4482	41.4597	2.58587	6.51318	3.60952	2.95532	3.91597	20.5497	26.9252	27.1442	13.596	22.0538	5.38252	-3.41515	2.4917	5.40226	TRUE	0.000630074	1	unspecified product
PF3D7_1448300	1191.39	951.973	2037.15	1322.9	1251.65	1351.01	407.705	369.39	228.302	256.128	315.381	1293.22	1089.72	1425.07	1258.99	1266.75	10.3983	-2.09728	2.00587	1.92743	TRUE	0.000631315	1	conserved Plasmodium protein, unknown function
PF3D7_0508900	345.751	344.219	92.3645	65.2495	52.4644	180.01	146.533	452.201	268.007	320.16	296.725	69.444	55.3463	28.741	62.5416	54.0182	7.50203	0.710833	-2.45651	9.43131	TRUE	0.000639615	1	conserved Plasmodium protein, unknown function
PF3D7_1254800	2.14087	2.0957	0	1.2794	2.99797	1.70279	5.17174	8.37408	9.02379	6.89574	7.36634	0.708612	0	0.79836	0	0.376743	0.947005	1.93335	-4.38282	3.60353	TRUE	0.000639919	1	rifin (RIF)
PF3D7_1024800	32410.6	28343.3	31121.7	35326.8	33157.5	32072	7184.4	5400.35	6290.49	7012.97	6472.05	27360.2	21558.1	26409.7	27778.3	25776.6	14.969	-2.30902	1.99377	0.381096	TRUE	0.000641736	1	conserved Plasmodium protein, unknown function
PF3D7_1321200	6.42261	23.0527	0	10.2352	17.9878	11.5397	43.9598	31.6354	14.4381	16.7468	26.695	6.37751	2.99169	7.18524	2.17536	4.68245	3.66586	1.07423	-2.53057	9.0863	TRUE	0.000642144	1	conserved protein, unknown function
PF3D7_0526500	1243.85	898.533	1159.69	1384.31	1115.24	1160.32	397.362	278.206	314.93	336.906	331.851	1222.36	1165.26	1707.69	1224.18	1329.87	10.1802	-1.80576	2.00261	0.862308	TRUE	0.00064355	1	conserved Plasmodium protein, unknown function
PF3D7_1241100	435.667	534.928	400.246	504.084	554.624	485.91	1186.91	1097.94	1244.38	1289.5	1204.68	228.882	296.178	454.267	221.887	300.303	8.92587	1.30857	-2.0045	1.41659	TRUE	0.00064488	1	conserved Plasmodium protein, unknown function
PF3D7_0709050	5.35218	20.957	0	7.67641	2.99797	7.39672	0	0	0	0	0	4.96028	13.4626	2.39508	2.7192	5.8843	2.99572	-32.4082	31.9656	4.60153	TRUE	0.000645676	1	small nucleolar RNA
PF3D7_1320400	32.1131	30.9116	102.627	19.191	43.4705	45.6627	24.1348	20.47	22.5595	18.717	21.4703	107.709	100.222	80.6344	91.909	95.1185	5.43113	-1.0061	2.14669	4.54164	TRUE	0.000650877	1	type I signal peptidase (SPB)
PF3D7_0520800	295.44	269.822	831.28	447.791	523.145	473.496	224.971	160.969	88.4332	113.287	146.915	711.446	566.926	542.885	550.366	592.906	8.88073	-1.6816	2.01252	4.48284	TRUE	0.00065345	1	conserved Plasmodium protein, unknown function
PF3D7_1126800	53.5218	40.3423	51.3136	25.588	38.9736	41.9478	32.7543	26.0527	33.388	36.4489	32.161	128.259	109.945	150.092	164.784	138.27	5.37761	-0.370524	2.10451	1.33075	TRUE	0.00065825	1	RNA binding protein, putative
PF3D7_0918600	63.1557	57.6318	118.021	34.5438	29.9797	60.6665	12.9293	13.0264	32.4857	27.583	21.5061	104.166	82.2716	76.6426	114.206	94.3216	5.8793	-1.45392	2.13478	5.44838	TRUE	0.000666324	1	DNA helicase, putative
PF3D7_0815800	533.077	475.201	369.458	58.8525	55.4624	298.41	70.6804	150.734	110.09	125.108	114.153	568.307	505.596	253.08	538.402	466.346	8.22089	-1.38638	2.0309	14.8113	TRUE	0.000672488	1	vacuolar sorting protein VPS9, putative
PF3D7_1135400	717.192	653.859	682.471	1303.71	932.368	857.92	491.315	315.424	290.566	285.681	345.746	1308.1	1074.02	1715.68	1411.81	1377.4	9.74529	-1.31161	1.99404	2.20217	TRUE	0.000677936	1	conserved Plasmodium protein, unknown function
PF3D7_0305800	14.9861	16.2417	41.0509	16.6322	8.9939	19.581	117.226	107.002	97.457	123.138	111.206	19.1325	14.9585	43.9098	23.929	25.4824	4.16803	2.62901	-2.1279	4.60333	TRUE	0.00068079	1	P-loop containing nucleoside triphospahte hydrolase, putative
PF3D7_0727800	495.611	436.954	1262.31	930.125	1073.27	839.655	387.88	325.659	254.471	252.187	305.049	1290.38	1127.12	1315.7	1129.01	1215.55	9.71094	-1.45795	1.99439	3.25011	TRUE	0.000680877	1	cation transporting ATPase, putative
PF3D7_0630600	378.934	349.458	246.305	207.263	202.363	276.865	149.118	107.002	66.7761	49.2553	93.038	393.28	373.962	431.114	310.533	377.222	8.11551	-1.57505	2.01868	3.49826	TRUE	0.000681019	1	conserved Plasmodium protein, unknown function
PF3D7_1139500.1	2.14087	3.14355	0	2.5588	0	1.56865	6.03369	3.72182	14.4381	17.7319	10.4814	0	0.747924	1.59672	1.08768	0.858081	0.955543	2.43158	-3.61261	7.09217	TRUE	0.000685734	1	AAA family ATPase, putative
PF3D7_0610700	102.762	180.23	46.1822	112.587	146.9	117.732	299.099	294.023	283.347	279.77	289.06	50.3115	89.0029	82.2311	61.4539	70.7498	6.89785	1.27739	-2.03132	3.26776	TRUE	0.000686029	1	conserved Plasmodium protein, unknown function
PF3D7_0935300	14.9861	35.6269	0	30.7056	19.4868	20.1611	56.8891	77.2277	50.5333	29.5532	53.5508	7.08612	14.2105	15.1688	8.70144	11.2917	4.43945	1.30388	-2.25223	8.75333	TRUE	0.000687752	1	phosphatidylinositol N-acetylglucosaminyltransferase subunit P, putative
PF3D7_1026600	7407.41	5425.77	708.128	960.831	736.001	3047.63	3818.47	5376.16	6850.87	7435.58	5870.27	784.433	1154.79	1332.46	1171.98	1110.92	11.5743	0.944862	-2.40168	12.74	TRUE	0.000688731	1	conserved Plasmodium protein, unknown function
PF3D7_1230700	1411.9	1781.87	2375.82	2560.08	2351.91	2096.32	3359.9	3391.5	3732.24	4032.04	3628.92	727.745	991.747	1235.86	712.974	917.082	11.0333	0.792005	-1.98451	1.53907	TRUE	0.000690303	1	protein transport protein Sec13, putative
PF3D7_0819500	13.9157	16.2417	71.8391	12.794	14.9898	25.9561	17.2391	13.0264	15.3405	9.85106	13.8642	167.232	132.382	15.9672	140.855	114.109	4.59016	-0.795552	3.0402	7.52887	TRUE	0.00069954	1	conserved protein, unknown function
PF3D7_0721700	34.2539	31.4355	46.1822	81.8817	67.4543	52.2415	259.449	146.081	359.147	358.579	280.814	43.2253	53.1026	116.561	61.9978	68.7216	5.70574	2.42768	-2.03185	5.40264	TRUE	0.000713573	1	secreted ookinete protein, putative (PSOP1)
PF3D7_1255000	2.14087	0	5.13136	0	1.49898	1.75424	17.2391	9.30454	2.70714	0	7.3127	0	0	0	0	0	0.384243	2.48938	-31.2513	7.62246	TRUE	0.000714094	1	rifin (RIF)
PF3D7_1248800	10.7044	12.0503	10.2627	7.67641	1.49898	8.43855	2.58587	0.930454	1.80476	2.95532	2.0691	15.5895	20.9419	3.9918	21.7536	15.5692	3.08452	-2.03715	2.91862	6.0519	TRUE	0.00071582	1	conserved Plasmodium protein, unknown function
PF3D7_0520700	211.946	204.331	318.144	667.848	515.65	383.584	99.1249	94.9063	95.6522	75.8532	91.3842	408.869	317.12	394.39	349.145	367.381	8.58367	-2.0696	2.00703	3.84605	TRUE	0.00071959	1	conserved Plasmodium protein, unknown function
PF3D7_0929100	29.9722	27.2441	15.3941	25.588	16.4888	22.9375	57.7511	51.175	136.259	97.5255	85.6777	20.5497	15.7064	19.1606	21.7536	19.2926	4.55733	1.86335	-2.14925	2.75266	TRUE	0.000721491	1	conserved Plasmodium protein, unknown function
PF3D7_0409700	31.0426	31.4355	20.5254	12.794	5.99593	20.3587	8.61956	7.44363	4.5119	0	5.14377	33.3048	28.4211	15.9672	35.3496	28.2607	4.36999	-1.99518	2.44842	11.0189	TRUE	0.000721626	1	peptide chain release factor 2, putative
PF3D7_0807400	10.7044	14.6699	0	3.8382	1.49898	6.14229	12.0674	16.7482	27.9738	19.7021	19.1229	2.12584	2.99169	2.39508	3.80688	2.82987	2.84424	1.41246	-2.74307	7.08856	TRUE	0.000726864	1	conserved Plasmodium protein, unknown function
PF3D7_0217600	436.738	408.138	348.933	166.322	182.876	308.601	187.906	152.594	124.528	117.228	145.564	633.499	554.959	538.095	596.593	580.786	8.26941	-1.08369	1.99617	2.99665	TRUE	0.000728407	1	conserved Plasmodium protein, unknown function
PF3D7_1335000	74.9305	45.0576	10.2627	3.8382	10.4929	28.9164	1.72391	3.72182	3.60952	0	2.26381	22.6756	50.8588	16.7656	39.1565	32.3641	4.88675	-3.70141	3.83167	9.32315	TRUE	0.000731484	1	MSP7-like protein (MSRP1)
PF3D7_0626500	6.42261	12.0503	0	8.95581	7.49492	6.98473	33.6163	44.6618	43.3142	36.4489	39.5103	6.37751	5.23546	11.9754	7.06992	7.66457	2.98056	2.32352	-2.37083	3.95151	TRUE	0.00074248	1	conserved Plasmodium protein, unknown function
PF3D7_1368500	62.0852	51.3447	25.6568	17.9116	16.4888	34.6974	10.3435	4.65227	6.31666	9.85106	7.79087	42.5167	28.4211	32.7328	49.4895	38.29	5.14756	-2.18546	2.2986	5.02088	TRUE	0.000746679	1	conserved Plasmodium protein, unknown function
PF3D7_0615400	2084.14	1941.67	2806.85	2018.9	1993.65	2169.04	8373.04	8880.25	8803.61	9386.09	8860.75	2448.25	1868.31	2676.9	2076.93	2267.6	11.0823	2.03089	-1.96627	0.595902	TRUE	0.000758887	1	ribonuclease, putative
PF3D7_1142500	353.244	757.597	600.369	660.171	977.337	669.744	2104.9	1608.75	1708.2	1929.82	1837.92	493.903	562.439	456.662	361.11	468.528	9.38787	1.45599	-1.97198	2.17541	TRUE	0.00076065	1	60S ribosomal protein L28, putative
PF3D7_1416600	40.6765	43.4858	5.13136	6.39701	1.49898	19.4379	0	2.79136	3.60952	2.95532	2.33905	34.722	35.9003	4.79016	39.1565	28.6422	4.34312	-3.12615	3.62504	12.7048	TRUE	0.000769098	1	conserved Plasmodium protein, unknown function
PF3D7_0708600	3.21131	1.57178	5.13136	7.67641	2.99797	4.11776	25.8587	14.8873	14.4381	33.4936	22.1694	2.83445	5.23546	3.19344	2.7192	3.49564	1.93432	2.53532	-2.67215	3.45955	TRUE	0.000781614	1	heat shock protein 86 family protein
PF3D7_0314300	11.7748	13.0981	5.13136	6.39701	5.99593	8.47945	4.30978	1.86091	0.902379	1.97021	2.26082	43.2253	20.1939	3.19344	21.2098	21.9556	3.15121	-1.96632	3.27342	5.81133	TRUE	0.000794501	1	DER1-like protein (Der1-2)
PF3D7_0906400	37.4652	33.5312	66.7077	70.3671	65.9553	54.8053	296.513	190.743	326.661	254.157	267.019	34.0134	45.6233	131.729	53.2963	66.1656	5.75826	2.3026	-2.01467	5.36611	TRUE	0.000795804	1	dynein light intermediate chain 2, cytosolic
PF3D7_0710000	330.764	301.257	51.3136	103.632	82.4441	173.882	36.2022	66.9927	16.2428	32.5085	37.9865	196.286	169.031	148.495	223.518	184.332	7.45611	-2.20895	2.27928	8.75753	TRUE	0.000798494	1	conserved Plasmodium protein, unknown function
PF3D7_0703800	74.9305	68.1103	30.7882	95.9551	67.4543	67.4477	274.102	130.264	277.933	259.083	235.345	41.0995	44.8754	97.3999	49.4895	58.2161	6.09893	1.77976	-2.01678	4.26031	TRUE	0.000808158	1	conserved Plasmodium protein, unknown function
PF3D7_0921000.2	7.49305	19.3853	25.6568	63.9701	43.4705	31.9951	157.738	131.194	103.774	102.451	123.789	24.8014	30.6649	40.7164	21.7536	29.4841	5.0002	1.95174	-2.07284	7.26561	TRUE	0.000818644	1	ubiquitin conjugating enzyme, putative
PF3D7_1302100	222.651	396.088	318.144	133.058	197.866	253.561	101.711	102.35	133.552	132.989	117.651	753.255	1266.98	106.182	964.773	772.798	7.98516	-1.10686	2.71573	6.02473	TRUE	0.000824542	1	gamete antigen 27/25 (Pfg27)
PF3D7_0619600	21.4087	6.28711	30.7882	7.67641	5.99593	14.4313	12.9293	2.79136	6.31666	2.95532	6.24817	43.2253	30.6649	19.959	38.0688	32.9795	3.70037	-1.04588	2.39072	8.21013	TRUE	0.000829881	1	conserved Plasmodium protein, unknown function
PF3D7_1026000	491.33	453.196	600.369	639.701	541.133	545.146	618.884	423.356	333.88	359.564	433.921	1775.78	1554.19	1702.1	1707.66	1684.93	9.08959	-0.328211	1.9571	1.06397	TRUE	0.000835018	1	conserved Plasmodium protein, unknown function
PF3D7_0215400	533.077	599.895	543.924	727.979	737.5	628.475	2046.28	1802.29	1840.85	2162.31	1962.93	483.982	453.99	633.099	454.107	506.294	9.29632	1.64248	-1.95504	0.644948	TRUE	0.000836879	1	conserved Plasmodium protein, unknown function
PF3D7_1416900	46.0287	42.438	71.8391	25.588	20.9858	41.3759	46.5456	27.9136	23.4619	19.7021	29.4058	140.305	124.155	95.8032	132.697	123.24	5.3269	-0.447084	2.06579	3.89153	TRUE	0.000858477	1	prefoldin subunit 2, putative
PF3D7_1032500	162.706	153.51	641.42	272.513	391.235	324.277	103.435	87.4627	46.0214	52.2106	72.2823	228.173	249.806	430.316	284.428	298.181	8.32968	-2.15361	2.04382	6.50562	TRUE	0.000858861	1	DER1-like protein, putative (Der1-2)
PF3D7_0613900	934.49	868.669	46.1822	29.4262	41.9715	384.148	243.072	998.377	855.456	896.447	748.338	74.4043	95.7342	22.3541	118.557	77.7624	8.59015	0.957358	-3.26567	16.2562	TRUE	0.000859779	1	myosin E, putative (myoE)
PF3D7_1026500	0	17.8135	0	1.2794	0	3.81858	7.7576	20.47	17.1452	24.6277	17.5001	2.83445	2.99169	0	2.7192	2.13634	2.29143	1.8358	-3.00995	19.9575	TRUE	0.000863967	1	conserved Plasmodium protein, unknown function
PF3D7_0903700	522.372	497.729	215.517	56.2937	46.4685	267.676	17.2391	34.4268	36.9976	41.3745	32.5095	289.822	339.557	67.8606	445.949	285.797	8.067	-3.04486	3.13698	8.99447	TRUE	0.000865192	1	alpha tubulin 1
PF3D7_0404000	14.9861	29.3398	0	2.5588	1.49898	9.67674	5.17174	19.5395	12.6333	20.6872	14.508	0.708612	0.747924	0	1.63152	0.772014	3.39645	0.460584	-4.16164	9.63252	TRUE	0.000868801	1	conserved Plasmodium protein, unknown function
PF3D7_0623900	47.0991	39.8184	71.8391	66.5289	70.4522	59.1475	490.453	316.354	915.915	1001.85	681.144	60.232	80.0278	249.088	97.8912	121.81	5.87549	3.53629	-2.48398	4.87012	TRUE	0.000872635	1	ribonuclease H2 subunit A, putative
PF3D7_0221700	204.453	204.855	92.3645	249.483	173.882	185.008	310.304	582.464	337.49	367.445	399.426	133.928	107.701	63.8688	101.154	101.663	7.54091	1.10083	-1.97375	3.17769	TRUE	0.00087383	1	Plasmodium exported protein, unknown function
PF3D7_1004000	1011.56	1609.5	2452.79	2011.22	3126.88	2042.39	6389.68	4757.41	5398.03	6077.12	5655.56	1543.36	1710.5	1405.91	1232.89	1473.16	10.9955	1.46995	-1.94078	2.62795	TRUE	0.000883357	1	60S ribosomal protein L13, putative
PF3D7_0504400	83.4939	101.642	87.2331	14.0734	5.99593	58.4876	1.72391	9.30454	1.80476	9.85106	5.67107	45.3512	55.3463	17.5639	59.2786	44.385	5.86317	-3.36848	2.97861	11.6495	TRUE	0.000886252	1	ATP-dependent helicase, putative
PF3D7_0928000.1	8.56348	24.1006	0	5.11761	20.9858	11.7535	34.4782	48.3836	31.5833	33.4936	36.9847	3.54306	14.9585	3.9918	7.06992	7.39081	3.69672	1.51205	-2.32376	9.93752	TRUE	0.000892757	1	cytochrome c oxidase subunit 6B, putative (COX6B)
PF3D7_0627100	8468.21	6957.73	6229.47	7861.92	7869.66	7477.4	1622.2	1569.68	1582.77	1689.46	1616.03	5948.09	5497.24	6986.45	6338.46	6192.56	12.8684	-2.21016	1.93809	0.301676	TRUE	0.000893824	1	ankyrin-repeat protein, putative
PF3D7_1432400	19.2678	24.6245	5.13136	0	4.49695	10.7041	1.72391	1.86091	1.80476	1.97021	1.83995	21.2584	21.6898	4.79016	16.3152	16.0134	3.52268	-2.64462	3.12506	11.3987	TRUE	0.000898919	1	leucine-rich repeat protein (LRR5)
PF3D7_0723400	1637.77	1713.24	2252.67	2268.38	2491.31	2072.67	5673.39	5696.24	7297.54	7498.63	6541.45	1896.25	1430.78	1907.28	1600.52	1708.71	11.017	1.65837	-1.93671	0.865174	TRUE	0.000902689	1	conserved Plasmodium protein, unknown function
PF3D7_0705600	64.2261	46.6294	87.2331	125.381	82.4441	81.1828	37.0641	28.8441	20.7547	31.5234	29.5466	141.722	119.668	91.8114	133.785	121.747	6.33631	-1.4512	2.04298	2.4048	TRUE	0.00090348	1	RNA helicase, putative
PF3D7_0523700	34.2539	46.1055	35.9195	70.3671	86.941	54.7174	216.351	161.899	224.692	182.245	196.297	34.0134	50.1109	72.6508	38.6127	48.8469	5.78593	1.83105	-2.00854	3.19207	TRUE	0.000906575	1	conserved Plasmodium membrane protein, unknown function
PF3D7_0424600	6755.52	6016.24	3412.36	4782.4	5294.41	5252.18	6659.47	5878.61	11128.1	11751.3	8854.39	1926.72	2762.08	2330.41	2242.8	2315.5	12.359	0.753199	-1.93507	2.26226	TRUE	0.000907303	1	Plasmodium exported protein (PHISTb), unknown function
PF3D7_0114500	0	1.04785	0	0	0	0.20957	1.72391	0	0	0	0.430978	26.9273	17.9502	0	17.9467	15.706	-1.46265	0.30435	5.13341	11.1464	TRUE	0.000910081	1	Plasmodium exported protein (hyp10), unknown function
PF3D7_0407300	734.319	466.294	384.852	1058.07	884.4	705.586	224.971	200.978	239.131	175.349	210.107	734.831	652.937	1045.05	805.427	809.562	9.46456	-1.74948	1.94589	2.81989	TRUE	0.000923245	1	transcription factor, putative
PF3D7_1029700	8.56348	8.90674	0	3.8382	5.99593	5.46087	26.7206	14.8873	19.8523	9.85106	17.8278	1.41722	6.73131	1.59672	1.08768	2.70823	2.63213	1.52631	-2.74493	6.86854	TRUE	0.000923756	1	conserved Plasmodium protein, unknown function
mal_rna_14:rRNA	398.202	1707.47	590.107	537.349	1824.26	1011.48	5.17174	13.0264	14.4381	23.6426	14.0697	136.054	332.826	83.0294	192.519	186.107	9.98279	-6.17026	3.72751	4.12383	TRUE	0.000934725	1	unspecified product (LSUA)
PF3D7_1214600	16.0565	31.9595	30.7882	85.7199	91.438	51.1924	157.738	131.194	108.286	108.362	126.395	21.2584	33.6566	43.1114	25.5605	30.8967	5.68855	1.29342	-2.03486	6.9269	TRUE	0.000945941	1	adrenodoxin-type ferredoxin, putative
PF3D7_0420900	176.622	199.616	1642.04	655.054	613.084	657.282	6.03369	2.79136	3.60952	4.92553	4.34003	184.948	254.294	30.3377	135.96	151.385	9.35859	-7.2402	5.12373	3.52724	TRUE	0.000957286	1	erythrocyte membrane protein 1, PfEMP1 (VAR)
PF3D7_1111300	77.0713	46.6294	102.627	204.704	287.805	143.767	43.9598	42.8009	34.2904	14.7766	33.9569	150.934	128.643	142.906	141.942	141.106	7.16871	-2.08156	2.05352	7.95478	TRUE	0.000961462	1	SNARE protein, putative (GS27)
PF3D7_1442600	21.4087	16.7656	30.7882	12.794	13.4909	19.0495	93.0913	95.8367	127.236	168.453	121.154	37.5564	17.9502	19.959	41.3319	29.1994	4.18527	2.73511	-2.04861	3.34251	TRUE	0.000968927	1	TRAP-like protein,sporozoite-specific transmembrane protein S6 (TREP)
PF3D7_1431100	56.7331	46.6294	10.2627	6.39701	4.49695	24.9038	4.30978	10.235	9.92617	3.94043	7.10284	50.3115	59.086	15.1688	61.4539	46.505	4.69616	-1.86715	2.71179	11.1433	TRUE	0.000969716	1	conserved Plasmodium protein, unknown function
PF3D7_0108800	124.17	111.072	159.072	286.586	200.864	176.353	81.0239	56.7577	33.388	40.3894	52.8897	170.067	183.241	300.982	181.643	208.983	7.46221	-1.73649	1.98122	3.99365	TRUE	0.000970047	1	conserved Plasmodium protein, unknown function
PF3D7_1213600	23.5496	18.8613	0	2.5588	4.49695	9.89333	0.861956	0	5.41428	1.97021	2.06161	18.4239	22.4377	7.9836	15.7714	16.1541	3.457	-2.41191	2.96975	13.5085	TRUE	0.000973179	1	dynein light chain 1, putative (DLC8)
PF3D7_1303200.2	2.14087	3.14355	0	0	1.49898	1.35668	0.861956	0	0	0	0.215489	4.96028	6.73131	3.9918	10.333	6.50409	0.746988	-2.88633	4.84831	5.57941	TRUE	0.000980418	1	SNARE protein, putative (VAMP8)
PF3D7_1116400	527.725	473.105	800.492	632.024	773.475	641.364	262.897	163.76	160.624	160.572	186.963	635.625	642.466	975.596	608.013	715.425	9.32322	-1.77641	1.93576	1.79967	TRUE	0.000988106	1	ER membrane protein Sec12 (SEC12)
PF3D7_0402800	3.21131	5.23926	5.13136	3.8382	1.49898	3.78382	20.6869	6.51318	29.7785	23.6426	20.1553	2.12584	5.23546	3.19344	2.17536	3.18253	1.9071	2.42619	-2.67659	3.83753	TRUE	0.000988962	1	erythrocyte membrane protein 1 (PfEMP1), pseudogene
PF3D7_1434500	5377.87	4803.87	4905.58	5410.59	6213.29	5342.24	1588.59	1177.02	1593.6	1584.05	1485.82	6717.64	4909.37	5390.53	5480.82	5624.59	12.3833	-1.84622	1.92049	0.523747	TRUE	0.000990351	1	dynein-related AAA-type ATPase, putative
PF3D7_0909600	55.6626	71.7778	15.3941	42.2202	44.9695	46.0049	120.674	118.168	208.45	181.26	157.138	31.8875	38.892	53.4901	32.0866	39.0891	5.56904	1.72674	-2.00878	3.86312	TRUE	0.0009963	1	conserved Plasmodium protein, unknown function
PF3D7_1438800	24.62	29.8638	15.3941	7.67641	14.9898	18.5088	74.1282	40.94	93.8475	68.9574	69.4683	19.8411	17.2022	6.38688	20.1221	15.8881	4.2502	1.86829	-2.12316	5.18024	TRUE	0.00100035	1	conserved Plasmodium protein, unknown function
PF3D7_0812600	232.284	265.63	338.67	726.7	569.614	426.58	86.1956	73.5058	79.4094	84.7191	80.9575	211.166	270.748	509.354	259.956	312.806	8.73736	-2.39825	1.94972	4.6932	TRUE	0.00101061	1	ubiquitin conjugating enzyme, putative
PF3D7_1414200	681.867	546.978	318.144	932.684	902.388	676.412	191.354	128.403	194.914	139.885	163.639	714.99	655.929	649.067	479.667	624.913	9.40422	-2.04968	1.93288	2.93785	TRUE	0.00101313	1	conserved Plasmodium protein, unknown function
PF3D7_1131300	5.35218	4.71533	5.13136	0	1.49898	3.33957	0	0	0	0	0	2.83445	2.24377	3.19344	5.4384	3.42752	1.70654	-31.119	31.2009	3.86542	TRUE	0.00102352	1	conserved Plasmodium protein, unknown function
PF3D7_0301700	235.496	201.711	687.602	113.867	115.422	270.82	156.876	300.537	163.331	195.051	203.949	994.891	817.48	340.9	1044.72	799.497	8.06174	-0.389779	1.97113	10.4025	TRUE	0.00102385	1	Plasmodium exported protein, unknown function
PF3D7_0422700	1430.1	1377.4	1780.58	1910.15	1783.79	1656.4	427.53	394.512	308.614	345.772	369.107	1152.91	1180.97	1986.32	1269.32	1397.38	10.6936	-2.16565	1.92054	1.16265	TRUE	0.00102426	1	eukaryotic initiation factor, putative
PF3D7_1241300	11.7748	9.43066	0	1.2794	2.99797	5.09656	0	1.86091	0	0	0.465227	8.50334	8.97508	0.79836	9.78912	7.01648	2.5387	-3.65707	3.93843	12.1661	TRUE	0.00102533	1	conserved Plasmodium protein, unknown function
PF3D7_1326500	52.4513	39.8184	10.2627	15.3528	5.99593	24.7762	4.30978	13.0264	9.92617	6.89574	8.53951	45.3512	61.3297	17.5639	42.4195	41.6661	4.69855	-1.60609	2.28913	9.66134	TRUE	0.00102883	1	conserved Plasmodium protein, unknown function
PF3D7_1214400	31.0426	56.06	10.2627	20.4704	47.9675	33.1607	119.812	124.681	49.6309	84.7191	94.7107	21.2584	26.1773	20.7574	22.8413	22.7586	5.10842	1.45715	-2.05712	5.10268	TRUE	0.0010312	1	conserved protein, unknown function
PF3D7_1347400	36.3948	33.5312	15.3941	71.6465	32.9776	37.9888	17.2391	26.0527	23.4619	25.6128	23.0916	107.709	75.5403	78.2393	123.452	96.2351	5.28331	-0.754974	2.06095	3.47269	TRUE	0.00103158	1	conserved Plasmodium protein, unknown function
PF3D7_1428700	36.3948	51.8686	97.4959	21.7498	20.9858	45.699	36.2022	27.9136	18.0476	19.7021	25.4664	141.722	103.213	63.0704	112.575	105.145	5.44955	-0.777749	2.04493	6.2542	TRUE	0.00103426	1	conserved protein, unknown function
PF3D7_1103000	1.07044	4.19141	5.13136	3.8382	2.99797	3.44587	24.1348	19.5395	14.4381	29.5532	21.9164	2.83445	4.48754	3.19344	3.80688	3.58058	1.70772	2.74551	-2.6114	1.94896	TRUE	0.00103453	1	conserved Plasmodium protein, unknown function
PF3D7_1036700	17.127	13.6221	5.13136	7.67641	7.49492	10.2103	12.9293	6.51318	2.70714	1.97021	6.02997	41.0995	36.6483	19.959	28.8235	31.6326	3.43823	-0.835258	2.38069	5.92069	TRUE	0.00103476	1	phosducin-like protein, putative (PhLP2)
PF3D7_0309900	26.7609	26.7202	15.3941	23.0292	19.4868	22.2782	91.3673	54.8968	110.993	129.049	96.5764	22.6756	26.9252	23.9508	19.0344	23.1465	4.51304	2.08036	-2.06236	1.70678	TRUE	0.00103925	1	conserved Plasmodium protein, unknown function
PF3D7_1408700	7162.28	5519.03	4212.85	5219.96	5535.75	5529.97	2028.18	1830.2	1363.5	1397.87	1654.94	6982.66	5219.76	6660.72	6043.7	6226.71	12.4332	-1.74065	1.91168	1.01385	TRUE	0.00104033	1	conserved Plasmodium protein, unknown function
PF3D7_1313400	58.8739	48.7251	66.7077	14.0734	11.9919	40.0744	14.6533	25.1223	14.4381	7.88085	15.5236	102.749	71.0527	20.7574	75.0499	67.4022	5.29176	-1.33417	2.11832	10.6971	TRUE	0.00105157	1	DEAD box helicase, putative
PF3D7_0626840	0	1.57178	0	2.5588	1.49898	1.12591	8.61956	6.51318	4.5119	2.95532	5.64999	0	0	0.79836	0	0.19959	0.356436	2.14508	-5.00179	5.51224	TRUE	0.00107264	1	small nucleolar RNA snoR35
PF3D7_0500400	0	1.57178	0	0	1.49898	0.614152	11.2054	11.1654	2.70714	2.95532	7.00833	0	0.747924	0	0.54384	0.322941	-0.351449	3.16336	-4.3845	6.72635	TRUE	0.00107511	1	rifin (RIF)
PF3D7_1245800	1054.38	857.142	1657.43	1283.24	1413.54	1253.15	282.722	264.249	232.814	271.889	262.918	921.904	815.237	1235.06	991.421	990.906	10.2902	-2.25172	1.91411	1.20684	TRUE	0.00108102	1	clathrin coat assembly protein AP180, putative
PF3D7_1418100	13.9157	11.5264	5.13136	11.5146	11.9919	10.816	25.8587	32.5659	55.0451	47.2851	40.1887	8.50334	7.47924	11.177	6.52608	8.42143	3.50398	1.8242	-2.25998	1.82704	TRUE	0.00108225	1	liver specific protein 1, putative (LISP1)
PF3D7_0105200	76.0009	67.0625	230.911	23.0292	23.9837	84.1975	21.5489	22.3309	11.7309	11.8213	16.858	167.232	115.18	49.4983	203.396	133.827	6.36296	-2.28681	2.98866	7.28393	TRUE	0.00110283	1	conserved Plasmodium protein, unknown function
PF3D7_0821800	76.0009	189.137	230.911	299.38	439.202	246.926	524.069	404.747	371.78	402.908	425.876	109.835	146.593	96.6016	94.6282	111.914	7.94698	0.787353	-1.92834	5.32974	TRUE	0.00110533	1	secretory complex protein 61 beta subunit (Sec61-beta)
PF3D7_1424500	2.14087	36.6748	0	29.4262	1.49898	13.9482	8.61956	2.79136	28.8761	20.6872	15.2436	0.708612	0.747924	0	0	0.364134	3.86004	0.069716	-5.43015	9.96184	TRUE	0.00110828	1	small nucleolar RNA snoR27
PF3D7_0419400	266.538	214.286	25.6568	26.8674	32.9776	113.265	138.775	156.316	273.421	297.502	216.504	45.3512	46.3713	14.3705	46.7703	38.2158	6.84297	0.915156	-2.50048	12.5035	TRUE	0.00110931	1	conserved Plasmodium protein, unknown function
PF3D7_0830300	17.127	15.1938	102.627	95.9551	103.43	66.8666	271.516	176.786	259.885	233.47	235.414	51.7287	49.363	87.0212	54.384	60.6242	6.02732	1.85181	-1.95819	10.532	TRUE	0.00111302	1	sporozoite invasion-associated protein 2 (SIAP-2)
PF3D7_1403300	11.7748	7.33496	0	0	1.49898	4.12175	0	0.930454	1.80476	0	0.683803	10.6292	9.72301	1.59672	14.1398	9.02219	2.25282	-2.79411	3.72352	13.4108	TRUE	0.0011189	1	conserved Plasmodium protein, unknown function
PF3D7_0514300	67.4374	66.0146	102.627	21.7498	28.4807	57.262	43.9598	26.9832	20.7547	17.7319	27.3574	121.881	112.936	75.8442	132.697	110.84	5.80448	-1.02865	2.01708	6.10631	TRUE	0.00112688	1	aspartate--tRNA ligase, putative
PF3D7_0401600.1	596.232	671.149	636.289	734.376	550.127	637.635	262.035	267.971	224.692	237.411	248.027	1083.47	929.669	789.578	917.458	930.043	9.31668	-1.36231	1.9068	0.386987	TRUE	0.0011434	1	rifin (RIF)
PF3D7_0918300	324.342	724.589	410.509	519.437	1106.25	617.025	1280	1174.23	900.575	905.313	1065.03	279.193	308.145	320.941	230.588	284.717	9.27089	0.785811	-1.90351	3.60843	TRUE	0.00115173	1	eukaryotic translation initiation factor 3 subunit 5, putative
PF3D7_0724800	201.242	158.749	10.2627	19.191	14.9898	80.887	74.1282	122.82	313.126	284.696	198.692	21.2584	28.4211	5.58852	33.1743	22.1106	6.3578	1.27647	-3.16477	12.305	TRUE	0.0011567	1	kelch protein, putative
PF3D7_1008900	312.567	399.755	559.318	423.482	554.624	449.949	1459.29	1137.94	1488.02	1583.07	1417.08	383.359	413.602	385.608	336.093	379.665	8.8113	1.6574	-1.90019	1.01927	TRUE	0.00116117	1	adenylate kinase (AK1)
PF3D7_1469800	68.5079	64.4429	66.7077	16.6322	14.9898	46.2561	12.0674	18.6091	8.12142	6.89574	11.4234	58.1062	62.0777	20.7574	58.1909	49.783	5.51701	-2.00181	2.12381	8.77118	TRUE	0.00117854	1	conserved Plasmodium protein, unknown function
PF3D7_0918400	29.9722	30.3877	10.2627	11.5146	10.4929	18.526	82.7478	54.8968	46.9237	49.2553	58.4559	11.3378	8.97508	21.5557	11.9645	13.4583	4.28116	1.58864	-2.12329	4.55902	TRUE	0.00118407	1	conserved Plasmodium protein, unknown function
PF3D7_1365000	172.34	125.742	225.78	335.203	367.251	245.263	636.986	722.032	885.234	851.132	773.846	184.948	148.089	290.603	203.396	206.759	7.93723	1.65865	-1.90423	3.48219	TRUE	0.00118814	1	conserved Plasmodium protein, unknown function
PF3D7_1425900	511.668	594.656	928.776	1142.51	1137.73	863.067	249.105	291.232	254.471	253.172	261.995	1111.1	1015.68	940.468	839.689	976.735	9.75259	-1.7192	1.89841	1.91159	TRUE	0.00118913	1	conserved Plasmodium protein, unknown function
PF3D7_1408900	67.4374	58.6797	61.5763	103.632	137.906	85.8463	267.206	244.709	236.423	271.889	255.057	53.8545	82.2716	82.2311	47.8579	66.5538	6.42922	1.56545	-1.9395	2.50477	TRUE	0.00119314	1	tRNA-dihydrouridine synthase, putative
PF3D7_1037000	114.537	117.359	143.678	150.969	137.906	132.89	566.305	291.232	775.144	811.728	611.102	88.5765	106.953	323.336	132.153	162.755	7.05123	2.20401	-1.90943	5.59255	TRUE	0.00119416	1	DNA polymerase zeta catalytic subunit, putative
PF3D7_1406200	3653.4	3002.09	4325.74	3774.23	4117.71	3774.63	10232.3	10169.9	13884.9	13684.1	11992.8	3630.22	2751.61	3450.51	3142.85	3243.8	11.8819	1.66794	-1.88641	0.691967	TRUE	0.00119548	1	conserved Plasmodium protein, unknown function
PF3D7_0415300	914.152	679.008	954.433	928.845	647.561	824.8	3222.85	3466.87	3120.43	3538.5	3337.16	863.089	766.622	1100.14	873.951	900.951	9.68714	2.01726	-1.88912	0.711066	TRUE	0.00119835	1	cdc2-related protein kinase 3 (CRK3)
PF3D7_0907100	27.8313	26.1963	5.13136	16.6322	13.4909	17.8564	162.91	107.933	136.259	157.617	141.18	24.8014	26.1773	59.0786	32.0866	35.536	4.25103	2.89038	-1.9921	4.37741	TRUE	0.00120736	1	conserved Plasmodium protein, unknown function
PF3D7_0304200	1021.2	1278.9	697.865	1256.37	1424.03	1135.67	286.169	217.726	235.521	201.947	235.341	780.182	881.054	1118.5	716.238	873.994	10.1506	-2.27184	1.89269	1.54786	TRUE	0.00122861	1	EH (Eps15 homology) protein (PAST1)
PF3D7_1147600	27.8313	19.3853	5.13136	6.39701	7.49492	13.248	0.861956	2.79136	3.60952	2.95532	2.55454	23.3842	14.2105	3.9918	21.7536	15.835	3.8175	-2.47213	2.64596	7.8293	TRUE	0.001244	1	conserved Plasmodium protein, unknown function
PF3D7_1329900	6.42261	15.1938	20.5254	7.67641	5.99593	11.1628	0.861956	1.86091	3.60952	0.985106	1.82937	11.3378	17.2022	5.58852	17.4029	12.8829	3.39593	-2.52166	2.81827	4.64301	TRUE	0.00125144	1	conserved Plasmodium protein, unknown function
PF3D7_1308100	20.3383	8.38281	15.3941	3.8382	1.49898	9.89047	19.825	23.2613	45.119	46.3	33.6263	4.96028	14.2105	2.39508	5.98224	6.88704	3.24782	1.8227	-2.28738	10.271	TRUE	0.00125635	1	CCAAT-binding transcription factor, putative
PF3D7_0713600	115.607	100.07	138.547	156.087	122.917	126.645	312.89	189.813	397.047	352.668	313.104	70.8612	71.0527	111.77	77.7691	82.8634	6.98103	1.30947	-1.91832	1.73702	TRUE	0.00125791	1	mitochondrial ribosomal protein S5 precursor, putative
PF3D7_0402700	0	0.523926	0	1.2794	2.99797	0.960259	6.03369	3.72182	16.2428	5.91064	7.97724	0.708612	1.49585	0	0	0.551115	-0.0399512	3.03718	-3.91352	7.87073	TRUE	0.00126095	1	rifin, pseudogene (RIF)
PF3D7_1442800	41.747	28.292	41.0509	75.4847	68.9532	51.1056	25.8587	12.0959	18.95	10.8362	16.9352	49.6028	42.6316	118.956	70.1554	70.3364	5.67799	-1.59281	2.05032	4.96243	TRUE	0.00126656	1	conserved Plasmodium protein, unknown function
PF3D7_0110500	348.962	321.166	477.217	172.719	146.9	293.393	118.088	122.82	83.9213	90.6298	103.865	552.717	350.028	254.677	399.723	389.286	8.19005	-1.49136	1.90612	4.28076	TRUE	0.00126902	1	bromodomain protein, putative
PF3D7_0401600.2	581.246	590.464	569.581	719.024	557.622	603.587	239.624	269.832	198.523	196.036	226.004	1028.2	872.827	654.655	793.463	837.285	9.23774	-1.41749	1.88934	0.716864	TRUE	0.00126992	1	rifin (RIF)
PF3D7_1475700	25.6904	21.481	15.3941	14.0734	19.4868	19.2251	174.977	126.542	55.0451	59.1064	103.918	9.21196	9.72301	42.3131	11.4206	18.1672	4.28447	2.41521	-2.52233	5.62051	TRUE	0.00126994	1	tubulin, putative
PF3D7_0626300	84.5644	98.498	35.9195	75.4847	64.4563	71.7846	114.64	146.081	229.204	215.738	176.416	14.8809	24.6815	112.569	30.9989	45.7825	6.18955	1.27312	-1.94986	9.67225	TRUE	0.00127045	1	3-oxoacyl-acyl-carrier protein synthase I/II (FabB/FabF)
PF3D7_0418000	98.48	95.8784	46.1822	20.4704	11.9919	54.6006	18.963	20.47	23.4619	19.7021	20.6493	103.457	100.222	31.9344	109.856	86.3673	5.79147	-1.42342	2.06549	10.3786	TRUE	0.00127947	1	conserved Plasmodium protein, unknown function
PF3D7_0619400	1505.03	1664.51	2088.46	1461.08	1729.83	1689.78	896.434	521.985	386.218	447.238	562.969	1918.21	1918.42	2475.71	1969.79	2070.53	10.7221	-1.58509	1.87877	1.83874	TRUE	0.0012812	1	cell division cycle protein 48 homologue, putative
PF3D7_0401900	878.827	814.704	579.844	209.822	236.839	544.007	744.73	1519.43	1227.24	1281.62	1193.26	356.432	214.654	466.242	256.693	323.505	9.08814	1.13252	-1.88323	7.41413	TRUE	0.00128528	1	acyl-CoA synthetase (ACS6)
PF3D7_1025500	57.8035	49.249	30.7882	15.3528	16.4888	33.9365	11.2054	17.6786	18.95	16.7468	16.1452	77.9473	81.5237	25.5475	85.3829	67.6004	5.10523	-1.09322	2.06833	6.37488	TRUE	0.00129468	1	conserved Plasmodium protein, unknown function
PF3D7_0808000	18.1974	30.3877	35.9195	20.4704	23.9837	25.7918	9.48152	10.235	5.41428	11.8213	9.23802	42.5167	46.3713	39.918	38.0688	41.7187	4.65943	-1.45396	2.17681	1.43068	TRUE	0.0013059	1	conserved Plasmodium protein, unknown function
PF3D7_0113200	59.9444	56.06	128.284	19.191	10.4929	54.7945	1.72391	8.37408	13.5357	10.8362	8.61746	91.4109	70.3048	11.9754	82.6637	64.0887	5.73865	-2.63437	2.89874	10.3177	TRUE	0.00130805	1	Plasmodium exported protein, unknown function
PF3D7_1408800	1.07044	2.61963	0	5.11761	10.4929	3.86011	42.2358	49.3141	19.8523	18.717	32.5298	2.12584	5.23546	14.3705	4.35072	6.52063	2.03112	2.9934	-2.3363	10.2692	TRUE	0.00132235	1	conserved Plasmodium protein, unknown function
PF3D7_0513100	181.974	178.659	153.941	165.043	175.381	170.999	19.825	20.47	26.169	33.4936	24.9894	80.0732	92.7425	135.721	82.1199	97.6642	7.41995	-2.77798	1.96712	1.15393	TRUE	0.00132891	1	conserved Plasmodium protein, unknown function
PF3D7_0906200	72.7896	61.8232	25.6568	62.6907	55.4624	55.6845	14.6533	26.0527	15.3405	13.7915	17.4595	75.1129	57.5901	85.4245	67.98	71.5269	5.82671	-1.70094	2.03438	2.29737	TRUE	0.00133724	1	conserved Plasmodium protein, unknown function
PF3D7_1149500	1012.63	1031.09	738.916	1404.78	1609.91	1159.46	583.544	1454.3	1469.98	1585.04	1273.21	231.008	240.083	645.873	275.183	348.037	10.1802	0.134011	-1.87145	5.62097	TRUE	0.00135638	1	ring-infected erythrocyte surface antigen 2, pseudogene (RESA2)
PF3D7_1029100.1	12.8452	8.90674	25.6568	2.5588	0	9.99351	0	0.930454	0	0.985106	0.47889	8.50334	14.9585	0.79836	14.1398	9.60001	3.18837	-4.29205	4.37184	11.5739	TRUE	0.00136091	1	conserved Plasmodium protein, unknown function
PF3D7_1136800	401.413	408.662	374.589	463.143	568.115	443.185	148.256	147.942	117.309	129.049	135.639	479.73	474.184	589.988	460.089	500.998	8.79269	-1.70901	1.88492	0.607945	TRUE	0.00136582	1	DnaJ protein, putative
PF3D7_1127700	1.07044	4.19141	5.13136	7.67641	11.9919	6.0123	23.2728	24.1918	31.5833	38.4191	29.3668	4.25167	5.23546	7.18524	6.52608	5.79961	2.55473	2.32058	-2.3388	4.41984	TRUE	0.00141992	1	conserved Plasmodium protein, unknown function
PF3D7_0506900	398.202	463.15	159.072	86.9993	80.9451	237.674	262.897	226.1	498.113	484.672	367.946	64.4837	121.912	83.8278	94.0844	91.0768	7.9004	0.622878	-2.01427	9.18714	TRUE	0.00144002	1	rhomboid protease ROM4 (ROM4)
PF3D7_0523600	19.2678	22.5288	10.2627	2.5588	2.99797	11.5232	2.58587	0.930454	1.80476	2.95532	2.0691	16.2981	18.6981	2.39508	17.4029	13.6985	3.58664	-2.53928	2.73392	10.0047	TRUE	0.00144877	1	conserved Plasmodium protein, unknown function
PF3D7_1338500	6.42261	10.4785	0	3.8382	0	4.14787	0	0	0	0.985106	0.246277	8.50334	8.22716	2.39508	2.17536	5.32524	2.27659	-4.38447	4.51489	10.1266	TRUE	0.00147816	1	conserved Plasmodium protein, unknown function
PF3D7_0626800	4326.7	5604.43	7419.95	4897.55	6761.91	5802.11	23140.9	15698.6	19413.8	22122.5	20094	5136.02	5221.25	7239.53	4730.32	5581.78	12.5022	1.79231	-1.84798	1.29816	TRUE	0.00147976	1	pyruvate kinase (PyrK)
PF3D7_0419500	92.0574	98.498	61.5763	177.837	143.902	114.774	302.547	345.198	287.859	266.964	300.642	82.199	89.7508	90.2147	62.5416	81.1765	6.85364	1.37828	-1.88965	2.30752	TRUE	0.00148761	1	conserved Plasmodium membrane protein, unknown function
PF3D7_0730400	162.706	228.956	0	12.794	14.9898	83.8891	54.3032	160.969	173.257	181.26	142.447	13.4636	26.1773	4.79016	15.7714	15.0506	6.41196	0.742162	-3.24129	15.7879	TRUE	0.00150677	1	conserved Plasmodium protein, unknown function
PF3D7_1403900	66.367	110.024	282.225	39.6614	58.4604	111.348	62.0608	30.705	20.7547	22.6574	34.0445	165.815	202.687	130.133	129.434	157.017	6.76407	-1.67318	2.20376	8.00153	TRUE	0.00152252	1	phosphatase, putative
PF3D7_0720000	56.7331	68.6343	179.598	199.587	221.85	145.28	357.712	324.728	452.092	434.432	392.241	109.126	89.7508	143.705	85.3829	106.991	7.17326	1.44232	-1.87484	5.38222	TRUE	0.00152785	1	3'-5' exoribonuclease Csl4 homolog, putative
PF3D7_0833000	2.14087	1.04785	0	2.5588	2.99797	1.7491	2.58587	1.86091	10.8286	4.92553	5.05022	0	0	0.79836	0	0.19959	0.921182	1.41515	-4.83721	5.26756	TRUE	0.00153983	1	rifin (RIF)
PF3D7_1242800	995.505	1701.71	1621.51	1748.94	2017.63	1617.06	4795.06	3730.19	4830.44	5030.94	4596.66	1131.65	1421.8	1551.21	1026.77	1282.86	10.6591	1.50727	-1.84127	1.39755	TRUE	0.00155489	1	rab specific GDP dissociation inhibitor (rabGDI)
PF3D7_1300700	3.21131	5.76318	15.3941	16.6322	14.9898	11.1981	79.3	26.9832	9.92617	13.7915	32.5002	0	1.49585	3.19344	0.54384	1.30828	3.45329	1.56993	-4.66924	5.71377	TRUE	0.00156964	1	rifin (RIF)
PF3D7_0527100	267.609	345.791	230.911	688.318	674.543	441.434	1262.77	1020.71	1003.45	1213.65	1125.14	303.286	314.876	384.809	247.447	312.605	8.78906	1.34683	-1.8479	3.79943	TRUE	0.00157185	1	ubiquitin-conjugating enzyme E2 N, putative (UBC13)
PF3D7_0608400	4.28174	3.66748	0	11.5146	2.99797	4.49236	25.8587	14.8873	67.6785	57.1362	41.3901	4.96028	2.99169	4.79016	8.1576	5.22494	2.29288	3.07799	-2.97547	5.40927	TRUE	0.00159067	1	conserved Plasmodium protein, unknown function
PF3D7_0625000.2	21.4087	21.481	0	1.2794	0	8.83381	4.30978	14.8873	18.0476	31.5234	17.192	1.41722	2.24377	0	1.08768	1.18717	3.26469	0.837026	-3.84728	13.4942	TRUE	0.00161248	1	sphingomyelin synthase 1, putative (SMS1)
PF3D7_0315000	8.56348	6.28711	5.13136	1.2794	10.4929	6.35085	11.2054	13.9568	29.7785	15.7617	17.6756	2.12584	6.73131	1.59672	1.63152	3.02135	2.68956	1.45412	-2.56381	6.00292	TRUE	0.001619	1	zinc finger protein, putative
PF3D7_1200200	22.4791	34.5791	61.5763	89.5581	97.4339	61.1253	355.126	429.87	232.814	285.681	325.873	59.5234	57.5901	180.429	58.7347	89.0694	5.92455	2.42363	-1.87302	8.34516	TRUE	0.00163616	1	rifin (RIF)
PF3D7_0216600	1736.25	1605.83	1647.17	2452.61	2276.96	1943.76	443.045	540.594	427.728	507.33	479.674	1746.02	1468.92	2078.13	1553.75	1711.71	10.9248	-2.01894	1.83532	0.868709	TRUE	0.00163769	1	MtN3-like protein
PF3D7_1322400	3.21131	6.81103	10.2627	1.2794	1.49898	4.61269	47.4076	16.7482	55.9475	34.4787	38.6455	9.21196	12.7147	3.9918	7.61376	8.38305	2.04415	3.22884	-2.20461	6.59406	TRUE	0.00165444	1	conserved Plasmodium protein, unknown function
PF3D7_1254200	2.14087	1.57178	0	0	0	0.742529	7.7576	6.51318	5.41428	0.985106	5.16754	0	0	0	0.54384	0.13596	-0.051969	2.426	-4.98697	6.34638	TRUE	0.00165542	1	rifin (RIF)
PF3D7_1214100	57.8035	63.9189	15.3941	17.9116	16.4888	34.3034	107.745	72.5754	90.2379	81.7638	88.0804	18.4239	20.1939	24.7492	26.6482	22.5038	5.1577	1.30329	-1.96775	5.68814	TRUE	0.00168026	1	phosphatidylinositol-glycan biosynthesis class O protein, putative
PF3D7_0501500	127.382	213.238	5.13136	3.8382	10.4929	72.0164	49.9935	174.925	118.212	91.6149	108.686	7.08612	14.9585	1.59672	8.70144	8.08569	6.18933	0.57462	-3.74663	12.4358	TRUE	0.00168461	1	rhoptry-associated protein 3 (RAP3)
PF3D7_0706400	2736.03	2001.92	2216.75	2975.89	2566.26	2499.37	1366.2	1051.41	1133.39	1248.13	1199.78	4287.1	3254.22	5283.55	4194.64	4254.88	11.2875	-1.0589	1.82633	0.840445	TRUE	0.00168991	1	ribosomal protein, L37e, putative
PF3D7_1144900	392.85	313.831	292.488	500.246	527.642	405.411	137.913	139.568	115.505	113.287	126.568	374.147	378.449	661.84	408.424	455.715	8.66507	-1.68121	1.848	1.77814	TRUE	0.00169182	1	Rab GTPase 6 (RAB6)
PF3D7_0906100	59.9444	58.1558	61.5763	3.8382	7.49492	38.2019	2.58587	4.65227	5.41428	3.94043	4.14821	24.8014	45.6233	9.58032	43.5072	30.8781	5.23977	-3.1888	2.89951	9.52689	TRUE	0.00170382	1	developmental protein, putative
PF3D7_0613700	96.3392	103.737	97.4959	20.4704	17.9878	67.2061	33.6163	32.5659	31.5833	25.6128	30.8446	143.848	124.155	61.4737	139.223	117.175	6.06004	-1.11257	1.92571	8.90044	TRUE	0.00172331	1	syntaxin binding protein, putative
PF3D7_0831900	362.878	355.746	1467.57	1192.4	1323.6	940.439	2063.52	855.087	1611.65	1448.11	1494.59	479.73	433.796	325.731	445.405	421.165	9.87436	0.671196	-1.82724	7.37174	TRUE	0.00172604	1	Plasmodium exported protein (PHIST), unknown function, pseudogene
PF3D7_0629000	3.21131	1.04785	0	5.11761	10.4929	3.97393	0	0	0	0	0	6.37751	1.49585	3.9918	0.54384	3.10225	2.05756	-30.0273	29.5885	5.71937	TRUE	0.00172676	1	conserved protein, unknown function
PF3D7_0313900	8.56348	18.8613	5.13136	7.67641	4.49695	8.94591	1.72391	3.72182	0	1.97021	1.85398	15.5895	16.4543	4.79016	13.596	12.6075	3.26287	-2.37951	2.77582	7.15636	TRUE	0.00174017	1	conserved Plasmodium protein, unknown function
PF3D7_1122800	1259.9	1109.15	887.725	1209.03	1257.65	1144.69	474.076	383.347	281.542	241.351	345.079	1098.35	990.251	1695.72	1110.52	1223.71	10.1614	-1.73052	1.8261	1.75141	TRUE	0.00175041	1	calcium-dependent protein kinase 6 (CDPK6)
PF3D7_0323700	852.066	588.892	687.602	735.656	710.518	714.947	1905.78	2098.17	2761.28	2862.72	2406.99	664.678	554.959	870.212	634.118	680.992	9.48176	1.75124	-1.82156	0.980535	TRUE	0.00175999	1	U4/U6.U5 tri-snRNP-associated protein 1, putative (SART1)
PF3D7_1040500	2.14087	1.04785	0	1.2794	0	0.893625	12.9293	5.58272	3.60952	15.7617	9.47082	0	1.49585	1.59672	0.54384	0.909102	0.106307	3.13584	-3.4243	6.08004	TRUE	0.00176375	1	rifin (RIF)
PF3D7_1453800	906.659	1201.89	1154.56	1519.93	1675.86	1291.78	2309.18	2501.06	2873.18	2654.86	2584.57	644.128	894.517	828.698	563.418	732.69	10.3353	1.0004	-1.81874	1.28656	TRUE	0.00177952	1	glucose-6-phosphate dehydrogenase-6-phosphogluconolactonase (G6PDH)
PF3D7_1449700	828.517	691.058	800.492	1188.56	1329.6	967.646	268.068	274.484	254.471	264.994	265.504	907.023	774.849	1250.23	827.725	939.957	9.91865	-1.86606	1.82381	1.49695	TRUE	0.00179672	1	exosome complex exonuclease RRP6, putative (RRP6)
PF3D7_1340300	1369.09	1298.29	3053.16	2554.96	3110.39	2277.18	5159.67	4710.89	6302.22	6201.24	5593.5	1512.18	1451.72	1885.73	1516.23	1591.46	11.1523	1.29725	-1.81341	2.63303	TRUE	0.00180808	1	nucleolar complex protein 2, putative
PF3D7_0100300	1765.15	1605.31	1903.73	4747.86	5113.03	3027.02	139.637	107.002	260.788	294.547	200.493	21.967	22.4377	25.5475	22.8413	23.1984	11.5638	-3.91645	-3.11157	2.51574	TRUE	0.00181032	1	erythrocyte membrane protein 1, PfEMP1 (VAR)
PF3D7_1334700	1044.74	1548.72	384.852	1230.78	1200.69	1081.96	2178.16	2084.22	2214.44	2305.15	2195.49	513.744	570.666	952.443	456.826	623.42	10.0818	1.01851	-1.81643	4.18173	TRUE	0.00181073	1	probable protein, unknown function
PF3D7_0617000	306.144	392.42	738.916	653.774	667.048	551.661	181.011	124.681	146.185	143.826	148.926	535.002	581.885	559.65	443.23	529.942	9.10486	-1.88629	1.83104	2.15021	TRUE	0.00181197	1	mitochondrial import receptor subunit tom40, putative (TOM40)
PF3D7_1212900	7075.58	7252.18	2242.4	5305.68	5042.58	5383.68	753.35	1045.83	1021.49	947.672	942.086	3010.89	3471.86	3488.03	3273.37	3311.04	12.3948	-2.51513	1.81337	2.7708	TRUE	0.00181498	1	bromodomain protein, putative
PF3D7_0716700	16.0565	16.7656	20.5254	1.2794	4.49695	11.8248	66.3706	33.4963	120.919	80.7787	75.3911	21.2584	18.6981	4.79016	27.192	17.9847	3.50193	2.73445	-2.06039	11.8597	TRUE	0.00181966	1	conserved Plasmodium protein, unknown function
PF3D7_0909000	27.8313	29.3398	0	2.5588	4.49695	12.8454	0	0	0	0.985106	0.246277	9.21196	5.98339	4.79016	17.9467	9.48306	3.75189	-5.84963	5.34862	7.95458	TRUE	0.00182236	1	conserved Plasmodium protein, unknown function
PF3D7_1323400	1796.19	2111.94	1934.52	3190.83	4179.17	2642.53	9597.02	7315.23	8373.18	9593.95	8719.84	2679.97	2789.75	2313.65	2156.33	2484.92	11.3679	1.72214	-1.81111	2.10782	TRUE	0.00182381	1	60S ribosomal protein L23a, putative
PF3D7_0404500	57.8035	50.8208	354.064	177.837	233.841	174.873	37.0641	38.1486	32.4857	30.5383	34.5592	162.272	161.551	148.495	139.767	153.021	7.43174	-2.32051	2.14628	6.47954	TRUE	0.00182963	1	6-cysteine protein (P52)
PF3D7_1336600	61.0148	35.6269	41.0509	5.11761	8.9939	30.3608	1.72391	3.72182	5.41428	2.95532	3.45383	18.4239	27.6732	12.7738	33.7181	23.1472	4.91403	-3.12725	2.74886	7.48012	TRUE	0.00183587	1	conserved Plasmodium protein, unknown function
PF3D7_0822300	149.861	153.51	118.021	258.439	200.864	176.139	67.2326	55.8272	40.6071	67.9723	57.9098	211.166	201.939	259.467	169.678	210.563	7.46585	-1.61024	1.86222	1.90568	TRUE	0.0018365	1	small nuclear ribonucleoprotein G, putative (SNRPG)
PF3D7_0916500	23.5496	31.4355	51.3136	16.6322	11.9919	26.9846	32.7543	53.0359	59.557	51.2255	49.1432	7.08612	25.4294	7.18524	8.1576	11.9646	4.68568	0.932861	-2.04246	6.52636	TRUE	0.00187312	1	apicoplast Ufd1 precursor (UFD1)
PF3D7_1354300	2422.39	2072.13	2986.45	2657.32	2809.1	2589.48	6854.27	6739.28	10018.2	9945.63	8389.35	2278.19	1973.77	2973.89	2383.65	2402.38	11.3382	1.69618	-1.8041	1.03003	TRUE	0.00189598	1	large subunit rRNA methyltransferase, putative
PF3D7_0805000	14.9861	17.8135	0	16.6322	10.4929	11.9849	22.4109	17.6786	69.4832	70.9277	45.1251	7.79473	12.7147	2.39508	4.89456	6.94977	3.686	1.8092	-2.7001	7.76651	TRUE	0.00189663	1	alpha/beta hydrolase, putative
PF3D7_1429900	205.524	214.81	179.598	176.557	140.904	183.479	56.0271	52.1054	62.2642	51.2255	55.4056	228.173	222.133	156.479	195.782	200.642	7.52087	-1.72874	1.85642	0.67022	TRUE	0.00190576	1	ATP-dependent DNA helicase, putative
PF3D7_0419800	196.96	302.829	153.941	397.894	400.229	290.37	817.134	795.538	600.082	595.989	702.186	200.537	208.671	239.508	148.468	199.296	8.1869	1.26883	-1.81733	2.81391	TRUE	0.00192602	1	60S ribosomal protein L7ae/L30e, putative
PF3D7_1479700	0	2.0957	0	2.5588	0	0.930901	5.17174	4.65227	9.92617	8.86596	7.15403	0	0.747924	0	1.08768	0.458901	0.225981	2.61166	-3.86166	7.13732	TRUE	0.00192687	1	rifin (RIF)
PF3D7_0926300	89.9166	63.9189	66.7077	38.382	23.9837	56.5818	124.122	93.0454	290.566	313.264	205.249	46.7684	59.086	39.918	45.1387	47.7278	5.81927	1.86178	-2.10435	5.08093	TRUE	0.0019342	1	protein kinase, putative
PF3D7_0515600	24.62	28.8159	5.13136	5.11761	2.99797	13.3366	2.58587	6.51318	1.80476	4.92553	3.95733	29.7617	30.6649	3.9918	34.2619	24.6701	3.83447	-1.85623	2.64983	10.6382	TRUE	0.00193879	1	conserved Plasmodium protein, unknown function
PF3D7_0621500	29.9722	35.6269	30.7882	83.1611	47.9675	45.5032	18.1011	9.30454	25.2666	13.7915	16.6159	64.4837	56.0943	76.6426	64.717	65.4844	5.52124	-1.46509	1.97675	3.57324	TRUE	0.00194095	1	conserved Plasmodium protein, unknown function
PF3D7_0931100	1529.65	1415.65	1539.41	1994.59	2061.1	1708.08	4108.08	4614.12	6905.01	7408.98	5759.05	1644.69	1542.22	1905.69	1524.93	1654.38	10.7383	1.75335	-1.79955	1.31868	TRUE	0.0019516	1	nucleolar protein Nop52, putative
PF3D7_1460000	3.21131	5.23926	0	8.95581	1.49898	3.78107	15.5152	16.7482	14.4381	14.7766	15.3695	1.41722	2.99169	0.79836	4.35072	2.3895	2.10632	1.83572	-2.64996	5.13992	TRUE	0.00195184	1	biotin protein ligase, putative
PF3D7_1132900	21.4087	9.43066	30.7882	1.2794	8.9939	14.3802	14.6533	6.51318	16.2428	12.8064	12.5539	67.3181	46.3713	25.5475	69.6115	52.2121	3.69657	-0.0452607	2.05695	9.90627	TRUE	0.00198847	1	glycine cleavage H protein (GCVH)
PF3D7_1476500	35.3244	36.6748	10.2627	14.0734	7.49492	20.766	9.48152	26.9832	21.6571	22.6574	20.1948	133.219	166.787	27.1442	227.869	138.755	4.42249	-0.0876096	2.78218	6.35297	TRUE	0.00198887	1	probable protein, unknown function
PF3D7_1460300	223.721	352.602	61.5763	394.056	413.719	289.135	905.054	653.179	656.932	843.251	764.604	252.266	223.629	165.261	231.132	218.072	8.18494	1.39363	-1.80975	6.17223	TRUE	0.00199246	1	ribosomal protein L29, putative
PF3D7_0214200	46.0287	60.7754	35.9195	29.4262	35.9756	41.6251	118.088	126.542	205.743	193.081	160.863	39.6823	41.1358	51.095	43.5072	43.8551	5.39606	1.93348	-1.8752	1.76812	TRUE	0.00199613	1	mitochondrial ribosomal protein L13 precursor, putative
PF3D7_1230400	59.9444	69.6821	35.9195	34.5438	38.9736	47.8127	4.30978	9.30454	12.6333	10.8362	9.27095	43.2253	45.6233	22.3541	42.4195	38.4056	5.59955	-2.38998	2.05488	3.21611	TRUE	0.00200423	1	ATP-dependent protease subunit ClpQ (ClpQ)
PF3D7_0816600	98.48	115.788	318.144	23.0292	23.9837	115.885	10.3435	17.6786	9.02379	14.7766	12.9556	177.153	142.105	27.9426	177.292	131.123	6.83907	-3.14441	3.3405	7.14427	TRUE	0.00201016	1	ClpB protein, putative (ClpB1)
PF3D7_0425700	1.07044	2.0957	15.3941	1.2794	7.49492	5.46691	2.58587	1.86091	6.31666	10.8362	5.3999	0	0	0.79836	0	0.19959	2.17192	0.256349	-4.92364	7.46424	TRUE	0.00203797	1	rifin (RIF)
PF3D7_0828900	32.1131	84.352	15.3941	17.9116	17.9878	33.5517	39.65	71.6449	44.2166	42.3596	49.4678	8.50334	10.4709	18.3623	9.78912	11.7814	5.12854	0.49971	-2.07507	6.89898	TRUE	0.00204154	1	conserved Plasmodium protein, unknown function
PF3D7_0814600	44.9583	71.7778	30.7882	28.1468	29.9797	41.1302	41.3739	52.1054	106.481	111.317	77.8193	13.4636	26.9252	20.7574	20.1221	20.3171	5.38989	0.891563	-1.93761	4.56196	TRUE	0.00204841	1	conserved Plasmodium protein, unknown function
PF3D7_1122500	86.7052	97.9741	97.4959	30.7056	20.9858	66.7733	2.58587	15.8177	9.92617	7.88085	9.05265	57.3976	49.363	10.3787	45.6826	40.7054	6.05062	-2.8755	2.17372	10.4822	TRUE	0.00204853	1	conserved Plasmodium protein, unknown function
PF3D7_1201300	5.35218	5.23926	0	3.8382	7.49492	4.38491	11.2054	21.4004	24.3642	25.6128	20.6457	4.25167	2.99169	4.79016	3.26304	3.82414	2.29005	2.07635	-2.43704	2.95807	TRUE	0.00205699	1	liver stage associated protein 1 (LSAP1)
PF3D7_0530400	12.8452	14.6699	25.6568	0	2.99797	11.234	4.30978	2.79136	0	0	1.77529	21.967	16.4543	1.59672	19.0344	14.7631	3.37476	-2.52508	3.03864	18.4338	TRUE	0.00206013	1	conserved Plasmodium protein, unknown function
PF3D7_0915300	21.4087	18.3374	71.8391	51.1761	56.9614	43.9445	117.226	93.0454	243.642	201.947	163.965	42.5167	47.1192	39.1196	51.121	44.9691	5.4052	1.95192	-1.86549	5.76547	TRUE	0.00207431	1	conserved Plasmodium protein, unknown function
PF3D7_1364400	2192.25	1660.32	1652.3	1830.82	1575.43	1782.23	661.12	572.229	753.487	712.232	674.767	2626.12	1964.05	2367.94	2379.3	2334.35	10.7996	-1.40138	1.79057	0.511942	TRUE	0.00207941	1	conserved Plasmodium protein, unknown function
PF3D7_0413800	10.7044	6.81103	15.3941	5.11761	2.99797	8.20501	0.861956	0.930454	0	0	0.448102	4.25167	8.22716	2.39508	7.61376	5.62192	2.92831	-4.05963	3.63072	5.14595	TRUE	0.0020919	1	apicoplast ribosomal protein L10 precursor, putative
PF3D7_1432800	165.917	128.886	256.568	126.661	97.4339	155.093	85.3337	69.784	69.4832	51.2255	68.9566	274.233	231.108	189.211	287.691	245.561	7.26292	-1.15481	1.83207	2.41603	TRUE	0.00209791	1	conserved Plasmodium protein, unknown function
PF3D7_0815700	2.14087	4.19141	5.13136	7.67641	7.49492	5.32699	0.861956	0	0.902379	0.985106	0.68736	10.6292	7.47924	3.19344	8.1576	7.36486	2.39061	-2.93027	3.42495	3.41904	TRUE	0.00210337	1	ubiquitin (Ub)
PF3D7_1413400	51.3809	42.438	30.7882	6.39701	5.99593	27.4	0	7.44363	4.5119	5.91064	4.46654	33.3048	35.9003	5.58852	30.9989	26.4481	4.78387	-2.63442	2.57776	14.5873	TRUE	0.00212147	1	30S ribosomal protein S9, putative
PF3D7_1452700	126.311	89.0674	251.437	69.0877	62.9573	119.772	52.5793	74.4363	50.5333	35.4638	53.2532	209.041	170.527	142.108	242.009	190.921	6.87383	-1.13872	1.84214	5.40064	TRUE	0.00213958	1	U1 snRNA associated protein, putative
PF3D7_1405400	52.4513	37.7227	102.627	42.2202	43.4705	55.6984	18.963	24.1918	12.6333	14.7766	17.6412	75.8215	73.2965	38.3213	83.7514	67.7977	5.75401	-1.61282	1.94312	3.47577	TRUE	0.00214365	1	DNA mismatch repair protein, putative
PF3D7_0824500	36.3948	23.0527	153.941	26.8674	29.9797	54.0471	18.1011	10.235	3.60952	6.89574	9.71033	99.9143	67.3131	31.9344	88.1021	71.816	5.70197	-2.41978	2.88467	6.5244	TRUE	0.00214878	1	conserved Plasmodium protein, unknown function
PF3D7_1037800	17.127	10.4785	0	12.794	13.4909	10.7781	66.3706	40.0095	56.8499	52.2106	53.8602	12.755	11.9668	16.7656	11.4206	13.227	3.55238	2.1991	-2.02891	4.36025	TRUE	0.00214987	1	dynein intermediate chain, putative
PF3D7_1474300	36.3948	31.4355	76.9704	14.0734	10.4929	33.8734	17.2391	17.6786	8.12142	4.92553	11.9912	55.2717	43.3796	35.1278	60.3663	48.5364	4.99165	-1.40402	2.01478	8.54113	TRUE	0.00215358	1	DNA repair metallo-beta-lactamase protein, putative
PF3D7_1238000	19.2678	17.2895	20.5254	1.2794	2.99797	12.272	16.3772	13.9568	33.388	25.6128	22.3337	5.6689	5.23546	4.79016	2.7192	4.60343	3.56936	0.911346	-2.28924	8.96079	TRUE	0.00215398	1	COPI associated protein, putative
PF3D7_1037900	25.6904	20.957	56.445	72.9259	68.9532	48.9943	145.671	117.237	111.895	72.8979	111.925	24.0928	32.9086	45.5065	19.0344	30.3856	5.59497	1.2118	-1.8852	5.46076	TRUE	0.00217242	1	conserved Plasmodium protein, unknown function
PF3D7_1400300	7.49305	8.38281	10.2627	16.6322	4.49695	9.45355	34.4782	40.0095	19.8523	19.7021	28.5106	2.12584	5.98339	11.177	5.4384	6.18117	3.2274	1.60669	-2.21643	4.84429	TRUE	0.00217441	1	rifin (RIF)
PF3D7_0425000	5.35218	6.28711	0	8.95581	4.49695	5.01841	16.3772	23.2613	63.1666	80.7787	45.8959	5.6689	8.97508	1.59672	1.63152	4.46805	2.44978	3.06989	-3.36692	5.56109	TRUE	0.002175	1	Plasmodium exported protein, unknown function, pseudogene
PF3D7_0721100	105.973	99.022	164.204	14.0734	22.4848	81.1514	42.2358	27.9136	28.8761	27.583	31.6521	156.603	121.912	53.4901	187.625	129.907	6.31316	-1.32817	2.03727	11.3683	TRUE	0.00217934	1	conserved Plasmodium protein, unknown function
PF3D7_1029000	4.28174	2.61963	10.2627	0	0	3.43282	0	0	0	0	0	2.83445	3.73962	1.59672	3.26304	2.85846	1.44808	-29.4179	29.4903	6.16278	TRUE	0.00218253	1	conserved Plasmodium protein, unknown function, pseudogene
PF3D7_1360300	19.2678	21.481	41.0509	15.3528	17.9878	23.0281	5.17174	5.58272	2.70714	6.89574	5.08934	25.51	24.6815	16.7656	27.7358	23.6732	4.45547	-2.11189	2.22355	2.29365	TRUE	0.00219366	1	conserved Plasmodium protein, unknown function
PF3D7_0603000	142.368	145.651	82.1018	212.381	266.819	169.864	545.618	454.061	494.504	444.283	484.617	139.597	106.205	194.001	116.926	139.182	7.41676	1.50397	-1.80033	3.06879	TRUE	0.00220918	1	conserved Plasmodium protein, unknown function
PF3D7_1441600	72.7896	83.3042	251.437	121.543	154.395	136.694	40.5119	26.9832	13.5357	4.92553	21.4891	76.5301	78.532	98.1983	65.8047	79.7663	7.0723	-2.64253	1.88726	8.81511	TRUE	0.0022115	1	acid cluster protein 33 homologue, putative
PF3D7_1230600	107.044	125.742	97.4959	90.8375	127.414	109.707	354.264	348.92	544.135	602.885	462.551	124.716	138.366	139.713	128.346	132.785	6.7813	2.0721	-1.80055	1.08172	TRUE	0.00223885	1	sun-family protein, putative
PF3D7_0413500	27.8313	42.438	25.6568	11.5146	13.4909	24.1863	29.3065	30.705	38.8023	43.3447	35.5396	9.21196	11.2189	3.9918	9.24528	8.41697	4.61282	0.537986	-2.07277	4.10896	TRUE	0.00224402	1	phosphoglucomutase-2 (PGM2)
PF3D7_1340400	1.07044	2.0957	0	2.5588	0	1.14499	16.3772	0.930454	25.2666	24.6277	16.8005	1.41722	2.24377	1.59672	1.08768	1.58635	0.479055	3.59107	-3.41723	6.65488	TRUE	0.00224423	1	conserved Plasmodium protein, unknown function
PF3D7_1431000	57.8035	40.3423	35.9195	1.2794	7.49492	28.5679	1.72391	6.51318	4.5119	3.94043	4.17235	31.1789	32.9086	7.9836	37.525	27.399	4.83443	-2.77738	2.7215	11.612	TRUE	0.00225055	1	mitochondrial ribosomal protein L17-2 precursor, putative
PF3D7_0631000	37.4652	20.957	41.0509	48.6173	46.4685	38.9118	230.142	189.813	225.595	173.379	204.732	52.4373	36.6483	88.618	52.2087	57.478	5.26926	2.40844	-1.8337	2.59791	TRUE	0.0022894	1	Tetratricopeptide repeat protein, putative
PF3D7_0918100	335.046	429.619	179.598	513.04	499.162	391.293	1130.89	992.794	1135.19	1267.83	1131.68	312.498	287.203	438.3	281.165	329.791	8.61687	1.52737	-1.779	2.5676	TRUE	0.00228971	1	cytochrome b5-like heme/steroid binding protein, putative
PF3D7_0811900	123.1	117.359	82.1018	55.0143	64.4563	88.4063	21.5489	23.2613	14.4381	23.6426	20.7227	91.4109	65.8173	51.8934	98.9789	77.0251	6.47227	-2.09975	1.89589	2.64091	TRUE	0.00231972	1	RNA binding protein, putative
PF3D7_0828200	116.677	102.689	241.174	55.0143	44.9695	112.105	92.2293	53.9663	39.7047	43.3447	57.3112	264.312	203.435	99.795	243.64	202.796	6.77628	-0.934648	1.82269	8.31056	TRUE	0.00233925	1	leucine--tRNA ligase, putative
PF3D7_0830900	65.2965	56.584	189.86	31.985	28.4807	74.4413	101.711	68.8536	49.6309	64.0319	71.0568	340.134	275.984	106.182	278.99	250.322	6.15166	-0.000354	1.81663	10.1676	TRUE	0.00234446	1	Plasmodium exported protein, unknown function
PF3D7_1353100	5250.48	5381.24	11992	9369.06	9605.49	8319.65	2688.44	2467.56	2448.16	2575.07	2544.81	9008.58	7393.22	9243.41	8924.42	8642.41	13.0221	-1.70873	1.76388	1.87538	TRUE	0.00235705	1	Plasmodium exported protein, unknown function
PF3D7_0825000	362.878	279.252	395.115	401.732	371.748	362.145	113.778	100.489	107.383	75.8532	99.3759	348.637	280.471	418.341	326.304	343.438	8.4991	-1.86399	1.78873	0.815425	TRUE	0.00240455	1	conserved Plasmodium protein, unknown function
PF3D7_0604800	11.7748	14.6699	51.3136	5.11761	8.9939	18.374	13.7913	5.58272	6.31666	9.85106	8.88543	60.9406	38.1441	19.959	42.4195	40.3658	4.00345	-0.850097	2.18287	8.11398	TRUE	0.00240549	1	RAP protein, putative
PF3D7_1109800	4.28174	50.2969	5.13136	115.146	20.9858	39.1684	0	0	0	0	0	4.25167	21.6898	0	14.1398	10.0203	5.30087	-33.2707	31.2961	5.79006	TRUE	0.00241829	1	small nucleolar RNA snoR12
PF3D7_1117400	140.227	148.795	76.9704	66.5289	59.9593	98.4961	116.364	159.108	210.254	246.277	183.001	48.1856	68.809	39.918	50.5771	51.8724	6.63378	0.881682	-1.81849	3.66951	TRUE	0.00243216	1	conserved Plasmodium protein, unknown function
PF3D7_0201900	1380.86	1209.74	24517.6	2442.38	1609.91	6232.11	5625.13	2175.4	3950.62	4273.39	4006.13	34634.8	24362.1	9673.73	27406.8	24019.4	12.6046	-0.636619	2.58391	15.0659	TRUE	0.00244816	1	erythrocyte membrane protein 3 (EMP3)
PF3D7_0314000	72.7896	68.6343	35.9195	3.8382	10.4929	38.3349	4.30978	11.1654	5.41428	5.91064	6.70004	40.3909	35.1524	27.9426	40.2442	35.9325	5.27732	-2.53517	2.42586	9.61537	TRUE	0.00245179	1	co-chaperone p23 (P23)
PF3D7_0320500	299.722	219.001	287.356	21.7498	32.9776	172.161	51.7174	99.5586	65.8737	85.7042	75.7135	391.154	308.145	113.367	369.267	295.483	7.41909	-1.17701	1.96517	15.2763	TRUE	0.00246336	1	conserved Plasmodium protein, unknown function
PF3D7_0603400	412.118	282.396	425.903	232.851	221.85	315.023	238.762	221.448	115.505	168.453	186.042	750.42	516.067	652.26	625.416	636.041	8.2956	-0.756031	1.77341	2.41716	TRUE	0.00246542	1	trophozoite exported protein 1 (TEX1)
PF3D7_1435900	1.07044	5.76318	15.3941	0	1.49898	4.74534	80.1619	33.4963	23.4619	42.3596	44.8699	3.54306	14.2105	7.9836	4.89456	7.65794	1.84795	3.64032	-2.55834	10.7484	TRUE	0.00247102	1	conserved Plasmodium protein, unknown function
PF3D7_1427000	69.5783	58.1558	66.7077	53.7349	41.9715	58.0296	167.219	97.6976	278.835	245.291	197.261	58.8148	65.8173	39.918	59.2786	55.9572	5.85303	1.77087	-1.81709	2.72643	TRUE	0.00247424	1	conserved Plasmodium protein, unknown function
PF3D7_0318800	5.35218	8.38281	0	0	1.49898	3.04679	3.44782	15.8177	17.1452	25.6128	15.5059	2.12584	3.73962	1.59672	2.7192	2.54534	1.92267	2.02857	-2.59874	10.3632	TRUE	0.00247472	1	triosephophate isomerase, putative
PF3D7_0827100	146.65	158.749	215.517	97.2345	79.4461	139.519	102.573	76.2972	26.169	30.5383	58.8943	252.974	228.117	132.528	211.554	206.293	7.11307	-1.23187	1.80753	6.49499	TRUE	0.0024851	1	translation initiation factor IF-2, putative
PF3D7_1320300	44.9583	41.9141	66.7077	39.6614	49.4665	48.5416	39.65	24.1918	27.9738	22.6574	28.6182	136.762	106.205	76.6426	98.9789	104.647	5.57817	-0.738004	1.86937	1.50077	TRUE	0.00248755	1	conserved Plasmodium protein, unknown function
PF3D7_1402400	170.199	159.273	118.021	254.601	200.864	180.592	79.3	80.9495	89.3356	119.198	92.1957	324.544	264.765	333.714	350.777	318.45	7.50225	-0.97594	1.78869	1.45606	TRUE	0.00250199	1	U1 small nuclear ribonucleoprotein C, putative
PF3D7_0715800	40.6765	28.8159	25.6568	2.5588	4.49695	20.441	0	9.30454	2.70714	7.88085	4.97313	39.6823	21.6898	9.58032	34.8058	26.4395	4.35289	-2.05125	2.42611	16.8879	TRUE	0.00251391	1	drug/metabolite exporter, drug/metabolite transporter
PF3D7_0209500	42.8174	41.9141	10.2627	6.39701	5.99593	21.4774	12.0674	28.8441	72.1904	43.3447	39.1116	7.79473	5.98339	2.39508	7.06992	5.81078	4.47566	0.813458	-2.74339	8.14485	TRUE	0.0025269	1	conserved Plasmodium protein, unknown function
PF3D7_1032700	107.044	97.9741	133.415	208.542	215.854	152.566	518.898	470.81	518.868	482.702	497.819	173.61	139.114	143.705	125.627	145.514	7.25341	1.70608	-1.77463	1.91303	TRUE	0.00252907	1	conserved Plasmodium protein, unknown function
PF3D7_1139300	979.448	825.183	5690.68	2497.39	2537.78	2506.1	2877.21	1213.31	2038.48	2125.86	2063.71	9155.27	6721.59	4504.35	7409.28	6947.62	11.2891	-0.278102	1.75127	10.0029	TRUE	0.00253166	1	transcription factor with AP2 domain(s) (ApiAP2)
PF3D7_1144000	571.612	691.582	328.407	1528.88	1016.31	827.359	1710.12	1421.73	1441.1	1783.04	1589	414.538	637.231	476.621	352.952	470.336	9.69469	0.939206	-1.75649	4.96089	TRUE	0.00253294	1	40S ribosomal protein S21e, putative
PF3D7_0623200	103.832	187.041	153.941	212.381	305.793	192.598	506.83	419.635	330.271	309.323	391.515	90.7023	138.366	134.124	93.5405	114.183	7.59173	1.02127	-1.77833	2.93313	TRUE	0.00253717	1	ferredoxin NADP reductase (FNR)
PF3D7_1479500	2.14087	0	0	0	1.49898	0.727971	2.58587	8.37408	12.6333	10.8362	8.60736	0	1.49585	0	1.63152	0.781842	-0.425744	3.5289	-3.39134	9.69638	TRUE	0.00254473	1	stevor
PF3D7_1451400	302.933	272.965	513.136	716.465	668.547	494.809	216.351	164.69	183.183	154.662	179.722	645.546	620.777	578.811	600.4	611.383	8.94952	-1.45976	1.76617	2.67185	TRUE	0.00254493	1	transcriptional regulatory protein sir2b (Sir2B)
PF3D7_1363300	33.1835	39.8184	30.7882	66.5289	52.4644	44.5567	18.1011	19.5395	8.12142	13.7915	14.8884	53.8545	44.1275	73.4491	57.1032	57.1336	5.49163	-1.59515	1.93949	2.51402	TRUE	0.00254514	1	mitochondrial ribosomal protein L9 precursor, putative
PF3D7_1136700.1	35.3244	42.438	0	3.8382	4.49695	17.2195	12.9293	26.9832	50.5333	35.4638	31.4774	4.25167	8.97508	0	3.80688	4.25841	4.19951	0.776255	-2.8829	15.5939	TRUE	0.00256356	1	conserved Plasmodium protein, unknown function
PF3D7_1201600	8.56348	15.1938	0	6.39701	5.99593	7.23005	20.6869	11.1654	62.2642	46.3	35.1041	4.96028	5.23546	4.79016	4.35072	4.83416	3.00019	2.13304	-2.8617	5.22613	TRUE	0.00256637	1	NIMA related kinase 3 (NEK3)
PF3D7_0527200	254.764	321.166	554.187	400.453	463.186	398.751	1313.62	1143.53	863.577	914.179	1058.73	308.955	293.934	411.155	238.746	313.197	8.63531	1.41283	-1.75745	2.02822	TRUE	0.00257811	1	ubiquitin carboxyl-terminal hydrolase, putative
PF3D7_1447300	6.42261	4.71533	15.3941	25.588	13.4909	13.1222	43.9598	37.2182	75.7999	101.466	64.6109	21.2584	14.9585	12.7738	17.9467	16.7343	3.65568	2.35729	-1.94619	6.23611	TRUE	0.0025894	1	mitochondrial ribosomal protein S14 precursor, putative
PF3D7_1040700	0	0.523926	0	0	0	0.104785	3.44782	1.86091	9.02379	5.91064	5.06079	0	0	0	0.54384	0.13596	-2.34122	4.6801	-4.95784	4.13094	TRUE	0.00260688	1	rifin (RIF)
PF3D7_1300800	7.49305	17.2895	0	6.39701	4.49695	7.13531	5.17174	5.58272	9.92617	4.92553	6.40154	0.708612	0.747924	0.79836	0.54384	0.699684	3.00886	-0.329317	-3.21314	4.36636	TRUE	0.00261332	1	erythrocyte membrane protein 1-like (VAR-like)
PF3D7_1235400	44.9583	78.5889	35.9195	19.191	23.9837	40.5283	144.809	129.333	309.516	289.621	218.32	77.9473	62.8256	49.4983	59.8224	62.5234	5.36558	2.40457	-1.80363	5.80421	TRUE	0.00261599	1	tetQ family GTPase, putative
PF3D7_1011800	7198.68	5792	15604.5	8945.58	8512.73	9210.69	25587.2	24336.9	34582.8	35984.9	30123	10330.1	7410.43	9768.73	8472.49	8995.45	13.1688	1.70979	-1.7436	2.52364	TRUE	0.00261827	1	QF122 antigen
PF3D7_1229200	5.35218	10.4785	35.9195	19.191	40.4726	22.2828	3.44782	0.930454	6.31666	4.92553	3.90512	21.2584	27.6732	15.9672	10.333	18.8079	4.39893	-2.43425	2.26499	8.72135	TRUE	0.00262016	1	unspecified product
PF3D7_1212100	28.9017	30.9116	20.5254	47.3379	52.4644	36.0282	193.94	149.803	227.4	239.381	202.631	56.689	59.8339	63.8688	51.121	57.8782	5.19441	2.46824	-1.80827	1.8854	TRUE	0.0026223	1	peripheral plastid protein 1, putative (PPP1)
PF3D7_1417000	5.35218	4.19141	0	1.2794	0	2.1646	12.0674	2.79136	23.4619	20.6872	14.752	1.41722	4.48754	0.79836	1.63152	2.08366	1.40909	2.4731	-2.82862	9.25332	TRUE	0.0026301	1	conserved Plasmodium protein, unknown function
PF3D7_1240200	62.0852	73.8735	76.9704	84.4405	74.9492	74.4638	12.9293	5.58272	8.12142	21.6723	12.0765	1.41722	5.98339	0.79836	2.17536	2.59358	6.21677	-2.62598	-2.22051	5.85269	TRUE	0.00263099	1	erythrocyte membrane protein 1 (PfEMP1), pseudogene
PF3D7_0200100	229.073	201.711	215.517	466.982	430.208	308.698	18.963	15.8177	11.7309	10.8362	14.337	58.1062	60.5818	39.1196	58.1909	53.9996	8.27205	-4.42846	1.91192	2.85241	TRUE	0.00265165	1	erythrocyte membrane protein 1, PfEMP1 (VAR)
PF3D7_1444900	10.7044	13.0981	15.3941	14.0734	7.49492	12.153	31.0304	5.58272	4.5119	8.86596	12.4977	60.232	32.9086	42.3131	65.8047	50.3146	3.57668	0.0734966	2.00423	7.05871	TRUE	0.00265594	1	conserved Plasmodium protein, unknown function
PF3D7_1339900	47.0991	50.8208	87.2331	24.3086	13.4909	44.5905	21.5489	2.79136	8.12142	15.7617	12.0558	46.7684	60.5818	23.1524	57.1032	46.9015	5.42799	-1.83429	1.95936	10.4733	TRUE	0.00265655	1	ABC transporter (MDR family), putative (MDR5)
PF3D7_1466600	65.2965	77.541	143.678	165.043	164.888	123.289	284.446	252.153	245.447	279.77	265.454	72.2784	55.3463	122.947	58.1909	77.1908	6.93824	1.11408	-1.78316	3.6327	TRUE	0.00266833	1	conserved Plasmodium protein, unknown function
PF3D7_0704000	817.812	631.854	620.895	749.729	670.046	698.067	312.028	327.52	210.254	201.947	262.937	897.103	742.688	1039.46	863.074	885.582	9.44775	-1.40908	1.7518	0.99005	TRUE	0.00266948	1	conserved Plasmodium membrane protein, unknown function
PF3D7_1106300	99.5505	103.737	179.598	14.0734	13.4909	82.0899	18.963	16.7482	24.3642	11.8213	17.9742	116.212	105.457	33.5311	134.872	97.5183	6.33469	-2.16576	2.43946	10.2044	TRUE	0.0026899	1	exonuclease, putative
PF3D7_1218600	1584.24	1428.75	1760.06	1709.28	1774.8	1651.42	568.029	509.889	517.063	547.719	535.675	1451.24	1395.63	2625.01	1700.59	1793.11	10.6893	-1.62406	1.74301	1.00636	TRUE	0.00270393	1	arginine--tRNA ligase, putative
PF3D7_0324400	1.07044	0.523926	0	0	0	0.318872	0.861956	0	6.31666	6.89574	3.51859	0	0	0	0	0	-1.28325	3.09397	-31.6311	4.97224	TRUE	0.00270992	1	rifin (RIF)
PF3D7_1205500	8759.37	7461.75	4910.71	7703.28	7096.19	7186.26	1619.62	1574.33	1684.74	1700.29	1644.74	5692.99	5629.62	4900.33	5727.18	5487.53	12.8112	-2.12755	1.7383	0.643979	TRUE	0.00271297	1	zinc finger protein, putative
PF3D7_0725700	0	0.523926	0	0	0	0.104785	2.58587	0	5.41428	10.8362	4.70908	0	0	0	0	0	-2.4297	4.66189	-32.0525	4.09951	TRUE	0.0027179	1	unspecified product
PF3D7_0705500	14954	12487.2	10298.6	10588.3	10872.1	11840.1	3190.96	3114.23	3183.59	3367.09	3213.97	10408.8	8880.84	13000.5	10510.8	10700.2	13.5314	-1.8813	1.73521	0.581202	TRUE	0.00274639	1	inositol-phosphate phosphatase, putative
PF3D7_0623600	526.654	641.809	908.251	1029.92	1016.31	824.589	1418.78	1184.47	1359.89	1400.82	1340.99	327.379	403.131	550.868	322.497	400.969	9.68676	0.702327	-1.74193	1.8102	TRUE	0.00275279	1	transcription or splicing factor-like protein, putative
PF3D7_1248600	97.4096	97.4502	441.297	509.202	509.654	331.003	1057.62	944.411	1491.63	1411.66	1226.33	366.352	317.12	499.773	281.709	366.239	8.36491	1.89521	-1.74369	9.42294	TRUE	0.00275895	1	conserved Plasmodium protein, unknown function
PF3D7_0729100	216.228	170.276	123.153	37.1026	37.4746	116.847	54.3032	62.3404	57.7523	56.1511	57.6367	248.014	150.333	165.261	233.851	199.365	6.87222	-1.02335	1.7907	8.09014	TRUE	0.00276481	1	conserved Plasmodium protein, unknown function
PF3D7_0712300	274.031	294.97	1016.01	806.023	668.547	611.916	0.861956	4.65227	11.7309	10.8362	7.02033	54.5631	59.8339	20.7574	51.6648	46.7048	9.255	-6.44811	2.73926	6.36902	TRUE	0.00276859	1	erythrocyte membrane protein 1, PfEMP1 (VAR)
PF3D7_0622400	3.21131	4.71533	0	0	0	1.58533	34.4782	9.30454	17.1452	21.6723	20.6501	3.54306	7.47924	0.79836	3.80688	3.90688	1.11254	3.25683	-2.3993	11.1628	TRUE	0.00277293	1	conserved Apicomplexan protein, unknown function
PF3D7_1343000	2414.9	2596.05	3935.75	3323.89	3922.84	3238.69	10586.5	8505.28	10250.1	10770.2	10028	2821.69	2596.04	4141.89	2502.21	3015.46	11.6609	1.63087	-1.73361	1.34141	TRUE	0.00277444	1	phosphoethanolamine N-methyltransferase (PMT)
PF3D7_0613100	20.3383	34.0552	15.3941	60.1319	50.9654	36.177	106.883	83.7408	59.557	86.6894	84.2174	19.8411	27.6732	31.9344	13.0522	23.1252	5.20935	1.18681	-1.86968	4.72428	TRUE	0.00278503	1	conserved Plasmodium protein, unknown function
PF3D7_1030300	2974.74	2527.42	913.382	1512.25	1752.31	1936.02	2341.93	2477.8	3706.07	3438.02	2990.96	663.261	674.627	1375.57	880.477	898.485	10.92	0.626344	-1.73509	4.33776	TRUE	0.00278737	1	conserved Plasmodium protein, unknown function
PF3D7_0728800	35.3244	34.0552	41.0509	6.39701	5.99593	24.5647	1.72391	8.37408	3.60952	5.91064	4.90454	34.0134	26.9252	2.39508	47.3141	27.662	4.58701	-2.29945	2.50696	12.3374	TRUE	0.00279089	1	conserved Plasmodium protein, unknown function
PF3D7_0512700	22.4791	32.4834	107.759	140.734	143.902	89.4715	488.729	343.337	306.809	284.696	355.893	95.6626	124.155	107.779	91.3652	104.74	6.46826	2.00714	-1.76506	8.54242	TRUE	0.00281492	1	orotate phosphoribosyltransferase (OPRT)
PF3D7_1409000	432.456	396.088	405.378	530.952	562.119	465.398	199.974	193.534	159.721	114.272	166.875	488.942	474.184	777.603	500.877	560.401	8.86294	-1.48011	1.74739	1.49869	TRUE	0.0028328	1	conserved Plasmodium protein, unknown function
PF3D7_1366100	85.6348	86.4477	138.547	271.233	281.809	172.734	287.893	255.875	302.297	260.068	276.533	75.1129	93.4904	88.618	67.98	81.3003	7.43287	0.67848	-1.76672	4.47724	TRUE	0.00283967	1	conserved Plasmodium protein, unknown function
PF3D7_1401500	125.241	127.314	159.072	106.19	131.911	129.946	1136.06	980.698	2372.36	2153.44	1660.64	603.737	510.084	213.162	636.293	490.819	7.01605	3.68145	-1.75823	4.17359	TRUE	0.00283986	1	lysophospholipase, putative
PF3D7_0320700	27.8313	31.4355	15.3941	5.11761	1.49898	16.2555	3.44782	29.7745	21.6571	22.6574	19.3842	4.25167	5.98339	0.79836	2.17536	3.3022	4.05936	0.215454	-2.55517	12.3949	TRUE	0.00284935	1	signal peptidase complex subunit 2, putative (SPC2)
PF3D7_0307900	20.3383	28.8159	15.3941	5.11761	1.49898	14.233	6.03369	5.58272	4.5119	2.95532	4.77091	31.8875	20.9419	5.58852	31.5427	22.4902	3.86969	-1.61079	2.23726	10.9901	TRUE	0.00285232	1	conserved Plasmodium protein, unknown function
PF3D7_1150300	0	4.19141	20.5254	6.39701	19.4868	10.1201	2.58587	6.51318	5.41428	3.94043	4.61344	0	0	0.79836	0	0.19959	3.22865	-1.02395	-4.70211	9.1423	TRUE	0.00285601	1	rifin (RIF)
PF3D7_1478600	483.837	414.425	1575.33	229.013	236.839	587.888	1042.97	1330.55	768.827	801.876	986.055	4155.3	3373.14	1285.36	4301.78	3278.89	9.18897	0.756566	1.7335	12.3235	TRUE	0.00285981	1	Plasmodium exported protein (hyp17), unknown function
PF3D7_0420000	3226.29	2723.89	2817.12	2327.23	2377.39	2694.38	6470.7	6613.67	9351.36	9486.57	7980.58	2747.29	2053.8	2574.71	2261.83	2409.41	11.3957	1.56657	-1.72782	0.836269	TRUE	0.00286621	1	zinc finger protein, putative
PF3D7_0212400	2174.05	2074.22	1585.59	1952.37	1912.7	1939.79	803.343	615.03	462.921	476.791	589.521	2173.31	1691.06	2149.98	1803.37	1954.43	10.9221	-1.7186	1.72906	1.00377	TRUE	0.00290315	1	conserved Plasmodium membrane protein, unknown function
PF3D7_0203600	28.9017	35.103	15.3941	8.95581	14.9898	20.6689	39.65	39.0791	64.0689	75.8532	54.6628	18.4239	14.9585	5.58852	17.9467	14.2294	4.41664	1.35522	-1.93506	5.55186	TRUE	0.00291789	1	conserved Plasmodium protein, unknown function
PF3D7_1131600	12.8452	13.0981	5.13136	2.5588	2.99797	7.3263	0	1.86091	2.70714	0.985106	1.38829	7.08612	15.7064	3.9918	12.5083	9.82316	2.96326	-2.49621	2.83372	7.80127	TRUE	0.0029381	1	conserved Plasmodium protein, unknown function
PFC10_API0029	3.21131	4.19141	0	3.8382	0	2.24818	0	0	0	0	0	7.08612	2.24377	1.59672	0.54384	2.86761	1.37923	-30.7917	30.9237	5.35727	TRUE	0.00295626	1	apicoplast ribosomal protein S7 (rps7)
PF3D7_1041100	1.07044	1.57178	5.13136	8.95581	4.49695	4.24527	18.1011	26.9832	24.3642	14.7766	21.0563	2.83445	5.23546	7.9836	1.08768	4.2853	1.96535	2.4312	-2.32697	7.04063	TRUE	0.00297797	1	rifin (RIF)
PF3D7_1248300	5.35218	10.4785	10.2627	19.191	13.4909	11.7551	25.8587	15.8177	41.5095	20.6872	25.9683	3.54306	11.2189	5.58852	3.26304	5.90337	3.55799	1.14156	-2.15075	4.75626	TRUE	0.0030009	1	conserved Plasmodium membrane protein, unknown function
PF3D7_0934600	26.7609	52.9165	0	8.95581	13.4909	20.4248	27.5826	45.5922	39.7047	34.4787	36.8396	7.79473	8.97508	11.177	8.70144	9.16207	4.47907	0.723829	-2.00962	10.2842	TRUE	0.00300689	1	conserved Plasmodium protein, unknown function
PF3D7_1415200	40.6765	64.4429	51.3136	89.5581	133.41	75.8801	140.499	159.108	181.378	157.617	159.65	34.722	60.5818	61.4737	28.8235	46.4003	6.2537	1.06504	-1.78511	4.00581	TRUE	0.00305155	1	DNA-directed RNA polymerase I/III subunit, putative
PF3D7_0111800	74.9305	63.9189	174.466	33.2644	41.9715	77.7103	149.98	40.94	46.9237	44.3298	70.5435	313.207	240.083	153.285	253.43	240.001	6.22961	-0.0877979	1.76528	9.8568	TRUE	0.003073	1	conserved Plasmodium protein, unknown function
PF3D7_1129600	64.2261	57.1079	25.6568	20.4704	7.49492	34.9912	7.7576	10.235	7.21904	2.95532	7.04174	32.5962	33.6566	14.3705	43.5072	31.0326	5.16024	-2.3406	2.1391	8.24145	TRUE	0.00308187	1	phosphatidylinositol-4-phosphate-5-kinase, putative
PF3D7_1372200	7170.85	6803.18	14321.6	33789	16214.5	15659.8	75412.5	42442.6	63087.2	69889.3	62707.9	19409.6	18878.3	20106.7	18214.8	19152.4	13.9348	2.00159	-1.71113	6.52768	TRUE	0.00311099	1	histidine-rich protein III (HRPIII)
PF3D7_1361400	14.9861	22.5288	0	1.2794	2.99797	8.35845	3.44782	21.4004	20.7547	14.7766	15.0949	2.83445	2.99169	0.79836	1.08768	1.92805	3.22066	0.694028	-2.97613	10.4955	TRUE	0.00311205	1	actin-depolymerizing factor 2 (ADF2)
PF3D7_0313800	56.7331	34.0552	41.0509	10.2352	2.99797	29.0145	1.72391	8.37408	4.5119	6.89574	5.37641	35.4306	33.6566	7.18524	36.9811	28.3134	4.84447	-2.42451	2.40611	11.3126	TRUE	0.00312745	1	conserved Plasmodium protein, unknown function
PF3D7_1348300	674.374	647.048	1354.68	1462.36	1383.56	1104.4	407.705	287.51	319.442	327.055	335.428	1153.62	1002.22	1282.17	976.737	1103.69	10.1079	-1.71802	1.71817	2.44091	TRUE	0.00314032	1	elongation factor Tu, putative
PF3D7_0814700	22.4791	18.3374	10.2627	14.0734	16.4888	16.3283	33.6163	19.5395	71.288	78.8085	50.8131	9.21196	18.6981	7.9836	16.859	13.1882	4.07484	1.59149	-1.94082	4.97616	TRUE	0.00314682	1	conserved Plasmodium protein, unknown function
PF3D7_1339000	2.14087	1.04785	0	3.8382	4.49695	2.30478	18.1011	6.51318	9.02379	17.7319	12.8425	2.83445	1.49585	3.19344	0.54384	2.01689	1.29078	2.39204	-2.70506	4.97553	TRUE	0.00315767	1	probable protein, unknown function
PF3D7_1403800	48.1696	47.1533	159.072	30.7056	23.9837	61.8169	29.3065	15.8177	18.0476	10.8362	18.502	77.2387	83.0195	70.2557	81.576	78.0225	5.88747	-1.67527	2.07377	6.40584	TRUE	0.00316108	1	nuclear formin-like protein (MISFIT)
PF3D7_1434300	1100.41	986.552	1898.6	1745.1	1662.37	1478.61	4670.08	3999.09	4845.78	5265.39	4695.08	1431.4	1240.06	1717.27	1350.9	1434.91	10.5291	1.66782	-1.71021	1.41032	TRUE	0.00316549	1	Hsp70/Hsp90 organizing protein (HOP)
PF3D7_1147500	98.48	96.4023	174.466	111.308	148.399	125.811	77.576	64.2013	50.5333	32.5085	56.2048	167.232	171.274	277.031	149.012	191.138	6.96338	-1.14987	1.76453	2.78947	TRUE	0.00317294	1	farnesyltransferase beta subunit, putative
PF3D7_1477900	54.5922	60.7754	10.2627	10.2352	22.4848	31.6701	63.7847	75.3668	166.038	185.2	122.597	25.51	44.8754	20.7574	35.8935	31.7591	5.04812	1.88927	-1.94727	9.02479	TRUE	0.00319107	1	acyl-CoA synthetase, pseudogene (ACS1b)
PF3D7_1025600	23.5496	4.19141	0	1.2794	1.49898	6.10387	0	0	0.902379	0	0.225595	11.3378	10.4709	1.59672	11.9645	8.84248	2.69828	-4.82806	5.27742	7.96802	TRUE	0.00319415	1	cytochrome c oxidase copper chaperone, putative (COX17)
PF3D7_1021700	2714.62	2315.75	1149.42	131.778	154.395	1293.19	238.762	289.371	269.811	240.366	259.578	2408.57	1650.67	443.09	1958.91	1615.31	10.3372	-2.31718	2.63761	11.4259	TRUE	0.00319583	1	conserved Plasmodium membrane protein, unknown function
PF3D7_1438700	41.747	45.0576	35.9195	11.5146	14.9898	29.8457	24.1348	43.7313	130.845	115.257	78.4921	12.755	23.1856	7.18524	16.859	14.9962	4.89863	1.3954	-2.38566	6.57914	TRUE	0.00320738	1	small subunit DNA primase
PF3D7_0601200	6.42261	5.23926	15.3941	2.5588	0	5.92295	17.2391	10.235	2.70714	1.97021	8.03787	199.12	101.718	7.18524	143.03	112.763	2.40443	0.605693	3.80736	9.18225	TRUE	0.00320962	1	Pfmc-2TM Maurer's cleft two transmembrane protein (MC-2TM)
PF3D7_0109100	166.988	227.908	15.3941	7.67641	16.4888	86.891	18.963	164.69	149.795	174.364	126.953	10.6292	23.9336	2.39508	14.6837	12.9104	6.45636	0.531577	-3.29582	12.4718	TRUE	0.00322561	1	LCCL domain-containing protein (CCp5)
PF3D7_0505500	216.228	210.618	102.627	70.3671	53.9634	130.761	32.7543	37.2182	31.5833	23.6426	31.2996	110.543	109.945	89.4163	122.908	108.203	7.04084	-2.07221	1.78936	5.0856	TRUE	0.00324702	1	DNA repair protein, putative
PF3D7_0928900	92.0574	80.6846	200.123	355.674	208.359	187.379	78.438	54.8968	62.2642	56.1511	62.9375	209.041	196.704	260.265	181.643	211.913	7.54586	-1.56962	1.75087	5.12677	TRUE	0.00324828	1	guanylate kinase (GK)
PF3D7_0710900	53.5218	60.7754	51.3136	62.6907	56.9614	57.0526	184.459	178.647	203.938	188.155	188.8	62.3579	62.0777	47.1032	50.5771	55.529	5.83969	1.72102	-1.76566	0.290669	TRUE	0.00325661	1	mitochondrial ribosomal protein L1 precursor, putative
PF3D7_1406100	300.792	310.164	292.488	374.865	451.194	345.901	218.075	140.499	77.6046	71.9128	127.023	471.227	398.643	422.332	389.933	420.534	8.43529	-1.44579	1.72655	3.17032	TRUE	0.00326176	1	conserved Plasmodium protein, unknown function
PF3D7_1352900	4629.63	4767.2	1144.29	2534.49	2975.48	3210.22	2766.88	4471.76	5282.53	4784.66	4326.46	1116.06	1091.22	1918.46	1185.57	1327.83	11.6493	0.429641	-1.70416	5.29704	TRUE	0.00326486	1	conserved Plasmodium protein, unknown function
PF3D7_1251300	104.903	82.7803	30.7882	17.9116	23.9837	52.0733	9.48152	10.235	6.31666	10.8362	9.21733	48.8942	48.615	21.5557	60.3663	44.8578	5.72595	-2.52269	2.28564	5.97003	TRUE	0.00326868	1	thymidylate kinase (TMK)
PF3D7_0921900	824.235	783.793	1287.97	1528.88	1558.94	1196.77	2971.16	3032.35	3548.16	3951.26	3375.73	960.878	871.331	1417.09	896.792	1036.52	10.2244	1.49659	-1.7035	2.10757	TRUE	0.0032961	1	conserved Plasmodium protein, unknown function
PF3D7_0500100	335.046	280.3	354.064	516.878	431.707	383.599	12.9293	43.7313	33.388	29.5532	29.9005	128.967	105.457	32.7328	139.223	101.595	8.58352	-3.68267	1.76717	6.1326	TRUE	0.00329883	1	erythrocyte membrane protein 1, PfEMP1 (VAR)
PF3D7_1219000	682.938	596.227	651.683	124.102	121.418	435.274	193.078	277.275	164.233	194.066	207.163	750.42	680.61	496.58	791.831	679.86	8.76298	-1.06839	1.7146	9.601	TRUE	0.00332329	1	formin 2
PF3D7_0417900	3.21131	6.81103	30.7882	3.8382	4.49695	9.82913	15.5152	1.86091	2.70714	7.88085	6.99103	27.6359	34.4045	25.5475	33.1743	30.1905	2.92326	-0.111873	2.10534	10.8344	TRUE	0.00333304	1	conserved Plasmodium protein, unknown function
PF3D7_1477000	164.847	176.039	749.179	182.954	202.363	295.076	521.483	412.191	262.592	262.038	364.576	1525.64	1323.82	485.403	1431.39	1191.56	8.18553	0.324663	1.70853	9.95944	TRUE	0.0033359	1	Plasmodium exported protein (hyp17), unknown function, pseudogene
PF3D7_1029500	1.07044	3.66748	0	0	4.49695	1.84697	21.5489	13.0264	16.2428	6.89574	14.4285	2.83445	2.99169	1.59672	2.17536	2.39956	1.12823	2.72532	-2.59034	5.87904	TRUE	0.00336166	1	conserved Plasmodium protein, unknown function
PF3D7_1245000	8.56348	18.8613	5.13136	8.95581	4.49695	9.20179	0.861956	0.930454	0	3.94043	1.43321	12.0464	14.2105	3.9918	7.61376	9.46563	3.29775	-2.81149	2.75633	7.49875	TRUE	0.00338689	1	conserved Plasmodium protein, unknown function
PF3D7_1470800	94.1983	74.3974	107.759	16.6322	22.4848	63.0943	14.6533	13.9568	18.0476	6.89574	13.3883	64.4837	62.0777	24.7492	59.8224	52.7832	5.95557	-2.21009	1.97763	8.50494	TRUE	0.00340665	1	conserved Plasmodium protein, unknown function
PF3D7_0324100	0	1.57178	0	0	0	0.314355	0.861956	0	0.902379	0.985106	0.68736	12.755	12.7147	0	8.70144	8.54279	-0.877748	0.337908	3.63783	10.6032	TRUE	0.00341481	1	Pfmc-2TM Maurer's cleft two transmembrane protein (MC-2TM)
PF3D7_1410600	2473.78	2909.88	3160.92	3355.87	3697.99	3119.69	8062.74	7382.22	9143.81	10225.4	8703.54	2336.29	2454.69	3613.38	2357	2690.34	11.6071	1.48026	-1.69383	0.958073	TRUE	0.00342983	1	eukaryotic translation initiation factor 2 gamma subunit, putative
PF3D7_1450800	7.49305	9.95459	0	6.39701	10.4929	6.86751	68.9565	39.0791	203.938	210.813	130.697	11.3378	13.4626	8.78196	14.1398	11.9306	2.87415	4.1558	-3.45206	3.74688	TRUE	0.00344528	1	conserved Plasmodium protein, unknown function
PF3D7_1134300	194.819	183.374	92.3645	81.8817	55.4624	121.58	147.394	162.829	463.823	411.774	296.455	97.0798	83.0195	50.2967	92.9967	80.8482	6.93521	1.27633	-1.87371	6.53013	TRUE	0.00344905	1	conserved Plasmodium protein, unknown function
PF3D7_0710300	36.3948	45.5815	76.9704	55.0143	70.4522	56.8826	49.1315	30.705	27.9738	20.6872	32.1244	150.226	109.197	87.8196	98.4351	111.419	5.80824	-0.800996	1.79262	2.64365	TRUE	0.0034614	1	conserved Plasmodium membrane protein, unknown function
PF3D7_1409100	187.326	163.989	153.941	38.382	41.9715	117.122	164.634	244.709	249.959	219.679	219.745	77.2387	65.8173	39.1196	81.0322	65.802	6.86782	0.911796	-1.73831	7.65689	TRUE	0.00347561	1	aldo-keto reductase, putative
PF3D7_1133700	6479.34	4153.68	4397.58	5390.12	4339.56	4952.06	21203.3	19214.8	23507.9	26183.1	22527.3	7679.94	5838.29	8011.54	6409.7	6984.87	12.2739	2.1855	-1.68937	0.871675	TRUE	0.00349696	1	conserved Plasmodium protein, unknown function
PF3D7_1423600	49.24	52.9165	194.992	48.6173	47.9675	78.7466	55.1652	64.2013	35.1928	57.1362	52.9239	160.855	154.072	229.928	169.134	178.497	6.2375	-0.511872	1.75395	6.15978	TRUE	0.0035069	1	serine/threonine protein kinase, putative
PF3D7_1418600	13.9157	30.3877	0	8.95581	0	10.6518	0	0.930454	0	0	0.232613	2.83445	15.7064	4.79016	9.24528	8.14407	3.4933	-5.61113	5.14424	9.5161	TRUE	0.00352336	1	5S ribosomal RNA
PF3D7_1232000	17.127	17.2895	66.7077	5.11761	5.99593	22.4475	6.89565	4.65227	6.31666	4.92553	5.69753	40.3909	36.6483	15.9672	51.121	36.0318	4.35803	-1.84575	2.6607	6.87589	TRUE	0.00353501	1	phenylalanyl-tRNA synthetase alpha chain, putative
PF3D7_1251400	63.1557	75.9692	76.9704	63.9701	71.9512	70.4033	24.9967	21.4004	8.12142	0	13.6296	51.0201	44.8754	59.877	43.5072	49.8199	6.13429	-2.35906	1.86269	12.9369	TRUE	0.00353844	1	conserved Plasmodium protein, unknown function
PF3D7_0105700	235.496	198.044	133.415	47.3379	43.4705	131.553	68.0945	35.3572	29.7785	39.4043	43.1586	152.352	123.407	144.503	162.064	145.582	7.0439	-1.61144	1.75342	8.13951	TRUE	0.00356494	1	asparagine-rich antigen Pfa35-2
PF3D7_0211400	9.63392	12.0503	10.2627	1.2794	2.99797	7.24486	0.861956	4.65227	2.70714	1.97021	2.54789	14.8809	18.6981	0	22.8413	14.1051	2.85082	-1.50701	2.48291	15.3687	TRUE	0.00356668	1	beta-ketoacyl-ACP synthase III (KASIII)
PF3D7_0928800	22.4791	20.957	15.3941	3.8382	2.99797	13.1333	6.03369	2.79136	0.902379	4.92553	3.66324	24.8014	17.9502	7.18524	20.6659	17.6507	3.73236	-1.85841	2.27123	9.19229	TRUE	0.00358171	1	serine/threonine protein kinase, putative
PF3D7_1136700.2	25.6904	26.7202	0	0	0	10.4821	9.48152	26.0527	27.0714	34.4787	24.2711	2.83445	6.73131	0	5.4384	3.75104	3.53653	1.0633	-2.67724	23.1991	TRUE	0.00361054	1	conserved Plasmodium protein, unknown function
PF3D7_1224300	31531.8	30000.5	53622.7	55025.8	52307	44497.6	63781.3	78418.6	99190.5	108493	87470.8	21716.8	23469.1	41039.7	22915.3	27285.2	15.4414	0.975098	-1.68068	2.67444	TRUE	0.00365222	1	polyadenylate-binding protein, putative (PABP)
PF3D7_0415000	518.091	478.868	569.581	1017.12	978.836	712.5	293.065	246.57	222.888	156.632	229.789	714.281	659.669	938.871	660.222	743.261	9.47723	-1.63289	1.69332	2.65153	TRUE	0.0036599	1	arsenical pump-driving ATPase, putative
PF3D7_1443400	65.2965	67.0625	102.627	20.4704	20.9858	55.2885	16.3772	19.5395	22.5595	18.717	19.2983	78.6559	81.5237	32.7328	81.0322	68.4861	5.7514	-1.4812	1.8286	6.81377	TRUE	0.00366118	1	conserved Plasmodium protein, unknown function
PF3D7_0704200	554.485	482.012	1339.29	909.654	995.325	856.152	428.392	355.433	174.159	158.602	279.147	896.394	796.539	1059.42	853.285	901.41	9.73888	-1.6138	1.69093	4.78152	TRUE	0.00366162	1	tRNA m5C-methyltransferase, putative
PF3D7_1250400	29.9722	16.7656	10.2627	5.11761	0	12.4236	0	4.65227	1.80476	0.985106	1.86053	12.0464	15.7064	6.38688	16.3152	12.6137	3.67794	-2.79056	2.77324	13.6836	TRUE	0.00366725	1	conserved Plasmodium protein, unknown function
PF3D7_1006000	13.9157	14.6699	20.5254	15.3528	17.9878	16.4903	39.65	28.8441	83.0189	98.5106	62.5059	11.3378	20.1939	18.3623	18.4906	17.0961	4.01026	1.95491	-1.86957	3.34811	TRUE	0.00368039	1	conserved Plasmodium protein, unknown function
PF3D7_1337400	614.43	644.429	759.441	916.051	1050.79	797.028	1855.79	1350.09	1945.53	1620.5	1692.98	531.459	436.787	619.527	517.736	526.377	9.63839	1.08697	-1.68543	1.14068	TRUE	0.00368237	1	conserved Plasmodium protein, unknown function
PF3D7_0515500	19.2678	15.7178	5.13136	5.11761	1.49898	9.34671	0	1.86091	0.902379	1.97021	1.18337	5.6689	12.7147	4.79016	9.78912	8.24072	3.31867	-3.10249	2.83001	8.23877	TRUE	0.00370134	1	amino acid transporter, putative
PF3D7_1010900	76.0009	77.541	25.6568	117.705	118.42	83.0647	50.8554	63.2709	27.9738	18.717	40.2043	138.179	121.912	110.174	173.485	135.937	6.39861	-1.06833	1.75706	6.06312	TRUE	0.00370975	1	conserved Plasmodium protein, unknown function
PF3D7_0718800	0	1.04785	0	5.11761	2.99797	1.83268	11.2054	5.58272	11.7309	14.7766	10.8239	0	0.747924	3.19344	2.17536	1.52918	0.954082	2.48136	-2.82174	9.37893	TRUE	0.00373296	1	conserved Plasmodium protein, unknown function
PF3D7_0110300	10.7044	8.90674	5.13136	17.9116	4.49695	9.4302	4.30978	1.86091	8.12142	5.91064	5.05069	24.8014	22.4377	23.9508	20.6659	22.964	3.29873	-0.962508	2.18439	3.62995	TRUE	0.00373331	1	Plasmodium RNA of unknown function RUF5
PF3D7_1249000	27.8313	38.2466	51.3136	55.0143	70.4522	48.5716	20.6869	12.0959	6.31666	6.89574	11.4988	53.8545	47.8671	35.9262	33.7181	42.8415	5.59316	-2.06502	1.8922	3.9588	TRUE	0.00373699	1	conserved Plasmodium membrane protein, unknown function
PF3D7_0933900	179.833	160.321	400.246	332.644	349.263	284.462	353.402	398.234	387.121	434.432	393.297	96.3712	113.684	198.792	75.5938	121.11	8.14567	0.473765	-1.70037	3.84944	TRUE	0.00375989	1	conserved Plasmodium protein, unknown function
PF3D7_0905300	54.5922	70.206	35.9195	23.0292	34.4766	43.6447	130.155	115.376	271.616	228.545	186.423	62.3579	74.7924	15.1688	70.6992	55.7546	5.46928	2.07304	-1.73943	7.56243	TRUE	0.00376042	1	dynein heavy chain, putative
PF3D7_0825300	10.7044	16.7656	5.13136	10.2352	5.99593	9.7665	74.1282	45.5922	69.4832	123.138	78.0855	24.0928	21.6898	24.7492	16.859	21.8477	3.39335	2.89314	-1.83926	3.23167	TRUE	0.00377017	1	conserved protein, unknown function
PF3D7_0828100	7.49305	8.38281	41.0509	8.95581	2.99797	13.7761	25.8587	3.72182	3.60952	2.95532	9.03633	42.5167	42.6316	26.3459	33.7181	36.3031	3.49498	-0.307033	1.99422	14.4802	TRUE	0.00380561	1	conserved Plasmodium protein, unknown function
PF3D7_1360700	2170.84	1853.13	1898.6	2034.25	2055.11	2002.39	573.201	487.558	577.523	567.421	551.426	1744.6	1580.36	1915.27	1815.88	1764.03	10.9676	-1.86055	1.67763	0.179192	TRUE	0.00381284	1	SUMO ligase, putative
PF3D7_0726700	32.1131	31.9595	25.6568	5.11761	2.99797	19.569	6.89565	4.65227	3.60952	6.89574	5.51329	27.6359	20.9419	18.3623	27.192	23.533	4.29066	-1.8284	2.09618	8.42298	TRUE	0.00382241	1	conserved Plasmodium protein, unknown function
PF3D7_0320900	6455.79	6201.18	2735.02	5236.59	4762.27	5078.17	1301.55	1177.02	1079.25	1316.1	1218.48	3516.13	3971.47	4611.33	3450.67	3887.4	12.3105	-2.0596	1.67371	1.65344	TRUE	0.00383176	1	histone H2A variant, putative (H2A.Z)
PF3D7_1118700	90.987	102.166	0	3.8382	5.99593	40.5973	24.1348	120.029	83.0189	120.183	86.8413	9.21196	23.1856	3.19344	14.1398	12.4327	5.38723	1.0527	-2.80192	17.4627	TRUE	0.00384753	1	conserved Plasmodium protein, unknown function
PF3D7_0712900	389.638	371.463	805.624	644.818	602.591	562.827	3.44782	7.44363	6.31666	3.94043	5.28713	17.7153	20.9419	17.5639	23.3851	19.9016	9.13331	-6.73157	1.91504	2.39297	TRUE	0.00385092	1	erythrocyte membrane protein 1, PfEMP1 (VAR)
PF3D7_0614800	87.7757	59.7275	112.89	11.5146	10.4929	56.4801	10.3435	22.3309	16.2428	10.8362	14.9383	89.9937	84.5154	16.7656	94.0844	71.3397	5.78868	-1.88789	2.25696	11.1012	TRUE	0.00385436	1	endonuclease III homologue, putative
PF3D7_0304300	31.0426	28.292	46.1822	78.0435	67.4543	50.2029	180.149	137.707	307.711	283.711	227.319	59.5234	50.8588	118.956	46.2264	68.8911	5.6454	2.18309	-1.72399	5.52287	TRUE	0.00385761	1	conserved Plasmodium protein, unknown function
PF3D7_1345000	65.2965	80.1606	15.3941	118.984	56.9614	67.3594	23.2728	21.4004	27.9738	27.583	25.0575	94.954	95.7342	87.0212	67.98	86.4224	6.10718	-1.46029	1.78594	4.71816	TRUE	0.00390112	1	conserved Plasmodium protein, unknown function
PF3D7_1440600	6.42261	6.81103	0	2.5588	1.49898	3.45829	2.58587	3.72182	0	1.97021	2.06947	12.0464	14.2105	6.38688	18.4906	12.7836	2.03455	-0.986728	2.6338	7.42594	TRUE	0.00392413	1	conserved Plasmodium protein, unknown function
PF3D7_1135000.3	0	1.04785	0	0	0	0.20957	3.44782	0	4.5119	3.94043	2.97504	0	0	0	0	0	-1.51813	3.09152	-31.3937	4.46702	TRUE	0.00392524	1	conserved Plasmodium protein, unknown function
PF3D7_1317300	88.8461	68.6343	76.9704	57.5731	50.9654	68.5979	149.98	34.4268	57.7523	92.6	83.6899	347.928	279.723	129.334	338.812	273.95	6.09642	0.291088	1.71061	5.83768	TRUE	0.00395786	1	conserved Plasmodium protein, unknown function
PF3D7_1013700	6.42261	9.43066	5.13136	2.5588	0	4.70869	0.861956	2.79136	2.70714	0	1.59011	9.21196	14.2105	1.59672	17.4029	10.6055	2.31168	-1.63461	2.73885	11.8729	TRUE	0.00396481	1	conserved Plasmodium protein, unknown function
PF3D7_0624700	22.4791	20.4331	10.2627	12.794	13.4909	15.892	34.4782	23.2613	64.9713	54.1808	44.2229	12.0464	15.7064	8.78196	10.333	11.7169	4.0414	1.42502	-1.91672	2.85478	TRUE	0.003984	1	N-acetylglucosaminylphosphatidylinositol deacetylase, putative
PF3D7_0708400	13443.6	15890.7	11324.9	10680.4	10630.8	12394.1	29986.6	31320.9	41926.4	45083.4	37079.3	12345.4	11721.5	11424.5	11339.1	11707.6	13.5974	1.58092	-1.66317	0.838271	TRUE	0.00400669	1	heat shock protein 90 (HSP90)
PF3D7_1218400	616.571	578.414	738.916	1187.28	1590.42	942.321	1954.05	1987.45	2330.85	2504.14	2194.12	746.877	709.032	708.944	597.68	690.633	9.88038	1.21904	-1.66769	2.84575	TRUE	0.00401011	1	triose or hexose phosphate/phosphate translocator, putative
PF3D7_1356900	47.0991	50.2969	61.5763	48.6173	40.4726	49.6124	116.364	81.8799	94.7498	123.138	104.033	36.8478	34.4045	22.3541	28.8235	30.6075	5.6203	1.08056	-1.76473	0.950347	TRUE	0.00401612	1	protein kinase 5 (PK5)
PF3D7_0925700	985.871	1260.04	2673.44	2894.01	3593.06	2281.28	713.7	667.135	558.573	598.945	634.588	2033.01	2127.09	2054.18	1840.36	2013.66	11.1551	-1.84542	1.6659	3.95727	TRUE	0.00403899	1	histone deacetylase (HDAC1)
PF3D7_1004100	51.3809	39.2944	97.4959	121.543	139.405	89.824	422.358	366.599	422.314	325.085	384.089	53.1459	41.8837	318.546	62.5416	119.029	6.47954	2.10581	-1.69212	13.0949	TRUE	0.0040568	1	hypothetical protein
PF3D7_0315200	513.809	435.906	194.992	333.924	307.292	357.184	76.7141	90.254	87.5308	91.6149	86.5284	208.332	302.909	335.311	271.92	279.618	8.48563	-2.05066	1.69224	2.06628	TRUE	0.00406072	1	circumsporozoite- and TRAP-related protein (CTRP)
PF3D7_0730200	568.401	500.873	477.217	611.554	577.109	547.031	182.735	150.734	152.502	132.989	154.74	329.505	360.499	867.019	424.739	495.44	9.09618	-1.82233	1.67853	2.37142	TRUE	0.00407122	1	adapter-related protein, putative
PF3D7_0907300	101.691	54.4883	71.8391	79.3229	71.9512	75.8586	63.7847	77.2277	21.6571	20.6872	45.8392	139.597	106.205	200.388	163.152	152.336	6.24571	-0.726234	1.7316	5.28268	TRUE	0.00409426	1	conserved Plasmodium protein, unknown function
PF3D7_0711000	315.778	312.784	456.691	372.306	290.803	349.672	90.5054	99.5586	124.528	180.274	123.717	462.015	412.106	309.764	405.161	397.261	8.44666	-1.49616	1.68351	1.62031	TRUE	0.00409474	1	AAA family ATPase, CDC48 subfamily (Cdc48)
PF3D7_1125600	3.21131	11.0024	0	0	0	2.84275	2.58587	8.37408	9.02379	13.7915	8.44381	2.12584	1.49585	0	0.54384	1.04138	1.85846	1.21501	-3.02046	13.9637	TRUE	0.00409676	1	conserved Plasmodium protein, unknown function
PF3D7_0222400	1.07044	1.04785	0	3.8382	1.49898	1.49109	6.03369	1.86091	10.8286	5.91064	6.15845	0.708612	0.747924	0	0.54384	0.500094	0.70508	1.91879	-3.59844	3.98367	TRUE	0.0041082	1	rifin, pseudogene (RIF)
PF3D7_1028100	10.7044	8.38281	15.3941	7.67641	17.9878	12.0291	49.9935	24.1918	52.338	38.4191	41.2356	11.3378	16.4543	5.58852	9.78912	10.7924	3.53127	1.83512	-1.93397	3.23818	TRUE	0.0041403	1	protoporphyrinogen oxidase
PF3D7_0904800	116.677	117.359	118.021	42.2202	38.9736	86.6504	20.6869	31.6354	17.1452	17.7319	21.7999	89.9937	83.7674	30.3377	94.6282	74.6818	6.42948	-1.9832	1.77774	6.30685	TRUE	0.00414378	1	replication protein A1, small fragment
PF3D7_0217000	12.8452	5.23926	0	3.8382	2.99797	4.98413	18.1011	17.6786	24.3642	36.4489	24.1482	6.37751	5.98339	1.59672	7.61376	5.39284	2.49907	2.09336	-2.14635	6.6254	TRUE	0.00414734	1	conserved Plasmodium membrane protein, unknown function
PF3D7_1325500	25.6904	11.5264	30.7882	1.2794	0	13.8569	1.72391	1.86091	1.80476	1.97021	1.83995	18.4239	18.6981	2.39508	22.2974	15.4536	3.70488	-2.82654	3.07549	12.1549	TRUE	0.00424249	1	conserved Plasmodium protein, unknown function
PF3D7_0322300	81.3531	75.4453	76.9704	46.0585	56.9614	67.3577	54.3032	41.8704	17.1452	12.8064	31.5313	104.875	91.2467	120.552	108.224	106.224	6.06994	-1.089	1.75	4.55181	TRUE	0.00424996	1	diacylglycerol O-acyltransferase (DGAT)
PF3D7_1459300	16.0565	20.4331	5.13136	12.794	14.9898	13.881	26.7206	40.94	20.7547	10.8362	24.8129	5.6689	7.47924	8.78196	2.17536	6.02636	3.87706	0.757002	-2.06159	5.01116	TRUE	0.00425469	1	OPA3-like protein, putative
PF3D7_1305500	31.0426	29.3398	61.5763	52.4555	59.9593	46.8747	20.6869	13.9568	4.5119	7.88085	11.7591	41.0995	41.8837	52.6918	35.8935	42.8921	5.52609	-1.96656	1.86202	4.38749	TRUE	0.00430357	1	protein phosphatase, putative
PF3D7_1225900	13.9157	17.8135	10.2627	6.39701	2.99797	10.2774	1.72391	7.44363	7.21904	3.94043	5.08175	29.7617	25.4294	12.7738	21.7536	22.4296	3.40687	-1.06417	2.14564	5.62871	TRUE	0.00430398	1	conserved Plasmodium protein, unknown function
PF3D7_1006100	19.2678	23.0527	30.7882	26.8674	41.9715	28.3895	78.438	32.5659	133.552	99.4957	86.0129	17.7153	24.6815	42.3131	15.7714	25.1203	4.81141	1.61508	-1.78057	5.3863	TRUE	0.00431113	1	CCR4-NOT transcription complex subunit 5, putative (NOT5)
PF3D7_0705900	8.56348	35.103	15.3941	19.191	14.9898	18.6483	85.3337	53.0359	40.6071	58.1213	59.2745	10.6292	26.9252	11.9754	16.859	16.5972	4.26243	1.62728	-1.83668	4.76656	TRUE	0.00435514	1	ATP synthase subunit C, putative
PF3D7_0508600	475.273	388.753	718.391	1270.45	1236.66	817.905	257.725	206.561	206.645	239.381	227.578	658.301	534.765	1007.53	674.906	718.875	9.67563	-1.8454	1.6593	4.48045	TRUE	0.00435915	1	conserved Plasmodium protein, unknown function
PF3D7_1361000	155.213	149.843	282.225	487.452	446.697	304.286	835.235	618.752	776.046	760.502	747.634	192.742	236.344	308.965	208.291	236.586	8.24829	1.29791	-1.66021	4.4463	TRUE	0.00438233	1	arginine methyltransferase 5, putative (PRMT5)
PF3D7_1015600	157.354	125.742	569.581	24.3086	32.9776	181.993	41.3739	38.1486	30.6809	46.3	39.1258	398.949	298.421	104.585	361.654	290.902	7.4925	-2.20258	2.89461	8.30743	TRUE	0.00438825	1	heat shock protein 60 (HSP60)
PF3D7_0317400	58.8739	83.8281	107.759	38.382	86.941	75.1567	90.5054	86.5322	112.797	89.6447	94.8699	28.3445	29.9169	26.3459	28.8235	28.3577	6.21506	0.352873	-1.74202	1.85276	TRUE	0.00442559	1	conserved Plasmodium protein, unknown function
PF3D7_1233200.1	38.5357	39.8184	20.5254	3.8382	2.99797	21.1431	6.03369	14.8873	9.02379	7.88085	9.4564	51.7287	44.8754	8.78196	61.4539	41.71	4.43283	-1.19273	2.14487	12.9448	TRUE	0.00446078	1	conserved Plasmodium protein, unknown function
PF3D7_0202000	11297.4	9913.2	131799	107824	79416.1	68050	111218	47057.7	77340.2	84625.6	80060.4	253375	243208	237650	265101	249833	16.0542	0.234557	1.6418	17.2806	TRUE	0.00447066	1	knob-associated histidine-rich protein (KAHRP)
PF3D7_1126600	87.7757	94.8306	128.284	37.1026	49.4665	79.4919	49.9935	42.8009	63.1666	55.166	52.7817	203.372	146.593	142.906	195.239	172.027	6.29232	-0.57037	1.70482	3.32186	TRUE	0.0045051	1	steryl ester hydrolase, putative
PF3D7_0723200	5.35218	5.23926	0	0	0	2.11829	3.44782	12.0959	9.02379	2.95532	6.88071	1.41722	1.49585	0	0	0.728268	1.39624	1.38662	-3.28304	12.441	TRUE	0.0045069	1	conserved Plasmodium protein, unknown function
PF3D7_0914400	359.666	248.341	220.649	130.499	134.909	218.813	27.5826	43.7313	34.2904	44.3298	37.4835	65.1923	77.0361	217.154	129.434	122.204	7.77476	-2.54744	1.70541	5.57424	TRUE	0.00451124	1	conserved Plasmodium protein, unknown function
PF3D7_0628600	724.685	585.225	728.653	1093.89	1056.78	837.847	394.776	327.52	247.252	291.591	315.285	875.136	671.635	1306.92	1099.1	988.197	9.71075	-1.41018	1.64809	2.10948	TRUE	0.00455261	1	conserved Plasmodium protein, unknown function
PF3D7_0302600	29.9722	33.5312	20.5254	7.67641	8.9939	20.1398	2.58587	4.65227	0.902379	1.97021	2.52768	2.52768	14.9585	0.79836	21.2098	9.87357	4.35363	-3.0167	2.29023	11.5991	TRUE	0.00457538	1	ABC transporter, (TAP family), putative
PF3D7_1437500	287.947	293.922	61.5763	244.366	221.85	221.932	76.7141	72.5754	32.4857	45.3149	56.7725	56.7725	172.77	237.911	147.925	153.845	7.80595	-1.97838	1.68541	5.5437	TRUE	0.00458187	1	conserved Plasmodium membrane protein, unknown function
PF3D7_1471700	8.56348	11.0024	5.13136	2.5588	1.49898	5.75101	3.44782	0	2.70714	0.985106	1.78502	1.78502	9.72301	5.58852	17.9467	8.76082	2.6094	-1.75379	2.60858	7.77493	TRUE	0.00458206	1	conserved Plasmodium protein, unknown function
PF3D7_1115600	702.205	684.247	933.908	960.831	1082.27	872.691	362.022	304.258	399.754	428.521	373.639	373.639	1105.43	1346.03	1012.09	959.298	9.76876	-1.22329	1.64533	0.885639	TRUE	0.00458838	1	peptidyl-prolyl cis-trans isomerase (CYP19B)
PF3D7_1420100	38.5357	37.7227	15.3941	14.0734	5.99593	22.3443	1.72391	5.58272	9.02379	7.88085	6.05282	6.05282	27.6732	6.38688	33.7181	18.4577	4.53253	-1.94075	2.02059	10.0763	TRUE	0.00463878	1	conserved Plasmodium protein, unknown function
PF3D7_1217400	267.609	204.855	1493.23	1115.64	1014.81	819.228	2139.37	1939.07	2641.26	2634.17	2338.47	2338.47	706.04	895.76	693.396	1158.42	9.67364	1.51771	-1.63881	9.36162	TRUE	0.00465163	1	conserved Plasmodium protein, unknown function
PF3D7_0508000	156.284	176.563	10.2627	28.1468	20.9858	78.4484	77.576	135.846	120.016	118.213	112.913	112.913	35.9003	20.7574	26.1043	48.9187	6.32326	0.495672	-2.20932	10.8327	TRUE	0.00465235	1	6-cysteine protein (P38)
PF3D7_1419500	2.14087	2.0957	0	1.2794	1.49898	1.40299	6.03369	4.65227	9.02379	3.94043	5.91255	5.91255	0.747924	0	1.08768	1.93704	0.715239	1.85058	-3.5917	3.75588	TRUE	0.00465479	1	conserved Plasmodium protein, unknown function
PF3D7_1301000	0	0	0	0	1.49898	0.299797	20.6869	13.9568	10.8286	18.717	16.0473	16.0473	1.49585	7.9836	1.08768	6.65361	-2.07562	6.07995	-2.45904	7.54173	TRUE	0.00465525	1	rifin, pseudogene (RIF)
PF3D7_0726400	1590.67	1497.38	1087.85	1206.48	1531.96	1382.87	724.905	625.265	329.369	351.683	507.805	507.805	1400.11	1717.27	1520.58	1286.44	10.434	-1.44583	1.6398	1.9792	TRUE	0.00465988	1	conserved Plasmodium membrane protein, unknown function
PF3D7_1117200	10.7044	22.5288	0	5.11761	11.9919	10.0685	12.9293	19.5395	36.0952	54.1808	30.6862	30.6862	4.48754	3.9918	8.70144	11.9668	3.48107	1.4567	-2.20639	8.12052	TRUE	0.00467445	1	conserved Plasmodium protein, unknown function
PF3D7_1407200	394.991	289.207	159.072	330.086	329.776	300.626	166.358	117.237	76.7023	78.8085	109.776	109.776	275.236	341.698	392.653	279.841	8.2372	-1.45834	1.66002	2.8674	TRUE	0.00469209	1	conserved Plasmodium protein, unknown function
PF3D7_0908800	70.6487	156.654	200.123	152.249	211.357	158.206	654.225	368.46	342.904	372.37	434.49	434.49	162.299	129.334	109.856	208.995	7.29899	1.46429	-1.65764	3.26567	TRUE	0.00469242	1	transporter, putative
PF3D7_1417100	7.49305	3.66748	0	3.8382	4.49695	3.89914	35.3402	13.0264	46.9237	37.434	33.1811	33.1811	6.73131	14.3705	9.24528	15.882	2.13284	2.91968	-2.00353	6.38607	TRUE	0.00470214	1	conserved Plasmodium protein, unknown function
PF3D7_0106600	1.07044	2.0957	0	0	0	0.633228	0	4.65227	4.5119	7.88085	4.26125	4.26125	0	0	0.54384	1.20127	-0.185411	2.2698	-4.70442	8.26183	TRUE	0.00470785	1	conserved Plasmodium protein, unknown function
PF3D7_1245200	9.63392	9.43066	25.6568	11.5146	4.49695	12.1466	0.861956	0.930454	3.60952	0.985106	1.59676	1.59676	14.2105	0.79836	13.0522	7.41446	3.46721	-2.78713	2.54884	8.67814	TRUE	0.00471035	1	conserved Plasmodium membrane protein, unknown function
PF3D7_1216600	6.42261	15.1938	0	0	2.99797	4.92288	0	6.51318	9.02379	13.7915	7.33211	7.33211	0	0	1.63152	2.24091	2.4669	0.403032	-3.97738	14.6705	TRUE	0.00471799	1	cell traversal protein for ookinetes and sporozoites (CelTOS)
PF3D7_1330700	8.56348	30.9116	15.3941	8.95581	1.49898	13.0648	63.7847	41.8704	36.0952	27.583	42.3333	42.3333	13.4626	12.7738	13.0522	20.4055	3.74887	1.65593	-1.89124	8.89489	TRUE	0.00475592	1	GPI transamidase subunit PIG-U, putative
PF3D7_0912700	28.9017	26.7202	5.13136	15.3528	13.4909	17.9194	43.9598	40.94	46.9237	47.2851	44.7771	44.7771	12.7147	11.9754	13.0522	20.6299	4.25156	1.23307	-1.86676	2.68148	TRUE	0.00476132	1	conserved Plasmodium protein, unknown function
PF3D7_1027800	3157.78	4917.04	6978.65	5217.4	6180.31	5290.24	12105.3	9513.89	8776.54	10185	10145.2	10145.2	3839.09	3439.33	2810.02	5058.41	12.3689	0.939643	-1.63014	1.49437	TRUE	0.00477139	1	60S ribosomal protein L3, putative
PF3D7_1203300	58.8739	46.1055	35.9195	5.11761	5.99593	30.4025	5.17174	3.72182	9.02379	7.88085	6.44955	6.44955	43.3796	10.3787	40.788	25.249	4.9299	-2.24195	2.27192	10.0775	TRUE	0.00477205	1	conserved Plasmodium protein, unknown function
PF3D7_1368400	156.284	130.981	261.699	478.496	365.752	278.642	817.134	769.485	893.356	877.73	839.426	839.426	254.294	289.006	245.272	407	8.12113	1.59212	-1.64152	3.85994	TRUE	0.00479238	1	conserved Plasmodium protein, unknown function
PF3D7_1466100	132.734	166.084	46.1822	12.794	17.9878	75.1565	1.72391	4.65227	6.31666	3.94043	4.15832	4.15832	56.8422	16.7656	46.7703	31.1341	6.24126	-4.18681	3.36123	5.56765	TRUE	0.0048076	1	protein phosphatase containing kelch-like domains (PPKL)
PF3D7_0914500	546.992	446.385	323.276	579.569	598.094	498.863	1008.49	994.655	1293.11	1258.97	1138.8	1138.8	267.009	636.293	312.164	588.568	8.96478	1.18851	-1.63697	2.95347	TRUE	0.0048087	1	conserved Plasmodium protein, unknown function
PF3D7_1353200	2204.03	3408.66	2965.93	4271.92	5663.16	3702.74	6849.96	5026.31	6300.41	7130.2	6326.72	6326.72	2212.36	2431.01	1712.55	3170.66	11.8545	0.772737	-1.6289	2.16696	TRUE	0.00481601	1	membrane associated histidine-rich protein (MAHRP2)
PF3D7_0303500	101.691	114.74	35.9195	23.0292	14.9898	58.0739	4.30978	9.30454	15.3405	10.8362	9.94773	9.94773	59.086	16.7656	60.3663	36.5414	5.87942	-2.5666	2.38709	7.79054	TRUE	0.00481968	1	spindle pole body protein, putative
PF3D7_1475900	8.56348	8.90674	10.2627	2.5588	4.49695	6.95774	40.5119	17.6786	35.1928	39.4043	33.1969	33.1969	8.22716	5.58852	9.24528	14.0645	2.75644	2.29671	-1.9747	3.13361	TRUE	0.00484474	1	conserved Plasmodium protein, unknown function
PF3D7_1148100	7.49305	8.38281	20.5254	5.11761	4.49695	9.20317	1.72391	0	1.80476	0	0.882168	0.882168	4.48754	11.177	4.35072	5.22437	3.04339	-3.18671	2.89491	6.67109	TRUE	0.00485612	1	unspecified product
PF3D7_0921000.1	28.9017	35.6269	35.9195	52.4555	32.9776	37.1763	172.391	128.403	74.8975	122.153	124.461	124.461	39.6399	39.1196	35.3496	59.6426	5.21731	1.74238	-1.71538	1.61993	TRUE	0.00486472	1	ubiquitin conjugating enzyme, putative
PF3D7_1126900	573.753	484.631	425.903	941.639	703.023	625.79	149.98	185.16	202.133	215.738	188.253	188.253	591.608	721.717	547.647	512.306	9.29101	-1.73461	1.64062	1.80201	TRUE	0.00487141	1	small nuclear ribonucleoprotein F, putative (SNRPF)
PF3D7_1118100	112.396	161.369	194.992	189.351	218.852	175.392	47.4076	28.8441	35.1928	32.5085	35.9882	35.9882	163.047	125.343	88.1021	103.12	7.45138	-2.28116	1.69486	1.9955	TRUE	0.00489196	1	clathrin assembly protein AP19, putative
PF3D7_1125300	117.748	124.17	282.225	98.5139	119.919	148.515	190.492	102.35	82.1165	86.6894	115.412	115.412	333.574	281.023	389.39	279.85	7.19355	-0.342413	1.65474	4.28993	TRUE	0.00489804	1	DNA-directed RNA polymerase (mtRNAP)
PF3D7_0404900	328.624	356.269	271.962	326.247	293.801	315.381	397.362	426.148	499.918	495.508	454.734	454.734	177.258	133.326	129.434	223.688	8.30281	0.526045	-1.64477	0.462602	TRUE	0.00490474	1	6-cysteine protein (P41)
PF3D7_1246100	14.9861	18.3374	10.2627	11.5146	7.49492	12.5191	19.825	22.3309	83.0189	76.8383	50.5033	50.5033	14.9585	3.9918	8.1576	19.4028	3.67839	1.97933	-2.44681	4.40196	TRUE	0.00490637	1	delta-aminolevulinic acid synthetase (ALAS)
PF3D7_0705000	990.153	809.989	1862.68	1937.01	2341.41	1588.25	3402.14	3539.45	4150.04	4167.98	3814.9	3814.9	1008.95	1765.97	1059.4	1912.31	10.6325	1.26493	-1.62601	3.43144	TRUE	0.00491877	1	methyltransferase, putative
PF3D7_0533000	26.7609	33.0073	30.7882	40.9408	67.4543	39.7903	113.778	192.604	242.74	251.202	200.081	200.081	66.5652	47.9016	57.6471	93.0487	5.32129	2.32294	-1.68209	3.07469	TRUE	0.00492077	1	rifin, pseudogene (RIF)
PF3D7_0212800	81.3531	75.9692	46.1822	29.4262	29.9797	52.5821	16.3772	31.6354	18.0476	14.7766	20.2092	20.2092	76.2882	35.9262	91.3652	55.9472	5.73119	-1.39432	1.7649	4.87424	TRUE	0.00493474	1	multidrug efflux pump, putative
PF3D7_0313100	218.369	173.943	487.479	120.264	119.919	223.995	188.768	140.499	120.016	128.064	144.337	144.337	441.275	263.459	506.859	338.982	7.78899	-0.615519	1.64592	6.12554	TRUE	0.00494764	1	ubiquitin-protein ligase, putative (HRD3)
PF3D7_1366200	32.1131	19.3853	35.9195	34.5438	29.9797	30.3883	125.846	92.1149	123.626	124.123	116.427	116.427	41.8837	25.5475	34.2619	54.5302	4.90374	1.95958	-1.71957	1.20559	TRUE	0.00494946	1	conserved Plasmodium protein, unknown function
PF3D7_1233200.2	50.3105	50.8208	25.6568	5.11761	2.99797	26.9807	4.30978	15.8177	9.92617	8.86596	9.72991	9.72991	49.363	9.58032	60.3663	32.2599	4.7785	-1.49818	2.18115	13.5622	TRUE	0.00500503	1	conserved Plasmodium protein, unknown function
PF3D7_1409900	494.541	417.045	1016.01	702.391	761.484	678.294	432.702	267.04	199.426	218.694	279.465	279.465	811.497	853.447	851.11	698.88	9.40264	-1.27594	1.63071	2.87087	TRUE	0.0050141	1	cytidine diphosphate-diacylglycerol synthase (CDS)
PF3D7_1145700	11.7748	11.5264	0	1.2794	1.49898	5.21591	0	0	0.902379	1.97021	0.718148	0.718148	11.2189	0	9.24528	5.29557	2.56387	-3.07958	3.41288	14.188	TRUE	0.005026	1	bin3, bicoid-interacting 3, putative
PF3D7_0605000	7.49305	8.38281	15.3941	5.11761	2.99797	7.8771	31.8924	25.1223	46.9237	25.6128	32.3878	32.3878	8.97508	2.39508	10.333	13.5227	2.84455	2.17343	-1.96263	4.8036	TRUE	0.00509384	1	50S ribosomal protein L24, putative
PF3D7_0617600	2.14087	0.523926	5.13136	0	0	1.55923	2.58587	13.9568	48.7285	65.017	32.572	32.572	0.747924	0.79836	1.08768	8.8015	0.188936	4.83607	-5.00133	5.35473	TRUE	0.00510039	1	stevor
PF3D7_0706500	2243.63	1854.17	2965.93	1629.96	1515.47	2041.83	5949.22	6116.8	8376.79	9053.13	7373.98	7373.98	2021.64	2182.72	2027.44	3401.44	10.9948	1.85338	-1.6171	2.08867	TRUE	0.00511536	1	conserved Plasmodium protein, unknown function
PF3D7_1030700	64.2261	76.4932	76.9704	142.014	179.878	107.916	255.139	208.422	181.378	153.677	199.654	199.654	62.8256	74.2475	48.9456	96.4181	6.75823	0.883292	-1.66563	3.21361	TRUE	0.00512022	1	RNA methyltransferase, putative
PF3D7_1113900	22.4791	23.0527	10.2627	10.2352	7.49492	14.7049	52.5793	40.0095	96.5546	95.5553	71.1747	71.1747	23.1856	20.7574	20.6659	33.9459	3.94277	2.21015	-1.77755	3.92294	TRUE	0.00514249	1	mitogen-activated protein kinase 2 (MAP2)
PF3D7_1446200	1143.22	1339.15	13141.4	4932.09	6601.52	5431.48	11780.4	6476.89	11056.9	11856.7	10292.7	10292.7	3435.96	4216.14	2633.82	5144.66	12.406	0.923293	-1.61527	14.0847	TRUE	0.00514899	1	M17 leucyl aminopeptidase (LAP)
PF3D7_1000500	2.14087	3.14355	0	0	0	1.05688	8.61956	2.79136	3.60952	5.91064	5.23277	5.23277	0.747924	0	0	1.49517	0.483778	1.90555	-3.89944	7.05744	TRUE	0.00516301	1	rifin (RIF)
PF3D7_0824900	427.104	494.062	477.217	774.038	1161.71	666.826	1156.75	1085.84	1507.88	1369.3	1279.94	1279.94	382.937	495.782	381.232	634.972	9.38207	0.939786	-1.62162	2.80966	TRUE	0.00516404	1	conserved Plasmodium protein, unknown function
PF3D7_1353800	536.288	483.583	436.166	955.713	771.977	636.745	348.23	235.405	194.012	236.426	253.518	253.518	690.333	1014.72	696.659	663.807	9.31594	-1.32989	1.62591	2.4106	TRUE	0.00516658	1	proteasome subunit, putative
PF3D7_0105100	2.14087	4.19141	0	1.2794	1.49898	1.82213	12.0674	20.47	6.31666	4.92553	10.9449	10.9449	2.24377	1.59672	1.63152	4.10423	1.17176	2.28161	-2.67208	3.57684	TRUE	0.0052433	1	conserved Plasmodium protein, unknown function
PF3D7_0323400	1419.4	1478.52	133.415	168.881	164.888	673.02	362.884	912.775	826.58	849.162	737.85	737.85	142.853	95.8032	121.276	274.446	9.3968	0.130358	-2.74339	7.84356	TRUE	0.00527189	1	Rh5 interacting protein (RIPR)
PF3D7_0716300	432.456	386.657	364.327	134.337	116.921	286.939	120.674	91.1845	92.0427	104.421	102.081	102.081	338.809	197.993	321.41	240.073	8.16301	-1.48935	1.63859	5.51395	TRUE	0.00528289	1	conserved Plasmodium protein, unknown function
PF3D7_1145100	1460.07	1691.23	1493.23	2496.11	2797.1	1987.55	603.369	461.505	402.461	373.355	460.173	460.173	1376.18	1761.98	1230.17	1207.12	10.9571	-2.111	1.61505	1.93493	TRUE	0.00528513	1	coatamer gamma subunit, putative
PF3D7_0931900	17.127	28.8159	5.13136	6.39701	5.99593	12.6934	10.3435	24.1918	20.7547	17.7319	18.2555	18.2555	2.99169	2.39508	4.35072	6.99824	3.77875	0.410489	-2.10901	6.13082	TRUE	0.00531579	1	adenylate kinase-like protein 2 (AKLP2)
PF3D7_1316600	700.065	639.189	1924.26	771.479	815.447	970.088	430.116	263.318	285.152	306.368	321.239	321.239	1087.48	567.634	1079.52	763.969	9.91806	-1.59048	1.61697	4.49058	TRUE	0.00532403	1	choline-phosphate cytidylyltransferase (CCT)
PF3D7_1028500	1767.29	1398.88	1190.48	1997.15	1749.31	1620.62	586.992	572.229	434.947	479.747	518.479	518.479	1182.47	2256.17	1536.35	1373.36	10.6629	-1.6447	1.61284	1.52739	TRUE	0.00534047	1	conserved Plasmodium protein, unknown function
PF3D7_0211700	54.5922	64.4429	5.13136	14.0734	7.49492	29.1469	106.021	76.2972	56.8499	76.8383	79.0015	79.0015	23.9336	7.18524	29.9112	35.0079	4.95683	1.3472	-1.73992	13.9477	TRUE	0.00535354	1	protein kinase, putative (TKL1)
PF3D7_0616300	23.5496	30.9116	41.0509	56.2937	19.4868	34.2585	121.536	130.264	102.871	100.481	113.788	113.788	32.1607	48.7	27.192	55.4601	5.08302	1.74726	-1.70366	2.66147	TRUE	0.00535618	1	conserved Plasmodium protein, unknown function
PF3D7_1125700	830.658	727.209	35.9195	79.3229	77.9471	350.211	67.2326	518.263	576.62	596.974	439.773	439.773	76.2882	15.1688	79.9445	152.794	8.45598	0.324572	-3.05316	11.0987	TRUE	0.00539037	1	kelch protein, putative
PF3D7_0526400	10.7044	22.5288	10.2627	12.794	11.9919	13.6564	24.9967	30.705	25.2666	23.6426	26.1527	26.1527	5.23546	7.9836	10.333	12.4262	3.82102	0.88791	-1.97778	2.70792	TRUE	0.00539383	1	conserved Plasmodium protein, unknown function
PF3D7_1239300	168.058	159.273	153.941	310.895	367.251	231.884	81.8858	74.4363	71.288	43.3447	67.7387	67.7387	183.241	308.167	164.784	180.983	7.86043	-1.77794	1.64543	3.66548	TRUE	0.00543185	1	conserved Plasmodium protein, unknown function
PF3D7_0306600	20.3383	18.3374	10.2627	6.39701	2.99797	11.6667	0.861956	4.65227	2.70714	8.86596	4.27183	4.27183	17.9502	6.38688	32.6304	15.3098	3.59512	-1.51667	2.1383	9.68839	TRUE	0.00552363	1	conserved Plasmodium protein, unknown function
PF3D7_1114100.2	147.72	192.805	107.759	158.646	172.383	155.862	238.762	274.484	323.954	328.04	291.31	291.31	109.197	113.367	72.8746	146.687	7.29139	0.894963	-1.63438	1.20751	TRUE	0.00553214	1	rhomboid protease ROM1 (ROM1)
PF3D7_1149000	897.025	736.116	6280.79	218.778	175.381	1661.62	105.159	83.7408	138.966	170.423	124.572	124.572	2028.37	228.331	3149.38	1382.66	10.6973	-3.7365	4.3303	7.05817	TRUE	0.00555904	1	antigen 332, DBL-like protein (Pf332)
PF3D7_0217800	2202.96	1677.61	3540.64	5990.16	6255.26	3933.32	1611.86	1189.12	1320.18	1572.23	1423.35	1423.35	3971.47	4111.55	4295.25	3450.41	11.9415	-1.4664	1.60013	4.56056	TRUE	0.00559499	1	40S ribosomal protein S26e, putative
PF3D7_1210700	12.8452	18.8613	0	2.5588	10.4929	8.95165	6.89565	34.4268	36.0952	34.4787	27.9741	27.9741	6.73131	5.58852	8.1576	12.1129	3.33688	1.46748	-1.97833	9.52011	TRUE	0.00560158	1	conserved Plasmodium protein, unknown function
PF3D7_1306300	5.35218	8.38281	0	1.2794	1.49898	3.30267	0.861956	0	0	0.985106	0.461766	0.461766	7.47924	1.59672	5.98224	3.87999	1.96537	-3.08723	3.54876	6.85109	TRUE	0.00561721	1	SAM dependent methyltransferase, putative
PF3D7_1238500	210.876	179.183	251.437	34.5438	23.9837	140.005	103.435	197.256	103.774	125.108	132.393	132.393	360.499	282.619	495.438	317.738	7.11397	-0.0654411	1.62386	13.226	TRUE	0.00564353	1	conserved Plasmodium protein, unknown function
PF3D7_1478800	113.466	165.037	87.2331	71.6465	163.389	120.154	237.9	326.589	199.426	162.543	231.614	231.614	86.0112	74.2475	66.3485	114.555	6.91735	0.938304	-1.63598	2.58029	TRUE	0.0057325	1	Plasmodium exported protein, unknown function
PF3D7_0615900	57.8035	47.1533	123.153	12.794	7.49492	49.6797	41.3739	37.2182	31.5833	32.5085	35.671	35.671	121.912	44.7082	171.854	93.536	5.56583	-0.408858	1.87367	12.292	TRUE	0.00574541	1	conserved Plasmodium protein, unknown function
PF3D7_1366000	24.62	34.5791	107.759	49.8967	109.426	65.256	139.637	109.794	100.164	150.721	125.079	125.079	44.8754	49.4983	28.8235	62.0691	5.98992	0.976697	-1.67203	5.77734	TRUE	0.00574565	1	conserved Plasmodium protein, unknown function
PF3D7_0531900	0	4.71533	5.13136	0	4.49695	2.86873	0	0	1.80476	1.97021	0.943743	0.943743	5.98339	2.39508	8.70144	4.50591	1.414	-1.52134	3.04577	12.247	TRUE	0.00577741	1	unspecified product
PF3D7_1443100	143.438	123.123	251.437	254.601	260.823	206.684	145.671	120.959	76.7023	101.466	111.199	111.199	284.959	390.398	352.952	284.877	7.68585	-0.888663	1.62113	2.39639	TRUE	0.00577743	1	conserved Plasmodium protein, unknown function
PF3D7_0607400	99.5505	144.603	112.89	200.866	208.359	153.254	85.3337	63.2709	36.9976	26.5979	53.05	53.05	173.518	198.792	149.012	143.593	7.26415	-1.53363	1.64528	3.91811	TRUE	0.00580793	1	G-protein associated signal transduction protein, putative
PF3D7_1114100.1	149.861	168.18	82.1018	172.719	187.373	152.047	258.587	293.093	342.002	331.981	306.416	306.416	109.945	134.923	76.6815	156.991	7.25828	1.00102	-1.62323	2.01475	TRUE	0.00581207	1	rhomboid protease ROM1 (ROM1)
PF3D7_1254000	0	0.523926	5.13136	5.11761	0	2.15458	1.72391	2.79136	3.60952	5.91064	3.50886	3.50886	0	0	0.54384	1.01317	0.754968	1.05032	-4.4176	8.22409	TRUE	0.00582191	1	rifin (RIF)
PF3D7_0820400	7.49305	18.3374	20.5254	35.8232	46.4685	25.7295	38.788	49.3141	63.1666	52.2106	50.8698	50.8698	17.2022	11.9754	10.8768	22.7311	4.6856	0.982924	-1.78342	5.1384	TRUE	0.00583312	1	conserved Plasmodium protein, unknown function
PF3D7_1021900	407.836	327.454	569.581	367.188	314.787	397.369	869.714	902.54	638.885	694.5	776.41	776.41	171.274	294.595	250.166	373.111	8.63032	0.970364	-1.60231	1.66862	TRUE	0.00583972	1	conserved Plasmodium protein (10b antigen), unknown function
PF3D7_1358100	1420.47	990.743	892.857	1203.92	813.948	1064.39	3838.29	3906.98	4751.03	5031.92	4382.05	4382.05	1192.94	1681.35	1529.28	2196.4	10.0564	2.04098	-1.59162	1.06517	TRUE	0.00585404	1	small subunit rRNA processing factor, putative
PF3D7_0203100	128.452	98.498	20.5254	20.4704	11.9919	55.9876	53.4413	112.585	138.064	98.5106	100.65	100.65	27.6732	13.5721	26.6482	42.1359	5.84452	0.80851	-1.87436	12.0747	TRUE	0.00585612	1	protein kinase, putative
PF3D7_1355100	354.314	354.698	215.517	58.8525	46.4685	205.97	182.735	181.438	553.159	487.628	351.24	351.24	102.466	34.3295	135.416	155.863	7.68841	0.767815	-1.97715	11.1428	TRUE	0.00589527	1	DNA replication licensing factor MCM6 (MCM6)
PF3D7_1001000	13.9157	12.0503	138.547	14.0734	5.99593	36.9164	66.3706	2.79136	15.3405	3.94043	22.1107	22.1107	135.374	36.7246	179.467	93.4192	5.10119	-0.631136	2.68824	17.1056	TRUE	0.00590182	1	Plasmodium exported protein (hyp12), unknown function (PfJ13)
PF3D7_0408400	23.5496	19.9092	15.3941	1.2794	2.99797	12.626	0.861956	3.72182	0.902379	3.94043	2.35664	2.35664	17.2022	0.79836	17.9467	9.57599	3.66782	-2.44731	2.4734	13.9205	TRUE	0.0059338	1	conserved Plasmodium protein, unknown function
PF3D7_1215100	124.17	118.407	194.992	126.661	112.424	135.331	149.118	98.6281	54.1428	76.8383	94.6819	94.6819	294.682	278.628	299.656	241.912	7.06926	-0.503794	1.62058	2.3239	TRUE	0.00599348	1	conserved Plasmodium protein, unknown function
PF3D7_0913400	11.7748	17.8135	35.9195	33.2644	14.9898	22.7524	88.7815	64.2013	129.943	78.8085	90.4335	90.4335	26.1773	23.1524	30.9989	42.6905	4.44524	2.05375	-1.70587	3.22044	TRUE	0.00599799	1	conserved Plasmodium protein, unknown function
PF3D7_1144500	31.0426	57.1079	51.3136	124.102	142.403	81.1939	184.459	197.256	171.452	193.081	186.562	186.562	55.3463	92.6098	40.2442	93.6906	6.35103	1.19245	-1.63885	5.83714	TRUE	0.00600673	1	ubiquitin activating enzyme (E1) subunit Aos1, putative (AOS1)
PF3D7_1118000	127.382	115.788	102.627	145.852	161.89	130.708	85.3337	94.9063	24.3642	45.3149	62.4798	62.4798	136.122	360.859	149.012	177.118	7.0344	-1.06869	1.63429	6.07097	TRUE	0.00601043	1	conserved Plasmodium protein, unknown function
PF3D7_0602000	100.621	108.453	87.2331	145.852	104.929	109.417	69.8184	53.0359	53.2404	53.1957	57.3226	57.3226	154.072	268.249	159.889	159.883	6.7793	-0.937947	1.63953	1.55675	TRUE	0.00601657	1	conserved Plasmodium protein, unknown function
PF3D7_0822000	33.1835	37.7227	10.2627	11.5146	19.4868	22.4341	50.8554	32.5659	89.3356	73.883	61.66	61.66	21.6898	11.9754	21.7536	29.2697	4.55532	1.39078	-1.75081	5.04692	TRUE	0.00604209	1	mitochondrial ribosomal protein L4 precursor, putative
PF3D7_0405200	219.439	242.054	92.3645	117.705	80.9451	150.501	221.523	388.93	287.859	284.696	295.752	295.752	83.0195	134.923	88.1021	150.449	7.24583	0.962353	-1.61581	4.17249	TRUE	0.00605519	1	ag-1 blood stage membrane protein homologue (PfMAg-1)
PF3D7_1353600	354.314	388.753	477.217	655.054	673.044	509.676	254.277	212.143	201.231	169.438	209.272	209.272	637.231	686.59	536.226	517.33	8.9933	-1.28393	1.59612	1.49166	TRUE	0.00608738	1	ER lumen protein retaining receptor (ERD2)
PF3D7_0501300	13339.8	14853.8	16569.2	22967.8	11533.2	15852.7	43128	30187.6	34470	38507.8	36573.4	36573.4	10862.1	14228.4	12202.1	18466.5	13.9524	1.20607	-1.58145	1.28534	TRUE	0.00609201	1	skeleton-binding protein 1 (SBP1)
PF3D7_1127300	37.4652	46.6294	92.3645	181.675	203.862	112.399	326.681	278.206	184.085	162.543	237.879	237.879	80.7757	97.3999	59.8224	118.969	6.8113	1.08295	-1.62104	8.15518	TRUE	0.00615885	1	methyltransferase, putative
PF3D7_1350600	20.3383	29.8638	15.3941	29.4262	26.9817	24.4008	84.4717	61.41	81.2142	64.0319	72.7819	72.7819	12.7147	52.6918	12.5083	37.6742	4.64356	1.54224	-1.72535	6.15465	TRUE	0.00615945	1	conserved Plasmodium protein, unknown function
PF3D7_1223700	72.7896	89.0674	179.598	51.1761	80.9451	94.7152	309.442	382.417	332.076	274.845	324.695	324.695	116.676	77.4409	113.119	157.983	6.53489	1.80807	-1.61177	3.18872	TRUE	0.00617315	1	integral membrane protein, putative
PF3D7_0220800	603.725	661.194	51.3136	86.9993	56.9614	292.039	115.502	394.512	694.832	563.481	442.082	442.082	94.2384	47.1032	87.0144	167.609	8.19559	0.592527	-2.63991	9.92943	TRUE	0.00619297	1	cytoadherence linked asexual protein 2 (CLAG2)
PF3D7_0933300	40.6765	40.3423	10.2627	6.39701	2.99797	20.1353	0.861956	13.0264	3.60952	1.97021	4.86701	4.86701	35.1524	8.78196	29.9112	19.6781	4.38966	-2.10976	2.38687	12.8639	TRUE	0.00622846	1	conserved Plasmodium protein, unknown function
PF3D7_1200100	432.456	542.263	369.458	511.761	437.703	458.728	86.1956	186.091	203.938	216.723	173.237	173.237	68.061	22.3541	72.3307	83.9957	8.84324	-1.40692	-1.611	4.12526	TRUE	0.00626374	1	erythrocyte membrane protein 1, PfEMP1 (VAR)
PF3D7_1139600	6.42261	4.19141	10.2627	16.6322	7.49492	9.00078	34.4782	42.8009	36.0952	26.5979	34.993	34.993	11.2189	8.78196	10.8768	16.4677	3.11618	2.01314	-1.88076	2.739	TRUE	0.00634342	1	conserved Plasmodium protein, unknown function
PF3D7_1143600	5.35218	7.85889	10.2627	7.67641	1.49898	6.52984	35.3402	16.7482	39.7047	42.3596	33.5382	33.5382	10.4709	11.177	9.24528	16.1079	2.64294	2.42465	-1.90549	4.04736	TRUE	0.00635555	1	conserved Plasmodium protein, unknown function
PF3D7_0113900	863.841	1834.79	1241.79	782.994	1878.23	1320.33	166.358	139.568	128.138	127.079	140.286	140.286	551.968	370.439	332.286	348.745	10.3669	-3.23458	1.58775	2.76045	TRUE	0.00636048	1	Plasmodium exported protein (hyp8), unknown function (GEXP10)
PF3D7_1476100	8.56348	12.0503	66.7077	70.3671	56.9614	42.93	215.489	92.1149	139.869	153.677	150.287	150.287	44.1275	78.2393	34.8058	76.865	5.37211	1.85966	-1.64448	11.6551	TRUE	0.0063674	1	early transcribed membrane protein 14.2 (ETRAMP14.2)
PF3D7_1323300	9.63392	14.146	5.13136	11.5146	11.9919	10.4836	89.6434	65.1318	55.9475	47.2851	64.502	64.502	15.7064	23.9508	17.4029	30.3905	3.46941	2.54244	-1.74839	1.58975	TRUE	0.00640315	1	acetyltransferase, GNAT family, putative
PF3D7_0800100	181.974	140.936	256.568	326.247	287.805	238.706	17.2391	28.8441	25.2666	12.8064	21.039	21.039	75.5403	26.3459	84.2952	51.8051	7.8965	-3.50082	1.66252	4.77851	TRUE	0.0064113	1	erythrocyte membrane protein 1, PfEMP1 (VAR)
PF3D7_0628900	12.8452	15.7178	41.0509	0	2.99797	14.5224	0	2.79136	8.12142	2.95532	3.46702	3.46702	22.4377	7.18524	33.1743	16.5661	3.71286	-1.9217	2.66488	15.9256	TRUE	0.00642923	1	RAP protein, putative
PF3D7_1338900	51.3809	46.6294	46.1822	26.8674	23.9837	39.0087	100.849	80.9495	136.259	134.96	113.254	113.254	32.9086	39.918	39.1565	56.3094	5.28042	1.54289	-1.66155	1.95854	TRUE	0.00645743	1	serine/threonine protein kinase, putative
PF3D7_0628700	31.0426	24.6245	20.5254	37.1026	31.4787	28.9548	116.364	108.863	59.557	66.9872	87.9429	87.9429	28.4211	35.1278	19.5782	42.7675	4.87471	1.58409	-1.68878	1.93025	TRUE	0.0064723	1	conserved Plasmodium protein, unknown function
PF3D7_0321800	3573.11	3033.01	2858.17	3087.2	3105.89	3131.48	1264.49	1094.21	980.886	951.613	1072.8	1072.8	2820.42	3537.53	2998.19	2607.24	11.6127	-1.54555	1.57147	0.365032	TRUE	0.00648642	1	conserved Plasmodium protein, unknown function
PF3D7_1225100	29.9722	21.481	148.809	19.191	14.9898	46.8887	12.0674	2.79136	7.21904	7.88085	7.48966	7.48966	65.8173	31.136	58.7347	40.7944	5.49654	-2.58991	2.97045	5.57283	TRUE	0.00649296	1	isoleucine--tRNA ligase, putative
PF3D7_1211900	4990.37	5325.18	6557.88	4428.01	5111.53	5282.59	2099.72	1479.42	1454.64	1542.68	1644.11	1644.11	4271.39	5980.51	4657.45	4138.37	12.3669	-1.68376	1.56868	0.802593	TRUE	0.00654453	1	non-SERCA-type Ca2 -transporting P-ATPase (ATP4)
PF3D7_0207800	147.72	146.175	66.7077	31.985	43.4705	87.2117	109.468	104.211	94.7498	95.5553	100.996	100.996	35.9003	19.1606	40.788	49.2113	6.46196	0.196269	-1.65074	6.31509	TRUE	0.00654703	1	serine repeat antigen 3 (SERA3)
PF3D7_0625700	21.4087	15.1938	61.5763	21.7498	25.4827	29.0823	13.7913	8.37408	3.60952	3.94043	7.42883	7.42883	25.4294	25.5475	31.5427	22.4871	4.76252	-1.86251	1.87522	5.23635	TRUE	0.00655762	1	conserved Plasmodium protein, unknown function
PF3D7_1415400	130.593	130.981	256.568	120.264	112.424	150.166	220.661	90.254	67.6785	97.5255	119.03	119.03	322.355	285.813	394.828	280.506	7.21438	-0.318668	1.59576	4.51457	TRUE	0.00655978	1	conserved Plasmodium protein, unknown function
PF3D7_1314100	34.2539	66.5386	118.021	139.455	194.868	110.627	275.826	246.57	198.523	139.885	215.201	215.201	78.532	75.0458	51.121	104.975	6.78262	0.967116	-1.61138	6.14238	TRUE	0.0065667	1	conserved Plasmodium protein, unknown function
PF3D7_0502700	49.24	29.8638	35.9195	65.2495	59.9593	48.0464	38.788	34.4268	6.31666	10.8362	22.5919	22.5919	58.338	79.0376	86.4706	61.6095	5.59398	-1.09381	1.69645	6.80641	TRUE	0.00658308	1	conserved Plasmodium protein, unknown function
PF3D7_1218800	0	2.61963	0	2.5588	4.49695	1.93508	15.5152	15.8177	8.12142	10.8362	12.5726	12.5726	3.73962	1.59672	1.08768	4.74916	1.11069	2.54213	-2.45859	5.60731	TRUE	0.00659007	1	secreted ookinete protein, putative (PSOP17)
PF3D7_1037700	50.3105	102.166	20.5254	93.3963	118.42	76.9635	171.529	123.75	140.771	132.004	142.014	142.014	52.3546	56.6836	39.7003	72.6881	6.294	0.856029	-1.63185	4.87156	TRUE	0.00662649	1	enhancer of rudimentary homolog, putative (ERH)
PF3D7_1141100	18.1974	16.7656	35.9195	16.6322	17.9878	21.1005	18.963	13.0264	11.7309	9.85106	13.3928	13.3928	41.8837	35.1278	48.4018	34.7015	4.325	-0.579119	1.7857	1.89881	TRUE	0.00666029	1	conserved Plasmodium protein, unknown function
PF3D7_0609000	4882.25	4020.08	4377.05	4657.02	4517.94	4490.87	1883.37	1597.59	1476.29	1678.62	1658.97	1658.97	4541.39	4588.17	4828.76	3904.32	12.1328	-1.43671	1.56439	0.277762	TRUE	0.00668882	1	conserved Plasmodium protein, unknown function
PF3D7_0518700	87.7757	81.7324	118.021	85.7199	95.9349	93.8368	73.2663	117.237	57.7523	59.1064	76.8405	76.8405	182.493	314.554	245.816	204.926	6.54247	-0.27864	1.60695	1.90712	TRUE	0.00672252	1	mRNA-binding protein PUF1 (PUF1)
PF3D7_1449400	39.6061	42.438	25.6568	8.95581	5.99593	24.5305	24.1348	42.8009	129.04	109.347	76.3307	76.3307	12.7147	5.58852	27.7358	30.5924	4.62967	1.62413	-2.30128	8.43205	TRUE	0.00673672	1	DNA replication related protein, putative
PF3D7_1025100	568.401	738.211	210.386	300.659	283.308	420.193	705.942	1012.33	680.394	691.545	772.554	772.554	217.646	373.632	221.887	396.43	8.72063	0.87286	-1.57345	4.62272	TRUE	0.00674039	1	glucosamine-fructose-6-phosphate aminotransferase, putative
PF3D7_1016800	2704.99	1720.57	513.136	1413.74	1286.13	1527.71	1964.4	3365.45	2960.71	3256.76	2886.83	2886.83	786.068	1521.67	788.024	1495.65	10.5789	0.916357	-1.56424	5.91355	TRUE	0.00674532	1	Plasmodium exported protein (PHISTc), unknown function
PF3D7_0921700	63.1557	42.9619	66.7077	57.5731	43.4705	54.7738	152.566	101.419	196.719	193.081	160.946	160.946	52.3546	40.7164	57.1032	77.7801	5.76287	1.56751	-1.62237	1.52503	TRUE	0.00683587	1	conserved Plasmodium protein, unknown function
PF3D7_0420700	280.454	267.202	3289.2	1235.9	1127.24	1240	3.44782	0	7.21904	7.88085	4.63693	4.63693	216.15	27.9426	133.785	95.6285	10.2754	-8.06349	4.91742	5.26194	TRUE	0.00684711	1	erythrocyte membrane protein 1, PfEMP1 (VAR)
PF3D7_0104300	8144.94	7603.73	4279.56	4636.55	4850.71	5903.1	7232.67	9647.88	13563.7	13814.1	11064.6	11064.6	3531.7	4119.54	3466.44	5545.56	12.5275	0.906179	-1.55852	2.17165	TRUE	0.00685516	1	ubiquitin carboxyl-terminal hydrolase 1, putative (UBP1)
PF3D7_1427500	23.5496	29.3398	20.5254	14.0734	19.4868	21.395	86.1956	53.0359	27.9738	44.3298	52.8838	52.8838	14.2105	17.5639	15.7714	25.1074	4.43457	1.2909	-1.74545	2.4994	TRUE	0.00686795	1	DNA mismatch repair protein Msh2p, putative
PF3D7_0905900	1477.2	1402.55	1672.82	2404	2239.48	1839.21	611.989	619.682	703.856	704.351	659.97	659.97	1599.81	2557.15	1768.02	1646.24	10.8449	-1.47867	1.56076	1.26564	TRUE	0.00690436	1	beta subunit of coatomer complex, putative
PF3D7_0713400	1122.89	900.104	661.946	958.272	1025.3	933.703	351.678	290.302	333.88	298.487	318.587	318.587	733.713	1536.04	798.357	846.675	9.86792	-1.55234	1.56535	2.01876	TRUE	0.00690824	1	serpentine receptor, putative (SR25)
PF3D7_0602800	90.987	95.3545	123.153	205.984	311.789	165.453	170.667	208.422	239.131	207.857	206.519	206.519	47.1192	107.779	63.6293	106.262	7.37195	0.318136	-1.59768	5.13272	TRUE	0.00692586	1	JmjC domain containing protein (JmjC2)
PF3D7_0934000	48.1696	58.6797	112.89	71.6465	65.9553	71.4682	64.6467	48.3836	18.95	13.7915	36.4429	36.4429	104.709	104.585	113.663	89.85	6.133	-0.943351	1.63941	5.60452	TRUE	0.00694483	1	histidine--tRNA ligase, putative
PF3D7_1416800	22.4791	20.4331	61.5763	8.95581	5.99593	23.8881	10.3435	7.44363	7.21904	0.985106	6.49781	6.49781	32.1607	11.177	36.9811	21.7042	4.47037	-1.76326	2.2518	9.24893	TRUE	0.00695265	1	lysine--tRNA ligase, putative
PF3D7_0802200	47.0991	78.0649	107.759	21.7498	40.4726	59.029	118.95	110.724	89.3356	66.9872	96.4992	96.4992	35.1524	13.5721	30.9989	44.0557	5.84779	0.744993	-1.64935	6.32584	TRUE	0.00695966	1	1-cys peroxiredoxin (1-CysPxn)
PF3D7_1223800	278.313	211.666	225.78	413.247	361.255	298.052	140.499	107.933	128.138	145.796	130.591	130.591	299.169	648.268	336.637	353.667	8.22133	-1.19243	1.57796	2.84563	TRUE	0.00697552	1	mitochondrial carrier protein, putative
PF3D7_1233000	141.297	142.508	71.8391	63.9701	83.9431	100.711	26.7206	30.705	22.5595	13.7915	23.4441	23.4441	65.0693	95.0048	67.98	62.8746	6.6663	-2.11384	1.66034	2.87297	TRUE	0.00699005	1	elongation factor G (EF-G)
PF3D7_0619900	88.8461	107.929	82.1018	121.543	197.866	119.657	297.375	256.805	249.959	253.172	264.328	264.328	89.7508	103.787	78.313	134.045	6.90897	1.13726	-1.59046	1.78385	TRUE	0.0070085	1	splicing factor 3A subunit 2, putative (SF3A2)
PF3D7_0619200	1605.65	1442.37	1585.59	2444.94	2342.91	1884.29	4242.55	4925.82	5972.85	5795.38	5234.15	5234.15	1323.08	2636.18	1670.68	2716.02	10.88	1.47376	-1.55449	1.98128	TRUE	0.00703284	1	conserved Plasmodium protein, unknown function
PF3D7_1470300	244.059	195.948	164.204	410.688	328.277	268.635	112.916	107.002	113.7	102.451	109.017	109.017	234.848	407.164	364.373	278.85	8.07346	-1.30498	1.5787	2.30766	TRUE	0.00708925	1	conserved Plasmodium protein, unknown function
PF3D7_0105500	9.63392	7.85889	5.13136	2.5588	0	5.03659	0	2.79136	0.902379	0.985106	1.16971	1.16971	7.47924	3.19344	9.24528	5.27192	2.3915	-2.18075	2.76092	9.06287	TRUE	0.00711955	1	conserved Plasmodium protein, unknown function
PF3D7_1121700	1264.18	1249.04	1837.03	2296.53	2228.99	1775.15	619.746	559.203	655.128	686.619	630.174	630.174	1698.53	2089.31	1898.55	1579.14	10.7935	-1.49388	1.55478	1.28904	TRUE	0.00711971	1	protein GCN20 (GCN20)
PF3D7_1107600	14.9861	22.0049	41.0509	48.6173	40.4726	33.4263	100.849	73.5058	114.602	85.7042	93.6653	93.6653	14.9585	62.2721	21.2098	48.0264	5.03551	1.51412	-1.65923	6.40424	TRUE	0.00713059	1	conserved Plasmodium protein, unknown function
PF3D7_0109800	1158.21	1243.28	1175.08	2221.04	2441.84	1647.89	503.382	395.443	477.359	447.238	455.856	455.856	1213.88	1759.59	1113.24	1135.64	10.6868	-1.85437	1.55401	2.34585	TRUE	0.00719599	1	phenylalanine--tRNA ligase, putative
PF3D7_1402000	17.127	17.2895	46.1822	30.7056	41.9715	30.6552	209.455	148.873	127.236	105.406	147.742	147.742	41.8837	42.3131	39.1565	67.7739	4.8826	2.32464	-1.62195	3.68471	TRUE	0.00720127	1	conserved Plasmodium protein, unknown function
PF3D7_0832700	0	3.66748	0	17.9116	7.49492	5.8148	11.2054	4.65227	5.41428	1.97021	5.81055	5.81055	0	0	0.54384	1.5886	2.60861	-0.0657173	-4.13775	8.85879	TRUE	0.00721516	1	Plasmodium exported protein (PHISTa-like), unknown function, pseudogene
PF3D7_1110000	16.0565	17.2895	25.6568	53.7349	49.4665	32.4408	80.1619	59.549	119.114	133.974	98.1999	98.1999	36.6483	27.9426	29.3674	48.0395	5.02007	1.5973	-1.65024	4.75664	TRUE	0.00727668	1	conserved Plasmodium protein, unknown function
PF3D7_0924500	113.466	93.2588	102.627	26.8674	64.4563	80.1352	90.5054	105.141	117.309	102.451	103.852	103.852	53.8505	14.3705	32.0866	51.0398	6.31686	0.381475	-1.62818	5.66717	TRUE	0.00729046	1	conserved Plasmodium membrane protein, unknown function
PF3D7_0315400	19.2678	17.8135	25.6568	5.11761	2.99797	14.1707	2.58587	12.0959	4.5119	1.97021	5.29097	5.29097	23.9336	10.3787	19.0344	14.6594	3.75503	-1.35223	1.9873	9.62921	TRUE	0.00730615	1	conserved Plasmodium protein, unknown function
PF3D7_1024200	17.127	9.95459	20.5254	1.2794	1.49898	10.0771	0	0.930454	0.902379	0.985106	0.704485	0.704485	8.97508	0	6.52608	4.05141	3.24746	-3.77329	3.27622	11.8617	TRUE	0.00737385	1	RNA binding protein, putative
PF3D7_0825800	6.42261	4.71533	0	2.5588	2.99797	3.33894	0.861956	1.86091	0.902379	2.95532	1.64514	1.64514	10.4709	1.59672	17.4029	7.77892	1.93607	-1.23475	2.6094	5.97207	TRUE	0.00741989	1	conserved Plasmodium protein, unknown function
PF3D7_0410500	14.9861	11.5264	25.6568	39.6614	37.4746	25.8611	82.7478	60.4795	40.6071	54.1808	59.5038	59.5038	11.2189	38.3213	15.2275	31.0679	4.67428	1.22101	-1.70578	7.27451	TRUE	0.00742869	1	conserved Plasmodium protein, unknown function
PF3D7_0216200	74.9305	67.0625	41.0509	190.631	100.432	94.8213	340.473	411.261	327.564	314.249	348.386	348.386	106.953	143.705	99.5228	174.642	6.58267	1.86188	-1.57081	4.2172	TRUE	0.00746925	1	conserved Plasmodium protein, unknown function
PF3D7_1403400	43.8878	42.438	15.3941	10.2352	5.99593	23.5902	1.72391	6.51318	4.5119	7.88085	5.15746	5.15746	31.4128	8.78196	25.5605	17.7282	4.60707	-2.24897	2.09888	8.44731	TRUE	0.00750826	1	conserved Plasmodium protein, unknown function
PF3D7_1313000	18.1974	22.5288	15.3941	6.39701	17.9878	16.101	13.7913	7.44363	6.31666	6.89574	8.61183	8.61183	34.4045	22.3541	28.2797	23.4125	4.02714	-0.91698	1.85256	2.98604	TRUE	0.00751958	1	ubiquitin-like protein nedd8 homologue, putative (Nedd8)
PF3D7_1203400	84.5644	107.929	41.0509	62.6907	49.4665	69.1402	120.674	127.472	136.259	175.349	139.939	139.939	47.8671	39.1196	47.8579	68.6958	6.13467	0.993786	-1.60652	2.063	TRUE	0.00753377	1	transporter, putative
PF3D7_1434800	33.1835	45.5815	143.678	19.191	35.9756	55.522	82.7478	29.7745	19.8523	27.583	39.9894	39.9894	118.92	70.2557	135.416	91.1453	5.7092	-0.385709	1.63347	11.3868	TRUE	0.00759452	1	mitochondrial acidic protein MAM33, putative
PF3D7_0829800	87.7757	158.226	241.174	85.7199	152.896	145.158	385.294	702.493	871.699	868.864	707.087	707.087	365.735	95.0048	257.236	356.266	7.16619	2.2995	-1.5496	6.36921	TRUE	0.00770068	1	unspecified product
PF3D7_0204400	13.9157	28.8159	25.6568	20.4704	22.4848	22.2687	51.7174	47.4531	34.2904	27.583	40.261	40.261	9.72301	9.58032	14.6837	18.562	4.46867	0.863397	-1.75909	1.68321	TRUE	0.00772314	1	dynein light chain, putative
PF3D7_0312900	43.8878	37.7227	297.619	138.175	100.432	123.567	280.998	150.734	336.588	448.223	304.136	304.136	106.205	74.2475	138.135	155.681	6.90654	1.34193	-1.56561	11.184	TRUE	0.00773192	1	hypothetical protein
PF3D7_1247300	186.256	251.484	318.144	327.527	418.216	300.326	502.52	477.323	339.295	283.711	400.712	400.712	159.308	157.277	113.663	207.74	8.22881	0.417694	-1.55481	2.18417	TRUE	0.00774137	1	conserved protein, unknown function
PF3D7_0316900	371.441	437.478	502.873	628.186	683.536	524.703	764.555	884.862	1127.07	945.702	930.548	930.548	342.549	351.278	261.587	471.491	9.03518	0.826743	-1.5426	1.23176	TRUE	0.0077625	1	RING zinc finger protein, putative
PF3D7_1402900	76.0009	88.0195	133.415	62.6907	65.9553	85.2163	57.7511	16.7482	23.4619	39.4043	34.3413	34.3413	124.155	64.6672	88.646	77.9524	6.39363	-1.29086	1.616	4.71227	TRUE	0.0077991	1	conserved Plasmodium protein, unknown function
PF3D7_0413300	3.21131	5.23926	5.13136	5.11761	5.99593	4.93909	0.861956	1.86091	6.31666	5.91064	3.73754	3.73754	0	0	0.54384	1.07034	2.29493	-0.399178	-3.47608	4.31039	TRUE	0.00780145	1	rifin (RIF)
PF3D7_1456700	843.503	850.855	918.514	1273	1349.09	1046.99	368.917	299.606	365.464	329.025	340.753	340.753	907.979	1207.12	891.898	836.938	10.0322	-1.61962	1.53685	0.979285	TRUE	0.0079254	1	conserved Plasmodium protein, unknown function
PF3D7_0821500	119.889	156.13	112.89	241.807	292.302	184.603	375.813	458.714	404.266	373.355	403.037	403.037	140.61	154.083	120.189	204.48	7.53365	1.12111	-1.55115	2.41892	TRUE	0.00796873	1	ribosome biogenesis protein nep1 homologue, putative
PF3D7_1134100	157.354	188.613	210.386	437.555	397.231	278.228	629.228	561.994	413.29	388.132	498.161	498.161	139.862	290.603	121.276	262.476	8.12168	0.838844	-1.54584	5.00578	TRUE	0.00797303	1	protein disulfide isomerase (PDI-11)
PF3D7_0922900	17.127	22.0049	0	7.67641	10.4929	11.4602	47.4076	20.47	77.6046	72.8979	54.595	54.595	24.6815	14.3705	13.0522	26.6748	3.67769	2.09273	-1.72235	8.45407	TRUE	0.00799648	1	beta-ketoacyl-acyl carrier protein reductase (FabG)
PF3D7_1309500	131.664	116.312	189.86	356.953	455.691	250.096	776.622	575.02	709.27	659.036	679.987	679.987	206.427	294.595	213.185	348.549	7.96707	1.44232	-1.54027	5.06371	TRUE	0.00803688	1	small nucleolar ribonucleoprotein, putative
PF3D7_1364100	322.201	314.355	61.5763	40.9408	26.9817	153.211	182.735	145.151	496.309	315.234	284.857	284.857	86.7591	30.3377	77.7691	119.931	7.26976	0.884311	-2.2157	10.4955	TRUE	0.00811069	1	cysteine-rich surface protein (Pf92)
PF3D7_0603500	29.9722	46.6294	30.7882	17.9116	14.9898	28.0582	77.576	100.489	60.4594	41.3745	69.9747	69.9747	17.9502	44.7082	16.859	37.373	4.82063	1.30851	-1.6632	6.81817	TRUE	0.00812335	1	cation/H antiporter (CHA)
PF3D7_0100900	0	1.04785	0	3.8382	8.9939	2.77599	4.30978	1.86091	11.7309	14.7766	8.16955	8.16955	0	0.79836	1.08768	2.5139	1.52143	1.50577	-3.00649	10.9325	TRUE	0.00815795	1	rifin (RIF)
PF3D7_1403200	16.0565	12.0503	10.2627	2.5588	0	8.18567	0	6.51318	0.902379	0.985106	2.10017	2.10017	14.9585	3.9918	16.859	9.47737	3.04762	-1.98783	2.34723	16.4944	TRUE	0.00819371	1	conserved Plasmodium protein, unknown function
PF3D7_1004200	484.907	414.949	508.005	135.617	164.888	341.673	95.6771	107.002	138.064	128.064	117.202	117.202	339.557	221.944	385.583	266.071	8.41254	-1.53981	1.54605	5.48838	TRUE	0.00819904	1	conserved Plasmodium membrane protein, unknown function
PF3D7_1461000	9.63392	8.38281	15.3941	0	0	6.68216	0	0	1.80476	0.985106	0.697466	0.697466	7.47924	4.79016	3.80688	4.19344	2.59557	-3.12796	3.01668	13.4668	TRUE	0.00821707	1	conserved Plasmodium protein, unknown function
PF3D7_1369200	801.756	741.355	913.382	1773.25	1650.38	1176.02	462.008	321.007	408.778	396.998	397.198	397.198	977.536	1457.01	1039.28	967.755	10.2	-1.56629	1.52823	2.79696	TRUE	0.00822257	1	conserved Plasmodium protein, unknown function
PF3D7_1402200	41.747	39.8184	56.445	24.3086	34.4766	39.3591	41.3739	74.4363	51.4356	63.0468	57.5732	57.5732	23.9336	8.78196	21.7536	28.0106	5.2722	0.57464	-1.6697	2.80085	TRUE	0.00824627	1	conserved Plasmodium protein, unknown function
PF3D7_1213100	5.35218	83.3042	5.13136	21.7498	4.49695	24.0069	9.48152	13.9568	41.5095	44.3298	27.3194	27.3194	3.73962	0.79836	2.17536	8.50818	4.61814	0.153204	-4.01919	7.65511	TRUE	0.00827025	1	U1 spliceosomal RNA
PF3D7_0310600.2	70.6487	82.7803	138.547	185.513	253.328	146.163	231.866	268.901	236.423	167.468	226.165	226.165	89.0029	70.2557	62.5416	111.991	7.18886	0.63246	-1.5571	4.1043	TRUE	0.00834059	1	SAC3/GNAP family-related protein, putative
PF3D7_0601000	126.311	86.9717	112.89	129.22	166.387	124.356	563.719	452.201	569.401	503.389	522.178	522.178	157.812	228.331	177.292	271.403	6.95849	2.06993	-1.53805	1.10823	TRUE	0.00834866	1	Plasmodium exported protein (hyp5), unknown function
PF3D7_0700200	4.28174	1.04785	0	1.2794	1.49898	1.6216	2.58587	0	1.80476	0.985106	1.34393	1.34393	11.2189	0	10.8768	5.8599	0.868402	-0.424609	2.74278	11.3197	TRUE	0.00835971	1	rifin (RIF)
PF3D7_1372000	129.523	107.405	677.34	168.881	164.888	249.607	567.167	224.239	387.121	409.804	397.083	397.083	1135.35	538.095	1512.42	895.736	7.93766	0.695712	1.52643	11.444	TRUE	0.00839367	1	Plasmodium exported protein (PHISTa), unknown function
PF3D7_0907500	26.7609	35.103	20.5254	24.3086	22.4848	25.8365	68.9565	74.4363	68.5808	70.9277	70.7253	70.7253	16.4543	44.7082	11.9645	35.9631	4.71757	1.42655	-1.65685	3.37385	TRUE	0.00839531	1	conserved Plasmodium protein, unknown function
PF3D7_1326600	165.917	124.694	41.0509	20.4704	10.4929	72.5252	3.44782	16.7482	12.6333	17.7319	12.6403	12.6403	83.0195	16.7656	100.61	53.259	6.19333	-2.5358	2.54953	9.51499	TRUE	0.00842122	1	conserved Plasmodium protein, unknown function
PF3D7_1478500	0	0.523926	0	0	0	0.104785	8.61956	22.3309	21.6571	9.85106	15.6147	15.6147	0.747924	6.38688	1.08768	5.95928	-2.26187	6.2267	-2.26908	6.3573	TRUE	0.00851448	1	Plasmodium exported protein (PHISTa), unknown function, pseudogene
PF3D7_1240700	1.07044	1.57178	0	6.39701	2.99797	2.40744	0	1.86091	0.902379	3.94043	1.67593	1.67593	0	0	0	0.418982	1.37032	-0.643848	-30.5468	4.62814	TRUE	0.00854877	1	rifin, pseudogene
PF3D7_1464300	18.1974	16.7656	15.3941	21.7498	11.9919	16.8198	100.849	83.7408	101.969	83.734	92.5732	92.5732	15.7064	76.6426	15.7714	50.1734	4.08445	2.44823	-1.63046	7.56947	TRUE	0.00855032	1	conserved Plasmodium protein, unknown function
PF3D7_0200300	50.3105	62.3472	56.445	15.3528	17.9878	40.4886	2.58587	2.79136	12.6333	12.8064	7.70423	7.70423	2.24377	0	1.08768	2.75892	5.33044	-2.38927	-2.48756	8.83077	TRUE	0.00855543	1	erythrocyte membrane protein 1 (PfEMP1), exon2
PF3D7_0613000.3	1.07044	3.14355	5.13136	0	0	1.86907	6.03369	6.51318	5.41428	6.89574	6.21422	6.21422	2.24377	0.79836	0	2.31409	0.668785	1.96608	-3.1061	9.22335	TRUE	0.00857614	1	conserved Plasmodium protein, unknown function
PF3D7_1448400	88.8461	95.8784	148.809	21.7498	14.9898	74.0547	29.3065	25.1223	13.5357	16.7468	21.1778	21.1778	75.5403	43.9098	85.9268	56.6387	6.181	-1.77545	1.79118	9.25674	TRUE	0.0085873	1	ubiquitin-protein ligase, putative (Hrd3)
PF3D7_0401400	1.07044	1.57178	0	0	0	0.528442	3.44782	2.79136	0.902379	7.88085	3.7556	3.7556	0	0	0.54384	1.07486	-0.459478	2.36316	-4.52932	5.41451	TRUE	0.00859891	1	rifin (RIF)
PF3D7_0317300	5582.32	4550.29	4274.42	4708.2	4300.58	4683.16	1523.94	1431.97	1941.92	1917.02	1703.71	1703.71	4043.27	5214.89	5034.87	3999.19	12.1933	-1.45888	1.51336	0.535629	TRUE	0.00860714	1	conserved Plasmodium protein, unknown function
PF3D7_1140500	27.8313	36.6748	15.3941	5.11761	5.99593	18.2027	2.58587	7.44363	6.31666	3.94043	5.07164	5.07164	23.9336	3.19344	31.5427	15.9353	4.23093	-1.89016	2.05989	10.381	TRUE	0.00865224	1	myosin F, putative (MyoF)
PF3D7_0830600	8088.21	5969.09	1467.57	5338.94	3813.41	4935.44	8138.59	10676	13268.6	13477.2	11390.1	11390.1	2980.48	5899.88	3919.46	6047.48	12.2695	1.20594	-1.51139	6.13713	TRUE	0.00865308	1	Plasmodium exported protein (PHISTc), unknown function
PF3D7_1116300	204.453	327.454	215.517	428.599	515.65	338.335	633.538	738.78	793.192	858.028	755.884	755.884	259.529	360.859	189.8	391.518	8.4054	1.15659	-1.52269	2.93952	TRUE	0.00867374	1	peptidyl-prolyl cis-trans isomerase (CYP19C)
PF3D7_1227100	305.074	297.59	677.34	255.88	298.298	366.836	322.372	194.465	144.381	160.572	205.447	205.447	512.328	576.416	653.696	486.972	8.51057	-0.827705	1.52457	3.60144	TRUE	0.00872338	1	DNA helicase 60 (DH60)
PF3D7_0514600	256.904	190.709	153.941	198.307	145.401	189.053	147.394	141.429	82.1165	121.168	123.027	123.027	258.034	487	362.198	307.564	7.56653	-0.623654	1.53564	1.95915	TRUE	0.00873161	1	ribose 5-phosphate epimerase, putative
PF3D7_1323200	468.851	461.055	2175.7	2177.54	1615.9	1379.81	407.705	283.788	313.126	376.311	345.232	345.232	890.777	1227.08	1022.42	871.377	10.4284	-1.99701	1.58672	6.99461	TRUE	0.00877797	1	vacuolar ATP synthase subunit g, putative
PF3D7_0935600	13458.6	13718.5	3145.52	9264.15	9663.95	9850.13	10270.2	13452.5	16992.7	18125	14710.1	14710.1	4958.73	6952.12	4479.07	7775	13.2662	0.578301	-1.5076	4.9094	TRUE	0.00880412	1	gametocytogenesis-implicated protein (GIG)
PF3D7_0816200	21.4087	29.3398	0	8.95581	11.9919	14.3392	12.9293	26.9832	32.4857	20.6872	23.2713	23.2713	8.97508	3.9918	5.98224	10.5551	3.9776	0.562409	-1.87671	7.64468	TRUE	0.00881719	1	vacuolar protein-sorting protein VPS2, putative
PF3D7_0611200	25.6904	12.5742	10.2627	7.67641	0	11.2408	1.72391	1.86091	2.70714	2.95532	2.31182	2.31182	11.9668	3.19344	23.929	10.3503	3.52087	-2.31622	2.44094	10.1812	TRUE	0.0088289	1	transcription factor with AP2 domain(s), putative (ApiAP2)
PF3D7_1439500	4714.2	4869.37	297.619	930.125	918.877	2346.04	62.9228	87.4627	76.7023	63.0468	72.5336	72.5336	940.14	799.957	842.952	663.896	11.1964	-5.01582	3.54535	3.53271	TRUE	0.00885887	1	CCAAT-binding transcription factor, putative
PF3D7_0928300	8.56348	12.5742	66.7077	40.9408	38.9736	33.552	90.5054	76.2972	46.9237	46.3	65.0066	65.0066	10.4709	40.7164	20.1221	34.079	4.97618	1.04688	-1.64514	10.6895	TRUE	0.00889462	1	conserved Plasmodium protein, unknown function
PF3D7_1447900	127.382	124.694	456.691	110.029	118.42	187.443	112.916	89.3236	120.016	138.9	115.289	115.289	352.272	237.911	312.708	254.545	7.52299	-0.673994	1.53306	6.36368	TRUE	0.00890419	1	multidrug resistance protein 2 (heavy metal transport family) (MDR2)
PF3D7_1106100	40.6765	38.7705	30.7882	43.4997	28.4807	36.4431	15.5152	16.7482	19.8523	11.8213	15.9843	15.9843	55.3463	42.3131	46.7703	40.1035	5.20014	-1.20051	1.67742	0.876044	TRUE	0.00893936	1	apicoplast ribosomal protein S15 precursor, putative
PF3D7_1450700	1014.77	755.501	1282.84	1644.03	1540.96	1247.62	2859.11	3469.66	4423.46	5036.85	3947.27	3947.27	977.536	1971.95	1397.67	2073.61	10.2846	1.66204	-1.50571	2.74861	TRUE	0.00897094	1	conserved Plasmodium protein, unknown function
PF3D7_1204300	1715.91	1992.49	2432.27	3879.15	4384.53	2880.87	6568.97	5440.36	6084.74	7124.29	6304.59	6304.59	2557.15	2175.53	1947.49	3246.19	11.4923	1.12984	-1.50349	2.47016	TRUE	0.00902214	1	eukaryotic translation initiation factor 5A (EIF5A)
PF3D7_1023800	39.6061	25.6724	0	6.39701	8.9939	16.1339	6.89565	25.1223	44.2166	60.0915	34.0815	34.0815	8.97508	3.19344	9.78912	14.0098	4.09553	0.994122	-2.4492	10.5283	TRUE	0.00904519	1	conserved Plasmodium protein, unknown function
PF3D7_1325700	0	1.57178	0	0	0	0.314355	3.44782	0.930454	0.902379	3.94043	2.30527	2.30527	0	0	0	0.576318	-1.04557	2.24913	-31.0239	3.3798	TRUE	0.00914113	1	conserved Plasmodium protein, unknown function
PF3D7_1128600	9.63392	17.2895	0	3.8382	2.99797	6.75193	9.48152	5.58272	0	0.985106	4.01234	4.01234	24.6815	3.19344	25.0166	14.226	2.96143	-0.944053	2.15756	16.4898	TRUE	0.00915209	1	CCR4-NOT transcription complex subunit 2, putative (NOT2)
PF3D7_1213400	5.35218	14.146	5.13136	3.8382	10.4929	7.79212	31.0304	13.0264	24.3642	16.7468	21.292	21.292	11.9668	2.39508	4.35072	10.0011	3.04306	1.37087	-1.94166	5.65433	TRUE	0.00919947	1	conserved Plasmodium protein, unknown function
PF3D7_0600500	16.0565	22.0049	0	25.588	25.4827	17.8264	50.8554	44.6618	14.4381	4.92553	28.7202	28.7202	5.98339	7.18524	6.52608	12.1037	4.2293	0.616461	-2.18145	9.06384	TRUE	0.00923307	1	rifin (RIF)
PF3D7_0211100	2.14087	5.76318	0	2.5588	0	2.09257	0	0	3.60952	0	0.902379	0.902379	5.23546	1.59672	9.24528	4.24496	1.37832	-1.51162	2.95501	12.9003	TRUE	0.00929526	1	conserved Plasmodium protein, unknown function
PF3D7_1426400	3.21131	4.71533	0	0	1.49898	1.88512	0	0	0	0	0	0	3.73962	1.59672	2.17536	1.87792	1.1514	-30.5639	30.4514	3.8604	TRUE	0.00931833	1	MORN repeat protein, putative
PF3D7_0311900	24.62	23.5767	20.5254	5.11761	7.49492	16.2669	1.72391	0	9.92617	2.95532	3.65135	3.65135	16.4543	1.59672	19.0344	10.1842	4.02073	-2.14914	2.0187	16.434	TRUE	0.00933691	1	conserved Plasmodium protein, unknown function
PF3D7_1359500	35.3244	24.1006	56.445	110.029	80.9451	61.3687	240.486	208.422	236.423	208.843	223.543	223.543	32.9086	182.824	53.8402	123.279	5.93405	1.87041	-1.5406	10.687	TRUE	0.00933842	1	conserved Plasmodium protein, unknown function
PF3D7_1442500	12.8452	22.5288	41.0509	19.191	22.4848	23.6201	24.9967	26.9832	8.12142	9.85106	17.4881	17.4881	44.8754	35.1278	71.7869	42.3196	4.49011	-0.359847	1.66997	5.20959	TRUE	0.00934078	1	protein prenyltransferase alpha subunit, putative
PF3D7_1336400	82.4235	72.3017	35.9195	25.588	31.4787	49.5423	87.9195	89.3236	122.724	127.079	106.761	106.761	32.1607	53.4901	30.9989	55.8528	5.65465	1.08341	-1.58134	4.28829	TRUE	0.00935853	1	RanBPM and CLTH-like protein, putative
PF3D7_0616000	26.7609	29.8638	97.4959	12.794	5.99593	34.5821	35.3402	17.6786	15.3405	12.8064	20.2914	20.2914	73.2965	51.8934	66.8923	53.0934	4.97643	-0.630748	1.66177	11.3732	TRUE	0.00936231	1	pyridoxine kinase (PdxK)
PF3D7_0701400	98.48	72.8257	41.0509	103.632	68.9532	76.9883	412.877	324.728	398.852	413.745	387.55	387.55	118.92	134.923	140.855	195.562	6.28488	2.31336	-1.52143	1.55883	TRUE	0.00936568	1	Plasmodium exported protein (hyp5), unknown function, pseudogene
PF3D7_0611700	368.23	270.87	46.1822	392.776	218.852	259.382	187.044	159.108	167.843	231.5	186.374	186.374	481.663	593.181	511.21	443.107	8.03016	-0.488199	1.51243	6.68822	TRUE	0.00936767	1	60S ribosomal protein L39, putative
PF3D7_0916100	18.1974	31.9595	30.7882	66.5289	101.931	49.881	72.4043	103.28	82.1165	84.7191	85.6301	85.6301	27.6732	38.3213	26.1043	44.4322	5.64982	0.770084	-1.59674	5.82332	TRUE	0.00938806	1	thioredoxin 3 (TRX3)
PF3D7_0202200	2237.21	2797.76	815.886	2333.63	2513.8	2139.66	3178.89	3376.62	4057.1	3893.14	3626.44	3626.44	1236.32	1772.36	1018.61	1913.43	11.0643	0.760036	-1.4961	3.35744	TRUE	0.00939605	1	Plasmodium exported protein, unknown function
PF3D7_0516200	4613.58	4253.75	6896.55	8316.11	6297.23	6075.44	3421.1	2615.51	2380.48	2892.27	2827.34	2827.34	6661.76	9261.77	7958.01	6677.22	12.5686	-1.10342	1.49402	1.43452	TRUE	0.00942925	1	40S ribosomal protein S14, putative
PF3D7_1011100	105.973	97.4502	82.1018	117.705	112.424	103.131	84.4717	38.1486	20.7547	31.5234	43.7246	43.7246	119.668	145.302	116.382	106.269	6.69386	-1.24193	1.55905	3.54504	TRUE	0.00944451	1	conserved Plasmodium protein, unknown function
PF3D7_0526300	261.186	305.973	523.399	438.835	894.893	484.857	681.807	603.865	725.513	675.783	671.742	671.742	249.059	302.578	182.73	351.527	8.91976	0.472013	-1.50494	3.6672	TRUE	0.00945544	1	nucleolar Jumonji domain interacting protein, putative
PF3D7_1217900	152.002	112.644	87.2331	74.2053	74.9492	100.207	70.6804	40.94	25.2666	32.5085	42.3489	42.3489	113.684	115.762	135.96	101.939	6.65301	-1.24758	1.5607	3.02981	TRUE	0.00946168	1	conserved protein, unknown function
PF3D7_1102200	24.62	17.2895	0	6.39701	4.49695	10.5607	0	1.86091	11.7309	7.88085	5.36817	5.36817	24.6815	13.5721	20.6659	16.0719	3.55465	-1.1372	1.94632	16.1996	TRUE	0.00946575	1	DnaJ protein, putative
PF3D7_0818200	5848.86	6618.23	4577.17	6857.59	7268.57	6234.08	9289.3	9700.91	11769.7	13186.6	10986.6	10986.6	4017.1	4720.7	3291.32	5753.94	12.6061	0.817344	-1.49292	0.930506	TRUE	0.00946659	1	14-3-3 protein (14-3-3I)
PF3D7_0631300	16.0565	9.95459	41.0509	84.4405	53.9634	41.0932	24.1348	17.6786	23.4619	17.7319	20.7518	20.7518	2.99169	6.38688	3.80688	8.48431	5.3521	-0.976332	-2.31708	4.8102	TRUE	0.00950403	1	RESA-like protein
PF3D7_1467200	105.973	128.362	118.021	263.557	325.279	188.238	365.469	454.992	398.852	416.7	409.003	409.003	136.87	225.138	100.61	217.905	7.56058	1.11537	-1.51393	4.76533	TRUE	0.0095131	1	conserved Plasmodium protein, unknown function
PF3D7_0807000	40.6765	64.4429	148.809	188.072	256.326	139.665	315.476	273.553	208.45	270.904	267.096	267.096	86.0112	131.729	74.5061	139.836	7.11944	0.941793	-1.5244	7.36957	TRUE	0.00954182	1	gas41 homologue, putative
PF3D7_0925600	12.8452	15.1938	15.3941	8.95581	13.4909	13.176	18.1011	30.705	30.6809	45.3149	31.2005	31.2005	14.9585	3.9918	8.70144	14.713	3.70623	1.25576	-1.78439	3.03234	TRUE	0.00959841	1	zinc binding protein (Yippee), putative
PF3D7_0608800	350.032	750.786	2637.52	284.027	293.801	863.233	184.459	143.29	63.1666	93.5851	121.125	121.125	1202.66	385.608	892.986	650.595	9.7511	-2.83065	2.93235	5.26873	TRUE	0.00960717	1	ornithine aminotransferase (OAT)
PF3D7_1342900	827.446	797.939	1334.15	1496.9	1376.07	1166.5	832.65	521.985	581.132	553.63	622.349	622.349	1555.68	2130.82	1523.84	1458.17	10.1873	-0.905623	1.49417	1.83538	TRUE	0.00960845	1	transcription factor with AP2 domain(s) (ApiAP2)
PF3D7_1301700	2009.21	2265.45	17692.9	8730.64	14979.3	9135.51	15159.2	8677.41	13440.9	14002.3	12820	12820	5011.09	4953.03	3747.06	6632.79	13.1568	0.4893	-1.48923	12.5421	TRUE	0.0096303	1	Plasmodium exported protein (hyp8), unknown function (GEXP07)
PF3D7_0709100	70.6487	90.1152	97.4959	23.0292	32.9776	62.8533	83.6097	95.8367	91.1403	95.5553	91.5355	91.5355	31.4128	20.7574	37.525	45.3077	5.95557	0.56059	-1.57978	4.61517	TRUE	0.00964106	1	Cg1 protein
PF3D7_1338200	2540.14	2408.49	2745.28	3307.25	3026.45	2805.52	9825.44	7539.47	8209.85	8785.18	8589.98	8589.98	2719.45	3447.32	2906.28	4415.76	11.454	1.61441	-1.48923	0.446933	TRUE	0.00965301	1	60S ribosomal protein L6-2, putative
PF3D7_0115300	0	0.523926	0	3.8382	4.49695	1.77182	14.6533	17.6786	11.7309	25.6128	17.4189	17.4189	7.47924	3.9918	2.7192	7.90228	0.829195	3.29167	-2.10443	7.95131	TRUE	0.00972864	1	rifin (RIF)
PF3D7_0411700	1.07044	0.523926	0	2.5588	2.99797	1.43023	4.30978	2.79136	3.60952	2.95532	3.41649	3.41649	0.747924	0	0	1.0411	0.591471	1.18304	-4.28659	3.92512	TRUE	0.00977465	1	conserved Plasmodium protein, unknown function
PF3D7_1329100	658.318	635.522	1154.56	175.278	163.389	557.413	399.086	212.143	544.135	589.094	436.114	436.114	1353.74	534.103	1384.62	927.144	9.11627	-0.34776	1.49287	12.7051	TRUE	0.00979952	1	myosin C (MyoC)
PF3D7_1232700	54.5922	90.6391	10.2627	14.0734	7.49492	35.4125	13.7913	82.8104	58.6547	40.3894	48.9114	48.9114	11.2189	3.9918	9.78912	18.4778	5.18532	0.426452	-2.48297	8.11254	TRUE	0.00980722	1	conserved Plasmodium protein, unknown function
PF3D7_0519800	1586.38	1345.97	2498.97	2741.76	2519.79	2138.57	1107.61	940.689	930.353	1011.7	997.59	997.59	2608.76	2671.31	2882.9	2290.14	11.062	-1.09967	1.48746	1.37583	TRUE	0.00982901	1	conserved protein, unknown function
PF3D7_1468500	7.49305	18.8613	20.5254	7.67641	13.4909	13.6094	36.2022	33.4963	31.5833	18.717	29.9997	29.9997	11.9668	7.18524	3.80688	13.2396	3.71889	1.18902	-1.78689	3.96905	TRUE	0.00983177	1	derlin-1 (DER1-1)
PF3D7_1250200	2733.89	2779.95	3443.14	2767.35	3168.85	2978.64	733.525	668.066	762.511	839.311	750.853	750.853	1933.38	2644.17	1917.04	1811.36	11.5402	-1.98785	1.48756	0.487332	TRUE	0.00984378	1	conserved Plasmodium membrane protein, unknown function
PF3D7_0529100	11.7748	10.4785	15.3941	5.11761	7.49492	10.052	11.2054	5.58272	4.5119	5.91064	6.80267	6.80267	32.1607	15.9672	26.1043	20.2587	3.26684	-0.496608	1.87084	2.56246	TRUE	0.00986048	1	conserved Plasmodium protein, unknown function
PF3D7_1336200	66.367	49.7729	41.0509	11.5146	17.9878	37.3386	20.6869	13.9568	44.2166	19.7021	24.6406	24.6406	86.7591	15.9672	95.172	55.6347	5.22722	-0.603464	1.68875	11.1908	TRUE	0.00987982	1	conserved Plasmodium protein, unknown function
PF3D7_0717500	732.178	689.486	626.026	497.687	473.679	603.811	1193.81	981.629	1220.92	1382.1	1194.62	1194.62	509.336	389.6	397.547	622.775	9.23805	0.984275	-1.4907	0.83369	TRUE	0.00988749	1	calcium-dependent protein kinase 4 (CDPK4)
PF3D7_1222900	13.9157	8.38281	25.6568	3.8382	4.49695	11.2581	1.72391	2.79136	3.60952	2.95532	2.77003	2.77003	13.4626	3.19344	19.0344	9.61512	3.32871	-1.86233	2.14083	6.4824	TRUE	0.00990002	1	conserved Plasmodium protein, unknown function
PF3D7_0720500	3.21131	8.90674	0	7.67641	4.49695	4.85828	3.44782	0.930454	0	0.985106	1.34085	1.34085	5.98339	11.177	8.1576	6.66472	2.45509	-2.01204	2.57363	6.29144	TRUE	0.00998839	1	conserved Plasmodium protein, unknown function
PF3D7_1421800	13.9157	12.0503	10.2627	3.8382	11.9919	10.4117	42.2358	39.0791	73.9951	42.3596	49.4174	49.4174	16.4543	4.79016	20.1221	22.696	3.39276	2.23441	-1.68518	4.93782	TRUE	0.0100047	1	conserved Plasmodium protein, unknown function
PF3D7_1305400	301.863	237.862	431.034	568.054	554.624	418.687	249.967	166.551	119.114	123.138	164.693	164.693	326.843	705.75	389.933	396.805	8.70847	-1.34454	1.49791	4.08249	TRUE	0.0100326	1	AAR2 protein, putative
PF3D7_0612000	1.07044	0.523926	0	1.2794	0	0.574752	8.61956	12.0959	1.80476	5.91064	7.10771	7.10771	0.747924	0.79836	0	2.1635	-0.578396	3.40793	-2.99496	5.82952	TRUE	0.0100629	1	conserved Plasmodium protein, unknown function
PF3D7_0718100	115.607	115.788	87.2331	14.0734	29.9797	72.5362	11.2054	19.5395	13.5357	14.7766	14.7643	14.7643	65.0693	14.3705	93.5405	46.9362	6.18069	-2.29751	1.93549	9.01002	TRUE	0.010104	1	exported serine/threonine protein kinase (EST)
PF3D7_1475500	0	2.61963	10.2627	1.2794	0	2.83235	8.61956	2.79136	9.02379	18.717	9.78793	9.78793	1.49585	0.79836	1.08768	3.29246	0.921242	2.36704	-2.65444	9.30607	TRUE	0.0101223	1	LCCL domain-containing protein (CCp1)
PF3D7_0106500	48.1696	31.4355	25.6568	20.4704	17.9878	28.744	83.6097	31.6354	138.064	111.317	91.1566	91.1566	36.6483	27.1442	33.7181	47.1668	4.86166	1.64857	-1.58354	5.02675	TRUE	0.0101658	1	conserved Plasmodium protein, unknown function
PF3D7_0605100	675.445	782.745	2509.24	1304.99	1618.9	1378.26	2015.25	2188.43	2486.96	2613.49	2326.03	2326.03	857.12	958.83	693.94	1208.98	10.4262	0.757484	-1.48067	4.045	TRUE	0.0101886	1	RNA binding protein, putative
PF3D7_1470500	28.9017	30.9116	25.6568	15.3528	11.9919	22.563	52.5793	40.94	162.428	155.647	102.899	102.899	30.6649	19.1606	26.6482	44.8431	4.49692	2.18787	-2.0221	3.91215	TRUE	0.0102149	1	phosphodiesterase delta, putative (PDEdelta)
PF3D7_0704100	461.358	431.191	451.56	468.261	491.667	460.807	699.046	723.893	486.383	474.821	596.036	596.036	139.114	324.134	213.729	318.253	8.84804	0.371246	-1.48956	1.82467	TRUE	0.01024	1	conserved Plasmodium membrane protein, unknown function
PF3D7_1342200	5.35218	9.95459	35.9195	7.67641	1.49898	12.0803	4.30978	1.86091	5.41428	0	2.89624	2.89624	20.1939	7.18524	19.0344	12.3275	3.39024	-1.84221	2.47286	10.0588	TRUE	0.0102461	1	conserved Plasmodium membrane protein, unknown function
PF3D7_1337200	159.495	162.941	667.077	266.116	341.768	319.479	128.431	115.376	80.3118	116.243	110.091	110.091	267.009	339.303	314.883	257.821	8.3063	-1.52375	1.50105	5.17881	TRUE	0.0102607	1	1-deoxy-D-xylulose 5-phosphate synthase
PF3D7_0500800	479.555	376.179	1359.81	95.9551	89.939	480.288	3357.32	1450.58	2264.07	2443.06	2378.76	2378.76	594.599	168.454	1039.82	1045.41	8.89415	2.32186	-1.47968	24.5706	TRUE	0.0102643	1	mature parasite-infected erythrocyte surface antigen,erythrocyte membrane protein 2 (MESA)
PF3D7_0223300	19.2678	18.3374	15.3941	34.5438	50.9654	27.7017	11.2054	3.72182	8.12142	3.94043	6.74727	6.74727	0.747924	1.59672	0.54384	2.40894	4.80949	-2.04848	-2.27332	5.22001	TRUE	0.0102807	1	erythrocyte membrane protein 1 (PfEMP1), exon2
PF3D7_0804500	1000.86	944.638	1488.09	628.186	686.534	949.662	737.834	568.507	548.647	519.151	593.535	593.535	1542.97	1342.04	1679.38	1289.48	9.8892	-0.675966	1.47895	2.12345	TRUE	0.010361	1	conserved Plasmodium membrane protein, unknown function
PF3D7_1136600	1733.03	1509.43	1467.57	1748.94	1573.93	1606.58	4054.64	4221.47	5795.08	6132.29	5050.87	5050.87	1584.1	2241.79	1615.75	2623.13	10.65	1.65235	-1.47532	0.783722	TRUE	0.010363	1	conserved Plasmodium protein, unknown function
PF3D7_1321800	429.245	510.304	456.691	658.892	637.068	538.44	943.842	1024.43	1250.7	1257.98	1119.24	1119.24	424.073	502.967	335.549	595.457	9.07342	1.05486	-1.48149	1.05334	TRUE	0.010364	1	SFT2-like protein, putative
PF3D7_0211900	25.6904	25.1484	10.2627	12.794	5.99593	15.9783	66.3706	26.0527	49.6309	53.1957	48.8125	48.8125	18.6981	14.3705	16.3152	24.5491	4.06494	1.54464	-1.66825	4.41057	TRUE	0.0103709	1	conserved Plasmodium protein, unknown function
PF3D7_0322500	13.9157	17.8135	0	5.11761	1.49898	7.66914	7.7576	6.51318	8.12142	0	5.59805	5.59805	20.9419	7.9836	23.929	14.6131	3.14571	-0.650785	1.92488	15.4765	TRUE	0.010413	1	iron-sulfur cluster assembly accessory protein, putative
PF3D7_0726100	3979.88	4438.7	1795.98	3578.49	3626.04	3483.82	5233.8	6128.9	6066.7	6539.14	5992.13	5992.13	1980.5	2856.53	1756.06	3146.31	11.767	0.781832	-1.47368	1.97147	TRUE	0.0104216	1	Plasmodium exported protein, unknown function
PF3D7_0517000	968.744	1107.05	2416.87	1576.22	1728.33	1559.44	5463.08	3746.01	4076.95	4513.76	4449.95	4449.95	1676.84	1465.79	1437.91	2257.62	10.6053	1.51423	-1.47391	2.13424	TRUE	0.0104446	1	60S ribosomal protein L12, putative
PF3D7_0601600	25.6904	12.0503	20.5254	63.9701	35.9756	31.6424	160.324	136.777	175.062	122.153	148.579	148.579	34.4045	76.6426	44.5949	76.0552	4.99525	2.21998	-1.54013	5.50888	TRUE	0.0104632	1	Tetratricopeptide repeat protein, putative
PF3D7_0910200	1642.05	1411.46	1211	1609.49	1485.49	1471.9	882.643	815.078	481.871	484.672	666.066	666.066	1497.34	2049.39	1911.6	1531.1	10.5239	-1.14432	1.47524	1.40382	TRUE	0.0104993	1	conserved Plasmodium protein, unknown function
PF3D7_0717700	784.629	780.649	2673.44	2093.1	2854.06	1837.18	4551.99	2963.5	4108.53	4324.62	3987.16	3987.16	1403.85	1625.46	1227.45	2060.98	10.842	1.11912	-1.47277	5.45413	TRUE	0.0105092	1	serine--tRNA ligase, putative
PF3D7_1001900	4153.29	2976.42	908.251	3993.01	3694.99	3145.19	930.051	1220.76	1067.51	1047.17	1066.37	1066.37	2483.11	3864.06	2787.18	2550.18	11.6197	-1.56126	1.47278	4.53928	TRUE	0.0105279	1	Plasmodium exported protein (hyp16), unknown function (PfJ23)
PF3D7_0816900	1.07044	1.57178	0	1.2794	0	0.784323	0	0.930454	0	0	0.232613	0.232613	5.98339	3.19344	5.4384	3.71196	-0.0330641	-2.08569	4.18764	4.20497	TRUE	0.0105883	1	adenylate kinase 2 (AK2)
PF3D7_1245500	48.1696	44.0098	20.5254	11.5146	7.49492	26.3429	2.58587	12.0959	9.92617	10.8362	8.86103	8.86103	35.1524	13.5721	43.5072	25.2732	4.75889	-1.61641	1.74073	9.69322	TRUE	0.0106845	1	conserved Plasmodium protein, unknown function
PF3D7_1465300	277.243	260.391	569.581	866.155	804.954	555.665	1334.31	1132.36	1616.16	1421.51	1376.09	1376.09	431.552	653.857	418.213	719.927	9.11689	1.30947	-1.47378	4.62178	TRUE	0.0106864	1	tRNA 3'-trailer sequence RNase, putative
PF3D7_1123900	659.388	872.336	939.039	1169.37	1203.68	968.764	1784.25	1548.28	2158.49	2313.03	1951.01	1951.01	715.015	904.542	597.68	1042.06	9.91992	1.01007	-1.47137	1.4637	TRUE	0.0106981	1	splicing factor, putative
PF3D7_0218700	862.771	673.768	626.026	1417.58	1103.25	936.679	1894.58	2475.94	3401.07	3455.75	2806.83	2806.83	721.746	1385.15	1001.75	1478.87	9.87241	1.58231	-1.47014	3.01907	TRUE	0.0107012	1	pre-mRNA-processing protein 45, putative (PRP45)
PF3D7_0522900	74.9305	68.1103	256.568	281.468	302.795	196.774	449.941	339.616	589.254	621.602	500.103	500.103	71.0527	417.542	125.083	278.445	7.61166	1.35439	-1.48517	13.2284	TRUE	0.010722	1	zinc finger protein, putative
PF3D7_1450900	9.63392	11.5264	30.7882	15.3528	4.49695	14.3596	52.5793	35.3572	172.354	193.081	113.343	113.343	21.6898	8.78196	16.3152	40.0325	3.76672	3.05762	-2.70567	4.25287	TRUE	0.0107517	1	acetyl-CoA acetyltransferase, putative
mal_rna_10:rRNA	2.14087	16.2417	0	3.8382	5.99593	5.64334	0	0	0	0	0	0	5.98339	0	2.7192	2.17565	2.60078	-30.5706	29.2082	5.69808	TRUE	0.0107748	1	unspecified product (RNA3)
PF3D7_0802000	949.476	966.643	5434.11	933.963	902.388	1837.32	1774.77	574.09	874.406	899.402	1030.67	1030.67	3972.97	1824.25	4318.09	2786.49	10.8407	-0.831341	1.8354	9.33498	TRUE	0.0108263	1	glutamate dehydrogenase, putative (GDH3)
PF3D7_0823000	139.157	152.462	220.649	246.924	271.316	206.102	79.3	73.5058	49.6309	58.1213	65.1395	65.1395	147.341	278.628	146.293	159.35	7.68458	-1.65889	1.50564	2.43471	TRUE	0.0108444	1	protein kinase, putative
PF3D7_0309600	4529.01	3639.19	5983.17	4515.01	3014.46	4336.17	2704.82	2148.42	2310.09	2677.52	2460.21	2460.21	5599.7	7380.84	7185.22	5656.49	12.0819	-0.817309	1.46338	1.14572	TRUE	0.0109418	1	60S acidic ribosomal protein P2 (PfP2)
PF3D7_0823900	33.1835	52.3926	61.5763	20.4704	41.9715	41.9189	25.8587	30.705	12.6333	11.8213	20.2546	20.2546	68.061	41.5147	59.2786	47.2772	5.36415	-1.02254	1.60176	4.13198	TRUE	0.0109545	1	dicarboxylate/tricarboxylate carrier (DTC)
PF3D7_1408200	3065.73	2444.64	2042.28	3506.84	2912.52	2794.4	1698.92	1415.22	1508.78	1638.23	1565.29	1565.29	3723.16	4010.16	4781.44	3520.01	11.4486	-0.836432	1.4638	0.781116	TRUE	0.0109583	1	transcription factor with AP2 domain(s) (ApiAP2)
PF3D7_0934800	686.149	617.184	200.123	116.426	125.915	349.159	278.412	413.121	339.295	333.951	341.195	341.195	116.676	73.4491	117.469	162.197	8.45248	-0.0380512	-1.77378	6.95851	TRUE	0.0110603	1	cAMP-dependent protein kinase catalytic subunit (PKAc)
PF3D7_1368000	0	0.523926	0	0	4.49695	1.00418	2.58587	3.72182	4.5119	2.95532	3.44372	3.44372	0	0	0	0.860931	0.0157397	1.76817	-4.31215	6.96769	TRUE	0.0110665	1	conserved Plasmodium protein, unknown function
PF3D7_0406600	2.14087	5.23926	0	0	0	1.47603	0	0	0	0	0	0	3.73962	0.79836	2.17536	1.67833	0.877446	-30.2899	30.439	5.1164	TRUE	0.0110973	1	conserved Plasmodium protein, unknown function
PF3D7_0624300	12.8452	9.95459	10.2627	2.5588	1.49898	7.42406	0.861956	1.86091	1.80476	0	1.13191	1.13191	9.72301	4.79016	5.4384	5.27087	2.8789	-2.68826	2.56429	6.16281	TRUE	0.0111469	1	conserved Plasmodium protein, unknown function
PF3D7_0503400	329.694	759.692	25.6568	39.6614	64.4563	243.832	50.8554	334.963	312.223	344.787	260.707	260.707	50.1109	2.39508	28.8235	85.5092	7.93425	0.0919684	-3.32509	9.46811	TRUE	0.0111511	1	actin-depolymerizing factor 1 (ADF1)
PF3D7_1123100	1857.21	1769.3	1970.44	1997.15	1666.87	1852.19	5542.38	4277.3	5716.57	5974.67	5377.73	5377.73	1498.09	2597.06	1701.13	2793.5	10.8549	1.53789	-1.45879	0.85498	TRUE	0.011209	1	calcium-dependent protein kinase 7 (CDPK7)
PF3D7_1443500	32.1131	23.5767	174.466	7.67641	4.49695	48.4659	0.861956	3.72182	1.80476	4.92553	2.82852	2.82852	46.3713	7.9836	66.3485	30.883	5.56699	-4.07263	4.12473	6.03836	TRUE	0.0112928	1	Poly(A)-specific ribonuclease PARN, putative (PARN)
PF3D7_1000400	3.21131	4.71533	0	1.2794	1.49898	2.141	6.89565	7.44363	6.31666	8.86596	7.38047	7.38047	0.747924	0.79836	2.17536	2.77553	1.37055	1.51203	-2.68592	2.74843	TRUE	0.0113573	1	rifin (RIF)
PF3D7_1218100	24.62	27.7681	5.13136	1.2794	5.99593	12.959	5.17174	13.0264	24.3642	16.7468	14.8273	14.8273	4.48754	0.79836	3.80688	5.98002	3.78312	0.105842	-2.29981	9.38439	TRUE	0.0114178	1	conserved Plasmodium protein, unknown function
PF3D7_1303200.1	6.42261	8.90674	0	3.8382	1.49898	4.13331	0	5.58272	0.902379	0.985106	1.86755	1.86755	8.97508	7.9836	14.1398	8.24152	2.27517	-1.38491	2.39662	9.0111	TRUE	0.0114516	1	SNARE protein, putative (VAMP8)
PF3D7_1468300	10.7044	2.0957	10.2627	15.3528	2.99797	8.28271	12.0674	2.79136	4.5119	8.86596	7.05915	7.05915	30.6649	20.7574	21.2098	19.9228	2.98298	-0.161105	1.83537	7.0202	TRUE	0.0114972	1	leucine-rich repeat protein (LLR14.1)
PF3D7_1335800	68.5079	47.6772	15.3941	6.39701	8.9939	29.394	2.58587	13.9568	2.70714	8.86596	7.02894	7.02894	32.1607	11.177	48.9456	24.8281	4.9125	-2.10422	2.25341	9.88879	TRUE	0.0115191	1	conserved Plasmodium protein, unknown function
PF3D7_0317800	87.7757	84.876	153.941	127.94	148.399	120.586	337.025	291.232	331.173	302.428	315.464	315.464	107.701	146.1	90.2775	164.886	6.90402	1.39734	-1.48018	1.39914	TRUE	0.0115458	1	proteasome regulatory protein, putative
PF3D7_1243300	17.127	15.7178	5.13136	2.5588	0	8.10698	1.72391	6.51318	6.31666	10.8362	6.34748	6.34748	0.747924	1.59672	1.08768	2.44495	3.09984	-0.439132	-2.88608	10.3369	TRUE	0.0115719	1	conserved Plasmodium protein, unknown function
PF3D7_1217100.2	10.7044	16.7656	5.13136	5.11761	2.99797	8.14338	28.4446	24.1918	15.3405	14.7766	20.6883	20.6883	1.49585	7.9836	5.98224	9.03751	3.1383	1.2337	-1.87675	5.86925	TRUE	0.0116769	1	type IIB DNA topoisomerase, putative
PF3D7_0803100	1752.3	1480.09	1821.63	1858.97	1822.76	1747.15	4117.56	4153.55	5733.72	5794.39	4949.81	4949.81	1397.12	2434.2	1708.75	2622.47	10.7706	1.50252	-1.45026	1.01138	TRUE	0.0116813	1	conserved Plasmodium protein, unknown function
PF3D7_0324000	16.0565	15.7178	15.3941	75.4847	77.9471	40.12	16.3772	15.8177	27.0714	27.583	21.7123	21.7123	2.24377	5.58852	2.7192	8.06595	5.33781	-0.897851	-2.55955	4.3771	TRUE	0.0116859	1	RESA-like protein
PF3D7_1310100	7.49305	8.90674	15.3941	0	2.99797	6.95837	3.44782	2.79136	1.80476	0.985106	2.25726	2.25726	13.4626	1.59672	17.4029	8.67987	2.6476	-1.46255	2.23036	11.2101	TRUE	0.0117019	1	conserved Plasmodium protein, unknown function
PF3D7_0523900	210.876	259.867	230.911	511.761	747.993	392.281	93.9532	53.0359	66.7761	73.883	71.912	71.912	278.228	287.41	168.59	201.535	8.61762	-2.44924	1.65535	4.39707	TRUE	0.0117217	1	conserved Plasmodium membrane protein, unknown function
PF3D7_1323900	323.271	366.224	328.407	1075.98	1401.55	699.086	1309.31	1056.07	1404.1	1350.58	1280.01	1280.01	400.887	488.596	467.703	659.3	9.45109	0.87086	-1.4535	7.02066	TRUE	0.0117699	1	conserved Plasmodium protein, unknown function
PF3D7_1221500	9.63392	12.0503	25.6568	2.5588	2.99797	10.5796	0.861956	1.86091	1.80476	0	1.13191	1.13191	5.98339	1.59672	14.1398	5.71296	3.27374	-3.08446	2.80572	7.81661	TRUE	0.0117771	1	conserved Plasmodium protein, unknown function
PF3D7_1475800	18.1974	12.0503	0	5.11761	2.99797	7.67265	2.58587	14.8873	17.1452	16.7468	12.8413	12.8413	5.23546	0.79836	3.26304	5.53454	3.10719	0.572379	-2.07088	10.203	TRUE	0.0118595	1	conserved Plasmodium protein, unknown function
PF3D7_0805400	42.8174	67.5864	76.9704	46.0585	71.9512	61.0768	177.563	121.889	144.381	149.736	148.392	148.392	64.3214	57.4819	36.4373	76.6582	5.92018	1.29318	-1.50561	1.53354	TRUE	0.0118968	1	acetyltransferase, putative
PF3D7_1352500	120.959	186.518	718.391	296.821	520.147	368.567	734.387	419.635	474.652	530.972	539.911	539.911	212.41	241.105	163.696	289.281	8.51521	0.561414	-1.4588	7.28001	TRUE	0.0119459	1	thioredoxin-related protein, putative
PF3D7_1018800	68.5079	52.9165	82.1018	111.308	71.9512	77.3571	280.136	130.264	258.983	232.485	225.467	225.467	81.5237	76.6426	72.3307	113.991	6.26816	1.5487	-1.48337	2.02837	TRUE	0.0120345	1	conserved protein, unknown function
PF3D7_0205700.1	187.326	195.424	123.153	202.145	172.383	176.086	499.073	423.356	388.023	383.206	423.415	423.415	142.105	209.17	122.908	224.4	7.46628	1.25969	-1.46319	1.11754	TRUE	0.0120515	1	conserved Plasmodium protein, unknown function
PF3D7_1345400	149.861	146.175	41.0509	23.0292	17.9878	75.6208	25.8587	29.7745	20.7547	18.717	23.7762	23.7762	94.9863	31.9344	121.276	67.9933	6.25936	-1.68754	1.97165	8.79895	TRUE	0.012058	1	conserved Plasmodium protein, unknown function
PF3D7_1208000	5.35218	12.0503	0	3.8382	2.99797	4.84773	4.30978	0	0	1.97021	1.57	1.57	12.7147	3.9918	9.78912	7.01641	2.49494	-1.82846	2.43653	10.5859	TRUE	0.0120848	1	apicoplast ribosomal protein L29 precursor, putative
PF3D7_1010100	112.396	225.812	107.759	159.925	239.837	169.146	196.526	182.369	186.793	141.855	176.886	176.886	74.0444	79.0376	50.0333	95.0003	7.40956	0.0572395	-1.48249	2.42257	TRUE	0.0121376	1	conserved Plasmodium protein, unknown function
PF3D7_0925200	673.304	738.735	595.238	850.802	956.351	762.886	1908.37	1848.81	2134.13	2125.86	2004.29	2004.29	610.306	1044.25	594.961	1063.45	9.57622	1.39265	-1.44404	1.21043	TRUE	0.0121866	1	rRNA processing and telomere maintaining methyltransferase, putative
PF3D7_0701600	2.14087	3.66748	20.5254	0	0	5.26676	9.48152	0.930454	3.60952	3.94043	4.49048	4.49048	42.6316	0	42.4195	22.3854	2.00294	0.168259	3.1656	16.2479	TRUE	0.0122511	1	Pfmc-2TM Maurer's cleft two transmembrane protein (MC-2TM)
PF3D7_1104300	82.4235	62.8711	102.627	34.5438	40.4726	64.5876	22.4109	27.9136	18.0476	12.8064	20.2946	20.2946	52.3546	60.6754	72.3307	51.4138	5.98906	-1.64491	1.56294	3.25037	TRUE	0.0122788	1	conserved Plasmodium protein, unknown function
PF3D7_0727500	13.9157	23.5767	25.6568	1.2794	1.49898	13.1855	0	7.44363	0	5.91064	3.33857	3.33857	19.446	4.79016	13.596	10.2927	3.66027	-1.93938	2.19945	19.6696	TRUE	0.0122817	1	conserved Plasmodium protein, unknown function
PF3D7_1326200	6.42261	10.4785	5.13136	17.9116	13.4909	10.687	32.7543	24.1918	12.6333	12.8064	20.5965	20.5965	5.98339	6.38688	4.35072	9.32936	3.47081	0.895413	-1.84267	3.16189	TRUE	0.0122897	1	conserved Plasmodium protein, unknown function
PF3D7_1016400	4730.25	4939.57	12176.7	7191.52	9151.29	7637.87	2616.04	2103.76	2081.79	2254.91	2264.12	2264.12	5419.45	6972.08	5814.2	5117.46	12.8986	-1.75388	1.43881	2.37937	TRUE	0.0122928	1	serine/threonine protein kinase, FIKK family (FIKK10.1)
PF3D7_1420300	86.7052	51.3447	51.3136	144.572	128.913	92.5697	236.176	253.083	212.962	185.2	221.855	221.855	62.8256	99.795	64.717	112.298	6.54278	1.25076	-1.4779	3.42292	TRUE	0.0123055	1	zinc finger protein, putative
PF3D7_0614200	228.003	236.29	143.678	226.454	248.831	216.651	93.0913	103.28	65.8737	66.9872	82.3081	82.3081	216.898	225.936	200.677	181.455	7.76459	-1.40144	1.4709	1.17297	TRUE	0.0123525	1	conserved Plasmodium protein, unknown function
PF3D7_1108200	86.7052	68.1103	46.1822	49.8967	89.939	68.1667	31.0304	43.7313	16.2428	17.7319	27.1841	27.1841	62.8256	73.4491	86.4706	62.4824	6.10399	-1.33867	1.53691	3.10025	TRUE	0.0123818	1	D-tyrosyl-tRNA(Tyr) deacylase (DTD)
PF3D7_1409700	16.0565	16.7656	51.3136	8.95581	4.49695	19.5177	5.17174	9.30454	2.70714	1.97021	4.78841	4.78841	26.1773	6.38688	28.2797	16.4081	4.16625	-1.90439	2.23082	7.76543	TRUE	0.0123896	1	conserved Plasmodium protein, unknown function
PF3D7_1127000	505.245	454.244	230.911	664.009	551.626	481.207	178.425	155.386	244.545	254.157	208.128	208.128	411.358	825.504	553.085	499.519	8.91416	-1.21293	1.45012	3.22692	TRUE	0.0123943	1	protein phosphatase, putative
PF3D7_1326100	27.8313	37.1987	41.0509	66.5289	62.9573	47.1134	187.906	122.82	160.624	136.93	152.07	152.07	50.8588	49.4983	52.7525	76.2949	5.55943	1.68933	-1.49731	1.93624	TRUE	0.0124027	1	conserved Plasmodium protein, unknown function
PF3D7_0622200	1995.29	1834.79	4623.36	2991.24	3498.63	2988.66	1321.38	950.924	957.425	970.33	1050.01	1050.01	2490.59	3781.03	2603.36	2481.25	11.5445	-1.50828	1.43743	2.63278	TRUE	0.0124609	1	radical SAM protein, putative
PF3D7_1224200	130.593	139.364	0	12.794	5.99593	57.7495	25.8587	86.5322	95.6522	87.6745	73.9294	73.9294	17.2022	1.59672	13.0522	26.4451	5.87738	0.330468	-2.70342	14.3542	TRUE	0.0124882	1	conserved Plasmodium protein, unknown function
PF3D7_1333200	84.5644	82.2563	118.021	44.7791	43.4705	74.6183	79.3	72.5754	55.0451	64.0319	67.7381	67.7381	194.46	176.438	188.713	156.837	6.20051	-0.118459	1.48273	2.3514	TRUE	0.0125625	1	ubiquitin-activating enzyme (UBA1)
PF3D7_0721600	2219.01	3499.82	7112.07	3619.43	6322.71	4554.61	9335.85	6771.84	8790.08	9732.85	8657.65	8657.65	3498.79	3215	2895.95	4566.85	12.1526	0.927174	-1.43361	3.18197	TRUE	0.0125871	1	40S ribosomal protein S5, putative
PF3D7_0816300	19.2678	9.95459	30.7882	10.2352	23.9837	18.8459	97.401	51.175	73.9951	56.1511	69.6805	69.6805	30.6649	23.9508	21.7536	36.5125	4.14943	1.97382	-1.56844	3.34922	TRUE	0.0125924	1	conserved Plasmodium protein, unknown function
PF3D7_0324500	0	0	0	1.2794	1.49898	0.555677	7.7576	5.58272	0.902379	3.94043	4.54578	4.54578	0.747924	0.79836	0	1.52302	-0.941018	3.12756	-3.66302	6.95259	TRUE	0.0126258	1	rifin (RIF)
PF3D7_1459200	588.739	402.899	194.992	144.572	163.389	298.918	538.723	663.414	736.342	716.172	663.663	663.663	204.183	358.464	230.588	364.224	8.22934	1.14494	-1.44472	6.0628	TRUE	0.0126596	1	conserved Plasmodium protein, unknown function
PF3D7_0610400	14829.8	18426.5	5577.79	1613.33	2641.21	8617.72	67.2326	253.083	128.138	136.93	146.346	146.346	2598.29	547.675	2006.23	1324.63	13.0731	-5.87997	3.48978	3.8839	TRUE	0.0126633	1	histone H3 (H3)
PF3D7_0810100	2.14087	2.0957	0	0	0	0.847315	0	0	0	0	0	0	2.99169	1.59672	3.26304	1.96286	0.0845841	-29.4971	30.5179	3.4244	TRUE	0.0127101	1	apicoplast ribosomal protein L33 precursor, putative
PF3D7_0631600	118.818	92.2109	82.1018	138.175	113.923	109.046	564.581	421.496	507.137	511.27	501.121	501.121	159.308	231.524	174.029	266.496	6.775	2.19404	-1.44913	0.921512	TRUE	0.0127711	1	Plasmodium exported protein (hyp5), unknown function
PF3D7_1101500	137.016	87.4956	107.759	145.852	133.41	122.306	524.931	384.277	433.142	489.598	457.987	457.987	136.87	212.364	155.538	240.69	6.93587	1.90331	-1.45009	1.04378	TRUE	0.0127921	1	Plasmodium exported protein (hyp5), unknown function
PF3D7_1324700	174.481	217.953	169.335	328.806	422.713	262.658	456.837	441.966	413.29	445.268	439.34	439.34	180.25	216.356	117.469	238.354	8.04046	0.738738	-1.44782	2.88417	TRUE	0.0128128	1	SNARE protein, putative (YKT6.2)
PF3D7_1459500	1.07044	5.76318	5.13136	5.11761	7.49492	4.9155	41.3739	13.9568	48.7285	40.3894	36.1121	36.1121	9.72301	13.5721	12.5083	17.9789	2.27929	2.89544	-1.70478	4.49479	TRUE	0.0128989	1	conserved Plasmodium protein, unknown function
PF3D7_1125500	80.2826	127.838	107.759	195.748	224.848	147.295	411.153	386.138	354.635	440.342	398.067	398.067	162.299	149.293	112.575	205.559	7.20654	1.43031	-1.4501	2.5296	TRUE	0.0129116	1	small nuclear ribonucleoprotein D1, putative (SNRPD1)
PF3D7_1349500	2165.49	2115.61	1780.58	2369.45	2570.76	2200.38	756.797	725.754	576.62	564.466	655.909	655.909	1460.69	2394.28	1517.86	1507.19	11.1038	-1.74644	1.43109	0.992125	TRUE	0.0129255	1	conserved Plasmodium protein, unknown function
PF3D7_0506100	292.229	273.489	220.649	492.57	445.198	344.827	871.438	837.408	872.601	848.176	857.406	857.406	275.236	459.855	268.113	465.153	8.43266	1.31118	-1.43708	2.23027	TRUE	0.0129502	1	60S ribosomal subunit protein L24-2, putative
PF3D7_1327300	2009.21	1711.14	148.809	90.8375	71.9512	806.389	340.473	1674.82	1530.44	1571.24	1279.24	1279.24	329.834	61.4737	284.428	488.745	9.65728	0.663778	-2.42379	14.4812	TRUE	0.0129999	1	conserved Plasmodium protein, unknown function
PF3D7_1460700	1388.35	2029.69	954.433	2017.62	2116.56	1701.33	3771.06	2983.97	4088.68	4263.54	3776.81	3776.81	1719.48	1448.22	1086.59	2007.78	10.7334	1.14954	-1.42778	1.99102	TRUE	0.0130196	1	60S ribosomal protein L27, putative
PF3D7_0712000	466.71	475.725	1724.14	606.436	809.451	816.492	1.72391	3.72182	2.70714	2.95532	2.77705	2.77705	26.9252	11.177	19.5782	15.1144	9.67175	-8.20103	2.96807	1.90023	TRUE	0.0130527	1	erythrocyte membrane protein 1, PfEMP1 (VAR)
PF3D7_0605300	20.3383	26.7202	5.13136	3.8382	4.49695	12.105	31.0304	21.4004	105.578	89.6447	61.9135	61.9135	15.7064	3.19344	16.3152	24.2821	3.67738	2.27449	-2.30133	7.74493	TRUE	0.0130562	1	serine/threonine protein kinase (ARK1)
PF3D7_1433000	111.325	210.618	20.5254	262.277	109.426	142.834	66.3706	66.9927	75.7999	61.0766	67.5599	67.5599	187.729	212.364	149.556	154.302	7.1793	-1.10109	1.46852	8.09754	TRUE	0.0130589	1	ribosome biogenesis protein, NOP10-like
PF3D7_1112300	13.9157	12.5742	15.3941	2.5588	2.99797	9.48815	6.89565	2.79136	0	0	2.42175	2.42175	11.2189	5.58852	11.9645	7.7984	3.1974	-1.89539	2.12601	13.2573	TRUE	0.0130724	1	conserved Plasmodium protein, unknown function
PF3D7_1148700	540.57	621.376	2622.13	1766.85	1719.33	1454.05	8554.91	3245.42	5000.99	5161.96	5490.82	5490.82	2333.52	2076.53	1833.29	2933.54	10.5035	1.91934	-1.4262	7.46053	TRUE	0.0130807	1	Plasmodium exported protein (PHISTc), unknown function (GEXP12)
PF3D7_1116200.1	74.9305	168.18	123.153	130.499	149.898	129.332	38.788	29.7745	40.6071	24.6277	33.4493	33.4493	83.0195	165.261	70.6992	88.1071	7.01683	-1.95195	1.49808	3.53021	TRUE	0.013097	1	pyridoxine biosynthesis protein PDX2 (PDX2)
PF3D7_0720800	9.63392	20.957	15.3941	14.0734	16.4888	15.3095	38.788	18.6091	32.4857	38.4191	32.0755	32.0755	12.7147	4.79016	8.1576	14.4345	3.9449	1.05861	-1.68724	2.90374	TRUE	0.0131044	1	Ham1-like protein, putative
PF3D7_0524300	160.565	161.893	256.568	565.495	470.681	323.041	245.657	211.213	141.674	140.87	184.854	184.854	379.945	644.276	481.299	422.593	8.33608	-0.805664	1.44051	5.59471	TRUE	0.0131341	1	conserved Plasmodium protein, unknown function
PF3D7_0508200	20.3383	21.481	66.7077	25.588	13.4909	29.5212	105.159	63.2709	76.7023	76.8383	80.4925	80.4925	22.4377	28.741	28.8235	40.1237	4.77294	1.55813	-1.53392	4.1919	TRUE	0.0131923	1	longevity-assurance (LAG1) domain protein, putative
PF3D7_0608300	19.2678	15.7178	35.9195	10.2352	8.9939	18.0268	9.48152	6.51318	6.31666	7.88085	7.54805	7.54805	29.9169	7.9836	33.1743	19.6557	4.06982	-1.1527	1.74241	5.03898	TRUE	0.0132153	1	conserved Plasmodium protein, unknown function
PF3D7_1127200	0	0	0	1.2794	0	0.25588	1.72391	0.930454	2.70714	2.95532	2.07921	2.07921	0	0	0	0.519801	-1.97845	3.03277	-30.8747	2.59976	TRUE	0.0132428	1	conserved Plasmodium protein, unknown function
PF3D7_1441900	4.28174	9.43066	5.13136	12.794	28.4807	12.0237	25.8587	22.3309	21.6571	8.86596	19.6782	19.6782	7.47924	2.39508	5.98224	8.88368	3.6235	0.677155	-1.82012	6.43782	TRUE	0.0133019	1	transcription factor TFIIH complex subunit Tfb5, putative
PF3D7_0408200	81.3531	68.6343	112.89	138.175	103.43	100.897	174.977	147.942	194.012	149.736	166.667	166.667	79.2799	51.8934	47.3141	86.2885	6.6505	0.730416	-1.4696	1.55218	TRUE	0.0133261	1	conserved Plasmodium protein, unknown function
PF3D7_1105600	7071.29	8950.75	7620.07	9566.08	11629.1	8967.46	2237.64	2381.03	2557.34	2632.2	2452.05	2452.05	6499.46	8381.18	5426.44	5689.78	13.1305	-1.87076	1.42147	0.915714	TRUE	0.0133329	1	translocon component PTEX88 (PTEX88)
PF3D7_0604900	14.9861	6.81103	0	10.2352	0	6.40647	31.0304	27.9136	37.8999	51.2255	37.0174	37.0174	11.2189	11.177	13.0522	18.1164	2.85782	2.35157	-1.68157	9.91815	TRUE	0.0134393	1	conserved Plasmodium protein, unknown function
PF3D7_1008100	6177.48	4935.9	5824.09	7584.29	6898.32	6284.02	3029.78	2612.71	2531.17	2355.39	2632.26	2632.26	6166.63	5904.67	7741.02	5611.15	12.6175	-1.25539	1.41962	0.744488	TRUE	0.0134515	1	conserved Plasmodium protein, unknown function
PF3D7_1253300	889.532	1221.27	436.166	899.419	968.343	882.946	1590.31	1540.83	1425.76	1518.05	1518.74	1518.74	537.757	653.857	510.666	805.254	9.78851	0.780146	-1.42392	1.8179	TRUE	0.0134539	1	Plasmodium exported protein (PHISTa), unknown function, pseudogene
PF3D7_0915700	41.747	34.0552	0	2.5588	4.49695	16.5716	2.58587	10.235	5.41428	2.95532	5.29761	5.29761	26.1773	10.3787	40.788	20.6604	4.14148	-1.73699	2.34101	12.0782	TRUE	0.0134802	1	conserved Plasmodium protein, unknown function
PF3D7_0927200	290.088	206.427	41.0509	44.7791	26.9817	121.865	2.58587	26.0527	23.4619	29.5532	20.4134	20.4134	146.593	18.3623	163.696	87.2661	6.93834	-2.58843	2.5195	10.1022	TRUE	0.0135365	1	zinc finger protein, putative
PF3D7_0726300	622.993	610.373	220.649	281.468	329.776	413.052	150.842	136.777	120.016	123.138	132.693	132.693	297.674	497.378	317.603	311.337	8.69523	-1.64318	1.43685	3.418	TRUE	0.013579	1	mismatch repair protein pms1 homologue, putative
PF3D7_0831000	16.0565	17.8135	61.5763	16.6322	25.4827	27.5123	56.8891	13.9568	9.92617	12.8064	23.3946	23.3946	86.0112	40.7164	59.2786	52.3502	4.66202	-0.109598	1.54873	10.1263	TRUE	0.0136063	1	Plasmodium exported protein (PHISTb), unknown function (GEXP09)
PF3D7_0930900	6.42261	6.28711	5.13136	16.6322	10.4929	8.99324	77.576	75.3668	55.9475	48.2702	64.2901	64.2901	17.9502	31.9344	21.2098	33.8461	3.20359	2.80331	-1.57089	2.99373	TRUE	0.0136412	1	NifU-like protein, putative
PF3D7_1413000	2.14087	2.61963	5.13136	0	0	1.97837	0	0	0	0	0	0	1.49585	1.59672	3.80688	1.72486	0.764177	-28.734	28.7813	6.18577	TRUE	0.0136767	1	conserved Plasmodium protein, unknown function
PF3D7_1141400	79.2122	48.7251	46.1822	10.2352	2.99797	37.4705	4.30978	1.86091	6.31666	8.86596	5.33833	5.33833	29.9169	8.78196	36.9811	20.2546	5.22643	-2.81346	2.30963	9.31964	TRUE	0.0138032	1	phosphatidylinositol N-acetylglucosaminyltransferase subunit H, putative (PIGH)
PF3D7_1128000.1	2464.14	1928.05	1754.93	2528.1	2515.29	2238.1	949.014	733.198	716.489	760.502	789.801	789.801	1800.25	2608.24	1974.68	1793.24	11.1284	-1.503	1.41636	0.79729	TRUE	0.0138145	1	conserved Plasmodium protein, unknown function
PF3D7_1329500	27290.7	26337.2	23275.9	29014.3	28972.4	26978.1	8298.91	6876.05	8317.23	9543.71	8258.98	8258.98	20027.1	25530	20607.7	18606	14.7195	-1.70777	1.41199	0.400044	TRUE	0.0138899	1	conserved Plasmodium protein, unknown function
PF3D7_1305900	39.6061	48.7251	35.9195	8.95581	7.49492	28.1403	27.5826	23.2613	15.3405	12.8064	19.7477	19.7477	74.7924	23.1524	58.7347	44.1068	4.81592	-0.510437	1.56077	9.56036	TRUE	0.013976	1	conserved Plasmodium protein, unknown function
PF3D7_0609800	68.5079	100.594	20.5254	21.7498	29.9797	48.2713	45.6837	53.0359	92.9451	105.406	74.2677	74.2677	33.6566	28.741	24.4728	40.2845	5.63955	0.574515	-1.51652	7.57433	TRUE	0.0140153	1	zinc finger protein, putative
PF3D7_1332100	46.0287	63.9189	10.2627	16.6322	16.4888	30.6663	80.1619	64.2013	63.1666	59.1064	66.659	66.659	26.9252	33.5311	14.6837	35.4498	5.01069	1.04833	-1.53772	6.84003	TRUE	0.014032	1	conserved Plasmodium membrane protein, unknown function
PF3D7_0700800	1.07044	3.66748	5.13136	1.2794	1.49898	2.52953	0.861956	3.72182	4.5119	3.94043	3.25902	3.25902	25.4294	0.79836	15.2275	11.1786	1.19791	0.500086	2.24179	8.33938	TRUE	0.0140803	1	Pfmc-2TM Maurer's cleft two transmembrane protein (MC-2TM)
PF3D7_1203900	1088.63	1462.28	826.149	1807.79	1449.52	1326.87	271.516	263.318	271.616	272.874	269.831	269.831	887.785	872.607	582.453	653.169	10.3748	-2.29894	1.41725	1.81034	TRUE	0.0141019	1	ubiquitin conjugating enzyme E2 (UBC)
PF3D7_1439900	833.869	1034.75	851.806	1632.52	1554.45	1181.48	4237.38	3126.32	3651.03	3979.83	3748.64	3748.64	1348.51	1503.31	1211.13	1952.9	10.207	1.66511	-1.41061	1.67277	TRUE	0.014119	1	triosephosphate isomerase (TIM)
PF3D7_1032400	40.6765	42.9619	30.7882	15.3528	25.4827	31.0524	64.6467	62.3404	86.6284	99.4957	78.2778	78.2778	31.4128	19.959	31.5427	40.2981	4.96772	1.3225	-1.51867	2.47729	TRUE	0.0141593	1	N-acetylglucosaminyl-phosphatidylinositol biosynthetic protein, putative
PF3D7_0732500	1.07044	0.523926	0	2.5588	0	0.830633	7.7576	2.79136	5.41428	3.94043	4.97592	4.97592	1.49585	0	0.54384	1.7539	-0.110436	2.42858	-3.28323	5.57766	TRUE	0.0141845	1	rifin (RIF)
PF3D7_1440700	35.3244	42.9619	143.678	28.1468	38.9736	57.817	69.8184	23.2613	12.6333	10.8362	29.1373	29.1373	132.382	37.5229	97.3474	74.0975	5.79211	-0.924301	1.72875	10.9328	TRUE	0.0141898	1	adaptor complexes medium subunit family
PF3D7_1100800	2.14087	1.04785	5.13136	1.2794	0	1.9199	2.58587	3.72182	2.70714	0	2.25371	2.25371	12.7147	0	19.0344	8.5007	0.537712	0.644958	2.36882	13.514	TRUE	0.0142209	1	Pfmc-2TM Maurer's cleft two transmembrane protein (MC-2TM)
PF3D7_1476400	1037.25	860.81	584.975	893.022	972.84	869.78	278.412	401.026	252.666	264.994	299.274	299.274	631.995	1219.89	718.957	717.53	9.76585	-1.54054	1.41563	2.10959	TRUE	0.0142358	1	serine/threonine protein kinase, FIKK family, pseudogene (FIKK14)
PF3D7_0105400.1	1.07044	7.85889	0	0	0	1.78586	0.861956	6.51318	3.60952	9.85106	5.20893	5.20893	1.49585	0	0.54384	1.81215	1.21106	1.16345	-3.33972	11.6082	TRUE	0.014266	1	conserved Plasmodium protein, unknown function
PF3D7_1236300	17.127	22.0049	20.5254	8.95581	2.99797	14.3222	10.3435	5.58272	9.92617	10.8362	9.17213	9.17213	45.6233	12.7738	32.0866	24.914	3.82233	-0.624961	1.69664	6.22879	TRUE	0.014328	1	conserved Plasmodium protein, unknown function
PF3D7_0425300	0	0	0	3.8382	0	0.767641	0	4.65227	52.338	41.3745	24.5912	24.5912	0.747924	0.79836	0	6.53437	-0.307327	4.92704	-5.48099	8.72654	TRUE	0.0144931	1	Plasmodium exported protein (PHISTa), unknown function, pseudogene
PF3D7_1133800	340.398	358.365	538.793	592.363	692.53	504.49	874.885	884.862	1143.31	1192.96	1024.01	1024.01	335.07	472.629	362.741	548.612	8.97752	1.02247	-1.41037	1.72931	TRUE	0.0145219	1	RNA (uracil-5-)methyltransferase, putative
PF3D7_1206900	25.6904	15.7178	66.7077	39.6614	73.4502	44.2455	170.667	93.9758	147.99	170.423	145.764	145.764	56.8422	41.5147	55.4717	74.8982	5.42136	1.76615	-1.46437	5.21786	TRUE	0.0145267	1	conserved Plasmodium protein, unknown function
PF3D7_0315500	19.2678	11.5264	0	5.11761	7.49492	8.68134	1.72391	9.30454	4.5119	3.94043	4.87019	4.87019	21.6898	2.39508	24.4728	13.357	3.26678	-0.987149	1.88034	11.3225	TRUE	0.0145377	1	mitochondrial ribosomal protein L29/L47 precursor, putative
PF3D7_0919500	9.63392	14.146	20.5254	2.5588	0	9.37283	1.72391	0.930454	0	0	0.663591	0.663591	5.23546	2.39508	9.78912	4.52081	3.13647	-3.69508	3.00929	10.413	TRUE	0.014544	1	sugar transporter, putative
PF3D7_0710400	20.3383	18.8613	46.1822	55.0143	41.9715	36.4735	49.1315	30.705	8.12142	12.8064	25.1911	25.1911	80.7757	80.6344	50.5771	59.2946	5.15912	-0.501486	1.52102	7.82273	TRUE	0.0145564	1	nucleotide excision repair protein, putative
PF3D7_0619100	35.3244	27.2441	87.2331	44.7791	70.4522	53.0066	36.2022	33.4963	16.2428	28.5681	28.6274	28.6274	71.0527	89.4163	83.2075	68.076	5.68569	-0.846154	1.50235	3.52883	TRUE	0.0145985	1	conserved Plasmodium protein, unknown function
PF3D7_0925400	44.9583	32.4834	20.5254	10.2352	0	21.6405	6.03369	1.86091	0.902379	18.717	6.8785	6.8785	36.6483	6.38688	39.1565	22.2675	4.45838	-1.68621	2.00058	19.7448	TRUE	0.0146328	1	protein phosphatase-beta
PF3D7_0530000	129.523	92.7348	25.6568	98.5139	122.917	93.869	100.849	130.264	96.5546	123.138	112.701	112.701	37.3962	40.7164	39.7003	57.6285	6.57538	0.240821	-1.46605	3.61521	TRUE	0.0146398	1	conserved Plasmodium protein, unknown function
PF3D7_0711100	504.175	363.081	133.415	679.362	491.667	434.34	148.256	199.117	169.647	209.828	181.712	181.712	429.308	578.811	444.861	408.673	8.76796	-1.26259	1.41573	4.3681	TRUE	0.0146772	1	conserved Plasmodium membrane protein, unknown function
PF3D7_0216900	13.9157	15.1938	0	0	0	5.8219	7.7576	1.86091	2.70714	4.92553	4.3128	4.3128	20.9419	5.58852	30.9989	15.4605	2.76715	-0.654547	2.11259	17.2573	TRUE	0.0147436	1	conserved Plasmodium protein, unknown function
PF3D7_0503500	57.8035	53.4404	71.8391	11.5146	13.4909	41.6177	31.8924	26.9832	42.4118	41.3745	35.6655	35.6655	118.92	45.5065	109.312	77.3509	5.34286	-0.186713	1.48785	8.77754	TRUE	0.0147951	1	protein kinase, putative
PF3D7_0111300	111.325	96.4023	25.6568	12.794	11.9919	51.6341	5.17174	12.0959	9.92617	8.86596	9.01494	9.01494	50.8588	16.7656	72.3307	37.2425	5.71012	-2.53898	2.35855	6.96945	TRUE	0.0148346	1	replication factor c protein, putative
PF3D7_0501900	71.7192	72.3017	118.021	56.2937	64.4563	76.5584	62.0608	48.3836	12.6333	18.717	35.4487	35.4487	77.0361	133.326	93.5405	84.8379	6.23733	-1.08796	1.47713	5.90119	TRUE	0.0148349	1	conserved protein, unknown function
PF3D7_0219100	33.1835	40.3423	76.9704	52.4555	40.4726	48.6848	187.906	161.899	138.966	139.885	157.164	157.164	41.1358	100.593	41.3319	85.0563	5.56935	1.72689	-1.45376	3.21756	TRUE	0.0149458	1	conserved protein, unknown function
PF3D7_1112100	505.245	411.282	128.284	67.8083	50.9654	232.717	390.466	387.069	463.823	453.149	423.627	423.627	152.576	162.067	171.31	227.395	7.87281	0.853825	-1.41486	12.6654	TRUE	0.01497	1	conserved Plasmodium protein, unknown function
PF3D7_0406800	9.63392	17.8135	5.13136	10.2352	7.49492	10.0618	21.5489	29.7745	55.0451	56.1511	40.6299	40.6299	16.4543	5.58852	15.7714	19.611	3.4313	1.9122	-1.61915	4.49399	TRUE	0.015037	1	conserved Plasmodium protein, unknown function
PF3D7_1113300	54.5922	48.2012	25.6568	23.0292	22.4848	34.7928	78.438	54.8968	123.626	101.466	89.6067	89.6067	31.4128	25.5475	41.3319	46.9747	5.14982	1.33565	-1.49071	3.393	TRUE	0.0150392	1	UDP-galactose transporter, putative
PF3D7_1010800	12.8452	7.33496	5.13136	12.794	7.49492	9.1201	4.30978	6.51318	5.41428	1.97021	4.55186	4.55186	21.6898	10.3787	14.1398	12.69	3.24051	-1.05016	1.88557	2.59408	TRUE	0.0150583	1	50S ribosomal protein L22, mitochondrial, putative
PF3D7_0527500	3516.38	2751.66	4294.95	3719.22	3480.64	3552.57	6426.74	6904.9	8112.39	8941.81	7596.46	7596.46	2364.19	3505.6	3198.87	4166.28	11.7944	1.09672	-1.393	0.907686	TRUE	0.0152297	1	Hsc70-interacting protein (HIP)
PF3D7_1458500	92.0574	66.5386	20.5254	34.5438	28.4807	48.4292	142.223	127.472	134.455	134.96	134.777	134.777	47.8671	40.7164	48.9456	68.0766	5.63807	1.43639	-1.45688	4.21647	TRUE	0.0152307	1	conserved Plasmodium protein, unknown function
PF3D7_0729300	1125.03	1073	1719.01	1500.74	1782.29	1440.01	2095.42	2171.68	3059.07	2539.6	2466.44	2466.44	752.411	1304.52	808.69	1333.02	10.4912	0.777023	-1.39452	1.63688	TRUE	0.015275	1	60S ribosomal subunit export protein, putative
PF3D7_0809200	503.105	448.48	620.895	858.478	833.435	652.879	410.291	306.119	266.202	211.798	298.603	298.603	713.519	972.402	654.784	659.827	9.35044	-1.12821	1.40108	2.13184	TRUE	0.0152751	1	asparagine-rich antigen Pfa55-14 (pfa55-14)
PF3D7_0925100	5.35218	7.85889	10.2627	26.8674	17.9878	13.6658	28.4446	37.2182	18.0476	18.717	25.6068	25.6068	8.97508	9.58032	5.98224	12.5361	3.77468	0.904237	-1.70218	4.51631	TRUE	0.0153123	1	conserved Plasmodium protein, unknown function
PF3D7_1436000	883.109	846.664	2406.61	1109.24	1145.22	1278.17	1971.29	980.698	909.599	917.134	1194.68	1194.68	3018.62	2906.83	3069.98	2547.53	10.3172	-0.0946906	1.39349	4.20887	TRUE	0.0153187	1	glucose-6-phosphate isomerase (GPI)
PF3D7_1244000	122.03	93.7827	92.3645	30.7056	22.4848	72.2734	18.1011	24.1918	12.6333	21.6723	19.1496	19.1496	70.3048	46.3049	46.2264	45.4964	6.17069	-1.91246	1.5149	6.48654	TRUE	0.0153232	1	glucose inhibited division protein a homologue, putative
PF3D7_0909200	6.42261	12.0503	5.13136	2.5588	5.99593	6.4318	23.2728	10.235	24.3642	19.7021	19.3935	19.3935	3.73962	7.9836	3.80688	8.73091	2.76937	1.5089	-1.83422	3.46856	TRUE	0.0153824	1	GDP-fucose protein O-fucosyltransferase 2, putative (POFUT2)
PF3D7_1243900	63.1557	71.7778	30.7882	7.67641	4.49695	35.579	20.6869	80.019	46.0214	62.0617	52.1973	52.1973	20.9419	7.18524	17.4029	24.4318	5.17904	0.526063	-1.76893	12.3574	TRUE	0.0154109	1	double C2-like domain-containing protein (DOC2)
PF3D7_1334800	32.1131	47.1533	20.5254	15.3528	26.9817	28.4253	61.1989	55.8272	67.6785	69.9425	63.6618	63.6618	23.1856	25.5475	19.5782	32.9933	4.86511	1.12714	-1.52029	2.05577	TRUE	0.0154586	1	MSP7-like protein (MSRP2)
PF3D7_1454400	3550.63	3554.84	5629.1	4305.19	4828.23	4373.6	1732.53	1258.9	1282.28	1353.54	1406.81	1406.81	3526.46	3720.36	3743.8	3099.36	12.0943	-1.63609	1.39025	0.757273	TRUE	0.015482	1	aminopeptidase P (APP)
PF3D7_1426500	8.56348	12.0503	0	2.5588	1.49898	4.93431	9.48152	12.0959	13.5357	12.8064	11.9799	11.9799	2.24377	1.59672	3.26304	4.77085	2.54034	1.04147	-2.06479	5.90034	TRUE	0.0155262	1	ATP-binding cassette sub-family G member 2 (ABCG2)
PF3D7_0512100	8.56348	5.76318	30.7882	5.11761	5.99593	11.2457	3.44782	0.930454	1.80476	2.95532	2.28459	2.28459	8.22716	7.9836	16.859	8.8386	3.27782	-2.08369	2.28445	4.52061	TRUE	0.0155675	1	conserved Plasmodium protein, unknown function
PF3D7_1459400	356.455	597.799	456.691	762.523	747.993	584.292	943.842	773.207	859.065	867.879	860.998	860.998	343.297	419.139	275.183	474.654	9.19166	0.55821	-1.39424	1.79954	TRUE	0.0157062	1	conserved Plasmodium protein, unknown function
PF3D7_0320300	791.052	1009.6	1123.77	997.933	1370.07	1058.49	2851.35	2295.43	1848.07	2073.65	2267.13	2267.13	819.724	1008.33	728.202	1205.85	10.0474	1.09922	-1.38731	1.0479	TRUE	0.0158237	1	T-complex protein 1 epsilon subunit, putative
PF3D7_0531200	2.14087	3.14355	0	0	2.99797	1.65648	0	0.930454	0.902379	0	0.458208	0.458208	7.47924	0	6.52608	3.61588	0.953723	-2.0775	3.32382	9.34507	TRUE	0.015839	1	mitochondrial ribosomal protein S16 precursor, putative
PF3D7_0114800	0	1.57178	0	0	1.49898	0.614152	1.72391	0.930454	0	0	0.663591	0.663591	7.47924	3.19344	4.89456	4.05771	-0.35837	-0.201838	3.1064	6.35698	TRUE	0.015845	1	Plasmodium exported protein (hyp7), unknown function
PF3D7_1324900	13328	12267.2	35442.3	28194.2	31700.5	24186.4	12376	7801.86	8898.36	9784.08	9715.06	9715.06	22821.4	28870.3	23667.9	21268.7	14.5618	-1.31581	1.38239	3.56794	TRUE	0.0159348	1	L-lactate dehydrogenase (LDH)
PF3D7_0115700	36.3948	42.438	82.1018	71.6465	52.4644	57.0091	5.17174	8.37408	8.12142	0.985106	5.66309	5.66309	15.7064	9.58032	23.929	13.7197	5.80916	-3.3014	1.66518	5.77002	TRUE	0.0159965	1	erythrocyte membrane protein 1, PfEMP1 (VAR)
PF3D7_1139700	139.157	146.175	5.13136	21.7498	16.4888	65.7404	23.2728	77.2277	77.6046	74.8681	63.2433	63.2433	21.6898	6.38688	6.52608	24.4615	6.05997	-0.0774067	-2.55506	8.67477	TRUE	0.0160317	1	adrenodoxin reductase, putative
PF3D7_1004600	57.8035	55.5361	41.0509	17.9116	19.4868	38.3578	33.6163	53.9663	30.6809	34.4787	38.1856	38.1856	13.4626	14.3705	9.24528	18.816	5.26859	-0.0138487	-1.55954	3.92275	TRUE	0.0160675	1	conserved Plasmodium membrane protein, unknown function
PF3D7_1334600	12.8452	23.0527	0	6.39701	5.99593	9.65818	24.1348	24.1918	43.3142	28.5681	30.0522	30.0522	13.4626	7.18524	8.70144	14.8504	3.45716	1.45229	-1.66786	6.87477	TRUE	0.0160825	1	MSP7-like protein (MSRP3)
PF3D7_0219300	23.5496	27.7681	35.9195	25.588	16.4888	25.8628	134.465	106.072	146.185	127.079	128.45	128.45	40.3879	53.4901	40.2442	65.6431	4.66264	2.34249	-1.45141	1.11773	TRUE	0.0162049	1	conserved Plasmodium protein, unknown function
PF3D7_0425500	3.21131	3.66748	0	1.2794	0	1.63164	11.2054	7.44363	37.8999	49.2553	26.4511	26.4511	3.73962	2.39508	3.80688	9.09816	0.97296	3.75146	-2.96787	4.76971	TRUE	0.0162105	1	stevor
PF3D7_0818400	389.638	300.209	466.954	675.524	767.48	519.961	1049.86	885.792	1424.86	1524.94	1221.36	1221.36	405.375	630.704	431.809	672.313	9.02209	1.23217	-1.38524	3.00978	TRUE	0.016217	1	nucleolar preribosomal assembly protein, putative (UTP24)
PF3D7_1236000	71.7192	58.6797	51.3136	60.1319	59.9593	60.3607	46.5456	43.7313	27.0714	28.5681	36.4791	36.4791	97.978	75.0458	107.137	79.1599	5.92264	-0.732982	1.45937	1.18141	TRUE	0.0162433	1	conserved Plasmodium protein, unknown function
PF3D7_0814500	867.052	826.231	205.254	825.214	891.895	723.129	664.568	948.132	1032.32	940.776	896.45	896.45	379.197	433.509	282.253	497.852	9.50174	0.306316	-1.38616	4.62733	TRUE	0.0162448	1	conserved Plasmodium protein, unknown function
PF3D7_0606500	955.899	852.427	872.331	1258.93	1470.5	1082.02	2012.67	2298.22	2731.5	3037.08	2519.87	2519.87	824.212	1445.83	830.988	1405.22	10.0799	1.2192	-1.3806	2.01663	TRUE	0.0162963	1	polypyrimidine tract binding protein, putative
PF3D7_1473900	1357.31	1205.55	1375.2	2226.16	2261.97	1685.24	728.353	645.735	614.52	623.572	653.045	653.045	1467.43	2250.58	1533.09	1476.03	10.7189	-1.36789	1.38146	1.6565	TRUE	0.0163018	1	conserved Plasmodium protein, unknown function
PF3D7_0616700	12.8452	19.9092	76.9704	15.3528	4.49695	25.9149	21.5489	5.58272	5.41428	7.88085	10.1067	10.1067	38.1441	36.7246	42.4195	31.8487	4.55853	-1.21689	1.92014	8.90607	TRUE	0.0163088	1	ras GTPAse, putative
PF3D7_1440300	14.9861	12.0503	30.7882	1.2794	7.49492	13.3198	6.03369	4.65227	3.60952	8.86596	5.79036	5.79036	21.6898	9.58032	23.3851	15.1114	3.57653	-1.04682	1.77243	7.99515	TRUE	0.0163144	1	delta-aminolevulinic acid dehydratase (ALAD)
PF3D7_1367200	3.21131	3.66748	0	5.11761	1.49898	2.69907	19.825	15.8177	16.2428	21.6723	18.3895	18.3895	3.73962	1.59672	5.98224	7.42701	1.64572	2.5548	-1.87935	4.018	TRUE	0.0163919	1	conserved Plasmodium protein, unknown function
PF3D7_1029100.2	3.21131	5.23926	15.3941	0	0	4.76893	0	1.86091	0	1.97021	0.95778	0.95778	8.97508	3.19344	9.24528	5.5929	1.91403	-2.00967	2.82256	12.4941	TRUE	0.0164728	1	conserved Plasmodium protein, unknown function
PF3D7_1141700	68.5079	54.4883	112.89	159.925	133.41	105.844	100.849	80.9495	57.7523	65.017	76.1419	76.1419	162.299	213.162	190.888	160.623	6.71953	-0.468577	1.41602	3.25728	TRUE	0.0164992	1	conserved Plasmodium protein, unknown function
PF3D7_0622300	26.7609	27.2441	118.021	113.867	127.414	82.6613	277.55	127.472	242.74	235.44	220.801	220.801	63.5735	142.906	62.5416	122.456	6.34466	1.44203	-1.41255	9.52237	TRUE	0.0165834	1	vacuolar transporter chaperone, putative
PF3D7_1137700	12.8452	6.81103	0	5.11761	8.9939	6.75355	2.58587	1.86091	2.70714	0	1.78848	1.78848	6.73131	6.38688	10.8768	6.44587	2.88481	-2.02766	2.23194	6.12313	TRUE	0.0166026	1	conserved Plasmodium protein, unknown function
PF3D7_0214100	3771.14	4209.22	7096.67	5930.03	6655.49	5532.51	6367.27	6224.74	7613.38	7716.34	6980.43	6980.43	2637.18	3431.35	2370.6	3854.89	12.4335	0.335616	-1.37423	1.45989	TRUE	0.0166031	1	protein transport protein sec31 (SEC31)
PF3D7_0209200	93.1279	145.127	210.386	237.969	343.267	205.975	495.625	433.591	350.123	381.236	415.144	415.144	148.089	192.405	137.592	223.307	7.6838	1.01371	-1.39272	3.38516	TRUE	0.0166154	1	3'exoribonuclease, putative
PF3D7_0927100	3.21131	14.6699	0	0	1.49898	3.87604	3.44782	1.86091	0.902379	1.97021	2.04533	2.04533	17.2022	1.59672	10.8768	7.93027	2.22681	-1.18949	2.48727	11.693	TRUE	0.0166425	1	conserved Plasmodium protein, unknown function
PF3D7_1423100	89.9166	81.7324	30.7882	42.2202	23.9837	53.7282	60.3369	129.333	52.338	85.7042	81.9281	81.9281	21.6898	44.7082	33.1743	45.3751	5.77847	0.577419	-1.46516	6.39465	TRUE	0.0166844	1	ankyrin, putative
PF3D7_1236700	94.1983	71.2539	51.3136	24.3086	17.9878	51.8124	22.4109	31.6354	27.0714	10.8362	22.9885	22.9885	69.5569	43.1114	69.0677	51.1811	5.70532	-1.18115	1.48916	7.01257	TRUE	0.0166973	1	s-adenosyl-methyltransferase, putative
PF3D7_1022100	207.664	184.422	215.517	367.188	406.225	276.203	747.316	607.586	781.461	697.455	708.455	708.455	213.158	365.649	220.799	377.015	8.11094	1.35761	-1.38129	2.44699	TRUE	0.016906	1	conserved Plasmodium protein, unknown function
PF3D7_1405800	2591.52	2272.79	3699.71	2904.24	3147.87	2923.23	5207.94	5080.28	7206.4	7421.79	6229.1	6229.1	2168.98	2740.77	2292.83	3357.92	11.5129	1.09186	-1.3705	0.958035	TRUE	0.0169107	1	large subunit rRNA processing protein, putative
[truncated: 4,072 more rows]

## Sheet: 3D7_ICAM-1_rif
Table S11. rif gene expression profile of 3D7 long-term cultivated parasites, parasites enriched for the binding to wild-type CHO-745 cells, and parasites enriched for the binding to ICAM-1
[truncated: 187 more rows]

[truncated: 3 more sheets: 3D7_ICAM-1-stevor, 3D7_ICAM-1_surf, 3D7_ICAM-1_pfmc-2tm]
