# Supplementary material for: Characterisation of Plasmodium falciparum populations selected on the human endothelial receptors P-selectin, E-selectin, CD9 and CD151
Source: Sci Rep. 2017 Jun 22;7:4069. doi: 10.1038/s41598-017-04241-3 (PMC5481354; doi:10.1038/s41598-017-04241-3)
Supplement: Supplementary file 13 — Table S12 [file 41598_2017_4241_MOESM13_ESM.xls]

## Sheet: 3D7_CD36_whole
Table S12. Whole transcriptome profile of 3D7 long-term cultivated parasites, parasites enriched for the binding to wild-type CHO745 cells, and parasites enriched for the binding to CD36
					Generalized lineal model using DEseq1
		Numbers represent the normalized reads count
	ctrl_1	ctrl_2	ctrl_3	ctrl_4	ctrl_5	Average	wild_1	wild_2	wild_3	wild_4	Average	cd36_1	cd36_2	cd36_3	cd36_4	Average	X.Intercept.	choTRUE	recTRUE	deviance	converged	p	padj	name
PF3D7_0712400	903.836	966.056	4373.63	2261.08	2377.5	2176.42	3.82051	4.16298	3.27403	4.42249	3.92	2990.96	2893.94	4169.92	3422.04	3369.21	11.086	-9.11701	9.74923	6.03628	TRUE	0	0	erythrocyte membrane protein 1, PfEMP1 (VAR)
PF3D7_0617500	1.90482	2.82886	4.66272	6.09783	4.2506	3.94897	1279.11	978.3	2128.12	2011.35	1599.22	51.1831	37.1482	42.9628	54.528	46.4555	1.89432	8.74881	-5.10522	2.51918	TRUE	3.4408e-12	1.94233e-08	rifin, pseudogene
PF3D7_0617400	658.114	618.578	2401.3	2128.14	1853.26	1531.88	19740.6	19990.6	29463.8	32973.2	25542.1	1130.68	1124.41	1496.96	1543.31	1323.84	10.5795	4.0611	-4.27005	6.11596	TRUE	3.21411e-11	1.81404e-07	erythrocyte membrane protein 1, PfEMP1 (VAR)
PF3D7_1324800	94.2884	98.0672	359.029	162.202	168.607	176.439	1029.24	473.747	948.649	848.234	824.969	90.2684	86.0751	55.5989	61.9636	73.4765	7.44287	2.24535	-3.48952	5.48598	TRUE	3.26195e-08	0.000184072	dihydrofolate synthase/folylpolyglutamate synthase (DHFS-FPGS)
PF3D7_1023400	10.4765	15.5587	9.32544	6.09783	4.2506	9.14182	30.5641	50.7883	79.3951	88.4499	62.2994	3.72241	4.53027	0.842408	1.65236	2.68686	3.23401	2.72642	-4.54988	5.22814	TRUE	3.57681e-08	0.000201804	HORMA domain protein, putative
PF3D7_0903800	11.4289	12.2584	4.66272	19.5131	25.5036	14.6733	196.374	137.378	284.84	184.86	200.863	13.0284	17.215	18.533	15.6974	16.1185	3.92978	3.72034	-3.63879	3.39746	TRUE	7.23381e-08	0.000408059	LCCL domain-containing protein (CCp4)
PF3D7_0712600	798.118	689.771	3221.94	901.26	969.136	1316.04	10.6974	9.15855	10.6406	19.459	12.4889	617.92	699.473	1006.68	1023.64	836.927	10.3605	-6.7193	6.06777	2.99803	TRUE	1.12919e-07	0.000636862	erythrocyte membrane protein 1, PfEMP1 (VAR)
PF3D7_1357200	29.5247	30.646	107.243	60.9783	56.6746	57.0132	169.631	124.057	317.581	327.265	234.633	20.4733	21.7453	20.2178	15.6974	19.5334	5.7879	2.08621	-3.58693	5.06419	TRUE	1.21481e-07	0.000685033	glutamate--tRNA ligase, putative
PF3D7_1345200	53.3349	59.8776	55.9526	75.6131	69.4264	62.8409	107.738	95.7485	179.253	196.359	144.775	14.8896	15.4029	10.1089	12.3927	13.1985	5.97662	1.20081	-3.45667	1.61	TRUE	2.96533e-07	0.00167185	rhomboid protease ROM6, putative (ROM6)
PF3D7_1351300	2.85722	4.24329	18.6509	21.9522	11.3349	11.8077	113.851	94.9159	184.982	141.52	133.817	12.0978	17.215	7.58167	9.08799	11.4956	3.44088	3.62319	-3.54394	7.46848	TRUE	3.45623e-07	0.00194828	conserved Plasmodium membrane protein, unknown function
PF3D7_0831750	12.3813	10.3725	200.497	156.105	181.359	112.143	298.764	190.664	393.702	381.219	316.087	31.6405	42.5845	34.5387	24.7854	33.3873	6.78064	1.5235	-3.24345	20.2117	TRUE	3.85393e-07	0.00217207	Plasmodium exported protein (PHISTa), unknown function, pseudogene
PF3D7_1200500	78.0975	90.0521	41.9645	35.3674	25.5036	54.197	291.887	247.281	402.705	497.973	359.961	48.3913	30.8058	36.2235	38.8305	38.5628	5.78172	2.70988	-3.22272	4.46106	TRUE	4.41011e-07	0.0024851	rifin (RIF)
PF3D7_0401000	1.90482	0.471477	0	0	0	0.475259	14.5179	31.6386	40.9253	62.7994	37.4703	0	0.906054	0	0.826181	0.433059	-0.743184	5.96994	-6.42438	6.40208	TRUE	7.06906e-07	0.00398271	rifin (RIF)
PF3D7_1037000	101.908	105.611	130.556	143.909	130.352	122.467	502.015	260.602	703.097	728.827	548.635	66.0728	84.263	54.7565	51.2232	64.0789	6.93351	2.16615	-3.09833	2.64208	TRUE	7.12771e-07	0.00401504	DNA polymerase zeta catalytic subunit, putative
PF3D7_1240900	784.784	820.37	8602.72	3541.62	3238.95	3397.69	3.05641	20.8149	19.6442	19.459	15.7436	1635.07	1597.37	2365.48	2243.91	1960.46	11.7299	-7.75444	6.96154	5.14873	TRUE	7.37298e-07	0.00415246	erythrocyte membrane protein 1, PfEMP1 (VAR)
PF3D7_1451300	16.1909	24.5168	46.6272	20.7326	21.253	25.8641	399.625	157.361	576.229	612.958	436.543	26.9875	28.9937	11.7937	14.8713	20.6615	4.64679	4.12316	-4.40271	3.67747	TRUE	8.25865e-07	0.00465045	conserved Plasmodium protein, unknown function
PF3D7_0627000	2.85722	1.88591	0	18.2935	11.3349	6.87431	97.805	80.7618	162.064	193.705	133.584	14.8896	16.309	10.9513	10.7404	13.2226	2.84628	4.21504	-3.33826	10.8493	TRUE	1.25304e-06	0.0070546	conserved Plasmodium protein, unknown function
PF3D7_1102600	6.66686	7.54363	9.32544	24.3913	45.3397	18.6534	204.779	148.202	282.385	286.578	230.486	24.1957	28.9937	25.2722	24.7854	25.8118	4.23061	3.61784	-3.15861	7.99263	TRUE	1.25596e-06	0.0070698	Plasmodium exported protein, unknown function (GEXP14)
PF3D7_1477600	14.2861	10.3725	46.6272	25.6109	12.7518	21.9297	251.389	200.656	380.606	446.672	319.831	40.9465	33.524	42.9628	32.2211	37.4136	4.32817	3.99288	-3.09567	5.157	TRUE	1.25851e-06	0.00708292	surface-associated interspersed protein 14.1 (SURFIN 14.1) (SURF14.1)
PF3D7_0703400	33.3343	33.9463	256.45	159.763	158.689	128.436	323.215	191.497	351.958	329.918	299.147	31.6405	38.0542	37.066	36.352	35.7782	6.97677	1.24795	-3.06353	10.0458	TRUE	1.32871e-06	0.00747667	conserved Plasmodium protein, unknown function
PF3D7_0310100	5.71445	10.3725	18.6509	20.7326	5.66746	12.2276	70.2973	74.9336	143.239	138.866	106.834	12.0978	12.6847	8.42408	7.43563	10.1606	3.53954	3.19938	-3.39691	4.54449	TRUE	1.42396e-06	0.00801118	calcium-dependent protein kinase 3 (CDPK3)
PF3D7_0913600	44.7632	44.3188	23.3136	14.6348	15.5855	28.5232	112.323	56.6165	205.445	203.435	144.455	12.0978	9.06054	10.9513	7.43563	9.88633	4.85749	2.31683	-3.87008	4.53856	TRUE	1.64941e-06	0.00927796	conserved Plasmodium protein, unknown function
PF3D7_0623900	41.906	35.8322	65.2781	63.4175	66.5927	54.6053	434.774	283.083	830.784	899.535	612.044	47.4607	39.8664	21.9026	28.9163	34.5365	5.76183	3.49562	-4.14822	2.65814	TRUE	1.84619e-06	0.010383	ribonuclease H2 subunit A, putative
PF3D7_0510800	12.3813	11.3154	13.9882	8.53697	12.7518	11.7947	77.9384	38.2994	94.9468	63.6839	68.7171	5.58362	4.53027	6.73926	6.60945	5.86565	3.53727	2.56556	-3.54821	1.44395	TRUE	2.3058e-06	0.0129655	conserved Plasmodium protein, unknown function
PF3D7_0803700	70.4782	70.2501	46.6272	26.8305	15.5855	45.9543	64.9486	26.6431	95.7653	89.3344	69.1728	6.51422	6.34237	4.21204	9.91418	6.7457	5.53251	0.57943	-3.3564	6.75391	TRUE	2.64946e-06	0.0148952	tubulin gamma chain (g-tub)
PF3D7_1037200	3.80963	6.60068	0	3.6587	5.66746	3.94729	18.3384	4.99558	31.1033	35.38	22.4543	0	0	0.842408	0.826181	0.417147	2.14508	2.343	-5.69844	6.51142	TRUE	2.69949e-06	0.0151738	conserved Plasmodium protein, unknown function
PF3D7_0309900	23.8102	24.0453	13.9882	21.9522	18.4192	20.443	80.9948	49.1232	100.676	115.869	86.6659	7.44482	7.24843	10.9513	9.08799	8.68314	4.3861	2.05108	-3.31688	1.61272	TRUE	3.14399e-06	0.0176692	conserved Plasmodium protein, unknown function
PF3D7_1132100	4.76204	10.844	18.6509	17.0739	15.5855	13.3833	92.4563	57.4491	170.249	140.635	115.198	12.0978	13.5908	16.0058	8.26181	12.4891	3.67784	3.16998	-3.20578	4.4	TRUE	3.40837e-06	0.0191516	conserved Plasmodium protein, unknown function
PF3D7_0922400	14.2861	9.90101	41.9645	18.2935	2.83373	17.4558	55.7794	39.132	75.3026	84.0274	63.5604	9.30603	1.81211	7.58167	4.13091	5.70768	3.97499	2.01476	-3.47872	8.96015	TRUE	3.44079e-06	0.0193303	para-aminobenzoic acid synthetase (pBAS)
PF3D7_1426300	20.0006	32.0604	9.32544	8.53697	8.50119	15.6849	97.0409	58.2817	120.32	81.3739	89.2542	9.30603	11.7787	10.9513	4.13091	9.04173	4.0493	2.43072	-3.30602	5.27417	TRUE	3.44706e-06	0.0193621	dynein-associated protein, putative
PF3D7_1240700	0.952408	1.41443	0	6.09783	2.83373	2.25968	0	1.66519	0.818507	3.538	1.50542	29.7793	40.7724	28.6419	28.0902	31.8209	1.27099	-0.71338	4.43401	7.26407	TRUE	3.81698e-06	0.0214361	rifin, pseudogene
PF3D7_1350400	9.52408	17.4446	46.6272	46.3435	59.5083	35.8896	165.81	88.2552	276.655	228.201	189.73	22.3345	20.8392	27.7995	23.9593	23.7331	5.12964	2.4381	-2.99837	7.55228	TRUE	4.11003e-06	0.0230778	ubiquitin-activating enzyme e1, putative
PF3D7_0412900	32.3819	24.9883	37.3018	74.3936	69.4264	47.6984	0	2.49779	0.818507	1.769	1.27132	26.9875	13.5908	22.745	17.3498	20.1683	5.57726	-5.25699	4.0133	6.13321	TRUE	4.1123e-06	0.0230864	erythrocyte membrane protein 1, PfEMP1 (VAR)
PF3D7_0113800	88.574	58.4631	65.2781	34.1479	43.9228	58.0772	417.964	358.849	704.734	697.87	544.854	74.4482	102.384	64.023	63.616	76.1178	5.85736	3.23231	-2.83984	3.16384	TRUE	4.43943e-06	0.0249185	DBL containing protein, unknown function
PF3D7_0911800	71.4306	48.5621	167.858	164.642	134.602	117.419	258.266	140.709	293.025	306.037	249.509	32.5711	34.43	29.4843	37.1782	33.4159	6.86085	1.10207	-2.90039	4.41871	TRUE	4.55525e-06	0.0255641	conserved Plasmodium protein, unknown function
PF3D7_1226000	19.0482	22.1594	27.9763	6.09783	7.08433	16.4732	32.0923	16.6519	38.4698	45.1094	33.0809	1.86121	1.81211	1.68482	3.30473	2.16571	3.99641	1.05109	-3.92657	4.40466	TRUE	4.8164e-06	0.0270248	conserved Plasmodium protein, unknown function
PF3D7_1101100	6.66686	19.3306	18.6509	19.5131	34.0048	19.6332	323.215	298.902	427.26	457.286	376.666	61.4198	55.2693	52.2293	39.6567	52.1438	4.28648	4.27061	-2.85314	3.77054	TRUE	5.39779e-06	0.0302816	rifin (RIF)
PF3D7_1420600	47.6204	44.7903	121.231	39.0261	51.0071	60.7349	137.538	101.577	254.556	259.158	188.207	32.5711	17.215	24.4298	24.7854	24.7503	5.87886	1.67713	-2.92695	4.85017	TRUE	5.79911e-06	0.0325272	pantothenate kinase, putative (PANK)
PF3D7_1371900	7.61927	5.18625	23.3136	10.9761	14.1687	12.2528	96.2768	26.6431	56.477	63.6839	60.7702	4.65301	7.24843	2.52722	8.26181	5.67262	3.47336	2.45245	-3.42115	5.48292	TRUE	6.1886e-06	0.0347056	Plasmodium exported protein, unknown function
PF3D7_1433600	1.90482	7.07215	4.66272	3.6587	11.3349	5.72666	43.5538	40.7972	85.9432	72.5289	60.7058	4.65301	6.34237	6.73926	4.13091	5.46639	2.532	3.39144	-3.47299	3.86441	TRUE	6.3957e-06	0.0358607	microsomal signal peptidase protein, putative (SPC1)
PF3D7_1248600	86.6692	87.6947	400.994	485.388	481.734	308.496	937.553	845.085	1352.99	1267.49	1100.78	169.37	187.553	161.742	147.886	166.638	8.26355	1.84075	-2.7238	9.32589	TRUE	7.1186e-06	0.0399068	conserved Plasmodium protein, unknown function
PF3D7_0529200	12.3813	9.42954	13.9882	1.21957	7.08433	8.82058	41.2615	22.4801	67.1175	34.4955	41.3386	5.58362	3.62421	1.68482	1.65236	3.13625	3.08091	2.28882	-3.73428	6.2438	TRUE	7.40048e-06	0.0414797	sugar transporter, putative
PF3D7_1468600	7.61927	10.844	0	6.09783	8.50119	6.61245	15.282	7.49336	19.6442	14.152	14.1429	0	0	0.842408	0	0.210602	2.85367	0.968711	-6.0238	5.35999	TRUE	8.29429e-06	0.0464812	aminophospholipid transporter, putative
PF3D7_0413100	22.8578	24.9883	69.9408	78.0523	62.3421	51.6362	0.764102	4.16298	0.818507	0.884499	1.65752	26.0569	14.4969	21.9026	23.9593	21.6039	5.66772	-4.9441	3.70978	6.08881	TRUE	8.47939e-06	0.04751	erythrocyte membrane protein 1, PfEMP1 (VAR)
PF3D7_0716700	14.2861	15.0873	18.6509	1.21957	4.2506	10.6989	58.8358	29.9735	109.68	72.5289	67.7545	8.37542	9.96659	0.842408	4.13091	5.82883	3.36444	2.71776	-3.54812	11.032	TRUE	8.56764e-06	0.0479959	conserved Plasmodium protein, unknown function
PF3D7_0822000	29.5247	33.9463	9.32544	10.9761	18.4192	20.4384	45.082	29.1409	81.0322	66.3374	55.3981	6.51422	3.62421	6.73926	4.95709	5.4587	4.41473	1.37678	-3.34261	4.21112	TRUE	8.83586e-06	0.0494896	mitochondrial ribosomal protein L4 precursor, putative
PF3D7_1442400	320.962	254.126	498.911	129.274	137.436	268.142	447.764	361.347	786.585	620.918	554.153	90.2684	106.008	73.2895	67.7469	84.3283	8.05741	1.0567	-2.71651	5.5594	TRUE	9.02431e-06	0.0505361	conserved Plasmodium protein, unknown function
PF3D7_1204100	42.8584	42.4329	23.3136	37.8066	38.2554	36.9334	298	112.4	487.83	416.599	328.707	26.0569	32.6179	21.9026	23.1331	25.9276	5.22433	3.1363	-3.66468	2.574	TRUE	9.68509e-06	0.0542268	conserved Plasmodium protein, unknown function
PF3D7_1447500	4.76204	7.07215	13.9882	7.3174	2.83373	7.1947	68.005	24.9779	65.4805	61.0304	54.8735	3.72241	9.96659	4.21204	2.47854	5.0949	2.70941	3.06882	-3.43463	4.84505	TRUE	1.01214e-05	0.0566594	conserved Plasmodium protein, unknown function
PF3D7_1203000	110.479	130.599	139.882	79.2718	86.4288	109.332	822.173	602.799	1840	1742.46	1251.86	90.2684	107.82	82.556	68.573	87.3045	6.7693	3.52054	-3.84201	2.0958	TRUE	1.02728e-05	0.057497	origin recognition complex subunit 1 (ORC1)
PF3D7_0808600	504.776	499.765	5763.12	2607.43	2404.42	2355.9	12.2256	6.66077	49.1104	49.5319	29.3822	1218.16	1420.69	1389.13	1547.44	1393.85	11.2014	-6.32528	5.56877	6.53246	TRUE	1.0294e-05	0.0576053	erythrocyte membrane protein 1, PfEMP1 (VAR)
PF3D7_0518600	100.003	92.4095	51.2899	81.711	85.0119	82.085	440.123	266.431	555.766	564.31	456.657	69.7952	73.3903	74.1319	64.4421	70.4399	6.37281	2.46213	-2.69667	1.75633	TRUE	1.23074e-05	0.0688597	WD-repeat protein, putative
PF3D7_1427000	61.9065	52.3339	60.6154	51.2218	39.6722	53.15	148.236	87.4226	252.919	220.24	177.204	33.5017	25.3695	21.0602	21.4807	25.353	5.7269	1.74226	-2.80626	2.54954	TRUE	1.33886e-05	0.0748956	conserved Plasmodium protein, unknown function
PF3D7_0826900	57.1445	57.9917	135.219	156.105	165.773	114.447	709.85	397.981	877.439	705.83	672.775	121.909	125.035	93.5073	88.4014	107.213	6.8292	2.56479	-2.64992	4.56639	TRUE	1.39524e-05	0.0780357	conserved Plasmodium protein, unknown function
PF3D7_0801100	42.8584	53.7484	149.207	10.9761	8.50119	53.0582	177.272	283.915	401.068	400.678	315.733	71.6564	59.7995	27.7995	33.8734	48.2822	5.64024	2.66218	-2.71037	16.5455	TRUE	1.46221e-05	0.081767	28S ribosomal RNA
PF3D7_1121400	10.4765	11.3154	18.6509	9.75654	9.91806	12.0235	6.87691	4.99558	17.1886	15.921	11.2455	0.930603	0	0	0	0.232651	3.53744	-0.0480381	-5.67104	4.36088	TRUE	1.76712e-05	0.0987994	WD domain, G-beta repeat-containing protein
PF3D7_1019300	95.2408	95.2383	191.172	204.887	172.858	151.879	750.348	655.253	865.98	980.025	812.901	147.966	147.687	132.258	109.056	134.242	7.23926	2.42766	-2.59838	2.1977	TRUE	1.82728e-05	0.102145	zinc finger protein, putative
PF3D7_1142300	404.774	320.133	177.183	117.078	66.5927	217.152	211.656	222.303	340.499	432.52	301.744	52.1137	55.2693	36.2235	49.5709	48.2944	7.76804	0.468985	-2.6436	7.52446	TRUE	1.88496e-05	0.10535	conserved Plasmodium membrane protein, unknown function
PF3D7_1417100	6.66686	3.30034	0	3.6587	4.2506	3.5753	31.3282	11.6563	42.5623	33.611	29.7895	1.86121	0	1.68482	4.13091	1.91923	1.99365	2.90314	-3.94022	7.0426	TRUE	2.21221e-05	0.123619	conserved Plasmodium protein, unknown function
PF3D7_0304300	27.6198	25.4598	41.9645	74.3936	63.7589	46.6393	159.697	123.224	279.111	254.736	204.192	20.4733	40.7724	32.8539	31.3949	31.3736	5.53901	2.13466	-2.70182	4.51013	TRUE	2.23353e-05	0.124787	conserved Plasmodium protein, unknown function
PF3D7_1401500	111.432	114.569	144.544	101.224	124.684	119.291	1007.09	877.556	2151.85	1933.51	1492.5	232.651	216.547	192.911	179.281	205.348	6.89375	3.64975	-2.86165	1.84358	TRUE	2.51261e-05	0.140354	lysophospholipase, putative
PF3D7_0911700	47.6204	38.1896	74.6035	9.75654	12.7518	36.5844	55.7794	23.3127	99.0393	76.0669	63.5496	10.2366	9.96659	3.36963	3.30473	6.71939	5.1441	0.845577	-3.24945	9.61991	TRUE	2.56483e-05	0.143246	GTP binding protein, putative
PF3D7_1372100	5.71445	6.1292	13.9882	7.3174	7.08433	8.04671	143.651	39.9646	126.05	137.982	111.912	19.5427	19.0271	10.9513	10.7404	15.0654	2.87846	3.92784	-2.89577	3.85886	TRUE	2.76205e-05	0.154233	Plasmodium exported protein (PHISTb), unknown function (GEXP04)
PF3D7_1040800	0	0.471477	0	0	0	0.0942954	3.82051	32.4712	43.3809	48.6474	32.08	0	1.81211	0	0	0.453027	-2.4644	7.46716	-6.17797	7.67635	TRUE	2.92293e-05	0.163187	rifin (RIF)
PF3D7_0624700	20.0006	18.3876	9.32544	12.1957	12.7518	14.5322	30.5641	20.8149	58.9325	48.6474	39.7397	3.72241	6.34237	1.68482	4.13091	3.97013	3.90655	1.40556	-3.32732	3.17137	TRUE	3.10978e-05	0.173588	N-acetylglucosaminylphosphatidylinositol deacetylase, putative
PF3D7_1413200	3.80963	3.77181	4.66272	0	0	2.44883	23.6871	35.8016	55.6584	61.0304	44.0444	7.44482	1.81211	4.21204	3.30473	4.19342	1.2521	4.20799	-3.39644	8.73022	TRUE	3.40677e-05	0.190132	conserved Plasmodium protein, unknown function
PF3D7_1226100	42.8584	41.49	4.66272	19.5131	15.5855	24.8219	78.7025	52.4535	104.769	99.9484	83.9683	17.6814	14.4969	8.42408	5.78327	11.5964	4.71143	1.68022	-2.86097	6.9718	TRUE	3.53037e-05	0.196995	hydrolase/phosphatase, putative
PF3D7_0721700	30.4771	28.2886	41.9645	78.0523	63.7589	48.5083	229.995	130.718	325.766	321.958	252.109	46.5301	46.2087	32.8539	41.3091	41.7255	5.5984	2.37943	-2.5954	4.00536	TRUE	3.5473e-05	0.197904	secreted ookinete protein, putative (PSOP1)
PF3D7_1206900	22.8578	14.1443	60.6154	37.8066	69.4264	40.9701	151.292	84.0922	134.235	153.018	130.659	11.1672	21.7453	19.3754	28.0902	20.0945	5.31409	1.7156	-2.6991	5.97356	TRUE	3.74252e-05	0.208758	conserved Plasmodium protein, unknown function
PF3D7_0902100	95.2408	73.0789	13.9882	7.3174	5.66746	39.0586	149	133.215	247.189	175.131	176.134	40.0159	29.8998	16.8482	28.0902	28.7135	5.34661	2.11389	-2.61813	17.0762	TRUE	4.37136e-05	0.243791	serine/threonine protein kinase, FIKK family (FIKK9.2)
PF3D7_0507200	227.626	197.077	74.6035	46.3435	96.3468	128.399	578.425	396.316	867.617	880.961	680.83	146.105	116.881	140.682	89.2276	123.224	7.01839	2.39272	-2.46614	6.93749	TRUE	4.55778e-05	0.254142	subtilisin-like protease 3 (SUB3)
PF3D7_1024000	180.005	151.344	88.5917	53.6609	70.8433	108.889	171.159	110.735	257.011	278.617	204.381	40.0159	43.4906	25.2722	30.5687	34.8369	6.77561	0.899363	-2.55334	5.05794	TRUE	4.66804e-05	0.260243	conserved Plasmodium protein, unknown function
PF3D7_1444100	88.574	98.5387	23.3136	14.6348	11.3349	47.2792	87.8717	59.1143	151.424	128.252	106.666	14.8896	13.5908	13.4785	19.0022	15.2403	5.60344	1.13337	-2.80628	10.7337	TRUE	4.72461e-05	0.26335	conserved Plasmodium protein, unknown function
PF3D7_0312900	39.0487	33.9463	270.438	131.713	94.93	114.015	249.097	134.881	305.303	402.447	272.932	26.9875	40.7724	46.3324	52.0494	41.5354	6.79798	1.29432	-2.71522	9.67828	TRUE	4.99578e-05	0.278415	hypothetical protein
PF3D7_1470500	25.715	27.8171	23.3136	14.6348	11.3349	20.5631	46.6102	36.6342	147.331	139.751	92.5816	4.65301	5.43632	5.05445	7.43563	5.64485	4.36302	2.16935	-4.03372	2.95694	TRUE	5.03109e-05	0.280332	phosphodiesterase delta, putative (PDEdelta)
PF3D7_1475500	0	2.35738	9.32544	1.21957	0	2.58048	7.64102	2.49779	8.18507	16.8055	8.78234	0	0	0	0	0	0.852586	2.2799	-31.1725	7.25553	TRUE	5.23434e-05	0.291605	LCCL domain-containing protein (CCp1)
PF3D7_1301300	14.2861	14.6158	65.2781	21.9522	18.4192	26.9103	303.348	126.555	198.897	153.903	195.676	30.7099	38.9603	38.7508	23.9593	33.0951	4.61658	2.99601	-2.56433	6.06685	TRUE	5.64822e-05	0.314606	Plasmodium exported protein (PHISTa-like), unknown function, pseudogene
PF3D7_1438800	21.9054	26.8742	13.9882	7.3174	14.1687	16.8508	65.7127	36.6342	85.1247	61.9149	62.3466	7.44482	9.06054	7.58167	9.08799	8.29376	4.1119	1.85047	-2.90994	2.8804	TRUE	5.73245e-05	0.31924	conserved Plasmodium protein, unknown function
PF3D7_1463200	58.0969	58.9346	65.2781	20.7326	12.7518	43.1588	139.066	109.07	198.079	192.821	159.759	25.1263	29.8998	26.1147	25.6116	26.6881	5.41395	1.9057	-2.58164	5.52865	TRUE	5.83068e-05	0.324652	replication factor C3 (RFC3)
PF3D7_1414000	75.2403	97.5957	223.811	113.42	196.944	141.402	263.615	243.951	398.613	417.483	330.915	70.7258	66.1419	48.0173	54.528	59.8532	7.12892	1.24131	-2.46731	3.58619	TRUE	5.83239e-05	0.324689	26S proteasome regulatory subunit RPN13, putative (RPN13)
PF3D7_1308800	83.8119	93.3524	177.183	84.1501	79.3444	103.568	65.7127	62.4447	181.708	170.708	120.144	26.0569	14.4969	20.2178	19.8284	20.15	6.67527	0.232947	-2.5759	4.70065	TRUE	6.11672e-05	0.340457	tyrosine recombinase (INT)
PF3D7_0507000	13.3337	5.18625	18.6509	6.09783	4.2506	9.50385	25.9795	24.1453	49.1104	40.6869	34.9805	4.65301	1.81211	5.89686	1.65236	3.50358	3.11897	2.00909	-3.32019	4.75609	TRUE	6.25571e-05	0.34813	conserved Plasmodium protein, unknown function
PF3D7_0107800	80.9547	56.5772	102.58	18.2935	12.7518	54.2314	61.1281	36.6342	65.4805	53.0699	54.0782	9.30603	6.34237	5.89686	8.26181	7.45177	5.72895	0.0282408	-2.86062	7.51468	TRUE	6.45703e-05	0.359269	DNA repair exonuclease Mre11, putative
PF3D7_0832800	1.90482	0.942954	0	2.43913	0	1.05738	9.93332	11.6563	25.3737	31.842	19.7013	1.86121	0.906054	0	0.826181	0.89836	0.287001	4.01167	-4.47657	5.81191	TRUE	6.46894e-05	0.359867	rifin (RIF)
PF3D7_0915300	19.0482	16.5017	65.2781	48.7827	53.8409	40.6903	103.918	83.2596	220.997	181.322	147.374	27.9181	21.7453	32.8539	16.5236	24.7602	5.29811	1.90505	-2.57355	6.31312	TRUE	6.70686e-05	0.373035	conserved Plasmodium protein, unknown function
PF3D7_0107600	10.4765	6.60068	4.66272	8.53697	17.0024	9.45585	63.4204	38.2994	98.2208	76.0669	69.0019	8.37542	14.4969	6.73926	8.26181	9.46834	3.2795	2.829	-2.8674	3.27651	TRUE	6.79055e-05	0.377622	serine/threonine protein kinase, putative
PF3D7_0826600	6.66686	8.95806	23.3136	42.6848	22.6698	20.8586	51.1948	31.6386	87.5802	79.6049	62.5046	15.8202	6.34237	6.73926	5.78327	8.67129	4.35092	1.61467	-2.85451	7.82269	TRUE	6.83214e-05	0.379867	SNARE protein, putative (VAMP7)
PF3D7_0425000	4.76204	5.65772	0	8.53697	4.2506	4.64147	14.5179	20.8149	57.2955	72.5289	41.2893	0.930603	1.81211	0.842408	0.826181	1.10282	2.32639	3.04065	-5.23157	3.64795	TRUE	7.00894e-05	0.389627	Plasmodium exported protein, unknown function, pseudogene
PF3D7_1477400	0.952408	0.942954	9.32544	1.21957	5.66746	3.62157	48.1384	39.9646	81.8507	79.6049	62.3896	5.58362	16.309	4.21204	6.60945	8.17852	1.35577	4.60712	-2.93431	7.9439	TRUE	7.57291e-05	0.420902	probable protein, unknown function
PF3D7_0508200	18.0958	19.3306	60.6154	24.3913	12.7518	27.037	93.2204	56.6165	69.5731	68.9909	72.1002	12.0978	8.15448	14.3209	8.26181	10.7088	4.65749	1.51472	-2.75149	4.12092	TRUE	7.68831e-05	0.427239	longevity-assurance (LAG1) domain protein, putative
PF3D7_0626100	33.3343	44.3188	214.485	120.737	100.597	102.695	256.738	64.1099	114.591	131.79	141.807	17.6814	14.4969	11.7937	16.5236	15.1239	6.6597	0.488362	-3.22974	6.03667	TRUE	7.69839e-05	0.427723	oxidoreductase, short-chain dehydrogenase family, putative
PF3D7_1308100	18.0958	7.54363	13.9882	3.6587	1.41687	8.94062	17.5743	20.8149	40.9253	41.5714	30.2215	0	7.24843	3.36963	0.826181	2.86106	3.1112	1.80531	-3.40348	12.3543	TRUE	7.74589e-05	0.430284	CCAAT-binding transcription factor, putative
PF3D7_1014000	10.4765	20.2735	0	3.6587	1.41687	7.16511	66.4768	34.969	125.232	135.328	90.5014	8.37542	7.24843	6.73926	6.60945	7.24314	3.02251	3.47712	-3.64403	8.38379	TRUE	7.86083e-05	0.436591	GDP-fucose synthase, putative
PF3D7_0517800	5.71445	9.90101	4.66272	3.6587	1.41687	5.07075	60.364	22.4801	89.2172	74.2979	61.5898	12.0978	6.34237	8.42408	5.78327	8.16189	2.44365	3.5009	-2.91843	5.39531	TRUE	8.001e-05	0.444295	apicortin, putative
PF3D7_0425900	15.2385	14.1443	18.6509	23.1718	14.1687	17.0748	180.328	211.479	329.858	359.991	270.414	43.7383	37.1482	66.5502	48.7447	49.0454	4.07807	4.0008	-2.46231	2.01931	TRUE	8.00467e-05	0.444419	rifin (RIF)
PF3D7_0703200	97.1456	78.7366	125.893	42.6848	36.8385	76.2598	180.328	88.2552	253.737	239.699	190.505	35.3629	32.6179	26.9571	42.1352	34.2683	6.23267	1.34094	-2.47469	5.08018	TRUE	8.36375e-05	0.464272	conserved Plasmodium protein, unknown function
PF3D7_1407700	29.5247	79.2081	9.32544	46.3435	46.7565	42.2317	787.025	439.611	1393.92	1511.61	1033.04	127.493	122.317	80.8712	73.5301	101.053	5.4328	4.57986	-3.35394	4.86906	TRUE	8.41868e-05	0.467237	conserved Plasmodium protein, unknown function
PF3D7_1304600	7.61927	8.95806	41.9645	12.1957	5.66746	15.281	25.9795	15.8193	58.114	64.5684	41.1203	0.930603	4.53027	2.52722	4.13091	3.02975	3.78092	1.5802	-3.7574	6.68058	TRUE	9.32087e-05	0.517215	conserved Plasmodium protein, unknown function
PF3D7_1250100	30.4771	34.8893	4.66272	25.6109	32.5879	25.6456	32.8564	35.8016	75.3026	71.6444	53.9013	10.2366	4.53027	5.05445	10.7404	7.64043	4.74166	1.00996	-2.81771	5.40198	TRUE	9.65314e-05	0.535556	osmiophilic body protein (G377)
PF3D7_0517100	46.668	36.3037	130.556	131.713	73.677	83.7836	147.472	87.4226	202.171	199.897	159.241	33.5017	35.3361	26.1147	20.6545	28.9017	6.36543	0.949541	-2.46301	5.46917	TRUE	0.00010002	0.554809	conserved Plasmodium protein, unknown function
PF3D7_0101500	11.4289	24.5168	23.3136	112.2	128.935	60.0788	120.728	109.903	111.317	136.213	119.54	19.5427	18.1211	20.2178	25.6116	20.8733	5.92104	0.980249	-2.51691	11.4557	TRUE	0.000102506	0.568499	erythrocyte membrane protein 1 (PfEMP1), exon2, pseudogene (VAR)
PF3D7_1144800	17.1433	13.2014	32.639	30.4892	21.253	22.9452	82.523	45.7928	121.139	123.83	93.3211	13.959	16.309	12.6361	18.176	15.27	4.47249	2.07143	-2.61093	3.04859	TRUE	0.000110575	0.613141	conserved Plasmodium protein, unknown function
PF3D7_1312000	2.85722	4.24329	4.66272	2.43913	5.66746	3.97397	19.8666	16.6519	37.6513	45.9939	30.041	3.72241	1.81211	2.52722	3.30473	2.84162	1.95476	2.95307	-3.40132	2.13553	TRUE	0.00012089	0.670216	malonyl CoA-acyl carrier protein transacylase precursor (MCAT)
PF3D7_1105500	15.2385	15.5587	0	19.5131	19.8361	14.0293	159.697	72.4358	126.05	122.945	120.282	25.1263	21.7453	18.533	17.3498	20.6886	3.91153	2.99893	-2.54078	5.7146	TRUE	0.000122087	0.676731	centrin-4 (CEN4)
PF3D7_0106500	42.8584	28.2886	23.3136	19.5131	17.0024	26.1952	74.1179	28.3083	125.232	99.9484	81.9015	14.8896	10.8726	16.8482	10.7404	13.3377	4.72722	1.62847	-2.61836	4.47569	TRUE	0.000124235	0.688508	conserved Plasmodium protein, unknown function
PF3D7_0813200	142.861	112.211	284.426	292.696	228.115	212.062	681.579	760.993	1014.95	1034.86	873.096	230.789	187.553	158.373	135.494	178.052	7.72146	2.04851	-2.29402	3.08258	TRUE	0.000124558	0.690173	CS domain protein, putative
PF3D7_0926300	80.0023	57.5202	60.6154	36.587	22.6698	51.4789	110.031	83.2596	263.559	281.271	184.53	30.7099	29.8998	21.9026	18.176	25.1721	5.68369	1.84381	-2.8748	4.52199	TRUE	0.000128602	0.712458	protein kinase, putative
PF3D7_1026200	6.66686	4.24329	18.6509	2.43913	2.83373	6.96678	18.3384	8.32596	18.8257	16.8055	15.5739	1.86121	0	0	1.65236	0.878392	2.56104	1.40039	-4.15309	7.43341	TRUE	0.000129021	0.714645	conserved Plasmodium protein, unknown function
PF3D7_0618400	0.952408	1.41443	4.66272	1.21957	2.83373	2.21657	9.93332	6.66077	29.4662	27.4195	18.3699	0	0	1.68482	1.65236	0.834295	0.868347	3.32974	-4.42029	6.43841	TRUE	0.000136629	0.75665	conserved Plasmodium membrane protein, unknown function
PF3D7_0221900	8.57167	10.3725	4.66272	14.6348	15.5855	10.7654	77.1743	147.369	225.089	170.708	155.085	31.6405	31.7119	28.6419	20.6545	28.1622	3.48569	3.79101	-2.4618	3.14118	TRUE	0.000139175	0.770613	erythrocyte membrane protein 1 (PfEMP1), pseudogene
PF3D7_1217400	238.102	184.347	1356.85	1063.46	959.218	760.396	1896.5	1735.13	2395.77	2365.15	2098.14	463.44	499.236	405.198	395.741	440.904	9.56631	1.46858	-2.25061	9.66096	TRUE	0.00014286	0.790874	conserved Plasmodium protein, unknown function
PF3D7_1110000	14.2861	15.5587	23.3136	51.2218	46.7565	30.2274	71.0614	53.2861	108.043	120.292	88.1706	11.1672	14.4969	16.0058	18.176	14.9615	4.91724	1.54467	-2.55714	4.91627	TRUE	0.00014544	0.805013	conserved Plasmodium protein, unknown function
PF3D7_1338900	45.7156	41.9614	41.9645	25.6109	22.6698	35.5845	89.3999	72.4358	123.594	121.176	101.652	15.8202	19.0271	16.8482	19.8284	17.881	5.14879	1.51856	-2.5066	1.61071	TRUE	0.000150621	0.833538	serine/threonine protein kinase, putative
PF3D7_1335900	27.6198	29.703	27.9763	67.0762	55.2577	41.5266	32.8564	33.3038	76.1211	66.3374	52.1547	9.30603	11.7787	7.58167	4.13091	8.19933	5.38557	0.318581	-2.67299	4.35204	TRUE	0.000151141	0.836265	sporozoite surface protein 2 (TRAP)
PF3D7_0522900	66.6686	61.292	233.136	268.305	286.207	183.122	398.861	303.897	534.485	558.119	448.841	97.7133	104.196	99.4042	67.7469	92.2651	7.50831	1.3017	-2.28252	7.51598	TRUE	0.000157307	0.870221	zinc finger protein, putative
PF3D7_0405300	41.906	26.4027	135.219	70.7349	55.2577	65.904	534.871	380.496	450.997	490.012	464.094	119.117	96.0417	101.089	63.616	94.9659	5.99114	2.86715	-2.28929	5.13213	TRUE	0.000158625	0.877354	sequestrin (LISP2)
PF3D7_1234200	99.0505	92.8809	111.905	40.2457	38.2554	76.4676	94.7486	101.577	242.278	229.97	167.143	33.5017	32.6179	32.0115	30.5687	32.175	6.24486	1.1398	-2.37697	5.02825	TRUE	0.000160663	0.888464	conserved Plasmodium protein, unknown function, pseudogene
PF3D7_1462700	66.6686	95.2383	41.9645	23.1718	25.5036	50.5093	42.0256	29.9735	93.3098	118.523	70.9579	6.51422	7.24843	13.4785	13.2189	10.115	5.67574	0.472484	-2.80607	6.74472	TRUE	0.000161381	0.892275	cytochrome c1 precursor, putative
PF3D7_0906400	33.3343	30.1745	60.6154	67.0762	62.3421	50.7085	262.851	170.682	296.299	228.201	239.508	47.4607	53.4572	53.9141	35.5258	47.5895	5.64704	2.25694	-2.33168	2.36977	TRUE	0.000173938	0.96153	dynein light intermediate chain 2, cytosolic
PF3D7_0701000	14.2861	19.802	18.6509	73.174	70.8433	39.3513	128.369	69.9381	60.5695	66.3374	81.3035	10.2366	17.215	16.8482	12.3927	14.1731	5.31275	1.03304	-2.52018	7.52174	TRUE	0.000177655	0.981896	erythrocyte membrane protein 1 (PfEMP1), pseudogene
PF3D7_1340700	64.7638	53.7484	46.6272	24.3913	24.0867	42.7235	40.4974	29.1409	69.5731	94.6414	58.4632	13.959	9.96659	9.26649	5.78327	9.74385	5.41978	0.448871	-2.58786	4.87964	TRUE	0.000189672	1	Rab GTPase 11b (RAB11b)
PF3D7_1226200	18.0958	27.8171	88.5917	134.152	157.272	85.1858	385.871	444.606	602.421	507.702	485.15	121.909	110.539	97.7193	78.4872	102.164	6.40181	2.52045	-2.2478	10.0818	TRUE	0.000197939	1	conserved Plasmodium protein, unknown function
PF3D7_1450900	8.57167	10.3725	27.9763	14.6348	4.2506	13.1612	46.6102	31.6386	156.335	173.362	101.986	3.72241	4.53027	3.36963	2.47854	3.52521	3.65366	3.01837	-4.85639	3.27639	TRUE	0.000201687	1	acetyl-CoA acetyltransferase, putative
PF3D7_0830300	15.2385	13.6728	93.2544	91.4675	97.7637	62.2794	240.692	158.193	235.73	209.626	211.06	47.4607	51.6451	32.8539	38.0043	42.491	5.92714	1.79443	-2.31311	10.2576	TRUE	0.000204621	1	sporozoite invasion-associated protein 2 (SIAP-2)
PF3D7_1465800	37.1439	34.4178	27.9763	19.5131	17.0024	27.2107	86.3435	55.7839	118.683	103.486	91.0743	21.4039	15.4029	14.3209	14.0451	16.2932	4.77437	1.73454	-2.48411	2.21714	TRUE	0.000209475	1	dynein beta chain, putative
PF3D7_1314700	52.3825	33.4749	9.32544	18.2935	12.7518	25.2456	93.9845	77.4314	148.15	164.517	121.021	28.8487	23.5574	21.0602	17.3498	22.704	4.72147	2.19738	-2.4152	5.72013	TRUE	0.000215958	1	conserved Plasmodium protein, unknown function
PF3D7_1319900	24.7626	24.0453	9.32544	20.7326	21.253	20.0238	193.318	73.2684	121.139	83.1429	117.717	22.3345	26.2756	18.533	20.6545	21.9494	4.37601	2.50367	-2.4242	2.713	TRUE	0.000220274	1	conserved Plasmodium protein, unknown function
PF3D7_1032300	27.6198	21.2165	51.2899	23.1718	31.171	30.8938	39.7333	45.7928	120.32	108.793	78.66	15.8202	16.309	13.4785	9.91418	13.8805	4.89835	1.39865	-2.50371	3.97676	TRUE	0.000221435	1	conserved Plasmodium protein, unknown function
PF3D7_1328800	65.7162	97.5957	400.994	358.553	361.301	256.832	1627.54	1283.86	2086.37	2182.94	1795.18	413.188	419.503	390.035	358.563	395.322	7.99516	2.81474	-2.18305	8.34555	TRUE	0.000222809	1	transcriptional regulatory protein sir2a (SIR2A)
PF3D7_0831100	13.3337	14.6158	102.58	23.1718	24.0867	35.5576	216.241	79.9292	137.509	139.751	143.357	26.9875	20.8392	37.9084	25.6116	27.8367	5.0083	2.15543	-2.36421	9.80507	TRUE	0.000224431	1	surface-associated interspersed protein 8.1 (SURFIN 8.1) (SURF8.1)
PF3D7_0519300	42.8584	47.6192	37.3018	25.6109	17.0024	34.0785	50.4307	22.4801	57.2955	57.4924	46.9247	9.30603	8.15448	6.73926	5.78327	7.49576	5.0952	0.457012	-2.64904	3.02689	TRUE	0.000224464	1	cytochrome c oxidase assembly protein (heme A: farnesyltransferase), putative
PF3D7_0426000	75.2403	79.6796	200.497	336.6	273.455	193.094	52.723	107.405	63.025	76.0669	74.8049	6.51422	10.8726	9.26649	8.26181	8.72879	7.59093	-1.36607	-3.09871	3.95009	TRUE	0.000229119	1	erythrocyte membrane protein 1, PfEMP1 (VAR)
PF3D7_1219700	17.1433	15.0873	18.6509	8.53697	8.50119	13.5839	104.682	71.6032	83.4877	92.8724	88.1613	19.5427	13.5908	16.8482	12.3927	15.5936	3.73506	2.72711	-2.50023	1.58787	TRUE	0.000236415	1	raf kinase inhibitor (RKIP)
PF3D7_1039400	5.71445	8.48658	0	18.2935	22.6698	11.0329	67.2409	113.233	131.78	146.827	114.77	18.6121	23.5574	21.9026	21.4807	21.3882	3.54831	3.29395	-2.4233	7.36205	TRUE	0.000246179	1	erythrocyte membrane protein 1 (PfEMP1), pseudogene
PF3D7_1416300	11.4289	22.6309	37.3018	13.4152	15.5855	20.0725	132.19	81.5944	156.335	145.058	128.794	20.4733	36.2421	21.9026	20.6545	24.8181	4.24796	2.76095	-2.37621	3.30171	TRUE	0.000255795	1	conserved protein, unknown function
PF3D7_1028100	9.52408	7.54363	13.9882	7.3174	17.0024	11.0751	44.3179	21.6475	47.4734	34.4955	36.9836	2.79181	6.34237	4.21204	6.60945	4.98892	3.41944	1.7898	-2.88747	2.41157	TRUE	0.000256459	1	protoporphyrinogen oxidase
PF3D7_0913500	60.9541	59.4061	55.9526	142.689	199.778	103.756	291.123	159.026	276.655	206.088	233.223	50.2525	46.2087	52.2293	47.9185	49.1523	6.70392	1.16177	-2.24647	4.99457	TRUE	0.000263698	1	protease, putative
PF3D7_0729200	0.952408	5.18625	9.32544	2.43913	1.41687	3.86402	29.8	15.8193	63.025	35.38	36.0061	4.65301	6.34237	2.52722	1.65236	3.79374	1.73554	3.43462	-3.25516	5.76415	TRUE	0.000274838	1	1-cys peroxiredoxin (AOP)
PF3D7_0519100	40.0011	19.802	46.6272	51.2218	38.2554	39.1815	44.3179	14.9867	68.7546	52.1854	45.0612	10.2366	6.34237	5.89686	7.43563	7.47787	5.27528	0.218493	-2.59333	4.21117	TRUE	0.000280283	1	mitochondrial ribosomal protein L14 precursor, putative
PF3D7_1113900	20.0006	20.745	9.32544	9.75654	7.08433	13.3824	46.6102	35.8016	87.5802	85.7964	63.9471	10.2366	10.8726	14.3209	7.43563	10.7165	3.80248	2.1959	-2.57677	3.70964	TRUE	0.000280582	1	mitogen-activated protein kinase 2 (MAP2)
PF3D7_0104600	81.9071	81.094	41.9645	50.0022	32.5879	57.5112	13.7538	22.4801	6.54805	7.07599	12.4645	85.6154	59.7995	60.6534	63.616	67.4211	5.86322	-2.22194	2.43359	4.33282	TRUE	0.000282762	1	conserved Plasmodium protein, unknown function
PF3D7_0419700	66.6686	76.8507	60.6154	26.8305	15.5855	49.3101	75.6461	94.0833	185.801	126.483	120.503	26.0569	27.1816	16.0058	26.4378	23.9205	5.62382	1.28893	-2.33317	6.02236	TRUE	0.000290854	1	apical merozoite protein (Pf34)
PF3D7_0113100	10.4765	5.65772	13.9882	1.21957	0	6.26839	38.2051	8.32596	9.82208	11.4985	16.9629	0	0.906054	0	0.826181	0.433059	2.54036	1.54576	-5.28474	8.62113	TRUE	0.000296328	1	surface-associated interspersed protein 1.1 (SURFIN 1.1) (SURF1.1)
PF3D7_1120700	18.0958	24.5168	9.32544	10.9761	4.2506	13.4329	44.3179	24.1453	49.9289	40.6869	39.7698	11.1672	5.43632	3.36963	3.30473	5.81948	3.81244	1.50136	-2.78175	5.28254	TRUE	0.000302544	1	conserved Plasmodium protein, unknown function
PF3D7_1476600	54.2873	40.547	32.639	26.8305	21.253	35.1114	139.831	293.074	153.061	176.9	190.716	28.8487	37.1482	40.4356	52.0494	39.6205	5.14609	2.4291	-2.26617	2.96003	TRUE	0.000303659	1	Plasmodium exported protein, unknown function
PF3D7_0922000	6.66686	11.7869	13.9882	8.53697	11.3349	10.4628	43.5538	29.9735	94.9468	74.2979	60.693	10.2366	9.96659	8.42408	11.5665	10.0485	3.34638	2.57675	-2.59413	2.51625	TRUE	0.00030471	1	dynein intermediate chain 2, ciliary
PF3D7_0202400	48.5728	41.9614	974.509	58.5392	29.7542	230.667	2713.32	587.813	1466.76	1593.87	1590.44	112.603	132.284	137.313	144.582	131.695	7.83074	2.80448	-3.59412	14.7625	TRUE	0.00030978	1	conserved Plasmodium protein, unknown function
PF3D7_1476100	7.61927	10.844	60.6154	67.0762	53.8409	39.9991	191.025	82.427	126.869	137.982	134.576	24.1957	30.8058	32.8539	20.6545	27.1275	5.27426	1.79822	-2.3109	10.4234	TRUE	0.000310088	1	early transcribed membrane protein 14.2 (ETRAMP14.2)
PF3D7_0813800	20.0006	19.802	4.66272	10.9761	19.8361	15.0555	177.272	142.374	357.687	358.222	258.889	57.6974	55.2693	37.9084	38.0043	47.2198	3.98754	4.02852	-2.45536	3.88542	TRUE	0.000311284	1	GDP-mannose 4,6-dehydratase, putative
PF3D7_1255100	4.76204	4.71477	9.32544	15.8544	12.7518	9.48168	92.4563	64.9425	45.8364	54.8389	64.5185	12.0978	6.34237	14.3209	10.7404	10.8754	3.20693	2.80517	-2.56797	3.71247	TRUE	0.000311412	1	rifin (RIF)
PF3D7_1031900	3.80963	5.65772	9.32544	15.8544	19.8361	10.8967	35.9128	17.4845	22.9182	42.4559	29.6929	7.44482	3.62421	1.68482	2.47854	3.8081	3.42591	1.46588	-2.97427	5.64741	TRUE	0.000329836	1	conserved Plasmodium protein, unknown function
PF3D7_1328600	2.85722	3.30034	13.9882	10.9761	17.0024	9.62484	140.595	119.894	83.4877	87.5654	107.885	23.2651	28.0877	12.6361	19.0022	20.7478	3.13758	3.61602	-2.3802	6.14962	TRUE	0.000337167	1	conserved Plasmodium protein, unknown function
PF3D7_1366200	28.5722	17.4446	32.639	32.9283	28.3373	27.9843	111.559	82.427	112.135	111.447	104.392	14.8896	26.2756	16.8482	23.9593	20.4932	4.78661	1.91928	-2.34843	1.35682	TRUE	0.000351212	1	conserved Plasmodium protein, unknown function
PF3D7_0532200	19.0482	27.8171	153.87	142.689	151.605	99.0058	184.148	124.057	229.182	313.113	212.625	41.8771	50.739	53.0717	38.8305	46.1296	6.60619	1.12581	-2.2044	11.3833	TRUE	0.000352186	1	Plasmodium exported protein (PHISTc), unknown function
PF3D7_0833400	3.80963	4.71477	13.9882	13.4152	24.0867	12.0029	100.097	85.7574	91.6727	122.945	100.118	23.2651	10.8726	21.9026	20.6545	19.1737	3.51347	3.13197	-2.38392	5.81453	TRUE	0.000356212	1	rifin (RIF)
PF3D7_0323900	13.3337	15.5587	13.9882	24.3913	49.5903	23.3724	42.7897	59.9469	91.6727	96.4104	72.7049	11.1672	16.309	12.6361	13.2189	13.3328	4.55926	1.62419	-2.44655	4.32416	TRUE	0.000356307	1	erythrocyte membrane protein 1 (PfEMP1), exon2, pseudogene (VAR)
PF3D7_1115100	16.1909	23.5738	172.521	95.1262	113.349	84.1522	448.528	384.659	356.05	387.41	394.162	104.227	86.9811	90.9801	71.8778	88.5166	6.35057	2.2721	-2.15501	10.769	TRUE	0.000365664	1	conserved Plasmodium protein, unknown function
PF3D7_0601400	4.76204	7.54363	18.6509	29.2696	38.2554	19.6963	40.4974	71.6032	81.0322	88.4499	70.3957	13.959	17.215	10.9513	9.08799	12.8033	4.273	1.86389	-2.46061	7.50776	TRUE	0.000369075	1	erythrocyte membrane protein 1 (PfEMP1), pseudogene (VAR)
PF3D7_1328200	177.148	153.701	135.219	114.639	102.014	136.544	128.369	94.9159	83.4877	98.1794	101.238	25.1263	18.1211	16.0058	25.6116	21.2162	7.09482	-0.433035	-2.25486	1.30589	TRUE	0.000370029	1	conserved Plasmodium protein, unknown function
PF3D7_1322900	3.80963	3.77181	0	2.43913	4.2506	2.85424	21.3948	22.4801	38.4698	46.8784	32.3058	4.65301	5.43632	3.36963	2.47854	3.98438	1.69688	3.31593	-3.02392	2.73688	TRUE	0.000373916	1	conserved Plasmodium protein, unknown function
PF3D7_1143600	4.76204	7.07215	9.32544	7.3174	1.41687	5.97878	31.3282	14.9867	36.0143	38.0334	30.0907	5.58362	5.43632	0.842408	3.30473	3.79177	2.52048	2.39058	-2.99741	4.81816	TRUE	0.000401835	1	conserved Plasmodium protein, unknown function
PF3D7_0604900	13.3337	6.1292	0	9.75654	0	5.84389	27.5077	24.9779	34.3773	45.9939	33.2142	4.65301	5.43632	3.36963	4.13091	4.39747	2.70946	2.34361	-2.91891	8.91286	TRUE	0.000402968	1	conserved Plasmodium protein, unknown function
PF3D7_0632700	30.4771	66.4782	37.3018	52.4414	62.3421	49.8081	484.44	397.981	655.624	697.87	558.979	111.672	137.72	149.949	114.839	128.545	5.65255	3.47406	-2.12043	2.07225	TRUE	0.000406373	1	rifin (RIF)
PF3D7_1461800	259.055	225.366	125.893	171.959	126.101	181.675	715.963	585.315	739.93	731.481	693.172	196.357	181.211	155.845	114.013	161.857	7.51198	1.92509	-2.09872	1.96879	TRUE	0.00042308	1	conserved Plasmodium protein, unknown function
PF3D7_1364100	286.675	282.886	55.9526	39.0261	25.5036	138.009	161.99	129.885	450.179	283.04	256.273	26.0569	29.8998	15.1633	35.5258	26.6614	7.1183	0.883198	-3.26482	8.77288	TRUE	0.000429568	1	cysteine-rich surface protein (Pf92)
PF3D7_1240200	55.2397	66.4782	69.9408	80.4914	70.8433	68.5987	11.4615	4.99558	7.36656	19.459	10.8207	0	3.62421	1.68482	0	1.32726	6.09861	-2.66585	-3.03492	8.78594	TRUE	0.000432044	1	erythrocyte membrane protein 1 (PfEMP1), pseudogene
PF3D7_1408300	0.952408	0	0	0	5.66746	1.32397	41.2615	20.8149	27.8292	15.921	26.4566	2.79181	2.71816	1.68482	4.13091	2.83142	0.30478	4.42211	-3.22372	9.72648	TRUE	0.000432619	1	conserved Plasmodium protein, unknown function
PF3D7_1003700	60.0017	75.4363	195.834	106.102	143.103	116.096	250.625	158.193	268.47	245.006	230.574	51.1831	49.8329	53.0717	52.8756	51.7409	6.83909	1.01002	-2.1558	3.12829	TRUE	0.000435281	1	conserved Plasmodium protein, unknown function
PF3D7_1446400	14.2861	25.4598	46.6272	24.3913	34.0048	28.9538	210.128	122.392	211.993	213.164	189.419	46.5301	48.9269	42.1204	27.264	41.2104	4.80243	2.76302	-2.20123	2.94325	TRUE	0.000443316	1	pyruvate dehydrogenase E1 beta subunit (pdhB)
PF3D7_1304700	1.90482	5.18625	4.66272	2.43913	1.41687	3.12196	82.523	85.7574	135.054	156.556	114.973	25.1263	24.4634	23.5874	19.0022	23.0448	1.64447	5.20037	-2.31905	2.5528	TRUE	0.000447319	1	cyclin (CYC4)
PF3D7_0731800	1260.99	1212.17	116.568	273.183	243.701	621.321	106.21	233.127	71.2101	73.4134	120.99	761.233	749.306	760.695	811.31	770.636	9.28285	-2.36406	2.67113	10.3028	TRUE	0.000454782	1	alpha/beta hydrolase, putative (GEXP08)
PF3D7_0114000	20.0006	26.8742	37.3018	51.2218	45.3397	36.1476	864.199	636.103	717.012	865.924	770.81	206.594	211.11	164.27	143.756	181.432	5.16474	4.4255	-2.08711	2.18167	TRUE	0.000456594	1	RESA-like protein with DnaJ domain, putative (GEXP06)
PF3D7_0517400	530.491	392.269	629.467	675.64	620.587	569.691	1120.17	880.054	1399.65	1464.73	1216.15	311.752	310.776	256.092	282.554	290.294	9.15301	1.09508	-2.06677	1.16918	TRUE	0.000457508	1	FACT complex subunit SPT16, putative (FACT-L)
PF3D7_0813700	69.5258	74.9648	228.473	56.1001	35.4216	92.8971	124.549	99.0789	355.232	331.687	227.637	34.4323	38.0542	21.9026	23.1331	29.3806	6.5116	1.31887	-2.95442	5.95703	TRUE	0.000489674	1	ABC transporter, putative
PF3D7_1328700	10.4765	38.1896	4.66272	74.3936	14.1687	28.3782	62.6563	47.458	119.502	126.483	89.0249	12.0978	16.309	20.2178	16.5236	16.2871	4.88178	1.59399	-2.44901	10.2375	TRUE	0.000490318	1	Plasmodium RNA of unkown function RUF1
PF3D7_0532900	36.1915	41.49	74.6035	114.639	79.3444	69.2537	828.286	1099.86	1506.05	1631.9	1266.52	277.32	268.192	354.654	316.427	304.148	6.10465	4.20198	-2.05793	3.82113	TRUE	0.00049462	1	rifin (RIF)
PF3D7_1102500	1213.37	955.212	354.367	608.564	600.751	746.452	4378.3	14642	7992.72	8231.15	8811.05	1310.29	1407.1	1760.63	1517.7	1498.93	9.54575	3.55935	-2.55537	3.51679	TRUE	0.000497812	1	Plasmodium exported protein (PHISTb), unknown function (GEXP02)
PF3D7_1134300	173.338	165.017	83.929	78.0523	52.424	110.552	130.661	145.704	420.712	369.721	266.7	44.6689	67.954	41.278	52.0494	51.4876	6.79756	1.26135	-2.3729	5.56543	TRUE	0.000505775	1	conserved Plasmodium protein, unknown function
PF3D7_0425700	0.952408	1.88591	13.9882	1.21957	7.08433	5.02607	2.2923	1.66519	5.72955	9.72949	4.85413	0	0	0	0	0	2.0581	0.215972	-31.7568	5.01523	TRUE	0.0005069	1	rifin (RIF)
PF3D7_0419400	237.15	192.834	23.3136	25.6109	31.171	102.016	123.02	139.876	248.008	267.119	194.506	30.7099	38.9603	21.9026	28.0902	29.9157	6.69265	0.910871	-2.7012	10.8499	TRUE	0.000512909	1	conserved Plasmodium protein, unknown function
PF3D7_1111600	10.4765	16.9732	18.6509	19.5131	17.0024	16.5232	32.0923	12.4889	32.7403	29.1885	26.6275	3.72241	5.43632	2.52722	3.30473	3.74767	4.0328	0.702375	-2.83331	1.91661	TRUE	0.00051704	1	endonuclease/exonuclease/phosphatase family protein, putative
PF3D7_0815900	25.715	26.4027	9.32544	8.53697	7.08433	15.4129	65.7127	47.458	162.883	126.483	100.634	18.6121	15.4029	16.0058	12.3927	15.6034	4.00599	2.64678	-2.68982	4.7961	TRUE	0.000532585	1	lipoamide dehydrogenase (aLipDH)
PF3D7_1001100.1	1605.76	1418.2	149.207	467.094	354.216	798.896	253.682	419.628	377.332	363.529	353.543	1299.12	1447.87	1465.79	1585.44	1449.56	9.64622	-1.18054	2.03573	11.7143	TRUE	0.000536806	1	acyl-CoA binding protein, isoform 1, ACBP1 (ACBP1)
PF3D7_1139500.1	1.90482	2.82886	0	2.43913	0	1.43456	5.34871	3.33038	13.0961	15.921	9.42404	0	0	0	0.826181	0.206545	0.778669	2.45566	-5.44489	5.93184	TRUE	0.000538371	1	AAA family ATPase, putative
PF3D7_1117500	63.8114	42.4329	79.2662	12.1957	21.253	43.7918	38.2051	27.4757	77.7581	48.6474	48.0216	12.0978	10.8726	4.21204	9.08799	9.06763	5.41606	0.169437	-2.40829	7.58373	TRUE	0.000557172	1	tyrosine--tRNA ligase
PF3D7_1418100	12.3813	10.3725	4.66272	10.9761	11.3349	9.94551	22.923	29.1409	49.9289	42.4559	36.1122	10.2366	1.81211	5.89686	4.13091	5.51912	3.37496	1.79885	-2.71322	3.47336	TRUE	0.000562369	1	liver specific protein 1, putative (LISP1)
PF3D7_0511900	17.1433	30.1745	88.5917	65.8566	77.9276	55.9387	139.066	102.409	160.427	115.869	129.443	21.4039	33.524	38.7508	19.8284	28.3767	5.77066	1.24563	-2.18947	5.76536	TRUE	0.000567581	1	conserved Plasmodium protein, unknown function
PF3D7_1015800	75.2403	90.5236	65.2781	6.09783	14.1687	50.2617	64.1845	60.7795	103.132	99.0639	81.7899	21.4039	19.0271	9.26649	18.176	16.9684	5.6518	0.701788	-2.27035	12.015	TRUE	0.00056773	1	ribonucleotide reductase small subunit, putative
PF3D7_0409000	24.7626	24.9883	0	6.09783	11.3349	13.4367	28.2718	20.8149	69.5731	53.0699	42.9324	9.30603	2.71816	8.42408	8.26181	7.17752	3.87528	1.54821	-2.57855	9.93133	TRUE	0.000581508	1	conserved Plasmodium protein, unknown function
PF3D7_0631200	9.52408	10.3725	0	30.4892	29.7542	16.028	29.8	56.6165	82.6692	83.1429	63.0571	10.2366	9.96659	16.8482	10.7404	11.9479	4.07071	1.9072	-2.39783	9.30787	TRUE	0.000613584	1	erythrocyte membrane protein 1 (PfEMP1), pseudogene (VAR)
PF3D7_1204200	10.4765	19.802	23.3136	23.1718	32.5879	21.8704	212.42	188.167	356.869	336.994	273.612	70.7258	62.5177	59.811	61.9636	63.7545	4.43357	3.66233	-2.10159	2.61471	TRUE	0.000614289	1	conserved Plasmodium protein, unknown function
PF3D7_0409900	19.0482	22.6309	4.66272	24.3913	26.9204	19.5307	127.605	122.392	206.264	160.979	154.31	34.4323	36.2421	37.9084	28.0902	34.1682	4.35507	2.91456	-2.17525	2.89821	TRUE	0.00061558	1	actin-like protein, putative (ALP5b)
PF3D7_0526600	251.436	273.457	568.852	185.374	185.609	292.946	72.5897	49.9558	82.6692	125.599	82.7034	12.0978	13.5908	8.42408	15.6974	12.4525	8.18832	-1.81874	-2.73116	2.99816	TRUE	0.000615584	1	conserved Plasmodium protein, unknown function
PF3D7_0820800	40.0011	29.2316	18.6509	24.3913	24.0867	27.2723	38.9692	24.1453	63.025	58.3769	46.1291	4.65301	9.06054	7.58167	12.3927	8.42199	4.79469	0.732555	-2.4495	2.87506	TRUE	0.000629376	1	conserved Plasmodium protein, unknown function
PF3D7_0102800	22.8578	8.95806	9.32544	13.4152	11.3349	13.1783	18.3384	9.15855	22.9182	18.5745	17.2474	0.930603	1.81211	3.36963	1.65236	1.94118	3.744	0.36449	-3.14279	2.49689	TRUE	0.000631184	1	conserved Plasmodium protein, unknown function
PF3D7_1027900	24.7626	23.1024	149.207	151.226	148.771	99.4138	324.743	197.325	251.282	245.891	254.81	65.1422	57.0814	69.0775	49.5709	60.218	6.6134	1.37996	-2.08137	10.1886	TRUE	0.000642871	1	DHHC-type zinc finger protein, putative
PF3D7_1355100	315.247	319.19	195.834	56.1001	43.9228	186.059	161.99	162.356	501.745	437.827	315.979	63.281	48.9269	39.5932	57.8327	52.4084	7.54183	0.761752	-2.59202	8.60986	TRUE	0.000650142	1	DNA replication licensing factor MCM6 (MCM6)
PF3D7_0622300	23.8102	24.5168	107.243	108.541	120.434	76.9089	246.041	114.066	220.178	211.395	197.92	46.5301	46.2087	54.7565	37.1782	46.1684	6.24217	1.38669	-2.10011	8.06983	TRUE	0.000669465	1	vacuolar transporter chaperone, putative
PF3D7_1302900	17.1433	24.5168	191.172	162.202	158.689	110.745	178.036	101.577	128.506	136.213	136.083	35.3629	26.2756	26.9571	36.352	31.2369	6.76603	0.322465	-2.12328	12.6301	TRUE	0.000704289	1	conserved Plasmodium protein, unknown function
PF3D7_1336200	59.0493	44.7903	37.3018	10.9761	17.0024	33.824	18.3384	12.4889	40.1068	17.69	22.156	1.86121	4.53027	5.05445	2.47854	3.48112	5.08491	-0.614934	-2.6679	6.3137	TRUE	0.000705447	1	conserved Plasmodium protein, unknown function
PF3D7_0937700	11.4289	9.42954	0	15.8544	21.253	11.5932	184.913	139.876	280.748	260.043	216.395	42.8077	61.6116	58.1262	38.8305	50.344	3.63152	4.12592	-2.10379	6.29004	TRUE	0.000712118	1	rifin (RIF)
PF3D7_0719500	91.4312	72.136	46.6272	18.2935	18.4192	49.3814	60.364	39.132	119.502	107.024	81.5056	18.6121	17.215	12.6361	21.4807	17.486	5.63941	0.709084	-2.22042	7.78462	TRUE	0.000730666	1	conserved membrane protein, unknown function
PF3D7_1451000	78.0975	57.9917	736.71	1070.78	1062.65	601.245	932.968	601.967	836.514	796.049	791.874	142.382	199.332	181.96	139.625	165.825	9.22956	0.399587	-2.25564	15.9769	TRUE	0.000732369	1	conserved Plasmodium protein, unknown function
PF3D7_1362000	45.7156	57.0487	23.3136	3.6587	2.83373	26.5141	76.4102	54.1187	83.4877	87.5654	75.3955	18.6121	16.309	10.1089	17.3498	15.5949	4.77028	1.46605	-2.2743	13.7217	TRUE	0.000741267	1	conserved Plasmodium protein, unknown function
PF3D7_0307300	13.3337	12.7299	9.32544	13.4152	15.5855	12.878	32.0923	9.15855	31.1033	38.9179	27.818	4.65301	3.62421	4.21204	4.13091	4.15504	3.71104	1.0867	-2.74318	2.20784	TRUE	0.000771997	1	EB1 homolog, putative
PF3D7_1363900	156.195	211.693	55.9526	154.885	138.853	143.516	42.7897	23.3127	22.0997	19.459	26.9153	98.6439	112.351	131.416	118.97	115.345	7.17898	-2.42668	2.09766	3.57273	TRUE	0.000772286	1	unspecified product
PF3D7_0631100	18.0958	6.60068	0	9.75654	5.66746	8.02409	93.2204	167.352	124.413	104.371	122.339	26.0569	19.9332	32.8539	28.9163	26.9401	3.14699	3.78768	-2.18228	5.79374	TRUE	0.000785737	1	Plasmodium exported protein (PHISTb), unknown function
PF3D7_1244500	49.5252	46.2047	93.2544	187.813	109.099	97.1793	39.7333	44.1276	109.68	87.5654	70.2765	12.0978	15.4029	9.26649	18.176	13.7358	6.59945	-0.464914	-2.35421	5.67545	TRUE	0.000792665	1	conserved Plasmodium protein, unknown function
PF3D7_1109100	31.4295	24.5168	88.5917	51.2218	56.6746	50.4869	45.8461	25.8105	104.769	81.3739	64.4498	13.0284	16.309	16.0058	9.08799	13.6078	5.61499	0.394747	-2.24427	5.81164	TRUE	0.000804944	1	conserved Plasmodium protein, unknown function
PF3D7_1459500	0.952408	5.18625	4.66272	4.87827	7.08433	4.55279	36.6769	12.4889	44.1994	36.2645	32.4074	3.72241	4.53027	5.89686	4.95709	4.77666	2.1657	2.85272	-2.75986	3.76357	TRUE	0.00080783	1	conserved Plasmodium protein, unknown function
PF3D7_0500800	426.679	338.52	1235.62	91.4675	85.0119	435.46	2976.18	1298.02	2053.63	2193.56	2130.35	547.194	582.592	452.373	606.417	547.144	8.75291	2.30398	-1.96111	16.7449	TRUE	0.000815531	1	mature parasite-infected erythrocyte surface antigen,erythrocyte membrane protein 2 (MESA)
PF3D7_1450800	6.66686	8.95806	0	6.09783	9.91806	6.32816	61.1281	34.969	184.982	189.283	117.591	5.58362	8.15448	4.21204	5.78327	5.93335	2.74888	4.12861	-4.30951	3.63714	TRUE	0.000826111	1	conserved Plasmodium protein, unknown function
PF3D7_0304600	12.3813	11.3154	60.6154	25.6109	18.4192	25.6685	85.5794	213.977	128.506	164.517	148.145	52.1137	31.7119	15.1633	38.0043	34.2483	4.54794	2.66266	-2.11377	7.9329	TRUE	0.000852855	1	circumsporozoite (CS) protein (CSP)
PF3D7_0900200	58.0969	61.7635	51.2899	107.322	124.684	80.6313	930.676	728.521	1035.41	1060.51	938.781	231.72	284.501	235.032	207.372	239.656	6.34154	3.5331	-1.96987	2.36762	TRUE	0.000855592	1	rifin (RIF)
PF3D7_0321700	150.481	119.755	27.9763	52.4414	39.6722	78.0651	190.261	191.497	291.388	265.35	234.624	70.7258	65.2359	51.3869	41.3091	57.1644	6.31568	1.55846	-2.03772	6.52921	TRUE	0.000864971	1	microtubule and actin binding protein, putative
PF3D7_0626900	9.52408	14.1443	0	18.2935	15.5855	11.5095	67.2409	46.6254	87.5802	97.2949	74.6853	14.8896	18.1211	16.8482	11.5665	15.3564	3.63423	2.58828	-2.28243	5.34206	TRUE	0.000868816	1	mitochondrial ribosomal protein L46 precursor, putative
PF3D7_0502500	13.3337	14.1443	18.6509	52.4414	55.2577	30.7656	103.918	93.2507	121.957	112.331	107.864	27.9181	27.1816	20.2178	21.4807	24.1995	4.95097	1.80208	-2.15703	5.29665	TRUE	0.000872771	1	conserved Plasmodium protein, unknown function
PF3D7_0406200	1480.99	1437.06	2336.02	907.358	784.943	1389.28	3485.07	5346.1	4509.97	4664.85	4501.5	1130.68	1128.94	1170.1	1256.62	1171.59	10.4386	1.69756	-1.94193	2.8039	TRUE	0.000877037	1	sexual stage-specific protein precursor (Pfs16)
PF3D7_1033000	115.241	122.584	69.9408	53.6609	59.5083	84.1871	65.7127	69.1055	68.7546	58.3769	65.4874	268.014	243.728	288.104	264.378	266.056	6.40601	-0.372755	2.02235	1.82975	TRUE	0.000881691	1	conserved Plasmodium protein, unknown function
PF3D7_0815300	20.953	15.5587	32.639	23.1718	17.0024	21.865	19.8666	12.4889	53.2029	33.611	29.7924	4.65301	4.53027	5.89686	4.95709	5.00931	4.40818	0.488209	-2.57036	3.13503	TRUE	0.000885455	1	FAD-dependent monooxygenase, putative
PF3D7_0217000	11.4289	4.71477	0	3.6587	2.83373	4.52722	16.0461	15.8193	22.0997	32.7265	21.6729	0.930603	0.906054	3.36963	4.95709	2.54084	2.34337	2.09329	-3.07447	6.01541	TRUE	0.000897935	1	conserved Plasmodium membrane protein, unknown function
PF3D7_1244400	164.767	182.462	354.367	648.81	372.635	344.608	178.8	233.127	625.339	616.496	413.44	87.4766	79.7327	91.8225	93.3585	88.0976	8.42753	0.263884	-2.2303	6.28774	TRUE	0.000902126	1	conserved Plasmodium protein, unknown function
PF3D7_0300200	16.1909	25.9312	9.32544	19.5131	19.8361	18.1594	250.625	227.299	420.712	402.447	325.271	68.8646	96.0417	78.344	79.3134	80.6409	4.24074	4.10468	-2.01197	2.09937	TRUE	0.000923353	1	rifin (RIF)
PF3D7_1330700	7.61927	27.8171	13.9882	8.53697	1.41687	11.8757	56.5435	37.4668	32.7403	24.766	37.8791	9.30603	3.62421	6.73926	6.60945	6.56974	3.60544	1.6389	-2.52925	7.4972	TRUE	0.000944562	1	GPI transamidase subunit PIG-U, putative
PF3D7_0909600	49.5252	64.5923	13.9882	40.2457	42.506	42.1715	106.974	105.74	189.075	162.748	141.134	39.0853	31.7119	33.6963	28.9163	33.3525	5.44103	1.69975	-2.08147	3.27007	TRUE	0.000979442	1	conserved Plasmodium protein, unknown function
PF3D7_1001100.2	1264.8	1082.51	195.834	392.701	337.214	654.612	206.307	290.576	329.04	266.234	273.039	964.104	1099.04	1030.27	1085.6	1044.75	9.35905	-1.26614	1.93604	8.18252	TRUE	0.000980304	1	acyl-CoA binding protein, isoform 1, ACBP1 (ACBP1)
PF3D7_0805000	13.3337	16.0302	0	15.8544	9.91806	11.0273	19.8666	15.8193	63.025	63.6839	40.5987	4.65301	3.62421	7.58167	4.95709	5.204	3.56251	1.78005	-2.96046	6.22374	TRUE	0.000987226	1	alpha/beta hydrolase, putative
PF3D7_0830200	3359.14	3889.68	1795.15	469.533	687.18	2040.14	126.841	71.6032	252.1	183.976	158.63	11.1672	8.15448	2.52722	4.13091	6.49496	10.9946	-3.6851	-4.61336	3.67458	TRUE	0.00099543	1	unspecified product
PF3D7_1466500	2.85722	0.471477	0	7.3174	7.08433	3.54609	8.40512	2.49779	31.1033	28.304	17.5775	1.86121	0	0	0.826181	0.671847	1.88621	2.2485	-4.72741	8.98061	TRUE	0.00101972	1	conserved Plasmodium protein, unknown function
PF3D7_1400200	9.52408	5.65772	4.66272	12.1957	11.3349	8.67502	58.0717	101.577	74.4841	61.9149	74.0119	14.8896	13.5908	19.3754	14.0451	15.4752	3.15359	3.05601	-2.25722	1.73912	TRUE	0.0010253	1	rifin (RIF)
PF3D7_1459700	11.4289	16.9732	18.6509	1.21957	4.2506	10.5046	14.5179	6.66077	18.0071	31.842	17.757	1.86121	2.71816	0	4.13091	2.17757	3.3431	0.805424	-3.02375	10.4944	TRUE	0.00103276	1	pyridoxal 5'-phosphate synthase, putative
PF3D7_1245700	12.3813	23.1024	37.3018	18.2935	21.253	22.4664	0	0.832596	0	0	0.208149	4.65301	5.43632	5.05445	2.47854	4.40558	4.44734	-6.72637	4.41545	3.84168	TRUE	0.00104717	1	unspecified product
PF3D7_0922900	15.2385	19.802	0	7.3174	9.91806	10.4552	42.0256	18.3171	70.3916	65.4529	49.0468	13.959	10.8726	7.58167	4.95709	9.34261	3.53143	2.08431	-2.39653	7.99926	TRUE	0.00105114	1	beta-ketoacyl-acyl carrier protein reductase (FabG)
PF3D7_1006000	12.3813	13.2014	18.6509	14.6348	17.0024	15.1741	35.1487	25.8105	75.3026	88.4499	56.1779	6.51422	14.4969	12.6361	11.5665	11.3034	3.89333	1.91782	-2.31116	3.27937	TRUE	0.00108303	1	conserved Plasmodium protein, unknown function
PF3D7_1314600	41.906	35.8322	177.183	32.9283	49.5903	67.488	50.4307	65.7751	13.0961	9.72949	34.7578	161.925	119.599	152.476	138.798	143.2	6.00696	-0.885984	2.0409	13.1071	TRUE	0.00109631	1	lipoate protein ligase a type 1 (LplA1)
PF3D7_0913400	10.4765	16.0302	32.639	31.7087	14.1687	21.0046	78.7025	57.4491	117.865	70.7599	81.1941	14.8896	18.1211	28.6419	9.91418	17.8917	4.33535	2.00808	-2.18189	4.34826	TRUE	0.00110758	1	conserved Plasmodium protein, unknown function
PF3D7_1222400	123.813	109.854	139.882	46.3435	41.0891	92.1963	132.954	89.9204	77.7581	76.9514	94.3959	18.6121	24.4634	17.6906	28.9163	22.4206	6.51518	0.0458589	-2.07369	4.39051	TRUE	0.00111111	1	transcription factor with AP2 domain(s) (ApiAP2)
PF3D7_1252200	71.4306	72.136	55.9526	31.7087	21.253	50.4962	130.661	67.4403	215.267	214.933	157.076	44.6689	36.2421	32.0115	40.4829	38.3514	5.66208	1.63306	-2.0342	5.36814	TRUE	0.00113534	1	chitinase (CHT1)
PF3D7_1416200	311.438	273.928	46.6272	70.7349	73.677	155.281	139.831	198.99	333.132	368.836	260.197	76.3094	70.6722	42.1204	35.5258	56.1569	7.29336	0.72993	-2.21274	9.44267	TRUE	0.00115817	1	metacaspase-like protein (MCA3)
PF3D7_0422000	45.7156	35.8322	60.6154	35.3674	36.8385	42.8738	227.702	165.687	161.246	146.827	175.365	40.0159	50.739	34.5387	47.9185	43.303	5.39775	2.05664	-2.01805	1.15441	TRUE	0.00117732	1	steroid dehydrogenase, putative
PF3D7_0515200	2.85722	3.30034	0	3.6587	0	1.96325	10.6974	9.15855	15.5516	10.614	11.5054	0.930603	1.81211	0	0	0.685677	1.19904	2.32533	-4.10691	6.60469	TRUE	0.00119686	1	conserved Plasmodium protein, unknown function
PF3D7_0931300	15.2385	17.4446	125.893	17.0739	15.5855	38.2472	150.528	99.9115	107.224	94.6414	113.076	24.1957	28.9937	21.9026	32.2211	26.8283	5.09676	1.72467	-2.0755	11.3189	TRUE	0.0012027	1	asparagine-rich antigen, putative
PF3D7_1372600	5.71445	13.2014	27.9763	1.21957	4.2506	10.4725	6.87691	14.9867	10.6406	25.6505	14.5387	1.86121	2.71816	0.842408	0	1.35544	3.23502	0.624192	-3.44328	9.12506	TRUE	0.00121039	1	rifin (RIF)
PF3D7_0425600	2.85722	1.88591	0	0	1.41687	1.232	0.764102	4.99558	12.2776	16.8055	8.71069	0	0	0.842408	0	0.210602	0.532557	2.58684	-5.32513	7.33541	TRUE	0.00121668	1	rifin, pseudogene
PF3D7_1139000	28.5722	28.7601	326.39	186.594	228.115	159.686	226.938	193.995	273.381	252.967	236.82	56.7668	63.4237	66.5502	57.0065	60.9368	7.29463	0.592994	-1.95834	13.5502	TRUE	0.00121714	1	unspecified product
PF3D7_1346000	17.1433	12.7299	23.3136	63.4175	56.6746	34.6558	201.723	109.07	233.274	237.046	195.278	50.2525	48.9269	53.0717	42.9614	48.8031	5.1179	2.49146	-2.00055	6.59299	TRUE	0.00123464	1	dynactin subunit 2, putative
PF3D7_0800400	16.1909	16.5017	23.3136	26.8305	24.0867	21.3847	403.446	338.034	425.623	465.246	408.087	99.5745	116.881	116.252	93.3585	106.517	4.39968	4.27304	-1.93781	0.852759	TRUE	0.00125946	1	rifin (RIF)
PF3D7_1358000	97.1456	104.668	69.9408	42.6848	49.5903	72.8059	56.5435	37.4668	166.975	104.371	91.3391	17.6814	30.8058	21.9026	17.3498	21.9349	6.19272	0.320196	-2.05828	5.84385	TRUE	0.0013137	1	patatin-like phospholipase, putative
PF3D7_0925600	11.4289	13.6728	13.9882	8.53697	12.7518	12.0757	16.0461	27.4757	27.8292	40.6869	28.0095	7.44482	5.43632	2.52722	3.30473	4.67827	3.58194	1.22457	-2.58831	2.08826	TRUE	0.00137131	1	zinc binding protein (Yippee), putative
PF3D7_1213400	4.76204	12.7299	4.66272	3.6587	9.91806	7.14628	27.5077	11.6563	22.0997	15.0365	19.075	4.65301	2.71816	1.68482	0.826181	2.47054	2.90303	1.3519	-2.96504	3.74291	TRUE	0.00137459	1	conserved Plasmodium protein, unknown function
PF3D7_0608600	9.52408	8.95806	27.9763	58.5392	53.8409	31.7677	88.6358	40.7972	54.8399	36.2645	55.1343	11.1672	10.8726	14.3209	11.5665	11.9818	4.97673	0.809126	-2.20233	8.32945	TRUE	0.00137643	1	conserved Plasmodium protein, unknown function
PF3D7_1006300	5.71445	3.30034	0	7.3174	0	3.26644	3.05641	3.33038	17.1886	12.383	8.9896	0	0.906054	0	0.826181	0.433059	1.85585	1.31037	-4.36438	8.72638	TRUE	0.00139704	1	conserved Plasmodium protein, unknown function
PF3D7_0621400	79.0499	83.4514	139.882	141.47	153.021	119.375	434.01	416.298	624.521	619.149	523.494	115.395	184.835	122.149	140.451	140.707	6.89238	2.13961	-1.89547	2.08152	TRUE	0.00142355	1	Pf77 protein (ALV7)
PF3D7_1144200	15.2385	33.0034	93.2544	53.6609	70.8433	53.2001	120.728	46.6254	151.424	121.176	109.988	33.5017	20.8392	25.2722	28.0902	26.9258	5.69017	1.0911	-2.03058	6.83079	TRUE	0.00143597	1	conserved Plasmodium protein, unknown function
PF3D7_1360500	39.0487	32.0604	23.3136	15.8544	17.0024	25.4559	76.4102	29.9735	87.5802	87.5654	70.3823	19.5427	19.0271	12.6361	12.3927	15.8997	4.6873	1.4498	-2.14809	3.58912	TRUE	0.00144937	1	guanylyl cyclase beta (GCbeta)
PF3D7_0601500	19.0482	5.18625	4.66272	6.09783	5.66746	8.13249	92.4563	139.044	142.42	130.906	126.206	26.0569	29.8998	32.0115	33.8734	30.4604	3.08777	3.89173	-2.05015	3.61399	TRUE	0.00145047	1	Plasmodium exported protein (PHISTb), unknown function
PF3D7_1338400	21.9054	21.2165	13.9882	2.43913	5.66746	13.0433	12.9897	9.15855	39.2883	24.766	21.5506	3.72241	3.62421	2.52722	3.30473	3.29464	3.72905	0.699896	-2.71132	6.75435	TRUE	0.00145301	1	conserved Plasmodium protein, unknown function
PF3D7_1108200	77.1451	61.292	41.9645	47.5631	85.0119	62.5953	27.5077	39.132	14.7331	15.921	24.3234	99.5745	97.8538	125.519	74.3563	99.3258	5.98023	-1.37512	2.02896	3.02183	TRUE	0.00147672	1	D-tyrosyl-tRNA(Tyr) deacylase (DTD)
PF3D7_1222000	36.1915	41.49	65.2781	59.7588	39.6722	48.4781	323.979	268.096	523.026	482.052	399.288	130.284	132.284	89.2953	74.3563	106.555	5.57875	3.06248	-1.90619	2.43861	TRUE	0.0014789	1	conserved protein, unknown function
PF3D7_0209000	42.8584	45.7333	135.219	60.9783	46.7565	66.3091	41.2615	26.6431	60.5695	40.6869	42.2902	9.30603	10.8726	9.26649	8.26181	9.42674	6.01017	-0.607772	-2.16652	3.52743	TRUE	0.00148902	1	6-cysteine protein (P230)
PF3D7_0506900	354.296	416.786	144.544	82.9305	76.5107	215.013	233.051	202.321	451.816	435.173	330.59	70.7258	99.6659	71.6047	93.3585	83.8387	7.75631	0.612487	-1.97921	8.70906	TRUE	0.00151364	1	rhomboid protease ROM4 (ROM4)
PF3D7_0623700	77.1451	78.7366	172.521	87.8088	69.4264	97.1275	57.3076	71.6032	144.057	103.486	94.1136	22.3345	27.1816	20.2178	23.9593	23.4233	6.57931	-0.0232505	-2.00643	3.18499	TRUE	0.00153438	1	ATP dependent DEAD-box helicase, putative
PF3D7_1328000	101.908	83.9229	23.3136	30.4892	29.7542	53.8775	80.2307	62.4447	59.751	60.1459	65.6431	14.8896	19.9332	13.4785	13.2189	15.3801	5.78523	0.251613	-2.09488	4.97049	TRUE	0.00154978	1	conserved Plasmodium protein, unknown function
PF3D7_0311700	12.3813	9.90101	0	1.21957	0	4.70038	15.282	5.82817	13.9146	15.0365	12.5153	0.930603	1.81211	0.842408	0.826181	1.10282	2.43177	1.21409	-3.51143	9.14122	TRUE	0.0015625	1	plasmepsin VI
PF3D7_0832500	0.952408	0	4.66272	1.21957	0	1.36694	13.7538	9.15855	13.9146	17.69	13.6292	0.930603	0	0	3.30473	1.05883	-0.361159	4.12936	-3.66328	9.65034	TRUE	0.00158147	1	rifin (RIF)
PF3D7_1421900	26.6674	41.0185	41.9645	3.6587	7.08433	24.0787	29.8	29.9735	53.2029	61.0304	43.5017	10.2366	11.7787	8.42408	5.78327	9.05567	4.55593	0.886301	-2.26631	9.08366	TRUE	0.00158283	1	Ctr copper transporter domain containing protein, putative
PF3D7_0800900	46.668	51.8625	0	34.1479	38.2554	34.1867	29.0359	75.7662	104.769	68.9909	69.6405	216.83	237.386	337.806	263.552	263.893	5.16713	0.954226	1.92255	11.0312	TRUE	0.00158894	1	Plasmodium exported protein (hyp7), unknown function, pseudogene
PF3D7_1428500	1274.32	1168.79	484.923	912.236	973.386	962.732	90.9281	125.722	75.3026	85.7964	94.4373	321.058	337.958	358.023	356.91	343.487	9.91286	-3.35158	1.86286	2.11362	TRUE	0.00159204	1	protein kinase, putative
PF3D7_0213400	6.66686	8.01511	9.32544	8.53697	4.2506	7.35899	50.4307	39.132	31.9218	50.4164	42.9752	5.58362	11.7787	9.26649	6.60945	8.30956	2.85312	2.5723	-2.37074	1.41315	TRUE	0.00159937	1	protein kinase 7 (PK7)
PF3D7_1208200	32.3819	38.6611	41.9645	25.6109	39.6722	35.6581	42.7897	45.7928	129.324	122.061	84.9918	22.3345	26.2756	16.8482	15.6974	20.2889	5.14618	1.26251	-2.06745	3.62661	TRUE	0.00160713	1	cysteine repeat modular protein 3 (CRMP3)
PF3D7_0404800	119.051	74.0219	130.556	140.25	92.0962	111.195	94.7486	80.7618	131.78	146.827	113.529	30.7099	35.3361	14.3209	35.5258	28.9732	6.79119	0.0355077	-1.97058	2.77449	TRUE	0.00161106	1	conserved Plasmodium protein, unknown function
PF3D7_1362100	4.76204	11.7869	37.3018	50.0022	53.8409	31.5388	98.5691	88.2552	128.506	137.982	113.328	29.7793	31.7119	32.0115	18.176	27.9197	4.94507	1.87913	-2.02167	9.39934	TRUE	0.00161388	1	14-3-3 protein (14-3-3II)
PF3D7_1334100	107.622	91.4665	172.521	140.25	136.019	129.576	292.651	99.9115	189.894	171.593	188.512	41.8771	55.2693	50.5445	51.2232	49.7285	7.00857	0.550189	-1.92261	2.53253	TRUE	0.0016237	1	conserved Plasmodium protein, unknown function
PF3D7_0927700	10.4765	32.0604	27.9763	35.3674	26.9204	26.5602	58.0717	33.3038	59.751	51.3009	50.6069	13.959	12.6847	8.42408	9.08799	11.039	4.7275	0.933969	-2.19941	2.64257	TRUE	0.00165903	1	serine/threonine protein phosphatase, putative
PF3D7_1435900	0.952408	5.18625	13.9882	0	1.41687	4.30874	71.0614	29.9735	21.2812	38.0334	40.0874	2.79181	8.15448	7.58167	7.43563	6.4909	1.70735	3.61851	-2.62448	10.0543	TRUE	0.00166348	1	conserved Plasmodium protein, unknown function
PF3D7_0104400	120.003	102.782	93.2544	67.0762	38.2554	84.2743	87.8717	122.392	269.289	253.851	183.351	48.3913	53.4572	42.9628	48.7447	48.389	6.39765	1.12052	-1.92171	4.741	TRUE	0.00174747	1	4-hydroxy-3-methylbut-2-enyl diphosphate reductase (LytB)
PF3D7_1148000	81.9071	77.3222	23.3136	19.5131	22.6698	44.9452	64.9486	40.7972	42.5623	62.7994	52.7769	17.6814	9.06054	11.7937	9.91418	12.1125	5.52607	0.195821	-2.1253	6.05649	TRUE	0.00175929	1	serine/threonine protein kinase, putative
PF3D7_0933100	64.7638	49.0336	107.243	98.7849	94.93	82.951	226.938	213.977	530.392	529.815	375.281	102.366	100.572	107.828	99.1418	102.477	6.36022	2.19148	-1.87253	3.58165	TRUE	0.00176548	1	conserved Plasmodium protein, unknown function
PF3D7_0829800	78.0975	142.386	219.148	81.711	144.52	133.173	341.553	628.61	790.677	780.128	635.242	167.508	149.499	182.803	207.372	176.795	7.04241	2.26868	-1.84504	3.77307	TRUE	0.00179741	1	unspecified product
PF3D7_1324600	31.4295	26.4027	0	6.09783	1.41687	13.0694	22.1589	13.3215	27.0107	27.4195	22.4777	1.86121	0.906054	4.21204	7.43563	3.60373	3.83754	0.652602	-2.62648	13.9568	TRUE	0.00181211	1	conserved Plasmodium protein, unknown function
PF3D7_0704100	410.488	388.025	410.319	446.361	464.732	423.985	619.686	647.76	441.175	426.328	533.737	160.064	151.311	154.161	132.189	149.431	8.72791	0.33212	-1.83676	0.594329	TRUE	0.00184245	1	conserved Plasmodium membrane protein, unknown function
PF3D7_0822500	5.71445	13.2014	4.66272	17.0739	19.8361	12.0977	145.943	183.171	233.274	200.781	190.793	69.7952	54.3632	41.278	34.6996	50.034	3.65643	3.91935	-1.93186	3.89759	TRUE	0.00186924	1	dynein light chain 1 (DLC1)
PF3D7_1476800	303.818	299.859	88.5917	229.279	204.029	225.115	100.097	111.568	66.299	73.4134	87.8444	301.515	311.682	304.109	355.258	318.141	7.82389	-1.36683	1.85649	3.12909	TRUE	0.00187042	1	lysophospholipase, putative
PF3D7_0624500	22.8578	24.5168	9.32544	31.7087	28.3373	23.3492	61.8922	58.2817	76.1211	85.7964	70.5229	18.6121	21.7453	10.9513	14.8713	16.545	4.58935	1.55043	-2.09311	2.14637	TRUE	0.00189044	1	anaphase promoting complex subunit, putative
PF3D7_1039100	34.2867	23.1024	23.3136	18.2935	12.7518	22.3496	3.82051	4.99558	2.45552	5.30699	4.14465	22.3345	24.4634	19.3754	24.7854	22.7397	4.48585	-2.43797	2.4592	1.57415	TRUE	0.0019662	1	DnaJ protein, putative, pseudogene
PF3D7_1465000	19.0482	24.9883	9.32544	15.8544	26.9204	19.2273	80.2307	85.7574	168.612	107.909	110.627	31.6405	35.3361	17.6906	26.4378	27.7762	4.31541	2.47406	-1.99471	2.84291	TRUE	0.00199517	1	conserved Plasmodium protein, unknown function
PF3D7_1433100	247.626	244.696	177.183	304.892	304.626	255.805	15.282	18.3171	11.4591	6.19149	12.8124	41.8771	46.2087	58.9686	52.0494	49.776	8.00211	-4.31988	1.95555	2.2483	TRUE	0.00200612	1	conserved Plasmodium membrane protein, unknown function
PF3D7_0832000	3.80963	8.48658	74.6035	25.6109	14.1687	25.3359	57.3076	28.3083	175.16	146.827	101.901	9.30603	10.8726	9.26649	11.5665	10.2529	4.57644	2.09441	-3.31266	7.13341	TRUE	0.00202358	1	stevor
PF3D7_0700300	0.952408	0.942954	4.66272	1.21957	0	1.55553	3.05641	2.49779	6.54805	6.19149	4.57343	0	0	0	0	0	0.245489	1.94624	-31.6744	2.22684	TRUE	0.00206803	1	rifin (RIF)
PF3D7_0514600	228.578	171.618	139.882	189.033	137.436	173.309	130.661	126.555	74.4841	108.793	110.123	411.326	369.67	420.362	366.825	392.046	7.44107	-0.657999	1.83181	1.18751	TRUE	0.00208109	1	ribose 5-phosphate epimerase, putative
PF3D7_1222100	20.0006	51.8625	51.2899	68.2957	68.0095	51.8916	256.738	199.823	270.107	224.663	237.833	77.24	67.048	60.6534	54.528	64.8673	5.69427	2.19958	-1.87478	2.74487	TRUE	0.00208271	1	conserved Plasmodium protein, unknown function
PF3D7_1006400	18.0958	12.7299	9.32544	6.09783	1.41687	9.53315	8.40512	8.32596	18.0071	20.3435	13.7704	1.86121	0	3.36963	1.65236	1.7208	3.28364	0.498028	-2.98822	7.45915	TRUE	0.00222034	1	conserved Plasmodium protein, unknown function
PF3D7_0820100	12.3813	11.3154	27.9763	12.1957	17.0024	16.1742	16.0461	2.49779	28.6477	30.9575	19.5373	1.86121	3.62421	4.21204	3.30473	3.25055	3.94232	0.344614	-2.5819	6.11138	TRUE	0.00222326	1	conserved Plasmodium protein, unknown function
PF3D7_1475900	7.61927	8.01511	9.32544	2.43913	4.2506	6.32991	35.9128	15.8193	31.9218	35.38	29.7585	10.2366	2.71816	4.21204	4.13091	5.32443	2.62359	2.27177	-2.48818	3.62364	TRUE	0.00224999	1	conserved Plasmodium protein, unknown function
PF3D7_1147800.2	18.0958	15.0873	51.2899	43.9044	43.9228	34.46	235.343	214.81	274.2	281.271	251.406	78.1706	74.2964	48.8597	76.0087	69.3338	5.05842	2.91541	-1.85856	3.75681	TRUE	0.00225825	1	merozoite adhesive erythrocytic binding protein (MAEBL)
PF3D7_1246000	7.61927	12.2584	18.6509	35.3674	24.0867	19.5965	72.5897	69.9381	130.143	94.6414	91.8279	23.2651	20.8392	26.1147	21.4807	22.9249	4.27789	2.24287	-2.00178	3.91982	TRUE	0.0022666	1	conserved Plasmodium protein, unknown function
PF3D7_0927800	32.3819	61.7635	111.905	74.3936	89.2625	73.9413	89.3999	44.9602	76.1211	78.7204	72.3004	16.7508	24.4634	11.7937	20.6545	18.4156	6.18748	-0.0113729	-1.97378	3.51072	TRUE	0.00227218	1	cytochrome c oxidase subunit 5B, putative (COX5B)
PF3D7_1140100	13.3337	39.1326	37.3018	15.8544	56.6746	32.4594	77.1743	43.295	17.1886	20.3435	39.5003	134.937	160.371	146.579	151.191	148.27	5.00727	0.298609	1.90623	7.84415	TRUE	0.00231702	1	vacuolar ATP synthase subunit f, putative
PF3D7_1232200	57.1445	61.292	23.3136	7.3174	4.2506	30.6636	16.8102	14.9867	31.1033	28.304	22.801	1.86121	1.81211	2.52722	4.13091	2.58286	4.96081	-0.450289	-3.13476	6.63135	TRUE	0.00237448	1	lipoamide dehydrogenase (mLipDH)
PF3D7_0904300	15.2385	13.6728	9.32544	3.6587	2.83373	8.94585	9.16922	11.6563	13.9146	12.383	11.7808	2.79181	1.81211	0	0.826181	1.35752	3.18894	0.368777	-3.14174	5.62345	TRUE	0.00237702	1	conserved protein, unknown function
PF3D7_1138400	365.725	316.832	135.219	156.105	162.939	227.364	61.8922	104.907	157.972	159.21	120.995	30.7099	40.7724	28.6419	33.8734	33.4994	7.836	-0.91761	-1.85253	4.38546	TRUE	0.00244016	1	guanylyl cyclase (GCalpha)
PF3D7_1021900	362.868	294.673	517.562	350.016	297.542	364.532	770.979	807.618	579.503	623.572	695.418	254.054	205.674	181.118	171.02	202.966	8.50605	0.935705	-1.7768	1.24474	TRUE	0.0024802	1	conserved Plasmodium protein (10b antigen), unknown function
PF3D7_1009700	120.956	140.029	55.9526	52.4414	35.4216	80.96	245.277	271.426	392.883	387.41	324.249	90.2684	121.411	73.2895	84.2705	92.3099	6.3577	1.98318	-1.81269	4.97608	TRUE	0.00251318	1	tubulin-tyrosine ligase, putative
PF3D7_0730100	10.4765	11.7869	0	7.3174	4.2506	6.76628	16.0461	19.1497	19.6442	17.69	18.1325	2.79181	2.71816	0.842408	4.13091	2.62082	2.90946	1.27088	-2.79008	4.29622	TRUE	0.00257783	1	tRNA pseudouridine synthase D, putative
PF3D7_1201600	7.61927	13.6728	0	6.09783	5.66746	6.61148	18.3384	9.99115	56.477	41.5714	31.5945	2.79181	4.53027	5.89686	3.30473	4.13091	2.86851	2.11256	-2.93282	5.4664	TRUE	0.00259052	1	NIMA related kinase 3 (NEK3)
PF3D7_0708000	33.3343	48.0906	55.9526	25.6109	32.5879	39.1153	51.9589	23.3127	71.2101	71.6444	54.5315	13.0284	10.8726	12.6361	16.5236	13.2652	5.26992	0.498846	-2.03814	2.94814	TRUE	0.00262986	1	cytoskeleton associated protein, putative
PF3D7_0104700	1.90482	4.24329	0	2.43913	0	1.71745	6.87691	3.33038	9.82208	7.96049	6.99747	0.930603	0	0	0	0.232651	1.03202	1.77471	-4.9794	5.56767	TRUE	0.00264157	1	transporter, putative
PF3D7_1318900	46.668	28.2886	32.639	71.9544	75.0938	50.9288	348.43	296.404	481.282	481.167	401.821	135.868	144.969	89.2953	93.3585	115.873	5.67999	2.97037	-1.7943	3.30346	TRUE	0.00264949	1	conserved Plasmodium protein, unknown function
PF3D7_1221300	210.482	164.074	74.6035	63.4175	75.0938	117.534	66.4768	93.2507	89.2172	81.3739	82.5797	22.3345	28.0877	17.6906	20.6545	22.1918	6.88924	-0.521675	-1.89642	3.91477	TRUE	0.00265151	1	conserved Plasmodium protein, unknown function
PF3D7_0611000	0.952408	2.82886	4.66272	1.21957	0	1.93271	16.0461	9.99115	14.7331	13.2675	13.5095	2.79181	0	1.68482	0.826181	1.3257	0.759447	2.99692	-3.35696	5.54448	TRUE	0.00271071	1	SNARE associated Golgi protein, putative
PF3D7_0217900	65.7162	89.1091	51.2899	60.9783	46.7565	62.77	207.072	142.374	360.143	321.958	257.886	82.8236	66.1419	74.1319	70.2254	73.3307	5.98454	2.02596	-1.81424	2.39867	TRUE	0.00271392	1	conserved Plasmodium protein, unknown function
PF3D7_1434700	42.8584	48.0906	200.497	56.1001	60.9252	81.6943	47.3743	29.1409	166.157	169.824	103.124	13.0284	13.5908	17.6906	11.5665	13.9691	6.32763	0.360316	-2.88363	5.35527	TRUE	0.00273041	1	mitochondrial import inner membrane translocase subunit TIM17, putative (TIM17)
PF3D7_1222600	164.767	131.071	69.9408	93.9067	92.0962	110.356	312.518	595.306	297.936	309.575	378.834	99.5745	127.754	97.7193	115.665	110.178	6.79767	1.76774	-1.78172	2.6169	TRUE	0.00279088	1	transcription factor with AP2 domain(s) (ApiAP2)
PF3D7_0605300	18.0958	24.0453	4.66272	3.6587	4.2506	10.9426	27.5077	19.1497	95.7653	80.4894	55.728	3.72241	9.06054	5.89686	8.26181	6.7354	3.52754	2.27242	-3.04699	5.80141	TRUE	0.0028302	1	serine/threonine protein kinase (ARK1)
PF3D7_0617300	10.4765	18.8591	0	1.21957	0	6.11103	48.1384	45.7928	66.299	82.2584	60.6221	16.7508	10.8726	10.9513	18.176	14.1877	2.88292	3.03841	-2.09457	14.6642	TRUE	0.00283184	1	conserved Plasmodium protein, unknown function
PF3D7_0500900	22.8578	34.8893	60.6154	7.3174	14.1687	27.9697	38.2051	24.1453	18.8257	27.4195	27.1489	9.30603	5.43632	4.21204	4.13091	5.77132	4.7356	0.0278881	-2.24051	6.10824	TRUE	0.00295569	1	serine/threonine protein kinase, FIKK family (FIKK5)
PF3D7_0318100	34.2867	30.1745	205.16	42.6848	46.7565	71.8125	158.933	105.74	135.054	133.559	133.321	37.2241	33.524	44.6476	24.7854	35.0453	6.09542	0.963441	-1.92791	8.21327	TRUE	0.00300023	1	stomatin-like protein
PF3D7_0723000	47.6204	59.4061	32.639	70.7349	70.8433	56.2487	42.0256	49.9558	21.2812	21.228	33.6226	125.631	103.29	146.579	113.187	122.172	5.83063	-0.758357	1.86055	2.7759	TRUE	0.00300968	1	tRNAHis guanylyltransferase, putative
PF3D7_1000400	2.85722	4.24329	0	1.21957	1.41687	1.94739	6.11281	6.66077	5.72955	7.96049	6.6159	0	0	0.842408	0	0.210602	1.17962	1.5456	-4.9312	3.5512	TRUE	0.00301334	1	rifin (RIF)
PF3D7_0909500	13.3337	29.2316	0	3.6587	4.2506	10.0949	71.0614	45.7928	233.274	227.316	144.361	18.6121	15.4029	6.73926	9.08799	12.4606	3.43266	3.74075	-3.53568	6.97345	TRUE	0.00306454	1	subpellicular microtubule protein 1, putative (SPM1)
PF3D7_0209600	93.336	117.398	79.2662	45.124	66.5927	80.3433	132.954	154.863	282.385	296.307	216.627	57.6974	63.4237	66.5502	61.9636	62.4087	6.33314	1.42572	-1.79509	2.98277	TRUE	0.00311571	1	transporter, putative
PF3D7_0814100	2.85722	10.3725	0	14.6348	15.5855	8.69001	422.548	273.091	279.929	186.629	290.55	86.546	77.0146	88.4529	85.0967	84.2775	3.23695	4.94588	-1.78571	7.41256	TRUE	0.00315984	1	conserved Plasmodium protein, unknown function
PF3D7_1442600	19.0482	15.0873	27.9763	12.1957	12.7518	17.4118	82.523	85.7574	115.409	151.249	108.735	36.2935	27.1816	26.1147	27.264	29.2134	4.06018	2.70417	-1.89636	1.82316	TRUE	0.0032205	1	TRAP-like protein,sporozoite-specific transmembrane protein S6 (TREP)
PF3D7_0627200	0.952408	4.24329	9.32544	4.87827	4.2506	4.73	21.3948	19.9823	37.6513	24.766	25.9486	7.44482	2.71816	3.36963	4.95709	4.62243	2.0581	2.6394	-2.49166	3.4237	TRUE	0.0032331	1	myosin light chain, putative
PF3D7_0202700	20.0006	13.2014	9.32544	4.87827	5.66746	10.6146	3.05641	14.1541	18.0071	7.07599	10.5734	0	1.81211	1.68482	1.65236	1.28732	3.43804	-0.0367148	-3.0231	6.18567	TRUE	0.00325833	1	octaprenyl pyrophosphate synthase (OPP)
PF3D7_0308500	69.5258	72.6074	223.811	175.618	109.099	130.132	82.523	54.1187	170.249	148.596	113.872	35.3629	28.0877	33.6963	32.2211	32.342	7.00554	-0.174538	-1.81567	5.56924	TRUE	0.00332606	1	activator of Hsp90 ATPase, putative
PF3D7_1120600	100.955	93.8239	83.929	21.9522	12.7518	62.6824	30.5641	24.9779	37.6513	37.149	32.5855	8.37542	6.34237	5.89686	4.13091	6.18639	5.96687	-0.940901	-2.40026	5.88961	TRUE	0.00332616	1	conserved Plasmodium protein, unknown function
PF3D7_0213800	4.76204	8.95806	41.9645	23.1718	34.0048	22.5722	29.0359	9.99115	12.2776	22.1125	18.3543	4.65301	0.906054	3.36963	4.95709	3.47145	4.41345	-0.214462	-2.39995	8.21387	TRUE	0.00335709	1	conserved Plasmodium protein, unknown function
PF3D7_0823500	12.3813	11.7869	32.639	17.0739	24.0867	19.5936	101.626	62.4447	83.4877	114.985	90.6357	26.0569	19.9332	25.2722	24.7854	24.0119	4.21213	2.2898	-1.91611	2.30448	TRUE	0.00337036	1	membrane skeletal protein IMC1-related
PF3D7_1031800	20.953	29.2316	13.9882	8.53697	12.7518	17.0923	51.9589	39.132	44.1994	53.0699	47.0901	18.6121	13.5908	7.58167	4.95709	11.1854	4.13515	1.4222	-2.07918	4.01249	TRUE	0.00345774	1	conserved Plasmodium protein, unknown function
PF3D7_0615800	32.3819	40.547	51.2899	2.43913	9.91806	27.3152	60.364	57.4491	58.9325	45.1094	55.4638	12.0978	12.6847	10.9513	19.8284	13.8906	4.72501	1.06873	-1.99633	9.60097	TRUE	0.00348434	1	conserved Plasmodium protein, unknown function
PF3D7_0213600	25.715	15.5587	65.2781	24.3913	34.0048	32.9896	83.2871	64.9425	40.1068	35.38	55.9291	13.959	12.6847	19.3754	10.7404	14.1899	4.9708	0.83552	-1.97929	4.28914	TRUE	0.00350097	1	conserved Plasmodium protein, unknown function
PF3D7_0825300	9.52408	15.0873	4.66272	9.75654	5.66746	8.93961	65.7127	40.7972	63.025	110.562	70.0243	21.4039	21.7453	16.8482	10.7404	17.6844	3.25824	2.87108	-1.98676	3.30567	TRUE	0.00354212	1	conserved protein, unknown function
PF3D7_1327700	124.765	173.503	46.6272	187.813	205.445	147.631	167.338	164.854	70.3916	69.8754	118.115	373.172	384.167	400.986	409.786	392.028	7.21915	-0.334685	1.73037	5.54891	TRUE	0.00354438	1	regulator of nonsense transcripts 3B, putative (UPF3B)
PF3D7_0605900	820.976	1368.23	69.9408	360.992	365.551	597.137	100.861	331.373	329.858	308.69	267.696	834.75	910.584	874.42	899.711	879.866	9.22822	-1.16397	1.7169	14.7859	TRUE	0.00357022	1	long chain polyunsaturated fatty acid elongation enzyme, putative
PF3D7_0913100	11.4289	19.3306	153.87	69.5153	77.9276	66.4144	58.8358	20.8149	35.1958	65.4529	45.0749	4.65301	6.34237	4.21204	7.43563	5.66077	6.02613	-0.531932	-2.99234	5.7176	TRUE	0.00359376	1	conserved Plasmodium protein, unknown function
PF3D7_0706600	3.80963	2.82886	4.66272	4.87827	1.41687	3.51927	6.11281	6.66077	24.5552	29.1885	16.6293	2.79181	1.81211	1.68482	2.47854	2.19182	1.7622	2.29124	-2.92292	3.42758	TRUE	0.00360734	1	conserved Plasmodium protein, unknown function
PF3D7_1342100	340.962	372.938	1207.64	1187.86	1268.09	875.499	877.189	802.622	823.418	954.374	864.401	273.597	265.474	277.995	249.507	266.643	9.77185	-0.0163003	-1.6968	5.25277	TRUE	0.00360849	1	aconitate hydratase
PF3D7_0713800	20.953	17.4446	13.9882	17.0739	15.5855	17.009	74.1179	77.4314	90.0357	96.4104	84.4988	26.9875	22.6513	12.6361	27.264	22.3847	4.1087	2.29199	-1.91685	1.15075	TRUE	0.00364214	1	conserved Plasmodium protein, unknown function
PF3D7_0925800	92.3836	104.196	811.313	347.577	379.72	347.038	576.897	256.44	342.136	378.565	388.509	85.6154	91.5114	85.9256	72.704	83.9391	8.43025	0.17162	-2.21068	6.95137	TRUE	0.00368455	1	conserved Plasmodium protein, unknown function
PF3D7_0721200	135.242	165.96	172.521	91.4675	144.52	141.942	122.256	125.722	57.2955	82.2584	96.883	281.973	319.837	354.654	328.82	321.321	7.14551	-0.54711	1.72951	1.9961	TRUE	0.00371296	1	conserved Plasmodium protein, unknown function
PF3D7_1014700	9.52408	24.0453	144.544	37.8066	21.253	47.4347	87.8717	32.4712	93.3098	121.176	83.7073	16.7508	9.96659	14.3209	12.3927	13.3578	5.50413	0.883034	-2.64783	7.39658	TRUE	0.00371995	1	prohibitin, putative
PF3D7_0605000	6.66686	7.54363	13.9882	4.87827	2.83373	7.18213	28.2718	22.4801	42.5623	22.997	29.0778	6.51422	9.96659	1.68482	4.95709	5.78068	2.7253	2.13691	-2.33673	4.13775	TRUE	0.0037207	1	50S ribosomal protein L24, putative
PF3D7_1037400	56.1921	67.4212	32.639	14.6348	5.66746	35.3109	16.8102	29.1409	45.0179	43.3404	33.5773	10.2366	3.62421	10.1089	5.78327	7.43825	5.16362	-0.0952334	-2.17377	9.09141	TRUE	0.0037458	1	conserved Plasmodium protein, unknown function
PF3D7_1301200	20.953	15.5587	396.331	69.5153	99.1806	120.308	539.456	97.4137	131.78	167.17	233.955	19.5427	7.24843	14.3209	11.5665	13.1696	6.89677	0.973412	-4.15132	5.95394	TRUE	0.00375992	1	glycophorin binding protein (GBPH2)
PF3D7_1012400	106.67	281	582.84	275.622	410.891	331.405	10451.4	3713.38	7353.46	8140.93	7414.79	2264.16	2263.32	2352.85	2414.93	2323.81	8.36423	4.49196	-1.67391	6.26049	TRUE	0.00379461	1	hypoxanthine-guanine phosphoribosyltransferase (HGPRT)
PF3D7_0100200	38.0963	55.6343	4.66272	25.6109	29.7542	30.7517	424.84	376.333	569.681	589.076	489.983	159.133	131.378	147.421	158.627	149.14	5.01763	3.91892	-1.71601	5.35303	TRUE	0.00379502	1	rifin (RIF)
PF3D7_0400700	2.85722	5.18625	9.32544	21.9522	12.7518	10.4146	22.1589	22.4801	15.5516	29.1885	22.3448	4.65301	3.62421	4.21204	4.13091	4.15504	3.36051	1.12076	-2.42669	4.02398	TRUE	0.00381213	1	rifin (RIF)
PF3D7_0630600	337.153	314.475	223.811	197.57	191.277	252.857	132.19	95.7485	60.5695	44.2249	83.1831	266.152	266.38	304.109	260.247	274.222	7.98468	-1.60565	1.72019	3.0418	TRUE	0.00384265	1	conserved Plasmodium protein, unknown function
PF3D7_0828000	0	5.65772	13.9882	6.09783	14.1687	7.98247	49.6666	29.9735	34.3773	19.459	33.3691	7.44482	10.8726	3.36963	6.60945	7.07414	2.8475	2.21415	-2.24251	10.0025	TRUE	0.00387857	1	rhomboid protease ROM3 (ROM3)
PF3D7_0214700	157.147	157.002	27.9763	56.1001	34.0048	86.4461	224.646	183.171	187.438	172.477	191.933	54.9055	79.7327	42.1204	50.3971	56.7889	6.46314	1.12141	-1.75747	7.93452	TRUE	0.00388146	1	conserved Plasmodium protein, unknown function
PF3D7_1323300	8.57167	12.7299	4.66272	10.9761	11.3349	9.65506	79.4666	58.2817	50.7474	42.4559	57.7379	13.0284	10.8726	13.4785	19.8284	14.302	3.34268	2.50933	-2.01228	1.62926	TRUE	0.00394943	1	acetyltransferase, GNAT family, putative
PF3D7_1471600	9.52408	9.42954	4.66272	8.53697	1.41687	6.71403	2.2923	0	6.54805	0.884499	2.43121	0	0	0	0	0	2.79266	-1.50558	-30.7698	5.51097	TRUE	0.00398213	1	conserved Plasmodium protein, unknown function
PF3D7_1359500	31.4295	21.6879	51.2899	104.883	76.5107	57.1602	213.184	186.501	214.449	187.514	200.412	65.1422	67.954	58.1262	46.2662	59.3721	5.83149	1.81538	-1.75554	4.797	TRUE	0.00399826	1	conserved Plasmodium protein, unknown function
PF3D7_1143700	7.61927	8.48658	9.32544	12.1957	2.83373	8.09214	11.4615	19.1497	29.4662	27.4195	21.8742	5.58362	3.62421	1.68482	4.95709	3.96243	3.00704	1.44296	-2.46675	3.13071	TRUE	0.00400513	1	conserved Plasmodium protein, unknown function
PF3D7_0702600	8.57167	9.90101	0	9.75654	9.91806	7.62946	39.7333	46.6254	89.2172	112.331	71.9768	21.4039	16.309	20.2178	16.5236	18.6136	3.07187	3.09688	-1.95079	4.86535	TRUE	0.00404652	1	chitinase precursor fragment, truncated
PF3D7_1206800	99.0505	106.554	251.787	224.4	264.954	189.349	345.374	256.44	318.399	295.423	303.909	91.199	98.7598	84.2408	97.4894	92.9223	7.55719	0.690348	-1.7096	2.86266	TRUE	0.00408097	1	conserved Plasmodium protein, unknown function
PF3D7_1122900	24.7626	21.6879	9.32544	8.53697	12.7518	15.4129	32.8564	18.3171	23.7367	20.3435	23.8134	7.44482	2.71816	5.89686	3.30473	4.84114	3.99609	0.578603	-2.3021	2.92651	TRUE	0.00409678	1	dynein heavy chain, putative
PF3D7_1316700	5.71445	5.18625	18.6509	3.6587	2.83373	7.2088	12.2256	6.66077	17.1886	22.997	14.768	1.86121	1.81211	0.842408	4.13091	2.16166	2.63075	1.25229	-2.76485	4.66644	TRUE	0.00413768	1	conserved Plasmodium protein, unknown function
PF3D7_1323000	63.8114	35.8322	125.893	171.959	109.099	101.319	521.881	297.237	536.94	498.857	463.729	133.076	153.123	157.53	130.537	143.567	6.65056	2.20659	-1.69157	4.95549	TRUE	0.0042462	1	beta-hydroxyacyl-ACP dehydratase (FabZ)
PF3D7_1465500	30.4771	29.2316	46.6272	76.8327	79.3444	52.5026	119.964	61.6121	86.7617	69.8754	84.5533	35.3629	28.0877	16.0058	15.6974	23.7884	5.71087	0.691371	-1.83239	4.44609	TRUE	0.00432112	1	potassium channel protein (K2)
PF3D7_1029300	35.2391	37.2467	55.9526	45.124	28.3373	40.3799	76.4102	34.969	87.5802	80.4894	69.8622	9.30603	22.6513	21.9026	22.3069	19.0417	5.31421	0.812258	-1.87373	3.01008	TRUE	0.00433268	1	conserved Plasmodium protein, unknown function
PF3D7_1452300	0.952408	7.07215	9.32544	1.21957	4.2506	4.56403	21.3948	4.99558	9.00357	10.614	11.502	0.930603	2.71816	0	1.65236	1.32528	2.06672	1.45935	-3.12685	6.95027	TRUE	0.00437935	1	DER1-like protein (Der1-1)
PF3D7_1113300	48.5728	43.3759	23.3136	21.9522	21.253	31.6935	69.5332	49.1232	112.135	91.1034	80.4738	22.3345	26.2756	21.9026	18.176	22.1722	5.01383	1.31649	-1.86026	2.77263	TRUE	0.00438495	1	UDP-galactose transporter, putative
PF3D7_0932400	24.7626	27.3457	13.9882	6.09783	9.91806	16.4225	18.3384	24.1453	23.7367	28.304	23.6311	7.44482	6.34237	2.52722	3.30473	4.90479	4.07365	0.488207	-2.27551	3.94972	TRUE	0.00438913	1	peptide release factor, putative
PF3D7_1117200	9.52408	20.2735	0	4.87827	11.3349	9.20216	11.4615	17.4845	32.7403	48.6474	27.5834	6.51422	2.71816	5.89686	7.43563	5.64122	3.34868	1.43512	-2.28537	7.81719	TRUE	0.00439876	1	conserved Plasmodium protein, unknown function
PF3D7_0324800	27.6198	34.4178	4.66272	32.9283	35.4216	27.0101	230.759	221.47	279.111	336.11	266.862	93.9909	91.5114	73.2895	65.2683	81.015	4.81999	3.23987	-1.72008	3.9247	TRUE	0.00442361	1	rifin (RIF)
PF3D7_1454300	38.0963	36.3037	65.2781	119.518	128.935	77.6261	283.482	220.638	350.321	299.845	288.571	84.6848	97.8538	91.8225	80.1396	88.6252	6.2763	1.89648	-1.70319	4.61241	TRUE	0.00450227	1	serine/threonine protein kinase, putative (KIN)
PF3D7_1104600	11.4289	4.24329	4.66272	0	0	4.06698	6.11281	3.33038	1.63701	0	2.77005	0	0	0	0	0	2.04097	-0.561172	-29.5198	8.90133	TRUE	0.00453645	1	radial spoke head protein, putative
PF3D7_1138100	32.3819	49.9765	4.66272	51.2218	39.6722	35.583	68.005	72.4358	52.3844	37.149	57.4936	164.717	158.559	252.722	190.022	191.505	5.21026	0.635603	1.7355	5.74988	TRUE	0.00460304	1	ubiquitin related modifier homologue
PF3D7_1147800.1	36.1915	34.4178	93.2544	50.0022	62.3421	55.2416	347.666	292.241	473.097	519.201	408.051	134.007	101.478	128.046	144.582	127.028	5.74834	2.9242	-1.68345	2.82011	TRUE	0.00460829	1	merozoite adhesive erythrocytic binding protein (MAEBL)
PF3D7_1121000	38.0963	46.2047	0	14.6348	12.7518	22.3375	32.0923	53.2861	49.1104	47.7629	45.5629	14.8896	11.7787	10.1089	9.08799	11.4663	4.58062	0.928763	-1.99211	9.19494	TRUE	0.00462981	1	zinc finger, DHHC-type, putative
PF3D7_0206500	3510.58	2872.71	1011.81	1567.14	1261.01	2044.65	301.056	318.884	270.107	232.623	280.668	992.022	925.987	923.279	958.37	949.915	10.9986	-2.8658	1.75888	3.43711	TRUE	0.00467706	1	conserved Plasmodium protein, unknown function
PF3D7_0107700	11.4289	10.3725	0	4.87827	0	5.33593	6.87691	9.99115	18.0071	9.72949	11.1512	0.930603	2.71816	0	1.65236	1.32528	2.58797	0.890711	-3.07954	10.0159	TRUE	0.00468532	1	conserved Plasmodium membrane protein, unknown function
PF3D7_1473700	511.443	407.827	312.402	318.307	252.202	360.436	1575.58	2382.06	1819.54	1953.86	1932.76	515.554	698.567	634.333	631.203	619.914	8.49545	2.42098	-1.6405	1.4195	TRUE	0.00468629	1	conserved Plasmodium protein, unknown function
PF3D7_1224700	1464.8	1196.14	270.438	478.07	467.565	775.403	269.728	586.147	523.026	443.134	455.509	1372.64	1388.98	1429.57	1493.74	1421.23	9.60234	-0.771066	1.64166	7.31382	TRUE	0.0046864	1	conserved Plasmodium protein, unknown function
PF3D7_1018800	60.9541	47.6192	74.6035	106.102	68.0095	71.4577	248.333	116.563	234.911	208.742	202.137	67.934	51.6451	64.8654	61.9636	61.602	6.15398	1.5053	-1.71435	2.13322	TRUE	0.00477363	1	conserved protein, unknown function
PF3D7_0923800.2	109.527	104.668	60.6154	26.8305	21.253	64.5787	55.7794	44.9602	75.3026	73.4134	62.3639	18.6121	14.4969	17.6906	19.0022	17.4504	6.02476	-0.0623317	-1.83691	6.04484	TRUE	0.00480576	1	thioredoxin reductase (TRXR)
PF3D7_1350600	18.0958	26.8742	13.9882	28.05	25.5036	22.5023	74.882	54.9513	73.6656	57.4924	65.2478	19.5427	19.9332	14.3209	16.5236	17.5801	4.523	1.50511	-1.89316	1.01592	TRUE	0.0048464	1	conserved Plasmodium protein, unknown function
PF3D7_1003200	15.2385	12.7299	13.9882	2.43913	5.66746	10.0126	23.6871	15.8193	18.0071	12.383	17.4741	4.65301	3.62421	0.842408	3.30473	3.10609	3.30364	0.824868	-2.50077	4.39036	TRUE	0.00486395	1	conserved Plasmodium protein, unknown function
PF3D7_0532700	5.71445	11.3154	4.66272	12.1957	9.91806	8.76127	39.7333	45.7928	135.054	115.869	84.1122	17.6814	21.7453	13.4785	14.8713	16.9441	3.18542	3.20847	-2.312	2.97679	TRUE	0.00487646	1	erythrocyte membrane protein 1 (PfEMP1), pseudogene (VAR)
PF3D7_0704900	14.2861	23.1024	65.2781	29.2696	24.0867	31.2046	23.6871	33.3038	54.8399	29.1885	35.2548	9.30603	9.06054	7.58167	9.08799	8.75906	4.88791	0.251704	-2.00941	3.71788	TRUE	0.00491866	1	peptide chain release factor, putative
PF3D7_1356000	16.1909	19.802	4.66272	6.09783	1.41687	9.63408	18.3384	13.3215	21.2812	16.8055	17.4367	4.65301	2.71816	1.68482	3.30473	3.09018	3.36811	0.756232	-2.50154	5.37553	TRUE	0.0049908	1	conserved Plasmodium protein, unknown function
PF3D7_0910500	1313.37	980.2	746.035	1212.25	1100.9	1070.55	95.5127	89.0878	35.1958	42.4559	65.563	182.398	171.244	249.353	221.417	206.103	10.065	-4.02948	1.6518	3.19717	TRUE	0.00500879	1	DNA repair protein REV1, putative
PF3D7_0524200	1.90482	6.60068	0	2.43913	1.41687	2.4723	11.4615	14.1541	31.9218	19.459	19.2491	4.65301	3.62421	2.52722	1.65236	3.1142	1.58982	2.67637	-2.63513	4.25147	TRUE	0.005032	1	conserved Plasmodium membrane protein, unknown function
PF3D7_0202000	10051.7	8920.81	119762	102781	75065.5	63316.3	98592	42108.5	70151.7	75982.9	71708.8	16685.7	17930.8	16105.2	20642.1	17841	15.9502	0.179613	-2.00696	11.8394	TRUE	0.00503931	1	knob-associated histidine-rich protein (KAHRP)
PF3D7_0406900	43.8108	24.0453	83.929	60.9783	49.5903	52.4707	156.641	203.153	490.285	474.976	331.264	91.199	89.6993	85.9256	81.792	87.154	5.68417	2.68753	-1.92628	4.06946	TRUE	0.00512419	1	conserved Plasmodium protein, unknown function
PF3D7_0823400	6.66686	3.77181	18.6509	2.43913	11.3349	8.57272	4.58461	14.1541	9.00357	12.383	10.0313	0	0.906054	3.36963	0.826181	1.27547	2.94169	0.382376	-2.95285	6.78681	TRUE	0.0051606	1	alpha/beta-hydrolase, putative
PF3D7_0523700	30.4771	41.49	32.639	67.0762	82.1782	50.7721	191.79	144.872	203.808	163.632	176.025	53.9749	39.8664	63.1806	58.6589	53.9202	5.67665	1.78306	-1.70662	2.66988	TRUE	0.00535123	1	conserved Plasmodium membrane protein, unknown function
PF3D7_0517300	10143.1	8042.92	8938.44	11437.1	10353	9782.93	2019.52	2163.92	2246.8	2474.83	2226.27	6396.03	6654.96	7184.9	6850.7	6771.65	13.2561	-2.13566	1.60489	0.338833	TRUE	0.0053864	1	pre-mRNA-splicing factor (SR1)
PF3D7_1321200	5.71445	20.745	0	9.75654	17.0024	10.6437	38.9692	28.3083	13.0961	15.0365	23.8525	88.4072	77.9206	93.5073	80.1396	84.9937	3.55078	1.02738	1.83114	7.77668	TRUE	0.00544263	1	conserved protein, unknown function
PF3D7_0825400	20.0006	20.2735	9.32544	19.5131	5.66746	14.956	20.6307	24.1453	45.8364	45.1094	33.9305	9.30603	6.34237	10.9513	5.78327	8.09574	3.95411	1.12951	-2.06679	3.56044	TRUE	0.00567655	1	conserved Plasmodium protein, unknown function
PF3D7_1032000	83.8119	60.349	270.438	292.696	310.293	203.518	205.543	139.044	248.826	202.55	198.991	70.7258	67.954	69.0775	44.6138	63.0928	7.66075	-0.0241696	-1.65753	7.26897	TRUE	0.0056991	1	mitochondrial preribosomal assembly protein rimM precursor, putative
PF3D7_1369600	98.0981	65.5353	139.882	95.1262	83.595	96.4472	95.5127	80.7618	162.883	150.365	122.381	29.7793	43.4906	31.1691	45.44	37.4697	6.57729	0.357745	-1.70708	2.26917	TRUE	0.00569962	1	conserved Plasmodium protein, unknown function
PF3D7_1114000	1.90482	2.82886	4.66272	0	0	1.87928	12.9897	5.82817	20.4627	30.073	17.3384	1.86121	5.43632	1.68482	1.65236	2.65868	0.734149	3.38025	-2.70997	7.52487	TRUE	0.00571339	1	dynein light chain type 2, putative
PF3D7_1449400	35.2391	38.1896	23.3136	8.53697	5.66746	22.1894	21.3948	38.2994	117.046	98.1794	68.73	9.30603	15.4029	15.1633	14.0451	13.4793	4.48649	1.61587	-2.34892	6.75114	TRUE	0.00574347	1	DNA replication related protein, putative
PF3D7_1348000	29.5247	22.1594	4.66272	7.3174	11.3349	14.9998	12.9897	13.3215	27.8292	22.997	19.2844	1.86121	5.43632	5.89686	2.47854	3.91823	3.98352	0.284944	-2.29636	5.14024	TRUE	0.005794	1	conserved Plasmodium protein, unknown function
PF3D7_1041200	3.80963	5.18625	0	2.43913	2.83373	2.85375	14.5179	13.3215	30.2847	41.5714	24.9239	4.65301	7.24843	5.05445	2.47854	4.85861	1.73951	2.89848	-2.36105	3.9546	TRUE	0.00585193	1	rifin (RIF)
PF3D7_1421800	12.3813	10.844	9.32544	3.6587	11.3349	9.50887	37.441	34.969	67.1175	38.0334	44.3902	14.8896	6.34237	10.1089	13.2189	11.14	3.26113	2.21111	-1.99451	2.78641	TRUE	0.00590992	1	conserved Plasmodium protein, unknown function
PF3D7_0101600	11.4289	11.3154	32.639	30.4892	31.171	23.4087	139.831	157.361	90.0357	113.216	125.111	48.3913	35.3361	39.5932	27.264	37.6461	4.49485	2.47228	-1.73337	3.73535	TRUE	0.00595136	1	rifin (RIF)
PF3D7_0314300	10.4765	11.7869	4.66272	6.09783	5.66746	7.73829	3.82051	1.66519	0.818507	1.769	2.0183	0	0	0	0	0	3.00094	-1.98038	-31.9459	1.31313	TRUE	0.00595544	1	DER1-like protein (Der1-2)
PF3D7_1367500	49.5252	57.9917	51.2899	74.3936	85.0119	63.6425	259.03	186.501	418.257	388.295	313.021	92.1297	104.196	102.774	102.446	100.387	5.99709	2.29296	-1.64057	1.92783	TRUE	0.00602467	1	NADH-cytochrome b5 reductase, putative
PF3D7_0617700	0.952408	1.88591	4.66272	4.87827	2.83373	3.04261	25.2154	66.6077	72.8471	64.5684	57.3096	13.0284	12.6847	18.533	15.6974	14.9859	1.42463	4.41547	-1.93345	3.4213	TRUE	0.00605977	1	rifin (RIF)
PF3D7_0301200	1301.94	1327.68	275.101	953.701	772.191	926.123	266.671	424.624	323.31	293.654	327.065	893.378	1040.15	1007.52	1003.81	986.215	9.85794	-1.50454	1.59236	4.69032	TRUE	0.00608989	1	serine/threonine protein kinase, FIKK family (FIKK3)
PF3D7_1434000	64.7638	83.9229	69.9408	52.4414	103.431	74.9	152.056	107.405	91.6727	106.14	114.318	327.572	376.918	372.344	337.908	353.686	6.22902	0.60812	1.62919	1.28444	TRUE	0.00613888	1	CCR4-associated factor 16, putative (CAF16)
PF3D7_1441300	371.439	326.733	475.597	647.59	626.254	489.523	362.948	298.069	440.357	465.246	391.655	137.729	122.317	128.888	125.58	128.629	8.93472	-0.321314	-1.60636	1.57534	TRUE	0.00619182	1	serine/threonine protein kinase, putative
PF3D7_0829900	149.528	152.759	442.958	192.692	259.286	239.445	318.63	588.645	707.19	700.523	578.747	168.439	137.72	205.548	250.333	190.51	7.89118	1.28553	-1.60279	4.57608	TRUE	0.00623417	1	unspecified product
PF3D7_1027600	5.71445	8.95806	0	6.09783	2.83373	4.72082	10.6974	8.32596	26.1922	22.1125	16.832	0.930603	3.62421	2.52722	4.13091	2.80324	2.41732	1.65477	-2.57856	4.86213	TRUE	0.00628496	1	topoisomerase, putative
PF3D7_1366100	76.1927	77.7937	125.893	258.548	266.371	160.96	255.21	228.964	274.2	233.508	247.97	75.3788	85.169	90.1377	69.3992	80.0212	7.33079	0.623266	-1.63176	4.73535	TRUE	0.00629374	1	conserved Plasmodium protein, unknown function
PF3D7_0910000	32.3819	32.0604	18.6509	15.8544	15.5855	22.9066	69.5332	33.3038	112.954	98.1794	78.4926	23.2651	27.1816	27.7995	12.3927	22.6597	4.54689	1.74742	-1.79313	4.26656	TRUE	0.00630315	1	SET domain protein, putative (SET4)
PF3D7_1425200	7.61927	13.6728	4.66272	13.4152	7.08433	9.29088	12.9897	18.3171	27.8292	23.8815	20.7544	0.930603	9.06054	3.36963	3.30473	4.16637	3.2847	1.08977	-2.31688	4.34182	TRUE	0.00638197	1	enoyl-CoA hydratase, putative
PF3D7_0630100	90.4788	100.425	32.639	59.7588	42.506	65.1614	6.87691	9.99115	6.54805	7.07599	7.62303	26.9875	23.5574	32.8539	29.7425	28.2853	6.04943	-3.11957	1.89261	2.50267	TRUE	0.00638542	1	conserved Plasmodium protein, unknown function
PF3D7_1246100	13.3337	16.5017	9.32544	10.9761	7.08433	11.4443	17.5743	19.9823	75.3026	68.9909	45.4625	10.2366	8.15448	9.26649	8.26181	8.97985	3.55013	1.95571	-2.33959	3.37315	TRUE	0.00638634	1	delta-aminolevulinic acid synthetase (ALAS)
PF3D7_0214300	146.671	147.101	60.6154	110.981	80.7613	109.226	1447.21	1263.88	2036.44	1990.12	1684.41	664.45	611.586	523.978	452.747	563.19	6.78611	3.93191	-1.58059	2.48704	TRUE	0.00641871	1	conserved Plasmodium protein, unknown function
PF3D7_1431600	66.6686	39.1326	13.9882	8.53697	7.08433	27.0821	35.1487	24.1453	52.3844	45.9939	39.4181	12.0978	5.43632	10.1089	12.3927	10.0089	4.80815	0.4924	-1.97631	9.02678	TRUE	0.0065412	1	ATP-specific succinyl-CoA synthetase beta subunit, putative
PF3D7_0100300	1570.52	1444.61	1729.87	4525.81	4832.93	2820.75	123.784	95.7485	236.548	264.465	180.137	24.1957	29.8998	26.1147	23.1331	25.8358	11.4619	-3.96909	-2.80165	2.49685	TRUE	0.00661674	1	erythrocyte membrane protein 1, PfEMP1 (VAR)
PF3D7_1404400	2.85722	9.90101	0	3.6587	4.2506	4.13351	17.5743	12.4889	24.5552	29.1885	20.9517	3.72241	4.53027	5.05445	2.47854	3.94642	2.25874	2.12946	-2.40886	3.98015	TRUE	0.00662456	1	mitochondrial ribosomal protein L16 precursor, putative
PF3D7_1200400	965.742	865.16	1366.18	942.725	879.873	1003.94	12.9897	25.8105	26.1922	32.7265	24.4297	11.1672	6.34237	5.89686	5.78327	7.29743	9.97023	-5.36176	-1.74588	2.4595	TRUE	0.00663191	1	erythrocyte membrane protein 1, PfEMP1 (VAR)
PF3D7_0812220	30.4771	19.802	41.9645	10.9761	9.91806	22.6275	12.9897	7.49336	7.36656	7.07599	8.73141	0	0.906054	0.842408	4.13091	1.46984	4.44723	-1.31827	-2.54274	7.21564	TRUE	0.00667515	1	GTPase, putative
PF3D7_1419200	29.5247	21.6879	60.6154	68.2957	52.424	46.5095	122.256	62.4447	142.42	106.14	108.315	36.2935	38.0542	30.3267	28.0902	33.1912	5.51481	1.24442	-1.70709	3.58253	TRUE	0.006718	1	conserved Plasmodium protein, unknown function
PF3D7_0101000	0	1.41443	4.66272	1.21957	4.2506	2.30946	6.87691	14.9867	35.1958	47.7629	26.2056	2.79181	4.53027	2.52722	2.47854	3.08196	0.943156	3.76742	-3.08907	5.53649	TRUE	0.00674116	1	rifin (RIF)
PF3D7_1407600	70.4782	70.2501	18.6509	46.3435	51.0071	51.346	245.277	171.515	455.09	437.827	327.427	131.215	118.693	89.2953	88.4014	106.901	5.71811	2.63682	-1.6151	4.66181	TRUE	0.00677863	1	conserved Plasmodium protein, unknown function
PF3D7_1130000	92.3836	133.899	559.526	289.037	253.619	265.693	568.492	316.386	642.528	597.037	531.111	169.37	188.459	169.324	180.108	176.815	8.03891	1.01396	-1.58677	6.9302	TRUE	0.0067855	1	N-acetyl glucosamine phosphate mutase, putative
PF3D7_0200300	44.7632	56.1057	51.2899	14.6348	17.0024	36.7592	2.2923	2.49779	11.4591	11.4985	6.93692	1.86121	0.906054	0.842408	0.826181	1.10896	5.19132	-2.40289	-2.65223	6.41594	TRUE	0.00682917	1	erythrocyte membrane protein 1 (PfEMP1), exon2
PF3D7_1115000	3.80963	7.54363	4.66272	2.43913	2.83373	4.25777	31.3282	9.99115	31.9218	31.842	26.2708	8.37542	7.24843	3.36963	3.30473	5.57455	2.13946	2.57605	-2.24326	3.52669	TRUE	0.00690705	1	conserved Plasmodium protein, unknown function
PF3D7_0830800	86.6692	61.292	223.811	71.9544	75.0938	103.764	304.877	108.237	212.812	210.511	209.109	67.0034	72.4843	64.023	67.7469	67.8144	6.66315	1.04513	-1.62481	5.16346	TRUE	0.00700798	1	surface-associated interspersed protein 8.2 (SURFIN 8.2) (SURF8.2)
PF3D7_0624900	14.2861	10.3725	0	2.43913	2.83373	5.9863	5.34871	3.33038	18.0071	31.842	14.632	0.930603	0.906054	0.842408	2.47854	1.2894	2.70069	1.16826	-3.4932	6.44109	TRUE	0.00702859	1	conserved Plasmodium protein, unknown function
PF3D7_1480000	6.66686	17.4446	23.3136	18.2935	26.9204	18.5278	2.2923	94.0833	363.417	349.377	202.292	12.0978	8.15448	10.9513	8.26181	9.86636	4.20249	3.45772	-4.35791	4.84288	TRUE	0.00702899	1	rifin (RIF)
PF3D7_0425300	0	0	0	3.6587	0	0.73174	0	4.16298	47.4734	37.149	22.1963	0	0	0.842408	0	0.210602	-0.392239	4.86404	-6.68837	9.32241	TRUE	0.00717348	1	Plasmodium exported protein (PHISTa), unknown function, pseudogene
PF3D7_0617600	1.90482	0.471477	4.66272	0	0	1.4078	2.2923	12.4889	44.1994	58.3769	29.3394	1.86121	0	0	2.47854	1.08494	0.0445836	4.82954	-4.75388	8.21882	TRUE	0.0071736	1	stevor
PF3D7_0619800	256.198	278.643	279.763	103.663	100.597	203.773	113.851	115.731	130.961	114.1	118.661	333.156	332.522	391.72	365.998	355.849	7.66737	-0.776668	1.58445	3.32961	TRUE	0.00729099	1	conserved Plasmodium membrane protein, unknown function
PF3D7_1246700	18.0958	18.8591	32.639	17.0739	12.7518	19.8839	35.9128	23.3127	18.0071	31.842	27.2686	9.30603	9.06054	5.05445	3.30473	6.68143	4.26304	0.506357	-2.03538	2.58438	TRUE	0.0073309	1	conserved Plasmodium protein, unknown function
PF3D7_0622400	2.85722	4.24329	0	0	0	1.4201	30.5641	8.32596	15.5516	19.459	18.4752	6.51422	3.62421	0.842408	1.65236	3.1583	0.921402	3.28721	-2.56297	9.27598	TRUE	0.00735197	1	conserved Apicomplexan protein, unknown function
PF3D7_0600400	360.963	341.349	615.479	964.677	1098.07	676.108	236.107	86.59	90.0357	79.6049	123.084	26.0569	28.0877	29.4843	33.0473	29.169	9.40085	-2.45692	-2.07726	3.92447	TRUE	0.00742625	1	erythrocyte membrane protein 1, PfEMP1 (VAR)
PF3D7_0700900	14.2861	7.54363	0	37.8066	28.3373	17.5947	4.58461	1.66519	0.818507	2.6535	2.43045	0	0	0	0	0	4.16211	-2.87713	-30.7677	4.29922	TRUE	0.00747998	1	RESA-like protein, pseudogene
PF3D7_0701900	5139.2	3670.92	862.603	1946.43	1513.21	2626.47	469.922	1138.99	1152.46	1071.13	958.125	2789.02	3048.87	2578.61	2745.4	2790.47	11.36	-1.45594	1.54227	7.89424	TRUE	0.00748917	1	Plasmodium exported protein, unknown function
PF3D7_0608400	3.80963	3.30034	0	10.9761	2.83373	4.18396	22.923	13.3215	61.388	51.3009	37.2334	5.58362	10.8726	7.58167	4.95709	7.24875	2.186	3.03198	-2.36137	5.7876	TRUE	0.00751467	1	conserved Plasmodium protein, unknown function
PF3D7_1369100	40.9536	35.3608	9.32544	35.3674	36.8385	31.5691	39.7333	25.8105	39.2883	19.459	31.0728	93.0603	96.9477	122.149	91.7061	100.966	5.02756	-0.068692	1.69894	3.13212	TRUE	0.00755764	1	conserved Plasmodium protein, unknown function
PF3D7_0418400	40.0011	36.3037	46.6272	26.8305	35.4216	37.0368	27.5077	32.4712	8.18507	19.459	21.9057	56.7668	63.4237	89.2953	82.6181	73.026	5.19644	-0.742609	1.7369	3.06926	TRUE	0.00762785	1	conserved Plasmodium protein, unknown function
PF3D7_1436100	391.44	353.136	214.485	178.057	221.031	271.63	299.528	251.444	159.609	164.517	218.774	616.059	588.935	743.004	629.55	644.387	8.08914	-0.315657	1.55832	2.53415	TRUE	0.00762907	1	conserved Plasmodium membrane protein, unknown function
PF3D7_1314800	27.6198	15.5587	9.32544	30.4892	25.5036	21.6994	77.9384	96.5811	72.0286	110.562	89.2776	36.2935	20.8392	22.745	28.0902	26.992	4.47898	2.00099	-1.72602	2.40821	TRUE	0.00766899	1	ubiquitin-like protein, putative
PF3D7_1136000	97.1456	75.9078	9.32544	24.3913	18.4192	45.0379	142.123	107.405	65.4805	80.4894	98.8744	36.2935	29.8998	21.9026	34.6996	30.6989	5.54669	1.08119	-1.68815	9.61352	TRUE	0.00767943	1	conserved Plasmodium protein, unknown function
PF3D7_0809900	1230.51	1219.71	587.503	1101.27	1059.82	1039.76	161.99	147.369	150.605	132.675	148.16	385.269	458.463	416.15	478.359	434.56	10.0235	-2.81242	1.55233	1.21811	TRUE	0.00770966	1	JmjC domain containing protein (JmjC1)
PF3D7_1438700	37.1439	40.547	32.639	10.9761	14.1687	27.0949	21.3948	39.132	118.683	103.486	70.6742	24.1957	18.1211	15.1633	9.08799	16.642	4.76013	1.38238	-2.08777	6.39684	TRUE	0.0077219	1	small subunit DNA primase
PF3D7_0317900	35.2391	37.7181	41.9645	31.7087	34.0048	36.127	29.8	36.6342	11.4591	7.07599	21.2423	70.7258	78.8267	75.8167	58.6589	71.007	5.16653	-0.755331	1.73856	4.2327	TRUE	0.00774349	1	conserved Plasmodium protein, unknown function
PF3D7_1233000	125.718	128.242	65.2781	60.9783	79.3444	91.9121	23.6871	27.4757	20.4627	12.383	21.0021	57.6974	67.954	61.4958	84.2705	67.8544	6.53387	-2.14009	1.69084	2.46872	TRUE	0.00777952	1	elongation factor G (EF-G)
PF3D7_1309400	395.249	327.676	298.414	226.839	201.195	289.875	64.1845	86.59	49.9289	45.1094	61.4532	184.259	183.929	180.275	189.196	184.415	8.17978	-2.23811	1.58515	1.71465	TRUE	0.00783442	1	HORMA domain protein, putative
PF3D7_1315200	37.1439	37.2467	37.3018	13.4152	18.4192	28.7054	34.3846	46.6254	82.6692	64.5684	57.0619	10.2366	20.8392	16.0058	19.0022	16.5209	4.83299	1.00102	-1.78682	3.63962	TRUE	0.00789547	1	conserved Plasmodium protein, unknown function
PF3D7_0422800	33.3343	24.9883	13.9882	10.9761	5.66746	17.7909	9.16922	12.4889	13.0961	11.4985	11.5632	0.930603	3.62421	3.36963	0.826181	2.18766	4.18656	-0.655711	-2.40185	4.70877	TRUE	0.00793766	1	serpentine receptor, putative (SR12)
PF3D7_0529300	6.66686	12.7299	18.6509	4.87827	2.83373	9.15192	8.40512	2.49779	9.82208	15.921	9.16149	1.86121	0.906054	0	2.47854	1.31145	3.10648	0.0869561	-2.80261	6.83113	TRUE	0.00799771	1	apicoplast TIC22 protein (TIC22)
PF3D7_0930900	5.71445	5.65772	4.66272	15.8544	9.91806	8.36146	68.7691	67.4403	50.7474	43.3404	57.5743	14.8896	15.4029	21.9026	12.3927	16.147	3.09338	2.75434	-1.83424	2.55514	TRUE	0.00810005	1	NifU-like protein, putative
PF3D7_0402800	2.85722	4.71477	4.66272	3.6587	1.41687	3.46206	18.3384	5.82817	27.0107	21.228	18.1013	4.65301	1.81211	5.05445	1.65236	3.29298	1.77511	2.40288	-2.46053	3.44383	TRUE	0.00815769	1	erythrocyte membrane protein 1 (PfEMP1), pseudogene
PF3D7_0603600	81.9071	52.3339	60.6154	26.8305	31.171	50.5716	105.446	246.448	112.135	113.216	144.311	39.0853	57.9874	39.5932	49.5709	46.5592	5.6553	1.51766	-1.63198	4.20408	TRUE	0.00816133	1	conserved Plasmodium protein, unknown function
PF3D7_1134900	14.2861	19.3306	23.3136	40.2457	43.9228	28.2198	19.8666	11.6563	32.7403	24.766	22.2573	3.72241	11.7787	4.21204	2.47854	5.54792	4.81832	-0.342334	-2.00972	5.42353	TRUE	0.00828078	1	conserved Plasmodium protein, unknown function
PF3D7_0516100	21.9054	29.2316	55.9526	19.5131	15.5855	28.4376	142.123	104.074	154.698	137.097	134.498	46.5301	55.2693	41.278	28.9163	42.9984	4.75816	2.31333	-1.64598	3.24468	TRUE	0.00830931	1	cation-transporting ATPase 1 (ATPase1)
PF3D7_0511200	109.527	131.071	23.3136	47.5631	34.0048	69.0958	71.8256	53.2861	86.7617	85.7964	74.4174	18.6121	30.8058	21.9026	21.4807	23.2003	6.14364	0.0738237	-1.68158	6.17849	TRUE	0.00839202	1	stearoyl-CoA desaturase (SCD)
PF3D7_1108300	16.1909	29.2316	0	21.9522	24.0867	18.2923	11.4615	8.32596	15.5516	6.19149	10.3826	44.6689	34.43	39.5932	35.5258	38.5545	4.28268	-0.904165	1.89014	6.45917	TRUE	0.008483	1	pterin-4a-carbinolamine dehydratase (PCD)
PF3D7_0707800	43.8108	48.5621	27.9763	19.5131	8.50119	29.6727	42.7897	44.1276	100.676	73.4134	65.2517	23.2651	20.8392	11.7937	22.3069	19.5512	4.91305	1.11457	-1.73926	5.91895	TRUE	0.00860501	1	RAP protein, putative
PF3D7_1320900	112.384	80.6225	111.905	108.541	134.602	109.611	110.795	87.4226	49.9289	38.9179	71.766	212.177	211.11	229.977	203.241	214.126	6.77381	-0.607732	1.57624	2.46191	TRUE	0.00866574	1	RNA-binding protein, putative
PF3D7_0423900	217.149	166.431	32.639	95.1262	72.2601	116.721	47.3743	72.4358	38.4698	59.2614	54.3853	166.578	172.15	144.894	171.02	163.66	6.88806	-1.12326	1.58973	6.08565	TRUE	0.00867402	1	probable protein, unknown function
PF3D7_1333500	12.3813	8.48658	79.2662	32.9283	19.8361	30.5797	25.2154	19.1497	45.0179	46.8784	34.0653	0.930603	10.8726	6.73926	9.08799	6.90763	4.84984	0.239847	-2.29837	8.44809	TRUE	0.00880973	1	conserved Plasmodium protein, unknown function
PF3D7_1307300	119.051	102.782	149.207	129.274	127.518	125.566	129.897	114.898	51.5659	41.5714	84.4832	251.263	248.259	272.098	227.2	249.705	6.96698	-0.565644	1.56274	3.06529	TRUE	0.00883289	1	DEAD box helicase, putative
PF3D7_1208400	35.2391	38.1896	46.6272	14.6348	9.91806	28.9218	113.851	22.4801	38.4698	32.7265	51.8819	11.1672	5.43632	9.26649	15.6974	10.3919	4.83364	0.864538	-2.31927	5.3914	TRUE	0.00890033	1	amino acid transporter, putative
PF3D7_0807400	9.52408	13.2014	0	3.6587	1.41687	5.5602	10.6974	14.9867	25.3737	17.69	17.187	2.79181	2.71816	3.36963	4.13091	3.25263	2.67265	1.42993	-2.39755	5.71199	TRUE	0.00892282	1	conserved Plasmodium protein, unknown function
PF3D7_1363300	29.5247	35.8322	27.9763	63.4175	49.5903	41.2682	16.0461	17.4845	7.36656	12.383	13.32	53.0443	43.4906	45.49	39.6567	45.4204	5.37908	-1.64285	1.76876	2.20003	TRUE	0.0089384	1	mitochondrial ribosomal protein L9 precursor, putative
PF3D7_0820400	6.66686	16.5017	18.6509	34.1479	43.9228	23.978	34.3846	44.1276	57.2955	46.8784	45.6715	18.6121	10.8726	11.7937	10.7404	13.0047	4.58282	0.930119	-1.81379	4.89739	TRUE	0.0089729	1	conserved Plasmodium protein, unknown function
PF3D7_1460000	2.85722	4.71477	0	8.53697	1.41687	3.50517	13.7538	14.9867	13.0961	13.2675	13.776	1.86121	2.71816	3.36963	0.826181	2.19379	1.9671	1.81702	-2.65252	3.72765	TRUE	0.00908661	1	biotin protein ligase, putative
PF3D7_1146900	4.76204	12.2584	4.66272	6.09783	8.50119	7.25644	12.2256	19.9823	8.18507	12.383	13.194	48.3913	38.0542	52.2293	52.8756	47.8876	2.93693	0.784469	1.86041	2.14324	TRUE	0.00909329	1	conserved Plasmodium membrane protein, unknown function
PF3D7_1417000	4.76204	3.77181	0	1.21957	0	1.95068	10.6974	2.49779	21.2812	18.5745	13.2627	0.930603	0.906054	1.68482	4.13091	1.91309	1.24165	2.48684	-2.77791	7.77265	TRUE	0.00911763	1	conserved Plasmodium protein, unknown function
PF3D7_1010900	67.621	69.7786	23.3136	112.2	111.932	76.9691	45.082	56.6165	25.3737	16.8055	35.9694	110.742	115.069	109.513	106.577	110.475	6.28664	-1.11681	1.61772	5.62666	TRUE	0.00911878	1	conserved Plasmodium protein, unknown function
PF3D7_0622900	5272.53	4942.49	1025.8	1900.09	2143.72	3056.93	2297.65	1936.62	2092.92	1901.67	2057.22	5337.94	6044.28	6212.76	5643.64	5809.66	11.5788	-0.572307	1.49775	5.98674	TRUE	0.00922748	1	transcription factor with AP2 domain(s), putative (ApiAP2)
PF3D7_0515800	4.76204	3.77181	13.9882	8.53697	11.3349	8.47878	2.2923	5.82817	0.818507	1.769	2.67699	16.7508	13.5908	12.6361	14.0451	14.2557	2.97596	-1.55574	2.41277	3.55037	TRUE	0.0093621	1	BolA-like protein, putative
PF3D7_0713600	102.86	90.0521	125.893	148.787	116.183	116.755	277.369	169.85	360.143	316.651	281.003	105.158	121.411	85.9256	72.704	96.2997	6.8639	1.27053	-1.54529	1.82671	TRUE	0.00942082	1	mitochondrial ribosomal protein S5 precursor, putative
PF3D7_0304700	3.80963	2.82886	0	1.21957	1.41687	1.85499	0	1.66519	3.27403	6.19149	2.78268	0	0	0	0	0	1.04699	0.422028	-30.9517	3.64183	TRUE	0.00943272	1	conserved Plasmodium protein, unknown function
PF3D7_0413500	24.7626	38.1896	23.3136	10.9761	12.7518	21.9987	25.9795	27.4757	35.1958	38.9179	31.8922	9.30603	9.06054	6.73926	9.08799	8.54846	4.47456	0.520006	-1.89974	2.5029	TRUE	0.00943929	1	phosphoglucomutase-2 (PGM2)
PF3D7_0107100	2.85722	5.65772	4.66272	2.43913	1.41687	3.40673	1.5282	0.832596	4.09253	2.6535	2.27671	0	0	0	0	0	1.75875	-0.57342	-32.1107	1.20297	TRUE	0.00945326	1	conserved Plasmodium protein, unknown function
PF3D7_1344000	30.4771	20.745	23.3136	17.0739	17.0024	21.7224	45.082	16.6519	38.4698	49.5319	37.4339	9.30603	16.309	5.05445	10.7404	10.3524	4.439	0.787223	-1.85621	3.2422	TRUE	0.00947609	1	aminomethyltransferase, putative
PF3D7_0816100	114.289	117.869	37.3018	57.3196	49.5903	75.274	171.923	287.246	137.509	139.751	184.107	493.219	494.705	587.158	538.67	528.438	6.25908	1.26535	1.52119	4.27496	TRUE	0.00957199	1	flavoprotein, putative
PF3D7_1340400	0.952408	1.88591	0	2.43913	0	1.05549	14.5179	0.832596	22.9182	22.1125	15.0953	1.86121	1.81211	2.52722	3.30473	2.37632	0.36372	3.55174	-2.66127	7.18067	TRUE	0.00971214	1	conserved Plasmodium protein, unknown function
PF3D7_0937600	344.772	340.878	573.515	812.232	923.796	599.038	113.087	51.6209	84.3062	87.5654	84.1449	29.7793	19.0271	28.6419	21.4807	24.7322	9.22603	-2.831	-1.76688	3.12772	TRUE	0.00974536	1	erythrocyte membrane protein 1, PfEMP1 (VAR)
PF3D7_1144400	34.2867	22.1594	60.6154	113.42	114.766	69.0495	75.6461	34.1364	92.4912	97.2949	74.8922	23.2651	30.8058	20.2178	21.4807	23.9423	6.10468	0.121905	-1.64578	7.23597	TRUE	0.00974663	1	conserved Plasmodium protein, unknown function
PF3D7_1410100	11.4289	14.1443	32.639	59.7588	63.7589	36.346	170.395	122.392	112.954	130.021	133.94	56.7668	40.7724	50.5445	28.0902	44.0435	5.1719	1.89368	-1.60533	7.18342	TRUE	0.00975529	1	alpha/beta hydrolase, putative
PF3D7_1032400	36.1915	38.6611	27.9763	14.6348	24.0867	28.3101	57.3076	55.7839	78.5766	89.3344	70.2506	16.7508	29.8998	16.0058	23.9593	21.6539	4.83402	1.30008	-1.69765	2.41703	TRUE	0.00975695	1	N-acetylglucosaminyl-phosphatidylinositol biosynthetic protein, putative
PF3D7_1373300	1.90482	2.82886	4.66272	2.43913	4.2506	3.21723	13.7538	171.515	156.335	159.21	125.203	26.0569	18.1211	23.5874	27.264	23.7573	1.58921	5.37864	-2.39737	4.38913	TRUE	0.00977122	1	rifin (RIF)
PF3D7_0731200	1039.08	1173.98	410.319	689.055	833.117	829.109	308.697	368.007	279.111	306.037	315.463	824.514	908.772	849.147	979.025	890.364	9.69778	-1.39646	1.49694	2.17381	TRUE	0.00977945	1	Plasmodium exported protein, unknown function
PF3D7_1329100	585.731	571.901	1049.11	167.081	154.438	505.653	353.779	189.832	493.559	528.93	391.525	102.366	105.102	69.9199	125.58	100.742	8.97824	-0.365316	-1.9584	6.47193	TRUE	0.0099402	1	myosin C (MyoC)
PF3D7_0926900	117.146	103.253	79.2662	70.7349	76.5107	89.3823	118.436	106.572	49.1104	66.3374	85.114	249.401	229.232	279.679	230.505	247.204	6.48754	-0.0758055	1.53784	2.10652	TRUE	0.0101355	1	replication termination factor, putative
PF3D7_0311100	267.627	187.176	349.704	203.668	182.776	238.19	343.082	382.994	204.627	212.28	285.746	852.432	725.749	899.692	745.216	805.772	7.88964	0.269039	1.49555	2.10547	TRUE	0.0101432	1	pre-mRNA splicing factor, putative
PF3D7_1459100	67.621	49.0336	65.2781	58.5392	39.6722	56.0288	71.8256	52.4535	173.523	168.939	116.685	26.0569	49.8329	37.9084	40.4829	38.5703	5.80125	1.06485	-1.59641	4.03936	TRUE	0.0102862	1	GTP-binding protein, putative
PF3D7_0718900	1.90482	2.35738	0	1.21957	2.83373	1.6631	29.8	16.6519	21.2812	12.383	20.029	4.65301	3.62421	5.05445	2.47854	3.95255	0.935981	3.38949	-2.34445	2.00102	TRUE	0.0103061	1	conserved Plasmodium protein, unknown function
PF3D7_0305800	13.3337	14.6158	37.3018	15.8544	8.50119	17.9214	103.918	95.7485	88.3987	110.562	99.6569	28.8487	36.2421	39.5932	23.1331	31.9543	4.04844	2.59041	-1.64105	2.95586	TRUE	0.0103668	1	P-loop containing nucleoside triphospahte hydrolase, putative
PF3D7_1441800	19.0482	22.6309	13.9882	21.9522	21.253	19.7745	9.16922	17.4845	8.18507	2.6535	9.37307	40.9465	26.2756	31.1691	38.0043	34.0989	4.3308	-1.09979	1.86062	3.36321	TRUE	0.0103815	1	vacuolar-sorting protein SNF7, putative
PF3D7_1103000	0.952408	3.77181	4.66272	3.6587	2.83373	3.17587	21.3948	17.4845	13.0961	26.535	19.6276	5.58362	2.71816	4.21204	3.30473	3.95464	1.59126	2.70308	-2.31287	1.83415	TRUE	0.010383	1	conserved Plasmodium protein, unknown function
PF3D7_1231700	6.66686	6.1292	60.6154	159.763	177.108	82.0566	61.1281	29.9735	63.025	68.1064	55.5582	6.51422	7.24843	4.21204	10.7404	7.17876	6.35753	-0.561621	-2.95151	8.07574	TRUE	0.0103836	1	conserved Plasmodium protein, unknown function
PF3D7_0611900	25.715	19.3306	46.6272	12.1957	8.50119	22.4739	34.3846	14.9867	31.9218	24.766	26.5148	6.51422	8.15448	5.89686	7.43563	7.0003	4.41089	0.318597	-1.92238	4.03054	TRUE	0.010387	1	lsm12, putative
PF3D7_1442200	53.3349	59.4061	60.6154	39.0261	34.0048	49.2774	62.6563	61.6121	136.691	104.371	91.3325	31.6405	24.4634	32.0115	30.5687	29.671	5.61604	0.896779	-1.62164	2.09945	TRUE	0.0104722	1	GTP binding protein, putative
PF3D7_0916800	24.7626	12.7299	74.6035	60.9783	56.6746	45.9498	9.16922	2.49779	12.2776	7.07599	7.75515	0	1.81211	2.52722	0.826181	1.29138	5.49448	-2.53767	-2.57596	7.26941	TRUE	0.010497	1	conserved Plasmodium protein, unknown function
PF3D7_1006100	17.1433	20.745	27.9763	25.6109	39.6722	26.2296	69.5332	29.1409	121.139	89.3344	77.2869	23.2651	29.8998	22.745	21.4807	24.3476	4.69818	1.57389	-1.66682	3.7243	TRUE	0.0105097	1	CCR4-NOT transcription complex subunit 5, putative (NOT5)
PF3D7_0814600	40.0011	64.5923	27.9763	26.8305	28.3373	37.5475	36.6769	46.6254	96.5838	99.9484	69.9586	21.4039	31.7119	16.8482	18.176	22.035	5.25671	0.871038	-1.66718	4.13509	TRUE	0.0105116	1	conserved Plasmodium protein, unknown function
PF3D7_1039700	0	1.88591	0	0	0	0.377181	6.87691	3.33038	0.818507	2.6535	3.41983	0	0	0	0	0	-0.876997	2.65363	-31.2593	3.55833	TRUE	0.01052	1	Pfmc-2TM Maurer's cleft two transmembrane protein (MC-2TM)
PF3D7_1127900	379.059	430.93	228.473	89.0284	103.431	246.184	89.3999	103.242	49.9289	57.4924	75.0158	215.9	209.298	236.717	198.284	215.05	7.94746	-1.71804	1.5191	7.10779	TRUE	0.0105537	1	conserved Plasmodium protein, unknown function
PF3D7_1122100	4.76204	17.9161	4.66272	8.53697	5.66746	8.30906	9.16922	8.32596	12.2776	8.84499	9.65444	1.86121	0.906054	1.68482	1.65236	1.52611	3.13173	0.139686	-2.66005	2.0126	TRUE	0.0105726	1	conserved Plasmodium protein, unknown function
PF3D7_1107600	13.3337	19.802	37.3018	46.3435	38.2554	31.0073	89.3999	65.7751	103.95	76.9514	84.0192	24.1957	28.0877	32.8539	22.3069	26.861	4.92911	1.46367	-1.64524	3.01361	TRUE	0.0106346	1	conserved Plasmodium protein, unknown function
PF3D7_0708200	20.953	28.7601	18.6509	25.6109	25.5036	23.8957	59.5999	64.1099	72.8471	60.1459	64.1757	19.5427	23.5574	24.4298	11.5665	19.7741	4.59822	1.40574	-1.69919	1.07084	TRUE	0.0106461	1	conserved Plasmodium protein, unknown function
PF3D7_1423500	83.8119	100.425	279.763	424.409	379.72	253.626	545.569	319.717	532.029	462.593	464.977	174.023	139.532	192.911	154.496	165.241	7.98267	0.878379	-1.4926	7.14196	TRUE	0.010809	1	conserved Plasmodium protein, unknown function
PF3D7_0519500	134.29	120.698	1179.67	550.025	460.481	489.032	595.235	319.717	533.666	583.769	508.097	150.758	126.847	129.731	109.056	129.098	8.92764	0.0613256	-1.97673	7.04699	TRUE	0.0108247	1	carbon catabolite repressor protein 4, putative (CCR4)
PF3D7_0919800	791.451	697.314	242.461	426.848	382.554	508.126	515.769	805.12	483.737	479.398	571.006	1556.9	1538.48	1689.03	1545.79	1582.55	8.99315	0.16421	1.47067	3.45744	TRUE	0.0108977	1	TLD domain containing protein
PF3D7_1240100	1007.65	1157	489.586	817.11	1082.48	910.767	177.272	220.638	241.459	229.97	217.335	577.904	588.029	587.158	666.728	604.955	9.83275	-2.06905	1.477	1.59725	TRUE	0.0109209	1	early transcribed membrane protein 12 (ETRAMP12)
PF3D7_1414900	23.8102	21.6879	23.3136	26.8305	38.2554	26.7795	29.8	30.806	48.2919	39.8024	37.1751	8.37542	12.6847	13.4785	8.26181	10.7001	4.74507	0.470902	-1.79617	1.25933	TRUE	0.01101	1	ATP-dependent protease, putative
PF3D7_1467600	92.3836	76.8507	205.16	164.642	153.021	138.411	2255.63	2130.61	1946.41	2085.65	2104.57	768.678	788.267	766.591	721.256	761.198	7.09936	3.93996	-1.46719	2.09093	TRUE	0.0110207	1	conserved Plasmodium protein, unknown function
PF3D7_1208700	22.8578	14.6158	27.9763	9.75654	15.5855	18.1584	14.5179	12.4889	35.1958	41.5714	25.9435	4.65301	8.15448	7.58167	6.60945	6.74965	4.13606	0.559636	-1.93964	3.59901	TRUE	0.0110701	1	conserved Plasmodium protein, unknown function
PF3D7_0526200.1	49.5252	50.9195	18.6509	19.5131	18.4192	31.4056	32.0923	57.4491	63.8435	74.2979	56.9207	21.4039	16.309	16.0058	16.5236	17.5606	5.01308	0.817087	-1.69666	3.78596	TRUE	0.0110721	1	ADP-ribosylation factor GTPase-activating protein, putative
PF3D7_0623000	89.5264	103.253	69.9408	50.0022	68.0095	76.1465	87.8717	79.0966	108.043	110.562	96.3934	37.2241	36.2421	25.2722	29.7425	32.1203	6.25703	0.333702	-1.58603	1.33986	TRUE	0.0111025	1	chorismate synthase (CS)
PF3D7_0322600	3.80963	3.30034	0	2.43913	2.83373	2.47657	6.11281	3.33038	0	0	2.3608	0	0	0	0	0	1.42969	-0.180348	-30.732	5.4476	TRUE	0.0111616	1	conserved Plasmodium protein, unknown function
PF3D7_0611500	16.1909	7.07215	0	1.21957	2.83373	5.46328	6.11281	6.66077	7.36656	8.84499	7.24628	0	0	1.68482	1.65236	0.834295	2.58851	0.267623	-3.08076	8.30519	TRUE	0.0111618	1	conserved Plasmodium protein, unknown function
PF3D7_0217600	388.583	367.28	317.065	158.544	172.858	280.866	166.574	136.546	112.954	105.255	130.332	290.348	334.334	403.513	435.398	365.898	8.13368	-1.1074	1.4891	2.87363	TRUE	0.0112123	1	conserved Plasmodium protein, unknown function
PF3D7_1320200	25.715	33.0034	9.32544	18.2935	17.0024	20.6679	60.364	30.806	83.4877	63.6839	59.5854	22.3345	20.8392	16.0058	14.0451	18.3061	4.42991	1.46702	-1.70413	3.10043	TRUE	0.0113339	1	TBC domain protein, putative
PF3D7_1367900	4.76204	1.88591	0	1.21957	0	1.5735	0.764102	0	7.36656	2.6535	2.69604	0	0	0	0	0	0.823412	0.606093	-30.9122	5.35259	TRUE	0.0114315	1	conserved Plasmodium protein, unknown function
PF3D7_0724800	179.053	142.857	9.32544	18.2935	14.1687	72.7396	65.7127	109.903	284.022	255.62	178.814	40.9465	45.3027	29.4843	37.1782	38.2279	6.20798	1.27416	-2.22584	11.651	TRUE	0.0114425	1	kelch protein, putative
PF3D7_1029500	0.952408	3.30034	0	0	4.2506	1.70067	19.1025	11.6563	14.7331	6.19149	12.9209	1.86121	2.71816	1.68482	1.65236	1.97914	0.973428	2.72019	-2.71188	4.83393	TRUE	0.0114971	1	conserved Plasmodium protein, unknown function
PF3D7_0214800	3345.81	2857.15	1417.47	2047.65	2094.13	2352.44	128.369	153.198	126.869	144.173	138.152	342.462	416.785	369.817	395.741	381.201	11.2006	-4.09056	1.46437	1.54928	TRUE	0.0115204	1	conserved Plasmodium membrane protein, unknown function
PF3D7_1106900	10.4765	7.07215	0	3.6587	4.2506	5.09159	10.6974	20.8149	8.18507	7.96049	11.9145	43.7383	38.0542	39.5932	48.7447	42.5326	2.53417	1.0408	1.83565	4.55428	TRUE	0.0119002	1	conserved Plasmodium protein, unknown function
PF3D7_0934400	93.336	64.5923	23.3136	25.6109	11.3349	43.6376	55.7794	19.9823	59.751	80.4894	54.0005	19.5427	14.4969	11.7937	17.3498	15.7958	5.47947	0.275103	-1.77378	8.17489	TRUE	0.0119188	1	transcription factor with AP2 domain(s), putative (ApiAP2)
PF3D7_0425500	2.85722	3.30034	0	1.21957	0	1.47543	9.93332	6.66077	34.3773	44.2249	23.7991	5.58362	1.81211	1.68482	0.826181	2.47668	0.828236	3.74367	-3.27304	5.66169	TRUE	0.0119979	1	stevor
PF3D7_1025900	306.675	334.277	326.39	124.396	123.267	243.001	270.492	309.726	305.303	309.575	298.774	112.603	116.881	101.089	98.3156	107.222	7.92228	0.300602	-1.47854	3.21162	TRUE	0.0121743	1	conserved Plasmodium protein, unknown function
PF3D7_1133600	42.8584	44.3188	51.2899	80.4914	63.7589	56.5435	330.856	260.602	244.733	265.35	275.385	93.0603	89.6993	112.883	95.837	97.8698	5.82149	2.28388	-1.49247	1.10802	TRUE	0.0124079	1	conserved Plasmodium protein, unknown function
PF3D7_1437700	46.668	44.3188	9.32544	13.4152	8.50119	24.4457	29.0359	24.1453	54.8399	54.8389	40.715	15.8202	11.7787	10.1089	10.7404	12.112	4.67835	0.668462	-1.75012	7.00511	TRUE	0.0124462	1	succinyl CoA ligase, putative
PF3D7_1105100	4153.45	5642.16	2065.59	1642.76	2684.96	3237.78	2364.13	1418.74	1608.37	1865.41	1814.16	739.829	648.734	639.388	651.031	669.745	11.6613	-0.836248	-1.43764	3.87154	TRUE	0.0124726	1	histone H2B (H2B)
PF3D7_1200600	15537.6	14849.6	19686	3809.93	3414.64	11459.6	351.487	513.712	1371	1490.38	931.644	175.884	174.868	109.513	117.318	144.396	13.4842	-3.6206	-2.68981	4.11329	TRUE	0.0124787	1	erythrocyte membrane protein 1, PfEMP1 (VAR2CSA)
PF3D7_1316500	388.583	416.314	387.006	398.798	400.973	398.335	437.83	524.535	295.481	286.578	386.106	929.672	1057.36	1178.53	1032.73	1049.57	8.63812	-0.0452099	1.44269	0.963372	TRUE	0.012696	1	conserved Plasmodium protein, unknown function
PF3D7_0632600	15.2385	19.3306	23.3136	65.8566	51.0071	34.9493	98.5691	347.192	233.274	261.812	235.212	97.7133	68.8601	93.5073	72.704	83.1961	5.13427	2.74333	-1.49924	7.03723	TRUE	0.0127309	1	rifin, pseudogene (RIF)
PF3D7_0732900	7.61927	17.4446	9.32544	17.0739	29.7542	16.2435	198.666	186.501	135.054	172.477	173.175	55.8362	55.2693	68.2351	61.1374	60.1195	4.05358	3.38254	-1.52617	2.91112	TRUE	0.0128232	1	rifin (RIF)
PF3D7_0310200	4144.88	3492.7	5166.29	1990.33	1807.92	3320.43	1551.89	1811.73	1396.37	1577.95	1584.48	3954.13	4447.82	4426.85	4239.96	4267.19	11.6967	-1.06687	1.42928	2.79765	TRUE	0.0128389	1	phd finger protein, putative
PF3D7_0533000	23.8102	29.703	27.9763	39.0261	63.7589	36.8549	100.861	172.347	220.178	225.547	179.734	51.1831	62.5177	75.8167	61.9636	62.8703	5.20967	2.2798	-1.5149	3.07585	TRUE	0.0128867	1	rifin, pseudogene (RIF)
PF3D7_1437500	256.198	264.499	55.9526	232.937	209.696	203.856	68.005	64.9425	29.4662	40.6869	50.7752	111.672	156.747	163.427	140.451	143.074	7.68284	-2.01621	1.49409	5.19509	TRUE	0.012898	1	conserved Plasmodium membrane protein, unknown function
PF3D7_0923800.1	96.1932	115.512	60.6154	36.587	32.5879	68.2991	58.8358	31.6386	80.2136	82.2584	63.2366	24.1957	25.3695	16.8482	17.3498	20.9408	6.1062	-0.123774	-1.59549	5.07913	TRUE	0.0129937	1	thioredoxin reductase (TRXR)
PF3D7_0616500	18.0958	11.3154	32.639	24.3913	17.0024	20.6888	15.282	14.1541	27.0107	18.5745	18.7553	2.79181	3.62421	9.26649	3.30473	4.74681	4.31779	-0.0887876	-1.97677	3.12263	TRUE	0.0129969	1	TRAP-like protein (TLP)
PF3D7_0211700	48.5728	57.9917	4.66272	13.4152	7.08433	26.3454	93.9845	68.2729	51.5659	68.9909	70.7035	36.2935	14.4969	21.9026	19.0022	22.9238	4.80702	1.33695	-1.62639	10.7968	TRUE	0.0130673	1	protein kinase, putative (TKL1)
PF3D7_0610600	63.8114	78.7366	153.87	36.587	48.1734	76.2356	94.7486	111.568	126.05	122.945	113.828	40.9465	37.1482	35.3811	43.7876	39.3159	6.21808	0.612502	-1.5335	3.62836	TRUE	0.0130798	1	calcium-dependent protein kinase 2 (CDPK2)
PF3D7_0921700	56.1921	38.6611	60.6154	54.8805	41.0891	50.2876	135.246	90.7529	178.434	173.362	144.449	38.1547	54.3632	61.4958	47.0923	50.2765	5.64051	1.53382	-1.52221	1.57703	TRUE	0.0131995	1	conserved Plasmodium protein, unknown function
PF3D7_1016100	20.953	25.4598	27.9763	30.4892	31.171	27.2099	48.9025	49.9558	53.2029	28.304	45.0913	12.0978	20.8392	10.9513	11.5665	13.8637	4.76062	0.734691	-1.70341	1.42938	TRUE	0.0131997	1	conserved Plasmodium protein, unknown function
PF3D7_1234700	40.9536	40.0755	135.219	118.298	128.935	92.6961	158.933	108.237	96.5838	96.4104	115.041	40.9465	48.9269	47.1749	23.1331	40.0453	6.51514	0.331166	-1.52332	5.45295	TRUE	0.0132689	1	CPW-WPC family protein
PF3D7_1465100	34.2867	34.4178	13.9882	39.0261	12.7518	26.8941	27.5077	41.6298	57.2955	59.2614	46.4236	19.5427	13.5908	12.6361	11.5665	14.334	4.79005	0.746004	-1.69644	3.41546	TRUE	0.013321	1	conserved Plasmodium protein, unknown function
PF3D7_0201400	0.952408	0.471477	4.66272	0	0	1.21732	2.2923	1.66519	3.27403	3.538	2.69238	0	0	0	0	0	-0.320186	1.74788	-30.9104	2.78573	TRUE	0.0134805	1	Plasmodium exported protein (hyp10), unknown function
PF3D7_1330300	55.2397	50.448	111.905	124.396	117.6	91.9177	153.584	106.572	213.63	184.86	164.662	46.5301	84.263	59.811	42.9614	58.3914	6.51114	0.852179	-1.4959	3.73471	TRUE	0.0135129	1	DnaJ protein, putative
PF3D7_1005000	124.765	149.93	139.882	148.787	179.942	148.661	93.9845	124.057	72.0286	57.4924	86.8906	235.442	226.513	239.244	258.595	239.949	7.21655	-0.775163	1.46522	1.25099	TRUE	0.0137353	1	methionine--tRNA ligase, putative
PF3D7_0300400	0	0.942954	0	0	0	0.188591	4.58461	3.33038	14.7331	4.42249	6.76765	0.930603	0	0.842408	0	0.443253	-1.6215	4.38057	-3.94462	5.09139	TRUE	0.0138286	1	stevor
PF3D7_0421100	59.0493	81.5655	251.787	221.961	185.609	159.994	0	2.49779	0.818507	0.884499	1.0502	2.79181	6.34237	6.73926	10.7404	6.65345	7.31546	-7.26026	2.68308	5.84115	TRUE	0.013881	1	erythrocyte membrane protein 1, PfEMP1 (VAR)
PF3D7_0408700	6.66686	5.65772	4.66272	1.21957	1.41687	3.92475	0.764102	2.49779	4.09253	0	1.83861	0	0	0	0	0	1.98238	-1.10108	-30.364	3.74614	TRUE	0.01389	1	perforin like protein 1,sporozoite micronemal protein essential for cell traversal (SPECT2)
PF3D7_1137400	34.2867	22.6309	65.2781	23.1718	17.0024	32.474	57.3076	43.295	75.3026	93.7569	67.4155	25.1263	21.7453	16.8482	24.7854	22.1263	4.95221	1.12239	-1.60727	3.72379	TRUE	0.0140055	1	UVB-resistance protein UVR8 homologue
PF3D7_1149300	181.91	242.811	65.2781	193.911	198.361	176.454	39.7333	46.6254	31.9218	37.149	38.8573	82.8236	102.384	129.731	121.449	109.097	7.47448	-2.19433	1.48958	2.97321	TRUE	0.0141688	1	serine/threonine protein kinase, FIKK family (FIKK11)
PF3D7_0516000	39.0487	23.1024	88.5917	14.6348	18.4192	36.7594	41.2615	19.1497	20.4627	21.228	25.5255	5.58362	8.15448	2.52722	4.95709	5.3056	5.14724	-0.472411	-2.27055	4.41413	TRUE	0.0141921	1	RAP protein, putative
PF3D7_0631700	1.90482	0.471477	0	10.9761	2.83373	3.23723	13.7538	14.1541	28.6477	25.6505	20.5515	3.72241	6.34237	5.89686	2.47854	4.61005	1.76169	2.59866	-2.15703	7.86489	TRUE	0.0142602	1	rifin, pseudogene
PF3D7_1002300	8.57167	6.60068	0	10.9761	7.08433	6.64656	63.4204	69.1055	89.2172	83.1429	76.2215	28.8487	24.4634	20.2178	25.6116	24.7854	2.86981	3.38215	-1.621	3.24013	TRUE	0.014436	1	conserved Plasmodium protein, unknown function
PF3D7_0306500	34.2867	35.8322	9.32544	3.6587	8.50119	18.3209	15.282	24.9779	21.2812	35.38	24.2303	8.37542	6.34237	4.21204	7.43563	6.59137	4.26399	0.333216	-1.8784	7.32048	TRUE	0.0144418	1	conserved Plasmodium protein, unknown function
PF3D7_1114900	160.005	144.743	18.6509	23.1718	22.6698	73.8481	61.8922	73.2684	115.409	135.328	96.4746	27.9181	28.0877	17.6906	27.264	25.2401	6.23098	0.360807	-1.93452	8.72282	TRUE	0.0144949	1	conserved Plasmodium protein, unknown function
PF3D7_1473300	9.52408	14.6158	4.66272	7.3174	1.41687	7.50737	9.16922	19.1497	23.7367	11.4985	15.8885	1.86121	2.71816	3.36963	5.78327	3.43307	2.99891	0.990723	-2.20223	4.51708	TRUE	0.014559	1	conserved Plasmodium protein, unknown function
PF3D7_0609900	716.211	539.37	163.195	348.796	389.638	431.442	187.205	383.827	249.645	237.93	264.652	656.075	698.567	779.227	693.166	706.759	8.75831	-0.710426	1.4172	4.42324	TRUE	0.014588	1	conserved Plasmodium protein, unknown function
PF3D7_0625900	0	0.942954	0	0	2.83373	0.755337	3.05641	4.16298	4.91104	7.96049	5.02273	0	0	0	0.826181	0.206545	-0.301586	2.62782	-4.54382	5.30935	TRUE	0.0146242	1	conserved Plasmodium protein, unknown function
PF3D7_1228500	21.9054	25.9312	41.9645	6.09783	2.83373	19.7465	16.0461	12.4889	22.0997	15.921	16.6389	5.58362	4.53027	4.21204	2.47854	4.20112	4.23129	-0.174618	-1.99091	7.01131	TRUE	0.0146285	1	RNA pseudouridylate synthase, putative
PF3D7_0416900	478.109	459.218	764.686	489.046	573.83	552.978	223.118	173.18	113.772	99.9484	152.505	396.437	385.979	484.385	368.477	408.819	9.10862	-1.85557	1.42228	2.04822	TRUE	0.0146498	1	conserved Plasmodium protein, unknown function
PF3D7_1013500	409.536	346.064	335.716	561.001	534.158	437.295	135.246	104.074	49.1104	46.8784	83.8273	237.304	204.768	235.032	230.505	226.902	8.77364	-2.38351	1.4358	3.3602	TRUE	0.0146562	1	phosphoinositide-specific phospholipase C (PI-PLC)
PF3D7_0219700	1419.09	1507.31	195.834	828.086	752.355	940.535	687.691	1153.98	1136.09	1148.96	1031.68	2575.91	2703.66	2822.07	2812.32	2728.49	9.88065	0.130094	1.40314	7.23266	TRUE	0.0146807	1	Plasmodium exported protein (PHISTc), unknown function (GEXP20)
PF3D7_1476400	922.884	774.636	531.55	851.258	919.545	799.975	246.805	358.849	229.182	237.93	268.191	687.715	685.883	786.809	690.688	712.774	9.64513	-1.57801	1.4102	1.10367	TRUE	0.0148444	1	serine/threonine protein kinase, FIKK family, pseudogene (FIKK14)
PF3D7_1303100	19.0482	18.3876	60.6154	25.6109	31.171	30.9666	61.8922	24.1453	34.3773	28.304	37.1797	15.8202	11.7787	9.26649	9.08799	11.4884	4.88179	0.335961	-1.69816	3.88513	TRUE	0.0149209	1	methyltransferase-like protein, putative
PF3D7_1420500	4.76204	9.42954	18.6509	9.75654	18.4192	12.2036	10.6974	5.82817	9.00357	11.4985	9.25691	1.86121	2.71816	1.68482	0.826181	1.77259	3.54663	-0.336212	-2.39322	2.45139	TRUE	0.0149614	1	conserved Plasmodium membrane protein, unknown function
PF3D7_1217600	23.8102	27.8171	4.66272	15.8544	14.1687	17.2626	77.1743	36.6342	101.495	94.6414	77.4862	21.4039	30.8058	20.2178	30.5687	25.749	4.19653	2.07925	-1.58914	4.28709	TRUE	0.0150272	1	anaphase promoting complex subunit 10, putative
PF3D7_1116500	60.9541	115.983	60.6154	41.4653	48.1734	65.4383	33.6205	12.4889	60.5695	51.3009	39.495	12.0978	12.6847	11.7937	14.8713	12.8619	6.04188	-0.738707	-1.61758	4.9973	TRUE	0.0151115	1	folate transporter 2 (FT2)
PF3D7_1201900	78.0975	78.7366	172.521	134.152	143.103	121.322	65.7127	38.2994	23.7367	21.228	37.2442	118.187	102.384	101.931	95.837	104.585	6.91033	-1.68949	1.48757	3.88602	TRUE	0.015209	1	conserved protein, unknown function
PF3D7_1403000	1.90482	2.35738	4.66272	0	1.41687	2.06836	3.82051	0	6.54805	7.07599	4.36114	0	0	0.842408	0	0.210602	0.875405	1.24765	-4.33096	7.21332	TRUE	0.0153683	1	conserved Plasmodium protein, unknown function
PF3D7_0821900	12.3813	7.07215	4.66272	1.21957	0	5.06715	3.05641	4.16298	8.18507	3.538	4.73561	0	0	0.842408	0.826181	0.417147	2.39011	-0.146642	-3.45994	7.38671	TRUE	0.0154119	1	conserved Plasmodium protein, unknown function
PF3D7_0309400	1.90482	2.35738	0	2.43913	2.83373	1.90701	3.05641	0	2.45552	3.538	2.26248	0	0	0	0	0	1.04682	0.130862	-30.6604	2.6198	TRUE	0.0154501	1	small nucleolar RNA Me18S-Um1356
PF3D7_1030200	259.055	334.277	23.3136	73.174	36.8385	145.332	210.128	425.456	720.286	757.131	528.25	201.01	209.298	116.252	189.196	178.939	7.20378	1.84119	-1.56176	15.0494	TRUE	0.0155306	1	conserved Plasmodium protein, unknown function
PF3D7_1000900	3.80963	5.18625	13.9882	0	1.41687	4.88018	6.11281	9.15855	17.1886	12.383	11.2107	0.930603	2.71816	2.52722	1.65236	1.95709	2.02115	1.46451	-2.51411	6.83167	TRUE	0.0155387	1	erythrocyte membrane protein 1 (PfEMP1), truncated
PF3D7_0925000	18.0958	9.42954	4.66272	1.21957	1.41687	6.96489	1.5282	4.16298	5.72955	6.19149	4.40306	0	0	0.842408	0.826181	0.417147	2.86133	-0.727324	-3.349	6.88108	TRUE	0.0155777	1	conserved Plasmodium protein, unknown function
PF3D7_1002000	1318.13	1278.17	186.509	747.595	678.678	841.818	347.666	605.297	505.837	515.663	493.616	1201.41	1273.91	1427.04	1288.02	1297.59	9.72094	-0.773751	1.39444	6.75835	TRUE	0.0155893	1	Plasmodium exported protein (hyp2), unknown function
PF3D7_1477800	357.153	281.943	27.9763	106.102	89.2625	172.487	11.4615	37.4668	31.9218	32.7265	28.3941	97.7133	139.532	123.834	111.534	118.153	7.43989	-2.61328	2.05792	6.46388	TRUE	0.0157226	1	acyl-CoA binding protein (ACBP)
PF3D7_0913900	245.721	187.176	149.207	100.004	82.1782	152.857	61.1281	32.4712	13.0961	13.2675	29.9907	82.8236	74.2964	78.344	100.794	84.0645	7.25885	-2.34932	1.48405	7.16136	TRUE	0.0157406	1	arginine--tRNA ligase, putative
PF3D7_1370500	15.2385	33.0034	27.9763	23.1718	19.8361	23.8452	111.559	126.555	171.886	134.444	136.111	41.8771	36.2421	55.5989	59.4851	48.3008	4.56953	2.51905	-1.49395	1.64025	TRUE	0.0159749	1	unspecified product
PF3D7_0933500	209.53	159.831	256.45	93.9067	103.431	164.63	6.87691	10.8237	2.45552	9.72949	7.47142	21.4039	19.0271	16.0058	35.5258	22.9906	7.3547	-4.4565	1.62581	5.22633	TRUE	0.0159794	1	gamma-tubulin complex component, putative
PF3D7_1149100.2	266.674	302.688	746.035	397.579	315.961	405.787	720.548	330.541	563.951	638.608	563.412	258.708	257.319	173.536	164.41	213.493	8.65758	0.48049	-1.40022	3.96467	TRUE	0.0160294	1	Plasmodium exported protein, unknown function
PF3D7_0422300	264.77	286.186	1137.7	523.194	463.315	535.034	2315.23	2558.57	2447.33	2718.06	2509.8	1027.39	1051.02	991.514	778.263	962.046	9.05595	2.2374	-1.38341	5.0038	TRUE	0.0161482	1	alpha tubulin 2
PF3D7_0926000	85.7167	77.3222	102.58	130.494	111.932	101.609	164.282	108.237	271.744	268.888	203.288	84.6848	73.3903	73.2895	68.573	74.9844	6.66453	1.00271	-1.43889	2.25282	TRUE	0.0163556	1	protein kinase, putative
PF3D7_1123600	114.289	153.701	88.5917	63.4175	60.9252	96.185	186.441	153.198	70.3916	84.9119	123.735	312.682	352.455	315.061	342.865	330.766	6.59527	0.356246	1.41815	3.88693	TRUE	0.0163629	1	RAP protein, putative
PF3D7_0607300	6.66686	7.07215	0	1.21957	0	2.99172	3.82051	0.832596	27.0107	24.766	14.1074	1.86121	0	0.842408	1.65236	1.08899	1.74985	2.06736	-3.6928	8.90705	TRUE	0.0163963	1	uroporphyrinogen III decarboxylase (UROD)
PF3D7_1423400	27.6198	21.2165	18.6509	26.8305	35.4216	25.9479	56.5435	26.6431	39.2883	39.8024	40.5693	10.2366	11.7787	10.9513	18.176	12.7857	4.71139	0.631512	-1.66468	1.6208	TRUE	0.0165991	1	conserved Plasmodium membrane protein, unknown function
PF3D7_0307400	25.715	22.6309	9.32544	4.87827	0	12.5099	6.87691	13.3215	21.2812	9.72949	12.8023	4.65301	2.71816	0.842408	3.30473	2.87958	3.70465	-0.0267752	-2.15887	11.4756	TRUE	0.0166536	1	ATP-dependent Clp protease proteolytic subunit (ClpP)
PF3D7_1004100	45.7156	35.3608	88.5917	115.859	131.768	83.4591	374.41	328.043	383.061	291.885	344.35	137.729	144.063	123.834	111.534	129.29	6.37377	2.05401	-1.41344	4.00324	TRUE	0.0166932	1	hypothetical protein
PF3D7_0929300	25.715	24.5168	18.6509	17.0739	22.6698	21.7253	46.6102	24.1453	57.2955	54.8389	45.7225	13.959	9.96659	20.2178	14.0451	14.5471	4.45637	1.05836	-1.65083	1.80246	TRUE	0.0167045	1	conserved Plasmodium protein, unknown function
PF3D7_1445800	32.3819	31.1175	9.32544	36.587	21.253	26.133	159.697	68.2729	132.598	112.331	118.225	44.6689	45.3027	45.49	32.2211	41.9207	4.76081	2.12482	-1.49639	3.15852	TRUE	0.016723	1	conserved Plasmodium membrane protein, unknown function
PF3D7_1447300	5.71445	4.24329	13.9882	24.3913	12.7518	12.2178	38.9692	33.3038	68.7546	91.1034	58.0327	18.6121	11.7787	19.3754	25.6116	18.8444	3.55711	2.30093	-1.62065	6.27209	TRUE	0.0170623	1	mitochondrial ribosomal protein S14 precursor, putative
PF3D7_1451600	11.4289	10.3725	9.32544	6.09783	18.4192	11.1288	48.1384	39.9646	60.5695	45.9939	48.6666	15.8202	17.215	16.0058	12.3927	15.3584	3.48523	2.11973	-1.66467	1.50871	TRUE	0.017106	1	LCCL-like protein (FNPA)
PF3D7_0631300	14.2861	8.95806	37.3018	80.4914	51.0071	38.4089	21.3948	15.8193	21.2812	15.921	18.6041	2.79181	7.24843	1.68482	4.13091	3.96399	5.25532	-1.03723	-2.2338	5.49832	TRUE	0.0172673	1	RESA-like protein
PF3D7_0906500	1512.42	1973.13	760.023	1173.22	1212.84	1326.33	628.856	552.844	506.656	542.198	557.638	1442.43	1387.17	1482.64	1448.3	1440.13	10.3746	-1.25135	1.36879	1.64655	TRUE	0.017384	1	arginase
PF3D7_1101700	0	0	0	1.21957	1.41687	0.527286	2.2923	5.82817	6.54805	5.30699	4.99388	0.930603	0	0	0	0.232651	-0.989165	3.30796	-4.48483	5.22708	TRUE	0.017432	1	Pfmc-2TM Maurer's cleft two transmembrane protein (MC-2TM)
PF3D7_0601700	10.4765	10.844	32.639	13.4152	15.5855	16.5921	80.9948	98.2463	82.6692	95.5259	89.359	23.2651	25.3695	37.9084	37.1782	30.9303	3.93272	2.5487	-1.52939	2.39939	TRUE	0.017434	1	Plasmodium exported protein (PHISTa), unknown function, pseudogene
PF3D7_1317600	13.3337	27.8171	79.2662	26.8305	21.253	33.7001	97.805	44.1276	72.8471	68.1064	70.7215	27.9181	21.7453	25.2722	22.3069	24.3106	4.981	1.16347	-1.54123	5.21897	TRUE	0.0175111	1	conserved Plasmodium protein, unknown function
PF3D7_1457100	80.9547	85.8088	317.065	207.326	198.361	177.903	421.02	207.316	307.758	296.307	308.1	102.366	117.787	120.464	126.406	116.756	7.45902	0.808337	-1.39989	4.98554	TRUE	0.0175251	1	conserved Plasmodium protein, unknown function
PF3D7_1433200	6.66686	8.48658	13.9882	1.21957	4.2506	6.92235	26.7436	22.4801	21.2812	22.997	23.3754	4.65301	7.24843	3.36963	9.08799	6.08977	2.67179	1.87539	-1.93932	3.88513	TRUE	0.0176601	1	conserved Plasmodium protein, unknown function
PF3D7_0706300	47.6204	41.0185	0	9.75654	8.50119	21.3793	187.205	166.519	260.285	247.66	215.417	80.9624	91.5114	73.2895	73.5301	79.8234	4.53723	3.2137	-1.43234	12.5681	TRUE	0.017668	1	conserved Plasmodium protein, unknown function
PF3D7_1010300	671.448	1057.05	65.2781	350.016	344.298	497.618	716.727	1189.78	1464.31	1462.08	1208.22	2981.65	3157.6	3125.33	3162.62	3106.8	8.96626	1.27238	1.36258	11.5958	TRUE	0.017676	1	succinate dehydrogenase subunit 4, putative (SDH4)
PF3D7_0801900	438.108	374.353	2443.27	2197.66	1938.27	1478.33	6498.68	6261.95	6418.73	6693	6468.09	2649.43	2852.26	2460.67	2129.9	2523.06	10.5278	2.13132	-1.35817	9.45423	TRUE	0.0178158	1	conserved Plasmodium protein, unknown function
PF3D7_0109400	31.4295	34.4178	18.6509	24.3913	15.5855	24.895	27.5077	19.1497	68.7546	59.2614	43.6683	20.4733	10.8726	11.7937	13.2189	14.0896	4.66667	0.781137	-1.63271	3.99613	TRUE	0.0178984	1	tubulin-specific chaperone a, putative
PF3D7_1211500	52.3825	78.2652	69.9408	68.2957	83.595	70.4958	97.0409	81.5944	34.3773	20.3435	58.339	173.092	148.593	164.27	146.234	158.047	6.1395	-0.271802	1.43647	4.62887	TRUE	0.017945	1	mitochondrial ribosomal protein S18 precursor, putative
PF3D7_1134600	43.8108	40.547	55.9526	54.8805	49.5903	48.9562	127.605	121.559	185.801	141.52	144.121	41.8771	53.4572	55.5989	60.3112	52.8111	5.6037	1.56741	-1.44797	0.739664	TRUE	0.0181118	1	zinc finger protein, putative
PF3D7_1252600	2398.16	2172.09	774.012	2135.46	2208.89	1937.72	510.42	735.182	802.136	738.557	696.574	1609.01	1812.11	1940.07	1772.99	1783.54	10.9212	-1.47711	1.35644	2.78034	TRUE	0.0182393	1	lysophospholipase, putative
PF3D7_0218500	344.772	286.186	219.148	521.975	405.223	355.461	101.626	99.0789	77.7581	81.3739	89.9591	216.83	218.359	259.462	246.202	235.213	8.47635	-1.98501	1.38654	1.57943	TRUE	0.0184326	1	small nuclear ribonucleoprotein Sm D2, putative (SNRPD2)
PF3D7_1217300	165.719	166.903	470.935	369.529	340.048	302.627	948.25	954.987	1727.05	1449.69	1270	424.355	523.699	528.19	503.971	495.054	8.23417	2.07642	-1.35913	3.79011	TRUE	0.0185025	1	GTP binding protein, putative
PF3D7_1480100	3.80963	5.18625	13.9882	8.53697	4.2506	7.15432	0	1.66519	41.7438	22.1125	16.3804	0	0	3.36963	1.65236	1.2555	2.77129	1.2618	-3.68642	10.5984	TRUE	0.0185203	1	erythrocyte membrane protein 1 (PfEMP1), truncated, pseudogene
PF3D7_0708900	141.909	137.2	172.521	514.657	379.72	269.201	697.625	533.694	666.264	683.718	645.325	256.846	247.353	247.668	248.681	250.137	8.07463	1.25926	-1.36732	5.00165	TRUE	0.0185758	1	Cg3 protein
PF3D7_1027700.2	20.0006	23.1024	4.66272	9.75654	2.83373	12.0712	3.82051	5.82817	11.4591	17.69	9.69944	2.79181	3.62421	1.68482	0	2.02521	3.67627	-0.402684	-2.27269	8.93232	TRUE	0.0187176	1	centrin-3 (CEN3)
PF3D7_0613000.3	0.952408	2.82886	4.66272	0	0	1.6888	5.34871	5.82817	4.91104	6.19149	5.56985	0.930603	0	0	0.826181	0.439196	0.5333	1.9439	-3.66879	5.67875	TRUE	0.018744	1	conserved Plasmodium protein, unknown function
PF3D7_0918700	2304.83	2255.55	363.692	1515.92	1010.22	1490.04	538.692	1123.17	985.482	999.484	911.707	2275.32	2374.77	2375.59	2265.39	2322.77	10.5431	-0.71076	1.34924	6.98799	TRUE	0.0187958	1	conserved Plasmodium protein, unknown function
PF3D7_1022500	356.201	393.212	293.751	240.255	386.804	334.045	1132.4	879.221	1295.7	1193.19	1125.13	497.872	534.572	371.502	354.432	439.594	8.38535	1.75052	-1.35592	1.20944	TRUE	0.0188618	1	citrate synthase, mitochondrial precursor, putative
PF3D7_1101000	1.90482	2.82886	0	4.87827	9.91806	3.906	19.8666	8.32596	12.2776	3.538	11.002	0.930603	3.62421	2.52722	0.826181	1.97706	2.04841	1.41481	-2.48235	5.76991	TRUE	0.0189064	1	erythrocyte membrane protein 1 (PfEMP1), truncated
PF3D7_1415700	24.7626	43.3759	74.6035	20.7326	28.3373	38.3624	76.4102	34.1364	52.3844	51.3009	53.558	19.5427	22.6513	16.0058	14.8713	18.2678	5.20984	0.533724	-1.55348	3.65275	TRUE	0.0189617	1	serine C-palmitoyltransferase, putative
PF3D7_0106900	37.1439	32.5319	18.6509	8.53697	11.3349	21.6397	3.05641	17.4845	12.2776	4.42249	9.31025	0.930603	1.81211	3.36963	2.47854	2.14772	4.46013	-1.24226	-2.10398	6.45632	TRUE	0.0189666	1	2-C-methyl-D-erythritol 4-phosphate cytidylyltransferase, putative (IspD)
PF3D7_0703800	66.6686	61.292	27.9763	91.4675	63.7589	62.2327	242.984	116.563	252.1	232.623	211.068	83.7542	94.2296	70.7623	69.3992	79.5363	5.9815	1.7401	-1.40831	2.93517	TRUE	0.0190003	1	conserved Plasmodium protein, unknown function
PF3D7_0217300	144.766	145.215	32.639	95.1262	177.108	118.971	80.9948	97.4137	52.3844	59.2614	72.5136	171.231	171.244	224.923	199.11	191.627	6.91199	-0.731608	1.40187	4.73092	TRUE	0.0191558	1	clathrin coat assembly protein, putative
PF3D7_0616100	37.1439	28.7601	18.6509	39.0261	24.0867	29.5335	18.3384	35.8016	12.2776	9.72949	19.0368	67.0034	55.2693	53.9141	47.9185	56.0263	4.90953	-0.658018	1.55622	3.32352	TRUE	0.019193	1	conserved Plasmodium protein, unknown function
PF3D7_0511100	0.952408	2.82886	0	1.21957	0	1.00017	19.8666	17.4845	31.1033	18.5745	21.7572	3.72241	6.34237	5.89686	4.95709	5.22968	0.43631	4.00731	-2.05593	3.47548	TRUE	0.0192131	1	conserved Plasmodium protein, unknown function
PF3D7_0822700	26.6674	29.2316	41.9645	113.42	76.5107	57.5588	180.328	142.374	215.267	193.705	182.919	70.7258	63.4237	77.5015	63.616	68.8168	5.84995	1.6651	-1.41034	4.91016	TRUE	0.0195882	1	conserved Plasmodium protein, unknown function
PF3D7_0526500	1106.7	808.583	1053.77	1319.57	1054.15	1068.56	352.251	248.946	285.659	302.499	297.339	717.495	779.206	803.657	716.299	754.164	10.0613	-1.84533	1.34273	0.624447	TRUE	0.0199705	1	conserved Plasmodium protein, unknown function
PF3D7_1235400	40.0011	70.7215	32.639	18.2935	22.6698	36.865	128.369	115.731	280.748	260.043	196.223	84.6848	70.6722	74.9743	66.0945	74.1065	5.22881	2.38734	-1.40479	5.16689	TRUE	0.0200758	1	tetQ family GTPase, putative
PF3D7_0827700	1.90482	0.942954	0	0	0	0.569554	5.34871	0.832596	1.63701	2.6535	2.61795	0	0	0	0	0	-0.541567	1.93286	-30.874	2.49312	TRUE	0.0202423	1	conserved Plasmodium membrane protein, unknown function
PF3D7_1345900	9.52408	24.0453	9.32544	7.3174	11.3349	12.3094	24.4513	17.4845	14.7331	16.8055	18.3686	7.44482	4.53027	1.68482	5.78327	4.86079	3.67105	0.528963	-1.92296	3.20978	TRUE	0.0202447	1	conserved Plasmodium protein, unknown function
PF3D7_0819800	30.4771	32.5319	23.3136	17.0739	7.08433	22.0962	59.5999	52.4535	56.477	42.4559	52.7466	18.6121	20.8392	18.533	13.2189	17.8008	4.47999	1.24135	-1.56835	3.10611	TRUE	0.0202621	1	conserved Plasmodium protein, unknown function
PF3D7_1210200	8.57167	11.3154	18.6509	25.6109	15.5855	15.9469	43.5538	35.8016	25.3737	26.535	32.816	14.8896	8.15448	11.7937	5.78327	10.1553	3.96627	1.07075	-1.69527	2.76838	TRUE	0.0203816	1	zinc finger protein, putative
PF3D7_0418500	120.003	93.8239	60.6154	76.8327	66.5927	83.5736	20.6307	31.6386	12.2776	13.2675	19.4536	54.9055	61.6116	62.3382	38.8305	54.4215	6.39542	-2.11273	1.48317	2.70203	TRUE	0.0204322	1	Bet3 transport protein, putative (BET3p)
PF3D7_0902000	388.583	411.599	298.414	500.022	529.908	425.705	151.292	200.656	160.427	155.672	167.012	401.09	414.066	421.204	465.966	425.582	8.73567	-1.35189	1.34953	0.832654	TRUE	0.0204385	1	serine/threonine protein kinase, FIKK family (FIKK9.1)
PF3D7_1356900	41.906	45.2618	55.9526	46.3435	38.2554	45.5439	103.154	73.2684	85.9432	110.562	93.2319	36.2935	36.2421	28.6419	34.6996	33.9693	5.49786	1.04485	-1.45684	0.575444	TRUE	0.0205893	1	protein kinase 5 (PK5)
PF3D7_1018900	81.9071	69.3071	228.473	274.403	354.216	201.661	98.5691	89.0878	112.954	103.486	101.024	29.7793	37.1482	33.6963	32.2211	33.2112	7.65162	-0.993073	-1.60492	4.64653	TRUE	0.020628	1	conserved Plasmodium protein, unknown function
PF3D7_1302600	566.683	582.274	265.775	834.184	709.849	591.753	381.287	314.721	325.766	320.189	335.491	737.968	827.227	930.019	893.102	847.079	9.21168	-0.821512	1.3362	2.29036	TRUE	0.0206957	1	deoxyhypusine hydroxylase (DOHH)
PF3D7_0510300	2.85722	3.77181	9.32544	4.87827	5.66746	5.30004	60.364	44.9602	58.9325	68.1064	58.0908	20.4733	23.5574	19.3754	14.0451	19.3628	2.23614	3.62401	-1.5859	1.48367	TRUE	0.02073	1	conserved Plasmodium protein, unknown function
PF3D7_1479900	0.952408	0.942954	0	2.43913	1.41687	1.15027	5.34871	4.16298	29.4662	21.228	15.0515	4.65301	0	0.842408	1.65236	1.78695	0.330217	3.58069	-3.08234	5.70134	TRUE	0.0209006	1	stevor
PF3D7_0808100	244.769	279.586	340.379	425.629	362.717	330.616	92.4563	71.6032	69.5731	40.6869	68.5799	157.272	185.741	198.808	165.236	176.764	8.36818	-2.26775	1.36528	1.69797	TRUE	0.0209551	1	conserved Plasmodium protein, unknown function
PF3D7_1239400	3.80963	8.95806	0	6.09783	2.83373	4.33985	0	4.16298	0	1.769	1.48299	0	0	0	0	0	2.23205	-1.67453	-28.5975	6.06364	TRUE	0.0210863	1	conserved Plasmodium protein, unknown function
PF3D7_0732200	0.952408	0.471477	0	0	0	0.284777	8.40512	8.32596	10.6406	14.152	10.3809	0.930603	1.81211	1.68482	1.65236	1.51997	-1.38197	4.75681	-2.76732	1.93873	TRUE	0.0211911	1	rifin (RIF)
PF3D7_1220800	2.85722	5.18625	9.32544	6.09783	9.91806	6.67696	8.40512	2.49779	3.27403	1.769	3.98648	0	0	0.842408	0.826181	0.417147	2.68287	-0.679915	-3.21835	3.97898	TRUE	0.0214875	1	conserved Plasmodium protein, unknown function
PF3D7_0701300	0.952408	1.88591	0	7.3174	4.2506	2.88126	16.0461	8.32596	22.0997	27.4195	18.4728	5.58362	4.53027	5.05445	2.47854	4.41172	1.62067	2.58575	-2.06829	4.9394	TRUE	0.021692	1	rifin, pseudogene (RIF)
PF3D7_1330600	47.6204	51.391	69.9408	15.8544	5.66746	38.0948	18.3384	18.3171	21.2812	28.304	21.5602	12.0978	7.24843	1.68482	3.30473	6.08395	5.22236	-0.792895	-1.83435	9.00685	TRUE	0.0217991	1	elongation factor Tu, putative
PF3D7_0812300	9.52408	13.6728	4.66272	4.87827	1.41687	6.83095	58.0717	32.4712	56.477	38.0334	46.2633	13.0284	13.5908	19.3754	14.0451	15.0099	2.88963	2.6427	-1.62365	4.43846	TRUE	0.021811	1	conserved Plasmodium protein, unknown function
PF3D7_1029700	7.61927	8.01511	0	3.6587	5.66746	4.99211	23.6871	13.3215	18.0071	8.84499	15.9652	6.51422	1.81211	1.68482	4.95709	3.74206	2.47933	1.51945	-2.09792	4.57451	TRUE	0.0219208	1	conserved Plasmodium protein, unknown function
PF3D7_0100100	172.386	160.774	209.822	413.433	334.38	258.159	115.379	110.735	166.975	159.21	138.075	61.4198	53.4572	44.6476	54.528	53.5131	8.01276	-0.903587	-1.36761	2.75398	TRUE	0.0219635	1	erythrocyte membrane protein 1, PfEMP1 (VAR)
PF3D7_1332100	40.9536	57.5202	9.32544	15.8544	15.5855	27.8478	71.0614	57.4491	57.2955	53.0699	59.719	20.4733	30.8058	15.1633	17.3498	20.9481	4.86716	1.03324	-1.51292	5.5852	TRUE	0.0220792	1	conserved Plasmodium membrane protein, unknown function
PF3D7_1464300	16.1909	15.0873	13.9882	20.7326	11.3349	15.4668	89.3999	74.9336	92.4912	75.1824	83.0018	36.2935	24.4634	27.7995	30.5687	29.7813	3.96245	2.41275	-1.4791	0.729753	TRUE	0.0221912	1	conserved Plasmodium protein, unknown function
PF3D7_1322400	2.85722	6.1292	9.32544	1.21957	1.41687	4.18966	42.0256	14.9867	50.7474	30.9575	34.6793	10.2366	11.7787	5.05445	14.8713	10.4853	1.91211	3.20445	-1.7262	5.55981	TRUE	0.0221923	1	conserved Plasmodium protein, unknown function
PF3D7_0702100	3478.2	2937.3	195.834	765.888	579.498	1591.34	374.41	1245.56	1145.91	1196.73	990.652	2756.44	2702.76	2259.34	2528.94	2561.87	10.6382	-0.686065	1.3708	17.0379	TRUE	0.0221978	1	Plasmodium exported protein (PHISTb), unknown function, pseudogene
PF3D7_1221400	14.2861	10.844	9.32544	1.21957	1.41687	7.41839	1.5282	4.99558	9.00357	11.4985	6.75646	2.79181	0	0	1.65236	1.11104	2.89941	-0.148079	-2.61175	10.4299	TRUE	0.0223073	1	inner membrane complex protein 1h, putative (IMC1h)
PF3D7_0711300	53.3349	56.5772	32.639	139.031	96.3468	75.5857	42.7897	55.7839	31.1033	38.0334	41.9276	93.0603	106.914	116.252	128.058	111.071	6.25524	-0.865352	1.40563	3.96372	TRUE	0.0223623	1	conserved Plasmodium protein, unknown function
PF3D7_0209400	43.8108	55.1628	23.3136	53.6609	38.2554	42.8407	123.784	121.559	65.4805	69.8754	95.1748	246.61	266.38	232.505	234.635	245.032	5.45007	1.12278	1.36395	2.14136	TRUE	0.0224019	1	conserved protein, unknown function
PF3D7_0719400	169.529	142.386	27.9763	23.1718	24.0867	77.4299	51.1948	38.2994	117.046	92.8724	74.8533	18.6121	14.4969	15.1633	22.3069	17.6448	6.29081	-0.0649948	-2.08436	6.56939	TRUE	0.0224375	1	conserved Plasmodium protein, unknown function
PF3D7_1460500	211.435	176.332	195.834	119.518	111.932	163.01	275.077	198.99	240.641	204.319	229.757	110.742	103.29	82.556	63.616	90.0509	7.34637	0.497691	-1.35181	1.75774	TRUE	0.0225815	1	conserved Plasmodium protein, unknown function
PF3D7_1319600	21.9054	25.4598	9.32544	3.6587	11.3349	14.3368	9.16922	13.3215	11.4591	17.69	12.91	0.930603	2.71816	4.21204	4.95709	3.20447	3.89437	-0.205801	-1.99757	4.88289	TRUE	0.0225845	1	conserved Plasmodium protein, unknown function
PF3D7_1208000	4.76204	10.844	0	3.6587	2.83373	4.41969	3.82051	0	0	1.769	1.39738	0	0	0	0	0	2.26858	-1.77461	-28.5339	6.06733	TRUE	0.0226736	1	apicoplast ribosomal protein L29 precursor, putative
PF3D7_0623300	10.4765	16.0302	4.66272	10.9761	12.7518	10.9795	149.764	115.731	127.687	89.3344	120.629	45.5995	47.1148	38.7508	47.9185	44.8459	3.54256	3.37213	-1.42786	1.50042	TRUE	0.0226926	1	EGF-like membrane protein, putative
PF3D7_1216500	40.9536	49.9765	65.2781	7.3174	5.66746	33.8386	26.7436	34.969	33.5588	24.766	30.0093	13.0284	6.34237	9.26649	10.7404	9.84441	5.03959	-0.132165	-1.60844	9.27386	TRUE	0.0229033	1	male development gene 1 (MDV1)
PF3D7_1358600	79.0499	72.6074	46.6272	24.3913	32.5879	51.0528	60.364	57.4491	74.4841	63.6839	63.9953	20.4733	28.9937	22.745	20.6545	23.2166	5.68583	0.314044	-1.46307	2.84837	TRUE	0.0230741	1	zinc finger protein, putative
PF3D7_1349900	1.90482	2.35738	13.9882	3.6587	4.2506	5.23193	12.2256	6.66077	10.6406	5.30699	8.70849	1.86121	1.81211	1.68482	0.826181	1.54608	2.10862	1.01613	-2.50238	2.9257	TRUE	0.0231053	1	conserved Plasmodium protein, unknown function
PF3D7_1249000	24.7626	34.4178	46.6272	52.4414	66.5927	44.9683	18.3384	10.8237	5.72955	6.19149	10.2708	32.5711	28.0877	29.4843	32.2211	30.591	5.48284	-2.11729	1.56949	3.31924	TRUE	0.023127	1	conserved Plasmodium membrane protein, unknown function
PF3D7_0420200	25.715	26.8742	41.9645	34.1479	32.5879	32.2579	16.8102	10.8237	22.0997	30.073	19.9517	7.44482	6.34237	2.52722	8.26181	6.14406	4.99101	-0.673933	-1.69941	2.65269	TRUE	0.0231649	1	holo-(acyl-carrier protein) synthase, putative
PF3D7_1333900	34.2867	25.4598	27.9763	17.0739	11.3349	23.2263	9.16922	9.99115	19.6442	5.30699	11.0279	4.65301	3.62421	0.842408	2.47854	2.89954	4.5319	-1.06735	-1.93985	4.2835	TRUE	0.0231806	1	conserved Plasmodium protein, unknown function
PF3D7_0102200	118512	107254	11642.8	26123.1	22139.9	57134.4	20957.8	45073.4	40654.4	46865.2	38387.7	95566.4	100345	88915.3	92461.3	94321.9	15.8021	-0.573779	1.29695	14.1768	TRUE	0.0232347	1	ring-infected erythrocyte surface antigen (RESA)
PF3D7_1019500.2	52.3825	67.8927	4.66272	12.1957	2.83373	27.9934	32.8564	34.1364	36.8328	49.5319	38.3394	16.7508	7.24843	5.89686	14.0451	10.9853	4.87442	0.385897	-1.80389	11.5675	TRUE	0.0232745	1	conserved Plasmodium membrane protein, unknown function
PF3D7_0311600	141.909	110.797	102.58	140.25	145.937	128.295	301.056	169.017	260.285	214.049	236.102	106.089	82.4509	105.301	77.661	92.8754	7.00699	0.876392	-1.34625	1.10471	TRUE	0.0233197	1	dolichyl-diphosphooligosaccharide--protein glycosyltransferase subunit 1, putative
PF3D7_0615200	13.3337	6.1292	0	1.21957	0	4.1365	2.2923	4.99558	5.72955	8.84499	5.4656	0.930603	0	0.842408	0.826181	0.649798	2.20808	0.238402	-3.06134	8.30638	TRUE	0.0236773	1	conserved Plasmodium protein, unknown function
PF3D7_1416400	96.1932	84.8658	69.9408	100.004	110.515	92.304	248.333	280.585	306.121	300.73	283.942	131.215	123.223	73.2895	121.449	112.294	6.53457	1.61484	-1.33847	1.02434	TRUE	0.0237316	1	conserved Plasmodium protein, unknown function
PF3D7_1134400	11.4289	16.0302	0	17.0739	5.66746	10.0401	32.8564	39.132	18.0071	20.3435	27.5847	5.58362	10.8726	5.89686	10.7404	8.27337	3.45535	1.33101	-1.73688	5.89303	TRUE	0.0238068	1	conserved Plasmodium protein, unknown function
PF3D7_1040000	0	0	0	0	1.41687	0.283373	12.9897	8.32596	13.0961	15.0365	12.3621	1.86121	4.53027	1.68482	0.826181	2.22562	-2.15051	5.77814	-2.48144	4.53716	TRUE	0.0238735	1	rifin (RIF)
PF3D7_1411800	234.292	173.032	83.929	87.8088	99.1806	135.649	150.528	204.819	178.434	159.21	173.248	400.159	407.724	493.651	428.788	432.581	7.09474	0.341925	1.32019	2.92569	TRUE	0.0239745	1	conserved Plasmodium protein, unknown function
PF3D7_0601600	22.8578	10.844	18.6509	60.9783	34.0048	29.4672	142.123	122.392	158.79	109.678	133.246	61.4198	49.8329	45.49	46.2662	50.7522	4.89076	2.16731	-1.39305	4.779	TRUE	0.0240222	1	Tetratricopeptide repeat protein, putative
PF3D7_1458500	81.9071	59.8776	18.6509	32.9283	26.9204	44.0569	126.077	114.066	121.957	121.176	120.819	57.6974	46.2087	42.9628	37.1782	46.0118	5.50034	1.41638	-1.39336	3.82727	TRUE	0.0241766	1	conserved Plasmodium protein, unknown function
PF3D7_1135000.3	0	0.942954	0	0	0	0.188591	3.05641	0	4.09253	3.538	2.67173	0	0	0	0	0	-1.78453	3.20233	-30.9005	3.28875	TRUE	0.0243655	1	conserved Plasmodium protein, unknown function
PF3D7_1431900	20.953	19.3306	0	7.3174	14.1687	12.3539	25.2154	23.3127	25.3737	19.459	23.3402	11.1672	6.34237	5.89686	4.13091	6.88434	3.73901	0.806187	-1.76667	5.74621	TRUE	0.024421	1	conserved Plasmodium membrane protein, unknown function
PF3D7_0500600	0	0.471477	0	1.21957	0	0.338209	1.5282	1.66519	6.54805	8.84499	4.64661	0.930603	0	0	0	0.232651	-1.34865	3.56158	-4.37723	4.79062	TRUE	0.0245237	1	stevor, pseudogene
PF3D7_1014800	7.61927	9.42954	0	2.43913	0	3.89759	3.82051	3.33038	4.09253	1.769	3.25311	0	0.906054	0	0	0.226513	2.1234	-0.418837	-3.88515	7.05344	TRUE	0.0246763	1	conserved Plasmodium protein, unknown function
PF3D7_0303900	7.61927	8.95806	0	0	1.41687	3.59884	0.764102	0.832596	2.45552	1.769	1.4553	0	0	0	0	0	1.99069	-1.45309	-30.0203	4.75231	TRUE	0.0247971	1	conserved Plasmodium protein, unknown function
PF3D7_0906300	220.006	168.789	186.509	280.5	293.291	229.819	133.718	159.026	98.2208	80.4894	117.863	266.152	276.346	326.854	305.687	293.76	7.84574	-0.96455	1.31735	1.66697	TRUE	0.0248574	1	Maf-like protein, putative
PF3D7_1442800	37.1439	25.4598	37.3018	71.9544	65.1758	47.4071	22.923	10.8237	17.1886	9.72949	15.1662	1.86121	4.53027	4.21204	8.26181	4.71633	5.569	-1.64337	-1.6793	4.39106	TRUE	0.0248735	1	conserved Plasmodium protein, unknown function
PF3D7_0516700	1671.48	1338.05	1016.47	1174.44	1265.26	1293.14	1175.95	1003.28	769.396	785.435	933.515	2045.46	2215.3	2564.29	2281.91	2276.74	10.3373	-0.470715	1.2862	0.941525	TRUE	0.0249015	1	ubiquitin carboxyl-terminal hydrolase 2, putative
PF3D7_0937000	0	0.471477	0	0	0	0.0942954	0.764102	0	6.54805	3.538	2.71254	0	0	0	0	0	-2.6472	4.08518	-30.9207	3.16391	TRUE	0.0249703	1	Plasmodium exported protein (PHISTb), unknown function
PF3D7_0403400	2009.58	1931.17	1133.04	1462.26	1528.8	1612.97	1079.68	1327.16	1028.04	1094.13	1132.25	2581.49	2612.15	3037.72	2799.1	2757.62	10.6562	-0.511255	1.28424	0.866952	TRUE	0.0250169	1	conserved Plasmodium protein, unknown function
PF3D7_1113800	31.4295	36.7752	27.9763	39.0261	39.6722	34.9759	58.0717	37.4668	56.477	45.1094	49.2812	12.0978	13.5908	19.3754	24.7854	17.4624	5.13927	0.484037	-1.49484	1.25944	TRUE	0.0250335	1	conserved Plasmodium membrane protein, unknown function
PF3D7_0314200	37.1439	27.8171	51.2899	54.8805	41.0891	42.4441	19.1025	9.15855	15.5516	18.5745	15.5968	6.51422	4.53027	4.21204	4.13091	4.84686	5.39329	-1.42984	-1.68994	1.53395	TRUE	0.0251016	1	conserved Plasmodium protein, unknown function
PF3D7_0416000	97.1456	96.6528	321.728	217.083	182.776	183.077	154.349	119.894	121.957	148.596	136.199	56.7668	44.3966	58.9686	54.528	53.665	7.50193	-0.41233	-1.34356	3.51695	TRUE	0.0251345	1	RNA binding protein, putative
PF3D7_1370900	212.387	207.921	139.882	223.181	235.2	203.714	195.61	253.109	347.865	375.912	293.124	96.7827	108.726	119.622	146.234	117.841	7.6749	0.52033	-1.3143	1.5749	TRUE	0.0253534	1	unspecified product
PF3D7_1477900	48.5728	54.6913	9.32544	9.75654	21.253	28.7198	56.5435	67.4403	150.605	166.286	110.219	50.2525	57.9874	33.6963	25.6116	41.887	4.91235	1.87137	-1.39642	9.55928	TRUE	0.0255177	1	acyl-CoA synthetase, pseudogene (ACS1b)
PF3D7_1332600	164.767	154.644	149.207	41.4653	29.7542	107.968	53.4871	69.1055	67.1175	58.3769	62.0218	17.6814	26.2756	18.533	27.264	22.4385	6.75022	-0.795599	-1.46628	6.28109	TRUE	0.0255656	1	apurinic/apyrimidinic endonuclease Apn1, putative (APN1)
PF3D7_0203800	31.4295	22.1594	18.6509	3.6587	2.83373	15.7464	14.5179	5.82817	12.2776	9.72949	10.5883	1.86121	4.53027	0.842408	3.30473	2.63465	3.98539	-0.579292	-2.01093	7.79093	TRUE	0.0256005	1	conserved Plasmodium protein, unknown function
PF3D7_0904400	2.85722	10.844	4.66272	1.21957	18.4192	7.60055	29.8	15.8193	21.2812	17.69	21.1476	7.44482	4.53027	6.73926	4.95709	5.91786	2.96659	1.43692	-1.83936	5.92544	TRUE	0.025679	1	signal peptidase complex subunit 3, putative (SPC3)
PF3D7_1023500	0	1.88591	0	0	0	0.377181	0.764102	4.16298	3.27403	1.769	2.49253	0	0	0	0	0	-0.928174	2.24461	-30.7991	2.96438	TRUE	0.0258469	1	conserved Plasmodium protein, unknown function
PF3D7_0910400	60.0017	66.9497	130.556	79.2718	68.0095	80.9578	135.246	114.066	143.239	160.979	138.382	54.9055	60.7056	53.0717	47.9185	54.1503	6.31729	0.795152	-1.35375	1.38165	TRUE	0.0259228	1	selenide water dikinase, putative
PF3D7_0530000	115.241	83.4514	23.3136	93.9067	116.183	86.4192	89.3999	116.563	87.5802	110.562	101.026	245.679	235.574	285.576	242.897	252.432	6.45544	0.202991	1.32134	3.66287	TRUE	0.0260242	1	conserved Plasmodium protein, unknown function
PF3D7_1431800	38.0963	30.646	93.2544	35.3674	31.171	45.707	16.0461	6.66077	31.1033	11.4985	16.3272	5.58362	6.34237	1.68482	4.95709	4.64197	5.472	-1.44173	-1.82001	5.18019	TRUE	0.0262254	1	apyrase, putative
PF3D7_1020400	288.58	295.145	466.272	446.361	456.231	390.518	222.354	333.871	192.349	204.319	238.223	518.346	563.565	662.975	580.805	581.423	8.60702	-0.710851	1.2873	1.47135	TRUE	0.0263116	1	S-adenosyl-L-methionine-dependent methyltransferase, putative
PF3D7_1221200	33.3343	42.9044	23.3136	45.124	58.0915	40.5535	47.3743	42.4624	16.3701	36.2645	35.6178	84.6848	93.3235	101.931	95.0109	93.7376	5.36264	-0.207726	1.39574	2.65999	TRUE	0.0263237	1	conserved Plasmodium protein, unknown function
PF3D7_1347600	7.61927	7.54363	4.66272	12.1957	1.41687	6.68763	2.2923	5.82817	12.2776	8.84499	7.31077	1.86121	0	0.842408	2.47854	1.29554	2.78475	0.0826538	-2.48616	5.7889	TRUE	0.0263998	1	conserved Plasmodium protein, unknown function
PF3D7_1031000	13.3337	6.1292	9.32544	6.09783	8.50119	8.67748	58.8358	55.7839	67.1175	70.7599	63.1243	20.4733	23.5574	21.9026	23.9593	22.4731	3.10051	2.87947	-1.48964	1.01104	TRUE	0.0264322	1	25 kDa ookinete surface antigen precursor (Pfs25)
PF3D7_0214200	40.9536	54.6913	32.639	28.05	34.0048	38.0677	104.682	113.233	186.62	173.362	144.474	45.5995	80.6388	51.3869	47.9185	56.3859	5.26669	1.90779	-1.35746	2.11232	TRUE	0.0265889	1	mitochondrial ribosomal protein L13 precursor, putative
PF3D7_0819400	5.71445	6.60068	9.32544	1.21957	1.41687	4.8554	3.05641	4.16298	10.6406	2.6535	5.12837	0.930603	0.906054	0	0.826181	0.665709	2.20052	0.158691	-2.95876	4.3755	TRUE	0.0268277	1	perforin like protein 4 (PPLP4)
PF3D7_0712300	243.817	265.441	923.219	768.327	631.922	566.545	0.764102	4.16298	10.6406	9.72949	6.32429	29.7793	21.7453	24.4298	28.9163	26.2177	9.14407	-6.4886	2.05701	5.41088	TRUE	0.0268442	1	erythrocyte membrane protein 1, PfEMP1 (VAR)
PF3D7_1446100	41.906	45.7333	251.787	176.837	187.026	140.658	70.2973	28.3083	64.662	61.9149	56.2956	12.0978	17.215	12.6361	20.6545	15.6509	7.12444	-1.30934	-1.84626	5.11225	TRUE	0.0269036	1	conserved Plasmodium protein, unknown function
PF3D7_1102300	4.76204	2.82886	4.66272	2.43913	1.41687	3.22192	110.031	135.713	89.2172	121.176	114.034	42.8077	47.1148	41.278	42.1352	43.3339	1.62231	5.21093	-1.39593	1.32498	TRUE	0.0269796	1	Plasmodium exported protein, unknown function
PF3D7_0605800	486.681	399.812	387.006	656.127	576.664	501.258	1500.7	1668.52	2597.12	2442.1	2052.11	987.369	948.638	794.391	675.816	851.554	8.97049	2.03239	-1.26896	1.6871	TRUE	0.0270267	1	DNA repair-like protein, putative
PF3D7_0914500	486.681	401.698	293.751	552.464	565.329	459.985	893.999	890.045	1172.92	1130.39	1021.84	517.415	413.16	391.72	371.782	423.519	8.84765	1.14929	-1.27071	1.29859	TRUE	0.0274356	1	conserved Plasmodium protein, unknown function
PF3D7_0712500	0.952408	0.942954	0	0	1.41687	0.662445	0	0	0	0.884499	0.221125	5.58362	3.62421	5.89686	1.65236	4.18926	-0.401084	-1.84593	4.31247	3.71497	TRUE	0.0274894	1	rifin, pseudogene (RIF)
PF3D7_1450000	693.353	702.972	368.355	637.833	704.182	621.339	115.379	98.2463	123.594	106.14	110.84	235.442	302.622	245.983	295.773	269.955	9.28143	-2.48903	1.28419	1.11538	TRUE	0.0275034	1	serine/threonine protein kinase, putative
PF3D7_1005900	35.2391	39.1326	13.9882	6.09783	7.08433	20.3084	12.9897	5.82817	36.0143	22.1125	19.2362	5.58362	6.34237	3.36963	5.78327	5.26972	4.38706	-0.121862	-1.86903	7.37599	TRUE	0.0275677	1	conserved Plasmodium protein, unknown function
PF3D7_0511300	80.9547	82.9799	60.6154	70.7349	89.2625	76.9095	28.2718	34.1364	19.6442	14.152	24.0511	66.0728	57.9874	62.3382	66.9207	63.3298	6.27226	-1.68304	1.39562	1.40337	TRUE	0.027578	1	MORN repeat protein, putative
PF3D7_0936800	4428.7	4180.59	14738.9	21770.5	15092.4	12042.2	48407.4	21810.7	45254.4	45933.8	40351.6	16359.1	16723.9	15715.1	18699.8	16874.5	13.5557	1.74464	-1.25778	8.13214	TRUE	0.027614	1	Plasmodium exported protein (PHISTc), unknown function
PF3D7_0818300	20.0006	28.2886	4.66272	19.5131	12.7518	17.0434	14.5179	5.82817	26.1922	34.4955	20.2584	4.65301	7.24843	7.58167	4.95709	6.11005	4.16445	0.17424	-1.72695	5.26601	TRUE	0.0277722	1	dynactin subunit 6, putative
PF3D7_1248400	13.3337	10.3725	4.66272	3.6587	2.83373	6.97227	2.2923	1.66519	5.72955	15.921	6.40201	0	1.81211	2.52722	0	1.08483	2.8643	-0.193015	-2.54826	9.17839	TRUE	0.0278785	1	conserved Plasmodium protein, unknown function
PF3D7_1149100.1	262.865	293.73	927.881	386.603	301.792	434.574	748.82	358.016	595.054	653.645	588.884	281.973	257.319	229.135	206.545	243.743	8.75464	0.447226	-1.27274	4.99784	TRUE	0.0279299	1	Plasmodium exported protein, unknown function
PF3D7_1338600	416.202	360.68	111.905	73.174	76.5107	207.694	28.2718	298.069	292.207	315.766	233.579	84.6848	95.1356	40.4356	61.1374	70.3484	7.70445	0.163108	-1.7315	10.4613	TRUE	0.0280385	1	conserved Plasmodium protein, unknown function
PF3D7_0305100	149.528	116.926	163.195	23.1718	21.253	94.8149	41.2615	48.2906	58.114	76.0669	55.9332	14.8896	15.4029	13.4785	23.1331	16.726	6.55671	-0.751497	-1.74043	6.66683	TRUE	0.028044	1	conserved Plasmodium protein, unknown function
PF3D7_0508400	5.71445	7.54363	116.568	21.9522	21.253	34.6063	57.3076	37.4668	66.299	54.8389	53.9781	13.0284	12.6847	10.1089	15.6974	12.8799	5.0193	0.735059	-2.06719	7.7686	TRUE	0.0281901	1	transcription factor IIb, putative
PF3D7_1127700	0.952408	3.77181	4.66272	7.3174	11.3349	5.60785	20.6307	21.6475	28.6477	34.4955	26.3554	10.2366	6.34237	8.42408	6.60945	7.90313	2.45575	2.26352	-1.73803	4.04904	TRUE	0.0282452	1	conserved Plasmodium protein, unknown function
PF3D7_1204600	86.6692	98.5387	111.905	192.692	188.443	135.65	250.625	209.814	144.057	132.675	184.293	432.73	404.1	522.293	431.267	447.597	7.08492	0.441161	1.28	2.71541	TRUE	0.0283246	1	cytidine/deoxycytidylate deaminase, putative
PF3D7_1453500	22.8578	28.2886	37.3018	20.7326	17.0024	25.2366	85.5794	54.1187	57.2955	82.2584	69.813	38.1547	24.4634	24.4298	17.3498	26.0994	4.62541	1.50007	-1.42097	2.01218	TRUE	0.0288532	1	pyridine nucleotide transhydrogenase, putative
PF3D7_0400300	35.2391	49.9765	13.9882	41.4653	60.9252	40.3189	1094.96	1267.21	1260.5	1285.18	1226.96	554.639	536.384	534.929	424.657	512.652	5.37227	4.88859	-1.25906	2.66386	TRUE	0.0289231	1	rifin (RIF)
PF3D7_0100900	0	0.942954	0	3.6587	8.50119	2.62057	3.82051	1.66519	10.6406	13.2675	7.34844	1.86121	0.906054	0.842408	0.826181	1.10896	1.43086	1.44364	-2.73462	7.93624	TRUE	0.0294784	1	rifin (RIF)
PF3D7_0311200	119.051	102.782	135.219	76.8327	85.0119	103.779	35.9128	34.1364	18.8257	7.07599	23.9877	51.1831	61.6116	80.8712	53.7018	61.8419	6.6903	-2.10339	1.36382	4.54351	TRUE	0.02965	1	valine--tRNA ligase, putative
PF3D7_1413800	834.31	681.756	951.195	1100.05	1306.35	974.732	166.574	185.669	104.769	95.5259	138.134	306.168	327.085	374.029	315.601	330.721	9.92862	-2.81847	1.25934	1.90609	TRUE	0.0296958	1	diphthamide synthesis protein, putative
PF3D7_1419800.2	39.0487	28.7601	74.6035	14.6348	7.08433	32.8263	12.2256	13.3215	24.5552	30.9575	20.265	3.72241	8.15448	3.36963	4.95709	5.0509	4.98792	-0.648292	-2.00447	5.34785	TRUE	0.0298793	1	glutathione reductase (GR)
PF3D7_0622100	48.5728	41.49	102.58	140.25	143.103	95.1992	198.666	121.559	160.427	138.866	154.88	50.2525	67.954	71.6047	60.3112	62.5306	6.56468	0.7105	-1.3085	4.34758	TRUE	0.0299276	1	conserved Plasmodium protein, unknown function
PF3D7_1463300	19.0482	16.5017	9.32544	3.6587	9.91806	11.6904	9.93332	2.49779	13.9146	7.96049	8.57655	2.79181	0.906054	2.52722	1.65236	1.96936	3.58182	-0.48009	-2.12481	4.18408	TRUE	0.0300415	1	DNA polymerase alpha subunit, putative
PF3D7_0201500	42.8584	41.49	32.639	31.7087	12.7518	32.2896	76.4102	231.462	170.249	155.672	158.448	63.281	64.3298	63.1806	62.7898	63.3953	5.02288	2.28477	-1.32136	3.79896	TRUE	0.0300733	1	Plasmodium exported protein (hyp9), unknown function
PF3D7_1319000	49.5252	46.6762	27.9763	8.53697	2.83373	27.1097	9.16922	11.6563	22.9182	19.459	15.8007	4.65301	5.43632	3.36963	2.47854	3.98438	4.77429	-0.793504	-1.99108	7.19232	TRUE	0.0300826	1	conserved Plasmodium protein, unknown function
PF3D7_0602200	112.384	95.7098	149.207	195.131	160.106	142.507	152.82	112.4	72.8471	59.2614	99.3323	228.928	191.177	290.631	256.116	241.713	7.15189	-0.517099	1.28245	2.91788	TRUE	0.03009	1	MYND finger protein, putative
PF3D7_1254400	0	0.471477	0	0	5.66746	1.22779	1.5282	0.832596	0	0	0.5902	5.58362	9.06054	4.21204	4.13091	5.74677	0.295818	-1.0247	3.25005	8.30831	TRUE	0.0302158	1	rifin (RIF)
PF3D7_0218300	18.0958	13.6728	9.32544	15.8544	14.1687	14.2234	81.7589	70.7706	122.776	89.3344	91.16	35.3629	34.43	34.5387	35.5258	34.9644	3.86754	2.64278	-1.3825	0.838543	TRUE	0.0304708	1	apicoplast RNA methyltransferase precursor, putative
PF3D7_1017300.2	71.4306	58.9346	9.32544	40.2457	24.0867	40.8046	58.8358	46.6254	90.0357	68.9909	66.122	27.9181	32.6179	23.5874	16.5236	25.1618	5.40031	0.646682	-1.39506	5.68673	TRUE	0.0304757	1	golgi re-assembly stacking protein 2 (GRASP)
PF3D7_1428000	7.61927	14.1443	9.32544	12.1957	8.50119	10.3572	23.6871	14.9867	19.6442	9.72949	17.0119	5.58362	4.53027	0.842408	8.26181	4.80453	3.39379	0.696502	-1.82575	3.72008	TRUE	0.0304983	1	conserved Plasmodium membrane protein, unknown function
PF3D7_1305100	26.6674	26.4027	18.6509	6.09783	8.50119	17.264	3.82051	4.16298	17.1886	22.997	12.0423	1.86121	6.34237	0.842408	4.13091	3.29422	4.12283	-0.537177	-1.86799	8.87885	TRUE	0.0304985	1	conserved Plasmodium protein, unknown function
PF3D7_1401200	36.1915	41.0185	233.136	18.2935	25.5036	70.8286	68.7691	55.7839	127.687	183.091	108.833	31.6405	18.1211	12.6361	28.9163	22.8285	6.11135	0.654413	-2.25327	6.41816	TRUE	0.0307465	1	Plasmodium exported protein, unknown function
PF3D7_1230600	95.2408	113.154	88.5917	86.5893	120.434	100.802	314.046	312.223	493.559	541.313	415.285	184.259	199.332	152.476	157.801	173.467	6.65907	2.03881	-1.25947	1.21703	TRUE	0.0313056	1	sun-family protein, putative
PF3D7_1346400	4492.51	3861.4	4485.54	3927.01	3910.55	4135.4	1090.37	840.922	757.119	667.797	839.053	1742.09	2017.78	2117.81	2001.01	1969.67	12.0137	-2.30108	1.23109	0.583963	TRUE	0.0314143	1	conserved Plasmodium protein, unknown function
PFC10_API0010:rRNA	4391.55	4603.5	6038.22	1061.02	2130.96	3645.05	0.764102	0	1.63701	3.538	1.48478	9.30603	7.24843	2.52722	11.5665	7.66205	11.8315	-11.2796	2.38543	6.47133	TRUE	0.0315015	1	unspecified product
PF3D7_1318800	2392.45	2289.49	1408.14	2829.4	2070.04	2197.9	1089.61	1138.16	956.016	980.025	1040.95	2337.67	2497.08	2390.75	2545.46	2442.74	11.1025	-1.07878	1.23059	0.910824	TRUE	0.0315291	1	secretory complex protein 63 (SEC63)
PF3D7_1412400	958.123	896.278	750.698	786.621	752.355	828.815	871.84	739.345	457.545	548.389	654.28	1448.02	1602.81	1615.74	1485.47	1538.01	9.69541	-0.341593	1.23304	1.00209	TRUE	0.0316389	1	conserved Plasmodium protein, unknown function
PF3D7_0527000	707.639	600.19	377.68	151.226	136.019	394.551	263.615	194.827	308.577	322.842	272.465	119.117	109.632	90.9801	96.6632	104.098	8.62574	-0.53584	-1.38825	6.00517	TRUE	0.0318863	1	DNA replication licensing factor MCM3, putative (MCM3)
PF3D7_0923700	0	2.35738	4.66272	2.43913	1.41687	2.17522	3.05641	3.33038	7.36656	12.383	6.53408	1.86121	0.906054	0	0.826181	0.89836	0.922214	1.78223	-2.87742	5.36658	TRUE	0.0319872	1	conserved protein, unknown function
PF3D7_0600900	0	1.41443	0	2.43913	2.83373	1.33746	19.1025	9.15855	18.0071	30.073	19.0853	4.65301	5.43632	5.89686	4.13091	5.02927	0.533795	3.71974	-1.92333	4.41753	TRUE	0.0319921	1	rifin, pseudogene (RIF)
PF3D7_0624100	21.9054	15.5587	51.2899	10.9761	12.7518	22.4964	3.05641	14.1541	7.36656	20.3435	11.2301	2.79181	4.53027	1.68482	1.65236	2.66481	4.41846	-0.933318	-2.07858	5.18809	TRUE	0.0321306	1	conserved Plasmodium protein, unknown function
PF3D7_0518400	1.90482	4.24329	0	7.3174	14.1687	5.52683	21.3948	3.33038	19.6442	18.5745	15.736	3.72241	3.62421	4.21204	4.95709	4.12894	2.54662	1.43002	-1.9288	6.88936	TRUE	0.0322188	1	cyclin (CYC3)
PF3D7_1116600	62.8589	86.2803	83.929	60.9783	76.5107	74.1114	80.9948	56.6165	117.865	110.562	91.5096	40.9465	38.9603	33.6963	32.2211	36.4561	6.20803	0.307659	-1.32806	1.29953	TRUE	0.032243	1	oligosaccharyl transferase STT3 subunit, putative
PF3D7_0112800	160.957	122.584	27.9763	67.0762	48.1734	85.3534	76.4102	207.316	94.9468	99.0639	119.434	295.932	266.38	305.794	279.249	286.839	6.44262	0.457283	1.2642	7.0739	TRUE	0.0322795	1	Plasmodium exported protein (hyp11), unknown function
PF3D7_1342500	18.0958	24.5168	4.66272	3.6587	2.83373	10.7535	4.58461	30.806	28.6477	27.4195	22.8645	9.30603	9.96659	2.52722	6.60945	7.10232	3.53827	0.974947	-1.68935	10.3452	TRUE	0.032468	1	sporozoite protein essential for cell traversal (SPECT)
PF3D7_1339000	1.90482	0.942954	0	3.6587	4.2506	2.15141	16.0461	5.82817	8.18507	15.921	11.4951	1.86121	2.71816	3.36963	1.65236	2.40034	1.18604	2.33702	-2.25906	3.03389	TRUE	0.0326573	1	probable protein, unknown function
PF3D7_0520500	94.2884	86.7517	121.231	132.933	209.696	128.98	231.523	183.171	333.951	298.961	261.901	105.158	125.035	118.78	88.4014	109.344	7.00926	1.02357	-1.26019	2.42574	TRUE	0.0327978	1	phosphomethylpyrimidine kinase, putative
PF3D7_1409600	1014.31	855.259	857.941	1313.47	1599.64	1128.13	165.046	159.858	135.872	132.675	148.363	299.654	356.079	363.078	376.739	348.887	10.1401	-2.92707	1.23358	1.21971	TRUE	0.0328682	1	conserved Plasmodium protein, unknown function
PF3D7_0531000	257.15	244.225	228.473	313.429	405.223	289.7	97.0409	62.4447	28.6477	37.149	56.3206	118.187	118.693	140.682	164.41	135.493	8.17989	-2.36314	1.26551	3.58542	TRUE	0.0330893	1	conserved Plasmodium protein, unknown function
PF3D7_0321900	1592.43	1556.35	1911.72	1587.88	1735.66	1676.8	1195.82	1016.6	1208.12	1284.29	1176.21	2378.62	2760.75	3077.32	2730.53	2736.8	10.7112	-0.511265	1.21836	0.30233	TRUE	0.0332069	1	cyclic amine resistance locus protein (CARL)
PF3D7_0300500	0	0	0	0	0	0	4.58461	0.832596	4.09253	7.96049	4.36756	0	0	0.842408	0	0.210602	-30.3621	32.4875	-4.33743	2.68241	TRUE	0.0332575	1	rifin (RIF)
PF3D7_0620700	24.7626	30.1745	9.32544	6.09783	14.1687	16.9058	37.441	13.3215	12.2776	15.0365	19.5191	4.65301	9.06054	5.05445	5.78327	6.13782	4.13749	0.151767	-1.67247	4.98162	TRUE	0.0334352	1	DnaJ protein, putative
PF3D7_0710000	294.294	271.099	46.6272	98.7849	77.9276	157.747	32.0923	59.9469	14.7331	29.1885	33.9902	102.366	125.035	90.9801	96.6632	103.761	7.31271	-2.22575	1.61008	6.49027	TRUE	0.0334649	1	conserved Plasmodium protein, unknown function
PF3D7_1300200	15.2385	16.5017	46.6272	37.8066	56.6746	34.5697	220.825	281.417	160.427	203.435	216.526	104.227	86.9811	90.9801	76.0087	89.5493	5.0713	2.6871	-1.27397	4.34277	TRUE	0.0334715	1	rifin (RIF)
PF3D7_0208500	13.3337	9.42954	4.66272	7.3174	8.50119	8.64891	12.2256	19.9823	14.7331	8.84499	13.9465	3.72241	4.53027	3.36963	3.30473	3.73176	3.16915	0.633113	-1.90418	1.19081	TRUE	0.0335979	1	acyl carrier protein (ACP)
PF3D7_1407000	28.5722	24.5168	32.639	8.53697	17.0024	22.2535	6.11281	20.8149	27.8292	7.96049	15.6794	5.58362	6.34237	5.05445	2.47854	4.86475	4.44934	-0.478792	-1.69275	5.24009	TRUE	0.0337145	1	LCCL domain-containing protein (CCp3)
PF3D7_0208600	60.9541	37.2467	69.9408	20.7326	22.6698	42.3088	31.3282	14.9867	14.7331	22.997	21.0112	9.30603	9.06054	5.05445	5.78327	7.30107	5.37376	-0.979724	-1.52995	4.04796	TRUE	0.0339144	1	ribosome-recycling factor, putative (RRF)
PF3D7_0823000	123.813	137.2	200.497	235.376	256.453	190.668	70.2973	65.7751	45.0179	52.1854	58.3189	138.66	120.505	164.27	137.972	140.352	7.5724	-1.70621	1.26679	1.75896	TRUE	0.0339548	1	protein kinase, putative
PF3D7_1248000	24.7626	16.5017	13.9882	10.9761	11.3349	15.5127	17.5743	13.3215	18.0071	17.69	16.6482	4.65301	4.53027	7.58167	3.30473	5.01742	3.97194	0.0854295	-1.7297	1.44173	TRUE	0.0339953	1	conserved Plasmodium protein, unknown function
PF3D7_0220800	537.158	595.004	46.6272	82.9305	53.8409	263.112	102.39	353.021	630.25	505.933	397.898	128.423	106.914	63.1806	134.668	108.296	8.04597	0.590211	-1.8774	10.8627	TRUE	0.0340628	1	cytoadherence linked asexual protein 2 (CLAG2)
PF3D7_0624800	6.66686	7.07215	9.32544	2.43913	2.83373	5.66746	2.2923	2.49779	6.54805	10.614	5.48803	0.930603	0.906054	0.842408	0.826181	0.876311	2.45025	0.000843105	-2.6434	2.49448	TRUE	0.0341149	1	conserved Plasmodium protein, unknown function
PF3D7_0717500	651.447	620.464	568.852	474.412	447.729	552.581	1058.28	878.389	1107.44	1240.95	1071.27	468.093	429.469	452.373	491.578	460.378	9.11017	0.954917	-1.2184	0.574047	TRUE	0.0341164	1	calcium-dependent protein kinase 4 (CDPK4)
PF3D7_1002700	179.053	212.165	74.6035	223.181	177.108	173.222	113.851	129.885	79.3951	57.4924	95.1559	209.386	207.486	249.353	237.94	226.041	7.44678	-0.874192	1.24792	3.14749	TRUE	0.0346028	1	conserved Plasmodium protein, unknown function
PF3D7_1410500	10.4765	15.5587	4.66272	29.2696	21.253	16.2441	41.2615	42.4624	50.7474	44.2249	44.6741	20.4733	15.4029	14.3209	14.8713	16.2671	4.07732	1.40399	-1.45842	2.89232	TRUE	0.0347959	1	conserved Plasmodium protein, unknown function
PF3D7_1301000	0	0	0	0	1.41687	0.283373	18.3384	12.4889	9.82208	16.8055	14.3637	3.72241	2.71816	4.21204	2.47854	3.28279	-2.16395	6.00848	-2.13012	3.73446	TRUE	0.0348808	1	rifin, pseudogene (RIF)
PF3D7_1422200	52.3825	62.2349	18.6509	40.2457	46.7565	44.0541	2.2923	5.82817	4.09253	0.884499	3.27438	3.72241	14.4969	10.1089	13.2189	10.3868	5.49058	-3.77625	1.66476	5.35878	TRUE	0.0350321	1	conserved Plasmodium protein, unknown function
PF3D7_1200300	6.66686	6.1292	4.66272	6.09783	5.66746	5.84481	21.3948	14.9867	13.0961	16.8055	16.5708	2.79181	5.43632	5.89686	4.13091	4.56397	2.57778	1.47333	-1.85881	0.654193	TRUE	0.035096	1	rifin (RIF)
PF3D7_1421100	1046.7	1003.3	261.112	492.705	624.837	685.731	400.389	721.861	676.086	617.38	603.929	1329.83	1391.7	1384.92	1478.04	1396.12	9.42505	-0.186855	1.20902	4.3957	TRUE	0.0351367	1	conserved Plasmodium protein, unknown function
PF3D7_0915500	4.76204	9.90101	13.9882	14.6348	15.5855	11.7743	9.16922	10.8237	19.6442	6.19149	11.4572	3.72241	1.81211	1.68482	4.95709	3.04411	3.52712	-0.0080007	-1.91085	3.14397	TRUE	0.0351714	1	conserved Plasmodium protein, unknown function
PF3D7_0928100	6.66686	5.65772	51.2899	50.0022	41.0891	30.9412	19.1025	11.6563	28.6477	45.9939	26.3501	6.51422	15.4029	5.89686	5.78327	8.39931	4.89974	-0.181441	-1.65076	10.2171	TRUE	0.035244	1	conserved Plasmodium protein, unknown function
PF3D7_0506200	56.1921	99.9531	41.9645	76.8327	104.848	75.9581	138.302	138.211	130.961	91.9879	124.866	280.111	285.407	318.43	297.425	295.343	6.26361	0.70081	1.24185	1.94004	TRUE	0.0352848	1	transcription initiation factor TFiid, TATA-binding protein (TBP)
PF3D7_0607200	8.57167	13.6728	9.32544	3.6587	2.83373	7.61248	2.2923	6.66077	22.0997	22.997	13.5124	6.51422	3.62421	1.68482	2.47854	3.57545	2.94538	0.807535	-1.92392	7.18645	TRUE	0.0353026	1	RING zinc finger protein, putative
PF3D7_0914700	2582.93	3968.89	3133.35	3757.49	4464.54	3581.44	134.482	157.361	136.691	137.097	141.408	316.405	305.34	359.708	327.168	327.155	11.8064	-4.66273	1.21016	0.686175	TRUE	0.035484	1	transporter, putative
PF3D7_0712700	0.952408	1.41443	4.66272	4.87827	1.41687	2.66494	0	0	0	0	0	0	0.906054	1.68482	2.47854	1.26735	1.31063	-30.8807	29.9239	2.36766	TRUE	0.0357318	1	Plasmodium RNA of unkown function RUF6-13
PF3D7_0528900	5.71445	12.2584	9.32544	26.8305	17.0024	14.2262	22.923	19.9823	49.1104	42.4559	33.6179	18.6121	10.8726	5.05445	12.3927	11.733	3.85009	1.2204	-1.52075	5.24163	TRUE	0.0357416	1	conserved Plasmodium protein, unknown function
PF3D7_0704200	493.348	433.759	1216.97	867.112	940.798	790.397	379.758	318.052	157.972	142.404	249.547	554.639	528.229	650.339	577.501	577.677	9.6237	-1.66029	1.21073	4.75896	TRUE	0.0357701	1	tRNA m5C-methyltransferase, putative
PF3D7_0104800	181.91	247.997	55.9526	67.0762	53.8409	121.355	85.5794	64.9425	148.968	125.599	106.272	43.7383	39.8664	36.2235	38.0043	39.4581	6.93852	-0.207036	-1.42946	5.90825	TRUE	0.0357851	1	novel putative transporter 1 (NPT1)
PF3D7_1221800	87.6216	77.3222	97.9171	13.4152	29.7542	61.2061	16.0461	14.1541	41.7438	21.228	23.293	6.51422	9.06054	3.36963	9.91418	7.21464	5.9227	-1.38103	-1.69086	6.5036	TRUE	0.0359081	1	conserved Plasmodium protein, unknown function
PF3D7_0929100	26.6674	24.5168	13.9882	24.3913	15.5855	21.0298	51.1948	45.7928	123.594	87.5654	77.0369	47.4607	30.8058	22.745	19.8284	30.21	4.4298	1.83741	-1.35198	3.59087	TRUE	0.0359657	1	conserved Plasmodium protein, unknown function
PF3D7_0816300	17.1433	8.95806	27.9763	9.75654	22.6698	17.3008	86.3435	45.7928	67.1175	50.4164	62.4176	18.6121	22.6513	32.0115	22.3069	23.8954	4.03373	1.9307	-1.38498	3.03528	TRUE	0.0361422	1	conserved Plasmodium protein, unknown function
PF3D7_0323000	220.959	173.975	88.5917	264.646	334.38	216.51	25.2154	11.6563	12.2776	8.84499	14.4986	37.2241	33.524	37.066	38.8305	36.6611	7.76482	-3.90268	1.33418	4.19832	TRUE	0.0361478	1	translation machinery-associated protein 7, putative (TMA7)
PF3D7_0503300	2564.84	1516.74	2294.06	3636.75	3135.52	2629.58	1568.7	1626.06	1492.14	1720.35	1601.81	3561.42	3700.32	3955.95	3463.35	3670.26	11.3606	-0.71516	1.19618	1.45454	TRUE	0.0362843	1	Ser/Arg-rich splicing factor, putative
PF3D7_0610000	17.1433	12.2584	9.32544	4.87827	5.66746	9.85458	5.34871	12.4889	21.2812	7.96049	11.7698	3.72241	4.53027	3.36963	0.826181	3.11212	3.32557	0.231027	-1.92629	4.32864	TRUE	0.0363233	1	mitochondrial ribosomal protein L19 precursor, putative
PF3D7_1212400	9.52408	9.42954	9.32544	2.43913	2.83373	6.71039	3.05641	2.49779	12.2776	6.19149	6.00582	0.930603	1.81211	0.842408	0.826181	1.10282	2.73205	-0.146954	-2.45021	3.43271	TRUE	0.0363776	1	tetratricopeptide repeat family protein, putative
PF3D7_1245600	27.6198	23.5738	37.3018	37.8066	34.0048	32.0614	97.0409	63.2773	54.8399	58.3769	68.3838	26.9875	32.6179	32.8539	14.8713	26.8326	4.98639	1.10966	-1.35086	1.89398	TRUE	0.0364072	1	kinesin, putative
PF3D7_0300300	4.76204	8.01511	9.32544	7.3174	9.91806	7.86761	90.9281	159.026	121.957	127.368	124.82	54.9055	51.6451	48.8597	47.0923	50.6257	2.93811	4.02543	-1.30194	1.05763	TRUE	0.036517	1	erythrocyte membrane protein 1 (PfEMP1), exon2, pseudogene (VAR)
PF3D7_1435800	7.61927	12.7299	18.6509	2.43913	1.41687	8.5712	6.11281	1.66519	3.27403	8.84499	4.97425	0.930603	1.81211	0.842408	0	0.896279	3.0091	-0.696746	-2.48978	6.9157	TRUE	0.0365874	1	GTPase, putative
PF3D7_1457900	830.5	793.496	554.864	814.671	763.69	751.444	421.02	530.364	291.388	298.076	385.212	831.959	819.978	1049.64	841.053	885.658	9.55471	-0.965155	1.20106	1.28917	TRUE	0.0367446	1	conserved Plasmodium protein, unknown function
PF3D7_1218700	6.66686	5.18625	0	3.6587	7.08433	4.51923	9.93332	5.82817	9.00357	9.72949	8.62364	0	4.53027	2.52722	0	1.76437	2.2979	0.810595	-2.29386	7.87776	TRUE	0.0367631	1	conserved Plasmodium protein, unknown function
PF3D7_1019500.1	47.6204	67.8927	4.66272	6.09783	4.2506	26.1048	19.8666	32.4712	58.9325	57.4924	42.1907	10.2366	16.309	9.26649	14.0451	12.4643	4.77139	0.626782	-1.75853	10.8644	TRUE	0.0367933	1	conserved Plasmodium membrane protein, unknown function
PF3D7_0521700	565.731	548.799	452.284	696.373	766.524	605.942	91.6922	92.4181	72.8471	78.7204	83.9195	181.467	184.835	194.596	220.59	195.372	9.24412	-2.85309	1.21911	0.744771	TRUE	0.0368554	1	DEAD/DEAH box ATP-dependent RNA helicase, putative
PF3D7_0916000	372.392	359.737	125.893	301.233	267.787	285.408	269.728	353.853	392.883	375.912	348.094	186.121	139.532	125.519	148.713	149.971	8.16369	0.279582	-1.21486	2.5201	TRUE	0.0371957	1	sugar transporter, putative
PF3D7_0211900	22.8578	22.6309	9.32544	12.1957	5.66746	14.5355	58.8358	23.3127	45.0179	47.7629	43.7323	15.8202	20.8392	15.1633	12.3927	16.0539	3.92367	1.52733	-1.44718	3.77739	TRUE	0.0372073	1	conserved Plasmodium protein, unknown function
PF3D7_0801300	4.76204	6.1292	4.66272	3.6587	5.66746	4.97602	22.923	5.82817	16.3701	21.228	16.5873	6.51422	2.71816	5.05445	4.13091	4.60443	2.33522	1.71717	-1.85054	2.09046	TRUE	0.0373844	1	von Willebrand factor A-domain related protein (WARP)
PF3D7_0321600	68.5734	52.8054	139.882	48.7827	51.0071	72.21	225.41	134.048	188.257	189.283	184.249	75.3788	82.4509	73.2895	79.3134	77.6081	6.13752	1.38808	-1.24748	2.84432	TRUE	0.0374342	1	ATP-dependent RNA helicase, putative
PF3D7_1308700	19.0482	18.8591	13.9882	3.6587	1.41687	11.3942	3.82051	11.6563	14.7331	15.0365	11.3116	0.930603	3.62421	5.05445	2.47854	3.02195	3.52283	-0.0258622	-1.89551	7.71362	TRUE	0.0376066	1	conserved Plasmodium protein, unknown function
PF3D7_1211700	395.249	300.331	116.568	47.5631	70.8433	186.111	112.323	144.039	166.975	200.781	156.03	53.9749	64.3298	37.066	52.0494	51.855	7.54618	-0.260651	-1.58936	6.43453	TRUE	0.0380763	1	DNA replication licensing factor MCM5, putative (MCM5)
PF3D7_0912600	61.9065	60.349	32.639	68.2957	56.6746	55.973	100.097	51.6209	121.139	94.6414	91.8747	42.8077	38.0542	37.066	32.2211	37.5372	5.82516	0.696533	-1.29185	1.85114	TRUE	0.0380997	1	conserved Plasmodium protein, unknown function
PF3D7_0920400	73.3354	76.3793	79.2662	97.5654	120.434	89.396	58.8358	60.7795	19.6442	32.7265	42.9965	105.158	105.102	107.828	96.6632	103.688	6.48329	-1.05644	1.26922	2.74012	TRUE	0.0381631	1	conserved Plasmodium protein, unknown function
PF3D7_0113000	578.112	522.868	4961.13	1356.16	1039.98	1691.65	15463.1	8663.99	13241.8	14458.9	12957	5688.77	5391.02	6243.93	5514.76	5709.62	10.7202	2.94129	-1.18226	12.9683	TRUE	0.038188	1	glutamic acid-rich protein (GARP)
PF3D7_1254100	0.952408	0.471477	4.66272	0	0	1.21732	0	0	4.09253	2.6535	1.68651	0	0	0	0	0	-0.2506	0.999744	-30.2318	5.48352	TRUE	0.0382582	1	stevor
PF3D7_0222400	0.952408	0.942954	0	3.6587	1.41687	1.39419	5.34871	1.66519	9.82208	5.30699	5.53574	0	0.906054	0.842408	0.826181	0.643661	0.590987	1.87825	-3.09148	3.24098	TRUE	0.0382598	1	rifin, pseudogene (RIF)
PF3D7_0317100	29.5247	36.7752	83.929	102.444	82.1782	66.9701	105.446	49.9558	48.2919	51.3009	63.7486	20.4733	24.4634	31.1691	26.4378	25.6359	6.04974	-0.0546165	-1.31426	4.56223	TRUE	0.0382685	1	conserved Plasmodium protein, unknown function
PF3D7_0628400	22.8578	24.0453	0	34.1479	28.3373	21.8777	70.2973	105.74	125.232	141.52	110.697	53.9749	51.6451	38.7508	36.352	45.1807	4.53099	2.25914	-1.29313	7.35374	TRUE	0.0382753	1	conserved Plasmodium membrane protein, unknown function
PF3D7_1105200	2.85722	1.41443	0	2.43913	1.41687	1.62553	3.05641	3.33038	5.72955	9.72949	5.46146	0.930603	0	0	1.65236	0.645741	0.848891	1.59731	-3.06654	4.11135	TRUE	0.0383411	1	conserved Plasmodium protein, unknown function
PF3D7_1422500	59.0493	65.5353	41.9645	26.8305	21.253	42.9265	11.4615	12.4889	36.0143	11.4985	17.8658	1.86121	6.34237	6.73926	9.91418	6.21426	5.4342	-1.27473	-1.51661	6.4748	TRUE	0.038379	1	ERAD-associated E3 ubiquitin-protein ligase HRD1 (HRD1)
PF3D7_0808500	0	1.41443	0	2.43913	0	0.770713	1.5282	0	0.818507	0.884499	0.807802	5.58362	9.06054	7.58167	3.30473	6.38264	-0.131653	-0.165382	2.97029	5.06307	TRUE	0.0385158	1	Plasmodium RNA of unkown function RUF6-4
PF3D7_1112300	12.3813	11.3154	13.9882	2.43913	2.83373	8.59156	6.11281	2.49779	0	0	2.15265	0	0	0	0.826181	0.206545	3.06792	-1.94147	-3.33581	10.7055	TRUE	0.0385201	1	conserved Plasmodium protein, unknown function
PF3D7_0508500	709.544	647.809	251.787	204.887	215.363	405.878	193.318	258.105	179.253	179.553	202.557	468.093	482.927	458.27	450.269	464.89	8.66946	-1.00727	1.19854	5.18539	TRUE	0.038578	1	guanidine nucleotide exchange factor (RCC1)
PF3D7_1455400	517.158	809.997	153.87	502.462	395.305	475.758	143.651	184.004	128.506	66.3374	130.624	269.875	238.292	362.235	332.951	300.838	8.89959	-1.87003	1.20338	5.93626	TRUE	0.0385924	1	hemolysin, putative
PF3D7_0604400	0	1.41443	0	0	1.41687	0.566259	12.9897	0.832596	7.36656	5.30699	6.62397	0	0	2.52722	0.826181	0.838351	-0.521936	3.25251	-2.95833	7.85482	TRUE	0.0387323	1	conserved Plasmodium protein, unknown function
PF3D7_1363200	87.6216	87.2232	144.544	251.231	218.197	157.763	157.405	190.664	111.317	126.483	146.467	303.376	292.655	411.938	346.996	338.741	7.30011	-0.105609	1.2096	3.7293	TRUE	0.0387579	1	bifunctional polynucleotide phosphatase/kinase (PNKP)
PF3D7_1400700	0.952408	0.471477	0	3.6587	1.41687	1.29989	3.05641	0.832596	0	2.6535	1.63562	0	0	0	0	0	0.458437	0.252312	-30.1934	2.73213	TRUE	0.0387747	1	stevor
PF3D7_1479000	1566.71	1548.8	298.414	1009.8	843.035	1053.35	342.318	606.13	643.346	592.614	546.102	1158.6	1269.38	1294.78	1241.75	1241.13	10.0434	-0.950442	1.18447	5.55063	TRUE	0.0388683	1	acyl-CoA synthetase (ACS1a)
PF3D7_0827300	693.353	636.494	1631.95	1186.64	1358.77	1101.44	478.328	424.624	364.235	323.727	397.728	805.902	840.818	1040.37	926.149	903.311	10.1034	-1.46768	1.18339	2.57423	TRUE	0.0392983	1	conserved Plasmodium protein, unknown function
PF3D7_1421000	49.5252	70.7215	51.2899	80.4914	96.3468	69.675	26.7436	27.4757	15.5516	22.997	23.192	53.0443	69.7661	61.4958	46.2662	57.6431	6.13	-1.5942	1.31311	1.60028	TRUE	0.0393044	1	conserved Plasmodium protein, unknown function
PF3D7_0626300	75.2403	88.6377	32.639	71.9544	60.9252	65.8793	101.626	130.718	207.901	193.705	158.487	83.7542	52.5511	65.7078	66.0945	67.0269	6.06462	1.24339	-1.24147	2.60894	TRUE	0.0396876	1	3-oxoacyl-acyl-carrier protein synthase I/II (FabB/FabF)
PF3D7_1364500	266.674	326.262	424.308	453.679	563.912	406.967	229.995	158.193	155.516	148.596	173.075	379.686	373.294	411.095	419.7	395.944	8.66773	-1.23228	1.19374	1.50743	TRUE	0.039689	1	exosome complex exonuclease, putative
PF3D7_0902200	1478.14	1110.8	988.497	1293.96	1191.58	1212.6	295.707	375.501	305.303	321.958	324.617	688.646	701.285	799.445	754.304	735.92	10.2444	-1.9018	1.18085	0.458667	TRUE	0.0398569	1	serine/threonine protein kinase, FIKK family (FIKK9.3)
PF3D7_1314500	82.8595	65.0638	55.9526	143.909	157.272	101.011	150.528	115.731	71.2101	67.2219	101.173	244.748	215.641	251.038	229.678	235.276	6.66666	-0.00548229	1.21704	3.918	TRUE	0.0398792	1	cop-coated vesicle membrane protein p24 precursor, putative
PF3D7_1240300	799.071	747.762	1221.63	1193.96	1177.41	1027.97	41.2615	54.1187	54.8399	58.3769	52.1493	23.2651	27.1816	21.9026	16.5236	22.2182	10.0047	-4.30058	-1.23153	1.28743	TRUE	0.0399563	1	erythrocyte membrane protein 1, PfEMP1 (VAR)
PF3D7_1303000	16.1909	17.9161	37.3018	19.5131	15.5855	21.3015	42.0256	10.8237	38.4698	28.304	29.9058	11.1672	12.6847	5.05445	14.0451	10.7379	4.34979	0.553477	-1.47928	4.10914	TRUE	0.0399909	1	conserved Plasmodium protein, unknown function
PF3D7_0716600	20.953	16.5017	65.2781	2.43913	5.66746	22.1679	6.87691	2.49779	3.27403	5.30699	4.48893	0	0	0	0.826181	0.206545	4.43601	-2.26893	-4.39143	4.14426	TRUE	0.0401527	1	cysteine desulfurase, putative (SufS)
PF3D7_1475400	1.90482	0.942954	4.66272	0	1.41687	1.78547	2.2923	0	20.4627	16.8055	9.89011	0.930603	0.906054	0.842408	1.65236	1.08286	0.543019	2.76145	-3.18544	7.01817	TRUE	0.0402789	1	cysteine repeat modular protein 4 (CRMP4)
PF3D7_0304000	12.3813	9.42954	0	1.21957	2.83373	5.17283	2.2923	2.49779	6.54805	9.72949	5.26691	0	0.906054	1.68482	0.826181	0.854263	2.51564	-0.123476	-2.6022	6.94273	TRUE	0.0402887	1	inner membrane complex protein 1a, putative (IMC1a)
PF3D7_1445300	73.3354	71.6645	107.243	106.102	87.8456	89.2381	116.908	100.744	207.082	195.474	155.052	67.0034	72.4843	62.3382	61.9636	65.9474	6.47168	0.804754	-1.23333	1.6254	TRUE	0.0404039	1	mitochondrial ribosomal protein S29 precursor, putative
PF3D7_1478500	0	0.471477	0	0	0	0.0942954	7.64102	19.9823	19.6442	8.84499	14.0281	4.65301	3.62421	3.36963	1.65236	3.32481	-2.42895	6.239	-2.08186	2.79858	TRUE	0.0406479	1	Plasmodium exported protein (PHISTa), unknown function, pseudogene
PF3D7_1205700	17.1433	17.9161	27.9763	21.9522	26.9204	22.3817	42.7897	44.9602	53.2029	45.1094	46.5156	20.4733	17.215	22.745	10.7404	17.7934	4.45677	1.08284	-1.38714	1.17035	TRUE	0.0408115	1	targeted glyoxalase II (tGloII)
PF3D7_1220600	44.7632	46.2047	88.5917	93.9067	97.7637	74.246	42.0256	41.6298	18.8257	17.69	30.0428	69.7952	70.6722	70.7623	80.9658	73.0489	6.2027	-1.29237	1.28056	3.43764	TRUE	0.040812	1	conserved Plasmodium protein, unknown function
PF3D7_0108100	21.9054	19.3306	9.32544	14.6348	5.66746	14.1727	3.05641	4.16298	14.7331	16.8055	9.6895	1.86121	4.53027	1.68482	2.47854	2.63871	3.86809	-0.595987	-1.87539	5.19906	TRUE	0.0409084	1	conserved Plasmodium protein, unknown function
PF3D7_1357400	76.1927	58.4631	37.3018	24.3913	12.7518	41.8201	35.1487	39.132	58.114	54.8389	46.8084	26.9875	18.1211	11.7937	16.5236	18.3565	5.40292	0.145329	-1.352	5.64519	TRUE	0.0409298	1	conserved Plasmodium protein, unknown function
PF3D7_1404600.3	2.85722	2.35738	4.66272	2.43913	7.08433	3.88016	5.34871	3.33038	11.4591	11.4985	7.90917	3.72241	0.906054	0.842408	0.826181	1.57426	1.88977	1.09196	-2.34304	3.13299	TRUE	0.0409916	1	adenylyl cyclase alpha (ACalpha)
PF3D7_1441900	3.80963	8.48658	4.66272	12.1957	26.9204	11.215	22.923	19.9823	19.6442	7.96049	17.6275	47.4607	40.7724	52.2293	47.0923	46.8887	3.5181	0.623902	1.40929	5.70796	TRUE	0.0412128	1	transcription factor TFIIH complex subunit Tfb5, putative
PF3D7_1207800	48.5728	25.4598	27.9763	21.9522	14.1687	27.626	296.471	214.81	248.826	265.35	256.364	121.909	134.096	106.143	80.1396	110.572	4.79396	3.20813	-1.21351	2.76987	TRUE	0.0412221	1	conserved Plasmodium protein, unknown function
PF3D7_1474200	24.7626	16.9732	9.32544	4.87827	8.50119	12.8881	0.764102	0.832596	2.45552	0	1.01305	5.58362	5.43632	1.68482	6.60945	4.82855	3.72462	-3.69365	2.23928	5.54111	TRUE	0.041249	1	conserved Plasmodium membrane protein, unknown function
PF3D7_1337700	91.4312	85.3373	4.66272	14.6348	7.08433	40.6301	33.6205	65.7751	50.7474	44.2249	48.592	13.0284	16.309	11.7937	16.5236	14.4137	5.38652	0.215942	-1.75301	9.42259	TRUE	0.0414264	1	conserved Plasmodium protein, unknown function
PF3D7_1016900	234.292	345.121	382.343	113.42	170.024	249.04	120.728	116.563	148.968	157.441	135.925	53.9749	67.954	59.811	52.8756	58.6539	7.95508	-0.868535	-1.21248	3.21232	TRUE	0.0414363	1	early transcribed membrane protein 10.3 (ETRAMP10.3)
PF3D7_1317700	58.0969	66.4782	83.929	137.811	192.694	107.802	19.1025	21.6475	15.5516	10.614	16.7289	41.8771	39.8664	42.9628	40.4829	41.2973	6.75321	-2.68744	1.30222	3.61348	TRUE	0.0415161	1	conserved Plasmodium protein, unknown function
PF3D7_1136800	357.153	367.752	340.379	441.483	536.992	408.752	131.425	132.383	106.406	115.869	121.521	272.667	283.595	264.516	286.685	276.866	8.67595	-1.75084	1.18793	0.580251	TRUE	0.0415473	1	DnaJ protein, putative
PF3D7_1133500	16.1909	16.0302	13.9882	14.6348	15.5855	15.2859	24.4513	33.3038	44.1994	29.1885	32.7857	10.2366	14.4969	12.6361	9.91418	11.8209	3.94379	1.09105	-1.47187	0.629776	TRUE	0.0415684	1	conserved Plasmodium protein, unknown function
PF3D7_0914200	1278.13	1855.73	1035.12	1396.4	1619.48	1436.97	96.2768	120.726	122.776	151.249	122.757	237.304	294.467	257.777	320.558	277.527	10.4895	-3.55013	1.17712	1.13316	TRUE	0.0415868	1	phospholipid or glycerol acyltransferase, putative
PF3D7_0832100	18.0958	17.4446	0	7.3174	9.91806	10.5552	20.6307	38.2994	64.662	70.7599	48.588	26.0569	19.9332	14.3209	13.2189	18.3825	3.54125	2.06026	-1.40326	7.39428	TRUE	0.0416312	1	rifin, pseudogene (RIF)
PF3D7_0204100	352.391	314.475	46.6272	26.8305	38.2554	155.716	95.5127	129.052	161.246	181.322	141.783	43.7383	34.43	25.2722	40.4829	35.9809	7.29069	-0.143251	-1.97845	7.16652	TRUE	0.0417983	1	conserved Plasmodium protein, unknown function
PF3D7_1115900	210.482	209.807	83.929	247.572	218.197	193.998	634.204	529.531	888.898	966.757	754.848	401.09	368.764	302.425	265.204	334.371	7.60886	1.95114	-1.1748	2.95974	TRUE	0.0418693	1	DHHC-type zinc finger protein, putative
PF3D7_0517200	561.921	392.269	1408.14	3141.6	2344.91	1569.77	898.583	688.557	1444.66	1434.66	1116.62	395.506	472.054	310.849	361.041	384.862	10.6162	-0.491267	-1.53673	6.36213	TRUE	0.041944	1	conserved Plasmodium protein, unknown function
PF3D7_0514500	0.952408	3.77181	4.66272	2.43913	0	2.36522	23.6871	8.32596	18.0071	17.69	16.9276	1.86121	2.71816	7.58167	6.60945	4.69262	1.14617	2.93592	-1.84381	5.56795	TRUE	0.042415	1	conserved Plasmodium membrane protein, unknown function
PF3D7_1412600	309.533	323.905	760.023	423.19	636.172	490.565	294.943	288.078	157.153	140.635	220.202	445.759	472.96	555.989	510.58	496.322	8.93401	-1.15112	1.17228	3.59225	TRUE	0.0425654	1	deoxyhypusine synthase (DHS)
PF3D7_0931700	8.57167	7.07215	4.66272	4.87827	7.08433	6.45383	28.2718	25.8105	22.0997	9.72949	21.4778	8.37542	8.15448	4.21204	6.60945	6.83785	2.73443	1.69181	-1.65529	1.76584	TRUE	0.0426866	1	conserved Plasmodium protein, unknown function
PF3D7_1333700	194.291	187.648	368.355	453.679	468.982	334.591	213.184	202.321	261.104	281.271	239.47	121.909	102.384	99.4042	97.4894	105.297	8.38391	-0.480285	-1.18545	2.74928	TRUE	0.0428218	1	histone H3 variant (CenH3)
PF3D7_1132700	104.765	92.8809	139.882	58.5392	83.595	95.9323	16.8102	9.15855	10.6406	12.383	12.2481	31.6405	37.1482	31.1691	23.1331	30.7727	6.57214	-2.95603	1.32687	1.82715	TRUE	0.0429082	1	mitochondrial ribosomal protein L2 precursor
PF3D7_1247100	45.7156	42.4329	46.6272	101.224	99.1806	67.0361	133.718	137.378	51.5659	77.8359	100.124	237.304	213.829	226.608	243.723	230.366	6.07258	0.573375	1.20185	4.18832	TRUE	0.0430638	1	conserved Plasmodium protein, unknown function
PF3D7_0208900	20.953	25.9312	55.9526	35.3674	39.6722	35.5753	61.8922	36.6342	34.3773	18.5745	37.8695	12.0978	17.215	14.3209	14.8713	14.6263	5.1132	0.131347	-1.37383	3.10007	TRUE	0.0431568	1	6-cysteine protein (P230p)
PF3D7_0726400	1415.28	1347.48	988.497	1150.05	1448.04	1269.87	642.609	559.504	298.755	315.766	454.159	939.909	972.195	1130.51	1012.07	1013.67	10.3111	-1.4839	1.15823	1.8603	TRUE	0.0433645	1	conserved Plasmodium membrane protein, unknown function
PF3D7_1242200	164.767	158.416	191.172	173.179	133.185	164.144	190.261	125.722	58.9325	62.7994	109.429	273.597	212.017	272.94	239.593	249.537	7.35597	-0.581457	1.18859	3.29436	TRUE	0.0434206	1	queuine tRNA-ribosyltransferase, putative
PF3D7_0410600	140.956	155.116	93.2544	134.152	138.853	132.466	165.046	124.057	86.7617	91.9879	116.963	280.111	257.319	263.674	265.204	266.577	7.05669	-0.186443	1.18815	1.25074	TRUE	0.0435354	1	conserved Plasmodium protein, unknown function
PF3D7_0415200	79.0499	78.2652	51.2899	65.8566	60.9252	67.0774	77.1743	73.2684	72.0286	72.5289	73.75	26.0569	38.9603	32.0115	25.6116	30.6601	6.07845	0.126172	-1.26654	0.654183	TRUE	0.0436056	1	conserved Plasmodium protein, unknown function
PF3D7_0607100	1.90482	1.41443	0	1.21957	0	0.907763	11.4615	11.6563	33.5588	26.535	20.8029	5.58362	9.96659	6.73926	2.47854	6.192	0.184198	4.19353	-1.75046	4.64303	TRUE	0.043614	1	MYND finger protein, putative
PF3D7_0301000	45.7156	41.49	0	14.6348	11.3349	22.6351	4.58461	6.66077	7.36656	12.383	7.74873	20.4733	21.7453	19.3754	26.4378	22.0079	4.58921	-1.64025	1.51132	9.45567	TRUE	0.0436624	1	acyl-CoA synthetase (ACS2)
PF3D7_0717900	66.6686	55.1628	205.16	81.711	144.52	110.644	45.082	38.2994	18.0071	15.921	29.3274	82.8236	62.5177	81.7136	52.0494	69.7761	6.7647	-1.88868	1.24844	6.05557	TRUE	0.0439097	1	thioredoxin-like protein
PF3D7_0710300	32.3819	41.0185	69.9408	52.4414	66.5927	52.475	43.5538	27.4757	25.3737	18.5745	28.7444	71.6564	67.954	73.2895	66.0945	69.7486	5.69388	-0.846976	1.27716	2.06227	TRUE	0.0439179	1	conserved Plasmodium membrane protein, unknown function
PF3D7_0908900	38.0963	33.0034	46.6272	25.6109	22.6698	33.2015	24.4513	28.3083	30.2847	26.535	27.3948	58.628	67.954	70.7623	71.8778	67.3055	5.03032	-0.254636	1.29713	0.902843	TRUE	0.0439677	1	conserved Plasmodium protein, unknown function
PF3D7_1329200	40.9536	41.9614	18.6509	30.4892	25.5036	31.5117	19.1025	10.8237	38.4698	31.842	25.0595	14.8896	15.4029	5.05445	1.65236	9.24984	5.0081	-0.361535	-1.4455	7.52267	TRUE	0.044289	1	conserved Plasmodium protein, unknown function
PF3D7_1446900	103.813	145.686	909.231	939.067	1279.43	675.445	1324.19	831.763	855.339	865.924	969.304	474.607	440.342	433.84	392.436	435.306	9.39669	0.524151	-1.15498	14.3902	TRUE	0.0443165	1	glutaminyl-peptide cyclotransferase, putative
PF3D7_0223400	16.1909	26.8742	18.6509	17.0739	22.6698	20.292	322.451	315.554	278.292	299.845	304.036	150.758	126.847	149.949	106.577	133.533	4.35745	3.89066	-1.18715	0.776769	TRUE	0.0445006	1	rifin (RIF)
PF3D7_1313100	5.71445	8.01511	13.9882	2.43913	4.2506	6.88149	7.64102	4.16298	0.818507	0	3.15563	0.930603	0	0	0.826181	0.439196	2.6903	-1.0199	-2.86244	8.19164	TRUE	0.0445426	1	conserved Plasmodium protein, unknown function
PF3D7_0629100	587.636	562.943	181.846	412.214	400.973	429.122	258.266	387.99	329.04	291.885	316.795	673.756	694.037	714.362	744.389	706.636	8.75015	-0.442778	1.15746	2.68485	TRUE	0.0446022	1	nicotinate phosphoribosyltransferase, putative
PF3D7_0320000	71.4306	43.8473	51.2899	48.7827	59.5083	54.9718	76.4102	68.2729	41.7438	53.0699	59.8742	28.8487	23.5574	27.7995	18.176	24.5954	5.78211	0.122089	-1.2845	1.28223	TRUE	0.0448692	1	conserved Plasmodium protein, unknown function
PF3D7_1448600	143.814	127.299	200.497	174.398	226.698	174.541	65.7127	97.4137	69.5731	53.0699	71.4424	150.758	154.935	182.803	164.41	163.226	7.44339	-1.28457	1.19198	1.31748	TRUE	0.0449248	1	SNARE protein, putative (VTI1)
PF3D7_1030400	8.57167	12.2584	4.66272	26.8305	15.5855	13.5818	163.518	103.242	94.9468	99.9484	115.414	45.5995	43.4906	50.5445	54.528	48.5406	3.82264	3.02832	-1.24956	3.48802	TRUE	0.0449754	1	conserved Plasmodium protein, unknown function
PF3D7_0305400	21.9054	18.8591	4.66272	25.6109	17.0024	17.6081	77.9384	69.1055	115.409	116.754	94.8018	51.1831	25.3695	43.8052	37.1782	39.384	4.20876	2.35787	-1.2672	3.2585	TRUE	0.0450176	1	conserved Plasmodium protein, unknown function
PF3D7_1369000	122.861	252.24	37.3018	130.494	97.7637	128.132	80.9948	83.2596	54.0214	47.7629	66.5097	128.423	130.472	165.954	185.891	152.685	7.02165	-0.965728	1.19868	5.6935	TRUE	0.0450925	1	glycosylphosphatidylinositol anchor attachment 1 protein, putative
PF3D7_1448300	1060.03	856.673	1851.1	1261.03	1183.08	1242.38	361.42	330.541	207.082	229.97	282.253	576.043	573.532	729.525	627.898	626.75	10.2774	-2.13648	1.15082	1.90318	TRUE	0.0451846	1	conserved Plasmodium protein, unknown function
PF3D7_0215000	145.718	113.154	60.6154	41.4653	41.0891	80.4085	75.6461	133.215	58.9325	84.9119	88.1764	40.0159	35.3361	33.6963	40.4829	37.3828	6.34324	0.118937	-1.23791	4.88787	TRUE	0.0451909	1	acyl-CoA synthetase (ACS9)
PF3D7_1348400	60.0017	56.5772	51.2899	14.6348	4.2506	37.3509	14.5179	17.4845	21.2812	12.383	16.4166	3.72241	6.34237	6.73926	3.30473	5.02719	5.21809	-1.18068	-1.70761	6.69322	TRUE	0.0452592	1	conserved Plasmodium membrane protein, unknown function
PF3D7_1215100	110.479	106.554	177.183	120.737	106.265	124.244	132.19	88.2552	49.1104	68.9909	84.6365	169.37	182.117	215.656	204.893	193.009	6.9466	-0.542851	1.18886	2.25386	TRUE	0.0453445	1	conserved Plasmodium protein, unknown function
PF3D7_1135200	8.57167	1.41443	4.66272	18.2935	14.1687	9.4222	7.64102	9.15855	22.9182	9.72949	12.3618	4.65301	3.62421	3.36963	2.47854	3.53135	3.25028	0.377397	-1.81157	5.68889	TRUE	0.0455312	1	conserved Plasmodium protein, unknown function, pseudogene
PF3D7_1401700	1.90482	3.77181	27.9763	4.87827	14.1687	10.54	18.3384	34.1364	13.9146	15.921	20.5776	8.37542	5.43632	6.73926	6.60945	6.79011	3.14666	1.21634	-1.60024	7.2449	TRUE	0.0455539	1	Plasmodium exported protein, unknown function
PF3D7_0727300	199.053	231.024	228.473	242.694	247.951	229.839	272.02	241.453	148.15	168.939	207.64	439.244	457.557	523.978	432.093	463.218	7.84437	-0.146278	1.15747	0.941555	TRUE	0.046094	1	DNA (cytosine-5)-methyltransferase, putative (DNMT2)
PF3D7_1479400	1.90482	3.30034	4.66272	2.43913	2.83373	3.02815	25.2154	24.9779	54.8399	45.1094	37.5357	15.8202	13.5908	13.4785	11.5665	13.614	1.50299	3.72667	-1.46348	1.48691	TRUE	0.0461461	1	rifin (RIF)
PF3D7_1220400	159.052	149.93	102.58	146.348	131.768	137.936	168.102	223.136	130.961	103.486	156.421	361.074	297.186	386.665	358.563	350.872	7.1139	0.175539	1.16538	1.46319	TRUE	0.0461946	1	debranching enzyme-associated ribonuclease, putative (DRN1)
PF3D7_0422600	69.5258	41.9614	27.9763	131.713	128.935	80.0223	12.9897	30.806	22.0997	14.152	20.0119	46.5301	43.4906	64.8654	38.8305	48.4292	6.33686	-2.01442	1.2755	6.00016	TRUE	0.0462003	1	conserved Plasmodium protein, unknown function
PF3D7_0102700	516.205	585.103	69.9408	142.689	119.017	286.591	108.502	268.096	244.733	241.468	215.7	461.579	482.02	454.058	522.973	480.158	8.17432	-0.421642	1.1547	11.8626	TRUE	0.0463018	1	merozoite-associated tryptophan-rich antigen, putative
PF3D7_1102900	584.779	375.767	65.2781	276.842	249.368	310.407	115.379	199.823	201.353	222.894	184.862	419.702	409.536	394.247	424.657	412.036	8.28698	-0.756888	1.15653	7.18385	TRUE	0.0463114	1	Plasmodium exported protein (hyp11), unknown function
PF3D7_0801000	19188.2	15521.5	9717.11	12487.1	10503.2	13483.4	6618.65	7237.76	6921.29	7406.79	7046.12	14515.5	15074	16846.5	15456.2	15473.1	13.719	-0.936374	1.13486	1.11995	TRUE	0.0463177	1	Plasmodium exported protein (PHISTc), unknown function
PF3D7_1300500	0.952408	8.01511	4.66272	12.1957	18.4192	8.84903	55.0153	29.1409	18.0071	25.6505	31.9534	7.44482	13.5908	12.6361	12.3927	11.5161	3.17077	1.82837	-1.47235	7.18432	TRUE	0.0464757	1	rifin (RIF)
PF3D7_0609200	38.0963	35.8322	9.32544	40.2457	68.0095	38.3018	32.8564	39.9646	13.9146	12.383	24.7796	58.628	50.739	65.7078	66.9207	60.4989	5.29541	-0.662804	1.28646	5.94115	TRUE	0.046622	1	citrate synthase-like protein, putative
PF3D7_0614200	202.863	212.636	130.556	215.863	235.2	199.424	82.523	92.4181	59.751	60.1459	73.7095	134.007	156.747	184.487	192.5	166.935	7.64479	-1.44079	1.1793	1.26332	TRUE	0.0466388	1	conserved Plasmodium protein, unknown function
PF3D7_1037800	15.2385	9.42954	0	12.1957	12.7518	9.9231	58.8358	35.8016	51.5659	46.8784	48.2704	23.2651	17.215	21.0602	13.2189	18.6898	3.42345	2.16993	-1.37009	4.34148	TRUE	0.046656	1	dynein intermediate chain, putative
PF3D7_1017300.1	86.6692	69.3071	37.3018	35.3674	21.253	49.9797	67.2409	32.4712	84.3062	88.4499	68.1171	32.5711	30.8058	25.2722	24.7854	28.3586	5.66377	0.425988	-1.26472	4.81793	TRUE	0.0467652	1	golgi re-assembly stacking protein 2 (GRASP)
PF3D7_0805100	34.2867	43.3759	13.9882	2.43913	5.66746	19.9515	22.1589	24.9779	44.1994	43.3404	33.6692	13.0284	12.6847	10.1089	14.8713	12.6733	4.37828	0.694263	-1.4088	10.0399	TRUE	0.0468684	1	conserved Plasmodium protein, unknown function
PF3D7_1406000	57.1445	52.3339	60.6154	142.689	109.099	84.3763	61.1281	58.2817	38.4698	42.4559	50.0839	108.88	123.223	123.834	107.404	115.835	6.40305	-0.756367	1.20925	2.8615	TRUE	0.0469538	1	RNA binding protein, putative
PF3D7_0204800	10.4765	11.3154	18.6509	10.9761	9.91806	12.2674	5.34871	7.49336	13.0961	16.8055	10.6859	3.72241	1.81211	3.36963	3.30473	3.05222	3.56776	-0.153171	-1.80365	1.78865	TRUE	0.0471417	1	3'-5' exonuclease, putative
PF3D7_1238500	187.624	161.245	228.473	32.9283	22.6698	126.588	91.6922	176.51	94.1283	112.331	118.666	53.9749	42.5845	37.9084	58.6589	48.2817	6.97168	-0.0810455	-1.29722	10.0958	TRUE	0.0472826	1	conserved Plasmodium protein, unknown function
PF3D7_1324400	603.827	636.965	209.822	564.659	603.584	523.772	217.769	246.448	256.193	282.155	250.641	524.86	543.632	560.201	587.415	554.027	9.03667	-1.06726	1.14442	2.37544	TRUE	0.047302	1	MSF1-like protein, putative
PF3D7_1473200	418.107	449.317	545.538	553.683	531.324	499.594	1299.74	2314.62	1277.69	1399.28	1572.83	688.646	790.985	650.339	732.823	715.698	8.96378	1.65536	-1.13594	1.11506	TRUE	0.0473493	1	DnaJ protein, putative
PF3D7_1127800	585.731	490.336	391.669	570.757	572.413	522.181	461.517	685.226	494.378	459.939	525.265	1053.44	1145.25	1320.05	1101.3	1155.01	9.02986	0.00704112	1.1368	0.812232	TRUE	0.0475424	1	conserved Plasmodium protein, unknown function
PF3D7_1206000	90.4788	102.782	32.639	36.587	25.5036	57.5981	209.364	248.946	204.627	227.316	222.563	111.672	104.196	83.3984	94.1847	98.3629	5.87871	1.91933	-1.17818	4.72569	TRUE	0.0477091	1	shewanella-like protein phosphatase 2, putative (SHLP2)
PF3D7_0311500	70.4782	140.972	23.3136	80.4914	147.354	92.5218	173.451	189.832	171.886	181.322	179.123	374.102	390.509	416.15	415.569	399.083	6.55555	0.929236	1.15578	4.85031	TRUE	0.0477363	1	conserved Plasmodium protein, unknown function
PF3D7_1318700	230.483	219.237	97.9171	98.7849	60.9252	141.469	81.7589	73.2684	111.317	93.7569	90.0253	47.4607	40.7724	23.5874	44.6138	39.1086	7.15447	-0.662267	-1.20329	4.81599	TRUE	0.0480295	1	conserved Plasmodium protein, unknown function
PF3D7_0209500	38.0963	37.7181	9.32544	6.09783	5.66746	19.381	10.6974	25.8105	65.4805	38.9179	35.2266	5.58362	9.96659	13.4785	18.176	11.8012	4.33768	0.800166	-1.57376	9.42181	TRUE	0.0482007	1	conserved Plasmodium protein, unknown function
PF3D7_0107400	17.1433	17.4446	13.9882	7.3174	5.66746	12.3122	13.7538	9.15855	21.2812	28.304	18.1244	5.58362	9.96659	5.05445	3.30473	5.97734	3.6312	0.547141	-1.60285	3.72128	TRUE	0.0482228	1	conserved Plasmodium protein, unknown function
PF3D7_1352600	2.85722	2.82886	0	3.6587	4.2506	2.71908	31.3282	15.8193	31.1033	15.0365	23.3218	6.51422	5.43632	9.26649	9.08799	7.57626	1.59225	2.95259	-1.62096	2.41774	TRUE	0.0482461	1	conserved Plasmodium protein, unknown function
PF3D7_0814700	20.0006	16.5017	9.32544	13.4152	15.5855	14.9657	29.8	17.4845	64.662	70.7599	45.6766	22.3345	19.0271	13.4785	16.5236	17.8409	3.94542	1.5671	-1.35663	3.58929	TRUE	0.0482572	1	conserved Plasmodium protein, unknown function
PF3D7_0918400	26.6674	27.3457	9.32544	10.9761	9.91806	16.8465	73.3538	49.1232	42.5623	44.2249	52.316	20.4733	28.0877	16.0058	19.0022	20.8922	4.14019	1.56955	-1.3257	3.28698	TRUE	0.0486597	1	conserved Plasmodium protein, unknown function
PF3D7_1034900	2057.2	2470.07	848.615	1615.93	1616.64	1721.69	2617.05	2767.55	2475.16	2699.49	2639.81	5596.64	5625.69	6316.38	5472.63	5752.83	10.7508	0.615442	1.12384	1.98506	TRUE	0.048695	1	methionine--tRNA ligase, putative
PF3D7_0822300	133.337	138.143	107.243	246.353	189.86	162.987	59.5999	49.9558	36.8328	61.0304	51.8547	105.158	118.693	126.361	120.622	117.709	7.35346	-1.65712	1.18282	1.78542	TRUE	0.0488826	1	small nuclear ribonucleoprotein G, putative (SNRPG)
PF3D7_0315000	7.61927	5.65772	4.66272	1.21957	9.91806	5.81547	9.93332	12.4889	27.0107	14.152	15.8962	3.72241	3.62421	5.89686	5.78327	4.75669	2.5603	1.42996	-1.73669	3.29071	TRUE	0.0489654	1	zinc finger protein, putative
PF3D7_0408400	20.953	17.9161	13.9882	1.21957	2.83373	11.3821	0.764102	3.33038	0.818507	3.538	2.11275	0.930603	0	0	0	0.232651	3.51355	-2.44513	-3.24384	7.45561	TRUE	0.0490613	1	conserved Plasmodium protein, unknown function
PF3D7_1124300	1080.98	989.63	536.213	791.499	580.915	795.848	656.363	693.552	644.165	598.806	648.222	1332.62	1372.67	1539.08	1417.73	1415.53	9.63804	-0.297692	1.12678	1.30731	TRUE	0.0490921	1	conserved Plasmodium protein, unknown function
PF3D7_0422700	1272.42	1239.51	1617.96	1820.81	1686.07	1527.36	378.994	353.021	279.929	310.459	330.601	664.45	699.473	839.881	687.383	722.797	10.5766	-2.20758	1.12847	0.671119	TRUE	0.0491011	1	eukaryotic initiation factor, putative
PF3D7_0420400	28.5722	24.5168	51.2899	10.9761	9.91806	25.0546	21.3948	19.9823	23.7367	22.997	22.0277	9.30603	2.71816	8.42408	11.5665	8.0037	4.57846	-0.117323	-1.45761	5.14926	TRUE	0.0491652	1	ribosome recycling factor, putative
PF3D7_0903200	30.4771	58.9346	74.6035	20.7326	19.8361	40.9168	220.825	104.074	100.676	86.6809	128.064	67.934	48.0208	47.1749	59.4851	55.6537	5.31554	1.6857	-1.20301	5.69262	TRUE	0.0493783	1	Rab GTPase 7 (Rab7)
PF3D7_0313300	7.61927	6.1292	18.6509	13.4152	12.7518	11.7133	7.64102	11.6563	18.0071	16.8055	13.5275	36.2935	32.6179	47.1749	27.264	35.8376	3.45599	0.299804	1.40762	2.55767	TRUE	0.0494719	1	apicoplast conserved ycf19 protein precursor, unknown function
PF3D7_1463800	3.80963	0.471477	0	1.21957	0	1.10014	3.05641	5.82817	14.7331	3.538	6.78892	1.86121	0	0.842408	1.65236	1.08899	0.325169	2.43814	-2.6386	6.13116	TRUE	0.049645	1	mitochondrial ribosomal protein S6-2 precursor, putative
PF3D7_0410400	117.146	125.884	191.172	253.67	279.122	193.399	319.394	283.083	207.082	227.316	259.219	539.749	523.699	640.23	575.022	569.675	7.59345	0.424667	1.1359	2.37143	TRUE	0.0496684	1	exosome complex component RRP4, putative (RRP4)
PF3D7_1359400	1896.24	2404.53	2042.27	2211.07	2213.14	2153.45	1557.24	1462.87	2014.34	2259.89	1823.59	3516.75	3871.57	4110.95	4340.76	3960.01	11.0725	-0.239986	1.11874	0.606613	TRUE	0.0498122	1	rRNA associated RNA binding protein, putative
PF3D7_1123800	88.574	102.31	55.9526	19.5131	31.171	59.5042	55.0153	60.7795	62.2065	28.304	51.5763	29.7793	15.4029	18.533	22.3069	21.5055	5.90719	-0.217986	-1.26321	6.13916	TRUE	0.0500555	1	conserved Plasmodium protein, unknown function
PF3D7_1216100	5.71445	7.54363	4.66272	1.21957	2.83373	4.39482	4.58461	3.33038	4.91104	4.42249	4.31213	0.930603	0.906054	0	0.826181	0.665709	2.16574	-0.0570133	-2.70779	2.49165	TRUE	0.0501698	1	conserved Plasmodium membrane protein, unknown function
PF3D7_1367000	223.816	197.549	303.077	260.987	301.792	257.444	159.697	177.343	132.598	132.675	150.578	326.641	336.146	337.806	327.168	331.94	8.00517	-0.770738	1.14035	0.629969	TRUE	0.0503214	1	suppressor of kinetochore protein 1, putative
PF3D7_0912100	374.296	267.799	261.112	359.772	382.554	329.107	194.082	146.537	97.4023	121.176	139.799	309.891	293.561	338.648	289.99	308.022	8.36394	-1.23649	1.13945	1.28907	TRUE	0.0503529	1	conserved Plasmodium protein, unknown function
PF3D7_1239300	149.528	143.329	139.882	296.355	347.132	215.245	72.5897	66.6077	64.662	38.9179	60.6943	126.562	132.284	164.27	120.622	135.934	7.75269	-1.82862	1.16274	3.26654	TRUE	0.0506109	1	conserved Plasmodium protein, unknown function
PF3D7_0609600	16.1909	6.60068	18.6509	10.9761	5.66746	11.6172	0	0.832596	7.36656	2.6535	2.71316	0.930603	0	0	0.826181	0.439196	3.48683	-2.05231	-2.62689	8.92579	TRUE	0.0506511	1	probable protein, unknown function
PF3D7_1003900	2.85722	4.24329	4.66272	6.09783	9.91806	5.55583	29.0359	16.6519	13.9146	9.72949	17.333	3.72241	3.62421	6.73926	7.43563	5.38038	2.46142	1.65619	-1.6851	2.65067	TRUE	0.0508141	1	conserved Plasmodium protein, unknown function
PF3D7_0904100	440.013	394.626	373.018	384.164	303.209	379.006	278.897	332.206	154.698	194.59	240.098	549.986	538.196	550.935	460.183	524.825	8.56648	-0.658928	1.12812	1.41377	TRUE	0.050883	1	adapter-related protein, putative
PF3D7_0311900	21.9054	21.2165	18.6509	4.87827	7.08433	14.7471	1.5282	0	9.00357	2.6535	3.29632	0	0.906054	1.68482	0	0.647717	3.87936	-2.15887	-2.33508	11.3793	TRUE	0.0509092	1	conserved Plasmodium protein, unknown function
PF3D7_1135500	15.2385	9.42954	13.9882	3.6587	1.41687	8.74636	3.82051	1.66519	9.00357	14.152	7.16031	0.930603	1.81211	0.842408	3.30473	1.72246	3.08868	-0.253356	-2.04209	6.7624	TRUE	0.0509842	1	conserved Plasmodium protein, unknown function
PF3D7_1457500	60.0017	56.5772	27.9763	12.1957	4.2506	32.2003	28.2718	34.1364	68.7546	63.6839	48.7117	26.0569	21.7453	13.4785	18.176	19.8642	5.03811	0.567364	-1.29486	10.5513	TRUE	0.0510589	1	vacuolar protein sorting-associated protein 4 (VPS4)
PF3D7_0924300	58.0969	64.5923	13.9882	23.1718	21.253	36.2204	35.1487	43.295	44.1994	43.3404	41.4959	16.7508	14.4969	10.1089	25.6116	16.7421	5.22689	0.147755	-1.30839	4.91199	TRUE	0.0511382	1	thiamine pyrophosphokinase (TPK)
PF3D7_1365400	94.2884	114.569	93.2544	92.6871	106.265	100.213	78.7025	65.7751	38.4698	38.0334	55.2452	110.742	114.163	147.421	128.058	125.096	6.64946	-0.860906	1.17848	1.45131	TRUE	0.0511548	1	ubiquitin-activating enzyme (Uba2)
PF3D7_1103700	460.013	565.301	592.166	867.112	782.109	653.34	304.112	339.699	291.388	325.496	315.174	567.668	637.862	788.494	747.694	685.429	9.35183	-1.05185	1.12091	1.10499	TRUE	0.0513139	1	casein kinase II beta chain (CK2beta1)
PF3D7_0202300	78.0975	39.1326	60.6154	67.0762	31.171	55.2185	97.805	94.0833	212.812	194.59	149.822	75.3788	61.6116	69.0775	58.6589	66.1817	5.78232	1.44455	-1.17867	3.3365	TRUE	0.0513498	1	Plasmodium exported protein (hyp11), unknown function
PF3D7_1303200.2	1.90482	2.82886	0	0	1.41687	1.23011	0.764102	0	0	0	0.191025	1.86121	4.53027	0.842408	4.95709	3.04774	0.512257	-2.82976	3.92592	4.46236	TRUE	0.0513691	1	SNARE protein, putative (VAMP8)
PF3D7_1147500	87.6216	86.7517	158.532	106.102	140.27	115.856	68.7691	57.4491	45.8364	29.1885	50.3108	111.672	117.787	118.78	107.404	113.911	6.84526	-1.19152	1.17801	1.98781	TRUE	0.0514772	1	farnesyltransferase beta subunit, putative
PF3D7_1321400	107.622	182.462	46.6272	73.174	94.93	100.963	103.918	85.7574	53.2029	62.7994	76.4194	160.064	184.835	173.536	166.062	171.124	6.67724	-0.420961	1.16262	3.64758	TRUE	0.0515462	1	DHHC-type zinc finger protein, putative
PF3D7_0322300	72.383	67.8927	69.9408	43.9044	53.8409	61.5924	48.1384	37.4668	15.5516	11.4985	28.1638	64.2116	53.4572	80.8712	66.0945	66.1586	5.94141	-1.1232	1.22987	4.13339	TRUE	0.0515858	1	diacylglycerol O-acyltransferase (DGAT)
PF3D7_1302300	107.622	163.602	18.6509	86.5893	160.106	107.314	136.774	150.7	109.68	96.4104	123.391	268.944	264.568	293.158	265.204	272.968	6.76901	0.178241	1.14535	6.24211	TRUE	0.0515927	1	Plasmodium exported protein, unknown function
PF3D7_1246500	32.3819	32.5319	32.639	53.6609	70.8433	44.4114	97.0409	61.6121	36.0143	40.6869	58.8386	131.215	132.284	145.737	126.406	133.91	5.47927	0.400377	1.18549	3.30674	TRUE	0.0517643	1	conserved Plasmodium protein, unknown function
PF3D7_0907300	90.4788	49.0336	65.2781	75.6131	68.0095	69.6826	56.5435	69.1055	19.6442	18.5745	40.9669	106.089	86.0751	94.3497	90.0538	94.1418	6.12329	-0.765762	1.19916	4.34484	TRUE	0.0518378	1	conserved Plasmodium protein, unknown function
PF3D7_1240400	454.299	446.489	3697.54	1365.91	1336.1	1460.07	10.6974	12.4889	17.1886	21.228	15.4007	95.8521	86.9811	166.797	140.451	122.52	10.5112	-6.56674	2.99247	1.91957	TRUE	0.0518686	1	erythrocyte membrane protein 1, PfEMP1 (VAR)
PF3D7_0418000	87.6216	86.2803	41.9645	19.5131	11.3349	49.3429	16.8102	18.3171	21.2812	17.69	18.5246	5.58362	2.71816	5.89686	6.60945	5.20202	5.6359	-1.42458	-1.83002	4.30959	TRUE	0.0519762	1	conserved Plasmodium protein, unknown function
PF3D7_0925400	40.0011	29.2316	18.6509	9.75654	0	19.528	5.34871	1.66519	0.818507	16.8055	6.15947	0	1.81211	0.842408	1.65236	1.07672	4.30028	-1.68274	-2.50169	11.7089	TRUE	0.0520588	1	protein phosphatase-beta
PF3D7_1458400	12.3813	24.0453	13.9882	15.8544	21.253	17.5044	49.6666	39.132	10.6406	24.766	31.0513	74.4482	61.6116	80.8712	79.3134	74.0611	4.155	0.80282	1.25297	3.7702	TRUE	0.0521346	1	aminotransferase, putative
PF3D7_0503900	7.61927	13.2014	9.32544	4.87827	1.41687	7.28824	0	0.832596	0	0	0.208149	1.86121	1.81211	1.68482	2.47854	1.95917	2.87008	-5.14741	3.24923	3.99835	TRUE	0.0521967	1	conserved Plasmodium protein, unknown function
PF3D7_1453400	665.733	619.521	806.651	876.869	1011.64	796.083	152.82	118.229	68.7546	62.7994	100.651	201.01	180.305	255.25	242.897	219.865	9.63642	-2.98263	1.1268	2.48432	TRUE	0.0521971	1	conserved Plasmodium protein, unknown function
PF3D7_1368300	32.3819	42.4329	13.9882	31.7087	34.0048	30.9033	13.7538	9.15855	17.1886	8.84499	12.2365	36.2935	37.1482	23.5874	28.0902	31.2798	4.98704	-1.37215	1.35154	2.07082	TRUE	0.0522966	1	conserved Plasmodium protein, unknown function
PF3D7_0817200	358.106	331.92	88.5917	329.283	250.785	271.737	172.687	175.678	108.043	118.523	143.733	288.487	301.716	362.235	306.513	314.738	8.09437	-0.926973	1.13065	3.84648	TRUE	0.0523582	1	conserved Plasmodium protein, unknown function
PF3D7_1430400	686.686	414.9	531.55	803.695	664.51	620.268	76.4102	102.409	44.1994	36.2645	64.8208	130.284	125.035	149.949	164.41	142.42	9.27712	-3.25821	1.13524	3.05298	TRUE	0.05244	1	conserved Plasmodium protein, unknown function
PF3D7_1209000	106.67	108.911	181.846	206.107	240.867	168.88	149.764	120.726	67.936	85.7964	106.056	248.471	210.204	245.983	231.331	233.997	7.39614	-0.667119	1.14133	2.83091	TRUE	0.052448	1	conserved Plasmodium protein, unknown function
PF3D7_1135000.2	0	1.88591	0	1.21957	0	0.621095	1.5282	0.832596	1.63701	2.6535	1.66283	0	0	0	0	0	-0.438003	1.16979	-30.2145	2.04153	TRUE	0.0527162	1	conserved Plasmodium protein, unknown function
PF3D7_0518900	1.90482	3.77181	0	1.21957	2.83373	1.94599	0	9.99115	4.91104	4.42249	4.83117	0.930603	0	0	1.65236	0.645741	1.13775	1.13152	-2.88973	7.51556	TRUE	0.0528949	1	conserved Plasmodium protein, unknown function
PF3D7_0830500	17574.8	13139.1	4368.97	9245.54	7033.32	10272.3	6649.21	9433.31	10187.1	10415	9171.16	18625.1	19899.7	20807.5	19350.8	19670.8	13.3267	-0.163818	1.10088	4.07762	TRUE	0.053074	1	tryptophan/threonine-rich antigen (TryThrA)
PF3D7_0412700	368.582	362.566	1347.53	541.488	459.064	615.845	1.5282	1.66519	3.27403	12.383	4.7126	19.5427	13.5908	37.066	21.4807	22.92	9.2646	-7.03595	2.29039	3.96434	TRUE	0.0531161	1	erythrocyte membrane protein 1, PfEMP1 (VAR)
PF3D7_0607400	88.574	130.128	102.58	191.472	196.944	141.94	75.6461	56.6165	33.5588	23.8815	47.4257	112.603	94.2296	113.725	105.751	106.577	7.15307	-1.5841	1.16681	3.78456	TRUE	0.0532599	1	G-protein associated signal transduction protein, putative
PF3D7_0100800	0	1.41443	0	0	0	0.282886	0	0	1.63701	8.84499	2.6205	0	0	0	0	0	-1.38837	2.77334	-30.8677	4.38929	TRUE	0.053267	1	rifin (RIF)
PFC10_API0002:rRNA	4009.64	3624.71	4797.94	1368.35	3061.85	3372.5	0	0	3.27403	7.07599	2.5875	8.37542	4.53027	0.842408	15.6974	7.36139	11.7193	-10.3786	1.54227	18.6487	TRUE	0.0533135	1	unspecified product
PF3D7_0220000	23413.1	17260.8	7796.07	12732.3	9967.65	14234	10016.6	12011.9	10806.7	12098.2	11233.3	23800.2	25361.3	23993.5	23073.6	24057.1	13.7972	-0.341681	1.09868	2.59048	TRUE	0.0535184	1	liver stage antigen 3 (LSA3)
PF3D7_0619300	69.5258	58.4631	83.929	26.8305	26.9204	53.1338	35.1487	24.9779	36.0143	38.9179	33.7647	12.0978	16.309	11.7937	14.8713	13.7679	5.71102	-0.633683	-1.29408	3.02913	TRUE	0.0535886	1	conserved Plasmodium protein, unknown function
PF3D7_0628000	3.80963	8.48658	4.66272	21.9522	12.7518	10.3326	60.364	61.6121	102.313	89.3344	78.406	23.2651	35.3361	41.278	32.2211	33.0251	3.41248	2.88019	-1.2466	4.69699	TRUE	0.0535962	1	6-pyruvoyltetrahydropterin synthase (PTPS)
PF3D7_1105300	141.909	133.899	107.243	96.3458	92.0962	114.299	35.9128	45.7928	52.3844	39.8024	43.4731	21.4039	19.9332	6.73926	26.4378	18.6285	6.83974	-1.39779	-1.22303	2.91283	TRUE	0.0538047	1	conserved Plasmodium protein, unknown function
PF3D7_0318400	5.71445	5.65772	0	1.21957	0	2.51835	3.82051	10.8237	9.00357	3.538	6.79646	0.930603	0	0.842408	3.30473	1.26943	1.56214	1.2026	-2.40231	7.87253	TRUE	0.0539405	1	conserved Plasmodium protein, unknown function
PF3D7_1313700	16.1909	18.3876	13.9882	23.1718	31.171	20.5819	6.11281	9.15855	6.54805	7.96049	7.44498	13.0284	14.4969	24.4298	29.7425	20.4244	4.37952	-1.48475	1.45947	1.83394	TRUE	0.0541867	1	septum formation protein MAF homologue, putative
PF3D7_1021300	28.5722	22.1594	9.32544	7.3174	2.83373	14.0416	9.16922	2.49779	12.2776	7.07599	7.75515	1.86121	1.81211	3.36963	1.65236	2.17383	3.86278	-0.905991	-1.83344	5.88981	TRUE	0.0543371	1	conserved Plasmodium membrane protein, unknown function
PF3D7_0716400	185.72	130.128	107.243	273.183	298.959	199.046	72.5897	72.4358	84.3062	71.6444	75.244	161.925	154.935	177.748	167.715	165.581	7.64198	-1.40845	1.1379	2.40846	TRUE	0.0546729	1	conserved Plasmodium protein, unknown function
PF3D7_1325200	14.2861	19.802	107.243	47.5631	70.8433	51.9474	333.912	264.765	142.42	164.517	226.404	123.77	103.29	102.774	80.9658	102.7	5.63264	2.19031	-1.14089	8.94333	TRUE	0.0549083	1	oxidoreductase, putative
PF3D7_0314100.1	274.294	221.594	55.9526	163.422	192.694	181.591	144.415	182.338	136.691	140.635	151.02	336.878	327.991	340.333	308.166	328.342	7.51702	-0.278435	1.12046	3.70028	TRUE	0.0549326	1	vesicle transport v-SNARE protein, putative
PF3D7_0310400	302.866	284.772	69.9408	62.1979	41.0891	152.173	164.282	123.224	177.616	202.55	166.918	70.7258	78.8267	53.9141	71.8778	68.8361	7.26251	0.120427	-1.27798	8.44364	TRUE	0.0549995	1	parasite-infected erythrocyte surface protein (PIESP1)
PF3D7_1132900	19.0482	8.48658	27.9763	1.21957	8.50119	13.0464	12.9897	5.82817	14.7331	11.4985	11.2624	1.86121	3.62421	5.05445	3.30473	3.46115	3.59685	-0.102733	-1.69828	6.36444	TRUE	0.0551448	1	glycine cleavage H protein (GCVH)
PF3D7_1327800	623.827	779.823	732.047	892.723	926.63	791.01	522.645	378.831	357.687	338.763	399.482	775.192	836.287	900.534	912.104	856.029	9.62773	-0.985666	1.09947	0.763401	TRUE	0.0553215	1	ribose-phosphate pyrophosphokinase, putative
PF3D7_1305000	251.436	219.237	144.544	184.155	143.103	188.495	178.8	82.427	261.922	165.401	172.138	85.6154	93.3235	59.811	75.1825	78.4831	7.56317	-0.135671	-1.13347	3.02988	TRUE	0.0556042	1	conserved Plasmodium protein, unknown function
PF3D7_0722700	0	4.24329	4.66272	0	0	1.7812	13.7538	19.9823	6.54805	14.152	13.609	38.1547	30.8058	39.5932	36.352	36.2264	0.754733	3.01133	1.41301	10.139	TRUE	0.0558232	1	conserved Plasmodium protein, unknown function
PF3D7_1200800	2235.3	1924.57	853.278	1572.02	1380.03	1593.04	239.928	392.985	388.791	459.055	370.19	715.633	820.885	796.076	828.66	790.313	10.6387	-2.10667	1.09428	2.39435	TRUE	0.0560728	1	serine/threonine protein kinase, FIKK family (FIKK12)
PF3D7_0407500	15.2385	23.5738	41.9645	31.7087	60.9252	34.6822	51.9589	34.1364	24.5552	27.4195	34.5175	71.6564	78.8267	90.9801	77.661	79.781	5.09091	0.0194728	1.2077	3.75025	TRUE	0.0561524	1	mitochondrial carrier protein, putative
PF3D7_0217400	36.1915	29.703	37.3018	18.2935	17.0024	27.6984	21.3948	24.9779	6.54805	15.921	17.2104	36.2935	36.2421	45.49	50.3971	42.1057	4.774	-0.668228	1.29067	3.34904	TRUE	0.0562445	1	conserved Plasmodium protein, unknown function
PF3D7_0219400.2	5.71445	28.2886	9.32544	10.9761	34.0048	17.6619	51.1948	30.806	39.2883	38.0334	39.8307	91.199	84.263	103.616	88.4014	91.8699	4.19034	1.12598	1.20525	5.3242	TRUE	0.0564141	1	ribosome associated membrane protein RAMP4, putative
PF3D7_1025500	51.43	44.3188	27.9763	14.6348	15.5855	30.7891	9.93332	15.8193	17.1886	15.0365	14.4944	4.65301	4.53027	6.73926	4.95709	5.21991	4.96137	-1.10497	-1.47046	3.10716	TRUE	0.0565038	1	conserved Plasmodium protein, unknown function
PF3D7_1409000	384.773	356.437	368.355	506.12	531.324	429.402	177.272	173.18	144.876	102.602	149.482	301.515	275.44	335.278	375.086	321.83	8.74677	-1.52273	1.10617	1.19085	TRUE	0.0566237	1	conserved Plasmodium protein, unknown function
PF3D7_0710500	5.71445	9.42954	13.9882	8.53697	7.08433	8.95069	7.64102	4.16298	13.0961	15.0365	9.98415	2.79181	3.62421	0	4.95709	2.84328	3.10371	0.214077	-1.81069	5.74495	TRUE	0.0571566	1	conserved Plasmodium protein, unknown function
PF3D7_0504800	398.107	332.391	74.6035	45.124	56.6746	181.38	68.7691	49.9558	77.7581	91.1034	71.8966	15.8202	17.215	14.3209	11.5665	14.7307	7.5068	-1.33901	-2.28743	3.49569	TRUE	0.0571711	1	conserved Plasmodium protein, unknown function
PF3D7_1231600	309.533	315.418	941.87	1265.91	1210	808.547	1183.59	662.746	1317.8	1370.09	1133.56	486.705	540.914	555.147	548.584	532.838	9.6577	0.488934	-1.08907	6.85452	TRUE	0.0572349	1	pre-mRNA-splicing factor ATP-dependent RNA helicase PRP2, putative (PRP2)
PF3D7_0516500	21.9054	32.5319	27.9763	23.1718	18.4192	24.8009	34.3846	33.3038	36.0143	25.6505	32.3383	17.6814	14.4969	10.9513	8.26181	12.8479	4.63046	0.385132	-1.33488	1.23475	TRUE	0.0573025	1	metabolite/drug transporter, putative
PF3D7_1200200	20.0006	31.1175	55.9526	85.3697	92.0962	56.9073	314.81	384.659	211.175	256.505	291.787	147.966	118.693	152.476	118.144	134.32	5.82137	2.36743	-1.1193	5.35349	TRUE	0.0573258	1	rifin (RIF)
PF3D7_0509300	55.2397	34.8893	83.929	132.933	111.932	83.7846	87.1076	109.903	131.78	135.328	116.03	55.8362	50.739	53.0717	48.7447	52.0979	6.38246	0.475673	-1.15509	3.50528	TRUE	0.0574075	1	conserved Plasmodium protein, unknown function
PF3D7_0402700	0	0.471477	0	1.21957	2.83373	0.904955	5.34871	3.33038	14.7331	5.30699	7.1798	0	0.906054	3.36963	0.826181	1.27547	-0.12345	2.96781	-2.47845	6.25084	TRUE	0.0576296	1	rifin, pseudogene (RIF)
PF3D7_0622700	32.3819	32.0604	144.544	164.642	184.192	111.564	77.9384	44.1276	51.5659	32.7265	51.5896	26.0569	15.4029	15.1633	17.3498	18.4932	6.79293	-1.10324	-1.48165	5.97438	TRUE	0.0577295	1	conserved Plasmodium membrane protein, unknown function
PF3D7_1112100	449.537	370.109	116.568	64.637	48.1734	209.805	346.138	346.36	420.712	406.869	380.02	189.843	227.419	149.106	141.277	176.911	7.72358	0.846328	-1.1032	12.3416	TRUE	0.0578563	1	conserved Plasmodium protein, unknown function
PF3D7_0400900	1.90482	0	13.9882	0	1.41687	3.46197	0	6.66077	4.09253	2.6535	3.3517	0	0	0.842408	0	0.210602	1.42565	0.316922	-3.95538	9.65134	TRUE	0.0579235	1	rifin (RIF)
PF3D7_1120400	696.21	544.084	373.018	446.361	569.58	525.851	768.686	637.768	586.869	520.085	628.352	1287.02	1328.27	1397.56	1319.41	1333.07	9.04042	0.255052	1.08506	0.998334	TRUE	0.0580861	1	alpha/beta hydrolase fold domain containing protein, putative
PF3D7_0517900	111.432	99.4816	37.3018	73.174	52.424	74.7626	36.6769	67.4403	19.6442	32.7265	39.1219	91.199	79.7327	96.0345	85.0967	88.0157	6.24541	-0.955582	1.16988	4.18085	TRUE	0.0580865	1	zinc finger protein, putative
PF3D7_1439800	155.243	226.309	153.87	150.007	194.111	175.908	517.297	365.51	324.129	358.222	391.289	771.47	810.918	899.692	849.314	832.848	7.46165	1.15051	1.08976	0.890077	TRUE	0.0583214	1	vesicle-associated membrane protein, putative
PF3D7_0113300	1716.24	1763.79	540.876	1362.26	1280.85	1332.8	1492.29	2204.71	1885.02	2041.42	1905.86	3904.81	3942.24	4211.2	4041.68	4024.98	10.3819	0.514302	1.07855	2.7857	TRUE	0.0584427	1	Plasmodium exported protein (hyp1), unknown function
PF3D7_0815100	22.8578	18.8591	37.3018	4.87827	14.1687	19.6131	17.5743	9.99115	6.54805	13.2675	11.8453	5.58362	3.62421	4.21204	2.47854	3.9746	4.22956	-0.662234	-1.58099	4.2916	TRUE	0.0584822	1	RAP protein, putative
PF3D7_0631000	33.3343	18.8591	37.3018	46.3435	43.9228	35.9523	204.015	169.85	204.627	155.672	183.541	94.9215	91.5114	77.5015	70.2254	83.54	5.15558	2.36448	-1.13592	1.6445	TRUE	0.0585486	1	Tetratricopeptide repeat protein, putative
PF3D7_1334300	27.6198	17.4446	60.6154	8.53697	4.2506	23.6935	13.7538	11.6563	24.5552	17.69	16.9138	7.44482	2.71816	3.36963	4.95709	4.62243	4.49389	-0.413986	-1.87335	5.30016	TRUE	0.058734	1	MSP7-like protein (MSRP5)
PF3D7_1347900	16.1909	26.4027	9.32544	3.6587	4.2506	11.9657	5.34871	4.99558	15.5516	12.383	9.56972	3.72241	1.81211	1.68482	4.13091	2.83756	3.63882	-0.382319	-1.75138	5.79617	TRUE	0.0587447	1	conserved Plasmodium protein, unknown function
PF3D7_0304200	908.598	1150.88	634.13	1197.61	1346.02	1047.45	253.682	194.827	213.63	181.322	210.865	385.269	417.691	486.069	503.144	448.044	10.0338	-2.31355	1.08725	1.41777	TRUE	0.0587635	1	EH (Eps15 homology) protein (PAST1)
PF3D7_0823600	43.8108	26.8742	102.58	68.2957	63.7589	61.0639	170.395	94.0833	126.869	114.985	126.583	58.628	54.3632	67.3926	47.9185	57.0756	5.89673	1.08744	-1.14941	3.33874	TRUE	0.0588105	1	lipoate-protein ligase (LipB)
PF3D7_1025100	505.729	664.311	191.172	286.598	267.787	383.119	625.799	905.864	617.154	620.918	692.434	1469.42	1527.61	1502.01	1360.72	1464.94	8.58741	0.848122	1.0811	3.67602	TRUE	0.058948	1	glucosamine-fructose-6-phosphate aminotransferase, putative
PF3D7_0407600	7.61927	8.48658	0	4.87827	2.83373	4.76357	0.764102	0	4.09253	7.96049	3.20428	0	1.81211	0	0	0.453027	2.37802	-0.707819	-2.84416	10.2879	TRUE	0.0590838	1	conserved Plasmodium protein, unknown function
PF3D7_1241500	17.1433	9.90101	65.2781	15.8544	19.8361	25.6026	45.082	24.1453	13.9146	10.614	23.439	10.2366	9.96659	1.68482	6.60945	7.12437	4.59335	-0.0406934	-1.72395	6.51254	TRUE	0.0591922	1	conserved Plasmodium protein, unknown function
PF3D7_1427200	25.715	22.6309	23.3136	15.8544	11.3349	19.7698	3.82051	8.32596	3.27403	7.96049	5.84525	21.4039	16.309	17.6906	9.91418	16.3294	4.30006	-1.75762	1.48557	2.38054	TRUE	0.0593191	1	selenoprotein (Sel4)
PF3D7_0705500	13305.1	11237.2	9358.08	10093.1	10276.5	10854	2828.7	2786.7	2887.69	3023.22	2881.58	5496.14	6248.15	6380.4	6120.35	6061.26	13.406	-1.91335	1.07276	0.300542	TRUE	0.0594245	1	inositol-phosphate phosphatase, putative
PF3D7_1032600	4.76204	8.01511	0	8.53697	14.1687	7.09655	6.11281	8.32596	3.27403	2.6535	5.09157	13.959	19.0271	18.533	11.5665	15.7714	2.92783	-0.576591	1.62774	4.55566	TRUE	0.0595865	1	conserved protein, unknown function
PF3D7_1204000	6.66686	6.1292	0	8.53697	1.41687	4.54998	8.40512	8.32596	10.6406	5.30699	8.16966	0.930603	3.62421	2.52722	0.826181	1.97706	2.32675	0.70466	-2.05042	4.23092	TRUE	0.05961	1	conserved Plasmodium protein, unknown function
PF3D7_0708600	2.85722	1.41443	4.66272	7.3174	2.83373	3.8171	22.923	13.3215	13.0961	30.073	19.8534	6.51422	9.06054	6.73926	4.13091	6.61123	1.83733	2.47338	-1.58799	3.02036	TRUE	0.0597207	1	heat shock protein 86 family protein
PF3D7_0114300	0	0.471477	4.66272	0	1.41687	1.31021	0.764102	0	1.63701	2.6535	1.26365	0	0	0	0	0	-0.0879867	0.419717	-29.8144	3.90005	TRUE	0.0598624	1	Plasmodium exported protein, unknown function, pseudogene
PF3D7_1238800	3620.1	4077.33	1879.08	2392.79	2411.5	2876.16	3246.67	3716.71	3864.99	3951.94	3695.08	7265.21	7625.35	8318.78	7842.11	7762.86	11.4905	0.360928	1.07099	1.46194	TRUE	0.0598969	1	acyl-CoA synthetase (ACS11)
PF3D7_1252800	1602.9	1348.9	792.662	1117.12	1061.23	1184.56	196.374	208.982	215.267	180.438	200.265	394.575	389.603	471.749	438.702	423.657	10.2112	-2.56541	1.08099	1.02724	TRUE	0.0601515	1	Plasmodium exported protein (PHISTb), unknown function
PF3D7_1107400	123.813	183.876	88.5917	90.248	90.6794	115.442	827.522	575.324	969.112	926.07	824.507	434.591	453.933	346.23	323.863	389.654	6.86077	2.82661	-1.0814	2.11796	TRUE	0.0604111	1	Rad51 homolog (RAD51)
PF3D7_0621100	237.15	241.868	69.9408	31.7087	29.7542	122.084	121.492	153.198	153.061	160.094	146.961	68.8646	67.048	40.4356	77.661	63.5023	6.94694	0.252245	-1.21056	10.6509	TRUE	0.0604359	1	conserved Plasmodium protein, unknown function
PF3D7_1108500	130.48	102.31	37.3018	20.7326	15.5855	61.2821	36.6769	39.132	58.9325	80.4894	53.8077	22.3345	17.215	10.1089	27.264	19.2306	5.95542	-0.206231	-1.48388	7.38512	TRUE	0.0605318	1	succinyl-CoA synthetase alpha subunit, putative
PF3D7_0313500	199.053	180.104	284.426	326.844	308.877	259.861	145.943	86.59	38.4698	37.149	77.038	173.092	148.593	176.906	165.236	165.957	8.01937	-1.75071	1.10603	4.96792	TRUE	0.0606059	1	GTP-binding protein EngA, putative
PF3D7_0900600	4.76204	6.1292	4.66272	2.43913	7.08433	5.01548	11.4615	21.6475	30.2847	19.459	20.7132	10.2366	8.15448	5.89686	4.13091	7.10472	2.3444	2.02746	-1.54723	2.15066	TRUE	0.0607468	1	rifin (RIF)
PF3D7_0935300	13.3337	32.0604	0	29.2696	18.4192	18.6166	50.4307	69.1055	45.8364	26.535	47.9769	98.6439	111.445	106.143	114.839	107.768	4.32182	1.26298	1.16704	7.95455	TRUE	0.0609	1	phosphatidylinositol N-acetylglucosaminyltransferase subunit P, putative
PF3D7_1460800	18.0958	33.4749	18.6509	10.9761	19.8361	20.2067	38.9692	18.3171	20.4627	33.611	27.84	11.1672	7.24843	16.0058	9.08799	10.8774	4.35725	0.442194	-1.35516	2.82961	TRUE	0.0611324	1	snRNA-activating protein complex subunit 3, putative
PF3D7_0401400	0.952408	1.41443	0	0	0	0.473368	3.05641	2.49779	0.818507	7.07599	3.36217	0	0.906054	0	0	0.226513	-0.687501	2.43382	-3.92049	4.53649	TRUE	0.0612038	1	rifin (RIF)
PF3D7_0221000	0	0.471477	0	1.21957	0	0.338209	0	3.33038	1.63701	1.769	1.6841	0	0	0	0	0	-1.38386	2.13263	-30.2315	2.49396	TRUE	0.0612281	1	Plasmodium exported protein, unknown function
PF3D7_0108400.2	20.0006	21.6879	4.66272	25.6109	41.0891	22.6102	113.087	145.704	225.089	212.28	174.04	80.9624	86.9811	81.7136	68.573	79.5575	4.55574	2.88735	-1.12929	4.42874	TRUE	0.0612519	1	mitochondrial carrier protein, putative
PF3D7_0501900	63.8114	65.0638	107.243	53.6609	60.9252	70.1408	55.0153	43.295	11.4591	16.8055	31.6437	75.3788	57.0814	79.1864	73.5301	71.2942	6.11283	-1.12698	1.16997	5.06114	TRUE	0.0613098	1	conserved protein, unknown function
PF3D7_0936600	1467.66	1066.48	2443.27	3978.23	3736.27	2538.38	5363.99	5735.75	6137.98	5980.98	5804.68	2610.34	2823.26	2436.24	3225.41	2773.81	11.3095	1.1935	-1.06534	4.22902	TRUE	0.0613201	1	Plasmodium exported protein (PHISTb), unknown function (GEXP05)
PF3D7_1203800	11.4289	38.1896	27.9763	42.6848	72.2601	38.508	2.2923	5.82817	3.27403	2.6535	3.512	12.0978	9.06054	8.42408	11.5665	10.2872	5.27342	-3.46294	1.55196	3.94637	TRUE	0.0614506	1	unspecified product
PF3D7_0605200	9.52408	10.3725	9.32544	1.21957	0	6.08832	6.11281	8.32596	24.5552	18.5745	14.3921	2.79181	2.71816	0.842408	11.5665	4.47973	2.59901	1.24656	-1.67393	12.4138	TRUE	0.0614973	1	conserved Plasmodium protein, unknown function
PF3D7_1429500	435.251	339.935	536.213	813.451	709.849	566.94	119.964	129.885	131.78	105.255	121.721	241.957	219.265	294	277.597	258.205	9.14668	-2.21918	1.08494	1.83374	TRUE	0.0615445	1	diphthamide synthesis protein, putative
PF3D7_0510000	12.3813	5.65772	0	12.1957	1.41687	6.33031	12.9897	8.32596	10.6406	18.5745	12.6327	5.58362	7.24843	1.68482	0.826181	3.83576	2.78694	0.871172	-1.73043	7.95906	TRUE	0.0616312	1	conserved Plasmodium protein, unknown function
PF3D7_0728200	9.52408	9.42954	0	0	0	3.79072	2.2923	5.82817	2.45552	2.6535	3.30737	0	1.81211	0	0	0.453027	2.09524	-0.370585	-2.89745	11.4922	TRUE	0.061643	1	actin-like protein, putative (ALP3)
PF3D7_0711200	31.4295	46.2047	9.32544	78.0523	51.0071	43.2038	97.0409	76.5988	111.317	87.5654	93.1305	29.7793	40.7724	40.4356	55.3541	41.5854	5.47125	1.07003	-1.16253	4.96556	TRUE	0.0617549	1	conserved Plasmodium protein, unknown function
PF3D7_1250300	20.0006	49.9765	37.3018	7.3174	21.253	27.1699	35.9128	26.6431	32.7403	38.0334	33.3324	13.959	13.5908	12.6361	14.0451	13.5578	4.75509	0.303704	-1.29787	4.17252	TRUE	0.0618522	1	Hbeta58/Vps26 protein homolog, putative
PF3D7_0701100	49.5252	68.3641	93.2544	147.568	124.684	96.6791	697.625	526.201	631.069	621.803	619.174	307.099	299.904	283.049	282.554	293.151	6.5923	2.68192	-1.07874	2.46104	TRUE	0.0620564	1	rifin (RIF)
PF3D7_1340800	3.80963	8.01511	0	2.43913	2.83373	3.41952	6.87691	6.66077	9.00357	10.614	8.28881	1.86121	1.81211	1.68482	2.47854	1.95917	1.96836	1.0817	-2.07795	2.37272	TRUE	0.0621232	1	mitochondrial pyruvate carrier protein 1, putative (MPC1)
PF3D7_1040500	1.90482	0.942954	0	1.21957	0	0.813467	11.4615	4.99558	3.27403	14.152	8.47078	3.72241	0.906054	1.68482	0.826181	1.78487	-0.0452615	3.12706	-2.25553	3.84513	TRUE	0.0622326	1	rifin (RIF)
PF3D7_0905300	48.5728	63.1779	32.639	21.9522	32.5879	39.786	115.379	103.242	246.37	205.204	167.549	90.2684	79.7327	73.2895	64.4421	76.9332	5.33546	2.05281	-1.12301	3.58737	TRUE	0.0622904	1	dynein heavy chain, putative
PF3D7_1316400	5.71445	9.90101	0	15.8544	12.7518	8.84432	7.64102	4.99558	13.9146	12.383	9.73355	3.72241	0.906054	3.36963	3.30473	2.82571	3.23336	0.0484722	-1.78083	5.14771	TRUE	0.0623546	1	conserved Plasmodium protein, unknown function
PF3D7_0807100	492.395	475.249	205.16	179.276	182.776	306.971	301.056	142.374	228.363	185.745	214.385	412.257	465.712	469.221	461.835	452.256	8.26719	-0.522943	1.07677	4.45159	TRUE	0.0627457	1	RNA helicase, putative
PF3D7_0907100	24.7626	23.5738	4.66272	15.8544	12.7518	16.3211	144.415	96.5811	123.594	141.52	126.528	66.0728	62.5177	52.2293	47.9185	57.1846	4.11825	2.86509	-1.14617	2.82665	TRUE	0.062831	1	conserved Plasmodium protein, unknown function
PF3D7_0606800	81.9071	80.1511	88.5917	102.444	138.853	98.3893	88.6358	132.383	125.232	153.018	124.817	53.9749	63.4237	58.9686	52.8756	57.3107	6.62081	0.342596	-1.12272	1.14286	TRUE	0.0629514	1	probable protein, unknown function
PF3D7_0924600	84.7643	77.3222	27.9763	21.9522	4.2506	43.2531	32.0923	33.3038	45.0179	41.5714	37.9964	21.4039	9.06054	16.0058	13.2189	14.9223	5.46355	-0.216022	-1.34885	9.30165	TRUE	0.0629872	1	conserved Plasmodium protein, unknown function
PF3D7_1023800	35.2391	23.1024	0	6.09783	8.50119	14.5881	6.11281	22.4801	40.1068	53.9544	30.6635	14.8896	9.06054	6.73926	11.5665	10.564	3.96545	0.971255	-1.53693	10.8306	TRUE	0.0630687	1	conserved Plasmodium protein, unknown function
PF3D7_1372000	115.241	96.6528	615.479	160.983	155.855	228.842	502.779	200.656	351.139	367.952	355.631	119.117	182.117	164.27	149.539	153.761	7.81832	0.65599	-1.20972	7.70934	TRUE	0.0630948	1	Plasmodium exported protein (PHISTa), unknown function
PF3D7_0107300	19.0482	10.3725	0	3.6587	2.83373	7.18262	9.16922	3.33038	9.00357	8.84499	7.58704	3.72241	0	2.52722	1.65236	1.9755	2.97482	-0.0508193	-1.94426	8.5182	TRUE	0.0634752	1	probable protein, unknown function
PF3D7_0903100	62.8589	156.059	41.9645	146.348	133.185	108.083	57.3076	44.9602	36.0143	16.8055	38.7719	69.7952	67.048	88.4529	115.665	85.2403	6.77214	-1.49361	1.13537	5.86932	TRUE	0.063551	1	retrieval receptor for endoplasmic reticulum membrane proteins, putative
PF3D7_1027500	20.0006	12.2584	23.3136	36.587	35.4216	25.5162	29.0359	19.9823	45.0179	32.7265	31.6906	11.1672	13.5908	12.6361	14.0451	12.8598	4.66522	0.320721	-1.3006	2.49593	TRUE	0.0636674	1	conserved Plasmodium protein, unknown function
PF3D7_1213700	253.341	306.46	153.87	335.381	437.811	297.373	197.138	181.506	190.712	193.705	190.765	399.228	356.079	471.749	380.043	401.775	8.22071	-0.645043	1.0746	1.88025	TRUE	0.0637176	1	RNA polymerase subunit 8c, putative
PF3D7_1203500	732.402	706.272	363.692	675.64	654.592	626.52	1145.39	1203.93	1392.28	1368.32	1277.48	2553.57	2629.37	2818.7	2634.69	2659.08	9.29354	1.02554	1.05764	1.05532	TRUE	0.0637498	1	Sua5/YciO/YrdC family protein, putative
PF3D7_0305300	3562.01	3583.22	1445.44	3169.65	3642.76	3080.62	2345.03	1906.64	2067.55	1850.37	2042.4	3954.13	3926.84	4675.36	4422.55	4244.72	11.5896	-0.593546	1.0554	1.91053	TRUE	0.0638066	1	conserved Plasmodium membrane protein, unknown function
PF3D7_1214000	9.52408	6.60068	4.66272	7.3174	4.2506	6.4711	4.58461	2.49779	2.45552	1.769	2.82673	0.930603	0	0	0.826181	0.439196	2.72624	-1.2214	-2.69681	2.77536	TRUE	0.0638247	1	conserved Plasmodium protein, unknown function
PF3D7_1251000	12.3813	6.60068	181.846	125.615	123.267	89.9421	47.3743	64.9425	61.388	62.7994	59.126	22.3345	9.96659	23.5874	20.6545	19.1358	6.47026	-0.584679	-1.62694	9.89378	TRUE	0.0640236	1	conserved Plasmodium protein, unknown function
PF3D7_0115500	0.952408	4.24329	4.66272	2.43913	1.41687	2.74288	27.5077	52.4535	29.4662	30.073	34.8751	14.8896	9.06054	16.0058	14.0451	13.5003	1.39186	3.73206	-1.36838	2.6195	TRUE	0.0643983	1	erythrocyte membrane protein 1 (PfEMP1), pseudogene
PF3D7_1123500	2336.26	2685.06	3464.4	3509.91	4140.08	3227.14	709.85	535.359	475.552	459.055	544.954	968.757	1050.12	1245.08	1266.54	1132.62	11.6559	-2.56584	1.05542	1.23906	TRUE	0.0644238	1	conserved Plasmodium protein, unknown function
PF3D7_0704000	727.64	568.601	564.189	714.666	633.339	641.687	276.605	293.074	190.712	181.322	235.428	464.371	445.778	572.838	486.621	492.402	9.32625	-1.447	1.06447	0.892522	TRUE	0.0645545	1	conserved Plasmodium membrane protein, unknown function
PF3D7_0521600	8.57167	16.9732	4.66272	13.4152	8.50119	10.4248	38.9692	52.4535	53.2029	40.6869	46.3281	108.88	106.914	108.671	89.2276	103.423	3.47636	2.0574	1.15857	1.79385	TRUE	0.0646648	1	conserved Plasmodium protein, unknown function
PF3D7_1205600	161.909	155.116	494.248	69.5153	75.0938	191.177	210.892	169.85	208.719	219.356	202.204	92.1297	76.1085	87.6104	66.0945	80.4858	7.56166	0.098001	-1.32912	5.83219	TRUE	0.064835	1	conserved Plasmodium protein, unknown function
PF3D7_0809600	79.0499	64.5923	60.6154	18.2935	11.3349	46.7772	52.723	66.6077	58.9325	68.1064	61.5924	32.5711	24.4634	22.745	28.9163	27.174	5.54408	0.40035	-1.18062	6.49601	TRUE	0.0648961	1	peptidase family C50, putative
PF3D7_0932100	585.731	653.938	51.2899	113.42	107.682	302.412	63.4204	266.431	181.708	154.787	166.587	433.661	402.288	368.132	386.653	397.683	8.24923	-0.869288	1.25552	12.8655	TRUE	0.065159	1	protein MAM3, putative
PF3D7_1479500	1.90482	0	0	0	1.41687	0.664336	2.2923	7.49336	11.4591	9.72949	7.74356	2.79181	0	2.52722	0.826181	1.5363	-0.526935	3.47788	-2.33361	7.27824	TRUE	0.0651711	1	stevor
PF3D7_1140000	8.57167	8.01511	4.66272	2.43913	0	4.73773	7.64102	11.6563	21.2812	19.459	15.0094	3.72241	3.62421	4.21204	7.43563	4.74857	2.31621	1.59008	-1.65478	6.32414	TRUE	0.06542	1	carbonic anhydrase, putative
PF3D7_0115300	0	0.471477	0	3.6587	4.2506	1.67615	12.9897	15.8193	10.6406	22.997	15.6117	4.65301	3.62421	4.21204	6.60945	4.77468	0.74952	3.21376	-1.70579	6.17554	TRUE	0.0657	1	rifin (RIF)
PF3D7_1000700	0	3.30034	0	6.09783	8.50119	3.57987	23.6871	6.66077	3.27403	12.383	11.5012	1.86121	3.62421	5.05445	2.47854	3.2546	1.92954	1.59644	-1.82062	9.04016	TRUE	0.0658553	1	Plasmodium exported protein (PHISTa), unknown function, pseudogene
PF3D7_0207300	6.66686	7.54363	0	0	1.41687	3.12547	0	3.33038	2.45552	3.538	2.33097	0	0	0	0.826181	0.206545	1.80491	-0.59146	-3.43045	8.4403	TRUE	0.0659414	1	serine repeat antigen 8 (SERA8)
PF3D7_1442000	4.76204	2.82886	9.32544	4.87827	7.08433	5.77579	35.9128	40.7972	45.0179	30.9575	38.1713	14.8896	16.309	11.7937	18.176	15.2921	2.3826	2.87198	-1.31982	1.4367	TRUE	0.0661485	1	ADP-ribosylation factor, putative
PF3D7_0412600	0	0.471477	9.32544	0	0	1.95938	1.5282	2.49779	1.63701	0	1.41575	0	0	0	0	0	0.490546	0.014272	-29.9875	5.13134	TRUE	0.0662064	1	rifin, pseudogene (RIF)
PF3D7_1460200	20.953	23.1024	18.6509	26.8305	29.7542	23.8582	21.3948	9.99115	33.5588	40.6869	26.4079	13.0284	10.8726	6.73926	11.5665	10.5517	4.5885	0.133297	-1.32379	2.87014	TRUE	0.0663363	1	conserved Plasmodium protein, unknown function
PF3D7_1231100	538.111	629.893	480.26	432.946	623.421	540.926	385.107	311.391	241.459	246.775	296.183	585.349	603.432	668.03	603.939	615.187	9.0801	-0.869646	1.05444	0.845792	TRUE	0.0667507	1	Rab GTPase 2 (RAB2)
PF3D7_0516600	303.818	239.51	923.219	891.503	888.374	649.285	602.112	502.055	598.328	572.271	568.692	281.973	299.904	243.456	270.161	273.873	9.33966	-0.188151	-1.05418	5.12286	TRUE	0.0668181	1	translation initiation factor IF-2,sporozoite surface antigen MB2 (MB2)
PF3D7_1101800	17.1433	10.3725	9.32544	63.4175	73.677	34.7871	18.3384	11.6563	18.0071	20.3435	17.0863	4.65301	5.43632	1.68482	5.78327	4.38935	5.13252	-1.03784	-1.96179	4.59995	TRUE	0.0670321	1	RESA-like protein
PF3D7_0525100	5828.74	6133.91	2340.69	3522.11	3461.4	4257.37	2834.05	2983.19	3242.1	3583.1	3160.61	6155.01	6337.84	6973.45	6551.62	6504.48	12.0562	-0.430211	1.04124	2.2014	TRUE	0.0672076	1	acyl-CoA synthetase (ACS10)
PF3D7_0823200	2578.17	2875.54	2126.2	3118.43	2653.79	2670.43	1279.11	1158.14	1815.45	1982.16	1558.71	2762.03	3047.06	3636.68	3393.13	3209.72	11.3831	-0.776997	1.04212	1.0734	TRUE	0.0672832	1	RNA binding protein, putative
PF3D7_1422300	131.432	126.356	65.2781	185.374	157.272	133.142	29.8	36.6342	23.7367	15.0365	26.3018	67.0034	49.8329	67.3926	46.2662	57.6238	7.06655	-2.34835	1.13023	2.93032	TRUE	0.0678755	1	DnaJ protein, putative
PF3D7_1348900	16.1909	15.0873	46.6272	37.8066	42.506	31.6436	37.441	29.9735	16.3701	24.766	27.1376	67.934	57.9874	60.6534	59.4851	61.515	4.93829	-0.175236	1.17972	3.56704	TRUE	0.0678965	1	conserved Plasmodium protein, unknown function
PF3D7_1316300	0	1.41443	0	1.21957	0	0.5268	1.5282	0	4.91104	6.19149	3.15768	0	0	0.842408	0	0.210602	-0.622638	2.2782	-3.86891	6.19419	TRUE	0.0680152	1	conserved Plasmodium protein, unknown function
PF3D7_1351600	119.051	145.686	23.3136	23.1718	26.9204	67.6286	45.8461	146.537	169.431	169.824	132.909	72.587	84.263	36.2235	52.0494	61.2807	6.11671	0.937155	-1.11721	12.983	TRUE	0.0680155	1	glycerol kinase (GK)
PF3D7_0310000	25.715	23.5738	18.6509	10.9761	9.91806	17.7668	4.58461	4.99558	8.18507	6.19149	5.98919	1.86121	2.71816	0.842408	1.65236	1.76853	4.15964	-1.57834	-1.7663	1.96149	TRUE	0.0682123	1	conserved Plasmodium protein, unknown function
PF3D7_1448200	7.61927	15.0873	9.32544	15.8544	12.7518	12.1276	19.1025	11.6563	11.4591	7.07599	12.3235	1.86121	4.53027	5.89686	4.13091	4.10481	3.62355	0.00247071	-1.5841	2.07593	TRUE	0.0683048	1	conserved Plasmodium protein, unknown function
PF3D7_1234600	43.8108	51.391	27.9763	24.3913	18.4192	33.1977	17.5743	20.8149	16.3701	12.383	16.7856	7.44482	5.43632	3.36963	9.91418	6.54124	5.07246	-1.00258	-1.35962	2.82363	TRUE	0.0684658	1	conserved Plasmodium protein, unknown function
PF3D7_1420100	34.2867	33.9463	13.9882	13.4152	5.66746	20.2608	1.5282	4.99558	8.18507	7.07599	5.44621	0.930603	3.62421	0.842408	0.826181	1.55585	4.37721	-1.93709	-1.81399	6.22188	TRUE	0.0687444	1	conserved Plasmodium protein, unknown function
PF3D7_0406800	8.57167	16.0302	4.66272	9.75654	7.08433	9.22109	19.1025	26.6431	49.9289	50.4164	36.5227	20.4733	16.309	10.1089	12.3927	14.821	3.29533	1.89438	-1.30223	3.19069	TRUE	0.0688435	1	conserved Plasmodium protein, unknown function
PF3D7_0210800	270.484	319.661	74.6035	230.498	344.298	247.909	305.641	432.95	462.456	325.496	381.636	741.69	736.622	859.256	812.136	787.426	7.96279	0.613251	1.04497	4.06347	TRUE	0.0691676	1	conserved Plasmodium protein, unknown function
PF3D7_0604800	10.4765	13.2014	46.6272	4.87827	8.50119	16.7369	12.2256	4.99558	5.72955	8.84499	7.94893	2.79181	0.906054	0.842408	1.65236	1.54816	3.98537	-0.993676	-2.36671	3.20674	TRUE	0.0693823	1	RAP protein, putative
PF3D7_0716900	30.4771	57.0487	93.2544	36.587	82.1782	59.9091	133.718	113.233	60.5695	37.149	86.1673	172.161	180.305	197.123	181.76	182.837	5.87741	0.552436	1.0846	5.40121	TRUE	0.0694014	1	drug metabolite transporter, putative
PF3D7_1405700	233.34	191.42	228.473	226.839	283.373	232.689	32.0923	29.9735	25.3737	29.1885	29.157	68.8646	57.0814	66.5502	57.8327	62.5822	7.86182	-2.99588	1.10166	0.399317	TRUE	0.069474	1	conserved protein, unknown function
PF3D7_1038200	10.4765	11.7869	4.66272	14.6348	14.1687	11.1459	6.11281	8.32596	1.63701	2.6535	4.68232	13.0284	11.7787	17.6906	12.3927	13.7226	3.53027	-1.29951	1.54822	2.87575	TRUE	0.0699391	1	conserved Plasmodium protein, unknown function
PF3D7_1223500	1065.74	975.014	1142.37	1158.59	1225.59	1113.46	661.712	625.279	431.353	411.292	532.409	1070.19	1037.43	1188.64	1068.25	1091.13	10.1207	-1.06421	1.03516	0.721405	TRUE	0.0702277	1	conserved Plasmodium protein, unknown function
PF3D7_0607900	46.668	46.2047	27.9763	8.53697	7.08433	27.2941	22.1589	15.8193	4.91104	10.614	13.3758	1.86121	3.62421	6.73926	5.78327	4.50199	4.78436	-1.04083	-1.5659	7.22207	TRUE	0.0703227	1	conserved Plasmodium protein, unknown function
PF3D7_0608000	22.8578	42.9044	200.497	32.9283	68.0095	73.4394	144.415	96.5811	90.0357	99.9484	107.745	214.039	215.641	255.25	220.59	226.38	6.12646	0.625269	1.07091	9.34777	TRUE	0.0703409	1	conserved protein, unknown function
PF3D7_1101400	0	2.35738	0	4.87827	1.41687	1.7305	16.0461	8.32596	20.4627	37.149	20.4959	6.51422	11.7787	5.05445	4.95709	7.07611	0.969148	3.38652	-1.5356	7.12822	TRUE	0.0704534	1	rifin, pseudogene (RIF)
PF3D7_0802500	401.916	479.963	377.68	512.218	616.336	477.623	269.728	363.844	302.847	272.426	302.211	592.794	562.659	735.422	591.546	620.605	8.90091	-0.661504	1.03814	0.826279	TRUE	0.0710812	1	inositol phosphatase, putative
PF3D7_1428800.2	38.0963	41.49	55.9526	47.5631	83.595	53.3394	62.6563	74.9336	33.5588	22.997	48.5364	121.909	91.5114	120.464	85.0967	104.745	5.72944	-0.127558	1.10877	3.77419	TRUE	0.0711077	1	transcription initiation TFIID-like, putative
PF3D7_0505000	1084.79	1012.26	1422.13	1368.35	1344.6	1246.43	263.615	169.017	195.623	200.781	207.259	379.686	439.436	471.749	408.96	424.958	10.2831	-2.58768	1.03579	0.722407	TRUE	0.0713309	1	conserved Plasmodium membrane protein, unknown function
PF3D7_0523400	632.399	672.797	456.947	520.755	497.32	556.044	168.866	157.361	90.0357	92.8724	127.284	258.708	269.098	255.25	267.683	262.684	9.12041	-2.12822	1.04499	1.39668	TRUE	0.0714567	1	DnaJ protein, putative
PF3D7_1419000	240.007	207.45	298.414	418.311	321.628	297.162	443.943	392.153	377.332	378.565	397.998	194.496	191.177	197.966	188.369	193.002	8.21415	0.422494	-1.04418	0.997665	TRUE	0.0714601	1	conserved Plasmodium protein, unknown function
PF3D7_0526200.2	35.2391	41.0185	18.6509	25.6109	17.0024	27.5044	20.6307	33.3038	36.8328	43.3404	33.527	11.1672	12.6847	16.0058	16.5236	14.0953	4.81433	0.251923	-1.24761	2.10961	TRUE	0.071524	1	ADP-ribosylation factor GTPase-activating protein, putative
PF3D7_1214400	27.6198	50.448	9.32544	19.5131	45.3397	30.4492	106.21	111.568	45.0179	76.0669	84.7157	170.3	163.996	193.754	189.196	179.311	4.98436	1.42039	1.08163	4.99566	TRUE	0.0716605	1	conserved protein, unknown function
PF3D7_1302200	42.8584	54.6913	9.32544	14.6348	14.1687	27.1357	0	0.832596	2.45552	0	0.822029	5.58362	6.34237	2.52722	2.47854	4.23294	4.7912	-5.07241	2.35837	6.337	TRUE	0.0722841	1	early transcribed membrane protein 13 (ETRAMP13)
PF3D7_1235000	8.57167	8.95806	9.32544	6.09783	4.2506	7.44072	6.11281	10.8237	17.1886	12.383	11.627	2.79181	1.81211	5.89686	4.13091	3.65792	2.88257	0.655579	-1.66105	1.99979	TRUE	0.0724537	1	PIH1 domain-containing protein, putative
PF3D7_0707500	1557.19	1438.95	265.775	680.518	614.919	911.47	217.769	327.21	263.559	253.851	265.597	536.027	554.505	550.092	615.505	564.032	9.8349	-1.78185	1.08659	5.61295	TRUE	0.0727827	1	conserved Plasmodium protein, unknown function
PF3D7_0915200	28.5722	29.2316	4.66272	36.587	36.8385	27.1784	19.8666	21.6475	9.00357	5.30699	13.9562	26.9875	45.3027	31.1691	28.9163	33.0939	4.81597	-1.01005	1.24234	5.88262	TRUE	0.0728399	1	ribonuclease H2 subunit C, putative
PF3D7_1126100	62.8589	56.1057	69.9408	24.3913	34.0048	49.4603	17.5743	23.3127	34.3773	33.611	27.2188	12.0978	14.4969	6.73926	13.2189	11.6382	5.61386	-0.848368	-1.22582	3.11329	TRUE	0.0731187	1	autophagy-related protein 7, putative (ATG7)
PF3D7_0611100	20.0006	22.1594	4.66272	1.21957	0	9.60846	0.764102	1.66519	4.09253	17.69	6.05295	0	0.906054	0	2.47854	0.846149	3.31247	-0.720197	-2.81553	11.0663	TRUE	0.0731639	1	succinate dehydrogenase subunit 3, putative (SDH3)
PF3D7_1200700	40613.5	29974.1	15988.5	33757.6	27610.4	29588.8	8214.86	10151.8	10729	11358.7	10113.6	20275	20884.5	19988.7	20750.4	20474.7	14.8528	-1.54881	1.01754	1.66392	TRUE	0.0732698	1	acyl-CoA synthetase (ACS7)
PF3D7_0306600	18.0958	16.5017	9.32544	6.09783	2.83373	10.5709	0.764102	4.16298	2.45552	7.96049	3.83577	0.930603	0.906054	0.842408	0.826181	0.876311	3.43545	-1.50698	-2.12094	4.45275	TRUE	0.0733227	1	conserved Plasmodium protein, unknown function
PF3D7_1002200	298.104	318.247	573.515	202.448	160.106	310.484	314.81	482.073	491.104	529.815	454.45	196.357	250.071	229.977	210.676	221.77	8.27028	0.557631	-1.03498	3.66894	TRUE	0.0733762	1	tryptophan-rich antigen 3 (PArt)
PF3D7_0303400	20.0006	20.2735	4.66272	12.1957	12.7518	13.9769	70.2973	64.1099	69.5731	69.8754	68.4639	31.6405	39.8664	20.2178	30.5687	30.5733	3.89224	2.20504	-1.16374	2.29931	TRUE	0.0734457	1	palmitoyl transferase (AnkDHHC)
PF3D7_1106700	302.866	246.111	498.911	558.562	648.924	451.075	399.625	327.21	184.164	199.012	277.503	584.418	529.135	618.328	535.365	566.812	8.81543	-0.698901	1.0302	3.50552	TRUE	0.0735042	1	dna2/nam7 helicase family member, putative
PF3D7_1428200	714.306	814.241	284.426	613.442	651.758	615.635	776.327	563.667	459.182	444.903	561.02	1054.37	1051.02	1257.72	1200.44	1140.89	9.2691	-0.137122	1.02397	2.58856	TRUE	0.0735149	1	metabolite/drug transporter, putative
PF3D7_1122800	1120.98	998.117	806.651	1152.49	1188.75	1053.4	420.256	343.029	255.374	216.702	308.84	580.696	629.707	669.714	635.333	628.863	10.0415	-1.77064	1.02575	1.18771	TRUE	0.0735761	1	calcium-dependent protein kinase 6 (CDPK6)
PF3D7_1356700	50.4776	45.7333	18.6509	48.7827	48.1734	42.3636	24.4513	17.4845	9.82208	13.2675	16.2563	35.3629	34.43	42.9628	36.352	37.2769	5.43273	-1.40783	1.19552	2.27686	TRUE	0.0736198	1	DnaJ protein, putative
PF3D7_1104200	4837.28	4714.3	5147.64	6042.95	6347.56	5417.95	945.194	614.456	527.937	545.736	658.33	1126.96	1355.46	1389.13	1464.82	1334.09	12.4035	-3.0408	1.01892	1.11687	TRUE	0.0736798	1	chromatin remodeling protein (SNF2L)
PF3D7_1001900	3695.34	2678.46	825.302	3806.27	3492.57	2899.59	824.466	1092.37	968.293	940.222	956.337	1744.88	2015.06	1956.91	2034.88	1937.94	11.5024	-1.60106	1.01894	4.31243	TRUE	0.073703	1	Plasmodium exported protein (hyp16), unknown function (PfJ23)
PF3D7_1354700	4.76204	2.82886	4.66272	3.6587	1.41687	3.46584	12.9897	11.6563	7.36656	7.96049	9.99328	1.86121	0.906054	2.52722	5.78327	2.76944	1.74753	1.57454	-1.84212	2.38864	TRUE	0.0743227	1	conserved Plasmodium protein, unknown function
PF3D7_0417700	2.85722	3.77181	0	1.21957	0	1.56972	3.05641	4.99558	1.63701	0.884499	2.64337	0	0.906054	0	0	0.226513	0.858838	0.545812	-3.58034	4.85687	TRUE	0.0744508	1	conserved Plasmodium protein, unknown function
PF3D7_1225400	240.007	186.705	97.9171	235.376	158.689	183.739	179.564	111.568	78.5766	63.6839	108.348	227.998	227.419	251.88	188.369	223.917	7.52944	-0.769269	1.04662	3.51751	TRUE	0.0746304	1	conserved Plasmodium protein, unknown function
PF3D7_0115000	13.3337	3.77181	13.9882	1.21957	2.83373	7.0294	26.7436	13.3215	23.7367	26.535	22.5842	9.30603	6.34237	7.58167	10.7404	8.49261	2.67477	1.8226	-1.41033	5.58229	TRUE	0.0746392	1	surface-associated interspersed protein 1.3 (SURFIN 1.3) (SURF1.3)
PF3D7_0211300	2.85722	7.54363	4.66272	1.21957	1.41687	3.54	3.82051	2.49779	2.45552	3.538	3.07795	0	0.906054	0.842408	0	0.437115	1.83957	-0.217161	-2.81599	3.35246	TRUE	0.074798	1	conserved Plasmodium protein, unknown function
PF3D7_1461400	764.784	646.395	23.3136	53.6609	38.2554	305.282	99.3332	105.74	342.136	288.347	208.889	31.6405	48.9269	22.745	55.3541	39.6666	8.25675	-0.550213	-2.39663	7.04123	TRUE	0.0748945	1	conserved Plasmodium protein, unknown function
PF3D7_1458900	54.2873	68.8356	51.2899	65.8566	189.86	86.0259	64.1845	43.295	48.2919	34.4955	47.5667	102.366	97.8538	107.828	95.837	100.971	6.43401	-0.861305	1.0851	4.37158	TRUE	0.0750709	1	conserved protein, unknown function
PF3D7_0720300	9.52408	8.48658	4.66272	0	0	4.53468	16.8102	11.6563	7.36656	10.614	11.6118	3.72241	5.43632	3.36963	1.65236	3.54518	2.25856	1.28015	-1.71788	9.5016	TRUE	0.0750794	1	conserved Plasmodium protein, unknown function
PF3D7_1011400	283.818	306.46	373.018	491.485	552.577	401.472	85.5794	65.7751	31.9218	50.4164	58.4232	120.978	128.66	121.307	112.361	120.826	8.64894	-2.77987	1.04766	2.60336	TRUE	0.0752296	1	proteasome subunit beta type-5
PF3D7_0803500	958.123	1040.55	256.45	464.655	420.809	628.117	95.5127	170.682	103.132	113.216	120.636	284.764	254.601	274.625	243.723	264.428	9.29818	-2.38377	1.1323	4.11769	TRUE	0.0755272	1	AAA family ATPase, putative
PF3D7_0914400	320.009	223.48	200.497	124.396	127.518	199.18	24.4513	39.132	31.1033	39.8024	33.6222	13.959	17.215	16.0058	14.8713	15.5128	7.63924	-2.56878	-1.11501	2.38454	TRUE	0.0758166	1	conserved Plasmodium protein, unknown function
PF3D7_0309000	215.244	217.822	200.497	356.114	300.375	258.01	322.451	358.016	279.111	308.69	317.067	643.046	613.398	722.786	592.372	642.901	8.01322	0.295429	1.01981	0.984232	TRUE	0.0765608	1	dual specificity phosphatase (YVH1)
PF3D7_0101300	0	2.82886	4.66272	0	1.41687	1.78169	2.2923	4.16298	10.6406	8.84499	6.48521	1.86121	2.71816	0.842408	0	1.35544	0.587313	2.10747	-2.27308	7.69374	TRUE	0.0768286	1	Pfmc-2TM Maurer's cleft two transmembrane protein (MC-2TM)
PF3D7_1249200	1.90482	2.35738	9.32544	6.09783	1.41687	4.22047	6.11281	4.99558	6.54805	5.30699	5.74086	0.930603	0	4.21204	0	1.28566	1.88963	0.632211	-2.14755	6.94897	TRUE	0.07715	1	conserved Plasmodium protein, unknown function
PF3D7_0318800	4.76204	7.54363	0	0	1.41687	2.74451	3.05641	14.1541	15.5516	22.997	13.9398	4.65301	6.34237	4.21204	2.47854	4.42149	1.7411	2.05709	-1.65728	8.6717	TRUE	0.0776804	1	triosephophate isomerase, putative
PF3D7_0901700	61.9065	57.5202	27.9763	68.2957	59.5083	55.0414	17.5743	30.806	15.5516	22.997	21.7322	47.4607	47.1148	47.1749	49.5709	47.8303	5.80291	-1.36198	1.13896	1.6749	TRUE	0.0780104	1	Plasmodium exported protein (hyp5), unknown function
PF3D7_1353700	14.2861	16.0302	214.485	132.933	167.19	108.985	153.584	88.2552	72.8471	83.1429	99.4574	31.6405	41.6785	38.7508	48.7447	40.2036	6.74586	-0.109552	-1.30671	11.1398	TRUE	0.0780362	1	conserved Plasmodium protein, unknown function
PF3D7_0814400	135.242	121.17	51.2899	201.229	195.527	140.891	327.8	323.047	559.04	506.818	429.176	223.345	221.983	227.45	172.672	211.362	7.15012	1.59525	-1.02185	3.88759	TRUE	0.0782313	1	phospholipase DDHD1, putative
PF3D7_1038400	100.003	73.5504	55.9526	10.9761	4.2506	48.9465	11.4615	13.3215	7.36656	17.69	12.4599	2.79181	0.906054	3.36963	4.13091	2.7996	5.61499	-1.97654	-2.1488	5.33851	TRUE	0.0783877	1	gametocyte-specific protein (Pf11-1)
PF3D7_0819900	56.1921	40.0755	27.9763	102.444	85.0119	62.3399	90.164	129.885	63.025	85.7964	92.2176	181.467	168.526	221.553	190.848	190.599	5.97901	0.547928	1.04752	3.77371	TRUE	0.0786144	1	U6 snRNA-associated Sm-like protein LSm3, putative (LSM3)
PF3D7_0921100	0	6.1292	13.9882	2.43913	1.41687	4.79467	7.64102	1.66519	7.36656	6.19149	5.71606	3.72241	0	0.842408	0.826181	1.34775	2.0134	0.502944	-2.10211	9.81832	TRUE	0.07871	1	conserved Plasmodium protein, unknown function
PF3D7_1037900	22.8578	18.8591	51.2899	69.5153	65.1758	45.5396	129.133	104.907	101.495	65.4529	100.247	51.1831	34.43	53.0717	50.3971	47.2705	5.4906	1.15721	-1.0847	4.61854	TRUE	0.0788336	1	conserved Plasmodium protein, unknown function
PF3D7_1144100	8.57167	31.589	4.66272	37.8066	22.6698	21.06	30.5641	32.4712	46.6549	51.3009	40.2478	13.0284	22.6513	21.9026	12.3927	17.4938	4.46058	0.869659	-1.20152	5.66243	TRUE	0.0790511	1	mitochondrial large subunit ribosomal protein, putative
PF3D7_1413900	191.434	250.354	233.136	341.479	459.064	295.093	243.748	158.193	184.164	191.936	194.51	347.115	361.515	459.955	405.655	393.56	8.2062	-0.602399	1.01668	2.00557	TRUE	0.0790737	1	DnaJ protein, putative
PF3D7_1237100	344.772	364.452	317.065	146.348	127.518	260.031	300.292	270.594	252.1	255.62	269.651	524.86	538.196	536.614	575.022	543.673	8.02171	0.0532813	1.01161	3.03575	TRUE	0.0794707	1	conserved Plasmodium protein, unknown function
PF3D7_1363600	1.90482	1.41443	18.6509	2.43913	0	4.88185	1.5282	1.66519	0.818507	0.884499	1.2241	0	0	0	0	0	2.15092	-1.85758	-29.776	2.45627	TRUE	0.0795825	1	conserved Plasmodium protein, unknown function
PF3D7_1138500	5100.15	4198.97	3319.86	4753.87	4206.67	4315.9	2128.79	1958.27	1943.13	2008.7	2009.72	3802.44	4014.72	4271.85	3952.45	4010.37	12.0756	-1.10285	0.996738	0.380011	TRUE	0.0796435	1	protein phosphatase 2c
PF3D7_1111800	13.3337	16.0302	0	3.6587	11.3349	8.87151	7.64102	8.32596	2.45552	2.6535	5.269	13.959	15.4029	24.4298	5.78327	14.8938	3.27801	-0.875912	1.49429	7.48699	TRUE	0.0796517	1	peptidyl-prolyl cis-trans isomerase, putative
PF3D7_0809500	34.2867	40.547	13.9882	40.2457	55.2577	36.8651	114.615	89.9204	76.1211	84.9119	91.3921	186.121	195.708	191.227	182.586	188.91	5.23995	1.27426	1.04733	2.22088	TRUE	0.0797958	1	histone acetyltransferase subunit NuA4, putative
PF3D7_1139800	534.301	523.339	373.018	561.001	553.994	509.131	198.666	183.171	135.872	117.638	158.837	281.042	318.931	341.175	341.213	320.59	8.99355	-1.68194	1.01302	0.983617	TRUE	0.0798562	1	conserved Plasmodium protein, unknown function
PF3D7_0526100	1.90482	4.24329	0	0	0	1.22962	0	0	2.45552	1.769	1.05613	0	0	0	0	0	0.504729	-0.432647	-29.5548	4.92514	TRUE	0.0799122	1	conserved Plasmodium membrane protein, unknown function
PF3D7_0510400	89.5264	66.9497	83.929	151.226	144.52	107.23	137.538	130.718	80.2136	64.5684	103.259	207.524	163.996	245.983	228.026	211.382	6.74687	-0.0563305	1.03326	2.99728	TRUE	0.0802329	1	conserved Plasmodium protein, unknown function
PF3D7_1455200.2	5.71445	4.71477	0	0	1.41687	2.36922	0.764102	0	1.63701	0.884499	0.821403	0	0	0	0	0	1.3785	-1.66169	-29.1995	3.86726	TRUE	0.0803172	1	methyltransferase, putative
PF3D7_1022000	941.932	838.286	1487.41	1684.22	1469.29	1284.23	400.389	279.752	230.819	241.468	288.107	518.346	548.162	645.285	595.677	576.867	10.326	-2.15544	1.00153	1.92041	TRUE	0.0804122	1	RNA binding protein, putative
PF3D7_0523800	922.884	1066.01	414.982	1264.69	1129.24	959.561	461.517	458.76	469.823	437.827	456.982	832.889	873.436	987.302	961.675	913.826	9.90815	-1.07215	0.999788	2.20157	TRUE	0.0804958	1	transporter, putative
PF3D7_0315300	29.5247	23.5738	0	9.75654	8.50119	14.2712	16.0461	16.6519	10.6406	6.19149	12.3825	5.58362	7.24843	0.842408	4.13091	4.45134	3.93788	-0.305559	-1.48502	9.01377	TRUE	0.0805389	1	conserved Plasmodium protein, unknown function
PF3D7_1202300	47.6204	59.4061	41.9645	35.3674	39.6722	44.8061	42.7897	43.295	49.1104	44.2249	44.855	105.158	83.3569	104.459	86.749	94.9307	5.49394	-0.00676658	1.0816	0.597135	TRUE	0.0806534	1	dynein heavy chain, putative
PF3D7_0920000	3.80963	10.844	9.32544	7.3174	15.5855	9.37639	24.4513	14.9867	12.2776	8.84499	15.1401	5.58362	3.62421	6.73926	5.78327	5.43259	3.2222	0.700449	-1.4792	2.58237	TRUE	0.0806576	1	long chain fatty acid elongation enzyme, putative
PF3D7_1100500	0	0.942954	4.66272	0	0	1.12113	5.34871	1.66519	4.09253	3.538	3.66111	0.930603	0	0.842408	0	0.443253	-0.570965	2.44491	-3.05826	5.88295	TRUE	0.0807704	1	rifin (RIF)
PF3D7_1446200	1017.17	1205.09	11941.2	4701.43	6239.87	5020.96	10443	5795.7	10029.2	10645.8	9228.42	4540.41	4359.93	5112.57	4547.3	4640.05	12.2927	0.879172	-0.99194	13.9788	TRUE	0.0808318	1	M17 leucyl aminopeptidase (LAP)
PF3D7_0604700	36.1915	29.2316	4.66272	8.53697	5.66746	16.858	13.7538	17.4845	22.0997	7.07599	15.1035	7.44482	5.43632	4.21204	5.78327	5.71911	4.15731	-0.239316	-1.40441	6.57531	TRUE	0.0809841	1	glyoxalase I (GILP)
PF3D7_1437100	6.66686	1.88591	0	0	2.83373	2.2773	12.2256	4.16298	13.0961	7.07599	9.14018	3.72241	2.71816	2.52722	0.826181	2.44849	1.35574	1.83812	-1.90951	6.01149	TRUE	0.0810633	1	conserved Plasmodium protein, unknown function
PF3D7_1432300	95.2408	94.7669	13.9882	25.6109	29.7542	51.8722	4.58461	12.4889	0.818507	4.42249	5.57864	21.4039	15.4029	15.1633	22.3069	18.5693	5.7183	-3.23931	1.73587	6.10709	TRUE	0.0811138	1	conserved Plasmodium protein, unknown function
PF3D7_0113900	768.594	1651.11	1128.38	746.375	1775.33	1213.96	147.472	124.889	116.228	114.1	125.672	231.72	257.319	232.505	287.511	252.264	10.2458	-3.27208	1.00516	2.36352	TRUE	0.0811422	1	Plasmodium exported protein (hyp8), unknown function (GEXP10)
PF3D7_0613500	71.4306	67.8927	74.6035	17.0739	25.5036	51.3009	16.8102	42.4624	38.4698	22.997	30.1849	13.959	14.4969	10.1089	14.8713	13.359	5.66825	-0.752913	-1.17605	5.40639	TRUE	0.0812217	1	adapter-related protein, putative
PF3D7_1311600	613.351	517.21	256.45	673.201	605.001	533.043	383.579	318.884	269.289	268.888	310.16	565.806	588.935	679.823	649.379	620.986	9.06114	-0.784188	1.00149	1.99172	TRUE	0.0812748	1	conserved Plasmodium protein, unknown function
PF3D7_0512600	772.403	644.509	438.296	752.473	548.327	631.201	272.02	242.285	154.698	149.48	204.621	380.616	394.133	444.791	422.179	410.43	9.30362	-1.62663	1.00402	1.61782	TRUE	0.0813552	1	Rab GTPase 1b (Rab1b)
PF3D7_0826300	32.3819	24.0453	13.9882	7.3174	0	15.5466	10.6974	13.3215	7.36656	10.614	10.4999	2.79181	2.71816	3.36963	5.78327	3.66572	3.9933	-0.60119	-1.51223	10.0467	TRUE	0.0815652	1	SPRY domain, putative
PF3D7_1106800	51.43	65.5353	177.183	63.4175	106.265	92.7662	136.01	130.718	108.861	112.331	121.98	262.43	248.259	237.559	244.55	248.199	6.50446	0.426133	1.02474	3.20255	TRUE	0.0816418	1	protein kinase, putative
PF3D7_0301800	2195.3	2089.59	298.414	982.971	942.215	1301.7	1862.12	2849.98	3169.26	3365.52	2811.72	5550.11	5630.22	5684.57	5472.63	5584.38	10.3486	1.10864	0.989959	7.6489	TRUE	0.081683	1	Plasmodium exported protein, unknown function
PF3D7_1239100	31.4295	44.7903	60.6154	39.0261	29.7542	41.1231	16.0461	21.6475	31.9218	30.073	24.9221	11.1672	11.7787	10.1089	9.91418	10.7422	5.33967	-0.701357	-1.21385	1.44513	TRUE	0.0817267	1	mitochondrial ribosomal protein L23 precursor, putative
PF3D7_1024500	20.953	16.0302	0	1.21957	1.41687	7.92393	11.4615	11.6563	14.7331	9.72949	11.8951	4.65301	5.43632	2.52722	3.30473	3.98032	3.1432	0.429539	-1.58422	9.51639	TRUE	0.0817628	1	conserved Plasmodium protein, unknown function
PF3D7_1361300	0	2.82886	0	0	1.41687	0.849145	0.764102	3.33038	8.18507	2.6535	3.73326	0	0.906054	0	0.826181	0.433059	0.0583326	1.84106	-3.09985	6.06933	TRUE	0.0817779	1	conserved Plasmodium protein, unknown function
PF3D7_0517500	119.051	156.53	181.846	186.594	181.359	165.076	281.189	195.66	226.726	202.55	226.531	103.297	136.814	112.04	94.1847	111.584	7.36448	0.459192	-1.02179	0.90072	TRUE	0.0818916	1	UTP--glucose-1-phosphate uridylyltransferase, putative
PF3D7_1038600	6.66686	6.1292	4.66272	8.53697	5.66746	6.33264	38.2051	29.1409	18.0071	30.073	28.8565	13.0284	13.5908	10.1089	9.91418	11.6606	2.69798	2.15321	-1.30892	0.931212	TRUE	0.0819183	1	Plasmodium exported protein, unknown function
PF3D7_0615100	6.66686	13.2014	4.66272	3.6587	7.08433	7.05479	22.923	23.3127	32.7403	32.7265	27.9256	10.2366	17.215	10.1089	7.43563	11.249	2.90568	1.89736	-1.31312	2.42723	TRUE	0.0819766	1	enoyl-acyl carrier reductase (ENR)
PF3D7_1015500	7.61927	8.95806	0	3.6587	1.41687	4.33058	9.16922	13.3215	13.9146	15.0365	12.8605	3.72241	5.43632	5.05445	2.47854	4.17293	2.31371	1.37014	-1.62439	4.02615	TRUE	0.0825733	1	conserved Plasmodium protein, unknown function
PF3D7_1431500	116.194	66.4782	79.2662	18.2935	18.4192	59.7302	90.9281	176.51	83.4877	100.833	112.94	45.5995	56.1753	52.2293	62.7898	54.1985	5.8936	0.9257	-1.05886	8.27683	TRUE	0.0826108	1	mitogen-activated protein kinase 1 (MAP1)
PF3D7_1455100	89.5264	189.534	18.6509	40.2457	87.8456	85.1605	129.897	94.9159	76.9396	73.4134	93.7916	178.676	181.211	208.075	198.284	191.561	6.44499	0.106796	1.02993	8.02399	TRUE	0.082738	1	protein phosphatase, putative
PF3D7_1223900	6.66686	4.71477	0	1.21957	1.41687	2.80361	5.34871	4.99558	7.36656	3.538	5.31221	1.86121	0	1.68482	0.826181	1.09305	1.66656	0.743937	-2.28244	4.38512	TRUE	0.0828732	1	50S ribosomal protein L24, putative
PF3D7_1209100	49.5252	41.9614	51.2899	56.1001	45.3397	48.8433	22.923	10.8237	2.45552	5.30699	10.3773	24.1957	27.1816	25.2722	19.0022	23.9129	5.60662	-2.2241	1.19674	5.41028	TRUE	0.0829431	1	conserved Plasmodium protein, unknown function
PF3D7_0818600	131.432	171.146	200.497	164.642	218.197	177.183	410.323	352.188	516.478	531.584	452.643	250.332	237.386	192.069	223.069	225.714	7.46617	1.35602	-1.00391	0.94559	TRUE	0.0829516	1	conserved Plasmodium protein, unknown function
PF3D7_1026600	6590.67	4882.61	643.455	915.895	695.681	2745.66	3384.97	4810.74	6214.1	6676.2	5271.5	3073.78	3306.19	1762.32	2251.34	2598.41	11.4241	0.939853	-1.02059	16.6544	TRUE	0.0830856	1	conserved Plasmodium protein, unknown function
PF3D7_1119800	139.052	148.515	102.58	204.887	184.192	155.845	276.605	272.259	191.531	156.556	224.238	421.563	429.469	484.385	462.662	449.52	7.28976	0.519275	1.00323	1.58526	TRUE	0.0832915	1	alternative splicing factor ASF-1, putative (ASF1)
PF3D7_1234400	9.52408	8.01511	4.66272	10.9761	8.50119	8.33584	22.1589	15.8193	25.3737	19.459	20.7027	13.0284	6.34237	6.73926	5.78327	7.97334	3.10853	1.26356	-1.3803	1.31933	TRUE	0.0833422	1	aspartyl protease, putative
PF3D7_0417800	67.621	61.292	256.45	47.5631	53.8409	97.3533	129.897	42.4624	63.8435	68.1064	76.0774	25.1263	26.2756	23.5874	26.4378	25.3568	6.5825	-0.332784	-1.58543	3.89865	TRUE	0.08343	1	cdc2-related protein kinase 1 (CRK1)
PF3D7_0206600	11.4289	14.6158	41.9645	81.711	87.8456	47.5132	17.5743	18.3171	22.9182	10.614	17.3559	31.6405	34.43	52.2293	38.8305	39.2826	5.56196	-1.44343	1.17783	8.3501	TRUE	0.0834333	1	transcription factor, putative
PF3D7_1135400	638.114	588.403	620.142	1242.74	881.29	794.137	435.538	282.25	263.559	256.505	309.463	545.333	558.129	696.671	663.424	615.889	9.6338	-1.36005	0.992807	2.16056	TRUE	0.0834563	1	conserved Plasmodium protein, unknown function
PF3D7_0806500	1680.05	1259.79	1375.5	1517.14	1657.73	1498.04	677.758	586.98	485.374	618.265	592.094	1167.91	1143.44	1229.92	1154.18	1173.86	10.549	-1.33928	0.987352	0.394465	TRUE	0.0836244	1	DnaJ protein, putative
PF3D7_1203200	178.1	125.413	23.3136	239.035	102.014	133.575	186.441	198.158	109.68	116.754	152.758	313.613	267.286	368.975	280.902	307.694	7.07942	0.17586	1.0101	7.57421	TRUE	0.0836452	1	signal recognition particle SRP14 (SRP14)
PF3D7_1430700	15.2385	23.1024	9.32544	3.6587	0	10.265	12.9897	8.32596	12.2776	16.8055	12.5997	6.51422	4.53027	2.52722	4.13091	4.42565	3.42139	0.23325	-1.51333	9.2447	TRUE	0.0837509	1	NADP-specific glutamate dehydrogenase (GDH2)
PF3D7_1000300	11.4289	11.7869	0	13.4152	15.5855	10.4433	89.3999	42.4624	27.8292	38.0334	49.4312	115.395	113.257	108.671	80.9658	104.572	3.50176	2.12679	1.07963	6.16992	TRUE	0.0837937	1	rifin (RIF)
PF3D7_0408300	520.015	347.007	871.929	652.468	654.592	609.202	514.24	487.901	369.965	345.839	429.486	783.567	828.133	918.225	883.188	853.278	9.24796	-0.501429	0.990358	1.85198	TRUE	0.0838047	1	zinc finger, RAN binding protein, putative
PF3D7_0415500	704.782	553.042	666.769	1170.78	957.801	810.636	424.076	383.827	297.936	352.915	364.689	643.046	752.931	776.7	725.387	724.516	9.66325	-1.15269	0.990332	1.46264	TRUE	0.0838803	1	nuclear cap-binding protein, putative
PF3D7_0424400	49.5252	54.6913	4.66272	6.09783	8.50119	24.6957	100.861	328.875	107.224	143.289	170.062	59.5586	65.2359	76.6591	71.8778	68.3328	4.69629	2.71353	-1.31517	9.89849	TRUE	0.0838852	1	surface-associated interspersed protein 4.2 (SURFIN 4.2) (SURF4.2)
PF3D7_1034000	267.627	311.646	331.053	546.366	500.153	391.369	194.082	174.013	153.879	131.79	163.441	321.988	282.689	389.193	313.949	326.955	8.61291	-1.26013	1.0002	1.674	TRUE	0.0841495	1	Sec1 family protein, putative
PF3D7_0813500	44.7632	38.1896	27.9763	18.2935	18.4192	29.5284	3.05641	2.49779	0.818507	0.884499	1.8143	5.58362	3.62421	3.36963	9.08799	5.41636	4.89495	-4.02183	1.56719	3.56238	TRUE	0.08441	1	conserved Plasmodium protein, unknown function
PF3D7_1227700	1506.71	1355.02	517.562	948.823	1064.07	1078.44	979.578	1347.97	1196.66	1141.89	1166.52	2261.36	2209.86	2384.01	2366.18	2305.36	10.0765	0.111456	0.982786	2.20364	TRUE	0.0844944	1	conserved Plasmodium protein, unknown function
PF3D7_1148800	2043.87	1473.37	853.278	1913.5	1646.4	1586.08	877.189	942.498	932.279	1012.75	941.179	1796.99	1873.72	1880.25	1887	1859.49	10.6322	-0.753885	0.982379	1.43422	TRUE	0.0846904	1	Plasmodium exported protein (hyp11), unknown function
PF3D7_1356600	225.721	297.973	303.077	371.968	427.893	325.326	90.9281	75.7662	45.0179	57.4924	67.3011	110.742	110.539	160.058	162.758	136.024	8.3458	-2.2728	1.01498	2.01018	TRUE	0.0846935	1	regulator of chromosome condensation, putative
PF3D7_0812900	33.3343	41.9614	23.3136	39.0261	43.9228	36.3117	45.082	39.132	53.2029	48.6474	46.5161	26.0569	13.5908	22.745	22.3069	21.1749	5.20297	0.336638	-1.13519	1.15184	TRUE	0.084695	1	probable protein, unknown function
PF3D7_1223800	247.626	190.477	205.16	393.92	341.464	275.729	124.549	96.5811	116.228	130.906	117.066	198.218	231.044	267.043	243.723	235.007	8.10888	-1.23772	1.00548	1.56091	TRUE	0.0849718	1	mitochondrial carrier protein, putative
PF3D7_0601200	5.71445	4.71477	13.9882	2.43913	0	5.3713	15.282	9.15855	2.45552	1.769	7.16628	1.86121	1.81211	2.52722	1.65236	1.96322	2.22396	0.622901	-1.87267	7.65246	TRUE	0.0852731	1	Pfmc-2TM Maurer's cleft two transmembrane protein (MC-2TM)
PF3D7_0320200	7.61927	8.01511	4.66272	18.2935	5.66746	8.85161	20.6307	9.99115	16.3701	16.8055	15.9494	5.58362	3.62421	8.42408	5.78327	5.85379	3.19279	0.803292	-1.44428	2.46794	TRUE	0.0853408	1	CPW-WPC family protein
PF3D7_1350000	6.66686	5.65772	4.66272	0	5.66746	4.53095	10.6974	0	13.0961	7.96049	7.9385	0.930603	4.53027	2.52722	0.826181	2.20357	2.19424	0.796213	-1.85421	10.7987	TRUE	0.0853545	1	conserved Plasmodium protein, unknown function
PF3D7_0416700	3.80963	18.8591	4.66272	10.9761	7.08433	9.07837	37.441	30.806	27.8292	9.72949	26.4514	62.3504	58.8935	51.3869	61.1374	58.442	3.28721	1.44006	1.14158	5.25237	TRUE	0.0856259	1	CDGSH iron-sulfur domain-containing protein, putative
PF3D7_0605600	10.4765	7.54363	4.66272	0	0	4.53657	4.58461	19.1497	10.6406	20.3435	13.6796	3.72241	5.43632	5.89686	3.30473	4.59008	2.25598	1.51525	-1.5727	10.6898	TRUE	0.0857246	1	nucleoside diphosphate kinase, putative
PF3D7_0717200	295.247	290.901	200.497	187.813	141.687	223.229	180.328	213.145	146.513	155.672	173.914	356.421	366.046	330.224	336.256	347.237	7.80531	-0.36304	0.997485	1.4784	TRUE	0.0858407	1	conserved Plasmodium protein, unknown function
PF3D7_0100400	8.57167	21.2165	0	13.4152	25.5036	13.7414	38.2051	39.132	26.1922	33.611	34.2851	67.934	73.3903	80.0288	73.5301	73.7208	3.88678	1.21288	1.10444	6.20887	TRUE	0.086023	1	rifin (RIF)
PF3D7_1121500	11.4289	15.0873	9.32544	4.87827	4.2506	8.99409	6.87691	2.49779	13.0961	11.4985	8.49232	2.79181	5.43632	0.842408	1.65236	2.68072	3.19495	-0.110082	-1.6724	4.7555	TRUE	0.0860525	1	conserved Plasmodium protein, unknown function
PF3D7_0833500	251.436	259.784	554.864	502.462	553.994	424.508	19.1025	26.6431	30.2847	36.2645	28.0737	18.6121	10.8726	9.26649	14.8713	13.4056	8.72647	-3.91665	-1.06648	3.30574	TRUE	0.0861952	1	erythrocyte membrane protein 1, PfEMP1 (VAR)
PF3D7_1428800.1	32.3819	30.1745	55.9526	42.6848	45.3397	41.3067	51.1948	40.7972	18.0071	9.72949	29.9322	64.2116	58.8935	68.2351	64.4421	63.9456	5.34409	-0.438052	1.09281	4.58675	TRUE	0.0863026	1	transcription initiation TFIID-like, putative
PF3D7_0900800	20.953	24.9883	4.66272	12.1957	7.08433	13.9768	29.0359	32.4712	48.2919	38.0334	36.9581	15.8202	21.7453	13.4785	13.2189	16.0657	3.89965	1.30791	-1.20277	3.5897	TRUE	0.0864317	1	erythrocyte membrane protein 1 (PfEMP1), exon2, pseudogene (VAR)
PF3D7_0603400	366.677	254.126	387.006	221.961	209.696	287.893	211.656	198.158	104.769	151.249	166.458	311.752	306.246	383.296	325.515	331.702	8.16588	-0.78674	0.994641	2.0287	TRUE	0.0864363	1	trophozoite exported protein 1 (TEX1)
PF3D7_0504900	14.2861	11.7869	0	1.21957	1.41687	5.7419	2.2923	5.82817	7.36656	6.19149	5.41963	1.86121	2.71816	0.842408	0	1.35544	2.67323	-0.237677	-2.01646	8.78132	TRUE	0.0866411	1	conserved protein, unknown function
PF3D7_1212100	25.715	27.8171	18.6509	45.124	49.5903	33.3795	171.923	134.048	206.264	214.933	181.792	93.0603	80.6388	96.8769	86.749	89.3312	5.08225	2.42382	-1.02496	2.03921	TRUE	0.0870034	1	peripheral plastid protein 1, putative (PPP1)
PF3D7_0206000	1049.55	843.472	732.047	918.334	871.372	882.956	621.215	687.724	567.225	492.666	592.207	1077.64	1111.73	1304.05	1169.87	1165.82	9.78684	-0.576854	0.977159	0.483591	TRUE	0.0871305	1	DNA repair endonuclease, putative
PF3D7_0407100	35.2391	36.3037	18.6509	21.9522	38.2554	30.0803	70.2973	109.07	78.5766	80.4894	84.6084	170.3	157.653	203.02	158.627	172.4	4.94077	1.46183	1.02705	1.40963	TRUE	0.087268	1	methyltransferase, putative
PF3D7_1427800	68.5734	69.7786	79.2662	174.398	148.771	108.157	182.62	114.898	75.3026	98.1794	117.75	234.512	221.077	271.255	218.938	236.446	6.7602	0.11977	1.00541	3.84464	TRUE	0.0874699	1	exosome complex exonuclease rrp41, putative
PF3D7_1002900	77.1451	112.211	13.9882	120.737	120.434	88.9031	331.62	308.893	329.858	324.611	323.746	590.002	654.171	690.775	627.898	640.711	6.50073	1.838	0.984817	5.6944	TRUE	0.0876466	1	conserved Plasmodium protein, unknown function
PF3D7_1026400	39.0487	49.5051	9.32544	9.75654	2.83373	22.0939	17.5743	23.3127	26.1922	17.69	21.1923	5.58362	11.7787	5.89686	9.91418	8.29334	4.53034	-0.124866	-1.35316	8.31533	TRUE	0.0876588	1	cell division cycle protein 20 homolog, putative (CDC20)
PF3D7_0828300	87.6216	90.0521	111.905	65.8566	62.3421	83.5555	66.4768	54.1187	40.9253	45.9939	51.8787	114.464	98.7598	108.671	104.099	106.498	6.37535	-0.677844	1.03716	1.05275	TRUE	0.0878201	1	conserved Plasmodium protein, unknown function
PF3D7_0714500	518.11	363.98	456.947	639.053	692.847	534.187	208.6	220.638	211.993	192.821	208.513	405.743	398.664	411.938	432.919	412.316	9.06152	-1.3575	0.983602	0.881054	TRUE	0.0878865	1	transcription elongation factor s-II, putative
PF3D7_0212400	1934.34	1866.58	1440.78	1861.06	1807.92	1782.14	712.143	550.346	419.894	428.097	527.62	953.868	968.571	1138.94	1082.3	1035.92	10.7998	-1.75634	0.973284	0.865765	TRUE	0.0880535	1	conserved Plasmodium membrane protein, unknown function
PF3D7_1008500	1055.27	793.967	652.781	1339.08	1484.87	1065.2	286.538	179.841	157.972	164.517	197.217	372.241	367.858	397.617	418.048	388.941	10.0578	-2.43397	0.979577	2.30729	TRUE	0.0881385	1	conserved Plasmodium membrane protein, unknown function
PF3D7_1429100	68.5734	57.0487	111.905	34.1479	48.1734	63.9697	119.2	45.7928	52.3844	59.2614	69.1596	42.8077	34.43	25.2722	29.7425	33.0631	5.97034	0.142285	-1.06635	4.08796	TRUE	0.0885175	1	apicoplast ribosomal protein L15 precursor, putative
PF3D7_1359900	2323.88	2063.18	2219.45	2778.17	2891.82	2455.3	277.369	237.29	230	248.544	248.301	453.203	504.672	498.706	493.23	487.453	11.2617	-3.30577	0.973151	0.36855	TRUE	0.0887573	1	conserved Plasmodium membrane protein, unknown function
PF3D7_0407000	242.864	265.913	317.065	317.087	406.64	309.914	198.666	229.796	221.815	168.939	204.804	389.922	376.012	438.895	415.569	405.1	8.27483	-0.596677	0.984008	0.725895	TRUE	0.088758	1	conserved Plasmodium protein, unknown function
PF3D7_0310700	64.7638	132.014	51.2899	118.298	127.518	98.7766	200.959	203.986	133.417	131.79	167.538	345.254	297.186	342.86	347.822	333.28	6.64032	0.748167	0.992118	2.6107	TRUE	0.0890606	1	sybindin-like protein, putative
PF3D7_1229300	694.306	526.168	2433.94	1548.85	1357.36	1312.12	317.102	198.99	296.299	236.161	262.138	109.811	106.008	96.0345	89.2276	100.27	10.3564	-2.32219	-1.38656	2.65655	TRUE	0.0890645	1	conserved Plasmodium protein, unknown function
PF3D7_0619400	1339.09	1497.88	1897.73	1392.75	1635.06	1552.5	794.666	467.086	350.321	401.562	503.409	933.394	1008.44	1024.37	979.851	986.513	10.5999	-1.62418	0.970504	1.61893	TRUE	0.0890982	1	cell division cycle protein 48 homologue, putative
PF3D7_0923200	569.54	534.655	778.674	724.423	840.201	689.499	690.748	630.275	471.46	421.906	553.597	1019.94	1091.79	1154.1	1074.86	1085.17	9.42846	-0.315707	0.970966	1.04835	TRUE	0.0893741	1	flavodoxin-like protein
PF3D7_0703600	100.955	80.6225	9.32544	7.3174	12.7518	42.1945	22.923	66.6077	77.7581	84.9119	63.0502	17.6814	31.7119	25.2722	27.264	25.4824	5.44161	0.536202	-1.30607	11.6903	TRUE	0.089608	1	conserved Plasmodium protein, unknown function
PF3D7_1222200	0	0.942954	0	0	1.41687	0.471964	0.764102	0	1.63701	2.6535	1.26365	0	0	0	0	0	-0.927593	1.26108	-29.8162	2.51067	TRUE	0.0897575	1	small nucleolar RNA snoR15
PF3D7_0827500	56.1921	44.3188	23.3136	21.9522	9.91806	31.139	10.6974	12.4889	9.82208	11.4985	11.1267	2.79181	7.24843	3.36963	4.13091	4.38519	4.98653	-1.51093	-1.34429	4.13842	TRUE	0.0897584	1	apicoplast ribosomal protein L21 precursor, putative
PF3D7_1444500	1809.58	1714.29	410.319	1098.83	1052.73	1217.15	1074.33	1032.42	798.862	808.432	928.51	1619.25	1755.93	2120.34	1754.81	1812.58	10.2514	-0.392601	0.965045	4.21461	TRUE	0.0903417	1	eukaryotic initiation factor 2alpha kinase 1 (IK1)
PF3D7_1439500	4194.41	4381.91	270.438	886.625	868.538	2120.38	55.7794	78.264	69.5731	56.6079	65.0561	319.197	395.039	323.485	372.608	352.582	11.0504	-5.02682	2.43821	2.76418	TRUE	0.0903671	1	CCAAT-binding transcription factor, putative
PF3D7_1310600	111.432	106.554	69.9408	20.7326	19.8361	65.699	69.5332	93.2507	112.954	130.021	101.44	44.6689	61.6116	33.6963	57.8327	49.4524	6.04536	0.618767	-1.03625	8.18077	TRUE	0.0903975	1	secretory complex protein 61 alpha,Rab GTPase 5b (Sec61-alpha)
PF3D7_0700600	0.952408	0	0	0	0	0.190482	2.2923	1.66519	0.818507	0.884499	1.41513	0	0	0	0	0	-2.19679	2.70008	-31.4287	1.59487	TRUE	0.0905384	1	Plasmodium exported protein, unknown function, pseudogene
PF3D7_1476000	8.57167	47.6192	32.639	19.5131	52.424	32.1534	158.169	104.074	94.9468	99.0639	114.064	234.512	209.298	250.195	220.59	228.649	5.00744	1.82655	1.00301	5.59492	TRUE	0.0906544	1	conserved Plasmodium protein, unknown function
PF3D7_1128100	287.627	257.426	498.911	350.016	443.479	367.492	325.507	242.285	183.345	208.742	239.97	491.358	487.457	475.961	432.093	471.717	8.51774	-0.610896	0.974917	1.61864	TRUE	0.0908192	1	cochaperone prefoldin complex subunit, putative
PF3D7_0609500	13.3337	11.7869	0	1.21957	7.08433	6.68491	21.3948	4.99558	11.4591	12.383	12.5581	4.65301	2.71816	3.36963	6.60945	4.33756	2.88956	0.76294	-1.53304	7.03017	TRUE	0.0909209	1	conserved Plasmodium protein, unknown function
PF3D7_1446300	506.681	489.393	676.094	793.938	786.36	650.493	377.466	284.748	358.506	340.532	340.313	181.467	222.889	127.204	161.105	173.166	9.34479	-0.934046	-0.974887	1.3426	TRUE	0.0909365	1	conserved Plasmodium membrane protein, unknown function
PF3D7_0629700	3712.49	3062.24	2438.6	1918.38	2051.62	2636.67	1455.61	1575.27	1189.29	1306.4	1381.64	2435.39	2709.1	3012.45	2604.95	2690.47	11.3647	-0.932515	0.961472	1.24313	TRUE	0.0909625	1	SET domain protein, putative (SET1)
PF3D7_1127100	11.4289	31.589	18.6509	13.4152	25.5036	20.1175	193.318	148.202	216.904	243.237	200.415	110.742	89.6993	103.616	94.1847	99.5605	4.34821	3.29857	-1.00933	2.36011	TRUE	0.0910201	1	deoxyuridine 5'-triphosphate nucleotidohydrolase (dUTPase)
PF3D7_0612000	0.952408	0.471477	0	1.21957	0	0.52869	7.64102	10.8237	1.63701	5.30699	6.35219	0.930603	0	1.68482	2.47854	1.27349	-0.712079	3.3798	-2.30462	4.29227	TRUE	0.0911554	1	conserved Plasmodium protein, unknown function
PF3D7_1322100	4154.41	3651.12	1804.47	3225.75	2656.62	3098.47	1842.25	1948.27	2368.76	2288.2	2111.87	4000.66	4119.83	4196.88	4111.9	4107.32	11.5979	-0.553558	0.959682	1.43712	TRUE	0.0913099	1	SET domain protein, putative (SET2)
PF3D7_0819500	12.3813	14.6158	65.2781	12.1957	14.1687	23.7279	15.282	11.6563	13.9146	8.84499	12.4245	2.79181	2.71816	1.68482	5.78327	3.24451	4.50018	-0.864218	-1.93496	3.02926	TRUE	0.0913611	1	conserved protein, unknown function
PF3D7_1462600	0.952408	0.942954	0	0	0	0.379072	6.11281	3.33038	8.18507	6.19149	5.95494	2.79181	0.906054	0.842408	0	1.13507	-0.941957	3.51624	-2.41081	4.18827	TRUE	0.0913804	1	conserved Plasmodium membrane protein, unknown function
PF3D7_1346700	13.3337	13.6728	23.3136	1.21957	5.66746	11.4414	1.5282	9.99115	11.4591	8.84499	7.95586	2.79181	0.906054	2.52722	4.13091	2.589	3.43296	-0.444299	-1.60999	7.4613	TRUE	0.0916522	1	6-cysteine protein (P48/45)
PF3D7_0937500	8.57167	17.4446	4.66272	8.53697	5.66746	8.97669	105.446	79.9292	43.3809	60.1459	72.2255	40.0159	36.2421	37.9084	21.4807	33.9118	3.27703	2.89785	-1.09186	3.6029	TRUE	0.091726	1	rifin (RIF)
PF3D7_1215900	350.486	283.358	414.982	753.692	707.016	501.907	58.0717	61.6121	50.7474	30.073	50.126	97.7133	110.539	106.986	85.0967	100.084	8.97145	-3.32328	0.996812	3.30832	TRUE	0.0918281	1	serpentine receptor, putative (SR10)
PF3D7_0509800	1481.95	1334.75	1617.96	1609.83	1622.31	1533.36	306.405	298.069	284.022	289.231	294.432	517.415	576.25	585.474	618.81	574.487	10.5823	-2.38049	0.964349	0.156159	TRUE	0.0918625	1	phosphatidylinositol 4-kinase
PF3D7_0806600	477.157	526.64	261.112	485.388	433.561	436.771	342.318	312.223	217.723	204.319	269.146	549.055	501.048	545.038	511.406	526.637	8.77397	-0.701605	0.968297	1.52816	TRUE	0.0923724	1	kinesin-like protein, putative
PF3D7_0613700	85.7167	93.3524	88.5917	19.5131	17.0024	60.8353	29.8	29.1409	28.6477	22.997	27.6464	12.0978	10.8726	8.42408	15.6974	11.773	5.91923	-1.12982	-1.23154	5.67171	TRUE	0.0924053	1	syntaxin binding protein, putative
PF3D7_1306600	295.247	318.247	387.006	550.025	521.406	414.386	110.031	64.1099	48.2919	55.7234	69.539	116.325	121.411	150.791	162.758	137.821	8.69465	-2.57418	0.986375	2.52264	TRUE	0.0924305	1	vacuolar ATP synthase subunit h, putative
PF3D7_0824400	161.909	120.227	275.101	129.274	89.2625	155.155	69.5332	61.6121	4.91104	14.152	37.5521	90.2684	69.7661	80.0288	65.2683	76.3329	7.26312	-2.03016	1.0211	12.5244	TRUE	0.092501	1	nucleoside transporter 2 (NT2)
PF3D7_0827200	3.80963	4.24329	9.32544	6.09783	1.41687	4.97861	2.2923	3.33038	4.91104	2.6535	3.29681	0	0	1.68482	0.826181	0.627749	2.21958	-0.498845	-2.35789	3.97459	TRUE	0.0926979	1	conserved Plasmodium protein, unknown function
PF3D7_0323200	16.1909	10.3725	13.9882	13.4152	17.0024	14.1938	13.7538	4.16298	13.9146	15.0365	11.717	1.86121	5.43632	2.52722	7.43563	4.3151	3.82115	-0.270621	-1.43617	3.14366	TRUE	0.0929231	1	conserved Plasmodium protein, unknown function
PF3D7_1315600	60.9541	82.9799	41.9645	89.0284	89.2625	72.8379	27.5077	34.1364	34.3773	30.9575	31.7447	16.7508	7.24843	18.533	16.5236	14.764	6.20031	-1.21207	-1.10295	2.12447	TRUE	0.0931827	1	phosphatidylinositol synthase (PIS)
PF3D7_0715100	0.952408	8.01511	0	1.21957	0	2.03742	0	1.66519	0	1.769	0.858547	0	0	0	0	0	1.18589	-1.41963	-29.2489	4.79647	TRUE	0.0933138	1	conserved Plasmodium protein, unknown function
PF3D7_1217000	22.8578	21.2165	83.929	60.9783	66.5927	51.1148	21.3948	16.6519	32.7403	27.4195	24.5516	8.37542	9.96659	10.9513	14.8713	11.0411	5.63866	-1.02127	-1.15027	4.54509	TRUE	0.0936927	1	conserved Plasmodium protein, unknown function
PF3D7_0618100	106.67	95.7098	41.9645	10.9761	11.3349	53.331	13.7538	29.9735	31.9218	16.8055	23.1136	6.51422	9.96659	4.21204	6.60945	6.82557	5.7466	-1.21606	-1.76087	5.17313	TRUE	0.0939539	1	conserved Plasmodium protein, unknown function
PF3D7_1040100	0	2.35738	9.32544	2.43913	1.41687	3.10776	19.1025	18.3171	14.7331	26.535	19.6719	8.37542	6.34237	9.26649	5.78327	7.44189	1.17604	3.12133	-1.40207	5.42546	TRUE	0.0941673	1	rifin (RIF)
PF3D7_0101700	0.952408	3.30034	0	1.21957	0	1.09446	20.6307	40.7972	23.7367	37.149	30.5784	11.1672	12.6847	16.8482	9.91418	12.6536	0.600219	4.33339	-1.2718	4.49696	TRUE	0.0943127	1	erythrocyte membrane protein 1 (PfEMP1), exon2, pseudogene (var pseudogene, exon2)
PF3D7_1359800	8.57167	12.7299	0	4.87827	8.50119	6.9362	25.9795	34.969	26.1922	31.842	29.7457	6.51422	14.4969	14.3209	14.8713	12.5508	2.95659	1.93767	-1.24267	4.21102	TRUE	0.0944024	1	ADP-ribosylation factor, putative
PF3D7_1218600	1409.56	1285.72	1599.31	1629.34	1677.57	1520.3	503.543	456.263	469.004	491.781	480.148	829.167	833.569	1036.16	1021.99	930.221	10.5699	-1.6626	0.954113	0.329561	TRUE	0.0946185	1	arginine--tRNA ligase, putative
PF3D7_1207600	338.105	213.579	307.74	290.257	321.628	294.262	340.789	354.686	270.107	273.31	309.723	622.573	592.559	589.686	606.417	602.809	8.1999	0.0749788	0.960676	0.596379	TRUE	0.0949312	1	tRNA delta(2)-isopentenylpyrophosphate transferase, putative
PF3D7_0608310	68.5734	73.0789	55.9526	110.981	82.1782	78.1527	96.2768	67.4403	34.3773	23.8815	55.494	99.5745	101.478	133.1	114.013	112.041	6.29645	-0.50081	1.0124	4.1323	TRUE	0.0949901	1	sorting assembly machinery 50 kDa subunit, putative (SAM50)
PF3D7_0405600	42.8584	65.5353	65.2781	96.3458	86.4288	71.2893	74.882	74.101	33.5588	25.6505	52.0481	99.5745	114.163	105.301	102.446	105.371	6.15612	-0.453347	1.01655	3.4934	TRUE	0.0951764	1	conserved Plasmodium membrane protein, unknown function
PF3D7_1234500	170.481	150.873	270.438	306.111	296.125	238.806	266.671	248.946	210.356	174.246	225.055	415.979	395.039	506.287	438.702	439.002	7.89647	-0.0822189	0.96386	1.76095	TRUE	0.0953915	1	conserved Plasmodium protein, unknown function
PF3D7_0529400.2	253.341	249.411	74.6035	41.4653	32.5879	130.282	82.523	100.744	138.328	140.635	115.558	52.1137	57.0814	50.5445	35.5258	48.8163	7.03615	-0.18385	-1.2433	7.40835	TRUE	0.0954016	1	conserved Plasmodium protein, unknown function
PF3D7_1430300	4828.71	4074.97	3091.38	4017.25	3410.39	3884.54	1424.29	1400.43	1118.9	1307.29	1312.72	2524.72	2385.64	2774.05	2443.02	2531.86	11.9237	-1.56538	0.94763	0.549453	TRUE	0.0955454	1	acid phosphatase, putative
PF3D7_1011200.1	20.953	18.8591	9.32544	40.2457	32.5879	24.3942	38.9692	18.3171	35.1958	33.611	31.5233	59.5586	67.048	65.7078	72.704	66.2546	4.6454	0.333363	1.07132	3.05061	TRUE	0.0956283	1	conserved Plasmodium protein, unknown function
PF3D7_0611600	124.765	102.31	32.639	46.3435	29.7542	67.1625	36.6769	44.9602	88.3987	76.0669	61.5257	31.6405	38.9603	26.1147	22.3069	29.7556	6.09604	-0.153467	-1.04842	6.35268	TRUE	0.0957284	1	conserved Plasmodium protein, unknown function
PF3D7_1325300	2.85722	0	23.3136	7.3174	5.66746	7.83114	11.4615	8.32596	3.27403	5.30699	7.09213	1.86121	0.906054	1.68482	3.30473	1.9392	2.71478	0.113818	-1.86641	9.53079	TRUE	0.0958152	1	conserved Plasmodium protein, unknown function
PF3D7_1404600.1	8.57167	5.18625	4.66272	3.6587	2.83373	4.98261	6.87691	9.99115	4.91104	10.614	8.09827	1.86121	2.71816	2.52722	2.47854	2.39628	2.34234	0.673721	-1.75378	1.13857	TRUE	0.0959573	1	adenylyl cyclase alpha (ACalpha)
PF3D7_0909700	1841.96	1848.19	1230.96	2007.41	2257.07	1837.12	759.517	666.077	811.959	758.015	748.892	1336.35	1414.35	1475.06	1553.22	1444.74	10.8438	-1.29517	0.947989	0.737523	TRUE	0.0961081	1	FHA domain protein, putative
PF3D7_0528300	151.433	164.545	27.9763	12.1957	12.7518	73.7804	36.6769	45.7928	87.5802	104.371	68.6052	25.1263	21.7453	16.0058	27.264	22.5353	6.22074	-0.120836	-1.60587	7.97685	TRUE	0.0963345	1	conserved Plasmodium protein, unknown function
PF3D7_0222900	3.80963	1.41443	4.66272	3.6587	2.83373	3.27584	25.9795	25.8105	30.2847	32.7265	28.7003	18.6121	9.96659	10.9513	8.26181	11.9479	1.57877	3.26391	-1.26631	1.65618	TRUE	0.0964565	1	erythrocyte membrane protein 1 (PfEMP1), exon2, pseudogene (VAR)
PF3D7_1307700	1268.61	1037.72	1202.98	1767.15	1773.92	1410.08	228.466	196.493	148.15	152.134	181.311	352.698	347.925	359.708	344.518	351.212	10.4617	-2.95924	0.953729	1.1774	TRUE	0.0964669	1	conserved Plasmodium protein, unknown function
PF3D7_1012800	5.71445	9.90101	13.9882	7.3174	9.91806	9.36782	11.4615	9.15855	17.1886	2.6535	10.1156	1.86121	5.43632	5.05445	1.65236	3.50108	3.17478	0.16653	-1.53386	3.80324	TRUE	0.0965333	1	conserved Plasmodium protein, unknown function
PF3D7_1117400	124.765	133.899	69.9408	63.4175	56.6746	89.7396	103.154	142.374	190.712	221.125	164.341	76.3094	96.9477	77.5015	80.1396	82.7246	6.49938	0.860897	-0.990093	3.00002	TRUE	0.0966426	1	conserved Plasmodium protein, unknown function
PF3D7_1414200	606.684	492.222	289.089	889.064	852.953	626.002	169.631	114.898	176.797	125.599	146.731	260.569	282.689	284.734	313.123	285.279	9.29236	-2.09516	0.959071	2.9091	TRUE	0.0968068	1	conserved Plasmodium protein, unknown function
PF3D7_1440300	13.3337	10.844	27.9763	1.21957	7.08433	12.0916	5.34871	4.16298	3.27403	7.96049	5.18655	0	0.906054	2.52722	2.47854	1.47796	3.48937	-1.11693	-1.78673	7.19341	TRUE	0.0968887	1	delta-aminolevulinic acid dehydratase (ALAD)
PF3D7_1473600	3.80963	5.18625	41.9645	6.09783	9.91806	13.3953	21.3948	12.4889	4.09253	11.4985	12.3687	0	1.81211	4.21204	6.60945	3.1584	3.60518	0.0245369	-1.95971	7.95895	TRUE	0.0969057	1	conserved Plasmodium protein, unknown function
PF3D7_0727200	854.31	750.591	881.254	1393.96	1266.68	1029.36	683.871	747.671	696.549	689.025	704.279	1217.23	1297.47	1637.64	1277.28	1357.4	10.0077	-0.547709	0.946642	1.15019	TRUE	0.0969526	1	cysteine desulfurase, putative (NFS)
PF3D7_1372700	0.952408	0	0	0	1.41687	0.473855	0	3.33038	4.09253	3.538	2.74023	0	0	0.842408	0	0.210602	-1.03886	2.48977	-3.66566	5.74765	TRUE	0.0970074	1	rifin (RIF)
PF3D7_0213700	69.5258	83.9229	135.219	173.179	182.776	128.924	60.364	35.8016	14.7331	12.383	30.8204	48.3913	64.3298	75.8167	61.9636	62.6254	7.00627	-2.05758	1.02029	6.8334	TRUE	0.0970171	1	conserved protein, unknown function
PF3D7_1251400	56.1921	68.3641	69.9408	60.9783	68.0095	64.697	22.1589	19.1497	7.36656	0	12.1688	29.7793	20.8392	26.1147	28.9163	26.4124	6.01276	-2.40083	1.11133	12.0291	TRUE	0.0970667	1	conserved Plasmodium protein, unknown function
PF3D7_1206500	13.3337	12.7299	4.66272	2.43913	0	6.63309	9.93332	9.99115	4.09253	7.07599	7.77325	2.79181	0.906054	0.842408	4.95709	2.37434	2.81462	0.144814	-1.70627	8.47852	TRUE	0.0970788	1	Tat binding protein 1(TBP-1)-interacting protein, putative
PF3D7_1148200	24.7626	31.589	9.32544	6.09783	9.91806	16.3386	42.0256	49.9558	72.0286	30.9575	48.7418	21.4039	15.4029	26.1147	27.264	22.5464	4.10376	1.50362	-1.11153	5.26463	TRUE	0.0975439	1	unspecified product
PF3D7_1135000.1	0	4.24329	0	1.21957	1.41687	1.37594	12.2256	4.16298	4.09253	7.96049	7.11041	1.86121	0.906054	0	4.13091	1.72454	0.755502	2.07598	-2.03927	7.26881	TRUE	0.0978975	1	conserved Plasmodium protein, unknown function
PF3D7_0516400	80.0023	56.1057	55.9526	68.2957	58.0915	63.6896	30.5641	39.132	11.4591	21.228	25.5958	44.6689	52.5511	57.2838	57.8327	53.0841	5.99738	-1.31903	1.05215	2.34236	TRUE	0.0979702	1	phosducin-like protein, putative (PhLP3)
PF3D7_0102100	21.9054	23.5738	0	20.7326	22.6698	17.7763	3.05641	8.32596	9.82208	6.19149	6.84898	1.86121	0.906054	1.68482	4.95709	2.35229	4.22337	-1.44956	-1.52754	6.97489	TRUE	0.0981817	1	stevor, pseudogene
PF3D7_1139500.2	0	0.471477	0	1.21957	0	0.338209	0	2.49779	1.63701	0.884499	1.25482	0	0	0	0	0	-1.39502	1.72014	-29.8078	2.15683	TRUE	0.0984697	1	AAA family ATPase, putative
PF3D7_1227100	271.436	267.799	615.479	243.913	281.956	336.117	285.774	174.013	130.961	144.173	183.73	334.086	368.764	375.714	346.996	356.39	8.38472	-0.862994	0.955598	3.31779	TRUE	0.0985436	1	DNA helicase 60 (DH60)
PF3D7_1234300	90.4788	91.4665	27.9763	20.7326	12.7518	48.6812	15.282	17.4845	44.1994	29.1885	26.5386	9.30603	8.15448	10.9513	9.08799	9.37495	5.62451	-0.894947	-1.50034	5.06059	TRUE	0.0987406	1	DNA polymerase epsilon subunit b, putative
PF3D7_1459800	34.2867	114.569	74.6035	31.7087	113.349	73.7034	133.718	111.568	80.2136	84.0274	102.382	218.692	199.332	201.336	187.543	201.726	6.2053	0.472804	0.978106	4.80254	TRUE	0.0987479	1	bax inhibitor 1, putative
PF3D7_0905100	2755.32	3129.66	2541.18	2307.42	2652.37	2677.19	458.461	450.434	509.111	507.702	481.427	836.612	902.429	1010.89	945.978	923.977	11.3866	-2.47545	0.940565	0.267993	TRUE	0.0988874	1	nucleoporin NUP100/NSP100, putative (NUP100)
PF3D7_1235500	241.912	249.883	545.538	548.805	549.744	427.176	312.518	276.422	185.801	192.821	241.89	410.396	458.463	511.342	489.099	467.325	8.73562	-0.817279	0.949975	3.00952	TRUE	0.0990035	1	mRNA methyltransferase, putative
PF3D7_1304900	169.529	206.035	97.9171	285.379	291.874	210.147	179.564	188.167	169.431	145.058	170.555	304.307	337.052	337.806	345.344	331.127	7.72214	-0.307969	0.957098	2.31755	TRUE	0.0993763	1	DNA-directed RNA polymerase 2, putative
PF3D7_1202600	1458.14	1350.78	1990.98	1015.9	993.222	1361.8	1627.54	1371.29	1412.74	1495.69	1476.81	2659.66	2815.11	2984.65	2847.02	2826.61	10.4103	0.118021	0.936584	1.17619	TRUE	0.0996204	1	conserved protein, unknown function
PF3D7_0103100	77.1451	50.9195	23.3136	21.9522	26.9204	40.0502	10.6974	13.3215	5.72955	4.42249	8.54275	3.72241	1.81211	3.36963	3.30473	3.05222	5.34463	-2.2476	-1.48607	3.47539	TRUE	0.0996651	1	conserved Plasmodium protein, unknown function
PF3D7_1028200	7.61927	9.90101	0	1.21957	2.83373	4.31472	7.64102	9.15855	27.0107	23.8815	16.9229	6.51422	6.34237	5.05445	7.43563	6.33667	2.33017	1.74907	-1.41549	6.29832	TRUE	0.0997505	1	zinc finger, C3HC4 type, putative
PF3D7_0603500	26.6674	41.9614	27.9763	17.0739	14.1687	25.5696	68.7691	89.9204	54.8399	37.149	62.6696	29.7793	23.5574	33.6963	33.0473	30.0201	4.68647	1.28361	-1.06175	3.00192	TRUE	0.0999847	1	cation/H antiporter (CHA)
PF3D7_1303500	2208.63	1925.04	1328.88	1984.24	1994.95	1888.35	1580.93	1775.09	1465.95	1598.29	1605.06	2850.44	3016.25	3305.61	3102.31	3068.65	10.8834	-0.235026	0.934979	0.560857	TRUE	0.100059	1	sodium/hydrogen exchanger, Na , H antiporter (NHE)
PF3D7_1104000	414.298	436.116	1930.37	1025.66	1428.2	1046.93	846.625	613.623	460.001	475.86	599.027	1153.95	1040.15	1259.4	1138.48	1147.99	10.0288	-0.802206	0.938357	6.71311	TRUE	0.100076	1	phenylalanyl-tRNA synthetase beta chain, putative
PF3D7_1001800	1282.89	1104.67	373.018	1328.11	1460.79	1109.9	873.368	1249.73	1243.31	1201.15	1141.89	2024.06	2156.41	2347.79	2210.04	2184.57	10.1181	0.0390827	0.935952	3.50027	TRUE	0.100129	1	Plasmodium exported protein (PHISTc), unknown function
PF3D7_1454100	2.85722	5.65772	0	2.43913	4.2506	3.04094	3.05641	1.66519	2.45552	7.07599	3.56328	0	0.906054	0.842408	0.826181	0.643661	1.74348	0.0856014	-2.45127	3.14976	TRUE	0.100173	1	tRNA intron endonuclease, putative
PF3D7_1017200	10.4765	18.3876	9.32544	2.43913	4.2506	8.97585	4.58461	9.15855	6.54805	5.30699	6.39955	2.79181	0.906054	0.842408	3.30473	1.96125	3.20008	-0.522791	-1.70415	4.04453	TRUE	0.100328	1	enoyl-CoA hydratase-related protein, putative
PF3D7_1404600.2	3.80963	7.07215	23.3136	6.09783	4.2506	8.90876	6.11281	2.49779	14.7331	7.07599	7.60493	4.65301	2.71816	1.68482	0.826181	2.47054	2.96892	-0.0417989	-1.63551	5.55353	TRUE	0.100373	1	adenylyl cyclase alpha (ACalpha)
PF3D7_1316600	622.875	575.202	1748.52	735.399	770.775	890.554	381.287	235.625	258.648	275.079	287.66	139.59	133.19	114.568	143.756	132.776	9.79583	-1.62754	-1.11546	2.50302	TRUE	0.100406	1	choline-phosphate cytidylyltransferase (CCT)
PF3D7_1426800	1479.09	1391.33	774.012	1831.79	1409.78	1377.2	1019.31	970.807	868.436	828.775	921.832	1629.49	1669.86	1962.81	1787.03	1762.3	10.4286	-0.580185	0.934872	1.36307	TRUE	0.100654	1	conserved Plasmodium protein, unknown function
PF3D7_1416900	40.9536	38.1896	65.2781	24.3913	19.8361	37.7297	41.2615	24.9779	21.2812	17.69	26.3026	54.9055	56.1753	48.0173	60.3112	54.8523	5.19881	-0.479856	1.05853	3.10849	TRUE	0.101117	1	prefoldin subunit 2, putative
PF3D7_0628100	3783.92	3573.32	149.207	328.063	297.542	1626.41	323.215	384.659	920.001	874.769	625.661	116.325	122.317	90.1377	118.144	111.731	10.6679	-1.37866	-2.48535	4.55441	TRUE	0.101223	1	HECT-domain (ubiquitin-transferase), putative
PF3D7_1012700	797.166	743.048	559.526	1000.04	915.295	803.016	356.071	281.417	289.751	280.386	301.907	533.235	596.183	591.37	594.851	578.91	9.65038	-1.41236	0.939189	0.771948	TRUE	0.101284	1	protein phosphatase, putative
PF3D7_1242900	6.66686	5.65772	18.6509	1.21957	4.2506	7.28912	4.58461	4.16298	5.72955	2.6535	4.28266	1.86121	0.906054	1.68482	0	1.11302	2.69587	-0.5951	-1.95872	5.06815	TRUE	0.101615	1	mitochondrial import inner membrane translocase subunit TIM13, putative (TIM13)
PF3D7_1362400	1438.14	1280.06	927.881	1720.81	1585.47	1390.47	1379.2	1192.28	892.991	1051.67	1129.04	2065.94	2142.82	2216.38	2186.9	2153.01	10.4421	-0.301185	0.931249	1.04974	TRUE	0.101758	1	calpain (Pcalp)
PF3D7_0509100	134.29	121.641	55.9526	15.8544	11.3349	67.8145	49.6666	70.7706	39.2883	60.1459	54.9679	18.6121	32.6179	16.8482	23.1331	22.8028	6.09566	-0.315326	-1.26949	8.40642	TRUE	0.10223	1	chromosome condensation protein, putative
PF3D7_0934800	610.494	555.4	181.846	110.981	119.017	315.547	246.805	369.673	307.758	299.845	306.02	172.161	188.459	104.459	136.32	150.35	8.30753	-0.0500822	-1.02546	7.97925	TRUE	0.102434	1	cAMP-dependent protein kinase catalytic subunit (PKAc)
PF3D7_1148900	15.2385	61.7635	4.66272	29.2696	52.424	32.6717	204.779	196.493	175.16	217.587	198.505	336.878	408.63	379.926	409.786	383.805	5.09602	2.53698	0.951248	7.2628	TRUE	0.102517	1	probable protein, unknown function
PF3D7_0810600	4346.79	4051.4	3044.76	5094.13	4604.81	4228.38	3076.27	3020.66	3886.27	4081.96	3516.29	6177.34	6519.96	7431.72	6602.84	6682.97	12.0461	-0.266261	0.926441	0.771513	TRUE	0.102656	1	RNA helicase, putative
PF3D7_1327200	200.006	137.2	121.231	223.181	206.862	177.696	262.087	294.739	221.815	245.006	255.912	474.607	461.181	551.777	479.185	491.688	7.47766	0.521853	0.942102	1.0685	TRUE	0.102774	1	ribonuclease P protein subunit rpr, putative
PF3D7_1422800	76.1927	123.527	83.929	132.933	212.53	125.822	191.025	144.039	100.676	103.486	134.807	242.887	221.983	325.17	255.29	261.332	6.98088	0.0941761	0.954754	3.19103	TRUE	0.102939	1	actin-related protein, putative (ARP4a)
PF3D7_1408700	6372.56	4966.54	3828.09	4975.83	5232.48	5075.1	1797.93	1637.72	1236.76	1255.1	1481.88	2622.44	2724.5	3073.1	2845.37	2816.35	12.3094	-1.77616	0.926389	0.824336	TRUE	0.102949	1	conserved Plasmodium protein, unknown function
PF3D7_0523200	45.7156	57.9917	79.2662	73.174	59.5083	63.1312	55.7794	41.6298	31.1033	29.1885	39.4252	88.4072	82.4509	84.2408	62.7898	79.4722	5.96881	-0.66679	1.01016	1.41592	TRUE	0.103052	1	conserved Plasmodium protein, unknown function
PF3D7_1007800	47.6204	37.2467	247.124	289.037	301.792	184.564	443.179	413.8	361.78	285.693	376.113	225.206	226.513	189.542	140.451	195.428	7.5179	1.0372	-0.944765	11.5129	TRUE	0.103254	1	conserved Plasmodium protein, unknown function
PF3D7_1471000	249.531	287.601	503.574	445.142	535.575	404.285	369.825	311.391	234.911	187.514	275.91	503.456	514.638	616.643	477.533	528.067	8.65646	-0.548245	0.936374	2.41277	TRUE	0.10349	1	RNA 3'-terminal phosphate cyclase-like protein, putative
PF3D7_1347300	14.2861	8.48658	13.9882	20.7326	21.253	15.7493	33.6205	32.4712	42.5623	40.6869	37.3352	18.6121	15.4029	16.0058	18.176	17.0492	3.96918	1.25308	-1.13067	1.2747	TRUE	0.103712	1	conserved Plasmodium membrane protein, unknown function
PF3D7_0314600	90.4788	82.037	139.882	250.011	239.45	160.372	155.113	144.872	185.801	137.097	155.721	77.24	67.048	88.4529	86.749	79.8725	7.32433	-0.0414567	-0.963055	3.55015	TRUE	0.103884	1	conserved Plasmodium protein, unknown function
PF3D7_1219600	1798.15	1834.05	1515.38	1830.57	1795.17	1754.66	1361.63	898.371	717.012	744.748	930.44	1663.92	1759.56	1919.01	1725.89	1767.09	10.7772	-0.91543	0.925347	1.01658	TRUE	0.103998	1	aminophospholipid-transporting P-ATPase (ATPase2)
PF3D7_1141900	1.90482	2.82886	0	1.21957	0	1.19065	0	0.832596	0	2.6535	0.871523	0	0	0	0	0	0.417767	-0.632414	-29.268	3.49268	TRUE	0.104124	1	inner membrane complex protein 1b, putative (IMC1b)
PF3D7_0622000	5.71445	10.844	4.66272	8.53697	7.08433	7.36849	64.9486	79.9292	67.1175	74.2979	71.5733	23.2651	33.524	51.3869	29.7425	34.4796	2.95664	3.20459	-1.05283	1.60451	TRUE	0.104157	1	conserved Plasmodium protein, unknown function
PF3D7_1419500	1.90482	1.88591	0	1.21957	1.41687	1.28543	5.34871	4.16298	8.18507	3.538	5.30869	1.86121	0	2.52722	0	1.09711	0.556583	1.8529	-2.27791	4.47508	TRUE	0.104201	1	conserved Plasmodium protein, unknown function
PF3D7_1109200	38.0963	26.4027	51.2899	59.7588	45.3397	44.1775	27.5077	24.1453	53.2029	53.0699	39.4814	18.6121	18.1211	15.1633	23.1331	18.7574	5.45155	-0.149215	-1.07264	2.43254	TRUE	0.104534	1	pre-mRNA splicing factor, putative
PF3D7_1343400	500.014	475.249	694.745	751.253	818.948	648.042	268.2	365.51	220.997	264.465	279.793	529.513	504.672	559.359	540.323	533.467	9.33914	-1.21094	0.931061	1.20951	TRUE	0.104725	1	DNA repair protein RAD5, putative (RAD5)
PF3D7_0706100	85.7167	90.0521	65.2781	26.8305	22.6698	58.1094	35.1487	24.9779	53.2029	51.3009	41.1576	26.0569	20.8392	9.26649	23.1331	19.8239	5.86465	-0.501987	-1.05474	6.18376	TRUE	0.104813	1	conserved Plasmodium protein, unknown function
PF3D7_0412200	18.0958	12.2584	9.32544	34.1479	35.4216	21.8498	22.923	14.1541	9.00357	9.72949	13.9526	29.7793	28.9937	37.066	27.264	30.7757	4.47654	-0.671137	1.13844	3.86574	TRUE	0.104903	1	conserved Plasmodium protein, unknown function
PF3D7_1409500	16.1909	22.1594	9.32544	3.6587	0	10.2669	6.11281	36.6342	24.5552	25.6505	23.2382	12.0978	7.24843	7.58167	12.3927	9.83016	3.42952	1.10727	-1.23952	12.3763	TRUE	0.10523	1	conserved Plasmodium protein, unknown function
PF3D7_0505500	192.386	189.534	93.2544	67.0762	51.0071	118.652	29.0359	33.3038	28.6477	21.228	28.0538	46.5301	66.1419	54.7565	58.6589	56.5219	6.90027	-2.08962	1.01018	4.37966	TRUE	0.105571	1	DNA repair protein, putative
PF3D7_0731900	1.90482	1.41443	0	0	2.83373	1.2306	4.58461	4.16298	2.45552	4.42249	3.9064	0	0	0	2.47854	0.619636	0.444639	1.5212	-2.61968	6.15848	TRUE	0.105614	1	rifin, pseudogene (RIF)
PF3D7_0821400	1970.53	1702.97	1063.1	2690.36	2845.06	2054.41	137.538	142.374	159.609	168.055	151.894	259.638	310.776	272.098	313.123	288.909	11.0052	-3.75833	0.927658	2.06999	TRUE	0.105662	1	conserved Plasmodium protein, unknown function
PF3D7_0110000	18.0958	25.9312	27.9763	12.1957	14.1687	19.6735	22.1589	17.4845	22.9182	25.6505	22.053	6.51422	12.6847	9.26649	9.91418	9.59491	4.27439	0.188262	-1.19982	1.49762	TRUE	0.105663	1	conserved Plasmodium protein, unknown function
PF3D7_0106100	170.481	229.138	512.899	515.877	510.071	387.693	187.205	144.872	85.1247	85.7964	125.749	235.442	213.829	253.565	261.899	241.184	8.59498	-1.62016	0.939225	4.73055	TRUE	0.105804	1	vacuolar ATP synthase subunit c, putative
PF3D7_0805900	57.1445	31.589	23.3136	20.7326	18.4192	30.2398	31.3282	32.4712	32.7403	21.228	29.4419	61.4198	74.2964	50.5445	56.1803	60.6102	4.94117	-0.060744	1.0408	2.7049	TRUE	0.106028	1	conserved protein, unknown function
PF3D7_0932900	1.90482	5.18625	4.66272	18.2935	11.3349	8.27644	47.3743	45.7928	62.2065	60.1459	53.8799	30.7099	21.7453	27.7995	21.4807	25.4338	3.06438	2.6871	-1.08318	5.20726	TRUE	0.106049	1	conserved Plasmodium protein, unknown function
PF3D7_1233700	15.2385	14.1443	9.32544	9.75654	9.91806	11.6766	14.5179	15.8193	9.00357	23.8815	15.8056	5.58362	6.34237	5.89686	7.43563	6.31462	3.57547	0.405418	-1.3211	1.18702	TRUE	0.106178	1	homocysteine S-methyltransferase, putative
PF3D7_1107200	88.574	107.497	293.751	197.57	256.453	188.769	256.738	250.611	221.815	229.085	239.562	447.62	427.657	502.075	452.747	457.525	7.549	0.355285	0.933434	3.35728	TRUE	0.106207	1	conserved Plasmodium protein, unknown function
PF3D7_0728900	401.916	395.098	475.597	437.825	432.144	428.516	306.405	388.822	243.915	242.353	295.374	557.431	532.759	583.789	574.196	562.044	8.74224	-0.535806	0.928114	0.583001	TRUE	0.106229	1	RNA binding protein, putative
PF3D7_1355500	560.969	508.252	708.734	919.553	896.876	718.877	1099.54	799.292	674.449	674.873	812.039	1415.45	1395.32	1764.84	1573.05	1537.17	9.48923	0.176215	0.920618	1.58097	TRUE	0.106305	1	serine/threonine protein phosphatase (PP5)
PF3D7_1211000	47.6204	39.6041	23.3136	12.1957	1.41687	24.8301	26.7436	23.3127	49.1104	55.7234	38.7225	15.8202	19.0271	16.8482	20.6545	18.0875	4.66185	0.612362	-1.09684	10.5979	TRUE	0.106337	1	kinesin-like protein, putative
PF3D7_1212900	6295.42	6526.18	2037.61	5057.54	4766.33	4936.62	667.825	935.838	926.549	850.888	845.275	1450.81	1620.02	1658.7	1658.97	1597.13	12.2698	-2.5465	0.918011	2.71442	TRUE	0.106337	1	bromodomain protein, putative
PF3D7_1420900	115.241	123.527	23.3136	62.1979	41.0891	73.0738	58.0717	33.3038	85.9432	91.9879	67.3267	32.5711	38.9603	27.7995	34.6996	33.5076	6.22174	-0.149002	-1.00653	6.26992	TRUE	0.106402	1	mannose-1-phosphate guanyltransferase, putative
PF3D7_0103700	45.7156	40.0755	27.9763	37.8066	41.0891	38.5326	64.1845	38.2994	37.6513	42.4559	45.6478	87.4766	89.6993	93.5073	95.0109	91.4235	5.28457	0.228522	1.00146	0.845109	TRUE	0.10644	1	L-seryl-tRNA(Sec) kinase, putative (PSTK)
PF3D7_0520200	77.1451	105.611	153.87	128.055	141.687	121.273	161.225	154.03	96.5838	102.602	128.61	272.667	250.071	235.032	233.809	247.895	6.91416	0.0929082	0.946465	1.55021	TRUE	0.106442	1	conserved Plasmodium protein, unknown function
PF3D7_0205000	10.4765	10.844	18.6509	1.21957	0	8.23818	6.11281	14.9867	11.4591	8.84499	10.3509	1.86121	2.71816	5.05445	4.95709	3.64773	2.92809	0.442681	-1.49661	9.25729	TRUE	0.106525	1	conserved Plasmodium protein, unknown function
PF3D7_0902300	1701	1238.1	2144.85	2046.43	1867.43	1799.56	1190.47	1147.32	1339.08	1349.75	1256.65	2189.71	2390.17	2553.34	2361.23	2373.61	10.813	-0.517588	0.917507	0.688292	TRUE	0.106652	1	serine/threonine protein kinase, FIKK family (FIKK9.4)
PF3D7_1121200	1.90482	2.35738	9.32544	0	2.83373	3.28427	1.5282	2.49779	10.6406	4.42249	4.77227	0.930603	1.81211	0	1.65236	1.09877	1.41569	0.837508	-2.1206	6.75033	TRUE	0.106774	1	conserved Plasmodium protein, unknown function
PF3D7_0716200	4933.48	4840.65	4452.9	7871.08	7192.01	5858.02	1857.53	1733.46	2166.59	2244.86	2000.61	3418.1	3751.06	3993.01	3932.62	3773.7	12.5163	-1.55008	0.915549	1.09043	TRUE	0.106827	1	conserved Plasmodium protein, unknown function
PF3D7_0916200	121.908	72.6074	247.124	145.128	158.689	149.091	71.0614	54.9513	51.5659	47.7629	56.3354	35.3629	26.2756	27.7995	23.9593	28.3493	7.2052	-1.38878	-0.991863	2.68004	TRUE	0.106831	1	conserved Plasmodium protein, unknown function
PF3D7_0800700	15.2385	14.6158	27.9763	9.75654	9.91806	15.501	96.2768	42.4624	38.4698	39.8024	54.2529	25.1263	33.524	22.745	22.3069	25.9255	3.87237	1.89029	-1.06696	3.25543	TRUE	0.107071	1	surface-associated interspersed protein 8.3 (SURFIN 8.3) (SURF8.3)
PF3D7_1016700	2693.41	2168.79	1216.97	2463.53	2523.44	2213.23	1125.52	1673.52	1763.06	1735.39	1574.37	2765.75	2999.94	3185.99	2923.03	2968.68	11.1126	-0.492057	0.915063	1.64928	TRUE	0.107355	1	Plasmodium exported protein (PHISTc), unknown function
PF3D7_0933400	1.90482	4.24329	0	0	0	1.22962	0	2.49779	0.818507	0	0.829074	0	0	0	0	0	0.494131	-0.766209	-29.2106	4.5791	TRUE	0.107493	1	conserved Plasmodium protein, unknown function
PF3D7_0115700	32.3819	38.1896	74.6035	68.2957	49.5903	52.6122	4.58461	7.49336	7.36656	0.884499	5.08226	1.86121	0.906054	0.842408	4.13091	1.93514	5.69732	-3.34683	-1.38607	6.11841	TRUE	0.10751	1	erythrocyte membrane protein 1, PfEMP1 (VAR)
PF3D7_1439400	143.814	124.47	41.9645	24.3913	29.7542	72.8787	41.2615	73.2684	112.954	120.292	86.9439	35.3629	52.5511	40.4356	45.44	43.4474	6.21119	0.230231	-1.00013	9.14253	TRUE	0.107746	1	ubiquinol-cytochrome c reductase iron-sulfur subunit, putative
PF3D7_1426900	40.0011	35.3608	4.66272	17.0739	12.7518	21.9701	19.1025	28.3083	35.1958	38.9179	30.3811	14.8896	18.1211	8.42408	14.0451	13.87	4.53298	0.391123	-1.13159	5.28764	TRUE	0.107949	1	ubiquinol-cytochrome c reductase hinge protein, putative
PF3D7_1306500	30.4771	23.5738	65.2781	14.6348	18.4192	30.4766	20.6307	14.1541	9.00357	15.0365	14.7062	12.0978	3.62421	5.05445	4.13091	6.22685	4.86266	-0.983321	-1.24671	4.87349	TRUE	0.108049	1	MORN repeat protein, putative
PF3D7_1114700	2128.63	2127.78	2834.93	2761.1	2877.65	2546.02	1362.39	1425.4	1285.87	1419.62	1373.32	2467.96	2535.14	2758.89	2580.99	2585.74	11.3138	-0.890359	0.912913	0.355532	TRUE	0.108218	1	serine/threonine protein kinase, putative (CLK3)
PF3D7_1406100	267.627	279.114	265.775	357.333	426.476	319.265	193.318	125.722	70.3916	64.5684	113.5	193.565	190.271	255.25	229.678	217.191	8.31962	-1.49243	0.935728	3.28195	TRUE	0.108279	1	conserved Plasmodium protein, unknown function
PF3D7_0219300	20.953	24.9883	32.639	24.3913	15.5855	23.7114	119.2	94.9159	132.598	114.1	115.204	51.1831	45.3027	66.5502	69.3992	58.1088	4.53923	2.30885	-0.986924	1.14071	TRUE	0.10829	1	conserved Plasmodium protein, unknown function
PF3D7_1243900	56.1921	64.5923	27.9763	7.3174	4.2506	32.0657	18.3384	71.6032	41.7438	55.7234	46.8522	28.8487	24.4634	20.2178	16.5236	22.5134	5.03559	0.513425	-1.05763	13.1405	TRUE	0.108459	1	double C2-like domain-containing protein (DOC2)
PF3D7_0700800	0.952408	3.30034	4.66272	1.21957	1.41687	2.31038	0.764102	3.33038	4.09253	3.538	2.93125	0.930603	0.906054	0	0	0.459164	1.09299	0.454951	-2.70895	3.36429	TRUE	0.108463	1	Pfmc-2TM Maurer's cleft two transmembrane protein (MC-2TM)
PF3D7_1364000	251.436	242.811	88.5917	301.233	298.959	236.606	4.58461	11.6563	17.1886	15.0365	12.1165	22.3345	26.2756	25.2722	23.9593	24.4604	7.8938	-4.29862	1.0173	4.56397	TRUE	0.10862	1	conserved Plasmodium protein, unknown function
PF3D7_1212800	74.2878	77.3222	186.509	234.157	215.363	157.528	385.107	326.378	233.274	267.119	302.969	152.619	183.929	153.318	144.582	158.612	7.29261	0.950499	-0.93381	4.18093	TRUE	0.10893	1	iron-sulfur subunit of succinate dehydrogenase
PF3D7_0922300	5.71445	6.60068	0	3.6587	0	3.19477	4.58461	4.99558	7.36656	4.42249	5.34231	1.86121	0.906054	0	2.47854	1.31145	1.86057	0.557128	-2.02684	6.51299	TRUE	0.108985	1	conserved Plasmodium protein, unknown function
PF3D7_0709700	391.44	337.577	289.089	536.609	522.823	415.508	154.349	182.338	189.894	156.556	170.784	299.654	308.964	355.496	333.777	324.473	8.70053	-1.2845	0.925964	1.06974	TRUE	0.109157	1	lysophospholipase, putative
PF3D7_1100900	3.80963	6.60068	0	31.7087	18.4192	12.1077	6.87691	3.33038	3.27403	1.769	3.81258	0	0	0.842408	1.65236	0.623693	3.62859	-1.69383	-2.58323	6.36541	TRUE	0.109306	1	RESA-like protein, pseudogene
PF3D7_1138600	397.154	389.911	200.497	370.748	467.565	365.175	284.246	332.206	369.965	334.341	330.189	624.434	581.686	669.714	622.115	624.487	8.5163	-0.14918	0.919417	1.30695	TRUE	0.109329	1	beta-catenin-like protein 1, putative
PF3D7_1137600	0	4.24329	0	1.21957	0	1.09257	0	1.66519	0	1.769	0.858547	0	0	0	0	0	0.328868	-0.560381	-29.2512	4.43681	TRUE	0.109425	1	conserved Plasmodium protein, unknown function
PF3D7_1237800	77.1451	68.8356	23.3136	96.3458	36.8385	60.4957	22.923	24.1453	23.7367	19.459	22.566	51.1831	48.9269	35.3811	48.7447	46.059	5.94477	-1.44834	1.02871	3.13993	TRUE	0.109448	1	ubiquitin-like protein, putative
PF3D7_1100600	0.952408	0	0	0	0	0.190482	0.764102	0.832596	1.63701	1.769	1.25068	0	0	0	0	0	-2.19891	2.51973	-31.2462	1.49424	TRUE	0.109466	1	Plasmodium exported protein (PHISTa), unknown function, pseudogene
PF3D7_1211600	464.775	460.161	704.071	513.438	433.561	515.201	1072.8	770.151	532.848	554.581	732.595	1283.3	1359.08	1532.34	1343.37	1379.52	9.0066	0.510332	0.913023	1.63915	TRUE	0.109491	1	lysine-specific histone demethylase 1, putative (LSD1)
PF3D7_0216600	1544.81	1445.08	1496.73	2337.91	2152.22	1795.35	392.748	483.738	387.972	455.517	429.994	779.845	797.327	823.875	836.922	809.492	10.8102	-2.06209	0.912736	0.803543	TRUE	0.109575	1	MtN3-like protein
PF3D7_1124000	208.577	354.551	219.148	508.559	575.247	373.216	292.651	268.096	228.363	186.629	243.935	404.812	448.497	485.227	509.754	462.072	8.54662	-0.616155	0.921542	3.12809	TRUE	0.10958	1	endoplasmic reticulum oxidoreductin, putative (ERO1)
PF3D7_0702900	102.86	77.7937	97.9171	131.713	148.771	111.811	71.8256	69.1055	67.1175	54.8389	65.7219	126.562	107.82	144.052	132.189	127.656	6.80548	-0.766938	0.957663	1.0148	TRUE	0.109751	1	centrin, putative
PF3D7_1213500	4.76204	2.82886	4.66272	2.43913	0	2.93855	0.764102	1.66519	7.36656	0.884499	2.67009	0	0	0	1.65236	0.413091	1.50507	-0.0874905	-2.64653	7.18241	TRUE	0.110066	1	integral membrane protein GPR180, putative
PF3D7_1009400	320.962	323.905	466.272	1023.22	940.798	615.031	171.159	149.035	92.4912	94.6414	126.832	249.401	255.507	281.364	236.288	255.64	9.26481	-2.27779	1.01096	4.20694	TRUE	0.110204	1	zinc finger protein, putative
PF3D7_1305700	0.952408	3.30034	0	0	0	0.850549	0	0	0	0	0	0.930603	1.81211	0	0.826181	0.892223	-0.00314067	-29.5669	29.4004	2.92631	TRUE	0.110233	1	conserved Plasmodium protein, unknown function
PF3D7_0524100	1190.51	1211.22	1086.41	1167.13	1465.04	1224.06	1368.51	2093.15	2148.58	2066.19	1919.11	3522.33	3436.66	3969.43	3469.96	3599.6	10.2577	0.648489	0.907416	0.634498	TRUE	0.11026	1	conserved Plasmodium protein, unknown function
PF3D7_1125200	10.4765	23.5738	51.2899	28.05	25.5036	27.7788	67.2409	64.1099	36.8328	35.38	50.8909	93.9909	100.572	105.301	104.099	100.991	4.72366	0.946338	0.988153	3.76897	TRUE	0.110277	1	conserved Plasmodium protein, unknown function
PF3D7_1130500	49.5252	56.1057	23.3136	12.1957	7.08433	29.6449	7.64102	19.9823	25.3737	31.842	21.2097	8.37542	9.96659	5.89686	12.3927	9.1579	4.92045	-0.516024	-1.20888	7.67039	TRUE	0.110442	1	conserved Plasmodium protein, unknown function
PF3D7_1033800	2.85722	1.88591	0	0	0	0.948626	3.82051	1.66519	10.6406	14.152	7.56957	0.930603	3.62421	2.52722	0.826181	1.97706	0.263803	2.6535	-1.93591	6.67247	TRUE	0.110606	1	plasmepsin VII
PF3D7_1463100	3.80963	2.35738	4.66272	6.09783	4.2506	4.23563	0	3.33038	2.45552	0.884499	1.6676	0	0	0	0.826181	0.206545	2.05667	-1.32317	-2.94914	4.75176	TRUE	0.110617	1	conserved Plasmodium protein, unknown function, pseudogene
PF3D7_1428600	26.6674	26.8742	23.3136	15.8544	7.08433	19.9588	6.87691	23.3127	11.4591	18.5745	15.0558	3.72241	8.15448	5.05445	8.26181	6.29829	4.32044	-0.410538	-1.25291	3.97674	TRUE	0.110788	1	peptide chain release factor 1, putative
PF3D7_1433000	99.0505	189.534	18.6509	250.011	103.431	132.135	58.8358	59.9469	68.7546	54.8389	60.5941	109.811	108.726	131.416	119.796	117.437	7.06543	-1.14425	0.954658	7.87859	TRUE	0.110881	1	ribosome biogenesis protein, NOP10-like
PF3D7_1360700	1931.48	1667.61	1725.21	1939.11	1942.52	1841.19	508.128	436.28	523.844	509.471	494.431	832.889	938.671	973.824	967.458	928.211	10.8465	-1.89687	0.908692	0.186319	TRUE	0.11093	1	SUMO ligase, putative
PF3D7_1238900	816.214	1065.54	41.9645	85.3697	41.0891	410.035	146.708	197.325	432.99	420.137	299.29	95.8521	100.572	44.6476	59.4851	75.1392	8.68198	-0.456619	-1.99403	7.32452	TRUE	0.111009	1	protein kinase 2 (PK2)
PF3D7_0820000	2989.61	2322.5	3049.42	2855.01	3169.53	2877.21	2102.81	1847.53	1600.18	1634.55	1796.27	3031.9	3205.62	3882.66	3335.29	3363.87	11.4903	-0.679541	0.905113	0.459903	TRUE	0.111026	1	Snf2-related CBP activator, putative (SRCAP)
PF3D7_0425800	160.005	161.245	997.822	437.825	453.397	442.059	12.9897	11.6563	37.6513	40.6869	25.7461	5.58362	4.53027	11.7937	2.47854	6.09654	8.78585	-4.10011	-2.07722	3.30056	TRUE	0.111303	1	erythrocyte membrane protein 1, PfEMP1 (VAR)
PF3D7_0701200	0	0	0	0	0	0	6.11281	20.8149	21.2812	19.459	16.917	9.30603	8.15448	5.05445	2.47854	6.24837	-30.3621	34.4411	-1.44067	2.32517	TRUE	0.111308	1	rifin, pseudogene (RIF)
PF3D7_0935700	1341.94	888.734	321.728	898.821	556.828	801.611	353.015	434.615	424.805	434.289	411.681	758.441	734.809	755.64	846.01	773.725	9.6495	-0.96415	0.910338	3.61313	TRUE	0.111371	1	Plasmodium exported protein, unknown function
PF3D7_0726600	24.7626	15.5587	32.639	15.8544	21.253	22.0135	41.2615	40.7972	34.3773	45.9939	40.6075	23.2651	25.3695	11.7937	16.5236	19.238	4.41612	0.927388	-1.07935	1.66781	TRUE	0.111494	1	conserved Plasmodium protein, unknown function
PF3D7_0932700	37.1439	36.3037	74.6035	69.5153	62.3421	55.9817	38.2051	29.9735	55.6584	37.149	40.2465	14.8896	23.5574	16.8482	23.1331	19.6071	5.78806	-0.457137	-1.03712	2.07373	TRUE	0.111541	1	conserved Plasmodium protein, unknown function
PF3D7_1221600	11.4289	12.7299	4.66272	2.43913	1.41687	6.5355	0.764102	4.16298	4.09253	2.6535	2.91828	0	0.906054	0	1.65236	0.639604	2.77336	-1.23212	-2.16567	6.38961	TRUE	0.11175	1	conserved Plasmodium protein, unknown function
PF3D7_0513400	4.76204	14.6158	4.66272	1.21957	12.7518	7.60238	17.5743	19.1497	11.4591	2.6535	12.7092	30.7099	25.3695	28.6419	30.5687	28.8225	3.00654	0.664731	1.17793	7.72098	TRUE	0.111935	1	GTP binding protein, putative
PF3D7_1101900	0	0	0	1.21957	1.41687	0.527286	0.764102	0.832596	0.818507	1.769	1.04605	0	0	0	0	0	-0.898172	0.959871	-30.9871	1.83722	TRUE	0.111967	1	erythrocyte membrane protein 1 (PfEMP1), truncated, pseudogene
PF3D7_1302000	3122.95	3227.26	3082.06	3901.39	4518.38	3570.41	2461.94	2150.6	1817.08	2156.41	2146.51	3843.39	3983.01	4197.72	4022.68	4011.7	11.802	-0.734177	0.90222	0.543498	TRUE	0.112021	1	Plasmodium exported protein, unknown function
PF3D7_1146000	847.643	808.583	941.87	1352.5	1208.59	1031.84	611.281	601.134	498.471	533.353	561.06	1074.85	970.383	1124.61	1036.86	1051.68	10.011	-0.879021	0.906452	0.799002	TRUE	0.11209	1	nucleolar preribosomal assembly protein, putative
PF3D7_0401800	980.981	1117.87	1935.03	863.453	670.177	1113.5	135.246	218.973	219.36	222.009	198.897	348.045	428.563	331.066	388.305	373.995	10.1188	-2.48309	0.911144	2.79133	TRUE	0.112244	1	Plasmodium exported protein (PHISTb), unknown function (PfD80)
PF3D7_0604600	27.6198	32.5319	13.9882	18.2935	5.66746	19.6202	14.5179	14.1541	19.6442	45.1094	23.3564	4.65301	11.7787	14.3209	10.7404	10.3733	4.33762	0.205688	-1.16589	6.09226	TRUE	0.112405	1	DNA helicase, putative
PF3D7_1231500	543.825	363.98	368.355	796.377	702.765	555.06	141.359	111.568	85.9432	77.8359	104.176	186.121	196.614	209.76	196.631	197.281	9.11786	-2.41459	0.920875	2.32694	TRUE	0.112454	1	DIM1 protein homolog, putative
PF3D7_0824600	280.008	264.027	354.367	481.729	629.088	401.844	375.938	311.391	313.488	316.651	329.367	563.015	597.995	718.574	597.329	619.228	8.65036	-0.286774	0.910755	1.96906	TRUE	0.11256	1	anamorsin related protein, putative
PF3D7_0213100	604.779	613.863	867.266	1018.34	939.382	808.726	508.128	382.994	320.855	357.338	392.328	663.52	715.782	847.463	716.299	735.766	9.6589	-1.04291	0.907135	1.24541	TRUE	0.112703	1	heat shock protein 40, putative
PF3D7_0525600	24.7626	27.3457	9.32544	1.21957	5.66746	13.6641	1.5282	28.3083	18.0071	17.69	16.3834	3.72241	9.96659	4.21204	9.08799	6.74726	3.83769	0.193961	-1.27614	13.1189	TRUE	0.112994	1	RNA methyltransferase, putative
PF3D7_0320800	130.48	154.644	237.799	26.8305	38.2554	117.602	26.7436	25.8105	55.6584	33.611	35.4559	13.0284	10.8726	9.26649	14.8713	12.0097	6.86907	-1.72119	-1.56167	4.09162	TRUE	0.113065	1	ATP-dependent RNA helicase, putative (DOZI)
PF3D7_1118000	113.337	104.196	93.2544	139.031	153.021	120.568	75.6461	84.9248	22.0997	40.6869	55.8394	122.84	98.7598	102.774	108.23	108.151	6.91757	-1.11381	0.953067	3.5422	TRUE	0.113084	1	conserved Plasmodium protein, unknown function
PF3D7_1346200	12.3813	17.4446	27.9763	110.981	109.099	55.5763	114.615	70.7706	64.662	56.6079	76.664	41.8771	30.8058	47.1749	33.8734	38.4328	5.80389	0.457169	-0.99672	11.3635	TRUE	0.11319	1	mog1 homolog, putative
PF3D7_1407500	79.0499	77.3222	102.58	115.859	151.605	105.283	126.841	138.211	109.68	126.483	125.304	230.789	267.286	250.195	206.545	238.704	6.71582	0.253454	0.929773	1.16933	TRUE	0.113331	1	tRNA m2G10 methyltransferase subunit, putative
PF3D7_1211100	5.71445	5.18625	4.66272	0	1.41687	3.39606	13.7538	10.8237	18.8257	24.766	17.0423	6.51422	9.96659	4.21204	5.78327	6.61903	1.78069	2.30922	-1.36572	5.593	TRUE	0.113427	1	HSP20-like chaperone
PF3D7_0933600	231.435	188.591	676.094	402.457	488.818	397.479	356.835	347.192	240.641	257.389	300.515	590.933	520.075	600.637	545.28	564.231	8.62793	-0.396575	0.908785	3.84135	TRUE	0.113654	1	mitochondrial-processing peptidase subunit beta, putative (MAS1)
PF3D7_1240000	364.772	381.425	368.355	563.44	749.522	485.503	443.179	407.139	378.969	398.024	406.828	762.163	697.661	835.669	751.825	761.83	8.92425	-0.255958	0.90504	1.50635	TRUE	0.113969	1	3-hydroxyisobutyryl-coenzyme A hydrolase, putative
PF3D7_1403300	10.4765	6.60068	0	0	1.41687	3.69881	0	0.832596	1.63701	0	0.617402	0	0	0	0	0	1.9826	-2.67777	-28.7875	5.45185	TRUE	0.114019	1	conserved Plasmodium protein, unknown function
PF3D7_1016800	2406.74	1548.33	466.272	1347.62	1215.67	1396.93	1741.39	3011.5	2685.52	2924.15	2590.64	4962.9	4914.43	4896.08	4525.82	4824.81	10.4498	0.8893	0.897175	4.66087	TRUE	0.114057	1	Plasmodium exported protein (PHISTc), unknown function
PF3D7_1331300	26.6674	42.4329	13.9882	3.6587	8.50119	19.0497	7.64102	36.6342	24.5552	21.228	22.5146	8.37542	9.96659	8.42408	13.2189	9.99625	4.30594	0.185504	-1.16874	8.50431	TRUE	0.114064	1	signal peptidase 21 kDa subunit (SP21)
PF3D7_0908600	220.959	185.762	261.112	407.335	464.732	307.98	245.277	243.951	252.919	259.158	250.326	481.122	438.53	495.336	466.792	470.445	8.26679	-0.299135	0.910237	2.0124	TRUE	0.114162	1	ribosomal RNA methyltransferase, putative
PF3D7_0524600	32.3819	21.6879	4.66272	9.75654	5.66746	14.8313	16.0461	23.3127	20.4627	30.073	22.4736	12.0978	8.15448	10.1089	9.08799	9.8623	3.9752	0.51374	-1.18769	4.7943	TRUE	0.114284	1	50S ribosomal protein L12, apicoplast, putative
PF3D7_1478100	403.821	346.064	41.9645	301.233	263.537	271.324	250.625	324.712	345.41	240.584	290.333	489.497	506.484	612.431	569.239	544.413	8.09442	0.0871571	0.907014	7.09453	TRUE	0.114972	1	Plasmodium exported protein (hyp13), unknown function
PF3D7_1456200	7.61927	6.1292	4.66272	1.21957	1.41687	4.20952	4.58461	8.32596	9.00357	2.6535	6.14191	0.930603	1.81211	1.68482	2.47854	1.72652	2.10324	0.516435	-1.82547	2.9681	TRUE	0.114982	1	SNARE protein, putative (SYN3)
PF3D7_0715000	442.87	427.158	298.414	653.688	636.172	491.66	701.445	576.156	487.011	420.137	546.187	956.659	925.081	1117.88	1078.99	1019.65	8.94368	0.149637	0.900559	1.84046	TRUE	0.114991	1	4-nitrophenylphosphatase (PNPase)
PF3D7_0203600	25.715	31.589	13.9882	8.53697	14.1687	18.7996	35.1487	34.969	58.114	68.1064	49.0845	26.9875	24.4634	21.9026	21.4807	23.7086	4.27734	1.33919	-1.04975	3.25158	TRUE	0.115074	1	conserved Plasmodium protein, unknown function
PF3D7_1021000	47.6204	37.7181	37.3018	24.3913	25.5036	34.507	26.7436	35.8016	40.1068	47.7629	37.6037	20.4733	22.6513	15.1633	14.0451	18.0833	5.10885	0.123184	-1.05689	1.53354	TRUE	0.115094	1	conserved Plasmodium protein, unknown function
PF3D7_0619100	31.4295	24.5168	79.2662	42.6848	66.5927	48.898	32.0923	29.9735	14.7331	25.6505	25.6123	51.1831	44.3966	57.2838	53.7018	51.6413	5.57379	-0.894621	1.01147	3.30741	TRUE	0.115155	1	conserved Plasmodium protein, unknown function
PF3D7_1458100	11.4289	33.9463	0	28.05	39.6722	22.6195	21.3948	15.8193	18.8257	20.3435	19.0958	40.0159	41.6785	34.5387	43.7876	40.0052	4.57316	-0.317777	1.0667	7.78009	TRUE	0.115407	1	conserved Plasmodium protein, unknown function
PF3D7_1219400	2462.93	2359.74	4019.27	1978.14	1798	2523.61	15.282	9.15855	14.7331	19.459	14.6582	21.4039	19.0271	40.4356	33.8734	28.685	11.3005	-7.42782	0.97118	3.14808	TRUE	0.115462	1	erythrocyte membrane protein 1 (PfEMP1), pseudogene (VAR)
PF3D7_1129400	1099.08	849.13	1785.82	1464.7	1489.13	1337.57	1719.23	1328.82	1186.83	1286.06	1380.24	2373.97	2348.49	2936.63	2604.95	2566.01	10.3843	0.0463669	0.894601	1.43657	TRUE	0.115554	1	RNA methyltransferase, putative
PF3D7_0206300	2015.3	1988.22	2461.92	1854.96	1776.75	2019.43	5535.15	9103.6	6630.72	6976.04	7061.38	3350.17	3981.2	4110.11	3769.87	3802.84	10.9794	1.80635	-0.89287	0.714665	TRUE	0.115557	1	conserved Plasmodium protein, unknown function, pseudogene
PF3D7_1427900	284.77	229.138	317.065	558.562	460.481	370.003	452.348	285.58	347.865	329.034	353.707	198.218	189.365	176.063	190.022	188.417	8.5316	-0.065114	-0.908726	2.06596	TRUE	0.1157	1	conserved protein, unknown function
PF3D7_1306700	19.0482	6.1292	0	8.53697	0	6.74287	10.6974	5.82817	12.2776	7.07599	8.9698	4.65301	2.71816	3.36963	1.65236	3.09829	2.8804	0.286128	-1.54018	9.02451	TRUE	0.115994	1	conserved Plasmodium protein, unknown function
PF3D7_0804400	31.4295	29.703	41.9645	3.6587	7.08433	22.768	24.4513	17.4845	45.8364	38.0334	31.4514	5.58362	18.1211	15.1633	19.8284	14.6741	4.45943	0.515112	-1.09702	9.69258	TRUE	0.116072	1	methionine aminopeptidase 1c, putative (MetAP1c)
PF3D7_1466400	3946.78	3927.87	5534.65	6408.82	6266.79	5216.98	741.943	642.764	739.111	721.751	711.392	1067.4	1343.68	1364.7	1508.61	1321.1	12.3489	-2.8744	0.893031	0.999446	TRUE	0.116126	1	transcription factor with AP2 domain(s) (ApiAP2)
PF3D7_0320300	703.83	908.536	1021.14	951.262	1295.01	975.956	2527.65	2054.01	1676.3	1861.87	2029.96	3620.04	3511.86	4249.95	3685.59	3766.86	9.93033	1.05691	0.891905	1.00569	TRUE	0.116373	1	T-complex protein 1 epsilon subunit, putative
PF3D7_1018400	35.2391	29.703	55.9526	92.6871	75.0938	57.7351	89.3999	49.9558	123.594	82.2584	86.3021	53.0443	40.7724	40.4356	42.1352	44.0969	5.84509	0.586363	-0.969157	3.77392	TRUE	0.116491	1	conserved Plasmodium protein, unknown function
PF3D7_0722500	500.014	406.885	1202.98	1929.35	1381.44	1084.14	761.045	920.018	1474.95	1436.43	1148.11	587.21	607.962	647.812	627.072	617.514	10.0814	0.0835844	-0.894674	6.45521	TRUE	0.116588	1	cell cycle control protein cwf15, putative
PF3D7_0817900	781.927	582.745	480.26	961.019	745.271	710.245	320.923	238.955	184.164	228.201	243.061	418.771	447.59	478.488	470.097	453.737	9.47345	-1.54818	0.900457	1.45384	TRUE	0.116717	1	high mobility group protein B2 (HMGB2)
PF3D7_1100700	0	0	0	0	0	0	3.05641	0.832596	0	7.07599	2.74125	0	0	0	0.826181	0.206545	-28.9194	30.3709	-3.68086	3.77324	TRUE	0.117184	1	stevor, pseudogene
PF3D7_1004200	431.441	373.41	461.609	129.274	155.855	310.318	84.8153	95.7485	125.232	114.985	105.195	49.3219	64.3298	43.8052	58.6589	54.029	8.27418	-1.5574	-0.961168	4.23625	TRUE	0.117186	1	conserved Plasmodium membrane protein, unknown function
PF3D7_0514800	166.671	164.074	149.207	164.642	196.944	168.308	20.6307	14.1541	8.18507	10.614	13.396	19.5427	19.0271	34.5387	33.8734	26.7455	7.39653	-3.64994	0.996323	2.18322	TRUE	0.117371	1	kinase, putative
PF3D7_1009200	356.201	443.66	1039.79	823.208	1136.33	759.836	388.928	472.082	517.296	413.945	448.063	756.58	794.609	940.97	839.4	832.89	9.56732	-0.759771	0.894448	3.47563	TRUE	0.117538	1	small subunit rRNA synthesis-associated protein, putative
PF3D7_1100400	0	0.942954	0	1.21957	1.41687	0.715877	0	0	0	0	0	0.930603	1.81211	0	0.826181	0.892223	-0.376206	-30.6365	30.8435	1.84132	TRUE	0.117609	1	rifin (RIF)
PF3D7_0103900	39.0487	36.7752	37.3018	36.587	35.4216	37.0269	23.6871	23.3127	21.2812	18.5745	21.7139	42.8077	45.3027	36.2235	52.8756	44.3024	5.21044	-0.769365	1.02833	0.2821	TRUE	0.117627	1	parasite-infected erythrocyte surface protein (PIEPS15)
PF3D7_0221600	0	1.41443	4.66272	2.43913	1.41687	1.98663	0	0.832596	0	1.769	0.650398	0	0	0	0	0	0.819499	-1.46265	-28.8395	3.60209	TRUE	0.117725	1	Plasmodium exported protein, unknown function, pseudogene
PF3D7_1305200	9.52408	14.6158	4.66272	2.43913	1.41687	6.53172	0.764102	0.832596	8.18507	1.769	2.88769	0	1.81211	0.842408	0	0.663629	2.77776	-1.24837	-2.13036	8.50834	TRUE	0.11777	1	transcription factor with AP2 domain(s) (ApiAP2)
PF3D7_0212200	90.4788	111.269	83.929	112.2	99.1806	99.4114	72.5897	49.9558	34.3773	36.2645	48.2968	80.9624	96.9477	103.616	91.7061	93.3081	6.64001	-1.04524	0.949258	1.32311	TRUE	0.118005	1	mitochondrial ribosomal protein L12 precursor, putative
PF3D7_0718800	0	0.942954	0	4.87827	2.83373	1.73099	9.93332	4.99558	10.6406	13.2675	9.70924	2.79181	3.62421	4.21204	1.65236	3.07011	0.860777	2.41796	-1.66159	5.25306	TRUE	0.118005	1	conserved Plasmodium protein, unknown function
PF3D7_0923600	12.3813	8.95806	9.32544	7.3174	2.83373	8.16319	9.16922	3.33038	15.5516	8.84499	9.22405	1.86121	6.34237	1.68482	3.30473	3.29828	3.03029	0.175689	-1.48666	3.76429	TRUE	0.118072	1	lipoate protein ligase a type 2 (LplA2)
PF3D7_0926400	240.007	220.651	135.219	195.131	253.619	208.925	113.087	89.0878	238.185	206.088	161.612	90.2684	76.1085	95.1921	80.1396	85.4272	7.71192	-0.375721	-0.919563	2.75336	TRUE	0.118416	1	monocarboxylate transporter, putative
PF3D7_0301600	3520.1	3305.52	4238.41	4218.48	5087.96	4074.1	3032.72	3138.89	2986.73	3129.36	3071.92	5340.73	5562.26	6033.33	5763.44	5674.94	11.9922	-0.407254	0.885465	0.417237	TRUE	0.118569	1	Plasmodium exported protein (hyp1), unknown function (GEXP21)
PF3D7_1016600	301.913	301.745	125.893	324.405	406.64	292.119	236.107	247.281	143.239	137.982	191.152	330.364	342.488	366.448	389.958	357.314	8.19616	-0.617421	0.902346	3.02696	TRUE	0.118662	1	Plasmodium exported protein (PHISTc), unknown function
PF3D7_1003800	1495.28	1258.37	2834.93	2092.78	1936.85	1923.64	1227.15	977.468	1068.15	1120.66	1098.36	1895.64	1899.99	2260.18	2069.58	2031.35	10.9087	-0.807534	0.887091	1.44624	TRUE	0.118679	1	U5 small nuclear ribonuclear protein, putative
PF3D7_1454400	3159.14	3198.97	5115	4103.84	4563.72	4028.14	1535.84	1126.5	1163.1	1215.3	1260.19	2306.96	2297.75	2333.47	2375.27	2328.36	11.9756	-1.67619	0.885666	0.801003	TRUE	0.118886	1	aminopeptidase P (APP)
PF3D7_1319500	0.952408	1.41443	9.32544	2.43913	4.2506	3.6764	3.82051	5.82817	4.91104	5.30699	4.96668	0	0	1.68482	3.30473	1.24739	1.60037	0.710775	-1.964	6.25402	TRUE	0.119287	1	conserved Plasmodium protein, unknown function
PF3D7_0800600	5.71445	3.30034	0	1.21957	0	2.04687	2.2923	0.832596	6.54805	1.769	2.86049	0.930603	0.906054	0	0	0.459164	1.21125	0.306498	-2.67778	5.9796	TRUE	0.119454	1	Plasmodium exported protein (PHISTa), unknown function
PF3D7_1138700	2205.78	2035.84	1007.15	1623.24	1630.81	1700.56	863.435	854.243	1041.96	970.295	932.483	1572.72	1658.98	1979.66	1677.97	1722.33	10.7327	-0.867774	0.885229	1.30808	TRUE	0.11965	1	conserved Plasmodium protein, unknown function
PF3D7_0609400	31.4295	22.1594	69.9408	25.6109	24.0867	34.6455	63.4204	27.4757	58.114	61.0304	52.5101	27.9181	28.0877	24.4298	23.9593	26.0987	5.04628	0.668374	-1.00917	3.34213	TRUE	0.119927	1	mitochondrial cardiolipin synthase, putative (CLS)
PF3D7_0111600	7.61927	7.54363	13.9882	3.6587	7.08433	7.97882	4.58461	0.832596	0.818507	0.884499	1.78005	4.65301	9.06054	5.89686	3.30473	5.72878	2.91946	-2.06714	1.66407	3.42404	TRUE	0.119947	1	conserved Plasmodium protein, unknown function
PF3D7_0202200	1990.53	2517.69	741.373	2224.49	2376.08	1970.03	2818.01	3021.49	3680.01	3495.54	3253.76	5632.01	5958.21	6421.68	5964.2	5994.02	10.9451	0.722778	0.881422	2.86518	TRUE	0.120297	1	Plasmodium exported protein, unknown function
PF3D7_0110500	310.485	289.015	433.633	164.642	138.853	267.326	104.682	109.903	76.1211	81.3739	93.0199	166.578	179.399	189.542	163.584	174.776	8.05615	-1.51653	0.909753	2.96675	TRUE	0.120425	1	bromodomain protein, putative
PF3D7_1125600	2.85722	9.90101	0	0	0	2.55165	2.2923	7.49336	8.18507	12.383	7.58843	2.79181	4.53027	0.842408	0.826181	2.24767	1.65461	1.26563	-1.76342	10.5769	TRUE	0.120508	1	conserved Plasmodium protein, unknown function
PF3D7_1328400	36.1915	21.6879	46.6272	34.1479	41.0891	35.9487	32.8564	22.4801	7.36656	7.96049	17.6659	53.0443	34.43	25.2722	33.0473	36.4485	5.14457	-0.997981	1.04028	5.07434	TRUE	0.120511	1	conserved Plasmodium protein, unknown function
PF3D7_0301500	320.962	253.183	144.544	398.798	368.385	297.174	404.21	461.258	293.844	326.38	371.423	629.087	624.271	809.554	691.514	688.607	8.22002	0.316927	0.890611	2.35986	TRUE	0.120534	1	Plasmodium exported protein, unknown function
PF3D7_0301300	168.576	219.708	214.485	251.231	255.036	221.807	479.092	676.9	924.094	757.131	709.304	448.55	408.63	361.393	312.297	382.718	7.79319	1.67703	-0.890157	1.27504	TRUE	0.120879	1	alpha/beta hydrolase, putative
PF3D7_0831300	51.43	34.4178	27.9763	13.4152	11.3349	27.7149	25.2154	31.6386	42.5623	43.3404	35.6892	22.3345	16.309	16.0058	14.0451	17.1736	4.80487	0.351866	-1.05584	4.15133	TRUE	0.120949	1	Plasmodium exported protein, unknown function (GEXP13)
PF3D7_1107000	130.48	66.4782	79.2662	121.957	109.099	101.456	136.774	144.872	86.7617	110.562	119.742	213.108	237.386	238.401	212.329	225.306	6.66886	0.235024	0.911863	1.4764	TRUE	0.12096	1	U6 snRNA-associated Sm-like protein LSm4, putative (LSM4)
PF3D7_1118100	100.003	145.215	177.183	180.496	206.862	161.952	42.0256	25.8105	31.9218	29.1885	32.2366	55.8362	63.4237	58.9686	70.2254	62.1135	7.33656	-2.32513	0.94557	1.32889	TRUE	0.120977	1	clathrin assembly protein AP19, putative
PF3D7_0324000	14.2861	14.1443	13.9882	71.9544	73.677	37.61	14.5179	14.1541	24.5552	24.766	19.4983	3.72241	6.34237	10.1089	7.43563	6.90233	5.24356	-0.958909	-1.49488	4.72554	TRUE	0.121007	1	RESA-like protein
PF3D7_1451200	8526.91	7954.76	7758.77	8517.46	7479.63	8047.5	4757.3	4979.76	5054.28	5568.8	5090.03	8879.81	9846.08	9197.41	9507.69	9357.75	12.9743	-0.660885	0.878489	0.107108	TRUE	0.121243	1	conserved Plasmodium protein, unknown function
PF3D7_1202000	211.435	141.443	368.355	432.946	466.149	324.065	67.2409	63.2773	38.4698	30.9575	49.9864	103.297	82.4509	107.828	84.2705	94.4616	8.3372	-2.69287	0.917309	4.35872	TRUE	0.121325	1	ATP-dependent RNA helicase, putative
PF3D7_1122600	29.5247	25.4598	9.32544	3.6587	5.66746	14.7272	5.34871	10.8237	10.6406	4.42249	7.80888	3.72241	3.62421	0.842408	3.30473	2.87344	3.93304	-0.967569	-1.44811	6.15715	TRUE	0.121454	1	conserved Plasmodium protein, unknown function
PF3D7_1237900	3313.43	2395.57	1422.13	1356.16	945.049	1886.47	2634.62	2978.2	3237.19	3476.96	3081.74	5493.35	5609.38	5805.88	5752.7	5665.33	10.8821	0.707379	0.878419	3.4306	TRUE	0.121577	1	conserved Plasmodium protein, unknown function
PF3D7_0920800	2543.88	2672.33	4005.28	3097.7	3613.01	3186.44	2777.51	2072.33	2160.86	2412.03	2355.68	4035.09	4160.6	4778.98	4346.54	4330.3	11.6374	-0.435474	0.878321	0.717447	TRUE	0.121675	1	inosine-5'-monophosphate dehydrogenase
PF3D7_1143900	56.1921	47.1477	111.905	81.711	123.267	84.0447	236.871	175.678	173.523	187.514	193.397	111.672	87.8872	117.937	92.5323	102.507	6.37705	1.21846	-0.915929	2.37362	TRUE	0.12168	1	carbohydrate kinase, putative
PF3D7_0907900	21.9054	36.7752	23.3136	14.6348	9.91806	21.3094	21.3948	28.3083	31.9218	32.7265	28.5878	13.959	14.4969	11.7937	13.2189	13.3671	4.42633	0.410361	-1.09659	2.25227	TRUE	0.12191	1	peptide deformylase (PDF)
PF3D7_0710100	339.057	240.925	79.2662	236.596	238.033	226.776	360.656	427.122	338.862	273.31	349.987	598.377	580.78	741.319	670.859	647.834	7.8344	0.616806	0.888303	3.40877	TRUE	0.121961	1	conserved Plasmodium protein, unknown function
PF3D7_1320500	76.1927	51.8625	79.2662	57.3196	41.0891	61.146	29.8	15.8193	6.54805	12.383	16.1376	32.5711	30.8058	33.6963	33.8734	32.7367	5.92329	-1.90767	1.01735	3.41797	TRUE	0.122087	1	SNARE protein, putative (SNAP23)
PF3D7_1026100	0.952408	7.54363	0	4.87827	8.50119	4.3751	32.0923	24.9779	29.4662	22.1125	27.1622	13.959	9.96659	12.6361	11.5665	12.0321	2.28944	2.47468	-1.17551	4.77306	TRUE	0.122349	1	conserved Plasmodium protein, unknown function
PF3D7_1001300	6.66686	6.1292	0	9.75654	12.7518	7.06088	18.3384	7.49336	21.2812	7.96049	13.7684	2.79181	6.34237	5.89686	6.60945	5.41012	2.91421	0.871128	-1.34663	4.67924	TRUE	0.122513	1	Plasmodium exported protein (PHISTa), unknown function
PF3D7_0519900	20.0006	24.5168	32.639	25.6109	21.253	24.8041	92.4563	52.4535	63.025	38.9179	61.7132	26.0569	31.7119	41.278	24.7854	30.958	4.60768	1.34064	-0.995811	1.75027	TRUE	0.122565	1	conserved Plasmodium protein, unknown function
PF3D7_1145300	5.71445	5.65772	0	1.21957	4.2506	3.36847	10.6974	13.3215	18.0071	10.614	13.16	23.2651	30.8058	26.9571	36.352	29.345	1.97036	1.74784	1.15729	3.46583	TRUE	0.123449	1	conserved Plasmodium protein, unknown function
PF3D7_0316700	108.575	88.6377	293.751	168.3	110.515	153.956	228.466	149.035	110.498	139.751	156.938	79.1012	90.6054	80.0288	84.2705	83.5015	7.24732	0.0469601	-0.910554	3.83897	TRUE	0.123746	1	HVA22/TB2/DP1 family protein, putative
PF3D7_0604300	178.1	151.344	223.811	252.45	239.45	209.031	97.805	124.889	77.7581	68.1064	92.1397	166.578	171.244	181.96	170.193	172.494	7.7054	-1.17946	0.904486	1.22649	TRUE	0.123769	1	conserved Plasmodium protein, unknown function
PF3D7_1478600	430.489	372.938	1431.46	218.302	223.865	535.41	924.563	1190.61	697.368	719.982	883.131	382.478	527.323	565.256	442.833	479.472	9.05431	0.732191	-0.881168	9.60818	TRUE	0.12393	1	Plasmodium exported protein (hyp17), unknown function
PF3D7_0529100	10.4765	9.42954	13.9882	4.87827	7.08433	9.17136	9.93332	4.99558	4.09253	5.30699	6.08211	3.72241	3.62421	0.842408	0	2.04726	3.15222	-0.544548	-1.59509	5.20551	TRUE	0.123967	1	conserved Plasmodium protein, unknown function
PF3D7_0220400	82.8595	92.8809	13.9882	59.7588	48.1734	59.5322	48.9025	59.9469	39.2883	28.304	44.1104	98.6439	87.8872	69.9199	84.2705	85.1804	5.93279	-0.469193	0.948661	4.91558	TRUE	0.124033	1	DnaJ protein, putative, pseudogene
PF3D7_1300400	3.80963	24.0453	13.9882	25.6109	21.253	17.7414	86.3435	58.2817	25.3737	23.8815	48.4701	91.199	94.2296	105.301	86.749	94.3697	4.1702	1.43028	0.959786	7.33978	TRUE	0.124054	1	rifin (RIF)
PF3D7_1349500	1926.72	1903.82	1617.96	2258.64	2429.92	2027.41	670.881	649.425	523.026	506.818	587.537	1048.79	952.262	1257.72	1052.56	1077.83	10.9857	-1.78713	0.875357	0.66561	TRUE	0.124159	1	conserved Plasmodium protein, unknown function
PF3D7_1465600	2.85722	2.35738	4.66272	3.6587	1.41687	2.99058	19.1025	16.6519	29.4662	37.149	25.5924	10.2366	14.4969	7.58167	12.3927	11.177	1.46691	3.20973	-1.19472	1.75201	TRUE	0.124282	1	conserved Plasmodium protein, unknown function
PF3D7_0612400	1.90482	1.41443	4.66272	0	0	1.59639	2.2923	2.49779	0.818507	2.6535	2.06552	0.930603	0	0	0	0.232651	0.400876	0.644622	-3.20605	4.87016	TRUE	0.124493	1	conserved Plasmodium protein, unknown function
PF3D7_0922700	711.449	560.115	1851.1	750.034	898.292	954.198	403.446	458.76	304.484	321.073	371.941	629.087	652.359	756.482	695.645	683.393	9.89463	-1.35567	0.877628	3.42256	TRUE	0.124646	1	pre-mRNA splicing factor, putative
PF3D7_0731400	280.96	431.401	74.6035	62.1979	82.1782	186.268	90.164	375.501	442.812	398.909	326.846	223.345	215.641	89.2953	126.406	163.672	7.55359	0.798727	-0.997962	12.4079	TRUE	0.124654	1	serine/threonine protein kinase, FIKK family, pseudogene (FIKK7.2)
PF3D7_1353300	673.353	528.054	559.526	475.631	416.558	530.625	164.282	104.074	68.7546	60.1459	99.3142	188.912	180.305	192.069	175.977	184.316	9.05142	-2.4168	0.891408	2.41578	TRUE	0.124679	1	conserved Plasmodium protein, unknown function
PF3D7_1365700	291.437	419.143	396.331	557.342	783.526	489.556	210.892	193.995	137.509	161.863	176.065	304.307	341.582	347.072	307.339	325.075	8.93591	-1.47585	0.884577	2.20077	TRUE	0.125164	1	conserved Plasmodium membrane protein, unknown function
PF3D7_1143500	18.0958	25.9312	4.66272	0	2.83373	10.3047	9.93332	13.3215	23.7367	12.383	14.8436	6.51422	7.24843	1.68482	9.08799	6.13386	3.47818	0.413366	-1.27551	13.2116	TRUE	0.125359	1	conserved Plasmodium protein, unknown function
PF3D7_1474500	1445.76	1200.85	1310.22	1883.01	2014.78	1570.93	363.712	304.73	301.21	299.845	317.374	533.235	570.814	582.104	641.943	582.024	10.6176	-2.3075	0.874868	0.814752	TRUE	0.125497	1	splicing factor 3A subunit 1, putative (SF3A1)
PF3D7_1112000	42.8584	110.797	23.3136	37.8066	29.7542	48.906	49.6666	44.1276	34.3773	60.1459	47.0793	74.4482	95.1356	102.774	90.0538	90.6028	5.65175	-0.0950295	0.944904	4.8003	TRUE	0.125632	1	conserved Plasmodium protein, unknown function
PF3D7_0320600	19.0482	10.844	9.32544	2.43913	1.41687	8.61471	0	0	0.818507	0	0.204627	1.86121	1.81211	0.842408	0.826181	1.33548	3.11995	-5.40247	2.69013	5.39062	TRUE	0.125805	1	conserved Plasmodium protein, unknown function
PF3D7_0522000	13.3337	11.3154	0	1.21957	4.2506	6.02386	54.2512	29.9735	49.1104	41.5714	43.7266	67.0034	102.384	87.6104	85.9229	85.7302	2.8129	2.63799	0.970922	7.83996	TRUE	0.12582	1	conserved Plasmodium protein, unknown function
PF3D7_1316000	1.90482	3.77181	4.66272	3.6587	1.41687	3.08298	12.2256	14.9867	11.4591	7.96049	11.658	5.58362	4.53027	4.21204	2.47854	4.20112	1.56372	1.98027	-1.47693	1.28915	TRUE	0.125925	1	protein kinase, putative
PF3D7_1414700	1510.52	1352.2	750.698	1478.12	1401.28	1298.56	531.815	559.504	666.264	570.502	582.021	965.965	1051.02	1161.68	1082.3	1065.24	10.3438	-1.15886	0.872053	1.12281	TRUE	0.125928	1	ubiquitin carboxyl-terminal hydrolase, putative
PF3D7_1020300	30.4771	48.5621	41.9645	10.9761	12.7518	28.9463	91.6922	79.9292	72.8471	88.4499	83.2296	40.9465	41.6785	56.4413	32.2211	42.8218	4.84158	1.53747	-0.958739	4.60595	TRUE	0.125981	1	cytoplasmic dynein intermediate chain, putative
PF3D7_1101300	0	1.41443	4.66272	0	0	1.21543	1.5282	2.49779	11.4591	8.84499	6.08252	0.930603	1.81211	1.68482	1.65236	1.51997	-0.324212	2.92617	-1.99489	6.42263	TRUE	0.126001	1	rifin (RIF)
PF3D7_1008200	12.3813	13.6728	9.32544	0	1.41687	7.35929	1.5282	1.66519	4.09253	0.884499	2.04261	0	0	0	1.65236	0.413091	2.89234	-1.85883	-2.25466	10.2905	TRUE	0.126111	1	endonuclease, putative
PF3D7_1026300	25.715	28.7601	27.9763	7.3174	5.66746	19.0873	3.82051	9.99115	9.00357	7.07599	7.47281	7.44482	1.81211	0.842408	1.65236	2.93792	4.23909	-1.3395	-1.36193	7.15937	TRUE	0.126935	1	conserved Plasmodium protein, unknown function
PF3D7_1124500	43.8108	52.8054	65.2781	46.3435	52.424	52.1324	48.1384	42.4624	42.5623	33.611	41.6935	60.4892	86.0751	79.1864	95.837	80.3969	5.69226	-0.310021	0.947081	0.725704	TRUE	0.126968	1	pyruvate dehydrogenase E1 alpha subunit (pdhA)
PF3D7_0222600	0.952408	1.88591	0	1.21957	0	0.811577	6.87691	9.15855	9.00357	5.30699	7.58651	0	0.906054	3.36963	4.13091	2.10165	0.0398411	2.88405	-1.83673	5.12936	TRUE	0.127016	1	rifin (RIF)
PF3D7_1471300	30.4771	35.3608	32.639	2.43913	4.2506	21.0333	5.34871	20.8149	9.82208	9.72949	11.4288	8.37542	1.81211	2.52722	4.95709	4.41796	4.3797	-0.866497	-1.37368	9.35602	TRUE	0.127155	1	conserved Plasmodium protein, unknown function
PF3D7_0713400	999.076	809.997	601.491	913.456	969.136	858.631	311.753	259.77	302.847	268.003	285.593	556.5	498.329	531.56	504.797	522.797	9.74697	-1.58911	0.872237	0.612289	TRUE	0.127709	1	serpentine receptor, putative (SR25)
PF3D7_0702300	4732.52	4484.69	3413.11	6145.4	5636.29	4882.4	2587.25	2917.42	3167.62	3395.59	3016.97	5323.05	5381.05	5771.34	5482.54	5489.49	12.2536	-0.694678	0.86358	0.804832	TRUE	0.127794	1	sporozoite threonine and asparagine-rich protein (STARP)
PF3D7_0906000	76.1927	48.5621	102.58	23.1718	14.1687	52.935	23.6871	10.8237	23.7367	11.4985	17.4365	5.58362	4.53027	9.26649	7.43563	6.704	5.70405	-1.57866	-1.3779	4.43736	TRUE	0.127869	1	RNB-like protein, putative
PF3D7_1245300	6.66686	4.71477	0	9.75654	0	4.22763	3.05641	2.49779	4.91104	8.84499	4.82756	0	1.81211	1.68482	1.65236	1.28732	2.20562	0.0615022	-1.89212	7.57098	TRUE	0.127977	1	ubiquitin conjugating enzyme E2, putative
PF3D7_1201100	85.7167	96.6528	601.491	68.2957	68.0095	184.033	279.661	254.774	408.435	382.103	331.243	106.089	143.156	203.02	163.584	153.962	7.49812	0.873597	-1.10513	9.52028	TRUE	0.128011	1	RESA-like protein with PHIST and DnaJ domains
PF3D7_1429200	31.4295	29.2316	27.9763	10.9761	24.0867	24.74	5.34871	6.66077	2.45552	6.19149	5.16412	13.0284	6.34237	5.05445	23.1331	11.8896	4.62574	-2.25886	1.20675	4.53354	TRUE	0.128167	1	transcription factor with AP2 domain(s), putative (ApiAP2)
PF3D7_0111400	34.2867	39.6041	32.639	6.09783	4.2506	23.3756	1.5282	5.82817	6.54805	6.19149	5.02398	2.79181	0	0	3.30473	1.52413	4.54205	-2.21719	-1.71508	10.1052	TRUE	0.128336	1	conserved Plasmodium protein, unknown function (GEXP19)
PF3D7_0607500	22.8578	48.0906	4.66272	24.3913	22.6698	24.5345	71.0614	58.2817	17.1886	15.921	40.6132	75.3788	66.1419	93.5073	80.9658	78.9984	4.69567	0.649952	0.958315	8.6079	TRUE	0.128408	1	para-hydroxybenzoate--polyprenyltransferase, putative
PF3D7_0701700	18.0958	8.01511	9.32544	80.4914	58.0915	34.8038	9.16922	4.99558	22.9182	14.152	12.8087	2.79181	2.71816	5.05445	3.30473	3.46729	5.13081	-1.45205	-1.88288	4.21046	TRUE	0.128657	1	RESA-like protein
PF3D7_1027700.1	31.4295	30.646	9.32544	7.3174	4.2506	16.5938	9.16922	9.15855	18.8257	21.228	14.5953	4.65301	4.53027	8.42408	7.43563	6.26075	4.11649	-0.25102	-1.2153	6.37693	TRUE	0.128671	1	centrin-3 (CEN3)
PF3D7_1203100	296.199	210.75	349.704	687.836	685.763	446.05	253.682	223.136	243.096	263.581	245.874	410.396	452.121	486.912	451.921	450.337	8.80134	-0.859574	0.873117	3.54112	TRUE	0.128933	1	conserved Plasmodium protein, unknown function
PF3D7_1215800	0	1.88591	4.66272	2.43913	0	1.79755	1.5282	0	0	0.884499	0.603176	0	0	0	0	0	0.666022	-1.38653	-28.7622	4.26636	TRUE	0.129181	1	conserved Plasmodium protein, unknown function
PF3D7_1328300	381.916	358.794	107.243	102.444	102.014	210.482	90.9281	135.713	63.8435	74.2979	91.1957	191.704	194.802	128.046	175.15	172.426	7.72728	-1.21633	0.91877	6.91989	TRUE	0.129519	1	conserved Plasmodium protein, unknown function
PF3D7_0602900	376.201	295.616	163.195	359.772	359.884	310.934	87.1076	154.863	132.598	114.985	122.388	209.386	195.708	233.347	263.552	225.498	8.28503	-1.34985	0.881878	1.98512	TRUE	0.129587	1	conserved Plasmodium protein, unknown function
PF3D7_1308900	1273.37	1178.22	3525.02	3335.52	3291.38	2520.7	617.394	413.8	601.602	619.149	562.986	884.072	1048.3	1078.28	1083.12	1023.45	11.2989	-2.16191	0.86227	4.10879	TRUE	0.129688	1	mRNA-decapping enzyme 2, putative (DCP2)
PF3D7_0507900	109.527	133.428	60.6154	184.155	202.612	138.067	104.682	99.0789	99.8578	118.523	105.535	183.329	192.989	215.656	190.848	195.706	7.1195	-0.397993	0.891073	2.4746	TRUE	0.129927	1	conserved Plasmodium protein, unknown function
PF3D7_1210600	1468.61	1474.78	1272.92	1492.75	1510.38	1443.89	1235.55	1830.05	1722.14	1731.85	1629.9	2819.73	2890.31	3193.57	2917.25	2955.21	10.496	0.174535	0.858498	0.389182	TRUE	0.130603	1	conserved Plasmodium protein, unknown function
PF3D7_0910600	36.1915	46.6762	9.32544	41.4653	43.9228	35.5163	45.8461	54.9513	27.8292	26.535	38.7904	74.4482	78.8267	64.8654	81.792	74.9831	5.19631	0.0819228	0.95024	3.60157	TRUE	0.130615	1	SNARE protein (YKT6.1)
PF3D7_0103000	8.57167	11.7869	9.32544	2.43913	1.41687	6.70801	8.40512	2.49779	3.27403	7.96049	5.53436	0	2.71816	2.52722	1.65236	1.72444	2.74448	-0.275561	-1.67512	6.09582	TRUE	0.13087	1	vacuolar protein sorting-associated protein VTA1, putative
PF3D7_1331400	42.8584	66.0068	9.32544	7.3174	8.50119	26.8018	19.1025	69.9381	76.1211	100.833	66.4986	46.5301	48.0208	21.0602	17.3498	33.2402	4.81945	1.23482	-1.00125	13.9488	TRUE	0.131074	1	CPW-WPC family protein
PF3D7_1305400	268.579	214.05	391.669	541.488	524.24	388.005	221.589	149.035	108.043	110.562	147.307	267.083	250.071	315.903	247.028	270.021	8.5987	-1.39568	0.873926	3.2591	TRUE	0.131202	1	AAR2 protein, putative
PF3D7_0824100	48.5728	38.1896	23.3136	12.1957	7.08433	25.8712	1.5282	5.82817	6.54805	9.72949	5.90848	0.930603	5.43632	1.68482	0	2.01294	4.70833	-2.15141	-1.55979	9.00857	TRUE	0.131341	1	exonuclease, putative
PF3D7_1419600	371.439	304.574	158.532	209.766	229.532	254.769	136.01	134.881	120.32	98.1794	122.348	220.553	249.165	205.548	224.721	224.997	7.99847	-1.06347	0.878731	1.59262	TRUE	0.13167	1	conserved Plasmodium protein, unknown function
PF3D7_1125000	31.4295	42.4329	4.66272	12.1957	4.2506	18.9943	9.16922	19.9823	19.6442	15.0365	15.958	8.37542	8.15448	3.36963	7.43563	6.83379	4.32812	-0.332803	-1.22508	7.17309	TRUE	0.131851	1	conserved Plasmodium protein, unknown function
PF3D7_1349200	3012.47	2933.53	2373.32	4074.57	3826.95	3244.17	2464.99	2417.03	2457.16	2401.41	2435.15	4129.08	4256.64	4786.56	4442.38	4403.67	11.6639	-0.414071	0.854697	0.659223	TRUE	0.13186	1	glutamate--tRNA ligase, putative
PF3D7_1360100	105.717	145.686	153.87	129.274	215.363	149.982	173.451	152.365	207.901	184.86	179.644	282.903	326.179	348.757	360.215	329.514	7.22703	0.261963	0.875256	1.12654	TRUE	0.131869	1	RNA binding protein, putative
PF3D7_1240500	1.90482	6.1292	9.32544	25.6109	8.50119	10.2943	0	0	0	0	0	0	0.906054	0.842408	0	0.437115	3.36006	-32.9301	28.3765	3.58783	TRUE	0.132439	1	Plasmodium RNA of unkown function RUF6-5
PF3D7_0320400	43.8108	55.6343	32.639	14.6348	8.50119	31.044	28.2718	32.4712	22.9182	22.997	26.6645	11.1672	13.5908	16.0058	10.7404	12.876	4.97159	-0.23446	-1.0502	4.99902	TRUE	0.13254	1	oocyst capsule protein (Cap380)
PF3D7_1319200	64.7638	52.3339	69.9408	92.6871	69.4264	69.8304	72.5897	44.9602	97.4023	97.2949	78.0617	29.7793	43.4906	38.7508	52.0494	41.0175	6.12327	0.163095	-0.927601	1.93598	TRUE	0.132927	1	conserved Plasmodium protein, unknown function
PF3D7_0812000	44.7632	32.0604	23.3136	136.591	92.0962	65.765	140.595	64.9425	92.4912	74.2979	93.0816	53.0443	37.1482	50.5445	56.1803	49.2293	6.05612	0.484809	-0.919253	6.87829	TRUE	0.133196	1	conserved Plasmodium protein, unknown function
PF3D7_1039000	2452.45	1802.93	2191.48	1837.89	1548.63	1966.68	1319.6	841.754	795.588	793.395	937.585	1462.91	1749.59	1803.6	1760.59	1694.17	10.9414	-1.06853	0.853523	1.14615	TRUE	0.133208	1	serine/threonine protein kinase, FIKK family (FIKK10.2)
PF3D7_1218100	21.9054	24.9883	4.66272	1.21957	5.66746	11.6887	4.58461	11.6563	22.0997	15.0365	13.3443	11.1672	4.53027	2.52722	4.13091	5.58891	3.64382	0.0924685	-1.26098	10.0512	TRUE	0.13356	1	conserved Plasmodium protein, unknown function
PF3D7_0911400	208.577	156.53	181.846	98.7849	86.4288	146.434	105.446	130.718	78.5766	59.2614	93.5004	130.284	164.902	193.754	201.588	172.632	7.1909	-0.643705	0.884533	3.09747	TRUE	0.133728	1	conserved Plasmodium protein, unknown function
PF3D7_0530200	57.1445	51.391	4.66272	3.6587	7.08433	24.7882	3.05641	5.82817	27.8292	11.4985	12.0531	3.72241	1.81211	0.842408	4.95709	2.8335	4.65905	-1.06828	-2.08766	6.23207	TRUE	0.133733	1	phosphoenolpyruvate/phosphate translocator (PPT)
PF3D7_1253300	791.451	1099.01	396.331	857.356	915.295	811.889	1409.77	1378.78	1293.24	1363.01	1361.2	2248.34	2440.91	2468.26	2664.43	2455.48	9.66742	0.743244	0.851131	1.76504	TRUE	0.13421	1	Plasmodium exported protein (PHISTa), unknown function, pseudogene
PF3D7_0902700	31.4295	29.703	51.2899	2.43913	8.50119	24.6726	7.64102	10.8237	9.82208	15.921	11.052	3.72241	3.62421	3.36963	5.78327	4.12488	4.57888	-1.11456	-1.41777	5.94412	TRUE	0.13424	1	Plasmodium exported protein (PHISTb), unknown function, pseudogene
PF3D7_0714300	821.928	722.774	1617.96	1175.66	1235.51	1114.77	699.917	700.213	478.008	490.897	592.259	1097.18	1013.87	1148.2	1020.33	1069.9	10.1209	-0.910807	0.853137	1.83308	TRUE	0.134334	1	zinc finger protein, putative (ERF2)
PF3D7_1222900	12.3813	7.54363	23.3136	3.6587	4.2506	10.2296	1.5282	2.49779	3.27403	2.6535	2.48838	0	0	0.842408	1.65236	0.623693	3.24719	-1.93513	-1.94875	5.30405	TRUE	0.13454	1	conserved Plasmodium protein, unknown function
PF3D7_1419800.1	32.3819	29.2316	65.2781	7.3174	1.41687	27.1252	17.5743	14.9867	17.1886	16.8055	16.6388	7.44482	5.43632	3.36963	8.26181	6.12815	4.70731	-0.650727	-1.44151	7.20278	TRUE	0.13488	1	glutathione reductase (GR)
PF3D7_1121100	1675.29	1478.55	2709.04	2412.3	2760.05	2207.05	1518.27	1579.43	1290.78	1202.92	1397.85	2413.05	2299.56	2785	2572.73	2517.59	11.1074	-0.658407	0.848824	1.2716	TRUE	0.134936	1	conserved Plasmodium protein, unknown function
PF3D7_0908300.2	2.85722	8.48658	0	0	0	2.26876	0.764102	4.99558	4.09253	3.538	3.34755	0.930603	0.906054	0.842408	0	0.669766	1.42616	0.313745	-2.33217	7.72823	TRUE	0.13495	1	conserved Plasmodium membrane protein, unknown function
PF3D7_1458200	22.8578	38.1896	4.66272	36.587	25.5036	25.5601	70.2973	93.2507	49.9289	53.0699	66.6367	99.5745	102.384	172.694	126.406	125.264	4.74546	1.31295	0.91067	4.76973	TRUE	0.134965	1	conserved Plasmodium protein, unknown function
PF3D7_1308600	12.3813	8.01511	9.32544	1.21957	1.41687	6.47166	0	0	0	1.769	0.442249	0	0	0	0	0	2.67775	-3.91739	-26.8004	6.09257	TRUE	0.135466	1	conserved Plasmodium protein, unknown function
PF3D7_1429700	170.481	181.519	149.207	293.916	255.036	210.032	295.707	251.444	138.328	162.748	212.057	441.106	393.227	356.339	351.953	385.656	7.71772	0.0107741	0.862637	2.32008	TRUE	0.13569	1	mitochondrial ribosomal protein L15 precursor, putative
PF3D7_1112600	34.2867	26.8742	4.66272	3.6587	5.66746	15.03	9.16922	16.6519	4.09253	14.152	11.0164	7.44482	2.71816	3.36963	2.47854	4.00279	3.9755	-0.515293	-1.46488	6.71953	TRUE	0.13577	1	DNA helicase, putative
PF3D7_1226300	2301.02	2448.85	1235.62	1898.87	2400.17	2056.91	1580.93	1767.6	1631.28	1614.21	1648.51	2895.1	3033.47	2915.57	3012.26	2964.1	11.007	-0.320011	0.846438	0.997546	TRUE	0.13592	1	cof-like hydrolase, had-superfamily, subfamily iib
PF3D7_0311800	75.2403	69.7786	9.32544	7.3174	15.5855	35.4494	25.2154	11.6563	36.8328	28.304	25.5021	7.44482	5.43632	10.9513	14.0451	9.46938	5.18089	-0.508345	-1.42696	6.61074	TRUE	0.135941	1	conserved protein, unknown function
PF3D7_1312700	49.5252	34.4178	205.16	43.9044	28.3373	72.2689	64.9486	43.295	33.5588	22.997	41.1998	13.959	24.4634	7.58167	4.13091	12.5338	6.15301	-0.788007	-1.71915	4.3131	TRUE	0.136181	1	probable protein, unknown function
PF3D7_1106100	36.1915	34.8893	27.9763	41.4653	26.9204	33.4886	13.7538	14.9867	18.0071	10.614	14.3404	26.9875	26.2756	29.4843	33.8734	29.1552	5.0766	-1.23382	1.02334	0.68157	TRUE	0.136324	1	apicoplast ribosomal protein S15 precursor, putative
PF3D7_1363800	6.66686	7.07215	4.66272	2.43913	1.41687	4.45155	0	4.16298	4.91104	5.30699	3.59525	1.86121	0.906054	0	0.826181	0.89836	2.18483	-0.345215	-2.01252	6.30696	TRUE	0.136906	1	conserved Plasmodium membrane protein, unknown function
PF3D7_0923900	1367.66	1335.22	1165.68	1891.55	1772.5	1506.52	612.809	559.504	556.584	701.408	607.576	946.423	1003	1245.92	1173.18	1092.13	10.5574	-1.31049	0.846044	0.823454	TRUE	0.137281	1	RNA binding protein, putative
PF3D7_1037100	30.4771	33.0034	158.532	25.6109	26.9204	54.9089	97.0409	33.3038	47.4734	46.8784	56.1741	19.5427	16.309	26.9571	24.7854	21.8985	5.73357	0.0787313	-1.35896	4.82365	TRUE	0.137712	1	pyruvate kinase 2 (PyKII)
PF3D7_1321900	603.827	652.995	181.846	412.214	478.9	465.956	343.846	468.751	379.787	432.52	406.226	688.646	693.131	785.967	759.261	731.751	8.86887	-0.202775	0.849127	2.97208	TRUE	0.137835	1	conserved Plasmodium protein, unknown function
PF3D7_1112200	7.61927	13.2014	4.66272	4.87827	2.83373	6.63907	3.05641	4.16298	4.91104	3.538	3.91711	1.86121	1.81211	0.842408	0	1.12893	2.79456	-0.825312	-1.81548	3.45617	TRUE	0.13789	1	ubiquinone biosynthesis protein COQ4, putative (COQ4)
PF3D7_0308800	6.66686	22.1594	0	3.6587	4.2506	7.34711	11.4615	29.1409	28.6477	28.304	24.3885	18.6121	11.7787	6.73926	7.43563	11.1414	3.08031	1.52663	-1.13295	8.62705	TRUE	0.138024	1	conserved protein, unknown function
PF3D7_1434400	170.481	149.458	27.9763	21.9522	29.7542	79.9244	42.0256	64.9425	107.224	86.6809	75.2183	37.2241	40.7724	16.0058	38.8305	33.2082	6.33982	-0.107069	-1.17969	8.05509	TRUE	0.138112	1	conserved Plasmodium membrane protein, unknown function
PF3D7_1229900.2	36.1915	28.2886	23.3136	28.05	17.0024	26.5692	3.82051	20.8149	8.18507	7.96049	10.1952	20.4733	23.5574	16.8482	24.7854	21.4161	4.74439	-1.39696	1.07319	3.61147	TRUE	0.138118	1	conserved Plasmodium protein, unknown function
PF3D7_1421300	20.953	13.6728	0	9.75654	4.2506	9.72659	12.2256	7.49336	13.9146	6.19149	9.95627	2.79181	4.53027	3.36963	4.95709	3.9122	3.39758	-0.0799112	-1.34759	5.39023	TRUE	0.138171	1	conserved Plasmodium protein, unknown function
PF3D7_0324400	0.952408	0.471477	0	0	0	0.284777	0.764102	0	5.72955	6.19149	3.17128	0	0	0	1.65236	0.413091	-1.45485	3.11615	-2.89933	6.73658	TRUE	0.138171	1	rifin (RIF)
PF3D7_1253400	295.247	235.738	65.2781	163.422	121.85	176.307	46.6102	95.7485	96.5838	90.2189	82.2903	135.868	170.338	157.53	139.625	150.84	7.47454	-1.11231	0.874647	4.74616	TRUE	0.138569	1	acyl-CoA synthetase (ACS3)
PF3D7_1479600	0.952408	1.41443	0	1.21957	2.83373	1.28403	7.64102	4.99558	14.7331	6.19149	8.3903	1.86121	4.53027	2.52722	1.65236	2.64276	0.500384	2.56906	-1.67009	2.12316	TRUE	0.13863	1	rifin (RIF)
PF3D7_1033300	49.5252	55.6343	88.5917	87.8088	104.848	77.2816	132.954	129.885	110.498	120.292	123.407	198.218	223.795	264.516	216.46	225.747	6.26268	0.684646	0.871288	1.40827	TRUE	0.138717	1	conserved Plasmodium protein, unknown function
PF3D7_1201700	0.952408	1.41443	4.66272	0	0	1.40591	0	1.66519	0.818507	0	0.620925	0	0	0	0	0	0.208326	-0.897435	-28.7936	3.7586	TRUE	0.138848	1	conserved Plasmodium membrane protein, unknown function
PF3D7_1407200	351.439	260.255	144.544	314.648	311.71	276.519	147.472	104.907	69.5731	70.7599	98.1779	185.19	184.835	183.645	161.932	178.9	8.11638	-1.49855	0.865138	2.57771	TRUE	0.138958	1	conserved Plasmodium protein, unknown function
PF3D7_1469300	268.579	248.94	79.2662	286.598	218.197	220.316	430.953	351.355	243.915	219.356	311.395	572.321	515.544	625.909	532.061	561.459	7.79276	0.489988	0.850298	3.67393	TRUE	0.139144	1	small subunit rRNA processing KH domain protein, putative
PF3D7_1129500	41.906	43.3759	107.243	39.0261	49.5903	56.2282	45.8461	28.3083	20.4627	29.1885	30.9514	55.8362	58.8935	62.3382	59.4851	59.1382	5.77134	-0.818461	0.933225	2.84834	TRUE	0.139249	1	A/G-specific adenine glycosylase, putative
PF3D7_0509700	22.8578	25.4598	46.6272	64.637	79.3444	47.7852	22.923	29.9735	27.0107	27.4195	26.8317	13.959	14.4969	16.8482	8.26181	13.3915	5.57005	-0.824536	-1.00318	3.50225	TRUE	0.139472	1	conserved Plasmodium protein, unknown function
PF3D7_1003100	3.80963	3.30034	0	1.21957	0	1.66591	4.58461	2.49779	4.91104	15.0365	6.75748	0	3.62421	0.842408	3.30473	1.94284	0.995164	1.75739	-1.7891	7.63389	TRUE	0.139773	1	conserved Plasmodium protein, unknown function
PF3D7_0418100	714.306	601.604	648.118	735.399	792.028	698.291	684.635	564.5	569.681	567.848	596.666	972.48	1123.51	1127.98	1054.21	1069.54	9.44784	-0.227041	0.841983	0.285282	TRUE	0.13979	1	conserved Plasmodium protein, unknown function
PF3D7_0819300	15.2385	8.01511	13.9882	6.09783	2.83373	9.23467	2.2923	0.832596	8.18507	0.884499	3.04862	0	1.81211	0.842408	0.826181	0.870174	3.17055	-1.55793	-1.80943	6.38948	TRUE	0.141303	1	conserved Plasmodium protein, unknown function
PF3D7_0814500	771.451	743.519	186.509	786.621	843.035	666.227	589.122	848.415	936.372	844.696	804.651	1311.22	1366.33	1641.01	1430.95	1437.38	9.3834	0.268794	0.837038	4.35643	TRUE	0.141548	1	conserved Plasmodium protein, unknown function
PF3D7_1404200	0.952408	0.471477	4.66272	4.87827	1.41687	2.47635	33.6205	11.6563	10.6406	10.614	16.6328	12.0978	6.34237	3.36963	5.78327	6.89828	1.0129	3.04576	-1.27689	5.88788	TRUE	0.141851	1	conserved Plasmodium protein, unknown function
PF3D7_1315100	32.3819	36.7752	13.9882	8.53697	8.50119	20.0367	46.6102	33.3038	72.0286	65.4529	54.3489	37.2241	22.6513	25.2722	26.4378	27.8964	4.37939	1.38453	-0.962482	5.53584	TRUE	0.141854	1	serine/threonine protein kinase (PK9)
PF3D7_0313400	141.909	139.557	228.473	208.546	260.703	195.838	306.405	311.391	282.385	281.271	295.363	453.203	500.142	618.328	549.411	530.271	7.60929	0.597071	0.844261	1.18894	TRUE	0.142354	1	conserved Plasmodium protein, unknown function
PF3D7_1013800	201.911	154.173	9.32544	19.5131	12.7518	79.5348	18.3384	187.334	117.865	137.097	115.159	67.0034	41.6785	18.533	54.528	45.4357	6.33268	0.514527	-1.34179	13.1707	TRUE	0.142434	1	conserved Plasmodium protein, unknown function
PF3D7_1415300	66.6686	62.2349	102.58	9.75654	9.91806	50.2316	25.2154	32.4712	22.0997	27.4195	26.8014	9.30603	12.6847	2.52722	19.8284	11.0866	5.62559	-0.881504	-1.27255	8.35038	TRUE	0.142769	1	RNA-binding protein Nova-1, putative
PF3D7_1235800	7.61927	13.6728	4.66272	20.7326	9.91806	11.3211	14.5179	10.8237	16.3701	9.72949	12.8603	3.72241	6.34237	8.42408	3.30473	5.4484	3.55745	0.128527	-1.23916	2.58685	TRUE	0.142988	1	conserved Plasmodium protein, unknown function
PF3D7_1422900	15.2385	17.9161	18.6509	19.5131	25.5036	19.3644	90.9281	81.5944	68.7546	56.6079	74.4712	35.3629	40.7724	45.49	34.6996	39.0812	4.27201	1.94694	-0.930458	0.799119	TRUE	0.143032	1	14-3-3 protein, putative
PF3D7_1248900	688.591	710.516	857.941	968.336	872.789	819.634	553.974	439.611	401.068	384.757	444.852	734.245	790.985	798.603	852.619	794.113	9.67848	-0.881236	0.835971	0.573995	TRUE	0.143098	1	26S protease regulatory subunit 8, putative
PF3D7_0216300	132.385	125.884	65.2781	92.6871	92.0962	101.666	162.754	174.013	109.68	74.2979	130.186	224.275	221.077	259.462	239.593	236.102	6.67966	0.345088	0.85856	2.2721	TRUE	0.143197	1	conserved Plasmodium protein, unknown function
PF3D7_1238100	137.147	124.47	349.704	171.959	140.27	184.71	405.738	268.096	213.63	228.201	278.916	482.983	507.39	523.978	487.447	500.449	7.51318	0.610663	0.843244	3.30257	TRUE	0.143204	1	calcyclin binding protein, putative
PF3D7_1319100	1332.42	1489.87	1781.16	2478.16	2658.04	1947.93	198.666	203.153	230.819	194.59	206.807	330.364	400.476	372.344	373.434	369.154	10.9277	-3.23555	0.835941	1.3292	TRUE	0.143569	1	conserved protein, unknown function
mal_rna_17:rRNA	1306.7	4096.66	885.917	854.916	1555.72	1739.98	248.333	442.108	563.951	606.766	465.29	120.048	136.814	196.281	195.805	162.237	10.7653	-1.90335	-1.51991	2.50542	TRUE	0.143576	1	unspecified product (LSUE)
PF3D7_1112400	18.0958	14.1443	4.66272	6.09783	4.2506	9.45024	0.764102	0	2.45552	1.769	1.24715	0.930603	0	0	0	0.232651	3.29801	-2.98564	-2.48887	6.36706	TRUE	0.143673	1	conserved Plasmodium protein, unknown function
PF3D7_0402000	72.383	58.4631	335.716	2.43913	5.66746	94.9337	137.538	100.744	90.0357	114.985	110.826	40.0159	29.8998	31.1691	39.6567	35.1854	6.54576	0.246418	-1.65528	9.9436	TRUE	0.143909	1	Plasmodium exported protein (PHISTa), unknown function
PF3D7_0615000	257.15	165.017	125.893	393.92	354.216	259.239	228.466	211.479	181.708	196.359	204.503	318.266	367.858	431.313	351.127	367.141	8.02288	-0.346851	0.844197	3.01901	TRUE	0.143967	1	conserved Plasmodium protein, unknown function
PF3D7_0632400	0.952408	5.18625	4.66272	13.4152	11.3349	7.11031	55.7794	56.6165	30.2847	23.8815	41.6405	17.6814	18.1211	26.1147	20.6545	20.6429	2.83339	2.54734	-1.01239	6.27435	TRUE	0.144013	1	rifin (RIF)
PF3D7_0113700	1503.85	1767.57	1133.04	1926.92	1731.41	1612.56	1421.99	1469.53	1526.51	1538.14	1489.05	2446.55	2622.12	2918.1	2595.04	2645.45	10.6558	-0.115584	0.829133	0.597847	TRUE	0.144152	1	heat shock protein 40, type II (HSP40)
PF3D7_1117900	171.433	150.401	153.87	306.111	286.207	213.604	323.215	460.426	255.374	301.614	335.157	187.982	171.244	216.499	170.193	186.48	7.74123	0.647464	-0.8458	2.25379	TRUE	0.14426	1	conserved Plasmodium protein, unknown function
PF3D7_0510900	210.482	721.36	167.858	260.987	199.778	312.093	5.34871	1.66519	3.27403	5.30699	3.89873	0	2.71816	0.842408	0	0.890142	8.28746	-6.32419	-2.14136	4.94874	TRUE	0.144278	1	small nucleolar RNA snoR04
PF3D7_0311000	0.952408	0.471477	0	0	0	0.284777	0	0	4.91104	4.42249	2.33338	0	0	0	0.826181	0.206545	-1.48182	2.69994	-3.44779	6.02862	TRUE	0.144314	1	conserved Plasmodium protein, unknown function
PF3D7_1039200	0.952408	0.471477	4.66272	0	0	1.21732	0	0.832596	0.818507	0.884499	0.6339	0	0	0	0	0	-0.143103	-0.523409	-28.8162	2.78837	TRUE	0.144363	1	Plasmodium exported protein, unknown function, pseudogene
PF3D7_1219000	607.637	536.541	592.166	118.298	114.766	393.881	171.159	248.114	148.968	174.246	185.622	241.957	325.273	448.161	315.601	332.748	8.61898	-1.08278	0.84218	9.18073	TRUE	0.144429	1	formin 2
PF3D7_0219100	29.5247	36.3037	69.9408	50.0022	38.2554	44.8054	166.574	144.872	126.05	125.599	140.774	84.6848	78.8267	79.1864	63.616	76.5785	5.45164	1.68572	-0.878682	1.46946	TRUE	0.14446	1	conserved protein, unknown function
PF3D7_1114400	6.66686	8.01511	18.6509	3.6587	8.50119	9.09855	1.5282	3.33038	0.818507	1.769	1.86152	0	0	1.68482	0	0.421204	3.09136	-2.19742	-2.10418	5.63204	TRUE	0.144654	1	conserved Plasmodium protein, unknown function
PF3D7_1330400.2	185.72	299.859	149.207	203.668	314.544	230.6	229.995	228.131	174.342	174.246	201.679	337.809	375.106	395.932	338.734	361.895	7.85421	-0.198216	0.84344	1.53957	TRUE	0.144659	1	ER lumen protein retaining receptor 1, putative
PF3D7_1462400	3705.82	3043.38	1687.9	2617.19	2366.16	2684.09	1379.97	1528.65	1652.56	1561.14	1530.58	2547.99	2768.9	2744.57	2804.06	2716.38	11.3907	-0.810889	0.827614	1.16402	TRUE	0.144697	1	conserved Plasmodium protein, unknown function
PF3D7_0925500	7.61927	8.95806	4.66272	1.21957	1.41687	4.7753	1.5282	0.832596	0.818507	5.30699	2.12157	0	0	0	1.65236	0.413091	2.29755	-1.22301	-2.29997	6.70935	TRUE	0.144761	1	thioredoxin-like protein 2 (TLP2)
PF3D7_1211900	4440.13	4792.09	5958.96	4220.92	4831.51	4848.72	1861.35	1323.83	1319.43	1385.13	1472.43	2423.29	2560.51	2836.39	2628.91	2612.27	12.2432	-1.71923	0.82709	0.557928	TRUE	0.144773	1	non-SERCA-type Ca2 -transporting P-ATPase (ATP4)
PF3D7_1340500	56.1921	73.0789	195.834	107.322	126.101	111.706	149	128.22	167.794	143.289	147.076	71.6564	80.6388	93.5073	76.8349	80.6593	6.78141	0.419033	-0.866555	2.93067	TRUE	0.144999	1	conserved Plasmodium protein, unknown function
PF3D7_1411200	2061.01	1942.96	2242.77	2739.15	3029.26	2403.03	935.26	952.49	795.588	814.623	874.49	1501.06	1581.06	1570.25	1557.35	1552.43	11.2306	-1.45833	0.828007	0.563851	TRUE	0.145006	1	rhomboid protease ROM8 (ROM8)
PF3D7_0425100	270.484	248.468	93.2544	502.462	335.797	290.093	488.261	1755.94	2266.44	1601.83	1528.12	805.902	772.864	887.898	971.589	859.563	8.18706	2.39045	-0.83003	7.83832	TRUE	0.145056	1	Plasmodium exported protein (hyp6), unknown function
PF3D7_1439300	734.307	720.888	652.781	884.186	994.639	797.36	446.235	333.038	282.385	206.088	316.937	514.623	479.302	672.242	593.198	564.841	9.63964	-1.33143	0.833526	1.5905	TRUE	0.145119	1	conserved Plasmodium protein, unknown function
PF3D7_1449700	737.164	621.878	727.384	1132.98	1256.76	895.233	237.636	245.616	230.819	237.93	238	404.812	371.482	475.118	446.138	424.388	9.80641	-1.9116	0.834458	1.35416	TRUE	0.145274	1	exosome complex exonuclease RRP6, putative (RRP6)
PF3D7_0631800	0.952408	0.471477	0	0	1.41687	0.56815	9.93332	9.99115	4.91104	15.921	10.1891	3.72241	1.81211	5.89686	2.47854	3.47748	-0.680223	4.0278	-1.54777	2.91352	TRUE	0.145754	1	rifin (RIF)
PF3D7_0910200	1460.99	1270.16	1100.4	1534.22	1404.11	1353.98	782.44	729.354	437.083	435.173	596.012	1019.01	1036.53	1121.25	1054.21	1057.75	10.4034	-1.18415	0.827523	1.21546	TRUE	0.146097	1	conserved Plasmodium protein, unknown function
PF3D7_1243500	34.2867	41.49	4.66272	4.87827	22.6698	21.5975	15.282	26.6431	35.1958	39.8024	29.2308	19.5427	17.215	8.42408	12.3927	14.3936	4.51114	0.356948	-1.02313	8.20142	TRUE	0.146101	1	endosome sorting protein (SNF7 homologue), putative
PF3D7_1336300	2.85722	3.30034	0	2.43913	0	1.71934	0	2.49779	9.00357	1.769	3.31759	0.930603	0	0.842408	0.826181	0.649798	0.977173	0.751789	-2.34533	6.82997	TRUE	0.146418	1	conserved Plasmodium membrane protein, unknown function
PF3D7_1248200	358.106	376.71	237.799	525.633	471.816	394.013	296.471	290.576	302.847	260.927	287.705	496.942	499.236	561.044	493.23	512.613	8.62498	-0.456501	0.833255	1.18424	TRUE	0.146717	1	RNA binding protein, putative
PF3D7_0422900	78.0975	49.0336	13.9882	6.09783	9.91806	31.427	1.5282	11.6563	13.9146	6.19149	8.32266	0.930603	1.81211	2.52722	2.47854	1.93712	4.9889	-1.93269	-2.09748	4.15334	TRUE	0.146756	1	conserved Plasmodium protein, unknown function
PF3D7_1213900	7004.01	5907.61	4546.15	9213.83	7437.12	6821.74	1013.96	1014.1	1140.18	1122.43	1072.67	1769.08	1721.5	2116.13	1983.66	1897.59	12.7361	-2.66909	0.822979	1.02696	TRUE	0.146796	1	conserved Plasmodium protein, unknown function
PF3D7_0627800	1507.66	1782.18	1459.43	1511.04	1350.27	1522.12	719.02	602.799	705.553	749.171	694.136	1126.96	1234.04	1292.25	1264.88	1229.54	10.572	-1.13297	0.824834	0.257949	TRUE	0.147091	1	acetyl-CoA synthetase, putative
PF3D7_1015700.2	1.90482	2.35738	0	0	1.41687	1.13581	0	1.66519	0	0.884499	0.637423	0	0	0	0	0	0.324298	-0.984271	-28.8227	2.90718	TRUE	0.147457	1	tubulin binding cofactor c, putative
PF3D7_1131300	4.76204	4.24329	4.66272	0	1.41687	3.01698	0	0	0	0	0	0	0.906054	0.842408	0	0.437115	1.56618	-31.1362	28.3765	3.63967	TRUE	0.147554	1	conserved Plasmodium protein, unknown function
PF3D7_1004600	51.43	49.9765	37.3018	17.0739	18.4192	34.8403	29.8	48.2906	27.8292	30.9575	34.2193	14.8896	15.4029	22.745	16.5236	17.3903	5.12989	-0.0333227	-0.975468	3.21547	TRUE	0.147663	1	conserved Plasmodium membrane protein, unknown function
PF3D7_0924900	1.90482	0.942954	0	0	0	0.569554	1.5282	1.66519	0	0	0.798349	0	0	0	0	0	-0.619292	0.300854	-29.1642	2.84575	TRUE	0.147729	1	conserved protein, unknown function
PF3D7_1002100	11270.8	12665.8	6033.56	9905.32	10902.8	10155.6	9950.9	11334.1	12013.2	12902.2	11550.1	19554.8	20173.3	21068.6	20741.3	20384.5	13.3101	0.185474	0.819567	1.11145	TRUE	0.147734	1	PF70 protein (PF70)
PF3D7_1318100	18.0958	13.6728	9.32544	2.43913	0	8.70663	8.40512	9.15855	8.18507	7.96049	8.42731	0.930603	3.62421	3.36963	4.95709	3.22038	3.15473	-0.0795371	-1.38057	8.47914	TRUE	0.14793	1	ferredoxin, putative
PF3D7_1102100	0.952408	0	4.66272	0	0	1.12303	0.764102	0	0	1.769	0.633275	0	0	0	0	0	-0.373091	-0.295053	-28.8145	4.51506	TRUE	0.148857	1	Plasmodium exported protein, unknown function, pseudogene
PF3D7_0302300	3145.8	3145.22	13312.1	13598.2	14432.2	9526.69	160.461	169.85	257.011	296.307	220.907	79.1012	62.5177	96.8769	77.661	79.0392	13.2177	-5.43045	-1.48268	2.67878	TRUE	0.149081	1	erythrocyte membrane protein 1 (PfEMP1), pseudogene
PF3D7_1220700	1.90482	1.88591	9.32544	0	1.41687	2.90661	4.58461	0	0	1.769	1.5884	0.930603	0	0	0	0.232651	1.24195	-0.563877	-2.84285	8.80415	TRUE	0.149436	1	conserved Plasmodium protein, unknown function
PF3D7_1016300	6678.29	5782.66	121226	30331.8	28116.3	38427	33131.4	12910.2	23148.2	25577.1	23691.7	6661.25	5847.67	5877.48	6356.64	6185.76	15.2298	-0.6977	-1.93736	4.03454	TRUE	0.14958	1	glycophorin binding protein (GBP)
PF3D7_0101900	0	1.88591	0	1.21957	1.41687	0.904468	1.5282	3.33038	1.63701	1.769	2.06615	0	0.906054	0	0	0.226513	0.0272995	1.0189	-3.21816	3.42479	TRUE	0.149829	1	rifin (RIF)
PF3D7_1439200	124.765	129.656	186.509	253.67	310.293	200.979	170.395	129.885	109.68	124.714	133.668	217.761	204.768	285.576	248.681	239.197	7.64982	-0.587136	0.839455	2.53604	TRUE	0.149854	1	conserved Plasmodium protein, unknown function
PF3D7_1117800	321.914	289.958	88.5917	310.99	291.874	260.666	444.707	424.624	201.353	225.547	324.058	581.627	551.787	603.164	562.629	574.802	8.03413	0.306101	0.826688	4.43698	TRUE	0.149959	1	DNA mismatch repair protein MLH (MLH)
PF3D7_1139600	5.71445	3.77181	9.32544	15.8544	7.08433	8.35008	30.5641	38.2994	32.7403	23.8815	31.3713	13.959	15.4029	11.7937	19.8284	15.246	3.01268	1.95896	-1.04074	2.61272	TRUE	0.150051	1	conserved Plasmodium protein, unknown function
PF3D7_0916400	290.485	332.863	228.473	328.063	304.626	296.902	265.143	252.277	216.086	176.9	227.601	389.922	366.952	443.107	418.048	404.507	8.21645	-0.385973	0.829572	0.64076	TRUE	0.150089	1	conserved Plasmodium protein, unknown function
PF3D7_0732100	0	2.82886	0	3.6587	1.41687	1.58089	9.93332	19.9823	14.7331	12.383	14.2579	4.65301	8.15448	3.36963	6.60945	5.69664	0.880654	2.95258	-1.32378	4.78588	TRUE	0.150357	1	erythrocyte membrane protein 1 (PfEMP1), pseudogene (VAR)
PF3D7_0222000	20.0006	13.6728	13.9882	81.711	60.9252	38.0595	18.3384	10.8237	19.6442	11.4985	15.0762	8.37542	3.62421	5.05445	4.95709	5.50279	5.26084	-1.34582	-1.45653	3.81763	TRUE	0.150736	1	RESA-like protein
PF3D7_1407900	3142	6390.87	1757.85	2442.79	3530.83	3452.87	5340.31	5581.72	6306.59	6686.81	5978.86	9879.28	10807.4	10583.2	10770.1	10510	11.7542	0.791444	0.813822	3.25739	TRUE	0.150739	1	plasmepsin I (PMI)
PF3D7_1301900	8.57167	7.54363	4.66272	4.87827	4.2506	5.98138	12.2256	23.3127	29.4662	26.535	22.8849	9.30603	14.4969	11.7937	6.60945	10.5515	2.63682	1.87846	-1.11703	1.84519	TRUE	0.150893	1	Plasmodium exported protein, unknown function
PF3D7_1118800	3.80963	7.54363	0	2.43913	1.41687	3.04185	3.82051	8.32596	13.9146	8.84499	8.72652	3.72241	1.81211	5.89686	0.826181	3.06439	1.82946	1.29458	-1.50895	4.96153	TRUE	0.150895	1	conserved Plasmodium protein, unknown function
PF3D7_1464400	172.386	115.512	214.485	290.257	181.359	194.8	229.995	193.995	110.498	150.365	171.213	311.752	279.064	345.387	284.206	305.103	7.6028	-0.182985	0.833346	2.39563	TRUE	0.150993	1	zinc finger protein, putative
PF3D7_1128500	203.815	215.936	303.077	402.457	522.823	329.622	279.661	180.673	114.591	109.678	171.151	289.417	251.883	363.92	312.297	304.379	8.36409	-0.944583	0.830281	4.18023	TRUE	0.15103	1	conserved protein, unknown function
PF3D7_0729600	36.1915	19.802	32.639	14.6348	5.66746	21.787	1.5282	4.99558	8.18507	5.30699	5.00396	0.930603	1.81211	3.36963	1.65236	1.94118	4.42002	-2.10123	-1.35319	5.30166	TRUE	0.151119	1	conserved Plasmodium protein, unknown function
PF3D7_1470800	83.8119	66.9497	97.9171	15.8544	21.253	57.1572	12.9897	12.4889	16.3701	6.19149	12.0101	6.51422	9.06054	1.68482	1.65236	4.72798	5.82352	-2.23597	-1.3551	6.13789	TRUE	0.151136	1	conserved Plasmodium protein, unknown function
PF3D7_1240600	1291.47	1099.96	19154.5	2162.29	2428.51	5227.34	3.82051	17.4845	20.4627	11.4985	13.3165	147.966	163.996	239.244	252.811	201.004	12.3518	-8.61678	3.91611	1.44959	TRUE	0.151706	1	erythrocyte membrane protein 1, PfEMP1 (VAR)
PF3D7_0806700	1122.89	1064.12	1520.05	1752.52	2058.7	1503.66	1488.47	1521.99	1127.08	1235.64	1343.3	2287.42	2257.89	2562.61	2333.14	2360.26	10.554	-0.162441	0.813164	1.28216	TRUE	0.152058	1	conserved Plasmodium membrane protein, unknown function
PF3D7_1105900	3.80963	8.95806	4.66272	7.3174	15.5855	8.06667	80.2307	37.4668	77.7581	66.3374	65.4483	28.8487	32.6179	32.8539	42.9614	34.3205	3.0518	2.98072	-0.930978	3.20856	TRUE	0.152059	1	conserved Plasmodium membrane protein, unknown function
PF3D7_0713000	0	0	0	2.43913	0	0.487827	0.764102	1.66519	0.818507	0	0.81195	0	0	0	0	0	-0.972886	0.675222	-29.185	2.93175	TRUE	0.152221	1	rifin (RIF)
PF3D7_1373400	75.2403	90.5236	111.905	181.715	143.103	120.498	518.061	559.504	579.503	609.42	566.622	310.821	324.367	347.915	297.425	320.132	6.91209	2.23413	-0.823698	1.63473	TRUE	0.152287	1	rifin (RIF)
PF3D7_1326400	334.295	292.787	335.716	661.005	698.514	464.464	385.107	293.074	306.94	260.043	311.291	513.693	536.384	606.534	541.975	549.646	8.86038	-0.578169	0.820164	2.57721	TRUE	0.152529	1	translation initiation factor EIF-2B gamma subunit, putative
PF3D7_1116200.2	52.3825	88.1662	111.905	69.5153	103.431	85.0801	8.40512	7.49336	6.54805	7.96049	7.60176	9.30603	9.96659	16.8482	23.9593	15.02	6.4008	-3.47417	0.9858	2.42727	TRUE	0.152551	1	pyridoxine biosynthesis protein PDX2 (PDX2)
PF3D7_1221100	9.52408	3.30034	4.66272	1.21957	1.41687	4.02471	0	0.832596	0.818507	0	0.412776	0	0	0	0	0	2.00762	-3.28582	-28.2045	3.04601	TRUE	0.152605	1	conserved Plasmodium protein, unknown function
PF3D7_1013000	71.4306	84.3944	46.6272	84.1501	72.2601	71.7725	133.718	65.7751	32.7403	30.073	65.5765	107.019	109.632	146.579	114.013	119.311	6.17907	-0.142507	0.862135	5.09767	TRUE	0.152619	1	zinc finger protein, putative
PF3D7_1022800	128.575	91.938	79.2662	9.75654	7.08433	63.324	14.5179	34.969	24.5552	27.4195	25.3654	8.37542	10.8726	7.58167	9.91418	9.18598	5.98456	-1.32028	-1.46495	6.23242	TRUE	0.152933	1	4-hydroxy-3-methylbut-2-en-1-yl diphosphate synthase (GcpE)
PF3D7_0713200	188.577	206.978	93.2544	475.631	432.144	279.317	1.5282	4.16298	4.09253	8.84499	4.65718	13.0284	5.43632	16.0058	16.5236	12.7485	8.12801	-5.91567	1.46113	3.95159	TRUE	0.15317	1	RESA-like protein
PF3D7_1439000	33.3343	52.3339	46.6272	36.587	49.5903	43.6945	75.6461	104.074	108.043	122.945	102.677	37.2241	71.5782	60.6534	54.528	55.9959	5.44708	1.23462	-0.874242	1.36641	TRUE	0.153364	1	copper transporter
PF3D7_0827100	130.48	142.857	195.834	92.6871	75.0938	127.391	90.9281	68.2729	23.7367	27.4195	52.5893	89.3378	87.8872	106.143	98.3156	95.421	6.9827	-1.26468	0.858338	5.3032	TRUE	0.153866	1	translation initiation factor IF-2, putative
PF3D7_0505600	45.7156	47.6192	102.58	113.42	86.4288	79.1526	67.2409	56.6165	31.9218	33.611	47.3475	89.3378	74.2964	103.616	79.3134	86.641	6.29235	-0.726296	0.870983	3.30855	TRUE	0.153934	1	conserved Plasmodium protein, unknown function
PF3D7_0710700	463.823	478.549	494.248	1378.11	1149.08	792.762	865.727	943.331	1201.57	1159.58	1042.55	586.28	602.526	653.709	532.887	593.85	9.63167	0.394218	-0.811933	4.12435	TRUE	0.154235	1	conserved Plasmodium protein, unknown function
PF3D7_1246300	1214.32	1172.56	871.929	1485.43	1401.28	1229.1	2024.11	1856.69	1475.77	1463.85	1705.1	2949.08	2730.85	3390.69	2871.81	2985.61	10.2641	0.471552	0.808156	0.882237	TRUE	0.154391	1	conserved Plasmodium protein, unknown function
PF3D7_0401900	781.927	733.147	526.887	200.009	223.865	493.167	660.184	1359.63	1113.17	1150.73	1070.93	1836.08	1851.07	1977.13	1844.86	1877.29	8.94669	1.11792	0.80982	5.86253	TRUE	0.154393	1	acyl-CoA synthetase (ACS6)
PF3D7_1134500	467.632	473.363	708.734	543.927	602.168	559.165	180.328	109.903	90.8542	67.2219	112.077	183.329	185.741	226.608	198.284	198.49	9.12535	-2.31641	0.824041	2.14023	TRUE	0.154589	1	alpha/beta hydrolase, putative
PF3D7_0901200	0.952408	0.471477	0	2.43913	1.41687	1.05598	0	0.832596	1.63701	0	0.617402	0	0	0	0	0	0.155056	-0.850313	-28.7874	2.12991	TRUE	0.15486	1	Plasmodium exported protein, unknown function, fragment
PF3D7_1030900	3.80963	8.01511	0	6.09783	5.66746	4.71801	35.9128	44.1276	61.388	68.9909	52.6048	23.2651	33.524	24.4298	27.264	27.1207	2.42752	3.28902	-0.955291	3.29756	TRUE	0.154961	1	28 kDa ookinete surface protein (Pfs28)
PF3D7_1146200	5.71445	12.7299	0	6.09783	1.41687	5.1918	11.4615	10.8237	1.63701	5.30699	7.30732	21.4039	17.215	14.3209	14.0451	16.7462	2.58167	0.290681	1.19243	7.2093	TRUE	0.155111	1	conserved Plasmodium protein, unknown function
PF3D7_1474600	509.538	771.336	289.089	529.292	511.488	522.149	676.23	627.777	548.399	569.617	605.506	992.022	1096.32	1122.93	1036.03	1061.83	9.03164	0.210379	0.810321	1.59688	TRUE	0.155303	1	conserved Plasmodium membrane protein, unknown function
PF3D7_0425200	138.099	184.347	111.905	318.307	419.392	234.41	291.887	1287.19	1630.47	1448.81	1164.59	641.185	664.137	673.084	677.469	663.969	7.87798	2.30756	-0.810569	8.61163	TRUE	0.155361	1	Plasmodium exported protein (hyp15), unknown function
PF3D7_1435400	147.623	134.371	163.195	240.255	442.062	225.501	161.225	134.048	132.598	113.216	135.272	227.067	229.232	281.364	222.243	239.976	7.81827	-0.738381	0.826885	3.58645	TRUE	0.155506	1	conserved protein, unknown function
PF3D7_1224800	268.579	274.871	37.3018	119.518	120.434	164.141	71.0614	109.07	135.872	94.6414	102.661	169.37	159.465	209.76	193.326	182.98	7.37597	-0.694351	0.834025	7.00827	TRUE	0.15575	1	conserved Plasmodium protein, unknown function
PF3D7_0212000	12.3813	16.0302	0	10.9761	8.50119	9.57776	10.6974	4.16298	10.6406	7.96049	8.36537	5.58362	2.71816	1.68482	3.30473	3.32283	3.36944	-0.30357	-1.33912	4.58471	TRUE	0.155804	1	GDP-fructose:GMP antiporter, putative
PF3D7_1230500	58.0969	93.3524	186.509	162.202	233.783	146.789	364.476	349.69	274.2	185.745	293.528	478.33	469.336	556.832	564.282	517.195	7.1887	1.00879	0.817106	4.5163	TRUE	0.155873	1	WD-repeat protein, putative
PF3D7_1028500	1572.43	1258.84	1081.75	1903.74	1653.48	1494.05	520.353	512.046	394.52	430.751	464.418	752.857	761.085	928.334	810.484	813.19	10.5455	-1.68622	0.80816	0.912057	TRUE	0.155961	1	conserved Plasmodium protein, unknown function
PF3D7_0917100	82.8595	51.391	41.9645	95.1262	70.8433	68.4369	84.0512	89.0878	47.4734	57.4924	69.5262	138.66	117.787	127.204	118.97	125.655	6.10905	0.0107214	0.853508	1.99689	TRUE	0.156085	1	N-glycosylase/DNA lyase, putative
PF3D7_0419100	2.85722	3.30034	4.66272	3.6587	1.41687	3.17917	6.11281	4.99558	5.72955	6.19149	5.75736	0	5.43632	0.842408	0.826181	1.77623	1.61349	0.911937	-1.70362	4.40234	TRUE	0.156117	1	conserved Plasmodium protein, unknown function
PF3D7_1402200	37.1439	35.8322	51.2899	23.1718	32.5879	36.0052	36.6769	66.6077	46.6549	56.6079	51.6368	38.1547	26.2756	21.0602	23.9593	27.3624	5.14613	0.543722	-0.916849	1.72969	TRUE	0.156279	1	conserved Plasmodium protein, unknown function
PF3D7_0630500	137.147	99.0101	139.882	189.033	189.86	150.986	263.615	194.827	121.139	83.1429	165.681	269.875	235.574	374.029	294.121	293.4	7.23768	0.13501	0.824111	3.5658	TRUE	0.156426	1	microtubule-associated protein ytm1 homologue, putative
PF3D7_0203100	114.289	88.6377	18.6509	19.5131	11.3349	50.4851	47.3743	100.744	125.232	88.4499	90.4499	53.9749	68.8601	27.7995	47.0923	49.4317	5.70198	0.796779	-0.87207	12.9207	TRUE	0.156484	1	protein kinase, putative
PF3D7_0200200	20.0006	19.802	37.3018	40.2457	36.8385	30.8377	313.282	223.968	181.708	226.432	236.348	137.729	127.754	137.313	127.232	132.507	4.92019	2.96468	-0.834957	1.82559	TRUE	0.156698	1	rifin (RIF)
PF3D7_1132000	826.69	617.635	596.828	935.408	823.199	759.952	493.61	392.985	328.221	316.651	382.867	600.239	687.695	688.247	707.211	670.848	9.5705	-0.989716	0.809077	0.959087	TRUE	0.156723	1	ubiquitin-like protein, putative
PF3D7_1252900	214.292	297.03	27.9763	87.8088	128.935	151.208	218.533	460.426	461.638	373.259	378.464	637.463	618.835	676.454	725.387	664.535	7.26109	1.30285	0.812282	8.94004	TRUE	0.156899	1	Plasmodium exported protein, unknown function
PF3D7_1024900	8.57167	13.2014	46.6272	12.1957	12.7518	18.6695	13.7538	11.6563	19.6442	4.42249	12.3692	3.72241	6.34237	7.58167	3.30473	5.2378	4.10942	-0.478636	-1.24131	4.77777	TRUE	0.157072	1	conserved Plasmodium protein, unknown function
PF3D7_1411900	869.549	1070.25	778.674	836.623	1028.64	916.749	1047.58	895.873	866.798	819.046	907.325	1437.78	1516.73	1710.09	1670.54	1583.79	9.841	-0.015502	0.803674	0.419243	TRUE	0.157542	1	p1/s1 nuclease, putative
PF3D7_0724600	129.528	143.8	93.2544	101.224	99.1806	113.397	79.4666	86.59	81.8507	68.9909	79.2245	148.896	128.66	132.258	156.974	141.697	6.83152	-0.523546	0.838716	0.585877	TRUE	0.158409	1	protein kinase, putative
PF3D7_0101400	16.1909	16.0302	27.9763	140.25	128.935	65.8765	3.82051	3.33038	5.72955	9.72949	5.65248	1.86121	0.906054	0.842408	0.826181	1.10896	6.04373	-3.54655	-2.3539	2.64244	TRUE	0.158506	1	RESA-like protein, pseudogene
PF3D7_1364700	1.90482	1.88591	4.66272	0	1.41687	1.97406	1.5282	2.49779	4.09253	1.769	2.47188	0.930603	0	0	0.826181	0.439196	0.791032	0.514407	-2.49647	3.80336	TRUE	0.158527	1	conserved Plasmodium protein, unknown function, pseudogene
PF3D7_1000600	8.57167	22.1594	13.9882	4.87827	5.66746	11.053	10.6974	24.1453	27.0107	22.997	21.2126	41.8771	35.3361	45.49	42.9614	41.4162	3.48252	0.923029	0.966751	4.20316	TRUE	0.158538	1	rifin (RIF)
PF3D7_1118200	309.533	298.445	2308.05	1172	1406.95	1098.99	1772.72	1170.63	1391.46	1445.27	1445.02	856.154	842.63	836.511	780.741	829.009	10.0981	0.398821	-0.801648	10.1648	TRUE	0.15863	1	heat shock protein 90, putative
PF3D7_0831000	14.2861	16.0302	55.9526	15.8544	24.0867	25.242	50.4307	12.4889	9.00357	11.4985	20.8554	29.7793	44.3966	44.6476	42.1352	40.2397	4.55299	-0.166172	0.944099	8.10122	TRUE	0.158816	1	Plasmodium exported protein (PHISTb), unknown function (GEXP09)
PF3D7_1128400	134.29	162.188	172.521	102.444	102.014	134.691	175.743	159.858	108.861	150.365	148.707	279.181	252.789	252.722	266.857	262.887	7.0689	0.147493	0.821899	1.12761	TRUE	0.158836	1	geranylgeranyl pyrophosphate synthase, putative (GGPPS)
PF3D7_1337100	8.57167	9.42954	51.2899	12.1957	14.1687	19.1311	20.6307	17.4845	4.09253	6.19149	12.0998	4.65301	4.53027	4.21204	4.13091	4.38156	4.1627	-0.563779	-1.46813	4.28021	TRUE	0.158838	1	protein kinase 6 (PK6)
PF3D7_0205700.1	166.671	175.861	111.905	192.692	162.939	162.014	442.415	378.831	351.958	344.07	379.318	638.393	619.741	740.477	656.814	663.856	7.34598	1.22133	0.807428	0.665157	TRUE	0.159301	1	conserved Plasmodium protein, unknown function
PF3D7_1215700	1.90482	1.41443	0	1.21957	1.41687	1.19114	2.2923	0.832596	7.36656	2.6535	3.28624	0	0	1.68482	0.826181	0.627749	0.412875	1.3039	-2.3616	3.82436	TRUE	0.159741	1	conserved Plasmodium protein, unknown function
PF3D7_0905900	1314.32	1262.14	1520.05	2291.57	2116.8	1700.98	542.512	554.509	638.435	632.417	591.968	947.353	1017.5	1082.49	1074.04	1030.35	10.7322	-1.52282	0.799562	1.09925	TRUE	0.159863	1	beta subunit of coatomer complex, putative
PF3D7_1248800	9.52408	10.844	9.32544	7.3174	1.41687	7.68555	2.2923	0.832596	1.63701	2.6535	1.85385	0.930603	0	0.842408	0	0.443253	2.94302	-2.05342	-2.07681	4.03649	TRUE	0.160326	1	conserved Plasmodium protein, unknown function
PF3D7_0218000	33.3343	29.703	18.6509	8.53697	0	18.045	10.6974	13.3215	12.2776	23.8815	15.0445	5.58362	9.06054	6.73926	6.60945	6.99822	4.19826	-0.289399	-1.10203	11.1821	TRUE	0.160377	1	replication factor C, subunit 2, putative
PF3D7_0214900	223.816	173.503	4.66272	4.87827	7.08433	82.789	75.6461	520.372	440.357	427.213	365.897	221.483	220.171	113.725	214.807	192.547	6.40711	2.10804	-0.926178	31.4295	TRUE	0.160452	1	rhoptry neck protein 6 (RON6)
PF3D7_0221400	0	0.471477	0	1.21957	0	0.338209	0	2.49779	0	0.884499	0.845572	0	0	0	0	0	-1.40986	1.16327	-29.2361	2.48804	TRUE	0.160524	1	stevor
PF3D7_1472900	60.9541	79.2081	107.243	137.811	206.862	118.416	129.133	102.409	86.7617	97.2949	103.9	164.717	166.714	219.869	185.891	184.297	6.88601	-0.186773	0.826752	3.16682	TRUE	0.16066	1	dihydroorotase, putative
PF3D7_1452400	885.74	762.378	475.597	947.603	855.786	785.421	1231.73	947.494	989.574	1047.25	1054.01	1680.67	1650.83	2141.4	1851.47	1831.09	9.61892	0.422771	0.796811	1.15739	TRUE	0.160915	1	conserved Plasmodium protein, unknown function
PF3D7_1432500	147.623	188.591	195.834	267.085	252.202	210.267	537.928	457.095	328.221	320.189	410.858	704.466	639.674	852.517	670.859	716.879	7.7162	0.96638	0.803017	1.49835	TRUE	0.160997	1	RNA methyltransferase, putative
PF3D7_1464500	582.874	546.913	792.662	310.99	334.38	513.564	90.164	102.409	66.299	69.8754	82.1869	147.966	152.217	130.573	147.886	144.661	9.0014	-2.6404	0.815494	2.37227	TRUE	0.161145	1	conserved Plasmodium membrane protein, unknown function
PF3D7_0218100	6.66686	4.71477	0	2.43913	1.41687	3.04753	1.5282	2.49779	4.09253	3.538	2.91413	0	1.81211	0.842408	0	0.663629	1.75269	-0.212347	-2.13979	4.70904	TRUE	0.162041	1	conserved Plasmodium membrane protein, unknown function
PF3D7_0628700	27.6198	22.1594	18.6509	35.3674	29.7542	26.7103	103.154	97.4137	54.0214	60.1459	78.6837	48.3913	35.3361	42.9628	44.6138	42.826	4.7567	1.54165	-0.877931	1.54532	TRUE	0.162163	1	conserved Plasmodium protein, unknown function
PF3D7_1352000	89.5264	75.4363	107.243	53.6609	45.3397	74.2412	32.8564	25.8105	21.2812	17.69	24.4095	53.9749	40.7724	49.7021	36.352	45.2004	6.20109	-1.59034	0.887222	2.07761	TRUE	0.16224	1	conserved Plasmodium protein, unknown function
PF3D7_0625600	1667.67	1924.1	1254.27	2880.62	2626.87	2070.7	14.5179	9.99115	27.8292	21.228	18.3916	27.9181	34.43	26.1147	42.9614	32.856	11.0164	-6.81632	0.838465	3.538	TRUE	0.162331	1	poly(A) polymerase PAP, putative
PF3D7_0726300	554.302	549.271	200.497	268.305	311.71	376.817	133.718	122.392	108.861	110.562	118.883	208.455	177.586	227.45	220.59	208.521	8.56271	-1.6692	0.810596	2.66714	TRUE	0.162645	1	mismatch repair protein pms1 homologue, putative
PF3D7_1242000	39.0487	44.3188	9.32544	41.4653	55.2577	37.8832	31.3282	29.9735	65.4805	64.5684	47.8376	21.4039	27.1816	27.7995	25.6116	25.4991	5.28382	0.295549	-0.906646	4.20975	TRUE	0.162692	1	conserved Plasmodium protein, unknown function
PF3D7_0916600	28.5722	45.2618	32.639	67.0762	79.3444	50.5787	139.831	162.356	193.986	165.401	165.394	304.307	274.534	282.207	303.209	291.064	5.67236	1.69735	0.81549	2.35223	TRUE	0.162905	1	methyltransferase, putative
PF3D7_0313800	50.4776	30.646	37.3018	9.75654	2.83373	26.2031	1.5282	7.49336	4.09253	6.19149	4.8264	1.86121	0	1.68482	2.47854	1.50614	4.70361	-2.4368	-1.66777	6.96303	TRUE	0.16297	1	conserved Plasmodium protein, unknown function
PF3D7_1416000	0	4.71477	4.66272	2.43913	1.41687	2.6467	18.3384	34.1364	22.0997	19.459	23.5084	13.0284	9.96659	15.1633	5.78327	10.9854	1.34458	3.21033	-1.09838	5.73119	TRUE	0.163164	1	conserved Plasmodium protein, unknown function
PF3D7_1342200	4.76204	8.95806	32.639	7.3174	1.41687	11.0187	3.82051	1.66519	4.91104	0	2.59918	0	0.906054	0.842408	0	0.437115	3.38449	-2.001	-2.57705	5.90151	TRUE	0.163257	1	conserved Plasmodium membrane protein, unknown function
PF3D7_1403800	42.8584	42.4329	144.544	29.2696	22.6698	56.355	25.9795	14.1541	16.3701	9.72949	16.5583	3.72241	4.53027	5.05445	7.43563	5.18569	5.79413	-1.74362	-1.67398	2.4421	TRUE	0.16326	1	nuclear formin-like protein (MISFIT)
PF3D7_1448000	1639.09	1288.07	1711.22	2278.15	2038.87	1791.08	1663.45	1375.45	1273.6	1256.87	1392.34	2169.23	2273.29	2722.66	2471.11	2409.07	10.8066	-0.363246	0.790957	0.881756	TRUE	0.163329	1	U3 snoRNA-associated small subunit rRNA processing protein, putative
PF3D7_1139900	219.054	136.257	326.39	229.279	442.062	270.608	96.2768	82.427	77.7581	56.6079	78.2675	112.603	122.317	162.585	154.496	138	8.07596	-1.7852	0.81797	3.1075	TRUE	0.163693	1	conserved protein, unknown function
PF3D7_0503500	51.43	48.0906	65.2781	10.9761	12.7518	37.7053	28.2718	24.1453	38.4698	37.149	32.009	17.6814	19.9332	13.4785	15.6974	16.6977	5.20582	-0.205783	-0.939366	5.9224	TRUE	0.163733	1	protein kinase, putative
PF3D7_0821100	1956.25	1656.3	1743.86	2578.16	2548.94	2096.7	1642.05	1830.88	1943.95	1983.93	1850.2	2925.81	3174.81	3488.41	3203.1	3198.04	11.0341	-0.180605	0.789511	0.692222	TRUE	0.163807	1	protein kinase 1 (PK1)
PF3D7_0606900	140.956	109.383	191.172	243.913	212.53	179.591	162.754	220.638	110.498	102.602	149.123	268.944	232.856	275.467	268.509	261.444	7.48556	-0.265061	0.80988	2.50729	TRUE	0.164099	1	glutaredoxin-like protein (GLP2)
PF3D7_1143800	2770.56	2776.53	2671.74	3683.09	3571.92	3094.77	471.451	503.72	503.382	570.502	512.264	831.959	936.859	895.48	879.057	885.839	11.5957	-2.595	0.790186	0.40507	TRUE	0.164426	1	conserved Plasmodium protein, unknown function
PF3D7_1307500	23.8102	31.589	0	1.21957	2.83373	11.8905	2.2923	9.99115	7.36656	8.84499	7.12375	15.8202	17.215	10.1089	21.4807	16.1562	3.70612	-0.877658	1.18566	12.837	TRUE	0.164487	1	conserved Plasmodium protein, unknown function
PF3D7_0627100	7534.5	6261.21	5660.54	7494.24	7438.54	6877.81	1438.04	1404.59	1435.66	1516.92	1448.8	2393.51	2517.92	2504.48	2588.43	2501.08	12.7478	-2.24717	0.787699	0.239415	TRUE	0.164533	1	ankyrin-repeat protein, putative
PF3D7_1213100	4.76204	74.9648	4.66272	20.7326	4.2506	21.8746	8.40512	12.4889	37.6513	39.8024	24.587	9.30603	11.7787	5.89686	3.30473	7.57158	4.49144	0.127609	-1.70064	6.81814	TRUE	0.164709	1	U1 spliceosomal RNA
PF3D7_1010100	100.003	203.207	97.9171	152.446	226.698	156.054	174.215	163.189	169.431	127.368	158.551	268.944	268.192	270.413	303.209	277.689	7.293	0.0159221	0.808428	2.00426	TRUE	0.164734	1	conserved Plasmodium protein, unknown function
PF3D7_1218300	466.68	577.088	433.633	990.288	928.047	679.147	333.912	446.271	474.734	425.444	420.09	682.132	704.91	773.331	750.173	727.636	9.40889	-0.694373	0.792566	2.16128	TRUE	0.165172	1	adaptor protein subunit, putative
PF3D7_1249700	19.0482	15.5587	9.32544	2.43913	2.83373	9.84104	0	0	0.818507	0	0.204627	1.86121	0.906054	0.842408	0.826181	1.10896	3.32537	-5.60778	2.42206	5.22343	TRUE	0.165316	1	conserved Plasmodium protein, unknown function
PF3D7_1436700	25.715	23.5738	18.6509	26.8305	34.0048	25.755	9.93332	17.4845	3.27403	10.614	10.3265	2.79181	4.53027	6.73926	4.95709	4.75461	4.70027	-1.33285	-1.11359	3.00815	TRUE	0.165537	1	conserved Plasmodium protein, unknown function
PF3D7_1137100	189.529	156.53	587.503	409.774	359.884	340.644	194.082	210.647	162.883	193.705	190.329	308.029	336.146	340.333	341.213	331.43	8.40411	-0.831762	0.800238	3.77296	TRUE	0.165573	1	mitochondrial ribosomal protein S9 precursor, putative
[truncated: 4,054 more rows]

## Sheet: 3D7_CD36_rif
Table S12. rif gene expression profile of 3D7 long-term cultivated parasites, parasites enriched for the binding to wild-type CHO-745 cells, and parasites enriched for the binding to CD36
[truncated: 187 more rows]

## Sheet: 3D7_CD36_stevor
Table S12. stevor gene expression profile of 3D7 long-term cultivated parasites, parasites enriched for the binding to wild-type CHO-745 cells, and parasites enriched for the binding to CD36
[truncated: 45 more rows]

[truncated: 2 more sheets: 3D7_CD36_surf, 3D7_CD36_pfmc-2tm]
