# Supplementary material for: Characterisation of Plasmodium falciparum populations selected on the human endothelial receptors P-selectin, E-selectin, CD9 and CD151
Source: Sci Rep. 2017 Jun 22;7:4069. doi: 10.1038/s41598-017-04241-3 (PMC5481354; doi:10.1038/s41598-017-04241-3)
Supplement: Supplementary file 14 — Table S13 [file 41598_2017_4241_MOESM14_ESM.xls]

## Sheet: 3D7_P-sele_Whole
Table S13. Whole transcriptome profile of 3D7 long-term cultivated parasites, parasites enriched for the binding to wild-type CHO-745 cells, and parasites enriched for the binding to P-selectin
					Generalized lineal model using DEseq1
		Numbers represent the normalized reads count
gene	3D7_Ctrl_1	3D7_Ctrl_2	3D7_Ctrl_3	3D7_Ctrl_4	3D7_Ctrl_5	Average	3D7_Wild_1	3D7_Wild_2	3D7_Wild_3	3D7_Wild_4	Average	3D7_P-sele_1	3D7_P-sele_2	3D7_P-sele_3	3D7_P-sele_4	Average	X.Intercept.	choTRUE	recTRUE	deviance	converged	P_value	Padj	name
PF3D7_0625600	1076.26	1248.55	789.347	1628.69	1479.77	1244.53	8.83193	6.14863	17.2117	13.0818	11.3185	1379.92	1418.88	1354.64	1333.52	1371.74	10.282	-6.7826	6.92236	2.84668	TRUE	0	0	poly(A) polymerase PAP, putative
PF3D7_0725800	5299.57	51650.8	5783.65	16615.1	11890.8	18248	3.25387	3.5867	14.6806	18.5325	10.0134	35829.5	32996.9	45757	29296	35969.9	14.1555	-10.8354	11.8144	11.7993	TRUE	0	0	5.8S ribosomal RNA
PFC10_API0002:rRNA	2587.7	2352.09	3019.47	773.664	1724.8	2091.55	0	0	2.02491	4.3606	1.59638	561.662	688.103	3254.22	1677.8	1545.45	11.0301	-10.3853	9.94915	16.3579	TRUE	0	0	unspecified product
PF3D7_0531800	5255.32	51187.6	5997.86	16957.9	12198.9	18319.5	3.25387	0.512386	17.2117	14.717	8.92375	36359.8	33330.3	45757	28428.4	35968.9	14.1612	-11.0069	11.9802	16.1909	TRUE	0	0	5.8S ribosomal RNA
PFC10_API0010:rRNA	2834.18	2987.22	3800.02	599.9	1200.42	2284.35	0.464838	0	1.01246	2.1803	0.914398	809.705	1104.17	2480.51	1852.23	1561.65	11.1572	-11.3124	10.7641	9.72672	TRUE	0	0	unspecified product
PF3D7_0214300	94.6571	95.4541	38.1469	62.7481	45.4945	67.3002	880.404	777.801	1259.49	1226.42	1036.03	11.4043	37.3389	17.9933	18.3617	21.2746	6.08837	3.92846	-5.60515	4.5375	TRUE	5.55112e-16	3.13194e-12	conserved Plasmodium protein, unknown function
PF3D7_0727900	851.3	799.428	830.428	1083.96	980.128	909.048	41.3706	25.6193	45.5605	34.3397	36.7225	1491.11	1717.59	1274.96	1147.6	1407.82	9.82836	-4.62945	5.26026	1.17369	TRUE	1.22125e-15	6.88904e-12	conserved Plasmodium protein, unknown function
PF3D7_1109800	2.45863	29.3705	2.93437	62.0586	11.1741	21.5992	0	0	0	0	0	85.5323	58.6754	56.5505	39.0185	59.9442	4.47958	-33.3092	34.7326	12.8184	TRUE	1.9984e-15	1.1271e-11	small nucleolar RNA snoR12
PF3D7_0114000	12.9078	17.4387	23.475	28.9607	25.5408	21.6646	525.732	391.463	443.455	533.628	473.57	8.55323	2.66707	10.2819	11.476	8.24456	4.42568	4.46175	-5.83193	2.91272	TRUE	2.22045e-15	1.25211e-11	RESA-like protein with DnaJ domain, putative (GEXP06)
PF3D7_1344700	314.09	301.965	387.337	472.335	444.569	384.059	15.8045	7.1734	18.7304	4.3606	11.5172	384.895	437.399	434.41	449.861	426.641	8.58485	-5.05522	5.20737	4.30281	TRUE	6.55032e-15	3.69307e-11	conserved Plasmodium protein, unknown function
PFC10_API0028	850.07	793.004	123.244	286.849	319.26	474.485	0	0	0.506228	0	0.126557	222.384	218.699	282.752	165.255	222.273	8.892	-11.8753	10.7794	5.92873	TRUE	5.01821e-14	2.82876e-10	elongation factor (tufA)
PF3D7_0914700	1666.95	2575.43	1971.9	2124.47	2514.97	2170.74	81.8115	96.8409	84.54	84.4865	86.9197	2677.16	2283.01	2074.37	1905.02	2234.89	11.0841	-4.6425	4.68435	0.731517	TRUE	1.89737e-13	1.06936e-09	transporter, putative
PF3D7_0400300	22.7423	32.4299	8.80312	23.4444	34.3204	24.348	666.113	779.851	779.591	791.993	754.387	28.5108	34.6719	12.8524	29.8377	26.4682	4.65002	4.90913	-4.83348	3.66864	TRUE	4.92495e-13	2.77521e-09	rifin (RIF)
PF3D7_1364000	162.269	157.561	55.7531	170.316	168.41	142.862	2.78903	7.1734	10.6308	9.26627	7.46487	219.533	176.026	185.074	192.797	193.358	7.1673	-4.27185	4.6995	4.75739	TRUE	2.55662e-12	1.4404e-08	conserved Plasmodium protein, unknown function
PF3D7_0425900	9.83451	9.17828	11.7375	13.1013	7.9815	10.3666	109.702	130.146	204.01	221.845	166.426	2.85108	0	5.14095	6.88562	3.71941	3.35697	4.02159	-5.44496	4.51611	TRUE	9.22984e-12	5.19917e-08	rifin (RIF)
PF3D7_1433100	159.811	158.784	111.506	172.385	171.602	154.818	9.29677	11.2725	7.08719	3.81552	7.86799	171.065	181.36	143.947	160.664	164.259	7.27811	-4.29902	4.38055	2.06065	TRUE	3.80896e-11	2.14521e-07	conserved Plasmodium membrane protein, unknown function
PF3D7_0214800	2159.29	1854.01	892.05	1157.74	1179.67	1448.55	78.0928	94.2789	78.4653	88.8471	84.9211	1702.09	1677.58	1179.85	1204.98	1441.13	10.5011	-4.09314	4.08492	2.38421	TRUE	4.44155e-11	2.50104e-07	conserved Plasmodium membrane protein, unknown function
PF3D7_0403200	197.305	122.071	123.244	135.15	94.1817	134.39	1758.48	1892.24	2645.55	2931.96	2307.06	156.809	165.358	138.806	91.8083	138.195	7.07183	4.1	-4.06255	2.31815	TRUE	6.98438e-11	3.93221e-07	conserved Plasmodium protein, unknown function
PF3D7_0500800	275.366	219.667	777.609	51.7155	47.889	274.449	1810.55	798.809	1270.13	1351.78	1307.82	31.3618	45.3401	115.671	71.1514	65.8812	8.08676	2.26619	-4.30809	20.034	TRUE	7.58605e-11	4.27019e-07	mature parasite-infected erythrocyte surface antigen,erythrocyte membrane protein 2 (MESA)
PF3D7_0814200	4192.57	3053.92	3057.62	1274.96	1162.11	2548.24	19936.5	19919.5	27891.1	30770.5	24629.4	1491.11	1509.56	1724.79	1466.64	1548.02	11.3152	3.27292	-3.99188	4.93832	TRUE	7.87945e-11	4.43456e-07	DNA/RNA-binding protein Alba 1 (ALBA1)
PFC10_API0060	129.693	131.861	20.5406	51.0259	78.2187	82.2678	0	0	0	0	0	28.5108	18.6695	38.5571	22.9521	27.1724	6.3736	-36.6459	35.0358	3.64904	TRUE	8.36871e-11	4.70907e-07	molecular chaperone (Clp (C?))
PF3D7_0532900	23.357	26.923	46.95	64.8167	44.6964	41.3486	503.885	676.861	931.459	1005.66	779.467	76.979	50.6742	30.8457	18.3617	44.2152	5.35947	4.24683	-4.14886	6.33033	TRUE	9.78509e-11	5.50509e-07	rifin (RIF)
PF3D7_0308400	4.91725	70.6728	70.425	102.052	39.9075	57.5949	0	0	0	0	0	25.6597	24.0036	25.7048	25.2473	25.1538	5.84417	-34.6738	33.4823	6.29036	TRUE	1.00076e-10	5.62925e-07	U4 Spliceosomal RNA
PF3D7_0910500	847.612	636.055	469.5	685.403	620.162	651.746	58.1048	54.8253	21.7678	26.1636	40.2154	536.002	688.103	706.881	697.743	657.182	9.34915	-4.01858	4.02971	3.20805	TRUE	1.002e-10	5.63526e-07	DNA repair protein REV1, putative
PF3D7_0113900	496.028	1071.41	710.119	421.998	1000.08	739.928	89.7138	76.8578	71.8843	70.3146	77.1926	1422.69	1120.17	994.774	1333.52	1217.79	9.53151	-3.26096	3.97948	2.70621	TRUE	1.21813e-10	6.84953e-07	Plasmodium exported protein (hyp8), unknown function (GEXP10)
PF3D7_1219400	1589.5	1531.24	2529.43	1118.43	1012.85	1556.29	9.29677	5.63624	9.1121	11.9916	9.00919	228.086	192.029	156.799	188.207	191.28	10.6031	-7.43268	4.40877	2.5595	TRUE	1.57754e-10	8.86891e-07	erythrocyte membrane protein 1 (PfEMP1), pseudogene (VAR)
PF3D7_1207800	31.3475	16.5209	17.6062	12.4117	7.9815	17.1736	180.357	132.195	153.893	163.522	157.492	8.55323	8.0012	5.14095	0	5.42384	4.10519	3.19399	-4.90241	7.00498	TRUE	1.66418e-10	9.35436e-07	conserved Plasmodium protein, unknown function
PF3D7_1231800	2209.69	2329.45	3028.27	5940.38	5806.54	3862.87	503.885	336.125	420.675	394.089	413.693	6012.92	6833.02	6146.01	5721.95	6178.47	11.9155	-3.22307	3.90058	3.66022	TRUE	1.79594e-10	1.00932e-06	asparagine-rich protein, putative
PF3D7_1101100	4.3026	12.5437	11.7375	11.0326	19.1556	11.7544	196.627	183.946	264.251	281.804	231.657	11.4043	10.6683	0	18.3617	10.1086	3.54912	4.30665	-4.50586	9.23042	TRUE	2.03289e-10	1.14228e-06	rifin (RIF)
PF3D7_1460100	319.007	368.049	243.553	286.849	340.81	311.654	7.43741	10.2477	26.8301	12.5367	14.263	302.214	234.702	200.497	195.093	233.126	8.2855	-4.45234	4.03116	3.66658	TRUE	2.5456e-10	1.43012e-06	zinc finger protein, putative
PF3D7_0800400	10.4492	10.708	14.6719	15.1699	13.5685	12.9135	245.435	208.029	263.238	286.709	250.853	25.6597	16.0024	2.57048	4.59041	12.2057	3.67104	4.29963	-4.39084	5.62596	TRUE	3.27866e-10	1.84162e-06	rifin (RIF)
PF3D7_0100200	24.5863	36.1012	2.93437	14.4803	16.7611	18.9727	258.45	231.598	352.334	363.02	301.351	25.6597	13.3353	12.8524	11.476	15.8309	4.32499	3.91027	-4.26208	6.8284	TRUE	3.70094e-10	2.07845e-06	rifin (RIF)
PF3D7_0223400	10.4492	17.4387	11.7375	9.65356	12.7704	12.4099	196.162	194.194	172.117	184.78	186.813	14.2554	8.0012	5.14095	4.59041	7.99698	3.64886	3.89661	-4.5701	1.96604	TRUE	3.92229e-10	2.20236e-06	rifin (RIF)
PF3D7_1341100	127.234	923.029	35.2125	877.095	94.9798	411.51	0	0	0	0	0	795.45	496.074	177.363	144.598	403.371	8.68611	-37.5157	37.4853	6.60358	TRUE	4.14971e-10	2.32965e-06	U6 spliceosomal RNA
PF3D7_1304700	1.22931	3.36537	2.93437	1.37908	0.79815	1.94126	50.2025	52.7757	83.5276	96.4782	70.746	0	0	2.57048	0	0.642619	0.951957	5.19228	-6.77663	5.25531	TRUE	4.29171e-10	2.40894e-06	cyclin (CYC4)
PF3D7_0725900	5.53191	13.1555	23.475	6.20586	4.7889	10.6314	0	0	1.51868	1.09015	0.652208	14.2554	40.006	46.2686	34.4281	33.7395	3.29603	-3.94217	5.72572	10.4137	TRUE	6.20378e-10	3.48156e-06	unspecified product
PF3D7_0612800	95.2718	90.2531	278.766	206.172	229.069	179.906	18.1287	13.8344	17.718	11.4466	15.2819	168.213	197.363	305.887	259.358	232.705	7.48329	-3.54825	3.92794	4.48844	TRUE	7.10537e-10	3.98682e-06	6-cysteine protein (P12p)
PF3D7_1311000	1.22931	6.11885	5.86875	0.68954	6.3852	4.05833	80.417	80.9569	115.926	115.011	98.0777	2.85108	2.66707	5.14095	0	2.66477	1.9671	4.64861	-5.23529	8.42391	TRUE	1.10423e-09	6.19471e-06	conserved Plasmodium protein, unknown function
PF3D7_1430400	443.168	269.23	334.519	454.407	374.332	375.131	46.4838	63.0234	27.3363	22.3481	39.7979	652.896	648.097	444.692	406.252	537.984	8.55163	-3.2364	3.75585	3.46453	TRUE	1.20181e-09	6.74095e-06	conserved Plasmodium protein, unknown function
PF3D7_0406500	727.754	629.324	983.016	388.211	348.791	615.419	12191.3	14833.6	17326.7	18744.6	15774	741.28	1018.82	1706.8	1489.59	1239.12	9.26335	4.68191	-3.66997	4.39064	TRUE	1.31052e-09	7.3494e-06	conserved Plasmodium protein, unknown function
PF3D7_1102600	4.3026	4.89508	5.86875	13.7908	25.5408	10.8796	124.577	91.2046	174.649	176.604	141.758	5.70215	5.33413	10.2819	2.29521	5.90335	3.46174	3.68546	-4.59883	8.43456	TRUE	1.32939e-09	7.45389e-06	Plasmodium exported protein, unknown function (GEXP14)
PF3D7_0937700	7.37588	6.11885	0	8.96402	11.9722	6.8862	112.491	86.0808	173.636	160.252	133.115	5.70215	8.0012	5.14095	2.29521	5.28488	2.89565	4.16078	-4.6747	6.30828	TRUE	1.40043e-09	7.85082e-06	rifin (RIF)
PF3D7_0914200	824.869	1204.19	651.431	789.523	912.285	876.46	58.5696	74.2959	75.9342	93.2077	75.5019	1260.18	1000.15	786.566	856.112	975.751	9.77635	-3.53821	3.69208	1.544	TRUE	1.46671e-09	8.22089e-06	phospholipid or glycerol acyltransferase, putative
PF3D7_0300200	10.4492	16.8269	5.86875	11.0326	11.1741	11.0703	152.467	139.881	260.201	248.009	200.14	11.4043	16.0024	10.2819	4.59041	10.5698	3.53146	4.1133	-4.25746	3.35285	TRUE	1.6994e-09	9.52347e-06	rifin (RIF)
PF3D7_0933500	135.224	103.715	161.391	53.0946	58.2649	102.338	4.18355	6.66101	1.51868	5.99582	4.58976	48.4683	69.3437	113.101	84.9227	78.9589	6.66696	-4.47193	4.10985	6.37378	TRUE	1.86297e-09	1.04382e-05	gamma-tubulin complex component, putative
PF3D7_0724100	94.6571	75.8738	190.734	131.013	102.163	118.888	1695.73	1764.14	2349.4	2517.15	2081.61	131.149	106.683	210.779	208.864	164.369	6.88144	4.14203	-3.66148	3.26745	TRUE	2.08139e-09	1.16599e-05	conserved Plasmodium protein, unknown function
PF3D7_0924000	1618.39	1266.6	1467.19	1796.94	1617.85	1553.39	133.873	130.146	146.806	150.441	140.316	1747.71	2045.64	1675.95	1478.11	1736.85	10.6012	-3.46874	3.62971	0.477822	TRUE	2.11976e-09	1.18727e-05	patatin-like phospholipase, putative
PF3D7_0617500	1.22931	1.83566	2.93437	3.4477	2.39445	2.3683	778.139	602.053	1316.19	1239.5	983.971	51.3194	58.6754	51.4095	57.3802	54.6961	1.16562	8.77683	-4.16869	2.11706	TRUE	2.37253e-09	1.32862e-05	rifin, pseudogene
PF3D7_0900200	37.4941	40.0785	32.2781	60.6795	70.2372	48.1535	566.173	448.337	640.378	653.544	577.108	51.3194	45.3401	28.2752	43.6089	42.1359	5.59965	3.57303	-3.77711	2.21326	TRUE	2.55115e-09	1.42839e-05	rifin (RIF)
PF3D7_0514800	107.565	106.468	93.9	93.0879	110.943	102.393	12.5506	8.71055	5.06228	6.54089	8.21609	96.9366	157.357	102.819	133.122	122.559	6.67964	-3.63768	3.89586	1.80033	TRUE	3.13647e-09	1.75579e-05	kinase, putative
PF3D7_1012400	68.8416	182.342	366.797	155.836	231.463	201.056	6358.06	2285.24	4547.95	5016.87	4552.03	191.022	221.366	316.168	353.462	270.505	7.64377	4.50853	-4.07211	5.90353	TRUE	3.84575e-09	2.15247e-05	hypoxanthine-guanine phosphoribosyltransferase (HGPRT)
PF3D7_1359900	1499.76	1338.81	1396.76	1570.77	1629.02	1487.03	168.736	146.03	142.25	153.166	152.546	1950.14	2066.98	1557.71	1595.17	1792.5	10.5383	-3.28514	3.55457	0.362366	TRUE	3.97127e-09	2.22232e-05	conserved Plasmodium membrane protein, unknown function
PF3D7_0632600	9.83451	12.5437	14.6719	37.2351	28.7334	20.6037	59.9641	213.665	144.275	161.342	144.811	5.70215	8.0012	0	2.29521	3.99964	4.3738	2.80404	-5.2068	8.08777	TRUE	4.57805e-09	2.56142e-05	rifin, pseudogene (RIF)
PF3D7_0211000	3.68794	5.81291	8.80312	8.27448	13.5685	8.0294	133.873	140.394	167.055	138.994	145.079	5.70215	13.3353	7.71143	2.29521	7.26103	2.97042	4.21026	-4.33706	4.27558	TRUE	4.58718e-09	2.56607e-05	unspecified product
PF3D7_1428500	822.411	758.432	305.175	515.776	548.329	590.024	55.3158	77.3702	46.5729	52.8722	58.0328	815.408	869.463	454.974	585.278	681.281	9.20669	-3.34791	3.5531	3.34479	TRUE	5.3898e-09	3.01452e-05	protein kinase, putative
PF3D7_1331700	2288.37	1997.81	4474.92	4206.19	4646.03	3522.66	462.979	342.786	251.089	295.43	338.071	3612.31	3571.2	4074.2	3888.08	3786.45	11.7822	-3.38095	3.48538	2.91372	TRUE	6.40996e-09	3.58445e-05	glutamine--tRNA ligase, putative
PF3D7_1450600	212.671	232.516	806.953	610.243	821.296	536.736	60.8938	53.8005	35.4359	41.9707	48.0252	595.875	474.738	614.344	518.717	550.918	9.06539	-3.47929	3.51953	6.25456	TRUE	7.74439e-09	4.32989e-05	conserved Plasmodium protein, unknown function
PF3D7_1451300	10.4492	15.909	29.3437	11.7222	11.9722	15.8793	243.11	96.8409	356.384	377.737	268.518	2.85108	2.66707	5.14095	4.59041	3.81238	3.94202	4.12682	-6.12673	2.9654	TRUE	8.70949e-09	4.86861e-05	conserved Plasmodium protein, unknown function
PF3D7_0801100	27.6596	34.8775	93.9	6.20586	4.7889	33.4864	107.842	174.723	248.052	246.919	194.384	8.55323	0	30.8457	9.18083	12.1449	4.97068	2.63192	-3.99441	24.9198	TRUE	8.79449e-09	4.91524e-05	28S ribosomal RNA
PF3D7_0814100	1.84397	6.73074	0	8.27448	8.77965	5.12577	257.056	168.062	173.13	115.011	178.315	22.8086	16.0024	2.57048	2.29521	10.9192	2.49912	4.97936	-4.06452	12.6873	TRUE	8.89745e-09	4.9719e-05	conserved Plasmodium protein, unknown function
PF3D7_0220700	1641.75	1175.43	569.269	1312.19	929.046	1125.54	66.007	80.4445	118.457	120.461	96.3426	1174.64	1005.48	1218.41	853.817	1063.09	10.1374	-3.54763	3.46413	3.22594	TRUE	9.33171e-09	5.21363e-05	Plasmodium exported protein (hyp9), unknown function
PF3D7_1462800	1673.1	3578	3351.06	3246.35	3883	3146.3	41376.7	34235	47605.7	51624	43710.3	5183.26	4579.35	3290.21	3819.22	4218.01	11.6194	3.7963	-3.37337	2.14875	TRUE	1.5303e-08	8.54826e-05	glyceraldehyde-3-phosphate dehydrogenase (GAPDH)
PF3D7_1102300	3.07328	1.83566	2.93437	1.37908	0.79815	2.00411	66.9367	83.5188	55.1788	74.6752	70.0774	0	5.33413	2.57048	0	1.97615	0.926555	5.20425	-5.17049	5.35875	TRUE	1.68775e-08	9.42609e-05	Plasmodium exported protein, unknown function
PF3D7_1200200	12.9078	20.1922	35.2125	48.2678	51.8797	33.692	191.513	236.722	130.607	158.072	179.228	19.9575	21.3365	7.71143	0	12.2514	5.06498	2.42071	-3.90148	12.3963	TRUE	1.78549e-08	9.97017e-05	rifin (RIF)
PF3D7_0404300	95.2718	85.0521	217.144	124.807	76.6224	119.779	1615.31	1344.5	1308.6	1501.14	1442.39	74.128	128.019	161.94	181.321	136.352	6.88902	3.60522	-3.40111	4.02432	TRUE	2.01452e-08	0.00011247	conserved Plasmodium protein, unknown function
PF3D7_0108400.1	61.4657	74.3441	55.7531	71.7121	79.815	68.618	383.956	394.024	595.324	563.607	484.228	62.7237	21.3365	43.6981	41.3137	42.268	6.10593	2.81357	-3.52024	2.32199	TRUE	2.14006e-08	0.000119458	mitochondrial carrier protein, putative
PF3D7_1115100	10.4492	15.2971	108.572	53.7841	63.852	50.3909	272.86	236.722	220.209	238.743	242.133	17.1065	24.0036	7.71143	25.2473	18.5172	5.60401	2.31567	-3.70467	12.0709	TRUE	2.19605e-08	0.000122561	conserved Plasmodium protein, unknown function
PF3D7_1205400	145.059	185.401	167.259	255.819	238.647	198.437	32.0738	29.206	35.9422	36.52	33.4355	362.087	354.72	362.437	367.233	361.619	7.63388	-2.57073	3.43519	0.870468	TRUE	2.25346e-08	0.000125743	conserved Plasmodium protein, unknown function
PF3D7_1104200	3121.84	3059.12	3239.55	3416.67	3575.71	3282.58	575.005	378.141	326.517	336.311	403.993	3991.51	3947.26	4112.76	4060.22	4027.94	11.6806	-3.02235	3.31756	0.828656	TRUE	2.56423e-08	0.000143058	chromatin remodeling protein (SNF2L)
PF3D7_1105500	9.83451	10.0961	0	11.0326	11.1741	8.42747	97.1512	44.5775	77.9591	75.7654	73.8633	8.55323	0	0	2.29521	2.71211	3.18651	3.02047	-4.82152	10.6492	TRUE	2.79506e-08	0.000155908	centrin-4 (CEN4)
PF3D7_1463200	37.4941	38.2428	41.0812	11.7222	7.18335	27.1447	84.6006	67.1225	122.507	118.826	98.2641	8.55323	2.66707	7.71143	2.29521	5.30673	4.7417	1.87676	-4.23458	8.08553	TRUE	3.62483e-08	0.000202157	replication factor C3 (RFC3)
PF3D7_1227200	490.496	485.531	1009.42	881.232	932.239	759.785	120.858	87.1055	77.4528	81.2161	91.6581	746.982	917.471	894.526	1053.5	903.119	9.56823	-3.0498	3.30047	2.36636	TRUE	3.75667e-08	0.000209472	potassium channel protein (K1)
PF3D7_1318900	30.1182	18.3566	20.5406	40.6828	42.3019	30.4	211.966	182.409	297.662	296.521	247.139	22.8086	24.0036	10.2819	22.9521	20.0115	4.93766	3.01147	-3.627	3.19628	TRUE	3.76014e-08	0.000209628	conserved Plasmodium protein, unknown function
PF3D7_1319100	859.905	966.779	1120.93	1401.14	1497.33	1169.22	120.858	125.022	142.756	119.916	127.138	1311.49	1293.53	1107.87	1209.57	1230.62	10.1913	-3.20105	3.27488	0.907705	TRUE	4.2246e-08	0.000235479	conserved protein, unknown function
PF3D7_1039400	3.68794	5.50697	0	10.3431	12.7704	6.46168	40.9058	69.6844	81.5027	90.4824	70.6438	0	5.33413	2.57048	2.29521	2.54995	2.7954	3.3467	-4.7785	8.73994	TRUE	4.31154e-08	0.000240282	erythrocyte membrane protein 1 (PfEMP1), pseudogene
PF3D7_0917700	63.3096	71.2847	35.2125	81.3657	88.5946	67.9534	9.76161	9.22294	9.1121	5.99582	8.52312	102.639	133.353	82.2552	96.3987	103.661	6.09909	-3.0058	3.60199	2.04542	TRUE	4.44814e-08	0.00024785	XPA binding protein 1, putative
PF3D7_0105600	181.938	164.903	504.712	429.583	453.349	346.897	57.1751	43.5528	23.7927	23.9833	37.126	268.001	330.716	429.269	447.565	368.888	8.43473	-3.21926	3.31204	6.09379	TRUE	5.17659e-08	0.000288388	conserved Plasmodium protein, unknown function
PF3D7_0300300	3.07328	5.20103	5.86875	4.13724	5.58705	4.77347	55.3158	97.8656	75.4279	78.4907	76.775	2.85108	2.66707	2.57048	4.59041	3.16976	2.21958	4.0428	-4.58109	1.14995	TRUE	5.27945e-08	0.000294065	erythrocyte membrane protein 1 (PfEMP1), exon2, pseudogene (VAR)
PF3D7_1127100	7.37588	20.4982	11.7375	7.58494	14.3667	12.3126	117.604	91.2046	134.15	149.895	123.214	14.2554	2.66707	7.71143	6.88562	7.87987	3.64109	3.30385	-3.98022	4.19734	TRUE	5.45972e-08	0.000304052	deoxyuridine 5'-triphosphate nucleotidohydrolase (dUTPase)
PF3D7_1346000	11.0638	8.26045	14.6719	35.8561	31.926	20.3556	122.717	67.1225	144.275	146.08	120.049	5.70215	8.0012	5.14095	11.476	7.58008	4.35323	2.5542	-3.97023	6.31633	TRUE	5.46546e-08	0.000304317	dynactin subunit 2, putative
PF3D7_1123500	1507.75	1742.34	2180.24	1984.5	2332.19	1949.41	431.835	329.464	294.118	282.894	334.578	3344.31	3216.48	2765.83	3103.12	3107.44	10.9286	-2.54237	3.21523	0.889178	TRUE	6.05454e-08	0.000337056	conserved Plasmodium protein, unknown function
PF3D7_1477600	9.21985	6.73074	29.3437	14.4803	7.18335	13.3916	152.932	123.485	235.396	275.263	196.769	5.70215	5.33413	25.7048	25.2473	15.4971	3.60321	4.01702	-3.64638	9.2281	TRUE	6.26936e-08	0.000348952	surface-associated interspersed protein 14.1 (SURFIN 14.1) (SURF14.1)
PF3D7_1107400	79.9054	119.318	55.7531	51.0259	51.0816	71.4167	503.42	354.058	599.374	570.693	506.886	88.3833	37.3389	35.9867	39.0185	50.1819	6.16822	2.81729	-3.34162	4.29806	TRUE	7.45628e-08	0.000414942	Rad51 homolog (RAD51)
PF3D7_0627000	1.84397	1.22377	0	10.3431	6.3852	3.95921	59.4993	49.7014	100.233	119.371	82.2013	2.85108	8.0012	2.57048	0	3.35569	2.07734	4.28346	-4.65122	12.5236	TRUE	9.01054e-08	0.000501346	conserved Plasmodium protein, unknown function
PF3D7_0507600	362.647	338.985	516.45	559.906	490.862	453.77	68.3312	40.9908	51.6352	55.5976	54.1387	510.343	512.077	488.39	504.946	503.939	8.82488	-3.06604	3.21825	1.1199	TRUE	9.02849e-08	0.000502255	cell differentiation protein, putative (CAF40)
PF3D7_0632700	19.669	43.1379	23.475	29.6502	35.1186	30.2101	294.708	244.92	405.488	430.064	343.795	62.7237	24.0036	23.1343	22.9521	33.2034	4.93307	3.49228	-3.38098	4.11219	TRUE	1.0279e-07	0.000571718	rifin (RIF)
PF3D7_1309700	355.886	355.811	1047.57	1170.84	1182.06	822.434	138.522	121.435	117.445	121.007	124.602	1017.83	1256.19	963.928	1232.53	1117.62	9.68263	-2.72139	3.16502	5.23912	TRUE	1.05453e-07	0.000586422	conserved Plasmodium protein, unknown function
PF3D7_1201400	44.2553	38.8547	49.8844	38.6142	26.3389	39.5895	507.139	508.286	402.451	450.232	467.027	48.4683	50.6742	43.6981	45.9041	47.1862	5.296	3.57137	-3.30757	0.820975	TRUE	1.06998e-07	0.000594907	Plasmodium exported protein, unknown function
PF3D7_1200500	50.4019	58.4351	26.4094	19.9967	14.3667	33.9219	177.568	152.179	249.064	306.877	221.422	25.6597	24.0036	12.8524	16.0664	19.6455	5.10517	2.68538	-3.50104	5.92567	TRUE	1.08711e-07	0.000604325	rifin (RIF)
PF3D7_0505000	700.094	656.859	894.984	773.664	757.444	756.609	160.369	104.014	120.988	123.732	127.276	1020.69	1184.18	1231.26	1106.29	1135.6	9.56279	-2.57085	3.15732	0.603398	TRUE	1.12314e-07	0.00062424	conserved Plasmodium membrane protein, unknown function
PF3D7_1130310	0	7.34263	2.93437	6.20586	3.1926	3.93509	0	0.512386	0	0	0.128096	17.1065	10.6683	17.9933	16.0664	15.4586	2.03964	-5.02085	6.93191	9.14034	TRUE	1.1366e-07	0.000631609	small nucleolar RNA snoR14a
PF3D7_0221900	5.53191	6.73074	2.93437	8.27448	8.77965	6.45023	46.9487	90.6922	139.213	105.199	95.5132	8.55323	0	2.57048	9.18083	5.07613	2.75484	3.82254	-4.22128	6.74778	TRUE	1.13676e-07	0.000631609	erythrocyte membrane protein 1 (PfEMP1), pseudogene
PF3D7_1370500	9.83451	21.416	17.6062	13.1013	11.1741	14.6264	67.8664	77.8826	106.308	82.8513	83.727	5.70215	8.0012	2.57048	2.29521	4.64226	3.86323	2.5243	-4.19724	2.56789	TRUE	1.15797e-07	0.000643255	unspecified product
PF3D7_0101500	7.37588	15.909	14.6719	63.4377	72.6316	34.8052	73.4445	67.6349	68.847	83.9415	73.4669	5.70215	2.66707	2.57048	4.59041	3.88253	5.13796	1.061	-4.24562	10.5924	TRUE	1.18256e-07	0.000656792	erythrocyte membrane protein 1 (PfEMP1), exon2, pseudogene (VAR)
PF3D7_0830400	81.7493	262.805	29.3437	137.908	168.41	136.043	1199.28	1195.91	1471.1	1586.17	1363.11	253.746	213.365	66.8324	75.7418	152.421	7.10215	3.31053	-3.1636	12.0201	TRUE	1.33777e-07	0.000742864	conserved Plasmodium protein, unknown function
PF3D7_0701100	31.9622	44.3617	58.6875	83.4343	70.2372	57.7366	424.397	323.828	390.302	383.187	380.428	62.7237	45.3401	25.7048	20.6569	38.6063	5.84842	2.72308	-3.30903	4.01437	TRUE	1.38167e-07	0.000767104	rifin (RIF)
PF3D7_0218800	529.219	706.728	498.844	714.363	827.681	655.367	53.4564	53.8005	58.2162	53.9624	54.8589	202.426	176.026	899.666	651.839	482.489	9.35695	-3.5793	3.13752	7.10396	TRUE	1.62863e-07	0.000904053	ribonuclease P
PF3D7_0422300	170.875	185.707	715.987	295.813	260.995	325.875	1408.46	1574.56	1513.62	1675.01	1542.91	287.959	138.687	128.524	153.779	177.237	8.33946	2.25197	-3.12319	6.61492	TRUE	1.69955e-07	0.00094325	alpha tubulin 2
PF3D7_0732900	4.91725	11.3199	5.86875	9.65356	16.7611	9.70412	120.858	114.774	83.5276	106.29	106.362	8.55323	13.3353	7.71143	0	7.4	3.31792	3.41497	-3.87538	7.48702	TRUE	1.81121e-07	0.00100504	rifin (RIF)
PF3D7_0906400	21.513	19.5803	38.1469	37.9247	35.1186	30.4567	159.904	105.039	183.254	140.629	147.207	5.70215	13.3353	20.5638	9.18083	12.1955	4.90968	2.29207	-3.58992	3.25279	TRUE	1.87938e-07	0.00104268	dynein light intermediate chain 2, cytosolic
PF3D7_1453400	429.645	402.009	507.647	495.779	569.879	480.992	92.9677	72.7587	42.5231	38.7003	61.7375	413.406	589.421	552.652	585.278	535.189	8.90943	-2.96068	3.11534	2.32825	TRUE	1.9472e-07	0.00108011	conserved Plasmodium protein, unknown function
PF3D7_0833400	2.45863	3.05943	8.80312	7.58494	13.5685	7.09493	60.8938	52.7757	56.6975	75.7654	61.5331	8.55323	0	0	2.29521	2.71211	2.75664	3.18652	-4.55718	9.65734	TRUE	2.16005e-07	0.00119796	rifin (RIF)
PF3D7_0403800	1370.68	1176.04	331.584	476.472	483.679	767.693	23.7068	49.7014	47.5854	54.5074	43.8753	547.406	562.751	532.088	576.097	554.586	9.58592	-4.13119	3.66056	4.98608	TRUE	2.17238e-07	0.00120458	alpha/beta hydrolase, putative
PF3D7_1017600	523.073	438.722	399.075	264.783	243.436	373.818	3611.33	3764.5	4101.96	4012.84	3872.66	382.044	448.067	609.203	415.432	463.687	8.54615	3.37295	-3.06204	1.96285	TRUE	2.19838e-07	0.00121878	conserved Plasmodium protein, unknown function
PF3D7_0304600	7.99054	7.34263	38.1469	14.4803	10.3759	15.6673	52.0619	131.683	79.4778	101.384	91.1516	8.55323	8.0012	5.14095	2.29521	5.99765	3.82408	2.68583	-3.9516	7.17192	TRUE	2.20442e-07	0.00122191	circumsporozoite (CS) protein (CSP)
PF3D7_0108400.2	12.9078	14.0734	2.93437	14.4803	23.1463	13.5084	68.7961	89.6675	139.213	130.818	107.124	5.70215	13.3353	2.57048	9.18083	7.6972	3.82062	2.92229	-3.79465	5.75651	TRUE	2.31377e-07	0.00128229	mitochondrial carrier protein, putative
PF3D7_1116200.2	33.8061	57.2113	70.425	39.3038	58.2649	51.8022	5.11322	4.61147	4.04982	4.90567	4.67005	39.9151	53.3413	66.8324	64.2658	56.0886	5.68307	-3.45926	3.58795	1.48193	TRUE	2.34042e-07	0.00129682	pyridoxine biosynthesis protein PDX2 (PDX2)
PF3D7_0521700	365.106	356.117	284.634	393.727	431.799	366.277	55.7806	56.8748	45.0543	48.5116	51.5553	464.725	442.733	496.102	364.938	442.124	8.51803	-2.82987	3.09997	0.611624	TRUE	2.4398e-07	0.00135165	DEAD/DEAH box ATP-dependent RNA helicase, putative
PF3D7_0405300	27.0449	17.1328	85.0969	39.9933	31.1278	40.0791	325.387	234.16	278.931	301.971	285.112	45.6172	26.6707	33.4162	11.476	29.295	5.2667	2.88871	-3.29294	6.88689	TRUE	2.49679e-07	0.00138297	sequestrin (LISP2)
PF3D7_0822500	3.68794	8.5664	2.93437	9.65356	11.1741	7.20327	88.7841	112.725	144.275	123.732	117.379	28.5108	2.66707	5.14095	0	9.07969	2.92062	3.9543	-3.74598	13.0713	TRUE	2.50096e-07	0.00138503	dynein light chain 1 (DLC1)
PF3D7_1466400	2547.14	2548.81	3483.1	3623.53	3530.22	3146.56	451.358	395.562	457.124	444.781	437.206	3341.46	3469.85	3999.66	3523.14	3583.53	11.6194	-2.84728	3.035	0.562193	TRUE	2.50135e-07	0.00138503	transcription factor with AP2 domain(s) (ApiAP2)
PF3D7_1300200	9.83451	10.708	29.3437	21.3757	31.926	20.6376	134.338	173.186	99.2206	125.367	133.028	8.55323	13.3353	10.2819	11.476	10.9116	4.32378	2.73181	-3.60472	3.84308	TRUE	2.58494e-07	0.00143102	rifin (RIF)
PF3D7_0518600	64.539	59.9648	32.2781	46.1992	47.889	50.174	267.747	163.963	343.729	347.758	280.799	25.6597	26.6707	30.8457	32.1329	28.8272	5.66369	2.46967	-3.28176	2.02977	TRUE	2.6127e-07	0.00144613	WD-repeat protein, putative
malmito_rna_10:rRNA	20.8983	112.893	5.86875	55.8527	44.6964	48.0418	0	0	0	0	0	14.2554	8.0012	41.1276	32.1329	23.8793	5.59927	-35.8716	34.8535	4.70539	TRUE	2.85678e-07	0.00158094	unspecified product (RNA10)
PF3D7_1115500	104.492	145.629	214.209	106.189	121.319	138.368	608.938	676.861	602.917	688.974	644.423	91.2344	69.3437	53.98	82.6275	74.2964	7.1041	2.22775	-3.11702	1.76244	TRUE	2.90223e-07	0.0016058	transcription factor with AP2 domain(s), putative (ApiAP2)
PF3D7_0913900	158.581	121.459	93.9	56.5423	46.2927	95.3551	37.1871	19.983	8.09964	8.17612	18.3615	151.107	146.689	169.651	204.273	167.93	6.57763	-2.37527	3.19002	8.4788	TRUE	3.3069e-07	0.00182938	arginine--tRNA ligase, putative
PF3D7_0706300	30.7328	26.617	0	5.51632	4.7889	13.531	113.885	102.477	160.98	152.621	132.491	17.1065	13.3353	5.14095	9.18083	11.1909	3.87354	3.17612	-3.57794	14.9715	TRUE	3.34997e-07	0.00185287	conserved Plasmodium protein, unknown function
PF3D7_1145400	845.153	912.015	1405.57	1248.07	1454.23	1173.01	202.205	172.674	159.462	174.424	177.191	1402.73	1306.86	1534.57	1411.55	1413.93	10.1955	-2.72629	2.99629	0.998476	TRUE	3.75272e-07	0.00207525	dynamin-like protein (DYN1)
PF3D7_1019300	61.4657	61.8004	120.309	115.843	97.3743	91.3585	456.471	403.247	535.589	603.943	499.813	37.064	61.3425	59.1209	75.7418	58.3173	6.50471	2.46051	-3.09608	2.45181	TRUE	4.24753e-07	0.00234846	zinc finger protein, putative
PF3D7_0206500	2265.62	1864.11	636.759	886.059	710.353	1272.58	183.146	196.244	167.055	143.355	172.45	1599.45	1648.25	1167	1021.37	1359.02	10.3147	-2.88456	2.97812	5.49375	TRUE	4.32587e-07	0.00239134	conserved Plasmodium protein, unknown function
mal_rna_14:rRNA	228.652	997.067	337.453	289.607	971.348	564.826	2.78903	7.1734	8.09964	13.0818	7.78596	168.213	85.3461	478.108	511.831	310.875	9.14241	-6.18459	5.32297	6.64506	TRUE	5.13013e-07	0.00283542	unspecified product (LSUA)
PF3D7_0504700	4.3026	8.5664	14.6719	29.6502	10.3759	13.5134	155.721	103.502	104.283	106.29	117.449	2.85108	0	17.9933	18.3617	9.80152	3.73746	3.13859	-3.55017	13.5849	TRUE	5.34523e-07	0.00295377	conserved Plasmodium protein, unknown function
PFC10_API0038	15.9811	13.4615	0	6.20586	4.7889	8.08746	0	0	0	0	0	5.70215	13.3353	10.2819	4.59041	8.47745	3.11359	-31.9432	31.9087	5.72258	TRUE	5.85838e-07	0.00323675	apicoplast ribosomal protein L16 (rpl16)
PF3D7_0529200	7.99054	6.11885	8.80312	0.68954	3.99075	5.51856	25.1013	13.8344	41.5107	21.2579	25.4261	0	0	0	0	0	2.39822	2.27026	-32.5871	5.12397	TRUE	5.96528e-07	0.00329522	sugar transporter, putative
PF3D7_0113000	373.097	339.29	3122.17	766.768	585.842	1037.43	9406.93	5331.88	8189.75	8910.33	7959.73	900.94	768.115	1370.06	1163.67	1050.7	10.0142	2.94435	-2.92126	14.7365	TRUE	6.09396e-07	0.0033657	glutamic acid-rich protein (GARP)
PF3D7_0510800	7.99054	7.34263	8.80312	4.82678	7.18335	7.22928	47.4135	23.5697	58.7224	39.2454	42.2378	2.85108	0	0	2.29521	1.28657	2.82918	2.5715	-5.03506	3.78419	TRUE	6.19825e-07	0.00342267	conserved Plasmodium protein, unknown function
PF3D7_1222000	23.357	26.923	41.0812	33.7874	22.3482	29.4994	197.091	164.988	323.48	297.066	245.656	34.2129	16.0024	17.9933	39.0185	26.8068	4.85932	3.0811	-3.19281	3.21604	TRUE	6.20667e-07	0.0034267	conserved protein, unknown function
PF3D7_1362000	29.5035	37.0191	14.6719	2.06862	1.5963	16.9719	46.4838	33.3051	51.6352	53.9624	46.3466	2.85108	0	0	4.59041	1.86037	4.12071	1.41359	-4.59559	17.9279	TRUE	6.37132e-07	0.00351697	conserved Plasmodium protein, unknown function
PF3D7_1219700	11.0638	9.79017	11.7375	4.82678	4.7889	8.44143	63.6829	44.0652	51.6352	57.2328	54.154	0	5.33413	2.57048	2.29521	2.54995	3.04387	2.71523	-4.39564	3.83432	TRUE	6.72504e-07	0.00371155	raf kinase inhibitor (RKIP)
PF3D7_1027900	15.9811	14.9912	93.9	85.5029	83.8057	58.8362	197.556	121.435	155.412	151.531	156.484	19.9575	24.0036	10.2819	9.18083	15.856	5.85328	1.43669	-3.31471	10.8857	TRUE	6.77882e-07	0.00374055	DHHC-type zinc finger protein, putative
PF3D7_1336700	1595.03	906.508	1549.35	1725.92	1415.12	1438.39	154.326	156.278	195.404	202.223	177.058	1613.71	1258.85	1382.92	1071.86	1331.84	10.49	-3.02202	2.91109	1.345	TRUE	7.22437e-07	0.00398569	conserved Plasmodium protein, unknown function
PF3D7_1024800	18610.6	16550.9	17797	19039.6	17655.1	17930.6	3874.43	2973.89	3528.91	3880.39	3564.4	25976.1	27630.8	26560.7	24932.8	26275.1	14.1301	-2.33069	2.88196	0.220989	TRUE	7.81151e-07	0.00430883	conserved Plasmodium protein, unknown function
PF3D7_1134500	301.796	307.167	446.025	307.535	339.214	340.347	109.702	67.6349	56.1913	41.4257	68.7384	407.704	573.419	557.793	557.735	524.163	8.40874	-2.30498	2.93028	2.3651	TRUE	8.33382e-07	0.0045961	alpha/beta hydrolase, putative
PF3D7_0826900	36.8794	37.631	85.0969	88.2611	93.3835	68.2504	431.835	244.92	542.676	434.969	413.6	54.1704	45.3401	43.6981	59.6754	50.721	6.08209	2.61001	-3.02675	4.00963	TRUE	8.54753e-07	0.00471311	conserved Plasmodium protein, unknown function
PF3D7_0631000	21.513	12.2377	23.475	26.2025	24.7426	21.6342	124.112	104.527	126.557	95.9331	112.782	14.2554	2.66707	7.71143	16.0664	10.1751	4.42193	2.39557	-3.46257	3.54296	TRUE	9.10933e-07	0.00502197	Tetratricopeptide repeat protein, putative
PF3D7_1318300	92.8132	81.3808	328.65	79.2971	77.4205	131.912	9.76161	2.56193	3.54359	1.09015	4.23932	68.4258	122.685	146.517	146.893	121.13	7.03185	-4.93858	4.82794	6.47482	TRUE	9.12907e-07	0.00503194	conserved Plasmodium protein, unknown function
PF3D7_1462000	3.07328	6.4248	2.93437	15.8594	6.3852	6.93541	0	0.512386	0.506228	0	0.254653	17.1065	18.6695	2.57048	16.0664	13.6032	2.84543	-4.82649	5.74499	7.2069	TRUE	9.94052e-07	0.00547822	thioredoxin-like protein (TLP1)
PF3D7_1215900	226.194	183.872	261.159	426.136	398.277	299.127	35.3277	37.9165	31.3861	18.5325	30.7907	213.831	218.699	262.189	259.358	238.519	8.22486	-3.27968	2.95308	2.80131	TRUE	1.0048e-06	0.00553644	serpentine receptor, putative (SR10)
PF3D7_1355800	1.22931	11.6258	2.93437	3.4477	5.58705	4.96485	88.7841	89.6675	98.7144	111.74	97.2266	19.9575	8.0012	2.57048	2.29521	8.2061	2.43126	4.17193	-3.60744	9.78104	TRUE	1.0295e-06	0.00567153	splicing factor 3B subunit 5, putative (SF3B5)
PF3D7_0809900	794.136	791.474	369.731	622.654	597.016	635.002	98.5457	90.6922	93.1459	81.7612	91.0363	675.705	776.116	593.78	633.477	669.769	9.31227	-2.8038	2.87899	1.42119	TRUE	1.08099e-06	0.00595409	JmjC domain containing protein (JmjC1)
PF3D7_1102400	296.265	304.413	349.191	258.577	304.095	302.508	92.5028	61.9987	34.4235	26.1636	53.7721	347.831	352.053	478.108	431.499	402.373	8.23973	-2.48985	2.90272	3.59524	TRUE	1.13934e-06	0.00627433	flavoprotein, putative
PF3D7_1364900	7.37588	17.4387	14.6719	14.4803	23.1463	15.4226	140.381	150.641	184.267	126.457	150.437	14.2554	21.3365	17.9933	9.18083	15.6915	3.94907	3.28396	-3.2673	2.76843	TRUE	1.2511e-06	0.00688857	ferrochelatase (FC)
PF3D7_1413800	538.439	442.393	598.612	621.965	735.894	587.461	101.335	114.262	64.7971	58.868	84.8155	587.322	570.752	727.445	571.507	614.256	9.19806	-2.79154	2.85618	1.70459	TRUE	1.3156e-06	0.00724237	diphthamide synthesis protein, putative
PF3D7_0917800	192.388	150.83	234.75	343.391	405.46	265.364	32.0738	22.0326	25.8176	11.4466	22.8427	153.958	146.689	208.209	195.093	175.987	8.05185	-3.53639	2.9444	4.13286	TRUE	1.31899e-06	0.00725971	conserved Plasmodium protein, unknown function
PF3D7_1407700	19.0544	51.3984	5.86875	26.2025	26.3389	25.7726	478.783	270.54	862.106	931.532	635.74	22.8086	16.0024	35.9867	20.6569	23.8636	4.71885	4.59342	-4.7354	4.5473	TRUE	1.34667e-06	0.00741074	conserved Plasmodium protein, unknown function
PF3D7_0926200	46.0993	52.3162	11.7375	53.7841	28.7334	38.5341	3.25387	3.07431	3.03737	0.545074	2.47766	51.3194	32.0048	20.5638	20.6569	31.1362	5.29836	-3.97878	3.63366	6.61052	TRUE	1.37978e-06	0.00759153	conserved Plasmodium protein, unknown function
PF3D7_1120000	735.744	530.199	836.297	406.139	448.56	591.388	6545.39	5609.08	6698.41	6725.13	6394.5	587.322	762.781	1282.67	1009.89	910.665	9.2064	3.43622	-2.81164	2.62876	TRUE	1.43121e-06	0.00787309	conserved Plasmodium protein, unknown function
PF3D7_1346400	2899.34	2505.67	2822.87	2220.32	2202.89	2530.22	663.324	517.509	468.261	411.531	515.156	3101.97	3512.53	4002.23	3819.22	3608.99	11.305	-2.29604	2.80848	0.802353	TRUE	1.44577e-06	0.00795173	conserved Plasmodium protein, unknown function
PFC10_API0030	48.5579	55.3756	5.86875	22.0653	13.5685	29.0872	0	0	0	0	0	14.2554	13.3353	5.14095	9.18083	10.4781	4.88612	-35.1584	33.6565	3.63674	TRUE	1.47272e-06	0.00809848	apicoplast ribosomal protein S12 (rps12)
PF3D7_1422200	33.8061	40.3844	11.7375	22.7548	26.3389	27.0044	1.39452	3.5867	2.53114	0.545074	2.01436	34.2129	26.6707	23.1343	27.5425	27.8901	4.78849	-3.77547	3.78697	4.23931	TRUE	1.48241e-06	0.0081503	conserved Plasmodium protein, unknown function
PF3D7_0725500	17.2104	7.64857	0	0	0.79815	5.13142	6.97258	40.4785	36.4484	44.151	32.0126	0	0	0	0	0	2.48844	2.51132	-30.033	15.4314	TRUE	1.50759e-06	0.00828723	conserved Plasmodium membrane protein, unknown function
PF3D7_0507200	146.903	127.884	46.95	26.2025	54.2742	80.4427	351.883	243.896	536.601	542.894	418.818	68.4258	24.0036	59.1209	66.561	54.5278	6.3439	2.36624	-2.94034	9.57015	TRUE	1.51233e-06	0.00831177	subtilisin-like protease 3 (SUB3)
PF3D7_0411000	2089.83	1699.21	5008.98	4033.81	3606.84	3287.73	814.397	449.875	589.755	615.934	617.49	3395.63	3565.87	5523.95	4643.2	4282.16	11.6824	-2.41214	2.79385	3.95312	TRUE	1.59822e-06	0.00878219	conserved Plasmodium protein, unknown function
PF3D7_1426300	12.9078	20.8041	5.86875	4.82678	4.7889	9.83926	59.0345	35.867	74.4155	50.1469	54.8659	2.85108	2.66707	5.14095	2.29521	3.23857	3.37355	2.40444	-4.08634	5.14722	TRUE	1.63166e-06	0.00896433	dynein-associated protein, putative
PF3D7_0937500	5.53191	11.3199	2.93437	4.82678	3.1926	5.56111	64.1477	49.189	26.8301	37.0651	44.308	2.85108	0	0	4.59041	1.86037	2.58175	2.88823	-4.532	6.68104	TRUE	1.63304e-06	0.00897027	rifin (RIF)
PF3D7_1245100	74.3735	64.8599	44.0156	51.0259	36.7149	54.198	0.464838	2.04954	3.54359	2.72537	2.19584	14.2554	8.0012	48.839	34.4281	26.3809	5.76789	-4.64528	3.60733	7.47696	TRUE	1.70549e-06	0.00936653	kinesin-13, putative (KLP8)
PF3D7_0200200	12.9078	12.8496	23.475	22.7548	20.7519	18.5478	190.584	137.832	112.383	139.539	145.084	8.55323	24.0036	20.5638	9.18083	15.5754	4.18481	2.99605	-3.22193	3.09962	TRUE	1.71639e-06	0.0094247	rifin (RIF)
PF3D7_1340900	3310.54	3657.85	4339.94	4201.37	4009.9	3903.92	529.451	486.254	594.818	629.016	559.885	4088.44	4317.98	3357.04	3658.56	3855.51	11.9306	-2.80166	2.78372	0.440511	TRUE	1.72831e-06	0.00948842	sodium-dependent phosphate transporter (PiT)
PF3D7_1035200	140.142	97.9017	20.5406	5.51632	2.39445	53.299	210.572	1953.73	954.239	1107.59	1056.53	5.70215	8.0012	10.2819	0	5.99631	5.74391	4.3012	-7.47177	11.3652	TRUE	1.77301e-06	0.00973205	S-antigen
PF3D7_1014000	6.76122	13.1555	0	2.06862	0.79815	4.55671	40.4409	21.5202	77.4528	83.3964	55.7026	2.85108	0	0	0	0.712769	2.35125	3.44817	-6.41042	10.9053	TRUE	1.9206e-06	0.0105402	GDP-fucose synthase, putative
PF3D7_1454200	495.413	589.246	366.797	777.801	783.783	602.608	119.928	100.428	101.752	87.2119	102.33	795.45	813.455	568.075	674.791	712.943	9.23643	-2.55918	2.8003	1.8058	TRUE	1.92712e-06	0.0105741	conserved Plasmodium protein, unknown function
PF3D7_1436300	16482.6	12537.5	23178.6	14184.5	16374.8	16551.6	1986.25	1884.55	2189.43	2295.85	2089.02	12861.2	12796.6	17106.5	13970.9	14183.8	14.0146	-2.98601	2.76335	1.06325	TRUE	1.94235e-06	0.0106557	translocon component PTEX150 (PTEX150)
PF3D7_0319900	103.877	123.295	149.653	210.999	427.808	203.127	7.90225	7.68578	19.2367	11.4466	11.5678	128.298	138.687	138.806	165.255	142.762	7.66711	-4.13576	3.62653	4.44838	TRUE	1.94645e-06	0.0106763	conserved Plasmodium protein, unknown function
PF3D7_1328800	42.4113	63.3301	252.356	202.725	203.528	152.87	990.106	790.099	1290.37	1345.24	1103.96	151.107	165.358	138.806	174.436	157.427	7.24492	2.86353	-2.80965	8.14433	TRUE	2.03644e-06	0.0111678	transcriptional regulatory protein sir2a (SIR2A)
PF3D7_1479400	1.22931	2.1416	2.93437	1.37908	1.5963	1.85613	15.3397	15.3716	33.9173	27.7988	23.1068	0	0	0	0	0	0.798111	3.73157	-33.891	1.31731	TRUE	2.04623e-06	0.0112195	rifin (RIF)
PF3D7_1226200	11.6785	18.0506	55.7531	75.8494	88.5946	49.9852	234.743	273.614	372.584	312.873	298.453	19.9575	61.3425	35.9867	36.7233	38.5025	5.63164	2.58968	-2.95284	10.711	TRUE	2.09504e-06	0.011485	conserved Plasmodium protein, unknown function
PF3D7_1401500	71.9148	74.3441	90.9656	57.2318	70.2372	72.9387	612.657	540.054	1330.87	1191.53	918.779	59.8726	48.0072	120.812	89.5131	79.5513	6.18394	3.65961	-3.52834	2.76701	TRUE	2.16914e-06	0.011889	lysophospholipase, putative
PF3D7_1037000	65.7683	68.5312	82.1625	81.3657	73.4298	74.2515	305.399	160.377	434.85	449.141	337.442	54.1704	66.6766	28.2752	29.8377	44.74	6.21105	2.1874	-2.9195	3.70145	TRUE	2.21212e-06	0.0121224	DNA polymerase zeta catalytic subunit, putative
PF3D7_0509800	956.406	866.124	1018.23	910.192	913.882	932.966	186.4	183.434	175.661	178.239	180.934	1163.24	1328.2	1149	1260.07	1225.13	9.86544	-2.36611	2.7594	0.108543	TRUE	2.33551e-06	0.0127963	phosphatidylinositol 4-kinase
PF3D7_1213900	4520.19	3833.46	2861.02	5209.47	4189.49	4122.73	616.84	624.086	705.175	691.7	659.45	5129.08	4550.01	4107.62	3791.68	4394.6	12.0095	-2.64443	2.73638	0.90552	TRUE	2.45531e-06	0.0134502	conserved Plasmodium protein, unknown function
PF3D7_1433600	1.22931	4.58914	2.93437	2.06862	6.3852	3.44133	26.4958	25.1069	53.1539	44.6961	37.3632	0	5.33413	0	0	1.33353	1.80805	3.4151	-4.84611	8.05894	TRUE	2.6967e-06	0.0147698	microsomal signal peptidase protein, putative (SPC1)
PF3D7_1402800	691.489	651.352	1631.51	864.683	837.259	935.259	184.541	121.948	114.914	107.38	132.195	510.343	594.756	1138.72	1283.02	881.71	9.8673	-2.82055	2.73779	4.84966	TRUE	2.85828e-06	0.0156519	conserved Plasmodium protein, unknown function
PF3D7_0821400	1271.72	1105.07	669.037	1521.12	1602.68	1233.93	83.6709	87.6179	98.7144	103.564	93.3918	826.812	693.437	496.102	484.289	625.16	10.2698	-3.7247	2.74264	2.34882	TRUE	2.86252e-06	0.0156723	conserved Plasmodium protein, unknown function
PF3D7_1306600	190.544	206.511	243.553	310.982	293.719	249.062	66.9367	39.4537	29.8674	34.3397	42.6494	319.32	245.37	341.873	268.539	293.776	7.96015	-2.54482	2.78311	2.15901	TRUE	3.19814e-06	0.0175066	vacuolar ATP synthase subunit h, putative
PF3D7_0305800	8.60519	9.48422	23.475	8.96402	4.7889	11.0635	63.218	58.9243	54.6726	68.1343	61.2373	8.55323	0	7.71143	2.29521	4.63997	3.34573	2.59057	-3.74609	6.76401	TRUE	3.23582e-06	0.0177096	P-loop containing nucleoside triphospahte hydrolase, putative
PF3D7_0906600	4964.58	4898.14	3814.69	7718.02	7099.54	5698.99	1110.96	923.319	1022.58	1034.55	1022.85	7686.5	7753.16	5243.77	5813.76	6624.3	12.4766	-2.47822	2.69515	1.64997	TRUE	3.29491e-06	0.0180298	zinc finger protein, putative
PF3D7_1338900	29.5035	27.2289	26.4094	14.4803	12.7704	22.0785	54.3861	44.5775	76.4404	74.6752	62.5198	5.70215	0	2.57048	11.476	4.93717	4.45803	1.50803	-3.62586	6.63478	TRUE	3.37578e-06	0.0184689	serine/threonine protein kinase, putative
PF3D7_1328600	1.84397	2.1416	8.80312	6.20586	9.5778	5.71447	85.5303	73.7835	51.6352	53.9624	66.2278	5.70215	8.0012	5.14095	2.29521	5.28488	2.38344	3.66619	-3.66701	5.52666	TRUE	3.64006e-06	0.0199111	conserved Plasmodium protein, unknown function
PF3D7_1307700	818.723	673.38	757.069	999.143	999.284	849.52	138.987	120.923	91.6272	93.7528	111.322	607.279	725.442	804.559	775.78	728.265	9.73067	-2.93189	2.70965	0.996901	TRUE	3.64598e-06	0.0199399	conserved Plasmodium protein, unknown function
PF3D7_0203700	172.719	145.017	416.681	186.176	116.53	207.424	1275.98	1370.63	1757.62	1965.54	1592.44	242.341	229.368	275.041	224.93	242.92	7.68539	2.95163	-2.71275	4.10102	TRUE	3.66226e-06	0.0200253	nucleolar preribosomal assembly protein, putative
PF3D7_1110100	295.65	208.653	343.322	394.417	350.388	318.486	66.007	52.2633	43.5356	47.9666	52.4431	287.959	320.048	424.128	376.414	352.137	8.31409	-2.60109	2.74726	1.39062	TRUE	3.69014e-06	0.020174	conserved Plasmodium protein, unknown function
PF3D7_1143800	1788.04	1801.7	1681.4	2082.41	2012.14	1873.14	286.805	309.993	311.33	351.573	314.925	2081.29	2160.32	2089.8	1726	2014.35	10.8713	-2.57251	2.67723	0.291258	TRUE	4.00888e-06	0.0219125	conserved Plasmodium protein, unknown function
PF3D7_1206000	58.3924	66.6955	20.5406	20.6862	14.3667	36.1363	127.366	153.203	126.557	140.084	136.803	22.8086	13.3353	15.4229	13.7712	16.3345	5.2055	1.89042	-3.07241	6.01753	TRUE	4.07268e-06	0.0222572	shewanella-like protein phosphatase 2, putative (SHLP2)
PF3D7_1409600	654.609	554.98	539.925	742.634	901.111	678.652	100.405	98.378	84.0338	81.7612	91.1445	439.066	586.754	642.619	697.743	591.545	9.40704	-2.89685	2.69841	1.15037	TRUE	4.18088e-06	0.0228443	conserved Plasmodium protein, unknown function
PF3D7_1325200	9.21985	12.8496	67.4906	26.8921	39.9075	31.2719	203.134	162.939	88.0836	101.384	138.885	14.2554	16.0024	15.4229	20.6569	16.5844	4.89272	2.22526	-3.06108	8.62947	TRUE	4.22871e-06	0.0231014	oxidoreductase, putative
PF3D7_0813200	92.1985	72.8144	178.997	165.49	128.502	127.6	414.636	468.32	627.722	637.737	537.104	122.596	64.0096	82.2552	50.4946	79.8389	6.98742	2.0816	-2.75325	3.70007	TRUE	4.41603e-06	0.0241203	CS domain protein, putative
PF3D7_1250900	38.1087	47.1152	32.2781	32.4084	25.5408	35.0902	6.0429	4.09908	3.03737	2.72537	3.97618	48.4683	37.3389	41.1276	29.8377	39.1931	5.14026	-3.14255	3.29201	1.66952	TRUE	4.55109e-06	0.0248535	conserved Plasmodium protein, unknown function
PF3D7_1009700	78.0614	90.865	35.2125	29.6502	19.9537	50.7486	149.213	167.038	242.989	238.743	199.496	25.6597	24.0036	30.8457	25.2473	26.4391	5.68354	1.95657	-2.91537	5.77969	TRUE	4.69626e-06	0.0256416	tubulin-tyrosine ligase, putative
PF3D7_1004100	29.5035	22.9457	55.7531	65.5063	74.2279	49.5873	227.771	201.88	236.915	179.875	211.61	31.3618	26.6707	23.1343	32.1329	28.3249	5.62172	2.1036	-2.90086	3.43066	TRUE	4.70076e-06	0.0256615	hypothetical protein
PF3D7_1400200	6.14657	3.67131	2.93437	6.8954	6.3852	5.20657	35.3277	62.511	46.0667	38.1552	45.5152	2.85108	5.33413	2.57048	0	2.68892	2.42371	3.08446	-4.12252	3.70813	TRUE	4.77924e-06	0.0260851	rifin (RIF)
PF3D7_1410100	7.37588	9.17828	20.5406	33.7874	35.9167	21.3598	103.659	75.3207	69.8594	80.1259	82.2412	2.85108	13.3353	5.14095	11.476	8.20085	4.40586	1.95609	-3.3107	7.41646	TRUE	5.18059e-06	0.0282705	alpha/beta hydrolase, putative
PF3D7_1008500	681.04	515.208	410.812	757.115	836.461	640.127	174.314	110.675	97.7019	101.384	121.019	618.683	701.438	933.083	798.732	762.984	9.3233	-2.40395	2.65628	2.23891	TRUE	5.43471e-06	0.0296518	conserved Plasmodium membrane protein, unknown function
PF3D7_0617400	424.728	401.397	1511.2	1203.25	1043.98	916.911	12009.1	12302.4	18222.7	20319.8	15713.5	98362.1	95008.9	93328.8	99745.1	96611.2	9.83874	4.10098	2.62019	5.65075	TRUE	5.59437e-06	0.0305173	erythrocyte membrane protein 1, PfEMP1 (VAR)
PF3D7_0209900	19.669	19.2744	32.2781	46.8887	48.6871	33.3595	6.50774	5.63624	4.55605	3.27045	4.99262	34.2129	56.0084	48.839	43.6089	45.6673	5.05556	-2.73175	3.18996	2.98812	TRUE	5.59836e-06	0.0305334	unspecified product
PF3D7_0905100	1778.2	2030.85	1599.23	1304.61	1494.14	1641.41	278.903	277.201	314.874	312.873	295.962	1710.65	1805.6	1876.45	1927.97	1830.17	10.6808	-2.47157	2.62853	0.476855	TRUE	5.78581e-06	0.03155	nucleoporin NUP100/NSP100, putative (NUP100)
PF3D7_0931200	63.9243	58.741	17.6062	121.359	96.5761	71.6413	17.199	12.2973	7.08719	8.17612	11.1899	57.0215	69.3437	167.081	84.9227	94.5922	6.17857	-2.69187	3.07802	7.42766	TRUE	6.10543e-06	0.0332868	selenoprotein (Sel2)
PF3D7_1461800	167.187	146.241	79.2281	97.2251	71.0353	112.183	435.554	360.207	457.63	450.777	426.042	57.0215	72.0108	66.8324	61.9706	64.4588	6.81671	1.91814	-2.72438	2.07973	TRUE	6.30864e-06	0.0343884	conserved Plasmodium protein, unknown function
PF3D7_1216700	30.1182	51.0924	52.8187	30.3397	55.0723	43.8883	228.7	236.722	354.866	328.135	287.106	65.5747	24.0036	28.2752	48.1993	41.5132	5.44761	2.71777	-2.79167	3.39787	TRUE	6.34745e-06	0.0345936	perforin like protein 2 (PPLP2)
PF3D7_1126300	159.196	181.424	208.341	244.787	274.564	213.662	49.7377	35.867	41.0044	43.606	42.5538	219.533	245.37	321.309	314.443	275.164	7.73894	-2.32753	2.6932	1.17028	TRUE	6.37801e-06	0.0347538	DnaJ protein, putative
PF3D7_0423100	20.2837	33.9596	32.2781	16.549	39.9075	28.5956	210.107	261.317	237.927	295.975	251.332	62.7237	40.006	12.8524	27.5425	35.7811	4.83059	3.14279	-2.81994	4.92091	TRUE	6.54531e-06	0.0356588	clathrin assembly protein, putative
PF3D7_1463000	145.059	97.5957	67.4906	191.003	122.915	124.813	19.0584	14.3468	16.7055	21.803	17.9784	139.703	162.691	123.383	71.1514	124.232	6.97038	-2.80246	2.78733	3.24245	TRUE	6.5706e-06	0.03579	conserved Plasmodium protein, unknown function
PF3D7_1021900	234.184	191.214	325.716	197.898	167.611	223.325	469.022	497.014	358.409	384.278	427.181	34.2129	58.6754	69.4028	98.6939	65.2463	7.79848	0.940241	-2.70617	2.80798	TRUE	6.62311e-06	0.0360695	conserved Plasmodium protein (10b antigen), unknown function
PF3D7_1023400	6.76122	10.0961	5.86875	3.4477	2.39445	5.71365	18.5935	31.2555	49.1041	54.5074	38.3651	2.85108	0	2.57048	2.29521	1.92919	2.55084	2.71008	-4.31003	5.24861	TRUE	6.69635e-06	0.0364616	HORMA domain protein, putative
PF3D7_0523900	121.087	151.748	132.047	275.816	398.277	215.795	50.6674	29.206	37.4609	40.8806	39.5537	313.618	256.038	205.638	245.587	255.22	7.75623	-2.45014	2.68916	4.55138	TRUE	6.79988e-06	0.0370185	conserved Plasmodium membrane protein, unknown function
PF3D7_1465000	12.2931	16.215	5.86875	8.96402	15.1648	11.7011	48.808	52.7757	104.283	66.4991	68.0914	2.85108	2.66707	7.71143	11.476	6.1764	3.60252	2.48675	-3.42918	4.1018	TRUE	6.85311e-06	0.0373015	conserved Plasmodium protein, unknown function
PF3D7_0913600	28.8889	28.7586	14.6719	8.27448	8.77965	17.8747	68.3312	34.8422	127.063	125.367	88.9009	11.4043	2.66707	2.57048	6.88562	5.88187	4.18125	2.2927	-3.92783	6.5198	TRUE	6.86231e-06	0.0373447	conserved Plasmodium protein, unknown function
PF3D7_1322900	2.45863	2.44754	0	1.37908	2.39445	1.73594	13.0155	13.8344	23.7927	28.8889	19.8829	0	0	0	0	0	0.985576	3.32695	-32.2311	2.22435	TRUE	6.93206e-06	0.0377173	conserved Plasmodium protein, unknown function
PF3D7_0903800	7.37588	7.95451	2.93437	11.0326	14.3667	8.73282	119.463	84.5436	176.167	113.921	123.524	14.2554	16.0024	17.9933	11.476	14.9318	3.1921	3.75657	-3.05133	3.04707	TRUE	7.09709e-06	0.0386082	LCCL domain-containing protein (CCp4)
PF3D7_1334200	162.269	151.748	231.816	305.466	301.701	230.6	1580.45	1380.37	1586.52	1443.36	1497.67	239.49	274.708	239.054	222.635	243.972	7.84838	2.70013	-2.61809	1.614	TRUE	7.32326e-06	0.0398312	chaperone binding protein, putative
PF3D7_0324800	17.825	22.3338	2.93437	18.6176	19.9537	16.3329	140.381	136.295	172.624	207.128	164.107	37.064	10.6683	25.7048	13.7712	21.8021	4.10121	3.25718	-2.92154	5.74659	TRUE	7.43579e-06	0.0404358	rifin (RIF)
PF3D7_0906700	84.208	63.6361	99.7687	137.908	143.667	105.838	30.6793	24.5945	25.8176	28.8889	27.4951	114.043	136.02	223.631	252.473	181.542	6.72492	-1.94367	2.7244	2.92744	TRUE	7.60277e-06	0.0413363	leucine-rich repeat protein (LRR9)
PF3D7_0725200	17.2104	29.0646	20.5406	37.2351	55.0723	31.8246	179.428	211.615	287.031	286.164	241.06	34.2129	29.3377	35.9867	39.0185	34.639	5.00644	2.90672	-2.79736	3.21571	TRUE	7.75155e-06	0.0421374	mago nashi protein homolog, putative
PF3D7_1202000	136.454	91.7828	231.816	244.787	262.591	193.486	40.9058	38.9413	23.7927	19.0776	30.6793	134.001	101.348	326.45	229.521	197.83	7.59262	-2.65241	2.68898	6.40851	TRUE	7.92096e-06	0.0430504	ATP-dependent RNA helicase, putative
PF3D7_1367300	5.53191	9.17828	0	9.65356	6.3852	6.14979	40.9058	61.9987	42.5231	43.606	47.2584	2.85108	2.66707	5.14095	2.29521	3.23857	2.75586	2.80655	-3.8707	4.5683	TRUE	7.92107e-06	0.0430504	conserved Plasmodium protein, unknown function
PF3D7_1471100	6370.92	4742.42	5369.91	6498.22	5314.88	5659.27	610.798	614.35	739.599	759.289	681.009	3777.68	3107.13	5896.67	3429.04	4052.63	12.4664	-3.0549	2.57313	1.29136	TRUE	8.17264e-06	0.0444019	exported protein 2 (EXP2)
PF3D7_0508200	11.6785	12.5437	38.1469	13.7908	7.18335	16.6686	56.7103	34.8422	43.0294	42.5158	44.2744	0	2.66707	2.57048	6.88562	3.03079	3.95274	1.51597	-3.80762	6.59568	TRUE	8.25562e-06	0.0448445	longevity-assurance (LAG1) domain protein, putative
PF3D7_1351800.2	98.9597	97.5957	132.047	227.548	192.354	149.701	24.1716	30.7431	24.2989	14.1719	23.3464	145.405	114.684	177.363	174.436	152.972	7.22633	-2.6805	2.71186	3.24252	TRUE	8.58008e-06	0.0465984	conserved Plasmodium protein, unknown function
PF3D7_0811600	268.605	428.014	49.8844	62.7481	59.8612	173.823	56.7103	106.064	52.1415	43.606	64.6304	367.789	352.053	408.706	468.222	399.192	7.45378	-1.43957	2.62698	14.9723	TRUE	8.87662e-06	0.0482	conserved Plasmodium protein, unknown function
PF3D7_1143600	3.07328	4.58914	5.86875	4.13724	0.79815	3.69331	19.0584	9.22294	22.274	23.4382	18.4984	0	0	0	0	0	1.82105	2.38807	-32.1277	2.76643	TRUE	9.03829e-06	0.0490689	conserved Plasmodium protein, unknown function
PF3D7_1413200	2.45863	2.44754	2.93437	0	0	1.56811	14.41	22.0326	34.4235	37.6101	27.119	0	0	0	2.29521	0.573802	0.579215	4.18115	-5.41138	9.99555	TRUE	9.15001e-06	0.0496662	conserved Plasmodium protein, unknown function
PF3D7_1429500	280.898	220.585	337.453	459.923	399.873	339.746	72.9796	79.9321	81.5027	64.8639	74.8196	441.917	514.744	454.974	399.366	452.75	8.40787	-2.18247	2.59706	1.33782	TRUE	9.81357e-06	0.0532582	diphthamide synthesis protein, putative
PF3D7_1104400	685.957	678.275	1147.34	884.679	754.252	830.101	246.829	146.542	124.026	126.457	160.964	918.046	776.116	1074.46	1046.61	953.809	9.69602	-2.36519	2.5668	2.08878	TRUE	9.85603e-06	0.0534788	conserved protein, unknown function
PF3D7_0415100	43.6406	45.8914	26.4094	133.081	88.5946	67.5234	21.3826	12.2973	6.58096	3.81552	11.0191	74.128	96.0144	77.1143	68.8562	79.0282	6.09106	-2.62343	2.83616	9.12832	TRUE	1.01845e-05	0.0552511	conserved Plasmodium protein, unknown function
PF3D7_0211700	31.3475	37.631	2.93437	7.58494	3.99075	16.6977	57.1751	42.0156	31.8923	42.5158	43.3997	2.85108	0	5.14095	4.59041	3.14561	4.14393	1.29599	-3.76229	12.8837	TRUE	1.07333e-05	0.0582172	protein kinase, putative (TKL1)
PF3D7_0829800	50.4019	92.3947	137.916	46.1992	81.4113	81.6645	207.783	386.851	489.016	480.756	391.101	62.7237	80.012	64.2619	41.3137	62.0778	6.33488	2.27643	-2.65745	4.69587	TRUE	1.08003e-05	0.05857	unspecified product
PF3D7_0401000	1.22931	0.305943	0	0	0	0.307051	8.83193	19.4707	25.3114	38.7003	23.0786	0	0	0	0	0	-1.42417	5.95155	-32.446	4.60782	TRUE	1.09325e-05	0.059276	rifin (RIF)
PF3D7_1132700	67.6122	60.2707	88.0312	33.0979	47.0908	59.2206	10.2264	5.63624	6.58096	7.63104	7.51867	39.9151	48.0072	74.5438	64.2658	56.683	5.8741	-2.96168	2.9147	2.62721	TRUE	1.12898e-05	0.0612021	mitochondrial ribosomal protein L2 precursor
PF3D7_0310100	3.68794	6.73074	11.7375	11.7222	3.1926	7.41419	42.7651	46.1147	88.5898	85.5767	65.7616	2.85108	13.3353	2.57048	6.88562	6.41063	2.81312	3.22569	-3.35341	6.2862	TRUE	1.22374e-05	0.0663264	calcium-dependent protein kinase 3 (CDPK3)
PF3D7_0416900	308.558	297.988	481.237	276.505	323.251	337.508	135.733	106.576	70.3657	61.5934	93.567	510.343	605.424	544.941	541.669	550.594	8.39588	-1.84754	2.55653	2.10425	TRUE	1.23805e-05	0.0670897	conserved Plasmodium protein, unknown function
PF3D7_0601400	3.07328	4.89508	11.7375	16.549	21.55	11.561	24.6364	44.0652	50.1165	54.5074	43.3314	2.85108	2.66707	0	6.88562	3.10094	3.50645	1.93031	-3.76671	9.00425	TRUE	1.26367e-05	0.0684659	erythrocyte membrane protein 1 (PfEMP1), pseudogene (VAR)
PF3D7_0610200	146.288	115.952	281.7	174.454	152.447	174.168	1354.54	1346.55	1413.39	1538.2	1413.17	185.32	240.036	305.887	240.997	243.06	7.43592	3.02879	-2.53922	2.02309	TRUE	1.2982e-05	0.0703237	conserved Plasmodium protein, unknown function
PF3D7_0321700	97.1158	77.7095	17.6062	29.6502	22.3482	48.886	115.745	117.849	180.217	163.522	144.333	31.3618	16.0024	17.9933	16.0664	20.356	5.6406	1.53257	-2.8334	7.92126	TRUE	1.32033e-05	0.0715093	microtubule and actin binding protein, putative
PF3D7_1308900	821.796	764.551	2218.39	1885.89	1854.1	1508.95	375.589	254.656	372.077	381.552	345.969	1887.41	1933.62	2110.36	1964.7	1974.02	10.5585	-2.12395	2.51243	3.71116	TRUE	1.33214e-05	0.0721354	mRNA-decapping enzyme 2, putative (DCP2)
PF3D7_0319800	12.9078	17.1328	32.2781	27.5816	50.2834	28.0367	5.11322	7.68578	10.6308	6.54089	7.49267	65.5747	82.679	43.6981	41.3137	58.3164	4.79293	-1.88846	2.95887	4.57533	TRUE	1.34739e-05	0.0729479	conserved Plasmodium protein, unknown function
PF3D7_1464500	376.17	354.894	498.844	175.833	188.363	318.821	54.8509	63.0234	41.0044	43.0609	50.4849	236.639	293.377	334.162	335.1	299.82	8.31308	-2.65511	2.57036	3.37786	TRUE	1.35427e-05	0.0733064	conserved Plasmodium membrane protein, unknown function
PF3D7_1022500	229.882	255.156	184.866	135.839	217.895	204.728	688.89	541.079	801.358	735.305	691.658	108.341	117.351	113.101	130.827	117.405	7.67905	1.75487	-2.55804	1.12403	TRUE	1.4246e-05	0.0770993	citrate synthase, mitochondrial precursor, putative
PF3D7_1408800	0.614657	1.52971	0	2.75816	5.58705	2.09792	22.7771	27.1564	11.137	10.3564	17.8567	0	0	0	0	0	1.173	2.98621	-32.0778	5.09733	TRUE	1.45172e-05	0.0785524	conserved Plasmodium protein, unknown function
PF3D7_1222100	12.9078	33.6537	32.2781	38.6142	38.3112	31.153	156.186	122.973	167.055	138.449	146.166	22.8086	26.6707	10.2819	22.9521	20.6783	4.95835	2.23316	-2.82244	3.24965	TRUE	1.47305e-05	0.0796922	conserved Plasmodium protein, unknown function
PF3D7_1203000	71.3002	84.7461	88.0312	44.8201	48.6871	67.517	500.166	370.967	1138	1073.8	770.732	48.4683	50.6742	61.6914	57.3802	54.5535	6.07345	3.51662	-3.81992	2.20232	TRUE	1.49794e-05	0.0810234	origin recognition complex subunit 1 (ORC1)
PF3D7_0823700	1.84397	2.44754	2.93437	0	2.39445	1.92407	48.3432	31.2555	42.0169	23.9833	36.3997	2.85108	5.33413	0	0	2.0463	0.869008	4.31746	-4.21307	8.43231	TRUE	1.49879e-05	0.0810547	conserved Plasmodium protein, unknown function
PF3D7_0311200	76.8321	66.6955	85.0969	43.441	47.889	63.9909	21.8474	21.0078	11.6432	4.3606	14.7148	108.341	104.016	89.9666	89.5131	97.959	5.99116	-2.10885	2.73115	4.89673	TRUE	1.5314e-05	0.0828028	valine--tRNA ligase, putative
PF3D7_0510300	1.84397	2.44754	5.86875	2.75816	3.1926	3.2222	36.7222	27.6688	36.4484	41.9707	35.7025	5.70215	2.66707	0	0	2.0923	1.51923	3.63863	-4.17694	5.01884	TRUE	1.69095e-05	0.0914128	conserved Plasmodium protein, unknown function
PF3D7_1439100	570.401	517.655	639.694	975.009	928.248	726.202	162.229	172.674	178.192	158.072	167.792	955.11	1013.48	835.405	959.397	940.849	9.50438	-2.11384	2.48728	1.25974	TRUE	1.74523e-05	0.0943295	DEAD/DEAH box helicase, putative
PF3D7_1450000	447.47	456.161	231.816	360.629	396.68	378.551	70.1906	60.4615	76.4404	65.4089	68.1254	404.853	405.394	385.571	364.938	390.189	8.5668	-2.47662	2.51775	1.05633	TRUE	1.75546e-05	0.0948649	serine/threonine protein kinase, putative
PF3D7_0907100	15.9811	15.2971	2.93437	8.96402	7.18335	10.072	87.8544	59.4367	76.4404	87.2119	77.7359	11.4043	2.66707	10.2819	11.476	8.95733	3.42239	2.85815	-3.1127	4.48222	TRUE	1.85403e-05	0.100173	conserved Plasmodium protein, unknown function
PF3D7_1245700	7.99054	14.9912	23.475	10.3431	11.9722	13.7544	0	0.512386	0	0	0.128096	0	8.0012	5.14095	13.7712	6.72835	3.73493	-6.71634	5.76308	7.47415	TRUE	1.87444e-05	0.101257	unspecified product
PF3D7_0825300	6.14657	9.79017	2.93437	5.51632	3.1926	5.51601	39.9761	25.1069	38.9795	68.1343	43.0492	2.85108	2.66707	5.14095	2.29521	3.23857	2.56059	2.86686	-3.73569	3.21489	TRUE	1.91495e-05	0.103426	conserved protein, unknown function
PF3D7_0617700	0.614657	1.22377	2.93437	2.75816	1.5963	1.82545	15.3397	40.9908	45.0543	39.7904	35.2938	2.85108	2.66707	2.57048	0	2.02215	0.698665	4.44202	-4.17151	4.53177	TRUE	1.9621e-05	0.105954	rifin (RIF)
PF3D7_1115900	135.839	136.145	52.8187	139.977	122.915	117.539	385.816	325.877	549.763	595.766	464.306	102.639	72.0108	92.5371	52.7898	79.9941	6.88711	1.97178	-2.53935	3.39075	TRUE	2.04022e-05	0.110151	DHHC-type zinc finger protein, putative
PF3D7_1351800.1	109.409	105.244	126.178	219.274	183.574	148.736	33.4684	23.5697	27.8425	18.5325	25.8533	131.149	114.684	221.061	149.188	154.021	7.21767	-2.52436	2.57409	2.80935	TRUE	2.12636e-05	0.114781	conserved Plasmodium protein, unknown function
PF3D7_0608400	2.45863	2.1416	0	6.20586	1.5963	2.48048	13.9452	8.19817	37.9671	31.6143	22.9312	0	0	0	0	0	1.4375	3.08122	-32.4373	4.28257	TRUE	2.14964e-05	0.116016	conserved Plasmodium protein, unknown function
PF3D7_1015800	48.5579	58.741	41.0812	3.4477	7.9815	31.9619	39.0464	37.4041	63.7847	61.0483	50.3209	0	5.33413	10.2819	4.59041	5.05161	4.99612	0.656648	-3.2969	16.1408	TRUE	2.24318e-05	0.121042	ribonucleotide reductase small subunit, putative
PF3D7_1119700	101.418	128.496	32.2781	66.1958	66.2464	78.9269	7.90225	18.4459	9.61833	9.81134	11.4444	96.9366	85.3461	53.98	61.9706	74.5583	6.31927	-2.80367	2.70271	4.76282	TRUE	2.33016e-05	0.125712	conserved Plasmodium protein, unknown function
PF3D7_0601600	14.7518	7.03668	11.7375	34.477	19.1556	17.4317	86.4599	75.3207	98.2082	67.5892	81.8945	11.4043	10.6683	5.14095	13.7712	10.2462	4.1364	2.21942	-2.99491	4.68036	TRUE	2.44832e-05	0.132063	Tetratricopeptide repeat protein, putative
PF3D7_1210700	7.37588	11.0139	0	1.37908	5.58705	5.07119	3.71871	18.9583	20.2491	19.0776	15.5009	0	0	0	0	0	2.48788	1.46477	-30.4285	7.7638	TRUE	2.58761e-05	0.13955	conserved Plasmodium protein, unknown function
PF3D7_0903200	19.669	38.2428	46.95	11.7222	11.1741	25.5516	134.338	64.0482	62.266	53.4173	78.5174	5.70215	18.6695	2.57048	9.18083	9.03073	4.63547	1.66001	-3.1205	8.39873	TRUE	2.60618e-05	0.140525	Rab GTPase 7 (Rab7)
PF3D7_1002300	5.53191	4.2832	0	6.20586	3.99075	4.00234	38.5816	42.528	55.1788	51.237	46.8814	11.4043	2.66707	2.57048	0	4.16046	2.14821	3.40253	-3.55829	7.6213	TRUE	2.62881e-05	0.141719	conserved Plasmodium protein, unknown function
PFC10_API0015	11.6785	14.3793	0	4.13724	3.1926	6.67752	0	0	0	0	0	8.55323	5.33413	7.71143	0	5.3997	2.84543	-31.675	31.2378	7.80364	TRUE	2.64685e-05	0.142665	RNA polymerase B (rpoB)
PF3D7_0214700	101.418	101.879	17.6062	31.7188	19.1556	54.3556	136.662	112.725	115.926	106.29	117.901	17.1065	18.6695	15.4229	18.3617	17.3901	5.79372	1.08781	-2.76074	8.56426	TRUE	2.68778e-05	0.144844	conserved Plasmodium protein, unknown function
PF3D7_1416500	2958.34	3153.96	724.791	671.612	856.415	1673.02	84.1357	104.014	107.827	112.83	102.202	1491.11	1229.52	1272.39	1023.66	1254.17	10.7088	-4.03355	3.61726	4.39947	TRUE	2.71533e-05	0.146302	NADP-specific glutamate dehydrogenase (GDH1)
PF3D7_1205500	5029.74	4357.24	2808.2	4151.72	3778.44	4025.07	873.431	866.956	945.127	940.799	906.578	4781.25	5174.11	4667.98	4569.76	4798.28	11.975	-2.1507	2.40401	0.687147	TRUE	2.72383e-05	0.146733	zinc finger protein, putative
PF3D7_0323000	142.6	112.893	55.7531	149.63	188.363	129.848	15.3397	7.1734	7.59342	5.45074	8.88931	74.128	66.6766	59.1209	29.8377	57.4408	7.02858	-3.87141	2.68274	5.22039	TRUE	2.77137e-05	0.149266	translation machinery-associated protein 7, putative (TMA7)
PF3D7_0202400	31.3475	27.2289	613.284	33.0979	16.7611	144.344	1650.64	361.744	907.16	982.224	975.442	11.4043	32.0048	69.4028	59.6754	43.1218	7.15484	2.77509	-4.49637	16.1315	TRUE	2.80394e-05	0.150992	conserved Plasmodium protein, unknown function
PF3D7_0914000	184.397	158.784	278.766	246.166	196.345	212.891	73.4445	43.5528	36.4484	28.8889	45.5836	273.703	253.371	280.182	211.159	254.604	7.73043	-2.21896	2.48032	2.46793	TRUE	2.82056e-05	0.151859	pseudouridylate synthase, putative
PF3D7_1372100	3.68794	3.97726	8.80312	4.13724	3.99075	4.91926	87.3896	24.5945	77.9591	85.0316	68.7437	2.85108	5.33413	7.71143	13.7712	7.41697	2.16241	3.94083	-3.18319	4.75964	TRUE	2.86518e-05	0.154233	Plasmodium exported protein (PHISTb), unknown function (GEXP04)
PF3D7_0918500	229.267	336.843	381.469	62.0586	60.6594	214.059	14.8748	39.4537	45.5605	43.606	35.8737	530.3	661.432	192.786	208.864	398.345	7.73833	-2.57408	3.47315	8.476	TRUE	2.96433e-05	0.15954	telomerase RNA
PF3D7_1353300	434.562	342.656	352.125	268.921	234.656	326.584	99.9402	64.0482	42.5231	37.0651	60.8942	276.554	304.045	388.142	360.348	332.272	8.35102	-2.42197	2.44746	3.09332	TRUE	3.0107e-05	0.162006	conserved Plasmodium protein, unknown function
PF3D7_1229200	3.07328	6.11885	20.5406	10.3431	21.55	12.3252	1.85935	0.512386	3.54359	2.72537	2.16018	31.3618	13.3353	25.7048	22.9521	23.3385	3.54732	-2.43896	3.43463	7.43439	TRUE	3.1364e-05	0.168738	unspecified product
PF3D7_0304200	586.383	746.806	399.075	677.128	758.242	633.527	154.326	119.898	132.125	111.74	129.523	718.471	709.439	616.914	702.333	686.789	9.30862	-2.29143	2.40652	1.13795	TRUE	3.2123e-05	0.172789	EH (Eps15 homology) protein (PAST1)
PF3D7_1359500	20.2837	14.0734	32.2781	59.3004	43.1001	33.8071	129.69	114.774	132.632	115.556	123.163	14.2554	21.3365	17.9933	20.6569	18.5605	5.07386	1.87061	-2.72686	4.03126	TRUE	3.30713e-05	0.177857	conserved Plasmodium protein, unknown function
PF3D7_1418700	7.37588	18.0506	0	5.51632	1.5963	6.50782	0	0	0	0	0	65.5747	42.673	5.14095	4.59041	29.4948	2.75687	-33.0292	35.1511	5.22063	TRUE	3.36043e-05	0.18069	5S ribosomal RNA
PF3D7_0623900	27.0449	23.2516	41.0812	35.8561	37.513	32.9494	264.493	174.211	513.821	554.341	376.716	34.2129	53.3413	28.2752	20.6569	34.1216	5.0318	3.52549	-3.46756	2.7954	TRUE	3.40138e-05	0.182858	ribonuclease H2 subunit A, putative
PF3D7_0629000	1.84397	0.611885	0	2.75816	5.58705	2.16021	0	0	0	0	0	5.70215	2.66707	5.14095	11.476	6.24655	1.19039	-31.4627	32.9285	3.83456	TRUE	3.40927e-05	0.183248	conserved protein, unknown function
PF3D7_0531000	165.957	158.478	143.784	177.212	228.271	174.741	59.0345	38.4289	17.718	22.8931	34.5186	188.171	197.363	185.074	197.388	191.999	7.45077	-2.34007	2.47432	3.19292	TRUE	3.4587e-05	0.185871	conserved Plasmodium protein, unknown function
PF3D7_0803900	52.8605	381.511	88.0312	135.15	165.217	164.554	0.929677	0	0.506228	0.545074	0.495245	57.0215	50.6742	1807.04	991.529	726.567	7.36339	-8.36946	10.5111	4.89501	TRUE	3.48656e-05	0.187333	C/D small nucleolar RNA
PF3D7_1318000	57.1631	80.4629	58.6875	62.0586	92.5854	70.1915	345.375	361.744	356.384	357.024	355.132	85.5323	77.3449	17.9933	73.4466	63.5793	6.13787	2.33433	-2.48296	4.10124	TRUE	3.59992e-05	0.193388	conserved Plasmodium membrane protein, unknown function
PF3D7_0806900	34.4208	34.8775	55.7531	53.7841	53.476	46.4623	14.41	10.7601	3.54359	7.08597	8.94991	45.6172	58.6754	82.2552	50.4946	59.2606	5.52827	-2.36306	2.72417	3.7147	TRUE	3.64666e-05	0.195862	conserved Plasmodium protein, unknown function
PF3D7_1446400	9.21985	16.5209	29.3437	13.7908	19.1556	17.6062	127.831	75.3207	131.113	131.363	116.407	19.9575	13.3353	17.9933	18.3617	17.412	4.07978	2.78327	-2.74111	2.56283	TRUE	3.81708e-05	0.204977	pyruvate dehydrogenase E1 beta subunit (pdhB)
PF3D7_1408700	4112.67	3222.8	2409.12	2813.32	2947.57	3101.1	1093.76	1007.86	764.91	773.461	909.999	3965.85	4926.07	5071.55	4668.45	4657.98	11.5987	-1.769	2.35576	1.03663	TRUE	3.81916e-05	0.205051	conserved Plasmodium protein, unknown function
PF3D7_0632300	1.84397	2.75348	2.93437	4.82678	3.1926	3.11024	73.4445	25.6193	30.8799	30.5242	40.1169	0	0	2.57048	2.29521	1.21642	1.63544	3.6913	-4.98033	3.70159	TRUE	3.92315e-05	0.210595	rifin (RIF)
PF3D7_1145100	838.392	987.583	853.903	1345.29	1489.35	1102.9	325.387	254.143	225.778	206.583	252.973	1217.41	1549.57	999.915	1413.85	1295.18	10.1075	-2.12453	2.35603	1.77655	TRUE	4.12503e-05	0.22139	coatamer gamma subunit, putative
PF3D7_0906800	39.338	30.9002	187.8	95.1565	85.402	87.7194	11.1561	9.73533	15.1868	14.717	12.6988	59.8726	69.3437	154.229	144.598	107.011	6.43437	-2.76832	3.0774	6.28778	TRUE	4.13816e-05	0.222054	probable protein, unknown function
PF3D7_1000200	31.3475	33.9596	32.2781	37.2351	33.5223	33.6685	276.579	134.757	124.532	135.724	167.898	28.5108	26.6707	28.2752	27.5425	27.7498	5.07535	2.31634	-2.59747	1.54577	TRUE	4.16219e-05	0.223302	rifin (RIF)
PF3D7_1011400	183.168	198.863	234.75	277.885	311.278	241.189	52.0619	40.4785	19.7429	31.0692	35.8381	173.916	146.689	233.913	220.34	193.714	7.91378	-2.7496	2.43415	2.67438	TRUE	4.20249e-05	0.225422	proteasome subunit beta type-5
PF3D7_1316100	413.664	366.519	355.059	533.014	545.935	442.838	106.448	122.46	98.2082	101.384	107.125	436.215	642.763	467.827	672.496	554.825	8.7914	-2.04824	2.37295	1.16036	TRUE	4.28025e-05	0.22955	inositol polyphosphate kinase, putative (IPK2)
PF3D7_1041200	2.45863	3.36537	0	1.37908	1.5963	1.75988	8.83193	8.19817	18.7304	25.6185	15.3448	0	0	0	0	0	1.03402	2.90422	-31.8568	3.15858	TRUE	4.4233e-05	0.237177	rifin (RIF)
PF3D7_1304200.1	65.1536	62.7183	14.6719	14.4803	5.58705	32.5222	0	1.02477	1.01246	0.545074	0.645575	8.55323	32.0048	30.8457	18.3617	22.4413	5.03943	-5.68447	5.13439	7.33728	TRUE	4.45886e-05	0.23904	CorA-like Mg2 transporter protein, putative
PF3D7_1314700	33.8061	21.7219	5.86875	10.3431	7.18335	15.7846	57.1751	47.6519	91.6272	101.384	74.4595	8.55323	18.6695	7.71143	4.59041	9.88113	4.04262	2.17546	-2.92586	7.92894	TRUE	4.53127e-05	0.242876	conserved Plasmodium protein, unknown function
PF3D7_0219300	13.5224	16.215	20.5406	13.7908	8.77965	14.5697	72.5148	58.412	82.0089	70.3146	70.8126	5.70215	18.6695	7.71143	4.59041	9.16836	3.83379	2.31218	-2.95828	3.00849	TRUE	4.54849e-05	0.243754	conserved Plasmodium protein, unknown function
PF3D7_1420600	30.7328	29.0646	76.2937	22.0653	28.7334	37.378	83.6709	62.511	157.437	159.707	115.831	17.1065	16.0024	20.5638	18.3617	18.0086	5.17333	1.68232	-2.68375	4.88506	TRUE	4.55986e-05	0.244317	pantothenate kinase, putative (PANK)
PF3D7_0303400	12.9078	13.1555	2.93437	6.8954	7.18335	8.61529	42.7651	39.4537	43.0294	43.0609	42.0773	2.85108	8.0012	0	4.59041	3.86067	3.19296	2.20201	-3.44406	5.16684	TRUE	4.60314e-05	0.24659	palmitoyl transferase (AnkDHHC)
PF3D7_1210500	11.0638	14.9912	11.7375	28.2711	45.4945	22.3116	1.39452	3.5867	5.5685	3.27045	3.45504	37.064	45.3401	12.8524	20.6569	28.9783	4.4979	-2.71382	3.06723	7.10057	TRUE	4.69404e-05	0.251413	conserved Plasmodium protein, unknown function
PF3D7_1031600	60.2364	42.2201	223.012	54.4736	43.1001	84.6085	488.08	478.056	512.809	525.997	501.235	51.3194	53.3413	136.235	137.712	94.6521	6.36032	2.60902	-2.40126	10.3628	TRUE	4.81313e-05	0.257743	conserved Plasmodium protein, unknown function (GEXP15)
PF3D7_1414000	48.5579	63.3301	140.85	64.1272	110.943	85.5616	160.369	150.129	246.533	257.275	203.577	22.8086	53.3413	25.7048	41.3137	35.7921	6.40202	1.2673	-2.50517	4.53831	TRUE	4.9579e-05	0.265446	26S proteasome regulatory subunit RPN13, putative (RPN13)
PF3D7_1434500	3088.04	2805.19	2805.26	2916.06	3308.33	2984.58	856.697	648.168	893.998	876.48	818.836	3771.97	4483.34	4040.79	4014.32	4077.6	11.5433	-1.86591	2.31608	0.35486	TRUE	5.03501e-05	0.269524	dynein-related AAA-type ATPase, putative
PF3D7_0900300	3.07328	9.48422	0	10.3431	11.1741	6.81494	59.9641	52.2633	35.9422	51.7821	49.9879	5.70215	5.33413	10.2819	0	5.32955	2.88803	2.7556	-3.25455	9.95241	TRUE	5.07342e-05	0.27153	rifin (RIF)
PF3D7_1351300	1.84397	2.75348	11.7375	12.4117	6.3852	7.02637	69.2609	58.412	114.407	87.2119	82.3231	11.4043	21.3365	12.8524	0	11.3983	2.68411	3.67903	-2.87339	12.8599	TRUE	5.10718e-05	0.273285	conserved Plasmodium membrane protein, unknown function
PF3D7_0425100	174.563	161.232	58.6875	284.09	189.162	173.547	297.032	1080.62	1401.74	987.13	941.632	128.298	138.687	107.96	114.76	122.427	7.44455	2.43444	-2.9435	5.2712	TRUE	5.12071e-05	0.273958	Plasmodium exported protein (hyp6), unknown function
PF3D7_1206300	59.007	64.248	11.7375	4.82678	3.1926	28.6024	36.2574	157.302	128.582	123.732	111.468	14.2554	5.33413	15.4229	9.18083	11.0483	4.87413	1.92613	-3.33809	15.5632	TRUE	5.17551e-05	0.276838	conserved Plasmodium protein, unknown function
PF3D7_0623300	6.76122	10.4021	2.93437	6.20586	7.18335	6.69737	91.1083	71.2216	78.9715	55.0525	74.0885	11.4043	13.3353	5.14095	9.18083	9.76535	2.83419	3.37725	-2.92966	2.21097	TRUE	5.18836e-05	0.277474	EGF-like membrane protein, putative
PF3D7_0423000	11.0638	7.95451	0	2.06862	2.39445	4.69628	28.3551	33.8174	26.8301	32.7045	30.4268	2.85108	2.66707	0	2.29521	1.95334	2.39817	2.52894	-3.97187	7.72081	TRUE	5.27917e-05	0.282277	conserved Plasmodium protein, unknown function
PF3D7_1251400	36.2647	44.3617	44.0156	34.477	38.3112	39.486	13.4803	11.7849	4.55605	0	7.45531	22.8086	53.3413	59.1209	61.9706	49.3104	5.29959	-2.39326	2.72143	13.8662	TRUE	5.36191e-05	0.286648	conserved Plasmodium protein, unknown function
PF3D7_1324800	60.851	63.6361	225.947	91.7088	94.9798	107.425	626.137	291.547	586.718	522.726	506.782	82.6812	69.3437	128.524	107.875	97.1059	6.72397	2.26128	-2.3826	5.92253	TRUE	5.36979e-05	0.287015	dihydrofolate synthase/folylpolyglutamate synthase (DHFS-FPGS)
PF3D7_0600400	232.955	221.503	387.337	545.426	618.566	401.157	143.635	53.2881	55.685	49.0567	75.4162	5.70215	16.0024	5.14095	6.88562	8.43278	8.6477	-2.41029	-3.1645	5.47144	TRUE	5.51389e-05	0.294662	erythrocyte membrane protein 1, PfEMP1 (VAR)
PF3D7_1422300	84.8226	81.9927	41.0812	104.81	88.5946	80.2602	18.1287	22.545	14.6806	9.26627	16.1551	79.8301	82.679	110.53	96.3987	92.3596	6.33792	-2.32276	2.51472	2.65415	TRUE	5.62943e-05	0.30078	DnaJ protein, putative
PF3D7_1373400	48.5579	58.741	70.425	102.741	80.6131	72.2157	315.16	344.323	358.409	375.556	348.362	68.4258	74.6778	64.2619	55.085	65.6126	6.17345	2.27097	-2.40967	1.29072	TRUE	5.76545e-05	0.30799	rifin (RIF)
PF3D7_0707900	191.158	182.342	114.441	266.162	205.125	191.846	794.874	863.37	1010.43	1111.41	945.02	210.98	224.034	133.665	181.321	187.5	7.58816	2.29602	-2.33384	1.91313	TRUE	5.79111e-05	0.309303	large ribosomal subunit processing protein, putative
PF3D7_1002500	55.9338	87.4996	61.6219	78.6075	71.0353	70.9396	361.179	354.571	455.099	481.846	413.174	111.192	117.351	46.2686	41.3137	79.0313	6.15315	2.53742	-2.39032	3.38671	TRUE	5.87639e-05	0.313799	conserved Plasmodium protein, unknown function
PF3D7_1351900	102.033	102.797	140.85	344.08	264.188	190.79	837.639	788.561	1063.08	1067.8	939.27	202.426	216.032	131.094	197.388	186.735	7.57745	2.29793	-2.33068	5.06339	TRUE	5.91984e-05	0.31606	conserved Plasmodium protein, unknown function
PF3D7_1206900	14.7518	9.17828	38.1469	21.3757	39.1093	24.5124	92.038	51.7509	83.0213	94.2979	80.277	8.55323	10.6683	15.4229	11.476	11.5301	4.56843	1.7585	-2.79538	4.84128	TRUE	5.99743e-05	0.320143	conserved Plasmodium protein, unknown function
PF3D7_1447500	3.07328	4.58914	8.80312	4.13724	1.5963	4.43982	41.3706	15.3716	40.4982	37.6101	33.7126	0	5.33413	0	4.59041	2.48114	2.00561	3.06981	-3.72497	7.22685	TRUE	6.01625e-05	0.321087	conserved Plasmodium protein, unknown function
PF3D7_1017700	11.0638	22.6398	14.6719	8.27448	7.18335	12.7667	114.35	79.4198	135.163	133.543	115.619	11.4043	21.3365	10.2819	29.8377	18.2151	3.68234	3.17085	-2.65487	4.52545	TRUE	6.16312e-05	0.328864	conserved Plasmodium protein, unknown function
PF3D7_1304100	227.423	214.772	102.703	22.7548	20.7519	117.681	1.85935	4.61147	1.51868	1.09015	2.26991	45.6172	53.3413	77.1143	73.4466	62.3799	6.8807	-5.69725	4.78037	5.99656	TRUE	6.18654e-05	0.330052	DNA ligase I (LigI)
PF3D7_0422700	821.181	804.323	1018.23	1029.48	949.798	924.603	230.56	217.251	173.13	191.321	203.066	1186.05	933.473	974.21	906.607	1000.08	9.85238	-2.18653	2.29997	0.516835	TRUE	6.21146e-05	0.33132	eukaryotic initiation factor, putative
PF3D7_0627100	4862.55	4062.92	3562.33	4237.22	4190.29	4183.06	874.826	864.394	887.923	934.803	890.487	3883.16	4195.29	4747.67	4507.79	4333.48	12.0304	-2.23198	2.28288	0.266004	TRUE	6.28267e-05	0.335055	ankyrin-repeat protein, putative
PF3D7_1341900	297.494	286.056	962.475	566.802	619.364	546.438	113.885	90.6922	68.3407	80.671	88.3973	396.299	333.383	619.485	403.956	438.281	9.0904	-2.62426	2.30965	4.84367	TRUE	6.7231e-05	0.358476	vacuolar ATP synthase subunit d, putative
PF3D7_1116800	11479.3	10173.8	14757	13540.5	12273.9	12444.9	2582.64	2054.15	2599.48	2513.34	2437.4	11475.6	10580.2	14530.9	10417.9	11751.2	13.6032	-2.3521	2.26938	0.677791	TRUE	6.75012e-05	0.359849	heat shock protein 101 (HSP101)
PF3D7_0705500	8586.75	7291.84	5889.29	5706.63	5788.98	6652.7	1720.83	1714.95	1785.97	1863.06	1771.21	7732.12	8966.67	9312.83	8092.9	8526.13	12.6998	-1.90926	2.26716	0.569812	TRUE	6.89012e-05	0.367243	inositol-phosphate phosphatase, putative
PF3D7_0628000	2.45863	5.50697	2.93437	12.4117	7.18335	6.09901	36.7222	37.9165	63.2785	55.0525	48.2424	11.4043	2.66707	2.57048	4.59041	5.30806	2.66344	2.92852	-3.20739	5.35905	TRUE	6.96018e-05	0.370908	6-pyruvoyltetrahydropterin synthase (PTPS)
PF3D7_0622000	3.68794	7.03668	2.93437	4.82678	3.99075	4.49531	39.5113	49.189	41.5107	45.7863	43.9993	0	8.0012	2.57048	6.88562	4.36432	2.24602	3.21325	-3.30426	4.18864	TRUE	7.05607e-05	0.375947	conserved Plasmodium protein, unknown function
PF3D7_1132100	3.07328	7.03668	11.7375	9.65356	8.77965	8.05613	56.2454	35.3546	105.295	86.6668	70.8906	8.55323	13.3353	5.14095	11.476	9.62639	2.94291	3.20441	-2.87738	4.43896	TRUE	7.11383e-05	0.378954	conserved Plasmodium protein, unknown function
PF3D7_1116200.1	43.026	98.2076	70.425	70.3331	79.815	72.3613	20.9177	16.3963	22.7802	13.6269	18.4303	119.745	114.684	77.1143	96.3987	101.985	6.17906	-1.97411	2.46648	1.88157	TRUE	7.12532e-05	0.379495	pyridoxine biosynthesis protein PDX2 (PDX2)
PF3D7_1102000	49.7872	112.587	52.8187	21.3757	13.5685	50.0274	2.32419	3.07431	4.55605	2.72537	3.16998	68.4258	37.3389	25.7048	34.4281	41.4744	5.64879	-3.98516	3.70769	5.23802	TRUE	7.17117e-05	0.381865	hypothetical protein
PF3D7_1212900	4062.88	4234.86	1282.32	2859.52	2684.98	3024.91	406.269	575.921	573.05	524.362	519.9	2560.27	2872.43	2182.33	2357.18	2493.05	11.5632	-2.54111	2.26161	3.23271	TRUE	7.39302e-05	0.393605	bromodomain protein, putative
PF3D7_1204100	27.6596	27.5348	14.6719	21.3757	21.55	22.5584	181.287	69.172	301.712	256.73	202.225	11.4043	32.0048	25.7048	16.0664	21.2951	4.51415	3.14563	-3.24705	3.51632	TRUE	7.44817e-05	0.396466	conserved Plasmodium protein, unknown function
PF3D7_0813800	12.9078	12.8496	2.93437	6.20586	11.1741	9.21434	107.842	87.6179	221.222	220.755	159.359	25.6597	16.0024	7.71143	29.8377	19.8028	3.27738	4.03863	-3.00578	5.01532	TRUE	7.68891e-05	0.409204	GDP-mannose 4,6-dehydratase, putative
PF3D7_0625400	674.278	625.959	554.597	792.281	663.263	662.076	218.474	157.302	148.831	160.797	171.351	784.046	768.115	1010.2	750.533	828.223	9.37137	-1.95045	2.27295	0.764485	TRUE	7.69435e-05	0.409416	conserved Plasmodium protein, unknown function
PF3D7_0902100	61.4657	47.4211	8.80312	4.13724	3.1926	25.004	90.6435	81.9817	152.881	107.925	108.358	22.8086	21.3365	12.8524	13.7712	17.6922	4.69974	2.05987	-2.62165	18.6591	TRUE	7.74585e-05	0.412079	serine/threonine protein kinase, FIKK family (FIKK9.2)
PF3D7_0303000	309.787	278.102	187.8	323.394	266.582	273.133	63.218	78.395	64.7971	50.6919	64.2755	379.193	250.704	380.43	263.949	318.569	8.09598	-2.08967	2.30885	1.39099	TRUE	7.80944e-05	0.415384	N-ethylmaleimide sensitive fusion protein (NSF)
PF3D7_1445100	825.484	951.788	2564.64	1341.15	1439.06	1424.43	502.025	290.523	265.77	277.988	334.076	1502.52	1477.55	1776.2	1634.19	1597.61	10.4748	-2.09064	2.25759	3.95553	TRUE	7.85798e-05	0.417888	histidine--tRNA ligase, putative
PF3D7_1252800	1034.47	875.302	498.844	631.618	597.814	727.609	119.463	128.609	133.138	111.195	123.101	607.279	581.42	701.74	491.174	595.403	9.50816	-2.56443	2.27389	1.52086	TRUE	7.94429e-05	0.422398	Plasmodium exported protein (PHISTb), unknown function
PF3D7_1203900	625.106	853.886	472.434	974.32	771.811	739.511	146.424	145.005	152.375	150.986	148.697	843.918	770.782	537.229	713.809	716.435	9.53157	-2.31535	2.26836	1.44243	TRUE	8.03521e-05	0.427152	ubiquitin conjugating enzyme E2 (UBC)
PF3D7_1115400	2729.08	2194.83	2638	2700.24	2203.69	2493.17	599.641	518.022	537.614	592.496	561.943	2657.2	2248.34	3418.73	2338.82	2665.77	11.2837	-2.14942	2.24605	0.613809	TRUE	8.21005e-05	0.436364	cysteine proteinase falcipain 3 (FP3)
PF3D7_1212100	16.5957	18.0506	11.7375	25.513	27.9352	19.9664	104.589	82.4941	127.569	132.453	111.776	8.55323	26.6707	17.9933	20.6569	18.4685	4.34456	2.45983	-2.59162	2.79768	TRUE	8.67604e-05	0.461045	peripheral plastid protein 1, putative (PPP1)
mal_rna_10:rRNA	1.22931	9.48422	0	2.06862	3.1926	3.19495	0	0	0	0	0	0	2.66707	12.8524	9.18083	6.17507	1.81292	-30.6425	31.4728	6.36991	TRUE	8.84361e-05	0.469861	unspecified product (RNA3)
PF3D7_1148900	9.83451	40.0785	2.93437	16.549	29.5315	19.7856	124.577	120.923	108.333	134.088	121.98	42.7661	29.3377	2.57048	9.18083	20.9638	4.3775	2.55298	-2.55967	14.0597	TRUE	9.16201e-05	0.486686	probable protein, unknown function
PF3D7_0631200	6.14657	6.73074	0	17.2385	16.7611	9.37539	18.1287	34.8422	51.129	51.237	38.8342	8.55323	2.66707	0	4.59041	3.95268	3.31065	1.96784	-3.3158	11.4364	TRUE	9.27837e-05	0.492774	erythrocyte membrane protein 1 (PfEMP1), pseudogene (VAR)
PF3D7_1418500	12.9078	19.5803	2.93437	2.75816	1.5963	7.95539	0	0	0	0	0	76.979	45.3401	2.57048	2.29521	31.7962	3.02002	-33.2923	35.26	4.6739	TRUE	9.6463e-05	0.512219	5S ribosomal RNA
PF3D7_1439700	28.2742	33.6537	17.6062	9.65356	10.3759	19.9127	81.8115	56.8748	36.4484	43.0609	54.5489	11.4043	8.0012	5.14095	4.59041	7.28422	4.3369	1.43309	-2.92425	4.99049	TRUE	9.80903e-05	0.520761	leucine carboxyl methyltransferase, putative
PF3D7_1035800	556.879	438.11	4953.22	3132.58	2034.48	2223.06	347.699	100.94	167.561	167.338	195.885	1465.45	1226.85	3881.42	3566.75	2535.12	11.1177	-3.50378	3.69393	8.20678	TRUE	9.8145e-05	0.520954	probable protein, unknown function (M712)
PF3D7_0605800	314.09	259.439	243.553	370.972	324.847	302.58	912.942	1026.82	1606.26	1504.95	1262.74	290.81	301.378	262.189	215.749	267.532	8.24239	2.05994	-2.23917	1.42466	TRUE	0.00010017	0.531601	DNA repair-like protein, putative
PF3D7_0517300	6546.09	5219.08	5625.2	6466.5	5832.08	5937.79	1228.57	1331.69	1389.6	1525.12	1368.74	7677.95	6793.02	5745.01	5104.54	6330.13	12.5357	-2.1171	2.20937	0.555591	TRUE	0.000102006	0.541244	pre-mRNA-splicing factor (SR1)
PF3D7_0426000	48.5579	51.7043	126.178	190.313	154.043	114.159	32.0738	66.0977	38.9795	46.8764	46.0069	293.661	341.384	141.376	133.122	227.386	6.83056	-1.30719	2.30437	8.02589	TRUE	0.000102063	0.541443	erythrocyte membrane protein 1, PfEMP1 (VAR)
PF3D7_1407600	45.4846	45.5855	11.7375	26.2025	28.7334	31.5487	149.213	105.551	281.463	269.812	201.51	22.8086	29.3377	59.1209	34.4281	36.4238	5.01626	2.63833	-2.4651	5.88615	TRUE	0.000102983	0.546221	conserved Plasmodium protein, unknown function
PF3D7_1401300	56.5484	58.4351	129.112	37.2351	39.9075	64.2477	13.4803	27.1564	27.3363	29.434	24.3518	85.5323	96.0144	154.229	169.845	126.405	5.97562	-1.37089	2.37898	5.33056	TRUE	0.000103029	0.546363	aminopeptidase, putative
PF3D7_0101600	7.37588	7.34263	20.5406	17.2385	17.5593	14.0114	85.0654	96.8409	55.685	69.7695	76.8402	14.2554	10.6683	7.71143	13.7712	11.6016	3.7506	2.51328	-2.72763	3.20907	TRUE	0.000103237	0.547362	rifin (RIF)
PF3D7_1363900	100.804	137.368	35.2125	87.5715	78.2187	87.8349	26.0309	14.3468	13.6681	11.9916	16.5094	96.9366	101.348	64.2619	89.5131	88.015	6.47194	-2.42448	2.41176	4.07775	TRUE	0.000105224	0.557793	unspecified product
PF3D7_1429600	36.2647	23.2516	17.6062	47.5782	47.0908	34.3583	6.50774	6.14863	8.60587	3.27045	6.13317	34.2129	48.0072	46.2686	29.8377	39.5816	5.12002	-2.50063	2.68624	3.16099	TRUE	0.000105409	0.558669	conserved Plasmodium protein, unknown function (GEXP03)
PF3D7_1030900	2.45863	5.20103	0	3.4477	3.1926	2.85999	21.8474	27.1564	37.9671	42.5158	32.3717	5.70215	2.66707	0	2.29521	2.66611	1.7111	3.30497	-3.63461	5.31884	TRUE	0.00010551	0.559098	28 kDa ookinete surface protein (Pfs28)
PF3D7_1037300	124.161	278.714	346.256	390.279	474.101	322.702	3163.69	2067.99	2463.3	2722.65	2604.41	721.322	701.438	282.752	539.374	561.222	8.33309	3.01365	-2.21457	5.22953	TRUE	0.000106842	0.566051	ADP/ATP transporter on adenylate translocase
PF3D7_1477700	1.84397	6.4248	14.6719	2.75816	4.7889	6.09754	6.50774	13.322	19.7429	8.17612	11.9372	0	0	0	0	0	2.44334	1.1337	-31.4956	4.21558	TRUE	0.000110549	0.58558	Plasmodium exported protein (PHISTa), unknown function (Pfg14-748)
PF3D7_1414600	583.924	477.271	645.562	581.282	503.633	558.334	154.791	125.022	134.657	120.461	133.733	507.491	472.071	843.116	677.086	624.941	9.12429	-2.06098	2.22446	1.08059	TRUE	0.000110761	0.586588	RNA guanylyltransferase (Pgt1)
PF3D7_1235300	1390.35	1144.53	1637.38	1222.55	994.495	1277.86	6841.96	7723.7	10389.3	10454	8852.24	1579.5	1837.61	2292.86	2017.49	1931.86	10.319	2.79281	-2.196	1.24328	TRUE	0.000112495	0.595663	CCR4-NOT transcription complex subunit 4, putative (NOT4)
PF3D7_0410500	8.60519	6.73074	14.6719	21.3757	19.9537	14.2675	44.6245	33.3051	22.7802	29.9791	32.6722	0	5.33413	0	6.88562	3.05494	3.81861	1.21187	-3.36712	7.7517	TRUE	0.000115302	0.610409	conserved Plasmodium protein, unknown function
PF3D7_1040800	0	0.305943	0	0	0	0.0611885	2.32419	19.983	26.8301	29.9791	19.7791	0	0	0	0	0	-3.14007	7.44497	-32.2235	4.1138	TRUE	0.000116674	0.617556	rifin (RIF)
PF3D7_1439500	2706.95	2843.43	170.194	501.295	489.266	1342.23	33.9332	48.1642	43.0294	34.8848	40.0029	1032.09	1045.49	848.257	957.101	970.734	10.3909	-5.06894	4.60091	5.23891	TRUE	0.000118739	0.628367	CCAAT-binding transcription factor, putative
PF3D7_1319900	15.9811	15.6031	5.86875	11.7222	11.9722	12.2295	117.604	45.0899	74.9217	51.237	72.2132	11.4043	5.33413	12.8524	13.7712	10.8405	3.66767	2.50708	-2.73001	3.43207	TRUE	0.000120012	0.634982	conserved Plasmodium protein, unknown function
PF3D7_1039300	106.95	179.894	58.6875	31.0293	27.1371	80.7397	3.71871	0.512386	4.04982	5.99582	3.56918	82.6812	42.673	41.1276	43.6089	52.5227	6.34087	-4.5075	3.87982	6.45263	TRUE	0.000120925	0.639695	Plasmodium repeat_MYXSPDY protein
PF3D7_1149300	117.399	157.561	41.0812	109.637	111.741	107.484	24.1716	28.6936	19.7429	22.8931	23.8753	136.852	146.689	105.389	94.1035	120.758	6.7607	-2.18322	2.3374	3.18822	TRUE	0.000121171	0.640875	serine/threonine protein kinase, FIKK family (FIKK11)
PF3D7_1373300	1.22931	1.83566	2.93437	1.37908	2.39445	1.95457	8.36709	105.551	96.6895	98.1134	77.1804	0	5.33413	2.57048	2.29521	2.54995	0.88018	5.38974	-4.90983	5.04246	TRUE	0.000123841	0.654873	rifin (RIF)
PF3D7_0309900	15.3664	15.6031	8.80312	12.4117	10.3759	12.5121	49.2729	30.2307	62.266	71.4048	53.2936	8.55323	5.33413	7.71143	6.88562	7.1211	3.67902	2.05662	-2.9063	1.6974	TRUE	0.000128063	0.677069	conserved Plasmodium protein, unknown function
PF3D7_0702600	5.53191	6.4248	0	5.51632	5.58705	4.61202	24.1716	28.6936	55.1788	69.2245	44.3171	2.85108	2.66707	10.2819	2.29521	4.52381	2.34905	3.12004	-3.29218	6.15834	TRUE	0.000129021	0.682004	chitinase precursor fragment, truncated
PF3D7_1430300	3116.31	2644.26	1945.49	2271.34	1921.15	2379.71	866.459	861.832	692.013	805.62	806.481	3743.46	4566.02	3156.54	3114.6	3645.15	11.2168	-1.56128	2.17624	1.06969	TRUE	0.000129304	0.683373	acid phosphatase, putative
PF3D7_1223700	41.7967	52.0103	102.703	27.5816	43.1001	53.4383	166.877	210.59	186.292	152.076	178.959	39.9151	48.0072	25.7048	25.2473	34.7186	5.70711	1.77639	-2.37011	3.94914	TRUE	0.000132862	0.702042	integral membrane protein, putative
PF3D7_0829900	96.5011	99.1254	278.766	108.947	146.061	145.88	193.838	362.257	437.381	431.699	356.293	76.979	61.3425	87.3962	71.1514	74.2173	7.17444	1.30238	-2.26322	4.42135	TRUE	0.000133297	0.704209	unspecified product
PF3D7_0324700	2.45863	5.20103	8.80312	8.27448	5.58705	6.06486	24.1716	21.5202	18.7304	26.1636	22.6464	0	5.33413	0	0	1.33353	2.5362	1.96493	-4.12315	6.11555	TRUE	0.000136931	0.723269	erythrocyte membrane protein 1 (PfEMP1), exon2, pseudogene (VAR)
PF3D7_1254500	0	0.611885	0	2.75816	3.99075	1.47216	7.43741	13.322	17.2117	13.6269	12.8995	0	0	0	0	0	0.634072	3.05442	-30.1644	6.46478	TRUE	0.00013868	0.732371	rifin (RIF)
PF3D7_1203800	7.37588	24.7814	17.6062	24.1339	40.7056	22.9206	1.39452	3.5867	2.02491	1.63522	2.16034	22.8086	24.0036	12.8524	13.7712	18.359	4.52804	-3.41938	3.08376	4.51463	TRUE	0.000140565	0.742182	unspecified product
PF3D7_1432300	61.4657	61.4945	8.80312	14.4803	16.7611	32.601	2.78903	7.68578	0.506228	2.72537	3.4266	31.3618	32.0048	43.6981	20.6569	31.9304	5.05852	-3.28297	3.2195	9.88323	TRUE	0.00014511	0.766033	conserved Plasmodium protein, unknown function
PF3D7_0406400	506.477	439.946	454.828	677.128	668.051	549.286	108.772	92.2294	100.739	107.38	102.28	470.427	312.047	624.626	459.041	466.535	9.10191	-2.42552	2.18951	1.45826	TRUE	0.000145528	0.768095	cytosolic glyoxalase II (cGloII)
PF3D7_0704000	469.598	368.967	355.059	404.07	356.773	390.893	168.271	180.36	117.951	111.74	144.581	627.237	786.784	593.78	615.115	655.729	8.61115	-1.4353	2.18106	0.975696	TRUE	0.000148466	0.783457	conserved Plasmodium membrane protein, unknown function
PF3D7_1308400	696.406	603.625	821.625	581.972	565.888	653.903	260.774	231.598	122.001	131.363	186.434	687.109	842.793	925.371	899.721	838.749	9.35204	-1.80934	2.1695	2.05347	TRUE	0.000151415	0.798863	conserved Plasmodium protein, unknown function
PF3D7_1107600	8.60519	12.8496	23.475	26.2025	21.55	18.5365	54.3861	40.4785	64.2909	47.4215	51.6442	8.55323	13.3353	2.57048	4.59041	7.26236	4.18555	1.50512	-2.84674	4.17964	TRUE	0.000157708	0.831908	conserved Plasmodium protein, unknown function
PF3D7_0315200	295.035	254.544	111.506	179.97	163.621	200.935	41.3706	49.7014	49.1041	50.6919	47.717	253.746	226.701	213.349	197.388	222.796	7.65598	-2.07975	2.22297	2.05149	TRUE	0.000157951	0.833033	circumsporozoite- and TRAP-related protein (CTRP)
PF3D7_0104600	52.8605	52.6221	26.4094	28.2711	18.3574	35.7041	8.36709	13.8344	4.04982	4.3606	7.65298	37.064	53.3413	43.6981	45.9041	45.0019	5.17523	-2.23745	2.55486	4.88375	TRUE	0.000161393	0.851027	conserved Plasmodium protein, unknown function
PF3D7_0305500	2399.01	1875.73	3650.36	1872.79	2112.7	2382.12	854.838	479.593	590.768	644.278	642.369	2041.37	2592.39	3536.97	3165.09	2833.96	11.2175	-1.8902	2.14137	2.36836	TRUE	0.000163632	0.862666	conserved Plasmodium protein, unknown function
PF3D7_1345100	392.151	367.743	202.472	544.736	444.569	390.334	65.0774	91.717	100.739	105.199	90.6833	396.299	360.054	508.954	376.414	410.43	8.61116	-2.10864	2.17847	2.37414	TRUE	0.000164119	0.865073	thioredoxin 2 (TRX2)
PF3D7_0219400.1	23.357	37.9369	5.86875	26.8921	52.6779	29.3465	125.506	92.7418	53.1539	81.7612	88.2908	17.1065	2.66707	17.9933	22.9521	15.1797	4.91652	1.54792	-2.5313	9.08622	TRUE	0.000164859	0.868805	ribosome associated membrane protein RAMP4, putative
PF3D7_1442400	207.139	164.903	313.978	73.0912	77.4205	167.306	272.395	222.375	486.485	382.642	340.974	45.6172	72.0108	92.5371	80.3322	72.6243	7.37566	1.03782	-2.22909	7.10246	TRUE	0.000165234	0.870618	conserved Plasmodium protein, unknown function
PF3D7_1105900	2.45863	5.81291	2.93437	4.13724	8.77965	4.82456	48.808	23.0573	48.0916	40.8806	40.2094	8.55323	2.66707	2.57048	4.59041	4.5953	2.32036	3.00934	-3.14504	3.56158	TRUE	0.000168339	0.886812	conserved Plasmodium membrane protein, unknown function
PF3D7_1329500	15670.7	15379.4	13310.3	15637.4	15426.6	15084.9	4475.46	3786.53	4665.9	5280.68	4552.14	22894.1	22536.7	17175.9	16888.1	19873.7	13.8808	-1.72851	2.12624	0.555093	TRUE	0.000174104	0.917006	conserved Plasmodium protein, unknown function
PF3D7_0212400	1248.37	1211.23	906.722	1052.24	1018.44	1087.4	433.229	338.687	259.695	263.816	323.857	1345.71	1544.23	1408.62	1400.08	1424.66	10.0871	-1.74777	2.13711	0.901645	TRUE	0.000175862	0.926089	conserved Plasmodium membrane protein, unknown function
PF3D7_0216600	996.973	937.714	941.934	1321.85	1212.39	1082.17	238.927	297.696	239.952	280.713	264.322	1251.62	1240.19	1033.33	1129.24	1163.6	10.0799	-2.0338	2.13822	0.564611	TRUE	0.000177106	0.932465	MtN3-like protein
PF3D7_1358100	815.649	578.538	510.581	648.857	433.395	597.404	2069.93	2151.51	2665.29	2784.24	2417.74	578.768	570.752	521.807	532.488	550.954	9.22318	2.01625	-2.13371	1.0698	TRUE	0.000181107	0.953347	small subunit rRNA processing factor, putative
PF3D7_1255100	3.07328	3.05943	5.86875	8.96402	7.18335	5.62977	56.2454	39.9661	28.3488	33.7946	39.5887	11.4043	2.66707	0	4.59041	4.66545	2.45905	2.84847	-3.11408	6.68776	TRUE	0.00019176	1	rifin (RIF)
PF3D7_1319400	335.603	286.974	237.684	216.515	206.721	256.7	459.26	533.393	457.124	446.961	474.185	136.852	144.022	53.98	84.9227	104.944	8.0049	0.884402	-2.17773	2.4914	TRUE	0.000191977	1	conserved Plasmodium protein, unknown function
PF3D7_1416400	62.0803	55.0697	44.0156	56.5423	62.2557	55.9927	151.072	172.674	189.329	185.325	174.6	48.4683	42.673	20.5638	29.8377	35.3857	5.81399	1.63387	-2.30725	1.41164	TRUE	0.000192427	1	conserved Plasmodium protein, unknown function
PF3D7_1417100	4.3026	2.1416	0	2.06862	2.39445	2.18145	19.0584	7.1734	26.3238	20.7128	18.3171	2.85108	0	0	0	0.712769	1.28444	2.91069	-4.80944	5.88477	TRUE	0.00019413	1	conserved Plasmodium protein, unknown function
PF3D7_1370800	5.53191	14.9912	41.0812	12.4117	17.5593	18.3151	136.662	157.302	220.715	215.304	182.496	62.7237	48.0072	23.1343	13.7712	36.9091	4.08142	3.4302	-2.31608	9.08713	TRUE	0.000194423	1	unspecified product
PFC10_API0012	10.4492	11.0139	0	2.06862	3.1926	5.34486	0	0	0	0	0	2.85108	2.66707	7.71143	2.29521	3.88119	2.52829	-32.8006	32.2278	5.04153	TRUE	0.00019682	1	SufB protein, putative (sufB)
PF3D7_1122800	723.451	647.681	507.647	651.615	669.648	640.008	255.661	211.103	157.943	133.543	189.563	838.216	906.802	817.411	752.828	828.814	9.32268	-1.75598	2.12815	1.16415	TRUE	0.000197998	1	calcium-dependent protein kinase 6 (CDPK6)
PF3D7_0718900	1.22931	1.52971	0	0.68954	1.5963	1.00897	18.1287	10.2477	13.1619	7.63104	12.2923	0	0	0	0	0	0.221304	3.39972	-32.9823	1.53942	TRUE	0.000199715	1	conserved Plasmodium protein, unknown function
PF3D7_0425200	89.1252	119.624	70.425	179.97	236.252	139.079	177.568	792.148	1008.41	892.832	717.738	139.703	96.0144	95.1076	94.1035	106.232	7.1239	2.36337	-2.75698	5.58334	TRUE	0.000200494	1	Plasmodium exported protein (hyp15), unknown function
PF3D7_1448300	684.113	555.898	1164.95	712.984	666.455	756.879	219.869	203.417	128.076	141.719	173.27	630.088	741.444	873.962	780.37	756.466	9.5622	-2.1252	2.12622	2.05407	TRUE	0.000201001	1	conserved Plasmodium protein, unknown function
PF3D7_1134400	7.37588	10.4021	0	9.65356	3.1926	6.12482	19.988	24.0821	11.137	12.5367	16.936	0	2.66707	0	0	0.666766	2.74061	1.34198	-4.70877	7.51549	TRUE	0.000205318	1	conserved Plasmodium protein, unknown function
PF3D7_1370900	137.068	134.921	88.0312	126.186	132.493	123.74	118.999	155.765	215.147	231.657	180.392	25.6597	21.3365	59.1209	43.6089	37.4315	6.95612	0.538708	-2.26411	3.05297	TRUE	0.000209634	1	unspecified product
PF3D7_1031000	8.60519	3.97726	5.86875	3.4477	4.7889	5.33756	35.7926	34.3298	41.5107	43.606	38.8098	5.70215	5.33413	2.57048	4.59041	4.54929	2.39657	2.88161	-3.09916	1.45109	TRUE	0.0002141	1	25 kDa ookinete surface antigen precursor (Pfs25)
PF3D7_1419200	19.0544	14.0734	38.1469	38.6142	29.5315	27.8841	74.3741	38.4289	88.0836	65.4089	66.5739	5.70215	18.6695	12.8524	6.88562	11.0274	4.77417	1.28284	-2.59654	4.53793	TRUE	0.000214441	1	conserved Plasmodium protein, unknown function
PF3D7_0520700	121.702	119.318	181.931	359.94	274.564	211.491	53.4564	52.2633	53.6601	41.9707	50.3377	219.533	221.366	264.759	199.683	226.335	7.72478	-2.071	2.16843	3.51066	TRUE	0.000218228	1	conserved Plasmodium protein, unknown function
PF3D7_0621000	41.7967	41.6082	93.9	29.6502	40.7056	49.5321	14.41	9.22294	3.54359	4.90567	8.02055	19.9575	32.0048	69.4028	55.085	44.1125	5.59834	-2.58935	2.45921	7.21342	TRUE	0.000222526	1	conserved Plasmodium protein, unknown function
PF3D7_0628400	14.7518	15.6031	0	19.3071	15.963	13.125	42.7651	65.073	77.4528	87.2119	68.1257	14.2554	10.6683	12.8524	6.88562	11.1654	3.80198	2.28776	-2.61896	7.25542	TRUE	0.000224969	1	conserved Plasmodium membrane protein, unknown function
PF3D7_1230600	61.4657	73.4263	55.7531	48.9573	67.8427	61.489	191.049	192.145	305.255	333.586	255.509	39.9151	72.0108	64.2619	43.6089	54.9492	5.94612	2.05101	-2.21733	1.90262	TRUE	0.000228902	1	sun-family protein, putative
PF3D7_1454300	24.5863	23.5576	41.0812	67.5749	72.6316	45.8863	172.455	135.782	216.665	184.78	177.421	45.6172	21.3365	35.9867	43.6089	36.6373	5.51828	1.95274	-2.2751	4.67628	TRUE	0.000229445	1	serine/threonine protein kinase, putative (KIN)
PF3D7_0937600	222.506	221.197	360.928	459.233	520.394	356.852	68.7961	31.7679	52.1415	53.9624	51.667	2.85108	24.0036	5.14095	4.59041	9.14651	8.47851	-2.78701	-2.5062	7.86381	TRUE	0.00022953	1	erythrocyte membrane protein 1, PfEMP1 (VAR)
PF3D7_0414300	2.45863	4.58914	11.7375	2.75816	6.3852	5.58573	61.3587	47.1395	36.4484	31.6143	44.1402	2.85108	5.33413	7.71143	6.88562	5.69556	2.29831	3.16625	-2.93985	3.75895	TRUE	0.000233163	1	Rab5-interacting protein, putative
PF3D7_0832800	1.22931	0.611885	0	1.37908	0	0.644056	6.0429	7.1734	15.6931	19.6227	12.133	0	0	0	0	0	-0.422932	4.02223	-31.5179	3.61952	TRUE	0.000234233	1	rifin (RIF)
PF3D7_1301300	9.21985	9.48422	41.0812	12.4117	10.3759	16.5146	184.541	77.8826	123.013	94.843	120.07	11.4043	16.0024	23.1343	41.3137	22.9637	3.89862	3.00941	-2.37266	8.05089	TRUE	0.00023798	1	Plasmodium exported protein (PHISTa-like), unknown function, pseudogene
PF3D7_1335000	43.026	26.3111	5.86875	2.06862	5.58705	16.5723	0.929677	2.04954	2.02491	0	1.25103	25.6597	21.3365	10.2819	20.6569	19.4837	4.08747	-3.75857	3.95359	10.483	TRUE	0.000238367	1	MSP7-like protein (MSRP1)
PF3D7_0614200	130.922	137.98	82.1625	122.049	132.493	121.121	50.2025	56.8748	36.9546	37.0651	45.2743	236.639	253.371	131.094	195.093	204.049	6.92604	-1.42517	2.17144	1.75831	TRUE	0.000240845	1	conserved Plasmodium protein, unknown function
PF3D7_0313500	128.463	116.87	178.997	184.797	173.997	156.625	88.7841	53.2881	23.7927	22.8931	47.1895	188.171	229.368	239.054	188.207	211.2	7.28852	-1.72674	2.16065	4.96646	TRUE	0.000243978	1	GTP-binding protein EngA, putative
PF3D7_1006000	7.99054	8.5664	11.7375	8.27448	9.5778	9.22934	21.3826	15.884	46.5729	54.5074	34.5867	5.70215	2.66707	7.71143	0	4.02016	3.17475	1.93654	-3.13679	6.03448	TRUE	0.000244616	1	conserved Plasmodium protein, unknown function
PF3D7_1139800	344.822	339.596	234.75	317.188	312.077	309.687	120.858	112.725	84.0338	72.4949	97.5279	459.023	440.066	385.571	406.252	422.728	8.2765	-1.66852	2.1155	0.951304	TRUE	0.000246638	1	conserved Plasmodium protein, unknown function
PF3D7_0222900	2.45863	0.917828	2.93437	2.06862	1.5963	1.99515	15.8045	15.884	18.7304	20.1678	17.6467	2.85108	0	0	0	0.712769	0.870254	3.27076	-4.75497	3.42712	TRUE	0.000255736	1	erythrocyte membrane protein 1 (PfEMP1), exon2, pseudogene (VAR)
PF3D7_0401800	633.096	725.39	1217.77	488.194	377.525	688.394	82.2764	134.757	135.669	136.814	122.379	555.96	418.729	519.236	596.754	522.67	9.4247	-2.48967	2.09483	3.61596	TRUE	0.000257521	1	Plasmodium exported protein (PHISTb), unknown function (PfD80)
PF3D7_1200800	1442.6	1248.86	536.991	888.817	777.398	978.933	145.959	241.846	240.458	282.894	227.789	1083.41	984.147	1046.18	743.647	964.347	9.93627	-2.10485	2.08186	3.13739	TRUE	0.000258413	1	serine/threonine protein kinase, FIKK family (FIKK12)
PF3D7_1477400	0.614657	0.611885	5.86875	0.68954	3.1926	2.19549	29.2848	24.5945	50.6228	49.0567	38.3897	2.85108	0	12.8524	2.29521	4.49967	0.624917	4.63733	-3.08858	10.5348	TRUE	0.000261373	1	probable protein, unknown function
PF3D7_1351100	61.4657	80.7689	64.5562	85.5029	106.154	79.6895	345.375	323.828	316.392	326.5	328.024	85.5323	93.3473	66.8324	48.1993	73.4778	6.32043	2.03723	-2.16092	1.41036	TRUE	0.000268501	1	conserved Plasmodium protein, unknown function
PF3D7_1416300	7.37588	14.6853	23.475	7.58494	8.77965	12.3801	80.417	50.2138	96.6895	89.3922	79.1781	14.2554	13.3353	5.14095	22.9521	13.9209	3.5442	2.7628	-2.49883	4.84413	TRUE	0.000275461	1	conserved protein, unknown function
PF3D7_0214900	144.444	112.587	2.93437	2.75816	3.99075	53.3429	46.019	320.241	272.351	263.271	225.47	17.1065	16.0024	28.2752	20.6569	20.5102	5.75775	2.05894	-3.45692	20.5041	TRUE	0.000277187	1	rhoptry neck protein 6 (RON6)
PF3D7_0701300	0.614657	1.22377	0	4.13724	2.39445	1.67402	9.76161	5.12386	13.6681	16.8973	11.3627	0	0	0	0	0	0.865685	2.63969	-31.424	3.71159	TRUE	0.000277288	1	rifin, pseudogene (RIF)
PF3D7_0202300	50.4019	25.3932	38.1469	37.9247	17.5593	33.8852	59.4993	57.8996	131.619	119.916	92.2336	17.1065	16.0024	20.5638	16.0664	17.4348	5.07626	1.45067	-2.40345	3.64802	TRUE	0.000279314	1	Plasmodium exported protein (hyp11), unknown function
PF3D7_1412900.2	5.53191	13.7674	8.80312	9.65356	8.77965	9.30713	28.82	35.3546	42.0169	39.7904	36.4955	2.85108	2.66707	7.71143	4.59041	4.455	3.23571	1.95365	-3.02224	1.85648	TRUE	0.00028264	1	non-canonical ubiquitin conjugating enzyme, putative
PF3D7_0214200	26.4302	35.4894	20.5406	15.8594	19.1556	23.495	63.6829	69.6844	115.42	106.835	88.9055	8.55323	10.6683	28.2752	18.3617	16.4646	4.57024	1.90374	-2.42385	3.6688	TRUE	0.000285181	1	mitochondrial ribosomal protein L13 precursor, putative
PF3D7_0924500	65.1536	54.4578	58.6875	14.4803	34.3204	45.4199	48.808	57.8996	65.8096	56.6877	57.3012	139.703	314.714	221.061	335.1	252.644	5.49634	0.344032	2.14147	5.4348	TRUE	0.000285623	1	conserved Plasmodium membrane protein, unknown function
PF3D7_0506700	117.399	105.55	472.434	173.764	192.354	212.3	35.3277	17.4211	15.1868	23.9833	22.9797	122.596	109.35	208.209	220.34	165.124	7.72207	-3.19912	2.84528	4.65188	TRUE	0.000294007	1	GTPase-activating protein, putative
PF3D7_1026100	0.614657	4.89508	0	2.75816	4.7889	2.61136	19.5232	15.3716	18.2242	13.6269	16.6865	0	0	0	2.29521	0.573802	1.55498	2.50615	-4.71511	6.33644	TRUE	0.000302661	1	conserved Plasmodium protein, unknown function
PF3D7_0617000	175.792	229.151	422.55	352.355	355.177	307.005	97.6161	68.6597	82.0089	79.5809	81.9664	319.32	349.386	323.88	401.661	348.562	8.25898	-1.90188	2.08839	2.00099	TRUE	0.000304043	1	mitochondrial import receptor subunit tom40, putative (TOM40)
PF3D7_1031800	13.5224	18.9684	8.80312	4.82678	7.18335	10.6608	31.609	24.0821	27.3363	32.7045	28.933	0	0	2.57048	9.18083	2.93783	3.45105	1.40358	-3.21081	8.00544	TRUE	0.000306253	1	conserved Plasmodium protein, unknown function
PF3D7_1316900	1025.86	766.998	894.984	1370.81	1123	1036.33	317.02	325.365	304.749	271.992	304.781	1194.6	1258.85	1359.78	1232.53	1261.44	10.0175	-1.7658	2.04921	0.778182	TRUE	0.000310793	1	conserved Plasmodium protein, unknown function
PF3D7_1013500	264.302	224.562	211.275	317.188	300.903	263.646	82.2764	64.0482	30.3737	28.8889	51.3968	145.405	245.37	236.484	257.063	221.08	8.0438	-2.35926	2.10458	3.74523	TRUE	0.000314472	1	phosphoinositide-specific phospholipase C (PI-PLC)
PF3D7_1330500	56.5484	43.7498	8.80312	28.2711	14.3667	30.3478	71.5851	110.163	81.5027	65.4089	82.1649	8.55323	24.0036	10.2819	18.3617	15.3001	4.96664	1.39382	-2.4192	7.06196	TRUE	0.000316099	1	conserved Plasmodium protein, unknown function
PF3D7_0101000	0	0.917828	2.93437	0.68954	2.39445	1.38724	4.18355	9.22294	21.7678	29.434	16.1521	0	0	0	0	0	0.219003	3.79345	-31.931	4.82031	TRUE	0.000316489	1	rifin (RIF)
PF3D7_0532800	60.2364	64.248	190.734	124.807	138.878	115.781	284.481	445.775	679.358	635.557	511.293	145.405	144.022	74.5438	114.76	119.683	6.84157	2.15637	-2.09575	5.59588	TRUE	0.000318661	1	stevor, pseudogene
PF3D7_0510900	135.839	468.092	105.637	147.562	112.539	193.934	3.25387	1.02477	2.02491	3.27045	2.3935	54.1704	40.006	1462.6	594.459	537.809	7.60037	-6.34101	7.81168	4.07238	TRUE	0.000321044	1	small nucleolar RNA snoR04
PF3D7_0304300	17.825	16.5209	26.4094	42.0619	35.9167	27.7468	97.1512	75.8331	172.624	156.981	125.647	25.6597	21.3365	23.1343	32.1329	25.5658	4.79006	2.18303	-2.29399	3.61095	TRUE	0.000321496	1	conserved Plasmodium protein, unknown function
PF3D7_0320000	46.0993	28.4527	32.2781	27.5816	33.5223	33.5868	46.4838	42.0156	25.8176	32.7045	36.7554	8.55323	2.66707	7.71143	2.29521	5.30673	5.0708	0.129461	-2.81556	2.50676	TRUE	0.000323333	1	conserved Plasmodium protein, unknown function
PF3D7_0703200	62.695	51.0924	79.2281	24.1339	20.7519	47.5803	109.702	54.3129	156.931	147.715	117.165	8.55323	21.3365	30.8457	34.4281	23.7909	5.54937	1.32294	-2.28888	7.90773	TRUE	0.000328067	1	conserved Plasmodium protein, unknown function
PF3D7_0101100	74.9881	57.2113	64.5562	66.8854	79.815	68.6912	341.191	326.39	438.899	457.863	391.086	82.6812	122.685	95.1076	61.9706	90.6111	6.1027	2.50861	-2.1109	1.26625	TRUE	0.000331155	1	Plasmodium exported protein (hyp5), unknown function
PF3D7_0617300	6.76122	12.2377	0	0.68954	0	3.93769	29.2848	28.1812	41.0044	50.6919	37.2906	8.55323	5.33413	2.57048	2.29521	4.68826	2.22518	2.99507	-3.02231	16.1535	TRUE	0.00033678	1	conserved Plasmodium protein, unknown function
PF3D7_0731300	567.328	510.007	2171.44	1476.3	1343.29	1213.67	707.019	311.018	370.559	381.552	442.537	1368.52	1421.55	2501.07	1946.34	1809.37	10.2435	-1.45372	2.0316	7.55993	TRUE	0.000339076	1	Plasmodium exported protein (PHISTb), unknown function (PfG174)
PF3D7_1236100	693.333	968.003	1828.12	1457	1502.92	1289.87	504.35	237.747	298.674	311.783	338.138	1094.81	1218.85	1547.43	1670.91	1383	10.3322	-1.9306	2.03214	3.49328	TRUE	0.000342253	1	clustered-asparagine-rich protein
PF3D7_0929100	17.2104	15.909	8.80312	13.7908	8.77965	12.8986	31.1442	28.1812	76.4404	53.9624	47.432	8.55323	8.0012	7.71143	4.59041	7.21407	3.72454	1.84291	-2.72814	2.90165	TRUE	0.000344168	1	conserved Plasmodium protein, unknown function
PF3D7_0937300	0	4.2832	0	0	0.79815	1.01627	19.5232	31.2555	26.8301	22.8931	25.1255	8.55323	0	0	0	2.13831	0.487257	4.16362	-3.65804	16.6129	TRUE	0.000348459	1	rifin (RIF)
PF3D7_1017400	149.362	182.342	281.7	469.577	454.945	307.585	1223.45	779.338	1187.1	1277.11	1116.75	305.065	264.039	275.041	238.702	270.712	8.26464	1.86046	-2.04477	4.19945	TRUE	0.000350356	1	phosphomannomutase, putative
PF3D7_1233000	81.1347	83.2164	41.0812	34.477	44.6964	56.9211	14.41	16.9087	12.6557	7.63104	12.9014	82.6812	48.0072	56.5505	64.2658	62.8762	5.8429	-2.15201	2.28264	3.2685	TRUE	0.000352996	1	elongation factor G (EF-G)
PF3D7_1451600	7.37588	6.73074	5.86875	3.4477	10.3759	6.7598	29.2848	24.5945	37.4609	28.3439	29.921	5.70215	2.66707	2.57048	2.29521	3.30872	2.768	2.13515	-3.20093	1.78214	TRUE	0.000361938	1	LCCL-like protein (FNPA)
PF3D7_0808100	157.967	181.424	214.209	240.649	204.326	199.715	56.2454	44.0652	43.0294	25.0734	42.1033	196.724	138.687	179.933	206.569	180.478	7.64078	-2.2441	2.09925	1.67014	TRUE	0.000361992	1	conserved Plasmodium protein, unknown function
PF3D7_1136000	62.695	49.2568	5.86875	13.7908	10.3759	28.3975	86.4599	66.0977	40.4982	49.6018	60.6644	2.85108	2.66707	17.9933	18.3617	10.4683	4.87989	1.04329	-2.50737	14.7905	TRUE	0.0003629	1	conserved Plasmodium protein, unknown function
PF3D7_0716700	9.21985	9.79017	11.7375	0.68954	2.39445	6.7663	35.7926	18.4459	67.8345	44.6961	41.6923	0	8.0012	5.14095	9.18083	5.58074	2.69265	2.68895	-2.87073	12.0755	TRUE	0.000364045	1	conserved Plasmodium protein, unknown function
PF3D7_1349500	1243.45	1235.4	1018.23	1277.03	1368.83	1228.59	408.128	399.661	323.48	312.328	360.899	1448.35	1586.9	1429.18	1397.78	1465.55	10.2631	-1.7676	2.02173	0.398618	TRUE	0.000364627	1	conserved Plasmodium protein, unknown function
PF3D7_0914500	314.09	260.663	184.866	312.362	318.462	278.088	543.861	547.74	725.424	696.605	628.408	125.447	162.691	161.94	153.779	150.964	8.1219	1.17364	-2.05713	1.05048	TRUE	0.000365218	1	conserved Plasmodium protein, unknown function
PF3D7_0609000	2803.45	2347.5	2503.02	2509.92	2405.62	2513.9	1015.67	879.766	828.189	928.807	913.108	3618.01	4032.6	3267.07	3830.7	3687.1	11.2957	-1.46106	2.01362	0.230356	TRUE	0.000367492	1	conserved Plasmodium protein, unknown function
PF3D7_0604900	8.60519	3.97726	0	5.51632	0	3.61975	16.7342	15.3716	21.2616	28.3439	20.4278	5.70215	0	0	0	1.42554	2.0123	2.33948	-3.95394	13.5627	TRUE	0.000368421	1	conserved Plasmodium protein, unknown function
PF3D7_1330800	1721.04	1402.14	2720.17	1865.89	1691.28	1880.1	5360.98	6105.59	7898.67	8498.26	6965.87	1613.71	1877.61	1565.42	1849.94	1726.67	10.876	1.89008	-2.01229	1.45976	TRUE	0.000369602	1	conserved Plasmodium protein, unknown function
PF3D7_0909600	31.9622	41.9142	8.80312	22.7548	23.9445	25.8757	65.0774	65.073	116.939	100.294	86.8457	0	10.6683	25.7048	29.8377	16.5527	4.739	1.70119	-2.36759	11.744	TRUE	0.000372176	1	conserved Plasmodium protein, unknown function
PF3D7_1115000	2.45863	4.89508	2.93437	1.37908	1.5963	2.65269	19.0584	6.14863	19.7429	19.6227	16.1431	0	0	0	2.29521	0.573802	1.44746	2.5655	-4.66718	4.77258	TRUE	0.000372548	1	conserved Plasmodium protein, unknown function
PF3D7_0918400	17.2104	17.7447	5.86875	6.20586	5.58705	10.5233	44.6245	30.2307	26.3238	27.2537	32.1082	5.70215	5.33413	0	4.59041	3.90667	3.45693	1.54853	-3.04858	5.96442	TRUE	0.000375035	1	conserved Plasmodium protein, unknown function
PF3D7_1467700	1.84397	5.50697	2.93437	5.51632	7.9815	4.75663	31.1442	33.8174	29.3612	24.5284	29.7128	0	5.33413	2.57048	4.59041	3.12376	2.29567	2.59755	-3.21987	4.24782	TRUE	0.000376543	1	conserved Plasmodium protein, unknown function
PF3D7_1237700	52.8605	72.8144	55.7531	46.1992	73.4298	60.2114	297.961	313.58	232.359	231.657	268.889	62.7237	66.6766	69.4028	48.1993	61.7506	5.91506	2.15585	-2.12378	1.02204	TRUE	0.00037917	1	conserved Plasmodium membrane protein, unknown function
PF3D7_1250200	1569.83	1623.33	1968.97	1491.47	1687.29	1668.18	395.577	367.893	427.762	464.403	413.909	1787.62	1720.26	1452.32	1723.7	1670.98	10.7038	-2.01065	2.01331	0.35315	TRUE	0.000379721	1	conserved Plasmodium membrane protein, unknown function
PF3D7_0801300	3.07328	3.97726	2.93437	2.06862	3.1926	3.04923	13.9452	3.5867	10.1246	13.0818	10.1845	0	0	0	0	0	1.62695	1.72174	-32.71	1.45355	TRUE	0.000388891	1	von Willebrand factor A-domain related protein (WARP)
PF3D7_1356600	145.674	193.356	190.734	210.31	241.041	196.223	55.3158	46.6271	27.8425	35.4298	41.3038	179.618	189.362	161.94	172.141	175.765	7.6164	-2.24767	2.08864	1.34942	TRUE	0.000390898	1	regulator of chromosome condensation, putative
PF3D7_0902200	953.947	720.801	622.087	731.602	671.244	739.936	179.892	231.086	188.823	198.407	199.552	812.557	877.465	909.948	635.772	808.935	9.53177	-1.89118	2.01918	0.759947	TRUE	0.000391995	1	serine/threonine protein kinase, FIKK family (FIKK9.3)
PF3D7_1032400	23.357	25.0873	17.6062	8.27448	13.5685	17.5787	34.8629	34.3298	48.5979	55.0525	43.2108	11.4043	2.66707	7.71143	4.59041	6.5933	4.14483	1.2881	-2.72845	3.60113	TRUE	0.000393926	1	N-acetylglucosaminyl-phosphatidylinositol biosynthetic protein, putative
PF3D7_1405700	150.591	124.213	143.784	128.254	159.63	141.294	19.5232	18.4459	15.6931	17.9875	17.9124	71.2769	88.0132	79.6847	82.6275	80.4006	7.14194	-2.97885	2.16644	0.288575	TRUE	0.000397712	1	conserved protein, unknown function
mal_mito_2	517.541	656.859	255.291	82.0552	95.778	321.505	1.85935	4.61147	6.58096	5.99582	4.7619	79.8301	58.6754	149.088	114.76	100.588	8.3295	-6.08019	4.40345	4.0712	TRUE	0.000404204	1	cytochrome c oxidase subunit I (cox1)
PF3D7_1369200	460.378	432.909	522.319	955.702	878.763	650.014	249.153	176.773	229.321	219.665	218.728	878.131	976.146	848.257	823.979	881.628	9.34471	-1.57168	2.01095	2.23918	TRUE	0.000410874	1	conserved Plasmodium protein, unknown function
PF3D7_0213400	4.3026	5.20103	5.86875	4.82678	2.39445	4.51872	30.6793	24.0821	19.7429	31.0692	26.3934	5.70215	0	0	4.59041	2.57314	2.14696	2.57516	-3.35767	5.10232	TRUE	0.000416703	1	protein kinase 7 (PK7)
PF3D7_0907900	14.1371	23.8635	14.6719	8.27448	5.58705	13.3068	13.0155	17.4211	19.7429	20.1678	17.5868	0	0	2.57048	2.29521	1.21642	3.74356	0.392167	-3.78375	4.77584	TRUE	0.00042772	1	peptide deformylase (PDF)
PF3D7_0916800	15.9811	8.26045	46.95	34.477	31.926	27.5189	5.57806	1.53716	7.59342	4.3606	4.76731	19.9575	16.0024	41.1276	34.4281	27.8789	4.73621	-2.48075	2.55074	7.60723	TRUE	0.000430899	1	conserved Plasmodium protein, unknown function
PF3D7_0813500	28.8889	24.7814	17.6062	10.3431	10.3759	18.3991	1.85935	1.53716	0.506228	0.545074	1.11195	2.85108	10.6683	10.2819	18.3617	10.5407	4.21141	-4.04231	3.24835	4.98352	TRUE	0.000431876	1	conserved Plasmodium protein, unknown function
PF3D7_0318300	1237.3	827.881	575.137	1258.41	885.946	956.936	264.493	217.764	216.159	232.202	232.654	1194.6	1005.48	796.847	722.99	929.98	9.90319	-2.04111	1.99878	2.0193	TRUE	0.000435817	1	conserved Plasmodium protein, unknown function
PF3D7_1350600	11.6785	17.4387	8.80312	15.8594	14.3667	13.6293	45.5542	33.8174	45.5605	35.4298	40.0905	8.55323	8.0012	2.57048	4.59041	5.92883	3.80214	1.5233	-2.77408	1.67795	TRUE	0.000442248	1	conserved Plasmodium protein, unknown function
PF3D7_1204200	6.76122	12.8496	14.6719	13.1013	18.3574	13.1483	129.225	115.799	220.715	207.673	168.353	22.8086	40.006	30.8457	55.085	37.1863	3.69974	3.69549	-2.17259	3.42618	TRUE	0.000454682	1	conserved Plasmodium protein, unknown function
PF3D7_0831750	7.99054	6.73074	126.178	88.2611	102.163	66.2647	181.752	117.336	243.496	234.927	194.378	37.064	16.0024	69.4028	55.085	44.3885	6.01648	1.58619	-2.12663	22.7399	TRUE	0.00045943	1	Plasmodium exported protein (PHISTa), unknown function, pseudogene
PF3D7_0514500	0.614657	2.44754	2.93437	1.37908	0	1.47513	14.41	5.12386	11.137	10.9015	10.3931	0	0	0	0	0	0.453049	2.92522	-31.2969	3.88657	TRUE	0.000462096	1	conserved Plasmodium membrane protein, unknown function
PF3D7_0726300	357.73	356.423	126.178	151.699	175.593	233.525	81.3467	75.3207	67.3283	68.1343	73.0325	364.938	338.717	241.625	243.292	297.143	7.87273	-1.68215	2.02392	3.7703	TRUE	0.000478926	1	mismatch repair protein pms1 homologue, putative
PF3D7_0219400.2	3.68794	18.3566	5.86875	6.20586	19.1556	10.6549	31.1442	18.9583	24.2989	23.4382	24.4599	0	0	7.71143	2.29521	2.50166	3.46093	1.15187	-3.25785	9.00113	TRUE	0.000487985	1	ribosome associated membrane protein RAMP4, putative
PF3D7_0822600	3737.11	4104.22	3477.23	4028.98	4289.26	3927.36	1068.66	1276.86	1198.75	1278.74	1205.76	5850.41	4766.05	4300.41	3917.92	4708.69	11.9394	-1.7037	1.96537	0.487825	TRUE	0.000492569	1	protein transport protein Sec23 (SEC23)
PF3D7_1135900	47.3286	70.6728	32.2781	40.6828	46.2927	47.451	275.649	221.351	220.209	236.562	238.443	65.5747	56.0084	53.98	48.1993	55.9406	5.58425	2.31328	-2.09332	1.26962	TRUE	0.000493775	1	3-oxo-5-alpha-steroid 4-dehydrogenase, putative
PF3D7_0803500	618.345	675.216	161.391	262.715	237.051	390.943	58.1048	105.039	63.7847	69.7695	74.1745	353.533	378.723	267.329	273.13	318.179	8.61466	-2.40195	2.10067	5.8035	TRUE	0.000495505	1	AAA family ATPase, putative
PF3D7_1401400	20648.8	18625.8	22894	19893.9	20888.4	20590.2	3946.01	4066.29	5390.31	5974.02	4844.16	19940.4	18018.7	17741.4	19770.9	18867.9	14.3297	-2.08763	1.96162	0.567829	TRUE	0.000495616	1	early transcribed membrane protein 14.1 (ETRAMP14)
PF3D7_1022000	607.896	543.966	936.066	952.254	827.681	773.573	243.575	172.162	142.756	148.805	176.825	593.024	650.764	732.586	814.799	697.793	9.59461	-2.12828	1.98049	1.72243	TRUE	0.000502949	1	RNA binding protein, putative
PF3D7_1418100	7.99054	6.73074	2.93437	6.20586	6.3852	6.04934	13.9452	17.9335	30.8799	26.1636	22.2305	0	5.33413	2.57048	0	1.97615	2.66007	1.81372	-3.51179	4.94358	TRUE	0.000502994	1	liver specific protein 1, putative (LISP1)
PF3D7_1474500	933.049	779.236	824.559	1064.65	1134.97	947.293	221.263	187.533	186.292	184.78	194.967	675.705	733.443	832.834	828.57	767.638	9.88788	-2.28074	1.97724	0.54418	TRUE	0.00050499	1	splicing factor 3A subunit 1, putative (SF3A1)
PF3D7_1317700	37.4941	43.1379	52.8187	77.918	108.548	63.9834	11.621	13.322	9.61833	6.54089	10.2756	25.6597	53.3413	56.5505	59.6754	48.8067	6.00126	-2.63848	2.2498	4.06648	TRUE	0.000514643	1	conserved Plasmodium protein, unknown function
PF3D7_1445800	20.8983	20.1922	5.86875	20.6862	11.9722	15.9235	97.1512	42.0156	82.0089	69.2245	72.6	19.9575	24.0036	5.14095	6.88562	13.9969	4.04918	2.13299	-2.3915	5.91317	TRUE	0.000517868	1	conserved Plasmodium membrane protein, unknown function
PF3D7_1234700	26.4302	26.0051	85.0969	66.8854	72.6316	55.4098	96.6864	66.6101	59.7349	59.4131	70.6111	11.4043	8.0012	20.5638	16.0664	14.0089	5.77026	0.371898	-2.32714	5.01369	TRUE	0.000518568	1	CPW-WPC family protein
PF3D7_1310300	108.794	82.6045	79.2281	108.947	86.2002	93.1549	12.0858	14.3468	10.6308	10.3564	11.8549	54.1704	42.673	79.6847	41.3137	54.4605	6.54434	-2.97655	2.19853	1.27891	TRUE	0.000522027	1	zinc finger protein, putative
PF3D7_0807300	422.884	449.736	443.091	878.474	678.427	574.522	113.421	126.047	123.013	168.428	132.727	570.215	440.066	645.189	440.68	524.038	9.16689	-2.11472	1.98123	2.21788	TRUE	0.000524384	1	Rab GTPase 18 (RAB18)
PF3D7_1248700	1382.98	1156.46	2162.63	1037.07	1014.45	1350.72	6411.05	6435.05	8585.62	9980.31	7853.01	1257.32	1682.92	2783.83	2384.72	2027.2	10.3985	2.54054	-1.95365	3.28592	TRUE	0.000530787	1	conserved Plasmodium protein, unknown function
PF3D7_1372600	3.68794	8.5664	17.6062	0.68954	2.39445	6.58892	4.18355	9.22294	6.58096	15.8072	8.94865	0	0	0	0	0	2.55704	0.601766	-29.6347	6.78797	TRUE	0.000531194	1	rifin (RIF)
PF3D7_1007800	30.7328	24.1695	155.522	163.421	170.006	108.77	269.606	254.656	223.753	176.059	231.018	34.2129	74.6778	48.839	61.9706	54.9251	6.75338	1.09856	-2.07054	11.4474	TRUE	0.000532843	1	conserved Plasmodium protein, unknown function
PF3D7_1211000	30.7328	25.6992	14.6719	6.8954	0.79815	15.7595	16.2693	14.3468	30.3737	34.3397	23.8324	5.70215	0	5.14095	0	2.71078	4.00024	0.573645	-3.18457	15.6958	TRUE	0.000543735	1	kinesin-like protein, putative
PF3D7_1113300	31.3475	28.1467	14.6719	12.4117	11.9722	19.71	42.3003	30.2307	69.3532	56.1427	49.5067	11.4043	5.33413	12.8524	4.59041	8.54531	4.32739	1.30199	-2.54641	4.35611	TRUE	0.000547411	1	UDP-galactose transporter, putative
PF3D7_1367600	73.7588	116.87	96.8344	140.666	206.721	126.97	357.926	270.54	337.654	336.311	325.607	91.2344	72.0108	53.98	100.989	79.5536	6.99119	1.35582	-2.03255	2.86226	TRUE	0.000548343	1	ribosome biogenesis protein MRT4, putative
mal_rna_11:rRNA	3.68794	77.7095	14.6719	16.549	17.5593	26.0355	0.929677	0	3.54359	0	1.11832	11.4043	10.6683	48.839	48.1993	29.7777	4.71721	-4.54873	4.73146	10.7169	TRUE	0.00056133	1	unspecified product (SSUA)
PF3D7_1105600	4060.42	5226.73	4357.55	5155.69	6192.05	4998.49	1206.72	1311.19	1434.65	1456.44	1352.25	5511.13	5152.77	5207.78	4909.45	5195.28	12.2873	-1.88619	1.94184	0.492595	TRUE	0.000567823	1	translocon component PTEX88 (PTEX88)
PF3D7_1449400	22.7423	24.7814	14.6719	4.82678	3.1926	14.043	13.0155	23.5697	72.3906	60.5033	42.3698	5.70215	5.33413	2.57048	0	3.40169	3.82183	1.58261	-3.67807	8.83211	TRUE	0.000574753	1	DNA replication related protein, putative
PF3D7_0402900	0.614657	2.44754	0	1.37908	0	0.888256	8.83193	9.22294	11.137	11.4466	10.1596	0	0	0	0	0	0.150772	3.19361	-31.263	3.58185	TRUE	0.000587752	1	probable protein, unknown function
PF3D7_1113200	16.5957	39.4666	20.5406	48.9573	84.6039	42.0328	130.62	111.188	135.669	115.556	123.258	22.8086	21.3365	30.8457	34.4281	27.3547	5.41039	1.5352	-2.16737	5.41189	TRUE	0.000590814	1	conserved Plasmodium protein, unknown function
PF3D7_0902400	30.1182	35.4894	11.7375	34.477	29.5315	28.2707	122.252	119.386	142.756	130.818	128.803	31.3618	48.0072	10.2819	25.2473	28.7245	4.85622	2.15278	-2.16864	4.23198	TRUE	0.000594814	1	serine/threonine protein kinase, FIKK family (FIKK9.5)
PF3D7_0814900	68.8416	103.103	64.5562	136.529	151.648	104.936	462.049	454.486	406.501	483.481	451.629	162.511	90.6802	84.8257	114.76	113.194	6.72006	2.09893	-1.99733	2.81508	TRUE	0.000597054	1	Fe-superoxide dismutase (FeSOD)
PF3D7_1113900	12.9078	13.4615	5.86875	5.51632	3.99075	8.34902	28.3551	22.0326	54.1664	52.8722	39.3566	5.70215	10.6683	5.14095	2.29521	5.95164	3.11868	2.17936	-2.74286	5.10764	TRUE	0.000599095	1	mitogen-activated protein kinase 2 (MAP2)
PF3D7_0632400	0.614657	3.36537	2.93437	7.58494	6.3852	4.17691	33.9332	34.8422	18.7304	14.717	25.5557	5.70215	5.33413	0	0	2.75907	2.08012	2.59625	-3.27676	9.66146	TRUE	0.000603205	1	rifin (RIF)
PF3D7_1475700	14.7518	12.5437	8.80312	7.58494	10.3759	10.8119	94.3622	69.6844	30.8799	32.7045	56.9077	11.4043	13.3353	2.57048	6.88562	8.54893	3.45595	2.3752	-2.74687	4.18895	TRUE	0.000619891	1	tubulin, putative
PF3D7_0815900	16.5957	17.1328	5.86875	4.82678	3.99075	9.68296	39.9761	29.206	100.739	77.9457	61.9668	11.4043	8.0012	5.14095	9.18083	8.43182	3.33144	2.62173	-2.88082	5.58832	TRUE	0.000620794	1	lipoamide dehydrogenase (aLipDH)
PF3D7_1304600	4.91725	5.81291	26.4094	6.8954	3.1926	9.44551	15.8045	9.73533	35.9422	39.7904	25.3181	0	2.66707	2.57048	2.29521	1.88319	3.07117	1.59015	-3.7205	7.15204	TRUE	0.000622634	1	conserved Plasmodium protein, unknown function
PF3D7_0522900	43.026	39.7726	146.719	151.699	161.226	108.488	242.646	187.021	330.567	343.942	276.044	71.2769	82.679	69.4028	48.1993	67.8895	6.75168	1.35702	-2.02542	7.1362	TRUE	0.000626425	1	zinc finger protein, putative
PF3D7_0936800	2858.15	2712.79	9275.56	12309	8501.89	7131.47	29448.4	13422.5	27988.8	28306.8	24791.6	5938.79	6040.9	7048.24	7117.44	6536.34	12.7998	1.79772	-1.92329	7.73707	TRUE	0.000628929	1	Plasmodium exported protein (PHISTc), unknown function
PF3D7_0921700	36.2647	25.0873	38.1469	31.0293	23.1463	30.7349	82.2764	55.85	110.358	106.835	88.8297	19.9575	13.3353	23.1343	18.3617	18.6972	4.92832	1.54454	-2.24795	1.69054	TRUE	0.000629493	1	conserved Plasmodium protein, unknown function
PF3D7_0721700	19.669	18.3566	26.4094	44.1305	35.9167	28.8964	139.916	80.4445	201.479	198.407	155.062	42.7661	32.0048	38.5571	29.8377	35.7914	4.85162	2.42499	-2.11745	3.54492	TRUE	0.000636469	1	secreted ookinete protein, putative (PSOP1)
PF3D7_1020300	19.669	31.5121	26.4094	6.20586	7.18335	18.1959	55.7806	49.189	45.0543	54.5074	51.1328	11.4043	13.3353	2.57048	9.18083	9.12273	4.16849	1.50771	-2.49353	6.65442	TRUE	0.000639632	1	cytoplasmic dynein intermediate chain, putative
PF3D7_1025300	27.0449	24.7814	41.0812	9.65356	6.3852	21.7893	0.929677	1.53716	0	1.63522	1.02551	2.85108	2.66707	23.1343	18.3617	11.7535	4.4126	-4.38548	3.54355	9.69287	TRUE	0.000640267	1	conserved Plasmodium protein, unknown function
PF3D7_1449700	475.744	403.538	457.762	640.582	707.959	537.117	144.565	151.154	142.756	146.625	146.275	578.768	517.411	550.082	605.935	563.049	9.06944	-1.87691	1.94463	0.846164	TRUE	0.000649887	1	exosome complex exonuclease RRP6, putative (RRP6)
PF3D7_0512200	57.1631	45.5855	249.422	151.699	138.08	128.39	48.3432	30.7431	25.3114	26.1636	32.6403	116.894	112.017	169.651	135.417	133.495	6.98714	-1.95758	2.03154	7.28079	TRUE	0.000655446	1	glutathione synthetase (GS)
PF3D7_0522200	66.9976	58.741	46.95	129.633	106.154	81.6952	193.373	148.079	237.421	243.648	205.63	25.6597	56.0084	82.2552	34.4281	49.5878	6.36046	1.3234	-2.05122	4.94854	TRUE	0.000655998	1	conserved Plasmodium protein, unknown function
PF3D7_0804300	127.234	90.2531	152.587	73.7808	54.2742	99.6259	352.812	385.314	437.887	503.104	419.779	108.341	96.0144	123.383	96.3987	106.034	6.62783	2.08562	-1.9853	2.56629	TRUE	0.000657471	1	conserved Plasmodium protein, unknown function
PF3D7_0927900	438.25	339.29	607.416	1131.53	841.25	671.548	168.736	135.782	137.694	136.269	144.62	581.619	464.069	709.451	465.927	555.267	9.3913	-2.21509	1.94074	3.7629	TRUE	0.000659442	1	phosphatidylserine decarboxylase (PSD)
PF3D7_0823800	199.149	188.461	463.631	250.303	242.638	268.836	126.901	47.6519	46.0667	27.7988	62.1046	196.724	224.034	213.349	341.986	244.023	8.06432	-2.10643	1.97382	6.86785	TRUE	0.000665047	1	DnaJ protein, putative
PF3D7_0702500	746.193	834	3415.61	1976.91	1755.13	1745.57	643.801	335.1	388.783	434.424	450.527	1379.92	1336.2	2819.81	1900.43	1859.09	10.7683	-1.95273	2.04492	6.82804	TRUE	0.000678672	1	Plasmodium exported protein, unknown function
PF3D7_0703000	60.851	72.5084	76.2937	46.8887	39.9075	59.2899	34.8629	19.4707	26.3238	20.7128	25.3425	116.894	101.348	84.8257	123.941	106.752	5.88278	-1.21827	2.07384	1.80496	TRUE	0.000685503	1	conserved Plasmodium protein, unknown function
PF3D7_0321800	2051.72	1771.1	1634.45	1663.86	1653.77	1754.98	681.918	602.565	550.27	526.542	590.324	2144.01	2339.02	2236.31	2175.86	2223.8	10.7773	-1.57196	1.91343	0.284021	TRUE	0.000693765	1	conserved Plasmodium protein, unknown function
PF3D7_1308300	97.1158	201.004	120.309	283.401	277.756	195.917	903.646	718.365	844.894	978.409	861.328	333.576	336.05	92.5371	137.712	224.969	7.61795	2.13247	-1.93839	7.06264	TRUE	0.000702854	1	40S ribosomal protein S27, putative
PF3D7_0630700	47.3286	43.4439	70.425	80.6762	79.0168	64.1781	13.4803	14.3468	13.1619	7.08597	12.0187	42.7661	53.3413	71.9733	48.1993	54.07	5.99898	-2.41016	2.16845	2.16861	TRUE	0.000708668	1	conserved Plasmodium protein, unknown function
PF3D7_0402100	3325.29	3027.3	1751.82	2747.13	2613.94	2693.1	667.973	830.577	695.051	693.88	721.87	2873.88	2813.75	2614.17	2508.66	2702.62	11.3954	-1.89978	1.90453	0.931085	TRUE	0.000724795	1	Plasmodium exported protein (PHISTb), unknown function
PF3D7_0513500	6.76122	13.1555	0	10.3431	19.9537	10.0427	75.3038	55.3376	38.9795	46.8764	54.1243	8.55323	18.6695	7.71143	4.59041	9.88113	3.42429	2.3343	-2.46591	8.62885	TRUE	0.000728759	1	mitochondrial import inner membrane translocase subunit TIM16, putative (PAM16)
PF3D7_1441100	515.697	314.203	1197.22	1461.13	682.418	834.136	4113.82	4297.89	5556.86	6121.19	5022.44	1516.77	1538.9	1223.55	1090.22	1342.36	9.70266	2.59151	-1.90371	5.84834	TRUE	0.000729706	1	conserved Plasmodium protein, unknown function
PF3D7_1030400	5.53191	7.95451	2.93437	15.1699	8.77965	8.07406	99.4754	63.5358	58.7224	61.5934	70.8318	28.5108	18.6695	2.57048	6.88562	14.1591	3.08237	3.06428	-2.34513	7.56916	TRUE	0.000729779	1	conserved Plasmodium protein, unknown function
PF3D7_0533000	15.3664	19.2744	17.6062	22.0653	35.9167	22.0458	61.3587	106.064	136.175	138.994	110.648	31.3618	18.6695	25.7048	22.9521	24.672	4.47045	2.3191	-2.16718	2.80576	TRUE	0.000732898	1	rifin, pseudogene (RIF)
PF3D7_1027300	3065.29	2848.63	921.394	1612.83	1253.89	1940.41	4792.48	6784.5	8693.95	9325.68	7399.15	2420.56	2504.37	1534.57	1475.82	1983.83	10.9229	1.93024	-1.89917	5.43181	TRUE	0.000740741	1	peroxiredoxin (nPrx)
PF3D7_1429900	118.014	125.437	102.703	95.1565	75.0261	103.267	30.2145	28.6936	34.9297	28.3439	30.5454	108.341	133.353	131.094	123.941	124.182	6.69146	-1.75848	2.02358	0.671874	TRUE	0.000741171	1	ATP-dependent DNA helicase, putative
PF3D7_0729200	0.614657	3.36537	5.86875	1.37908	0.79815	2.4052	18.1287	9.73533	38.9795	21.803	22.1616	2.85108	2.66707	2.57048	0	2.02215	1.03722	3.43267	-3.49851	6.63851	TRUE	0.000750426	1	1-cys peroxiredoxin (AOP)
PF3D7_0216700.1	120.473	107.386	5.86875	9.65356	10.3759	50.7514	37.1871	198.293	227.296	260.546	180.831	11.4043	8.0012	41.1276	27.5425	22.0189	5.68698	1.81136	-3.03191	15.9039	TRUE	0.00077335	1	conserved Plasmodium protein, unknown function
PF3D7_0900800	13.5224	16.215	2.93437	6.8954	3.99075	8.71159	17.6639	19.983	29.8674	23.4382	22.7381	0	0	2.57048	6.88562	2.36402	3.21148	1.29524	-3.17811	7.88683	TRUE	0.000798677	1	erythrocyte membrane protein 1 (PfEMP1), exon2, pseudogene (VAR)
PF3D7_1006100	11.0638	13.4615	17.6062	14.4803	22.3482	15.792	42.3003	17.9335	74.9217	55.0525	47.552	14.2554	8.0012	5.14095	6.88562	8.57079	3.96609	1.60521	-2.48649	4.15931	TRUE	0.000800778	1	CCR4-NOT transcription complex subunit 5, putative (NOT5)
PF3D7_1119200	81.7493	59.9648	32.2781	77.918	51.8797	60.758	161.299	210.59	295.131	268.722	233.935	42.7661	64.0096	69.4028	57.3802	58.3897	5.93994	1.92993	-2.00116	2.57858	TRUE	0.000813101	1	conserved protein, unknown function
PF3D7_0205500	43.6406	70.9787	29.3437	68.2644	85.402	59.5259	255.196	205.467	224.765	244.193	232.405	54.1704	77.3449	38.5571	61.9706	58.0108	5.91139	1.94912	-2.00217	2.81782	TRUE	0.000813953	1	DNA-directed RNA polymerase II 16 kDa subunit, putative
PF3D7_1360700	1246.52	1082.12	1085.72	1096.37	1094.26	1121	309.117	268.49	323.986	313.963	303.889	1416.98	1080.16	1082.17	929.559	1127.22	10.1306	-1.88323	1.89102	0.452273	TRUE	0.000824411	1	SUMO ligase, putative
PF3D7_0832100	11.6785	11.3199	0	4.13724	5.58705	6.54453	12.5506	23.5697	39.992	43.606	29.9296	11.4043	2.66707	2.57048	0	4.16046	2.84818	2.05423	-2.90774	11.5207	TRUE	0.000852282	1	rifin, pseudogene (RIF)
PF3D7_0107600	6.76122	4.2832	2.93437	4.82678	9.5778	5.67667	38.5816	23.5697	60.7473	46.8764	42.4438	5.70215	2.66707	10.2819	9.18083	6.95799	2.55083	2.85655	-2.59523	3.49908	TRUE	0.000856031	1	serine/threonine protein kinase, putative
PF3D7_0516100	14.1371	18.9684	35.2125	11.0326	8.77965	17.6261	86.4599	64.0482	95.677	84.4865	82.6679	25.6597	21.3365	12.8524	11.476	17.8312	4.06177	2.30751	-2.2232	4.07634	TRUE	0.000865829	1	cation-transporting ATPase 1 (ATPase1)
PF3D7_1353100	3014.89	3142.34	6857.63	5049.5	5114.54	4635.78	1449.83	1358.85	1373.4	1424.82	1401.72	5009.34	4213.96	6739.79	4562.87	5131.49	12.1783	-1.72534	1.87217	2.1871	TRUE	0.000867198	1	Plasmodium exported protein, unknown function
PF3D7_0532200	12.2931	18.0506	96.8344	80.6762	85.402	58.6513	112.026	76.3454	141.744	192.956	130.768	19.9575	24.0036	41.1276	39.0185	31.0268	5.84715	1.18352	-2.06956	11.7862	TRUE	0.000870507	1	Plasmodium exported protein (PHISTc), unknown function
PF3D7_0526500	714.231	524.692	663.169	746.082	593.824	648.399	214.29	153.203	176.673	186.415	182.646	684.258	733.443	668.324	622.001	677.006	9.34057	-1.82762	1.89001	0.524464	TRUE	0.000875396	1	conserved Plasmodium protein, unknown function
PF3D7_0526200.1	31.9622	33.0418	11.7375	11.0326	10.3759	19.63	19.5232	35.3546	39.4858	45.7863	35.0375	2.85108	2.66707	7.71143	9.18083	5.6026	4.33338	0.796656	-2.61617	5.64519	TRUE	0.000882569	1	ADP-ribosylation factor GTPase-activating protein, putative
PF3D7_1245800	605.437	500.522	947.803	691.608	752.655	699.605	152.467	145.517	130.607	150.441	144.758	421.959	498.741	619.485	608.23	537.104	9.44908	-2.27158	1.89179	1.16865	TRUE	0.000883507	1	clathrin coat assembly protein AP180, putative
PF3D7_1144300	700.094	582.821	407.878	1023.97	821.296	707.211	80.8819	60.9739	68.847	88.3021	74.7512	299.363	338.717	236.484	245.587	280.038	9.4672	-3.24322	1.90518	2.17175	TRUE	0.000890369	1	conserved Plasmodium protein, unknown function
PF3D7_1248600	55.9338	56.9053	252.356	274.437	271.371	182.201	570.357	520.071	836.794	781.092	677.079	202.426	197.363	192.786	130.827	180.85	7.50281	1.90035	-1.90529	9.19393	TRUE	0.000894833	1	conserved Plasmodium protein, unknown function
PF3D7_0931300	9.83451	11.3199	79.2281	9.65356	8.77965	23.7631	91.5732	61.4863	66.3158	58.323	69.4246	2.85108	8.0012	17.9933	25.2473	13.5232	4.4083	1.70935	-2.33657	14.7364	TRUE	0.000901142	1	asparagine-rich antigen, putative
PF3D7_1404700	109.409	135.533	20.5406	32.4084	34.3204	66.4422	4.18355	22.545	13.1619	11.9916	12.9705	59.8726	64.0096	69.4028	75.7418	67.2567	6.07359	-2.37825	2.37709	8.82193	TRUE	0.000925339	1	conserved Plasmodium protein, unknown function
PF3D7_1321700	475.13	357.953	980.081	311.672	275.362	480.04	1667.38	1481.82	2140.33	2315.48	1901.25	367.789	469.404	678.606	562.326	519.531	8.90204	1.99068	-1.87139	5.14044	TRUE	0.000933763	1	splicing factor, putative
PF3D7_1239300	96.5011	93.0066	88.0312	167.558	195.547	128.129	44.1596	40.9908	39.992	23.9833	37.2814	142.554	101.348	190.215	146.893	145.253	7.00501	-1.78399	1.96169	3.13627	TRUE	0.00093543	1	conserved Plasmodium protein, unknown function
PF3D7_1139900	141.371	88.4174	205.406	129.633	249.023	162.77	58.5696	50.7262	48.0916	34.8848	48.068	96.9366	120.018	313.598	204.273	183.706	7.3419	-1.75443	1.93502	5.27221	TRUE	0.000958849	1	conserved protein, unknown function
PF3D7_0828000	0	3.67131	8.80312	3.4477	7.9815	4.78073	30.2145	18.4459	21.2616	11.9916	20.4784	2.85108	2.66707	2.57048	0	2.02215	2.1093	2.24795	-3.38641	9.90883	TRUE	0.000959561	1	rhomboid protease ROM3 (ROM3)
PF3D7_0217900	42.4113	57.8232	32.2781	34.477	26.3389	38.6657	125.971	87.6179	222.74	198.407	158.684	51.3194	61.3425	20.5638	22.9521	39.0444	5.28577	2.02413	-2.02924	5.15594	TRUE	0.000964827	1	conserved Plasmodium protein, unknown function
PF3D7_1418800	6818.39	23277.7	1094.52	10059.7	1954.67	8640.99	64.1477	42.0156	101.752	100.294	77.0522	5134.79	2251	4030.51	1423.03	3209.83	13.077	-6.80931	5.38054	3.83415	TRUE	0.000965474	1	signal recognition particle RNA
PF3D7_1476400	595.602	502.664	334.519	481.299	517.999	486.417	150.143	220.838	141.744	146.625	164.837	738.429	682.769	542.37	459.041	605.652	8.92751	-1.56262	1.87717	1.53969	TRUE	0.000966258	1	serine/threonine protein kinase, FIKK family, pseudogene (FIKK14)
PF3D7_1439900	478.818	604.237	487.106	879.853	827.681	655.539	2285.15	1721.62	2048.2	2202.1	2064.26	621.534	517.411	586.068	546.259	567.818	9.35729	1.65412	-1.86219	1.37707	TRUE	0.000977875	1	triosephosphate isomerase (TIM)
PF3D7_1352600	1.84397	1.83566	0	2.06862	2.39445	1.62854	19.0584	9.73533	19.2367	9.26627	14.3242	2.85108	0	0	0	0.712769	0.865664	2.9758	-4.45359	4.40512	TRUE	0.000981947	1	conserved Plasmodium protein, unknown function
PF3D7_1207900	14.7518	14.9912	14.6719	13.7908	13.5685	14.3548	62.7532	47.6519	61.7598	47.9666	55.0328	8.55323	13.3353	0	20.6569	10.6364	3.84297	1.93946	-2.35471	6.49399	TRUE	0.000988045	1	conserved Plasmodium protein, unknown function
PF3D7_1455400	333.759	525.61	96.8344	284.09	222.684	292.595	87.3896	113.237	79.4778	40.8806	80.2463	390.597	336.05	223.631	245.587	298.967	8.19881	-1.87214	1.89658	6.95641	TRUE	0.000991127	1	hemolysin, putative
PF3D7_0513100	104.492	104.326	88.0312	88.9506	93.3835	95.8367	10.6913	11.2725	14.6806	18.5325	13.7942	42.7661	45.3401	82.2552	59.6754	57.5092	6.58452	-2.80013	2.0631	1.41666	TRUE	0.000999898	1	conserved Plasmodium protein, unknown function
PF3D7_0418500	77.4467	60.8826	38.1469	43.441	37.513	51.4861	12.5506	19.4707	7.59342	8.17612	11.9477	45.6172	64.0096	69.4028	29.8377	52.2168	5.69684	-2.11734	2.12501	3.84282	TRUE	0.0010003	1	Bet3 transport protein, putative (BET3p)
PF3D7_1020800	89.7399	82.2986	129.112	97.9146	107.75	101.363	288.2	234.16	364.484	381.552	317.099	91.2344	77.3449	84.8257	80.3322	83.4343	6.65705	1.6517	-1.92657	0.945396	TRUE	0.00102122	1	dihydrolipoamide acyltransferase component E2 (DLAT)
PF3D7_0624500	14.7518	15.909	5.86875	17.928	15.963	14.0841	37.6519	35.867	47.0792	52.8722	43.3676	14.2554	5.33413	2.57048	9.18083	7.8352	3.86434	1.57393	-2.47749	3.26591	TRUE	0.00103153	1	anaphase promoting complex subunit, putative
PF3D7_1212700	2006.24	1607.73	3688.51	1714.2	1427.09	2088.75	10889.8	9619.53	12959.9	13499.3	11742.1	2272.31	2875.1	4249	3699.87	3274.07	11.0276	2.49184	-1.84249	3.23652	TRUE	0.00103184	1	eukaryotic translation initiation factor 3 subunit 10, putative
PF3D7_1339300	2327.09	1514.42	4803.57	4457.18	4134.42	3447.34	852.978	694.282	847.425	944.069	834.689	2717.07	2379.02	3937.97	2953.93	2997	11.7509	-2.04584	1.84423	3.79173	TRUE	0.00103542	1	conserved Plasmodium protein, unknown function
PF3D7_1365700	188.085	271.983	249.422	315.12	441.377	293.197	128.295	119.386	85.0463	99.7486	108.119	416.257	456.068	323.88	394.776	397.745	8.19646	-1.43987	1.87902	1.90667	TRUE	0.00103874	1	conserved Plasmodium membrane protein, unknown function
PF3D7_0404500	33.1915	29.6764	202.472	95.846	124.511	97.1394	19.988	21.0078	18.2242	16.8973	19.0293	65.5747	93.3473	92.5371	121.646	93.2763	6.58243	-2.33202	2.29451	6.64562	TRUE	0.00104932	1	6-cysteine protein (P52)
PF3D7_0305400	14.1371	12.2377	2.93437	14.4803	9.5778	10.6735	47.4135	42.528	71.3781	71.9498	58.3174	14.2554	13.3353	5.14095	13.7712	11.6257	3.49111	2.37448	-2.32753	3.48612	TRUE	0.00106254	1	conserved Plasmodium protein, unknown function
PF3D7_0906890	2.45863	3.05943	2.93437	6.8954	11.1741	5.30438	46.4838	29.206	36.9546	49.0567	40.4253	0	5.33413	5.14095	16.0664	6.63538	2.43026	2.90692	-2.56014	8.62076	TRUE	0.00107038	1	conserved Plasmodium protein, unknown function
PF3D7_0703800	43.026	39.7726	17.6062	51.7155	35.9167	37.6074	147.819	71.734	155.918	143.355	129.706	28.5108	32.0048	33.4162	32.1329	31.5162	5.25731	1.76184	-2.04025	2.65503	TRUE	0.00108118	1	conserved Plasmodium protein, unknown function
PF3D7_1350400	6.14657	11.3199	29.3437	26.2025	33.5223	21.307	100.87	54.3129	171.105	140.629	116.729	17.1065	42.673	28.2752	22.9521	27.7517	4.37371	2.49322	-2.07227	8.10797	TRUE	0.00109055	1	ubiquitin-activating enzyme e1, putative
PF3D7_1142300	261.229	207.735	111.506	66.1958	37.513	136.836	128.76	136.807	210.591	266.541	185.675	48.4683	48.0072	59.1209	32.1329	46.9323	7.10132	0.435135	-1.98607	9.06962	TRUE	0.00110177	1	conserved Plasmodium membrane protein, unknown function
PF3D7_1415800	106.95	138.898	108.572	123.428	187.565	133.083	472.276	513.923	664.171	607.213	564.396	202.426	136.02	136.235	140.008	153.672	7.05875	2.08179	-1.87761	1.38346	TRUE	0.00110233	1	small subunit rRNA dimethylase, putative
PF3D7_1228100	30.1182	26.617	17.6062	39.9933	24.7426	27.8155	2.32419	5.12386	5.5685	4.90567	4.48056	37.064	18.6695	23.1343	16.0664	23.7335	4.81558	-2.65596	2.40221	2.47723	TRUE	0.00110871	1	leucine-rich repeat protein (LRR13)
PF3D7_1421900	17.2104	26.617	26.4094	2.06862	3.99075	15.2592	18.1287	18.4459	32.9048	37.6101	26.7724	5.70215	0	5.14095	4.59041	3.85838	3.89378	0.848032	-2.79166	11.9853	TRUE	0.00111707	1	Ctr copper transporter domain containing protein, putative
PF3D7_1368900	65.1536	86.5818	164.325	180.659	212.308	141.806	602.43	506.237	487.497	554.886	537.763	176.767	202.697	113.101	94.1035	146.667	7.1437	1.92713	-1.87598	4.57694	TRUE	0.00112561	1	conserved Plasmodium protein, unknown function
PF3D7_0323100	143.215	131.249	466.566	298.571	260.197	259.96	158.51	62.511	98.2082	101.929	105.29	302.214	226.701	516.666	488.879	383.615	8.01466	-1.29615	1.86556	6.70037	TRUE	0.0011362	1	conserved Plasmodium protein, unknown function
PF3D7_1133600	27.6596	28.7586	32.2781	45.5096	35.9167	34.0245	201.275	160.377	151.362	163.522	169.134	59.8726	40.006	43.6981	27.5425	42.7798	5.08888	2.3132	-1.98793	1.47505	TRUE	0.00114153	1	conserved Plasmodium protein, unknown function
PF3D7_0830100	22.7423	26.923	14.6719	6.8954	7.9815	15.8428	1.39452	0	0	4.3606	1.43878	2.85108	10.6683	30.8457	6.88562	12.8127	4.00038	-3.49497	3.17755	14.3148	TRUE	0.00114565	1	unspecified product
PF3D7_1311400	113.097	205.288	176.062	317.188	292.123	220.752	829.272	709.654	933.484	913	846.352	285.108	293.377	179.933	179.026	234.361	7.78781	1.9373	-1.85329	3.13683	TRUE	0.00115326	1	clathrin-adaptor medium chain, putative
PF3D7_1313900	31.9622	35.1834	76.2937	41.3724	63.0538	49.5731	13.0155	15.3716	8.09964	7.63104	11.0294	25.6597	61.3425	48.839	55.085	47.7315	5.60993	-2.14519	2.11491	3.55501	TRUE	0.00115474	1	conserved Plasmodium protein, unknown function
PF3D7_1208100	1479.48	1713.28	1073.98	1308.06	1498.13	1414.58	599.641	490.353	617.598	504.739	553.083	1935.88	2323.01	1750.49	1840.76	1962.54	10.4666	-1.35523	1.82711	0.727021	TRUE	0.00116902	1	conserved Plasmodium protein, unknown function
PF3D7_1365000	98.9597	73.4263	129.112	180.659	195.547	135.541	343.516	397.611	496.609	470.944	427.17	62.7237	146.689	125.953	128.532	115.974	7.08154	1.6571	-1.87966	3.66873	TRUE	0.0011726	1	conserved Plasmodium protein, unknown function
PF3D7_1217400	153.664	119.624	853.903	601.279	540.347	453.763	1153.73	1067.81	1481.73	1457.53	1290.2	293.661	349.386	377.86	422.318	360.806	8.82068	1.51269	-1.83794	9.71731	TRUE	0.00117656	1	conserved Plasmodium protein, unknown function
PF3D7_1466500	1.84397	0.305943	0	4.13724	3.99075	2.05558	5.11322	1.53716	19.2367	17.4424	10.8324	0	0	0	0	0	1.11824	2.31789	-29.912	6.01479	TRUE	0.00117812	1	conserved Plasmodium protein, unknown function
PF3D7_0409900	12.2931	14.6853	2.93437	13.7908	15.1648	11.7737	77.628	75.3207	127.569	99.2036	94.9304	22.8086	24.0036	15.4229	25.2473	21.8706	3.63288	2.93583	-2.11695	2.94667	TRUE	0.00119115	1	actin-like protein, putative (ALP5b)
PF3D7_0913400	6.76122	10.4021	20.5406	17.928	7.9815	12.7227	47.8783	35.3546	72.8968	43.606	49.9339	5.70215	21.3365	2.57048	9.18083	9.69749	3.60734	2.03471	-2.36556	6.08533	TRUE	0.00119223	1	conserved Plasmodium protein, unknown function
PF3D7_0317300	3205.43	2657.11	2444.33	2537.51	2289.89	2626.86	821.834	788.561	1089.4	1060.71	940.128	3019.29	3421.85	3429.01	3387.73	3314.47	11.3592	-1.48249	1.81787	0.569886	TRUE	0.00120986	1	conserved Plasmodium protein, unknown function
PF3D7_1425900	293.806	347.245	531.122	615.759	605.796	478.746	134.338	160.377	142.756	140.084	144.389	421.959	466.736	578.357	601.344	517.099	8.90227	-1.72848	1.84075	1.85947	TRUE	0.00121625	1	conserved Plasmodium protein, unknown function
PF3D7_1371900	4.91725	3.36537	14.6719	6.20586	7.9815	7.42837	58.5696	16.3963	34.9297	39.2454	37.2853	2.85108	2.66707	7.71143	11.476	6.1764	2.74165	2.47947	-2.56299	5.77178	TRUE	0.00122616	1	Plasmodium exported protein, unknown function
PF3D7_1304200.2	63.9243	57.8232	14.6719	12.4117	4.7889	30.724	0	1.53716	1.01246	1.09015	0.90994	11.4043	10.6683	17.9933	22.9521	15.7545	4.95555	-5.10538	4.132	6.67447	TRUE	0.00124087	1	CorA-like Mg2 transporter protein, putative
PF3D7_0926300	51.6312	37.325	38.1469	20.6862	12.7704	32.1119	66.9367	51.2386	163.005	173.334	113.629	8.55323	29.3377	25.7048	22.9521	21.6369	5.00115	1.82679	-2.388	6.24752	TRUE	0.00124622	1	protein kinase, putative
PF3D7_0301200	840.236	861.535	173.128	539.22	434.992	569.822	162.229	261.317	199.96	180.965	201.117	920.897	837.459	588.639	509.536	714.133	9.15752	-1.50566	1.82788	6.12288	TRUE	0.0012595	1	serine/threonine protein kinase, FIKK family (FIKK3)
PF3D7_0921000.2	4.3026	11.3199	14.6719	34.477	23.1463	17.5835	85.0654	72.2464	58.2162	56.6877	68.0539	19.9575	10.6683	10.2819	18.3617	14.8173	4.13806	1.9508	-2.19959	6.51653	TRUE	0.0012709	1	ubiquitin conjugating enzyme, putative
PF3D7_0630600	217.588	204.064	140.85	111.705	107.75	156.392	80.417	58.9243	37.4609	27.2537	51.014	225.235	224.034	169.651	135.417	188.584	7.29144	-1.61767	1.88438	4.17626	TRUE	0.00127265	1	conserved Plasmodium protein, unknown function
malmito_SSUB:rRNA	0.614657	5.50697	0	1.37908	0.79815	1.65977	0	0	0	0	0	8.55323	2.66707	2.57048	0	3.44769	0.930774	-31.2031	32.0246	5.07868	TRUE	0.00127773	1	unspecified product (SSUB)
PF3D7_1024600	3.07328	3.36537	0	2.06862	0.79815	1.86108	10.2264	6.14863	22.7802	14.1719	13.3318	0	0	0	2.29521	0.573802	1.10847	2.62799	-4.39291	5.68625	TRUE	0.00129034	1	RAP protein, putative
PF3D7_1348300	387.234	377.839	774.675	788.144	736.692	612.917	219.869	158.327	179.205	180.965	184.591	635.79	746.778	604.062	624.296	652.732	9.25827	-1.73001	1.82206	2.18091	TRUE	0.00130949	1	elongation factor Tu, putative
PF3D7_1147800.2	11.6785	9.79017	32.2781	24.8234	24.7426	20.6626	143.17	132.195	169.586	173.334	154.571	65.5747	50.6742	20.5638	20.6569	39.3674	4.31486	2.95722	-1.98159	5.76366	TRUE	0.0013153	1	merozoite adhesive erythrocytic binding protein (MAEBL)
PF3D7_0109800	665.059	726.002	671.972	1197.04	1300.19	912.052	271.466	217.764	267.794	247.464	251.122	940.855	989.481	758.29	842.341	882.742	9.83346	-1.86119	1.81352	1.79947	TRUE	0.0013272	1	phenylalanine--tRNA ligase, putative
PF3D7_1349600	25.8156	26.0051	17.6062	17.928	23.9445	22.2599	20.9177	38.9413	23.7927	16.8973	25.1373	0	5.33413	5.14095	4.59041	3.76637	4.49042	0.161421	-2.71331	3.69839	TRUE	0.00133234	1	conserved Plasmodium protein, unknown function
PF3D7_0705600	36.8794	27.2289	49.8844	67.5749	43.8982	45.0932	19.988	15.884	11.6432	17.4424	16.2394	65.5747	66.6766	89.9666	43.6089	66.4567	5.48765	-1.4658	2.03112	2.45622	TRUE	0.00133342	1	RNA helicase, putative
PF3D7_1345000	37.4941	46.8092	8.80312	64.1272	30.3297	37.5127	12.5506	11.7849	15.6931	15.2621	13.8227	85.5323	45.3401	43.6981	57.3802	57.9877	5.26353	-1.47506	2.06733	5.0973	TRUE	0.00133898	1	conserved Plasmodium protein, unknown function
PF3D7_0900400	4.3026	9.17828	2.93437	6.8954	4.7889	5.61991	24.6364	30.2307	9.61833	11.9916	19.1193	5.70215	0	0	2.29521	1.99934	2.56624	1.69153	-3.29369	6.31284	TRUE	0.00136383	1	rifin (RIF)
PF3D7_0607000	2156.83	1924.38	3456.69	2322.37	2400.83	2452.22	9145.23	8370.33	12705.3	13196.8	10854.4	3070.61	3339.17	3038.3	3066.4	3128.62	11.2595	2.14654	-1.79469	1.29627	TRUE	0.0013685	1	translation initiation factor IF-2, putative
PF3D7_1345200	34.4208	38.8547	35.2125	42.7515	39.1093	38.0698	65.5422	58.9243	110.864	121.007	89.0842	22.8086	18.6695	17.9933	25.2473	21.1797	5.25379	1.22303	-2.07049	1.45494	TRUE	0.0013733	1	rhomboid protease ROM6, putative (ROM6)
PF3D7_0208800	41.7967	32.7359	26.4094	56.5423	56.6686	42.8306	28.82	28.6936	8.09964	7.08597	18.1748	82.6812	42.673	110.53	57.3802	73.3162	5.43284	-1.24649	2.00895	7.20117	TRUE	0.00138341	1	conserved Plasmodium protein, unknown function
PF3D7_0413700	20.2837	34.2656	8.80312	9.65356	13.5685	17.3149	46.4838	56.3624	36.4484	35.4298	43.6811	8.55323	10.6683	7.71143	6.88562	8.45463	4.16552	1.2836	-2.3746	3.59735	TRUE	0.00138657	1	lysine decarboxylase-like protein, putative
PF3D7_0909500	8.60519	18.9684	0	2.06862	2.39445	6.40734	43.23	28.1812	144.275	140.084	88.9426	11.4043	8.0012	0	0	4.85137	2.76927	3.70539	-4.2286	11.4564	TRUE	0.00139893	1	subpellicular microtubule protein 1, putative (SPM1)
PF3D7_0619800	165.343	180.812	176.062	58.6109	56.6686	127.499	69.2609	71.2216	80.9964	70.3146	72.9484	233.788	245.37	257.048	316.739	263.236	6.99006	-0.801265	1.85184	4.54671	TRUE	0.00140415	1	conserved Plasmodium membrane protein, unknown function
PF3D7_1233100	30.1182	26.617	49.8844	68.2644	43.1001	43.5968	156.651	163.963	192.873	188.596	175.521	62.7237	48.0072	41.1276	32.1329	45.9978	5.43649	2.01896	-1.93607	2.57518	TRUE	0.00142222	1	conserved protein, unknown function
PF3D7_1245600	17.825	15.2971	23.475	21.3757	19.1556	19.4257	59.0345	38.9413	33.9173	35.9749	41.967	0	8.0012	7.71143	16.0664	7.94477	4.26225	1.12945	-2.36553	5.68392	TRUE	0.00143975	1	kinesin, putative
PF3D7_0611000	0.614657	1.83566	2.93437	0.68954	0	1.21485	9.76161	6.14863	9.1121	8.17612	8.29961	0	0	0	0	0	0.0763141	2.97715	-30.9721	2.94156	TRUE	0.00145018	1	SNARE associated Golgi protein, putative
PF3D7_0813600	155.508	142.569	167.259	296.502	262.591	204.886	719.105	598.979	640.378	663.901	655.591	236.639	256.038	128.524	121.646	185.712	7.6798	1.67686	-1.82108	3.08575	TRUE	0.00145333	1	translation initiation factor SUI1, putative
PF3D7_1000300	7.37588	7.64857	0	7.58494	8.77965	6.27781	54.3861	26.1317	17.2117	23.4382	30.2919	11.4043	0	2.57048	4.59041	4.6413	2.76666	2.15531	-2.73092	9.17199	TRUE	0.00146385	1	rifin (RIF)
PF3D7_0900600	3.07328	3.97726	2.93437	1.37908	3.99075	3.07095	6.97258	13.322	18.7304	11.9916	12.7542	0	0	2.57048	0	0.642619	1.63632	2.03587	-4.30449	3.79235	TRUE	0.00149199	1	rifin (RIF)
PF3D7_1252200	46.0993	46.8092	35.2125	17.928	11.9722	31.6043	79.4874	41.5032	133.138	132.453	96.6454	14.2554	16.0024	35.9867	27.5425	23.4467	4.98423	1.61019	-2.03648	7.53462	TRUE	0.00150408	1	chitinase (CHT1)
PF3D7_1405200	19.669	16.5209	26.4094	35.1665	28.7334	25.2998	2.32419	1.02477	0.506228	1.09015	1.23633	8.55323	16.0024	10.2819	2.29521	9.28318	4.65457	-4.33358	2.8789	4.21459	TRUE	0.00150651	1	sybindin-like protein, putative
PF3D7_0702400	1060.9	763.327	4413.3	3621.46	4532.69	2878.34	445.78	273.101	303.23	344.487	341.65	1143.28	968.145	2524.21	2669.33	1826.24	11.4907	-3.0743	2.41837	6.68965	TRUE	0.00151834	1	conserved Plasmodium protein, unknown function
PF3D7_0922900	9.83451	12.8496	0	4.13724	5.58705	6.48168	25.5661	11.2725	43.5356	40.3355	30.1774	11.4043	8.0012	0	0	4.85137	2.84157	2.07341	-2.6942	14.4809	TRUE	0.00153343	1	beta-ketoacyl-acyl carrier protein reductase (FabG)
PF3D7_0524500	3.07328	9.48422	29.3437	4.13724	11.9722	11.6021	46.9487	46.6271	37.4609	25.0734	39.0275	14.2554	8.0012	0	6.88562	7.28555	3.36732	1.91959	-2.44099	11.4542	TRUE	0.00155386	1	conserved Plasmodium protein, unknown function
PF3D7_1454400	2038.82	2075.82	3219.01	2320.3	2570.84	2444.96	934.325	693.258	719.35	748.932	773.966	2662.9	2419.03	2914.92	2602.76	2649.9	11.2553	-1.65912	1.77558	0.76553	TRUE	0.00155627	1	aminopeptidase P (APP)
PF3D7_1417000	3.07328	2.44754	0	0.68954	0	1.24207	6.50774	1.53716	13.1619	11.4466	8.16334	0	0	0	0	0	0.5543	2.474	-29.5042	6.22194	TRUE	0.00155781	1	conserved Plasmodium protein, unknown function
PF3D7_0905900	848.226	819.009	956.606	1295.65	1192.44	1022.38	330.035	341.249	394.858	389.728	363.967	1217.41	1234.85	1305.8	1246.3	1251.09	9.99776	-1.49011	1.78133	0.685383	TRUE	0.00156237	1	beta subunit of coatomer complex, putative
PF3D7_0418300	2082.46	1511.36	2247.73	916.398	855.617	1522.71	4701.84	5570.66	7015.3	7797.84	6271.41	1285.84	1488.22	2732.42	1831.58	1834.51	10.5718	2.0428	-1.77332	4.44429	TRUE	0.00156483	1	conserved Plasmodium protein, unknown function
PF3D7_1431800	24.5863	19.8863	58.6875	19.9967	17.5593	28.1432	9.76161	4.09908	19.2367	7.08597	10.0458	25.6597	48.0072	61.6914	39.0185	43.5942	4.75277	-1.42302	2.11781	6.67242	TRUE	0.00157428	1	apyrase, putative
PF3D7_1470500	16.5957	18.0506	14.6719	8.27448	6.3852	12.7956	28.3551	22.545	91.121	86.1218	57.0357	8.55323	10.6683	2.57048	6.88562	7.1694	3.67686	2.15657	-2.99722	4.35481	TRUE	0.00158492	1	phosphodiesterase delta, putative (PDEdelta)
PF3D7_0218500	222.506	185.707	137.916	295.123	228.271	213.904	61.8235	60.9739	48.0916	50.1469	55.259	185.32	189.362	226.202	188.207	197.273	7.74406	-1.95576	1.83579	1.26318	TRUE	0.00158601	1	small nuclear ribonucleoprotein Sm D2, putative (SNRPD2)
PF3D7_0720000	32.5768	40.0785	102.703	107.568	118.126	80.2106	192.908	178.823	253.62	240.378	216.432	62.7237	40.006	64.2619	68.8562	58.9619	6.31536	1.44237	-1.87495	5.07386	TRUE	0.00163126	1	3'-5' exoribonuclease Csl4 homolog, putative
PF3D7_0626500	3.68794	7.03668	0	4.82678	3.99075	3.90843	18.1287	24.5945	24.2989	20.1678	21.7975	0	8.0012	2.57048	0	2.64292	2.12953	2.3164	-3.06516	7.77605	TRUE	0.00165364	1	conserved Plasmodium protein, unknown function
PF3D7_1140200	33.8061	29.3705	26.4094	5.51632	3.99075	19.8186	64.6125	43.0404	36.4484	33.2495	44.3377	8.55323	8.0012	7.71143	11.476	8.93547	4.29933	1.17176	-2.30513	8.74324	TRUE	0.0016538	1	conserved Plasmodium protein, unknown function
PF3D7_1211900	2865.53	3109.6	3750.13	2386.5	2721.69	2966.69	1132.35	814.693	816.039	853.587	904.166	3281.59	2968.44	3056.3	2970	3069.08	11.5344	-1.71398	1.76312	0.700271	TRUE	0.00166467	1	non-SERCA-type Ca2 -transporting P-ATPase (ATP4)
PF3D7_0512700	12.9078	18.9684	61.6219	75.8494	76.6224	49.194	263.563	189.07	172.117	157.527	195.569	54.1704	53.3413	48.839	55.085	52.8589	5.60406	2.00761	-1.88752	7.96624	TRUE	0.00167613	1	orotate phosphoribosyltransferase (OPRT)
PF3D7_1414200	391.536	319.404	181.931	502.674	480.486	375.206	103.194	70.7092	109.345	77.4006	90.1623	367.789	389.392	262.189	236.406	313.944	8.5543	-2.05967	1.7992	3.08883	TRUE	0.00167787	1	conserved Plasmodium protein, unknown function
malmito_rna_RNA5:rRNA	0	8.26045	0	0.68954	0	1.79	0	0	0	0	0	8.55323	2.66707	0	4.59041	3.95268	1.03583	-29.8655	30.8034	8.92287	TRUE	0.00167991	1	unspecified product (RNA5)
PF3D7_0310600.1	53.4751	55.6816	90.9656	129.633	156.437	97.2386	257.056	272.077	240.458	246.919	254.127	65.5747	88.0132	59.1209	68.8562	70.3913	6.60216	1.38725	-1.85226	3.31393	TRUE	0.00168204	1	SAC3/GNAP family-related protein, putative
PF3D7_0933100	41.7967	31.818	67.4906	55.8527	53.476	50.0868	138.057	131.683	328.036	326.5	231.069	68.4258	61.3425	56.5505	66.561	63.2199	5.63034	2.22168	-1.8698	3.5749	TRUE	0.00169081	1	conserved Plasmodium protein, unknown function
PF3D7_0215000	94.0425	73.4263	38.1469	23.4444	23.1463	50.4413	46.019	81.9817	36.4484	52.3272	54.1941	131.149	122.685	313.598	319.034	221.617	5.66855	0.0913727	2.0332	7.42462	TRUE	0.00169606	1	acyl-CoA synthetase (ACS9)
PF3D7_1121700	725.91	729.367	1050.51	1237.72	1186.85	986.071	334.219	307.944	367.521	379.917	347.4	1351.41	1280.19	1061.61	1035.14	1182.09	9.94525	-1.50482	1.76659	1.19979	TRUE	0.00170646	1	protein GCN20 (GCN20)
PF3D7_0216700.2	116.785	100.043	0	7.58494	6.3852	46.1596	29.7497	200.343	244.508	268.177	185.694	17.1065	21.3365	33.4162	25.2473	24.2766	5.55267	1.98397	-2.9332	19.223	TRUE	0.0017187	1	conserved Plasmodium protein, unknown function
PF3D7_0523400	408.132	436.58	287.569	294.433	280.151	341.373	102.729	96.8409	55.685	57.2328	78.122	282.256	282.709	251.907	270.834	271.927	8.41661	-2.12862	1.79901	1.73715	TRUE	0.00173274	1	DnaJ protein, putative
PF3D7_1200700	26210.8	19450.3	10062	19086.5	15553.5	18072.6	4997.48	6247.52	6635.63	6999.85	6220.12	29999	26420	14700.5	12612.2	20932.9	14.1416	-1.53885	1.75075	3.77	TRUE	0.00174825	1	acyl-CoA synthetase (ACS7)
PF3D7_1450800	4.3026	5.81291	0	3.4477	5.58705	3.83005	37.1871	21.5202	114.407	116.646	72.4402	8.55323	5.33413	2.57048	0	4.11446	2.03209	4.14646	-4.1684	5.97847	TRUE	0.00176127	1	conserved Plasmodium protein, unknown function
PF3D7_1310600	71.9148	69.1431	44.0156	11.7222	11.1741	41.594	42.3003	57.3872	69.8594	80.1259	62.4182	17.1065	18.6695	17.9933	4.59041	14.5899	5.384	0.579484	-2.10988	10.812	TRUE	0.00176659	1	secretory complex protein 61 alpha,Rab GTPase 5b (Sec61-alpha)
PF3D7_0827100	84.208	92.7006	123.244	52.405	42.3019	78.9719	55.3158	42.0156	14.6806	16.8973	32.2273	131.149	109.35	118.242	114.76	118.375	6.29107	-1.27926	1.87513	6.1266	TRUE	0.00177629	1	translation initiation factor IF-2, putative
PF3D7_1345900	6.14657	15.6031	5.86875	4.13724	6.3852	7.62817	14.8748	10.7601	9.1121	10.3564	11.2759	0	0	2.57048	0	0.642619	2.97705	0.51898	-4.12835	4.34705	TRUE	0.00178177	1	conserved Plasmodium protein, unknown function
PF3D7_0727100	33.8061	23.8635	55.7531	8.96402	9.5778	26.3929	0.929677	1.02477	2.53114	5.99582	2.62035	14.2554	18.6695	12.8524	22.9521	17.1823	4.67696	-3.30141	2.73149	7.67921	TRUE	0.0017835	1	conserved Plasmodium protein, unknown function
PF3D7_0323900	8.60519	10.0961	8.80312	13.7908	27.9352	13.8461	26.0309	36.8918	56.6975	59.4131	44.7583	2.85108	13.3353	15.4229	4.59041	9.04992	3.80889	1.67458	-2.3058	6.0938	TRUE	0.00179977	1	erythrocyte membrane protein 1 (PfEMP1), exon2, pseudogene (VAR)
PF3D7_0811800	19.669	21.11	32.2781	26.2025	18.3574	23.5234	10.2264	7.1734	7.08719	3.27045	6.93937	14.2554	26.6707	53.98	32.1329	31.7597	4.53346	-1.73403	2.19394	3.67126	TRUE	0.00181313	1	conserved Plasmodium protein, unknown function
PF3D7_1323400	1031.39	1233.26	1106.26	1719.71	2225.24	1463.17	5175.51	4028.38	4697.29	5308.48	4802.41	1454.05	1562.9	1210.69	1491.88	1429.88	10.5152	1.71438	-1.74787	1.82774	TRUE	0.00182324	1	60S ribosomal protein L23a, putative
PF3D7_0319300	9.83451	21.7219	23.475	28.2711	32.7241	23.2053	85.9951	98.8904	68.847	67.5892	80.3304	17.1065	18.6695	25.7048	16.0664	19.3868	4.5316	1.79638	-2.0515	2.63043	TRUE	0.00183487	1	ubiquitin conjugating enzyme, putative
PF3D7_0520500	60.851	56.2935	76.2937	75.1598	118.126	77.3448	140.846	112.725	206.541	184.235	161.087	37.064	53.3413	35.9867	48.1993	43.6478	6.2714	1.06023	-1.88266	2.14772	TRUE	0.00186099	1	phosphomethylpyrimidine kinase, putative
PF3D7_1451400	173.948	159.396	293.437	386.142	355.975	273.78	116.674	90.6922	102.764	85.5767	98.9269	282.256	384.057	367.578	325.919	339.953	8.09551	-1.46706	1.78082	2.55227	TRUE	0.00187057	1	transcriptional regulatory protein sir2b (Sir2B)
PF3D7_1226000	12.2931	14.3793	17.6062	3.4477	3.99075	10.3434	19.5232	10.2477	23.7927	27.7988	20.3406	5.70215	2.66707	2.57048	0	2.73492	3.31999	1.02583	-2.95097	7.05302	TRUE	0.00187907	1	conserved Plasmodium protein, unknown function
PF3D7_1314800	17.825	10.0961	5.86875	17.2385	14.3667	13.079	47.4135	59.4367	44.548	68.1343	54.8831	19.9575	8.0012	17.9933	2.29521	12.0618	3.75247	2.02554	-2.20574	5.23364	TRUE	0.00188254	1	ubiquitin-like protein, putative
mal_rna_18:rRNA	0.614657	36.4072	0	4.13724	0.79815	8.39145	0	0	0	0	0	37.064	16.0024	0	0	13.2666	3.10188	-31.9315	32.5533	8.25146	TRUE	0.0019222	1	unspecified product (LSUD)
PF3D7_1352400	387.234	349.998	375.6	362.698	383.91	371.888	209.642	121.948	82.0089	89.3922	125.748	322.172	386.725	485.82	516.422	427.784	8.5386	-1.56383	1.76636	2.45335	TRUE	0.00192281	1	conserved Plasmodium protein, unknown function
PF3D7_0410900	239.716	189.379	536.991	530.256	437.386	386.745	169.201	68.1473	120.482	109.015	116.711	362.087	370.722	452.404	403.956	397.292	8.59242	-1.72537	1.76712	4.3986	TRUE	0.00193151	1	conserved Plasmodium protein, unknown function
PF3D7_0931100	878.344	826.657	880.312	1074.99	1097.46	951.553	2215.42	2540.92	3873.65	4099.51	3182.37	1131.88	1200.18	719.733	759.714	952.876	9.89424	1.74164	-1.73991	1.9279	TRUE	0.00193686	1	nucleolar protein Nop52, putative
PF3D7_1467600	59.6217	49.8687	129.112	93.0879	86.2002	83.5782	1372.2	1311.19	1203.81	1285.29	1293.12	210.98	216.032	519.236	587.573	383.455	6.36937	3.96728	-1.75272	4.88095	TRUE	0.00193696	1	conserved Plasmodium protein, unknown function
PF3D7_1330700	4.91725	18.0506	8.80312	4.82678	0.79815	7.47919	34.398	23.0573	20.2491	15.2621	23.2416	2.85108	2.66707	7.71143	0	3.30739	2.93231	1.60741	-2.83569	10.4501	TRUE	0.0019416	1	GPI transamidase subunit PIG-U, putative
PF3D7_0607100	1.22931	0.917828	0	0.68954	0	0.567336	6.97258	7.1734	20.7553	16.3522	12.8134	0	0	0	2.29521	0.573802	-0.518522	4.1971	-4.33676	5.50012	TRUE	0.00194991	1	MYND finger protein, putative
PF3D7_1406100	172.719	181.118	167.259	202.035	240.243	192.675	117.604	77.3702	43.5356	39.7904	69.5751	225.235	269.374	236.484	231.816	240.727	7.59117	-1.46991	1.78997	2.98034	TRUE	0.00195747	1	conserved Plasmodium protein, unknown function
PF3D7_1456700	484.35	496.851	525.253	686.092	718.335	582.176	198.951	164.988	205.022	182.055	187.754	672.854	616.092	557.793	681.676	632.104	9.18552	-1.63279	1.7513	0.676011	TRUE	0.00196921	1	conserved Plasmodium protein, unknown function
PF3D7_0827400	22.1276	18.0506	11.7375	22.0653	17.5593	18.3081	6.97258	6.14863	12.6557	4.90567	7.67064	31.3618	32.0048	35.9867	39.0185	34.5929	4.21891	-1.27837	2.17345	1.7399	TRUE	0.00197147	1	conserved Plasmodium protein, unknown function
PF3D7_1112100	290.118	240.165	73.3594	36.5456	27.1371	133.465	210.572	213.152	260.201	250.734	233.665	54.1704	82.679	71.9733	55.085	65.9769	7.07062	0.797643	-1.82471	14.3688	TRUE	0.00197153	1	conserved Plasmodium protein, unknown function
PF3D7_0100300	1013.57	937.409	1088.65	2558.88	2722.49	1664.2	75.3038	58.9243	146.3	162.977	110.876	11.4043	21.3365	15.4229	9.18083	14.3361	10.7007	-3.90807	-2.95374	3.12727	TRUE	0.00197262	1	erythrocyte membrane protein 1, PfEMP1 (VAR)
PF3D7_1460500	136.454	114.423	123.244	67.5749	63.0538	100.95	167.342	122.46	148.831	125.912	141.136	42.7661	42.673	35.9867	32.1329	38.3897	6.65429	0.486765	-1.88064	1.93826	TRUE	0.00198665	1	conserved Plasmodium protein, unknown function
PF3D7_1249700	12.2931	10.0961	5.86875	1.37908	1.5963	6.24667	0	0	0.506228	0	0.126557	2.85108	2.66707	2.57048	6.88562	3.74356	2.6688	-5.652	4.90882	6.46301	TRUE	0.00199018	1	conserved Plasmodium protein, unknown function
PF3D7_0310900	78.0614	57.8232	61.6219	48.2678	39.1093	56.9767	9.29677	4.61147	11.137	10.3564	8.85042	39.9151	26.6707	33.4162	45.9041	36.4765	5.83087	-2.68528	2.04506	2.22361	TRUE	0.00199804	1	conserved Plasmodium protein, unknown function
PF3D7_0109400	20.2837	22.3338	11.7375	13.7908	8.77965	15.3851	16.7342	11.7849	42.5231	36.52	26.8905	5.70215	2.66707	2.57048	6.88562	4.45633	3.97113	0.777072	-2.58213	4.5106	TRUE	0.00200097	1	tubulin-specific chaperone a, putative
PF3D7_0721900	12.2931	18.3566	17.6062	29.6502	71.8335	29.9479	59.0345	69.172	95.1708	89.3922	78.1924	14.2554	24.0036	15.4229	22.9521	19.1585	4.91592	1.37283	-2.02471	6.69057	TRUE	0.00203636	1	conserved Plasmodium protein, unknown function
PF3D7_1450100	1851.35	1664.02	2755.38	3024.32	3159.08	2490.83	771.632	769.603	1105.1	1167.55	953.47	2993.63	2896.43	3909.69	2832.29	3158.01	11.2822	-1.38522	1.72777	1.95441	TRUE	0.00203915	1	signal recognition particle SRP54 (SRP54)
PF3D7_1372900	0.614657	0.917828	2.93437	0.68954	0.79815	1.19091	11.1561	16.9087	12.6557	9.81134	12.633	0	2.66707	0	0	0.666766	-0.0922614	3.75145	-4.2836	3.50567	TRUE	0.00205529	1	erythrocyte membrane protein 1 (PfEMP1), exon2, pseudogene (VAR pseudogene)
PF3D7_1128000.1	1414.94	1125.87	1003.56	1362.53	1339.3	1249.24	511.787	403.76	401.945	420.798	434.572	1508.22	1624.24	1226.12	1413.85	1443.11	10.2872	-1.52368	1.73146	0.580648	TRUE	0.00205658	1	conserved Plasmodium protein, unknown function
PF3D7_1435900	0.614657	3.36537	8.80312	0	0.79815	2.71626	43.23	18.4459	13.1619	23.4382	24.569	0	5.33413	0	6.88562	3.05494	1.02352	3.59618	-2.96123	14.2798	TRUE	0.00206935	1	conserved Plasmodium protein, unknown function
PF3D7_1446100	27.0449	29.6764	158.456	99.9833	105.356	84.1033	42.7651	17.4211	39.992	38.1552	34.5834	82.6812	98.6814	136.235	176.731	123.582	6.3697	-1.25741	1.83908	9.60964	TRUE	0.00207624	1	conserved Plasmodium protein, unknown function
PF3D7_1364400	1258.82	969.533	944.869	986.731	838.856	999.761	356.531	315.117	422.7	394.089	372.109	1054.9	1266.86	1300.66	1317.45	1234.97	9.96559	-1.42602	1.73074	0.593232	TRUE	0.00208639	1	conserved Plasmodium protein, unknown function
PF3D7_1463500	226.194	256.38	111.506	268.921	285.738	229.748	530.381	683.522	796.802	782.182	698.222	268.001	205.364	197.927	158.369	207.415	7.84879	1.59872	-1.75198	2.48829	TRUE	0.0021041	1	conserved Plasmodium protein, unknown function
PF3D7_1101400	0	1.52971	0	2.75816	0.79815	1.0172	9.76161	5.12386	12.6557	22.8931	12.6086	0	0	2.57048	0	0.642619	0.231424	3.42348	-4.28719	7.9624	TRUE	0.00210439	1	rifin, pseudogene (RIF)
PF3D7_1008100	3547.18	2882.29	3330.52	4087.59	3673.09	3504.13	1633.91	1438.78	1419.97	1303.27	1448.98	4382.1	4856.73	4652.56	5203.23	4773.66	11.7749	-1.27402	1.72006	0.378849	TRUE	0.0021124	1	conserved Plasmodium protein, unknown function
PF3D7_1136800	230.496	238.635	214.209	249.613	302.499	247.091	79.9522	81.4693	65.8096	71.4048	74.659	219.533	248.037	272.47	277.72	254.44	7.94988	-1.72757	1.76918	0.443566	TRUE	0.00212334	1	DnaJ protein, putative
PF3D7_1202900	3206.05	2505.06	1226.57	4713	3656.32	3061.4	588.95	483.18	587.224	668.261	581.904	2714.22	1704.25	1817.33	1434.5	1917.58	11.5804	-2.39576	1.72033	4.20696	TRUE	0.00214652	1	high mobility group protein B1 (HMGB1)
PF3D7_0932900	1.22931	3.36537	2.93437	10.3431	6.3852	4.85147	28.82	28.1812	38.4733	37.0651	33.1349	8.55323	5.33413	2.57048	6.88562	5.83586	2.30726	2.74279	-2.50967	4.89215	TRUE	0.00214937	1	conserved Plasmodium protein, unknown function
PF3D7_0216200	43.026	39.1607	23.475	102.741	53.476	52.3758	183.611	226.474	183.761	173.879	191.931	57.0215	53.3413	51.4095	52.7898	53.6405	5.72788	1.85657	-1.83961	3.67258	TRUE	0.00215678	1	conserved Plasmodium protein, unknown function
PF3D7_0912200	34.4208	43.7498	41.0812	44.1305	47.889	42.2543	136.198	137.319	149.843	151.531	143.723	68.4258	48.0072	17.9933	22.9521	39.3446	5.40187	1.76525	-1.87744	3.17846	TRUE	0.00221409	1	conserved Plasmodium membrane protein, unknown function
PF3D7_0814400	87.2813	78.6273	32.2781	113.774	110.145	84.4211	199.416	198.806	345.754	312.328	264.076	82.6812	101.348	48.839	71.1514	76.005	6.41316	1.63158	-1.79778	4.24061	TRUE	0.00222456	1	phospholipase DDHD1, putative
PF3D7_0704200	318.392	281.467	765.872	490.263	529.972	477.193	231.025	195.731	97.7019	87.757	153.054	536.002	522.745	526.947	452.156	509.463	8.89522	-1.63703	1.73453	4.68879	TRUE	0.00222514	1	tRNA m5C-methyltransferase, putative
PF3D7_0213700	44.8699	54.4578	85.0969	97.9146	102.961	77.0601	36.7222	22.0326	9.1121	7.63104	18.8745	74.128	50.6742	56.5505	98.6939	70.0116	6.26327	-2.0215	1.88957	7.03262	TRUE	0.00222669	1	conserved protein, unknown function
PF3D7_0619400	864.207	971.98	1194.29	787.454	921.065	947.799	483.432	287.448	216.665	247.464	308.752	1143.28	946.808	1033.33	947.921	1017.84	9.88783	-1.61739	1.7208	1.81187	TRUE	0.0022307	1	cell division cycle protein 48 homologue, putative
PF3D7_1438700	23.9716	26.3111	20.5406	6.20586	7.9815	17.0021	13.0155	24.0821	73.403	63.7737	43.5686	2.85108	2.66707	7.71143	11.476	6.1764	4.08541	1.35918	-2.79181	7.10696	TRUE	0.0022375	1	small subunit DNA primase
PF3D7_0508900	198.534	201.004	52.8187	35.1665	27.9352	103.092	79.0225	249.019	150.35	177.149	163.885	25.6597	18.6695	59.1209	32.1329	33.8957	6.69725	0.659157	-2.27145	10.2079	TRUE	0.00224312	1	conserved Plasmodium protein, unknown function
PF3D7_0923000	31.3475	78.3213	38.1469	60.6795	74.2279	56.5446	244.04	253.631	270.326	259.455	256.863	108.341	96.0144	35.9867	55.085	73.8567	5.8334	2.17144	-1.80155	4.15009	TRUE	0.00225797	1	DNA-directed RNA polymerase II, putative
PF3D7_0217600	250.78	238.329	199.537	89.6402	97.3743	175.132	101.335	84.0312	69.8594	64.8639	80.0223	285.108	272.041	272.47	252.473	270.523	7.45186	-1.12925	1.75686	3.49857	TRUE	0.0023008	1	conserved Plasmodium protein, unknown function
PF3D7_1344800	86.0519	98.8195	228.881	164.11	151.648	145.902	504.35	323.315	291.081	335.221	363.492	74.128	77.3449	136.235	140.008	106.929	7.17957	1.32627	-1.76323	3.80845	TRUE	0.00231357	1	aspartate carbamoyltransferase (atcasE)
PF3D7_1477900	31.3475	35.4894	5.86875	5.51632	11.9722	18.0388	34.398	41.5032	93.1459	102.474	67.8803	14.2554	16.0024	17.9933	11.476	14.9318	4.23422	1.85019	-2.18672	8.72425	TRUE	0.00231707	1	acyl-CoA synthetase, pseudogene (ACS1b)
PF3D7_1419000	154.893	134.615	187.8	236.512	181.18	179	270.071	241.334	233.371	233.292	244.517	65.5747	77.3449	74.5438	66.561	71.0061	7.48266	0.451163	-1.78402	0.720232	TRUE	0.00233976	1	conserved Plasmodium protein, unknown function
PF3D7_0211900	14.7518	14.6853	5.86875	6.8954	3.1926	9.07875	35.7926	14.3468	27.8425	29.434	26.854	5.70215	2.66707	0	9.18083	4.38751	3.23973	1.50772	-2.59173	7.51202	TRUE	0.00235016	1	conserved Plasmodium protein, unknown function
PF3D7_1411400	63.3096	76.1797	32.2781	33.7874	27.1371	46.5384	9.29677	18.4459	17.718	8.72119	13.5455	48.4683	69.3437	46.2686	45.9041	52.4962	5.55692	-1.79729	1.95371	4.01073	TRUE	0.00236167	1	plastid replication-repair enzyme (PREX)
PF3D7_1200400	623.262	561.405	859.772	533.014	495.651	614.621	7.90225	15.884	16.1993	20.1678	15.0383	57.0215	45.3401	46.2686	64.2658	53.224	9.26211	-5.354	1.82695	2.26829	TRUE	0.00237902	1	erythrocyte membrane protein 1, PfEMP1 (VAR)
PF3D7_1355100	203.451	207.123	123.244	31.7188	24.7426	118.056	98.5457	99.9152	310.318	269.812	194.648	54.1704	21.3365	41.1276	36.7233	38.3395	6.88498	0.719618	-2.34525	9.85136	TRUE	0.00239273	1	DNA replication licensing factor MCM6 (MCM6)
PF3D7_0217200	61.4657	69.7549	146.719	179.28	174.795	126.403	33.4684	19.983	17.718	34.8848	26.5135	82.6812	93.3473	77.1143	121.646	93.6972	6.97746	-2.2488	1.82261	4.63966	TRUE	0.0023981	1	conserved Plasmodium protein, unknown function
PF3D7_1464300	10.4492	9.79017	8.80312	11.7222	6.3852	9.42997	54.3861	46.1147	57.2037	46.3313	51.009	22.8086	8.0012	7.71143	6.88562	11.3517	3.24854	2.42427	-2.18741	2.36554	TRUE	0.00240437	1	conserved Plasmodium protein, unknown function
PF3D7_0112900	12.2931	17.7447	0	4.82678	3.1926	7.61144	32.5387	27.6688	20.7553	18.5325	24.8738	8.55323	2.66707	0	4.59041	3.95268	3.06916	1.56809	-2.67375	10.9101	TRUE	0.00245303	1	Plasmodium exported protein, unknown function
PF3D7_0629700	2395.93	1987.1	1534.68	1084.65	1155.72	1631.62	885.517	969.433	735.549	805.075	848.894	2106.94	2957.78	3089.71	2836.88	2747.83	10.6723	-0.942816	1.69466	2.08377	TRUE	0.00247238	1	SET domain protein, putative (SET1)
PF3D7_0505900	37.4941	48.6449	76.2937	98.6042	98.9706	72.0015	130.62	114.774	147.818	146.08	134.823	51.3194	26.6707	30.8457	41.3137	37.5374	6.16576	0.909128	-1.84579	3.05016	TRUE	0.00252988	1	conserved Plasmodium protein, unknown function
PF3D7_1223200	198.534	224.562	322.781	413.724	549.127	341.746	112.026	98.378	70.3657	82.3062	90.769	259.448	280.042	311.028	351.167	300.421	8.41647	-1.91217	1.72691	3.01015	TRUE	0.00253243	1	nucleus export protein BRR6, putative
PF3D7_0822700	17.2104	18.9684	26.4094	64.1272	43.1001	33.9631	109.702	87.6179	133.138	119.371	112.457	25.6597	56.0084	5.14095	34.4281	30.3093	5.09044	1.72277	-1.89155	9.26296	TRUE	0.00254331	1	conserved Plasmodium protein, unknown function
PF3D7_1303000	10.4492	11.6258	23.475	11.0326	8.77965	13.0725	25.5661	6.66101	23.7927	17.4424	18.3656	0	0	5.14095	4.59041	2.43284	3.64298	0.556862	-2.85805	6.98886	TRUE	0.00254347	1	conserved Plasmodium protein, unknown function
PF3D7_0726400	913.38	874.384	622.087	650.236	815.709	775.159	390.929	344.323	184.773	194.592	278.654	735.577	874.798	969.069	1037.43	904.219	9.59899	-1.47654	1.69821	2.16787	TRUE	0.00255816	1	conserved Plasmodium membrane protein, unknown function
PF3D7_0902000	250.78	267.088	187.8	282.711	298.508	257.377	92.038	123.485	99.2206	95.9331	102.669	421.959	389.392	295.605	250.178	339.283	8.00997	-1.32815	1.72397	1.17012	TRUE	0.0025709	1	serine/threonine protein kinase, FIKK family (FIKK9.1)
PF3D7_1465400	33.1915	98.5136	55.7531	129.633	202.73	103.964	263.563	319.729	292.093	349.938	306.331	76.979	128.019	64.2619	94.1035	90.8409	6.7073	1.5516	-1.75347	7.01553	TRUE	0.0026188	1	conserved Plasmodium protein, unknown function
PF3D7_1009400	207.139	210.183	293.437	578.524	529.972	363.851	104.124	91.717	57.2037	58.323	77.8419	296.512	226.701	218.49	286.901	257.151	8.50769	-2.22487	1.72365	4.51962	TRUE	0.00263497	1	zinc finger protein, putative
PF3D7_0701000	9.21985	12.8496	11.7375	41.3724	39.9075	23.0174	78.0928	43.0404	37.4609	40.8806	49.8687	14.2554	8.0012	7.71143	16.0664	11.5086	4.54386	1.09683	-2.11177	6.93517	TRUE	0.00271905	1	erythrocyte membrane protein 1 (PfEMP1), pseudogene
PF3D7_1149800	3.07328	6.73074	5.86875	6.8954	9.5778	6.42919	57.64	21.0078	18.7304	20.7128	29.5228	8.55323	0	5.14095	2.29521	3.99735	2.6886	2.19623	-2.91082	5.59963	TRUE	0.00273586	1	rifin (RIF)
PF3D7_1368400	89.7399	76.4857	149.653	257.888	194.749	153.703	440.667	423.743	501.165	485.661	462.809	119.745	136.02	113.101	192.797	140.416	7.26273	1.59153	-1.71948	4.09777	TRUE	0.002742	1	conserved Plasmodium protein, unknown function
PF3D7_1317400	23.357	14.9912	26.4094	8.27448	3.99075	15.4046	14.41	3.5867	5.06228	4.90567	6.99116	22.8086	16.0024	43.6981	41.3137	30.9557	3.89432	-1.08227	2.14529	8.40226	TRUE	0.00275216	1	conserved Plasmodium protein, unknown function
PF3D7_1409000	248.321	231.293	231.816	286.159	299.306	259.379	107.842	106.576	89.6023	63.2286	91.8124	319.32	296.044	370.148	220.34	301.463	8.01956	-1.4987	1.71462	1.2392	TRUE	0.00275715	1	conserved Plasmodium protein, unknown function
PF3D7_0320900	3706.99	3621.14	1564.02	2822.29	2535.72	2850.03	701.906	648.168	605.448	728.22	670.935	2756.99	2293.68	1817.33	1703.04	2142.76	11.4772	-2.08714	1.67514	2.16299	TRUE	0.00276037	1	histone H2A variant, putative (H2A.Z)
PF3D7_1037800	9.83451	6.11885	0	6.8954	7.18335	6.00642	35.7926	22.0326	31.8923	28.8889	29.6516	2.85108	10.6683	7.71143	0	5.30769	2.70438	2.18596	-2.5023	8.24667	TRUE	0.00276386	1	dynein intermediate chain, putative
PF3D7_0925700	566.099	735.792	1528.81	1559.74	1913.17	1260.72	384.886	367.38	313.355	331.405	349.257	1020.69	904.135	1354.64	1198.1	1119.39	10.2994	-1.85128	1.6804	4.02796	TRUE	0.00276561	1	histone deacetylase (HDAC1)
PF3D7_1108200	49.7872	39.7726	26.4094	26.8921	47.889	38.15	16.7342	24.0821	9.1121	9.81134	14.9349	28.5108	42.673	84.8257	68.8562	56.2164	5.26669	-1.36512	1.91509	4.45582	TRUE	0.00280394	1	D-tyrosyl-tRNA(Tyr) deacylase (DTD)
PF3D7_0213000	6.14657	6.11885	2.93437	4.13724	0.79815	4.02704	8.36709	7.68578	5.06228	3.81552	6.23267	0	0	0	0	0	2.0628	0.57881	-30.5602	2.26733	TRUE	0.00281691	1	conserved Plasmodium protein, unknown function
PF3D7_0524200	1.22931	4.2832	0	1.37908	0.79815	1.53795	6.97258	8.71055	19.7429	11.9916	11.8544	2.85108	0	0	0	0.712769	0.8912	2.67551	-4.17708	6.17208	TRUE	0.00282367	1	conserved Plasmodium membrane protein, unknown function
PF3D7_1139400	2.45863	8.87234	49.8844	54.4736	47.889	32.7156	7.43741	3.07431	8.60587	7.08597	6.55089	17.1065	24.0036	38.5571	71.1514	37.7046	5.00903	-2.29684	2.53101	11.1061	TRUE	0.00283959	1	unspecified product
PF3D7_1456800	5785.76	7898.83	7189.22	7467.03	7830.65	7234.3	2363.24	2216.58	2662.25	2823.49	2516.39	8464.84	7278.42	9024.94	7165.64	7983.46	12.8206	-1.5235	1.66566	0.481833	TRUE	0.00284691	1	V-type H( )-translocating pyrophosphatase, putative (VP1)
PF3D7_0324300	89.1252	57.2113	38.1469	87.5715	102.961	75.0033	317.485	340.224	449.53	438.785	386.506	122.596	160.024	84.8257	100.989	117.109	6.24016	2.35415	-1.72345	2.88025	TRUE	0.0028818	1	Plasmodium exported protein (hyp5), unknown function
PF3D7_1422900	9.83451	11.6258	11.7375	11.0326	14.3667	11.7194	55.3158	50.2138	42.5231	34.8848	45.7344	8.55323	8.0012	7.71143	16.0664	10.0831	3.54831	1.96726	-2.16858	1.15554	TRUE	0.00290826	1	14-3-3 protein, putative
PF3D7_1229100	7961.65	7044.33	12726.4	14510	14484.8	11345.4	5288	4235.38	5232.37	5248.52	5001.07	13810.6	16551.8	16836.6	15960.9	15790	13.4698	-1.18176	1.6587	1.79218	TRUE	0.00294638	1	ABC transporter, (CT family) (MRP2)
PF3D7_0512600	498.487	418.224	275.831	425.446	308.884	385.374	165.482	149.104	95.677	92.1176	125.595	433.363	373.389	480.679	332.805	405.059	8.59192	-1.61906	1.68895	1.98066	TRUE	0.00296404	1	Rab GTPase 1b (Rab1b)
PF3D7_0221200	14.1371	8.26045	29.3437	33.7874	23.1463	21.735	78.5577	47.1395	24.2989	31.0692	45.2663	11.4043	8.0012	12.8524	9.18083	10.3597	4.40916	1.09212	-2.13058	5.46681	TRUE	0.0029876	1	Plasmodium exported protein (hyp15), unknown function
PF3D7_1479900	0.614657	0.611885	0	1.37908	0.79815	0.680754	3.25387	2.56193	18.2242	13.0818	9.28045	0	0	0	0	0	-0.403351	3.61651	-31.1317	2.49994	TRUE	0.00298826	1	stevor
PF3D7_1459500	0.614657	3.36537	2.93437	2.75816	3.99075	2.73266	22.3122	7.68578	27.3363	22.3481	19.9206	2.85108	2.66707	2.57048	2.29521	2.59596	1.43868	2.87764	-2.94585	3.33455	TRUE	0.00300939	1	conserved Plasmodium protein, unknown function
PF3D7_0519200	663.215	683.782	1094.52	870.889	876.369	837.755	209.642	194.707	164.524	181.51	187.596	518.896	421.396	850.827	601.344	598.116	9.70946	-2.15794	1.6729	1.62504	TRUE	0.00301851	1	vacuolar ATP synthetase
PF3D7_0616300	13.5224	18.0506	23.475	30.3397	10.3759	19.1528	65.5422	71.734	57.71	55.5976	62.6459	19.9575	16.0024	7.71143	18.3617	15.5083	4.24347	1.72576	-2.01557	2.84714	TRUE	0.00302029	1	conserved Plasmodium protein, unknown function
PF3D7_1331400	27.6596	42.832	5.86875	4.13724	4.7889	17.0573	11.621	43.0404	47.0792	62.1385	40.9698	5.70215	5.33413	5.14095	11.476	6.91332	4.15	1.20564	-2.55105	11.0482	TRUE	0.00308486	1	CPW-WPC family protein
PF3D7_0921900	473.286	457.69	736.528	824	830.076	664.316	1602.3	1669.86	1990.49	2186.29	1862.24	553.109	557.417	537.229	706.924	588.67	9.3751	1.48771	-1.66133	1.58956	TRUE	0.00308491	1	conserved Plasmodium protein, unknown function
PF3D7_0605300	11.6785	15.6031	2.93437	2.06862	2.39445	6.9358	16.7342	11.7849	59.2286	49.6018	34.3374	8.55323	0	0	4.59041	3.28591	2.86372	2.23756	-3.39995	10.063	TRUE	0.00309915	1	serine/threonine protein kinase (ARK1)
PF3D7_0828900	18.4397	49.2568	8.80312	9.65356	9.5778	19.1462	21.3826	39.4537	24.8052	23.4382	27.2699	5.70215	8.0012	2.57048	4.59041	5.21606	4.31542	0.453615	-2.39476	6.85863	TRUE	0.00312373	1	conserved Plasmodium protein, unknown function
PF3D7_1466600	37.4941	45.2795	82.1625	88.9506	87.7965	68.3366	153.397	138.856	137.694	154.801	146.187	42.7661	53.3413	43.6981	29.8377	42.4108	6.08627	1.1054	-1.78788	2.47289	TRUE	0.00320537	1	conserved Plasmodium protein, unknown function
PF3D7_0922400	9.21985	6.4248	26.4094	10.3431	1.5963	10.7987	33.9332	24.0821	46.5729	51.7821	39.0926	2.85108	13.3353	10.2819	6.88562	8.33848	3.26929	2.01917	-2.22438	8.53572	TRUE	0.00323425	1	para-aminobenzoic acid synthetase (pBAS)
PF3D7_1324200	151.206	103.715	510.581	206.172	173.199	228.974	853.908	841.849	990.688	1163.73	962.545	196.724	258.705	395.853	364.938	304.055	7.82632	2.08438	-1.66183	6.62215	TRUE	0.00328204	1	micro-fibrillar-associated protein, putative
PF3D7_1239800	314.704	251.179	234.75	49.6469	46.2927	179.315	4.64838	7.68578	5.5685	8.17612	6.5197	45.6172	34.6719	74.5438	50.4946	51.3319	7.48557	-4.7822	2.97888	4.2083	TRUE	0.003292	1	conserved Plasmodium protein, unknown function
PF3D7_1437500	165.343	171.634	35.2125	131.702	118.126	124.403	41.3706	39.9661	18.2242	25.0734	31.1586	148.256	114.684	77.1143	80.3322	105.097	6.97153	-2.00927	1.75134	6.11922	TRUE	0.00330832	1	conserved Plasmodium membrane protein, unknown function
PF3D7_1231500	350.969	236.188	231.816	450.269	395.882	333.025	85.9951	68.6597	53.1539	47.9666	63.9438	168.213	125.352	334.162	197.388	206.279	8.38107	-2.3819	1.68972	3.62943	TRUE	0.00331181	1	DIM1 protein homolog, putative
PF3D7_0719200	1.84397	3.97726	0	5.51632	3.99075	3.06566	5.57806	9.22294	4.04982	5.99582	6.21166	0	0	0	0	0	1.73248	0.902147	-30.5532	2.52701	TRUE	0.00331184	1	NIMA related kinase 4 (NEK4)
PF3D7_0215500	141.371	180.2	149.653	144.803	142.071	151.62	545.72	488.816	491.041	497.653	505.807	210.98	205.364	89.9666	126.236	158.137	7.24498	1.73748	-1.67875	1.72536	TRUE	0.00335065	1	conserved Plasmodium protein, unknown function
PF3D7_1431400	137.068	136.45	23.475	32.4084	41.5038	74.1812	108.772	178.823	201.985	192.956	170.634	59.8726	50.6742	38.5571	52.7898	50.4734	6.23567	1.17895	-1.75796	9.1329	TRUE	0.00336728	1	conserved Plasmodium protein, unknown function
PF3D7_1226100	27.6596	26.923	2.93437	11.0326	8.77965	15.4658	47.8783	32.2803	64.7971	61.5934	51.6373	14.2554	16.0024	7.71143	11.476	12.3613	4.02984	1.66034	-2.0671	6.56844	TRUE	0.00336781	1	hydrolase/phosphatase, putative
PF3D7_0922800	162.269	134.921	190.734	168.937	177.189	166.81	71.5851	76.8578	51.129	50.6919	62.566	182.469	221.366	215.92	192.797	203.138	7.37979	-1.41226	1.69882	0.768893	TRUE	0.00337084	1	conserved Plasmodium protein, unknown function
PF3D7_0415000	297.494	279.632	325.716	548.184	521.192	394.443	158.045	135.782	125.038	86.6668	126.383	390.597	370.722	444.692	397.071	400.771	8.62422	-1.64235	1.66479	2.12872	TRUE	0.00337647	1	arsenical pump-driving ATPase, putative
PF3D7_0903100	40.5673	101.267	26.4094	82.7448	75.0261	65.2029	34.8629	27.6688	22.274	10.3564	23.7905	116.894	109.35	56.5505	48.1993	82.7484	6.04549	-1.47138	1.79325	6.98941	TRUE	0.00339709	1	retrieval receptor for endoplasmic reticulum membrane proteins, putative
PF3D7_1147800.1	23.357	22.3338	58.6875	28.2711	35.1186	33.5536	211.501	179.847	292.6	319.959	250.977	82.6812	96.0144	51.4095	73.4466	75.8879	5.02384	2.9475	-1.72638	3.24045	TRUE	0.00340121	1	merozoite adhesive erythrocytic binding protein (MAEBL)
PF3D7_1032300	17.825	13.7674	32.2781	13.1013	17.5593	18.9062	24.1716	28.1812	74.4155	67.0442	48.4531	0	21.3365	12.8524	11.476	11.4162	4.18485	1.413	-2.07469	9.75261	TRUE	0.00341002	1	conserved Plasmodium protein, unknown function
PF3D7_1114200	1477.63	1282.21	983.016	1928.64	1712.83	1476.87	434.159	439.114	466.742	488.387	457.101	1670.73	1354.87	1411.19	1262.36	1424.79	10.5288	-1.69243	1.64011	1.10911	TRUE	0.00341145	1	GTPase activator, putative
PF3D7_1326100	15.9811	21.7219	23.475	35.8561	33.5223	26.1113	101.335	67.6349	90.1085	75.7654	83.7109	31.3618	16.0024	12.8524	29.8377	22.5136	4.70838	1.67914	-1.89434	2.76952	TRUE	0.00341629	1	conserved Plasmodium protein, unknown function
PF3D7_0807400	6.14657	8.5664	0	2.06862	0.79815	3.51595	6.50774	9.22294	15.6931	10.9015	10.5813	0	0	0	2.29521	0.573802	1.99234	1.41034	-4.05963	7.86997	TRUE	0.00344409	1	conserved Plasmodium protein, unknown function
PF3D7_1369700	94.0425	104.938	164.325	228.238	346.397	187.588	218.939	229.549	326.011	303.061	269.39	76.979	85.3461	53.98	114.76	82.7664	7.55126	0.522239	-1.70087	5.26522	TRUE	0.00346177	1	U1 small nuclear ribonucleoprotein a, putative
PF3D7_0907800	25.2009	35.7953	29.3437	55.8527	41.5038	37.5393	118.069	110.163	59.2286	95.388	95.7121	19.9575	45.3401	17.9933	22.9521	26.5608	5.23869	1.34204	-1.85075	3.32007	TRUE	0.00348538	1	apicoplast ribosomal protein L35 precursor, putative
PF3D7_1314900	176.406	206.817	311.044	364.077	497.247	311.118	926.888	780.876	989.169	935.348	908.07	362.087	360.054	205.638	229.521	289.325	8.28059	1.54607	-1.65075	3.39798	TRUE	0.00349829	1	TFIIH basal transcription factor subunit
PF3D7_0818700	1475.18	1281.9	1992.44	2287.89	2139.84	1835.45	791.62	776.264	882.355	928.262	844.625	2611.59	2563.05	2750.41	2536.2	2615.31	10.8417	-1.11957	1.63061	0.944832	TRUE	0.00352529	1	DNA helicase, putative
PF3D7_0311600	91.5839	71.8965	64.5562	79.2971	82.2094	77.9086	183.146	104.014	160.98	131.908	145.012	51.3194	53.3413	41.1276	25.2473	42.7589	6.28764	0.892524	-1.76651	1.67117	TRUE	0.00352899	1	dolichyl-diphosphooligosaccharide--protein glycosyltransferase subunit 1, putative
PF3D7_1001900	2384.87	1738.06	519.384	2152.05	1967.44	1752.36	501.561	672.25	598.867	579.414	588.023	1759.11	1882.95	2316	1317.45	1818.88	10.776	-1.57628	1.62907	4.84854	TRUE	0.00358859	1	Plasmodium exported protein (hyp16), unknown function (PfJ23)
PF3D7_0930900	3.68794	3.67131	2.93437	8.96402	5.58705	4.96894	41.8355	41.5032	31.3861	26.7086	35.3584	11.4043	8.0012	5.14095	4.59041	7.28422	2.35205	2.79231	-2.29723	2.39373	TRUE	0.00360481	1	NifU-like protein, putative
PF3D7_1460300	128.463	205.899	35.2125	212.378	220.289	160.449	488.08	359.695	368.534	466.584	420.723	171.065	165.358	79.6847	112.465	132.143	7.33643	1.38031	-1.67208	7.00703	TRUE	0.00360587	1	ribosomal protein L29, putative
PF3D7_1364100	185.012	183.566	35.2125	22.0653	14.3667	88.0444	98.5457	79.9321	278.425	174.424	157.832	28.5108	26.6707	15.4229	29.8377	25.1105	6.46928	0.832909	-2.6518	9.44159	TRUE	0.00362355	1	cysteine-rich surface protein (Pf92)
PF3D7_1128000.2	1046.15	958.519	586.875	1037.07	867.589	899.239	403.945	337.15	317.911	337.946	349.238	1097.66	1373.54	930.512	929.559	1082.82	9.81347	-1.36538	1.6324	1.20628	TRUE	0.00362537	1	conserved Plasmodium protein, unknown function
PF3D7_1235400	25.8156	45.8914	20.5406	10.3431	12.7704	23.0722	78.0928	71.2216	173.636	160.252	120.801	39.9151	40.006	28.2752	29.8377	34.5085	4.55171	2.36454	-1.80996	6.35463	TRUE	0.00362713	1	tetQ family GTPase, putative
PF3D7_0809500	22.1276	26.3111	8.80312	22.7548	31.1278	22.2249	69.7258	55.3376	47.0792	52.3272	56.1174	5.70215	16.0024	20.5638	13.7712	14.0099	4.51196	1.29865	-1.99536	3.20344	TRUE	0.00364873	1	histone acetyltransferase subunit NuA4, putative
PF3D7_1416000	0	3.05943	2.93437	1.37908	0.79815	1.63421	11.1561	21.0078	13.6681	11.9916	14.4559	5.70215	0	0	0	1.42554	0.642214	3.21116	-3.45055	9.25795	TRUE	0.0036551	1	conserved Plasmodium protein, unknown function
PF3D7_0702000	1132.81	1306.68	275.831	401.312	454.945	714.317	2009.5	3210.1	4040.71	4225.96	3371.57	1550.99	1520.23	588.639	713.809	1093.42	9.48291	2.23628	-1.62486	10.0332	TRUE	0.00366772	1	Plasmodium exported protein (hyp12), unknown function
PF3D7_0622400	1.84397	2.75348	0	0	0	0.919491	18.5935	5.12386	9.61833	11.9916	11.3318	0	0	2.57048	0	0.642619	0.239728	3.26369	-4.13569	9.43505	TRUE	0.00368589	1	conserved Apicomplexan protein, unknown function
PF3D7_1430100	5.53191	11.3199	8.80312	2.06862	3.1926	6.18323	1.85935	10.2477	5.06228	4.3606	5.38248	0	0	0	0	0	2.61224	-0.185996	-30.3448	3.61772	TRUE	0.0037078	1	phosphotyrosyl phosphatase activator, putative
PF3D7_1214100	33.1915	37.325	8.80312	9.65356	8.77965	19.5506	58.1048	39.9661	50.6228	45.2412	48.4837	19.9575	5.33413	10.2819	11.476	11.7624	4.34247	1.2572	-2.05123	6.9605	TRUE	0.00373956	1	phosphatidylinositol-glycan biosynthesis class O protein, putative
PF3D7_1220900	246.477	333.172	454.828	357.182	707.161	419.764	254.267	148.592	98.7144	93.2077	148.695	439.066	496.074	418.988	500.355	463.621	8.71256	-1.49598	1.6403	4.63435	TRUE	0.00377483	1	heterochromatin protein 1 (HP1)
PF3D7_1342700	105.721	93.0066	41.0812	238.581	157.236	127.125	29.2848	26.1317	24.2989	32.1594	27.9687	108.341	80.012	131.094	61.9706	95.3544	6.99921	-2.1936	1.76831	5.67788	TRUE	0.00377612	1	transcription activator, putative
PF3D7_1302200	27.6596	35.4894	5.86875	8.27448	7.9815	17.0547	0	0.512386	1.51868	0	0.507767	8.55323	5.33413	10.2819	2.29521	6.61612	4.1259	-5.10598	3.69513	7.71746	TRUE	0.00384402	1	early transcribed membrane protein 13 (ETRAMP13)
PF3D7_0912100	241.56	173.775	164.325	203.414	215.5	199.715	118.069	90.1799	60.2411	74.6752	85.7913	270.852	218.699	318.739	275.425	270.929	7.64346	-1.22042	1.65883	1.38417	TRUE	0.00384632	1	conserved Plasmodium protein, unknown function
PF3D7_0413500	15.9811	24.7814	14.6719	6.20586	7.18335	13.7647	15.8045	16.9087	21.7678	23.9833	19.6161	2.85108	5.33413	0	4.59041	3.19391	3.79516	0.498171	-2.60946	5.30092	TRUE	0.00393013	1	phosphoglucomutase-2 (PGM2)
PF3D7_1214600	9.21985	18.6625	17.6062	46.1992	48.6871	28.075	85.0654	72.2464	60.7473	59.9582	69.5043	37.064	10.6683	17.9933	9.18083	18.7266	4.82353	1.29572	-1.9076	7.98672	TRUE	0.00394475	1	adrenodoxin-type ferredoxin, putative
PF3D7_0526900	215.745	259.133	516.45	530.946	584.246	421.304	1248.56	983.78	1248.86	1338.16	1204.84	461.874	528.079	205.638	371.824	391.854	8.71699	1.51764	-1.62076	4.50485	TRUE	0.00397883	1	transmembrane emp24 domain-containing protein, putative
PF3D7_0713200	121.702	134.309	58.6875	268.921	243.436	165.411	0.929677	2.56193	2.53114	5.45074	2.86837	22.8086	18.6695	15.4229	16.0664	18.2418	7.37351	-5.86327	2.67619	4.03471	TRUE	0.00398031	1	RESA-like protein
PF3D7_0916700	4266.33	4672.05	4656.85	9903.17	8981.58	6496	1603.23	1597.11	1898.35	1976.99	1768.92	5505.43	5123.43	5891.53	5003.55	5380.99	12.6654	-1.87676	1.605	2.56292	TRUE	0.00398596	1	RNA-binding protein musashi, putative (HoMu)
PF3D7_0622500	7.99054	6.73074	32.2781	15.8594	29.5315	18.4781	34.398	31.7679	18.2242	27.7988	28.0472	0	5.33413	10.2819	6.88562	5.62541	4.14102	0.669046	-2.29311	8.48649	TRUE	0.00399043	1	RNA methyltransferase, putative
PF3D7_0626100	21.513	28.7586	134.981	68.2644	56.6686	62.0372	156.186	39.4537	70.8719	81.2161	86.9318	22.8086	16.0024	20.5638	16.0664	18.8603	5.92753	0.514626	-2.20759	6.49806	TRUE	0.00400429	1	oxidoreductase, short-chain dehydrogenase family, putative
PF3D7_0809100	3466.05	3385.26	7033.7	8893.68	8754.91	6306.72	4.18355	7.68578	7.59342	11.4466	7.72733	57.0215	18.6695	38.5571	36.7233	37.7429	12.6226	-9.67577	2.28959	3.63051	TRUE	0.00401337	1	erythrocyte membrane protein 1, PfEMP1 (VAR)
PF3D7_1322400	1.84397	3.97726	5.86875	0.68954	0.79815	2.63553	25.5661	9.22294	31.3861	19.0776	21.3132	0	5.33413	5.14095	2.29521	3.19257	1.23176	3.18242	-2.72941	7.07586	TRUE	0.00402036	1	conserved Plasmodium protein, unknown function
PF3D7_0717900	43.026	35.7953	129.112	46.1992	81.4113	67.1088	27.4255	23.5697	11.137	9.81134	17.9859	45.6172	58.6754	87.3962	57.3802	62.2672	6.03978	-1.86883	1.79038	6.35371	TRUE	0.00403488	1	thioredoxin-like protein
PF3D7_1359800	5.53191	8.26045	0	2.75816	4.7889	4.26788	15.8045	21.5202	16.1993	19.6227	18.2867	2.85108	0	0	6.88562	2.43417	2.25181	1.94056	-2.85488	7.86576	TRUE	0.00404883	1	ADP-ribosylation factor, putative
PF3D7_1476100	4.91725	7.03668	38.1469	37.9247	30.3297	23.671	116.21	50.7262	78.4653	85.0316	82.6082	25.6597	32.0048	12.8524	20.6569	22.7934	4.51122	1.85723	-1.86148	10.4959	TRUE	0.00405401	1	early transcribed membrane protein 14.2 (ETRAMP14.2)
PF3D7_1030200	167.187	216.913	14.6719	41.3724	20.7519	92.1792	127.831	261.829	445.48	466.584	325.431	102.639	77.3449	66.8324	71.1514	79.4919	6.54369	1.80242	-2.03442	14.0108	TRUE	0.00407202	1	conserved Plasmodium protein, unknown function
PF3D7_1466900	641.087	565.994	686.644	972.941	884.35	750.203	261.239	178.823	218.184	159.707	204.488	533.151	629.427	640.048	706.924	627.388	9.55122	-1.87522	1.61736	1.34776	TRUE	0.00407491	1	rhoptry protein, putative
PF3D7_1439300	473.9	467.786	410.812	499.916	560.301	482.543	271.466	204.954	174.649	127.002	194.518	498.938	690.77	609.203	592.163	597.769	8.91513	-1.31119	1.61956	1.37618	TRUE	0.00409606	1	conserved Plasmodium protein, unknown function
PF3D7_1200300	4.3026	3.97726	2.93437	3.4477	3.1926	3.57091	13.0155	9.22294	8.09964	10.3564	10.1736	0	0	0	2.29521	0.573802	1.86577	1.48154	-4.00453	2.42949	TRUE	0.00409689	1	rifin (RIF)
PF3D7_1120700	11.6785	15.909	5.86875	6.20586	2.39445	8.41131	26.9606	14.8592	30.8799	25.0734	24.4433	2.85108	0	5.14095	9.18083	4.29321	3.13317	1.47838	-2.46864	7.48424	TRUE	0.00412769	1	conserved Plasmodium protein, unknown function
PF3D7_0813300	1975.51	1530.33	812.822	1177.04	806.131	1260.37	3148.35	3098.4	3310.22	3582.77	3284.94	1525.33	1312.2	822.552	667.905	1081.99	10.3004	1.38125	-1.60245	3.75252	TRUE	0.00413469	1	conserved Plasmodium protein, unknown function
PF3D7_1434300	631.867	576.09	1085.72	940.532	885.148	823.871	2518.49	2202.23	2718.44	2913.42	2588.15	823.961	696.104	922.801	963.987	851.713	9.68523	1.65247	-1.60339	1.36166	TRUE	0.00415371	1	Hsp70/Hsp90 organizing protein (HOP)
PF3D7_0908000	95.8865	132.473	44.0156	26.2025	20.7519	63.8659	19.5232	16.3963	12.6557	18.5325	16.7769	54.1704	37.3389	87.3962	98.6939	69.3999	6.00906	-1.94052	2.0508	7.09456	TRUE	0.00415626	1	P1 nuclease, putative
PF3D7_1030300	1708.13	1475.87	522.319	815.036	933.037	1090.88	1262.97	1364.48	2079.08	1902.31	1652.21	615.832	645.43	388.142	521.012	542.604	10.0925	0.597642	-1.60657	4.16224	TRUE	0.00415945	1	conserved Plasmodium protein, unknown function
PF3D7_1365200	0	0.917828	0	0.68954	0	0.321474	6.97258	7.1734	8.09964	4.90567	6.78782	0	0	0	0	0	-1.22976	3.99321	-30.682	2.79156	TRUE	0.00417136	1	conserved Plasmodium protein, unknown function
PF3D7_1135700	100.189	68.8371	29.3437	91.0192	48.6871	67.6153	72.9796	60.9739	67.8345	76.8555	69.6609	14.2554	21.3365	25.7048	16.0664	19.3408	6.09518	0.0270758	-1.84812	3.11316	TRUE	0.00419998	1	conserved Plasmodium protein, unknown function
PF3D7_1442000	3.07328	1.83566	5.86875	2.75816	3.99075	3.50532	21.8474	25.1069	27.8425	19.0776	23.4686	5.70215	2.66707	5.14095	2.29521	3.95134	1.66363	2.88916	-2.58761	1.59735	TRUE	0.00425686	1	ADP-ribosylation factor, putative
PF3D7_0322300	46.7139	44.0558	44.0156	24.8234	30.3297	37.9877	29.2848	23.0573	9.61833	7.08597	17.2616	54.1704	50.6742	61.6914	75.7418	60.5695	5.24295	-1.13059	1.80998	4.65852	TRUE	0.0043001	1	diacylglycerol O-acyltransferase (DGAT)
PF3D7_1412000	66.3829	66.0836	17.6062	10.3431	10.3759	34.1584	0	1.02477	5.5685	3.27045	2.46593	19.9575	16.0024	20.5638	22.9521	19.8689	5.1096	-3.81488	3.0189	9.82786	TRUE	0.00430018	1	p1/s1 nuclease, putative
PF3D7_0202000	6487.09	5788.74	75369.4	58112.3	42286	37608.7	59978.1	25913.9	43387.3	46824.6	44026	138933	128534	131212	130935	132403	15.1987	0.22736	1.58851	18.0261	TRUE	0.0043099	1	knob-associated histidine-rich protein (KAHRP)
PF3D7_1354300	1390.97	1210	1707.81	1432.17	1495.73	1447.34	3696.39	3711.21	5620.14	5503.07	4632.7	1602.3	1898.95	1213.26	1452.87	1541.85	10.4989	1.67878	-1.58723	1.16066	TRUE	0.00444449	1	large subunit rRNA methyltransferase, putative
PF3D7_1031900	2.45863	3.67131	5.86875	8.96402	11.1741	6.42736	21.8474	10.7601	14.1744	26.1636	18.2364	8.55323	2.66707	0	0	2.80507	2.66951	1.51901	-2.77973	8.47886	TRUE	0.00446539	1	conserved Plasmodium protein, unknown function
PF3D7_1318100	11.6785	8.87234	5.86875	1.37908	0	5.55973	5.11322	5.63624	5.06228	4.90567	5.17935	0	0	0	0	0	2.49539	-0.12254	-28.8487	7.14036	TRUE	0.00447063	1	ferredoxin, putative
PF3D7_1357200	19.0544	19.8863	67.4906	34.477	31.926	34.5668	103.194	76.3454	196.416	201.678	144.408	54.1704	53.3413	23.1343	43.6089	43.5637	5.05728	2.11653	-1.73075	6.39492	TRUE	0.00448097	1	glutamate--tRNA ligase, putative
PF3D7_1002900	49.7872	72.8144	8.80312	68.2644	67.8427	53.5024	201.74	190.095	204.01	200.042	198.972	68.4258	82.679	41.1276	55.085	61.8294	5.77141	1.86501	-1.68777	6.18213	TRUE	0.00449629	1	conserved Plasmodium protein, unknown function
PF3D7_0217000	7.37588	3.05943	0	2.06862	1.5963	2.82005	9.76161	9.73533	13.6681	20.1678	13.3332	2.85108	0	0	2.29521	1.28657	1.65182	2.08394	-3.37074	6.31566	TRUE	0.00451097	1	conserved Plasmodium membrane protein, unknown function
PF3D7_1475100	100.189	79.2392	460.697	129.633	154.841	184.92	64.6125	39.4537	17.718	20.1678	35.488	108.341	160.024	267.329	188.207	180.975	7.52133	-2.37122	2.34999	6.16996	TRUE	0.00452801	1	conserved Plasmodium protein, unknown function
PF3D7_1323000	41.182	23.2516	79.2281	97.2251	61.4575	60.4689	317.485	182.922	332.085	307.422	284.978	122.596	106.683	69.4028	64.2658	90.7369	5.90395	2.25078	-1.6535	5.38765	TRUE	0.00458505	1	beta-hydroxyacyl-ACP dehydratase (FabZ)
PF3D7_1426600	23.357	26.3111	8.80312	9.65356	7.18335	15.0616	2.32419	6.66101	4.55605	3.27045	4.20293	11.4043	26.6707	25.7048	13.7712	19.3877	3.95749	-1.88828	2.20769	4.94721	TRUE	0.00458526	1	conserved Plasmodium protein, unknown function
PF3D7_1130700	39.338	49.8687	35.2125	6.20586	7.9815	27.7213	71.5851	44.5775	33.9173	35.9749	46.5137	11.4043	16.0024	12.8524	6.88562	11.7862	4.79085	0.749407	-1.9891	9.65894	TRUE	0.00458619	1	structural maintenance of chromosome protein, putative
PF3D7_1433000	63.9243	122.989	11.7375	141.356	58.2649	79.6543	35.7926	36.8918	42.5231	33.7946	37.2505	208.129	165.358	66.8324	80.3322	130.163	6.33564	-1.1164	1.80269	9.44446	TRUE	0.00461158	1	ribosome biogenesis protein, NOP10-like
PF3D7_0817200	231.111	215.384	55.7531	186.176	141.273	165.939	105.053	108.113	66.8221	73.04	88.2572	316.469	354.72	179.933	238.702	272.456	7.38373	-0.91991	1.62558	4.9238	TRUE	0.00462444	1	conserved Plasmodium protein, unknown function
PF3D7_1304500	11.0638	18.3566	20.5406	4.82678	4.7889	11.9153	4.18355	3.07431	3.54359	7.08597	4.47186	0	0	0	0	0	3.53602	-1.37777	-30.0768	3.19176	TRUE	0.00467489	1	small heat shock protein, putative
PF3D7_1208400	22.7423	24.7814	29.3437	8.27448	5.58705	18.1458	69.2609	13.8344	23.7927	20.1678	31.7639	2.85108	0	7.71143	6.88562	4.36203	4.15923	0.831208	-2.84226	7.82634	TRUE	0.00467693	1	amino acid transporter, putative
PF3D7_1122500	49.7872	57.2113	55.7531	16.549	11.1741	38.0949	1.39452	8.71055	5.5685	4.3606	5.00854	17.1065	21.3365	20.5638	22.9521	20.4897	5.23925	-2.91948	2.03974	8.15953	TRUE	0.00475607	1	conserved Plasmodium protein, unknown function
PF3D7_1218600	909.692	834.306	1006.49	921.225	945.009	923.345	306.328	280.787	290.068	303.061	295.061	843.918	786.784	1146.43	755.123	883.064	9.85046	-1.64559	1.58148	0.470218	TRUE	0.00480953	1	arginine--tRNA ligase, putative
PF3D7_0713400	644.775	525.61	378.534	516.465	545.935	522.264	189.654	159.864	187.304	165.158	175.495	615.832	528.079	573.216	397.071	528.55	9.02983	-1.5745	1.5903	0.928187	TRUE	0.00482474	1	serpentine receptor, putative (SR25)
PF3D7_1142500	202.837	442.393	343.322	355.803	520.394	372.95	1135.14	885.915	958.289	1067.8	1011.78	402.002	392.059	246.766	307.558	337.096	8.54329	1.4394	-1.58602	2.27131	TRUE	0.00486253	1	60S ribosomal protein L28, putative
PF3D7_0115500	0.614657	2.75348	2.93437	1.37908	0.79815	1.69595	16.7342	32.2803	18.2242	18.5325	21.4428	11.4043	2.66707	0	0	3.51784	0.692568	3.72963	-2.68232	8.66719	TRUE	0.00486907	1	erythrocyte membrane protein 1 (PfEMP1), pseudogene
PF3D7_1408300	0.614657	0	0	0	3.1926	0.761451	25.1013	12.8096	17.2117	9.81134	16.2335	0	2.66707	2.57048	2.29521	1.88319	-0.43439	4.45666	-3.08156	9.97721	TRUE	0.00489427	1	conserved Plasmodium protein, unknown function
PF3D7_1116400	303.026	276.266	457.762	340.633	411.845	357.907	141.776	90.1799	90.1085	88.8471	102.728	290.81	296.044	311.028	348.871	311.688	8.48142	-1.79848	1.60124	1.24028	TRUE	0.00490317	1	ER membrane protein Sec12 (SEC12)
PF3D7_0809600	51.0165	41.9142	38.1469	10.3431	6.3852	29.5612	32.0738	40.9908	36.4484	41.9707	37.871	17.1065	10.6683	2.57048	6.88562	9.3077	4.87931	0.363423	-2.04383	9.65822	TRUE	0.00491507	1	peptidase family C50, putative
PF3D7_1141600	11.0638	17.1328	52.8187	9.65356	10.3759	20.209	2.32419	3.07431	1.01246	1.09015	1.87528	5.70215	13.3353	23.1343	18.3617	15.1334	4.27727	-3.36621	3.01453	4.49611	TRUE	0.00494134	1	dolichol phosphate mannose synthase (DPM1)
PF3D7_1206100	4.91725	9.17828	2.93437	2.06862	0.79815	3.97934	6.0429	14.3468	11.6432	7.08597	9.77972	0	0	2.57048	0	0.642619	2.07748	1.21191	-3.92167	6.29738	TRUE	0.00495824	1	IMP-specific 5'-nucleotidase, putative,haloacid dehalogenase hydrolase, putative
PF3D7_1454500	111.253	134.921	49.8844	166.179	147.658	121.979	234.743	267.978	305.762	375.011	295.873	116.894	112.017	66.8324	87.2179	95.7403	6.94042	1.26834	-1.62891	3.39092	TRUE	0.00497736	1	nifU protein, putative
PF3D7_0420700	161.04	156.031	1880.93	666.095	600.209	692.862	1.85935	0	4.04982	4.3606	2.56744	125.447	77.3449	89.9666	84.9227	94.4204	9.43565	-8.07717	5.20237	4.43858	TRUE	0.00501775	1	erythrocyte membrane protein 1, PfEMP1 (VAR)
PF3D7_1010300	433.333	685.924	41.0812	197.898	193.95	310.437	436.018	732.199	905.641	901.008	743.717	424.81	341.384	110.53	114.76	247.871	8.28593	1.25264	-1.587	17.9037	TRUE	0.00502118	1	succinate dehydrogenase subunit 4, putative (SDH4)
PF3D7_1320200	16.5957	21.416	5.86875	10.3431	9.5778	12.7603	36.7222	18.9583	51.6352	39.2454	36.6403	11.4043	8.0012	7.71143	6.88562	8.50064	3.73466	1.46071	-2.11657	3.33411	TRUE	0.0050337	1	TBC domain protein, putative
PF3D7_0605000	4.3026	4.89508	8.80312	2.75816	1.5963	4.47105	17.199	13.8344	26.3238	14.1719	17.8823	0	5.33413	5.14095	0	2.61877	2.03524	2.12551	-2.78409	6.5343	TRUE	0.00505109	1	50S ribosomal protein L24, putative
PF3D7_0626600	9.21985	4.58914	5.86875	19.3071	19.9537	11.7877	42.3003	41.5032	54.6726	33.7946	43.0677	17.1065	10.6683	5.14095	9.18083	10.5241	3.58486	1.84385	-2.04464	5.15113	TRUE	0.0050665	1	conserved Plasmodium protein, unknown function
PF3D7_0833100	2.45863	1.52971	0	3.4477	1.5963	1.80647	8.36709	5.12386	5.06228	4.90567	5.86472	0	0	0	0	0	0.981953	1.57146	-31.9147	1.60641	TRUE	0.00507667	1	rifin (RIF)
PF3D7_1022700	72.5295	68.2252	29.3437	42.7515	39.1093	50.3919	167.807	128.096	201.985	174.969	168.214	68.4258	61.3425	46.2686	34.4281	52.6162	5.67346	1.7207	-1.68052	2.82681	TRUE	0.00508489	1	phospholipid scramblase 1, putative
PF3D7_1450700	582.695	441.169	733.594	886.059	820.498	692.803	1541.87	1910.69	2481.53	2786.97	2180.26	798.301	808.121	727.445	615.115	737.246	9.43586	1.65441	-1.5644	1.94828	TRUE	0.00515431	1	conserved Plasmodium protein, unknown function
PF3D7_0506100	167.801	159.702	126.178	265.473	237.051	191.241	469.952	461.147	489.522	469.309	472.482	188.171	194.696	120.812	121.646	156.331	7.58252	1.3016	-1.59672	1.90987	TRUE	0.00516408	1	60S ribosomal subunit protein L24-2, putative
PF3D7_0810000	49.1725	38.8547	29.3437	62.0586	35.1186	42.9096	137.127	104.014	130.101	106.835	119.519	48.4683	34.6719	46.2686	16.0664	36.3688	5.43574	1.46546	-1.72292	2.88921	TRUE	0.00518351	1	acyl-CoA binding protein, putative
PF3D7_1133700	3720.52	2425.51	2514.76	2905.03	2310.64	2775.29	11434.6	10581.3	13187.7	14487.5	12422.8	3980.1	4267.3	4629.43	4041.86	4229.67	11.4385	2.1622	-1.55437	0.80679	TRUE	0.00521933	1	conserved Plasmodium protein, unknown function
PF3D7_1350300	154.893	160.008	152.587	334.427	256.206	211.624	391.859	409.396	510.278	415.347	431.72	182.469	181.36	71.9733	135.417	142.805	7.72754	1.02641	-1.59701	3.59682	TRUE	0.00522803	1	conserved Plasmodium protein, unknown function
PF3D7_1014700	6.14657	15.6031	90.9656	21.3757	11.9722	29.2126	53.4564	19.983	57.71	74.6752	51.4562	2.85108	5.33413	12.8524	9.18083	7.5546	4.80322	0.881931	-2.75612	8.13137	TRUE	0.00524582	1	prohibitin, putative
PF3D7_1300500	0.614657	5.20103	2.93437	6.8954	10.3759	5.20428	33.4684	17.9335	11.137	15.8072	19.5865	2.85108	0	2.57048	6.88562	3.07679	2.41706	1.87605	-2.6304	8.51918	TRUE	0.00526728	1	rifin (RIF)
PF3D7_1209100	31.9622	27.2289	32.2781	31.7188	25.5408	29.7458	13.9452	6.66101	1.51868	3.27045	6.34882	34.2129	13.3353	25.7048	27.5425	25.1989	4.89024	-2.21523	1.97946	6.26168	TRUE	0.00527171	1	conserved Plasmodium protein, unknown function
PF3D7_0219200	424.728	435.357	105.637	668.164	375.929	401.963	409.523	301.283	452.568	506.919	417.573	202.426	173.359	89.9666	89.5131	138.816	8.65502	0.0508388	-1.59095	7.33477	TRUE	0.00530387	1	40S ribosomal protein S30, putative
PF3D7_0521600	5.53191	11.0139	2.93437	7.58494	4.7889	6.37081	23.7068	32.2803	32.9048	25.0734	28.4913	11.4043	2.66707	0	9.18083	5.81305	2.75984	2.07252	-2.29563	6.24612	TRUE	0.00531682	1	conserved Plasmodium protein, unknown function
PF3D7_1028500	1014.8	816.867	680.775	1076.37	931.441	904.051	316.555	315.117	244.002	265.451	285.281	872.429	906.802	915.089	677.086	842.852	9.82084	-1.66457	1.56276	0.825664	TRUE	0.00532414	1	conserved Plasmodium protein, unknown function
PF3D7_1404200	0.614657	0.305943	2.93437	2.75816	0.79815	1.48226	20.4529	7.1734	6.58096	6.54089	10.187	0	0	0	2.29521	0.573802	0.296431	3.0547	-4.01081	6.00479	TRUE	0.00532501	1	conserved Plasmodium protein, unknown function
PF3D7_0601000	72.5295	50.7865	64.5562	69.6435	88.5946	69.2221	304.004	249.019	319.43	278.533	287.747	99.7876	90.6802	89.9666	94.1035	93.6345	6.11325	2.05543	-1.61987	0.663276	TRUE	0.0053623	1	Plasmodium exported protein (hyp5), unknown function
PF3D7_0707500	1004.96	933.737	167.259	384.763	346.397	567.424	132.479	201.368	163.005	156.436	163.322	598.726	701.438	377.86	445.27	530.824	9.15115	-1.79963	1.70034	6.99163	TRUE	0.00545848	1	conserved Plasmodium protein, unknown function
PF3D7_1446200	656.453	781.99	7514.93	2658.18	3515.05	3025.32	6352.95	3566.72	6202.81	6560.52	5670.75	1716.35	1594.91	2017.82	2081.75	1852.71	11.5617	0.907593	-1.61386	13.5515	TRUE	0.00546134	1	M17 leucyl aminopeptidase (LAP)
PF3D7_1240100	650.307	750.783	308.109	461.992	609.787	556.196	107.842	135.782	149.337	141.719	133.67	430.512	314.714	416.417	426.909	397.138	9.12146	-2.05902	1.57111	1.97682	TRUE	0.00546155	1	early transcribed membrane protein 12 (ETRAMP12)
PF3D7_1011800	4133.57	3382.2	8923.43	4821.26	4532.69	5158.63	13798.7	13402	19400.7	19911	16628.1	4795.51	5792.87	6171.71	6031.8	5697.97	12.3324	1.68891	-1.54509	2.67208	TRUE	0.00546883	1	QF122 antigen
PF3D7_1011300	28.2742	22.0279	29.3437	28.9607	38.3112	29.3835	5.11322	5.12386	5.06228	1.63522	4.23364	22.8086	10.6683	15.4229	22.9521	17.9629	4.87369	-2.78663	2.08156	2.47509	TRUE	0.005491	1	conserved Plasmodium membrane protein, unknown function
PF3D7_0933000	890.638	634.831	2103.95	1141.88	1851.71	1324.6	403.48	409.908	503.697	512.915	457.5	938.004	1034.82	1879.02	1510.25	1340.52	10.3701	-1.53253	1.55111	4.657	TRUE	0.00551487	1	mRNA processing protein, putative
PF3D7_1404400	1.84397	6.4248	0	2.06862	2.39445	2.54637	10.6913	7.68578	15.1868	17.9875	12.8878	0	0	5.14095	0	1.28524	1.55619	2.13093	-3.31938	7.88844	TRUE	0.00552787	1	mitochondrial ribosomal protein L16 precursor, putative
PF3D7_0502500	8.60519	9.17828	11.7375	29.6502	31.1278	18.0598	63.218	57.3872	75.4279	69.2245	66.3144	25.6597	16.0024	23.1343	9.18083	18.4943	4.18667	1.86454	-1.85187	5.49087	TRUE	0.00553006	1	conserved Plasmodium protein, unknown function
PFC10_API0017	0.614657	6.73074	5.86875	0	4.7889	3.60061	0	0	0	0	0	0	0	5.14095	2.29521	1.85904	1.80479	-30.6344	29.7552	7.59781	TRUE	0.0055845	1	RNA polymerase D (rpoD)
PF3D7_1418600	7.99054	17.7447	0	4.82678	0	6.1124	0	0.512386	0	0	0.128096	99.7876	29.3377	2.57048	2.29521	33.4978	2.64507	-5.6184	8.03719	6.91298	TRUE	0.0055928	1	5S ribosomal RNA
PF3D7_0819900	36.2647	26.0051	17.6062	57.9213	47.889	37.1373	54.8509	79.9321	38.9795	52.8722	56.6587	14.2554	13.3353	28.2752	6.88562	15.6879	5.23373	0.590473	-1.85824	4.90135	TRUE	0.00561687	1	U6 snRNA-associated Sm-like protein LSm3, putative (LSM3)
PF3D7_1347700	3381.23	2939.8	1675.53	3263.59	2961.14	2844.26	684.242	778.314	979.551	1032.92	868.756	2508.95	2557.72	2943.19	2111.59	2530.36	11.4742	-1.71139	1.54232	1.60113	TRUE	0.00564735	1	ethanolamine-phosphate cytidylyltransferase (ECT)
PF3D7_1362100	3.07328	7.64857	23.475	28.2711	30.3297	18.5595	59.9641	54.3129	79.4778	85.0316	69.6966	19.9575	34.6719	10.2819	13.7712	19.6706	4.17764	1.94518	-1.83123	9.9969	TRUE	0.00565737	1	14-3-3 protein (14-3-3II)
PF3D7_0631800	0.614657	0.305943	0	0	0.79815	0.34375	6.0429	6.14863	3.03737	9.81134	6.26006	0	0	0	0	0	-1.38557	4.0307	-32.0064	1.96481	TRUE	0.00567037	1	rifin (RIF)
PF3D7_0630100	58.3924	65.1658	20.5406	33.7874	23.9445	40.3662	4.18355	6.14863	4.04982	4.3606	4.68565	14.2554	34.6719	15.4229	11.476	18.9565	5.35889	-3.13126	2.01228	4.41866	TRUE	0.00570034	1	conserved Plasmodium protein, unknown function
PF3D7_0936600	947.186	692.042	1537.61	2249.28	2104.72	1506.17	3263.17	3529.82	3796.2	3685.79	3568.75	727.024	904.135	1945.85	1326.63	1225.91	10.5564	1.24475	-1.5414	5.44504	TRUE	0.00570047	1	Plasmodium exported protein (PHISTb), unknown function (GEXP05)
PF3D7_0214500	4.3026	10.4021	2.93437	15.1699	7.9815	8.15808	3.71871	1.53716	0	0	1.31397	5.70215	10.6683	10.2819	9.18083	8.95829	3.08615	-2.66049	2.74159	10.3079	TRUE	0.00570928	1	conserved Plasmodium protein, unknown function
PF3D7_0718800	0	0.611885	0	2.75816	1.5963	0.993269	6.0429	3.07431	6.58096	8.17612	5.96857	0	0	0	0	0	0.0997144	2.47714	-30.4954	3.9662	TRUE	0.00572016	1	conserved Plasmodium protein, unknown function
PF3D7_1037900	14.7518	12.2377	32.2781	39.3038	36.7149	27.0573	78.5577	64.5606	62.7722	40.3355	61.5565	31.3618	21.3365	2.57048	13.7712	17.26	4.73812	1.20613	-1.84801	8.03924	TRUE	0.00573529	1	conserved Plasmodium protein, unknown function
PF3D7_1311100	86.6666	59.0469	23.475	35.8561	45.4945	50.1078	108.772	122.46	139.719	125.367	124.08	31.3618	50.6742	25.7048	45.9041	38.4112	5.66795	1.28712	-1.68976	3.60135	TRUE	0.00574744	1	conserved Plasmodium protein, unknown function
PF3D7_0523000	10081.6	10078.7	7142.27	9836.97	9980.07	9423.92	3117.67	3514.45	4072.1	3768.1	3618.08	11629.5	11479.1	10086.5	8689.65	10471.2	13.2022	-1.38117	1.53312	0.623265	TRUE	0.00582412	1	multidrug resistance protein (MDR1)
PF3D7_0415300	524.917	396.502	545.794	500.606	344.801	462.524	1738.03	1909.15	1750.54	1957.91	1838.91	632.939	597.423	668.324	626.592	631.319	8.85248	1.99215	-1.5424	0.591699	TRUE	0.0058441	1	cdc2-related protein kinase 3 (CRK3)
PF3D7_1251000	7.99054	4.2832	114.441	71.0226	69.439	53.4352	28.82	39.9661	37.9671	38.7003	36.3634	11.4043	8.0012	0	0	4.85137	5.71921	-0.534941	-2.9481	13.8328	TRUE	0.00586605	1	conserved Plasmodium protein, unknown function
PF3D7_1474200	15.9811	11.0139	5.86875	2.75816	4.7889	8.08216	0.464838	0.512386	1.51868	0	0.623977	2.85108	8.0012	2.57048	9.18083	5.65089	3.04934	-3.71912	3.18377	6.1162	TRUE	0.00599179	1	conserved Plasmodium membrane protein, unknown function
PF3D7_0508600	272.908	227.01	410.812	684.713	658.474	450.783	138.987	113.75	115.926	132.453	125.279	307.916	362.721	460.115	341.986	368.185	8.81612	-1.8471	1.55535	3.72807	TRUE	0.00602376	1	conserved Plasmodium protein, unknown function
PF3D7_1349700	20.2837	57.2113	26.4094	30.3397	25.5408	31.957	88.7841	119.898	83.5276	85.5767	94.4467	48.4683	32.0048	15.4229	18.3617	28.5644	5.01488	1.54655	-1.73467	4.26371	TRUE	0.00603059	1	conserved Plasmodium membrane protein, unknown function
PF3D7_1218700	4.3026	3.36537	0	2.06862	3.99075	2.74547	6.0429	3.5867	5.5685	5.99582	5.29848	0	0	0	0	0	1.57607	0.829684	-31.767	1.87647	TRUE	0.00603128	1	conserved Plasmodium protein, unknown function
PF3D7_0506900	228.652	270.453	90.9656	46.8887	43.1001	136.012	141.776	124.51	279.438	268.177	203.475	79.8301	42.673	61.6914	52.7898	59.2461	7.09463	0.573965	-1.78145	9.56637	TRUE	0.00605938	1	rhomboid protease ROM4 (ROM4)
PF3D7_1343400	322.695	308.39	437.222	424.756	461.331	390.879	163.158	224.937	136.681	162.977	171.939	607.279	530.746	457.545	415.432	502.751	8.60962	-1.18389	1.54769	1.20896	TRUE	0.00610713	1	DNA repair protein RAD5, putative (RAD5)
PF3D7_1026500	0	10.4021	0	0.68954	0	2.21832	4.18355	11.2725	9.61833	13.6269	9.6753	0	0	0	2.29521	0.573802	1.44226	1.83019	-3.93168	16.25	TRUE	0.00614363	1	conserved Plasmodium protein, unknown function
PF3D7_0115600	53.4751	54.4578	35.2125	51.7155	63.852	51.7426	208.248	203.417	108.839	118.281	159.696	76.979	50.6742	35.9867	41.3137	51.2384	5.70437	1.61497	-1.644	2.61726	TRUE	0.00618436	1	rifin (RIF)
PF3D7_0218700	495.413	393.442	357.994	764.01	587.438	519.66	1021.71	1363.46	1907.97	1912.12	1551.32	450.47	541.414	573.216	580.687	536.447	9.02254	1.57672	-1.53181	2.37106	TRUE	0.0062262	1	pre-mRNA-processing protein 45, putative (PRP45)
PF3D7_0530700	310.402	253.321	378.534	463.371	379.121	356.95	207.783	173.186	104.789	121.552	151.827	536.002	552.083	347.014	339.691	443.697	8.47885	-1.23238	1.54656	2.42863	TRUE	0.00623858	1	conserved Plasmodium protein, unknown function
PF3D7_0631700	1.22931	0.305943	0	6.20586	1.5963	1.86748	8.36709	8.71055	17.718	15.8072	12.6507	0	2.66707	0	2.29521	1.24057	0.997531	2.66273	-3.30691	8.36697	TRUE	0.00631095	1	rifin, pseudogene
PF3D7_0624400	100.804	79.8511	178.997	147.562	138.878	129.218	53.4564	25.6193	49.1041	47.9666	44.0366	119.745	101.348	159.369	153.779	133.561	7.00634	-1.5455	1.6013	2.6754	TRUE	0.00636299	1	conserved Plasmodium protein, unknown function
PF3D7_0531900	0	2.75348	2.93437	0	2.39445	1.61646	0	0	1.01246	1.09015	0.525651	5.70215	2.66707	10.2819	6.88562	6.38419	0.590098	-1.5458	3.63458	9.86188	TRUE	0.00643601	1	unspecified product
PF3D7_0110600	2132.86	1867.78	2218.39	2341.68	2209.28	2154	591.274	616.912	993.219	1077.07	819.618	2625.84	2685.74	1943.28	2127.66	2345.63	11.0727	-1.39397	1.51695	1.38037	TRUE	0.00647107	1	phosphatidylinositol-4-phosphate 5-kinase (PIP5K)
PF3D7_0924300	37.4941	41.9142	8.80312	13.1013	11.9722	22.657	21.3826	26.644	27.3363	26.7086	25.5179	2.85108	2.66707	7.71143	9.18083	5.6026	4.54854	0.124596	-2.15958	5.85529	TRUE	0.00647369	1	thiamine pyrophosphokinase (TPK)
PF3D7_1139500.1	1.22931	1.83566	0	1.37908	0	0.88881	3.25387	2.04954	8.09964	9.81134	5.8036	0	0	0	0	0	0.0753713	2.45956	-30.4535	3.69883	TRUE	0.00649241	1	AAA family ATPase, putative
PF3D7_1467300	19.669	16.5209	32.2781	21.3757	20.7519	22.1191	98.0809	87.6179	120.988	104.654	102.835	48.4683	34.6719	17.9933	25.2473	31.5952	4.43147	2.25271	-1.7086	2.10965	TRUE	0.00650822	1	1-deoxy-D-xylulose 5-phosphate reductoisomerase (DOXR)
PF3D7_0100400	5.53191	13.7674	0	7.58494	14.3667	8.25019	23.2419	24.0821	16.1993	20.7128	21.059	5.70215	5.33413	2.57048	2.29521	3.97549	3.14892	1.24759	-2.42804	5.9357	TRUE	0.00652701	1	rifin (RIF)
PF3D7_1337000	9.83451	16.8269	32.2781	5.51632	16.7611	16.2434	61.8235	48.6766	41.0044	32.7045	46.0523	14.2554	8.0012	7.71143	18.3617	12.0824	3.94016	1.58557	-1.92402	5.18407	TRUE	0.00654713	1	endopeptidase, putative
PF3D7_0406900	28.2742	15.6031	52.8187	34.477	27.9352	31.8217	95.2919	125.022	303.23	292.705	204.062	45.6172	61.3425	51.4095	59.6754	54.5112	4.96007	2.71264	-1.90339	4.08606	TRUE	0.00656577	1	conserved Plasmodium protein, unknown function
PF3D7_1117700	985.295	1591.21	2368.04	1023.28	1226.76	1438.92	4587.02	4209.76	5249.08	5794.69	4960.14	2389.2	1954.96	1118.16	1489.59	1737.98	10.4898	1.78639	-1.51308	3.29013	TRUE	0.00656632	1	GTP-binding nuclear protein ran/tc4 (RAN)
PF3D7_1333000	35.0354	33.6537	67.4906	54.4736	70.2372	52.1781	181.287	105.039	78.4653	94.2979	114.772	34.2129	37.3389	38.5571	34.4281	36.1343	5.69162	1.15132	-1.66769	2.79938	TRUE	0.00664014	1	20 kDa chaperonin (CPN20)
PF3D7_0222300	61.4657	41.6082	20.5406	50.3364	63.852	47.5606	189.189	162.426	213.122	185.325	187.516	62.7237	66.6766	53.98	61.9706	61.3377	5.5917	1.95917	-1.61238	2.17943	TRUE	0.00665063	1	Plasmodium exported protein (hyp5), unknown function, pseudogene
PF3D7_0818000	848.226	531.423	375.6	952.254	679.226	677.346	163.623	125.534	152.881	161.342	150.845	536.002	501.408	367.578	337.395	435.596	9.40511	-2.16817	1.52951	2.48602	TRUE	0.00666354	1	conserved protein, unknown function
PF3D7_1450200	58.3924	78.0154	167.259	144.114	146.061	118.768	25.5661	35.3546	33.411	28.8889	30.8052	108.341	96.0144	59.1209	114.76	94.5591	6.8836	-1.9387	1.61844	3.40175	TRUE	0.00666628	1	conserved Plasmodium protein, unknown function
PF3D7_1223600	46.7139	43.7498	44.0156	82.7448	81.4113	59.7271	26.4958	29.206	20.7553	19.6227	24.0199	102.639	104.016	41.1276	57.3802	76.2905	5.90579	-1.31918	1.66414	3.32865	TRUE	0.00667266	1	conserved Plasmodium protein, unknown function
PF3D7_0523300	4.91725	9.48422	8.80312	4.13724	6.3852	6.74541	13.0155	10.7601	6.58096	15.8072	11.5409	0	2.66707	2.57048	0	1.30939	2.73343	0.794824	-3.15462	3.72126	TRUE	0.00667459	1	conserved Plasmodium protein, unknown function
PF3D7_0712400	583.309	626.877	2752.44	1278.41	1339.3	1316.07	2.32419	2.56193	2.02491	2.72537	2.4091	31.3618	26.6707	23.1343	20.6569	25.4559	10.3615	-9.09377	3.40082	1.54387	TRUE	0.0066924	1	erythrocyte membrane protein 1, PfEMP1 (VAR)
mal_mito_1	23.357	53.234	26.4094	2.75816	7.9815	22.748	0	0.512386	0.506228	0.545074	0.390922	2.85108	10.6683	5.14095	6.88562	6.38648	4.51029	-5.88753	4.05603	5.08043	TRUE	0.00673236	1	cytochrome c oxidase subunit 3 (cox3)
PF3D7_1478000	1496.69	1247.63	698.381	807.451	860.406	1022.11	2554.75	6054.86	6140.54	6135.36	5221.38	2252.35	1962.96	1539.71	1588.28	1835.83	9.99817	2.35204	-1.50807	3.51154	TRUE	0.00673726	1	Plasmodium exported protein (PHISTa), unknown function (GEXP17)
PF3D7_1206500	8.60519	8.26045	2.93437	1.37908	0	4.23582	6.0429	6.14863	2.53114	4.3606	4.77081	0	0	0	0	0	2.14913	0.106058	-28.7311	6.43258	TRUE	0.00675267	1	Tat binding protein 1(TBP-1)-interacting protein, putative
PF3D7_1433200	4.3026	5.50697	8.80312	0.68954	2.39445	4.33934	16.2693	13.8344	13.1619	14.1719	14.3594	0	0	5.14095	2.29521	1.85904	1.99328	1.85091	-2.90821	6.52895	TRUE	0.00680199	1	conserved Plasmodium protein, unknown function
PF3D7_0907500	15.3664	20.4982	11.7375	13.1013	11.9722	14.5351	37.1871	40.9908	38.4733	39.2454	38.9741	14.2554	16.0024	2.57048	6.88562	9.92847	3.88578	1.39861	-1.98812	2.92306	TRUE	0.0068565	1	conserved Plasmodium protein, unknown function
PF3D7_1334100	69.4562	59.3529	108.572	79.2971	76.6224	78.6601	178.033	61.4863	117.445	105.744	115.677	34.2129	26.6707	35.9867	50.4946	36.8412	6.28707	0.567173	-1.64711	2.93969	TRUE	0.00690014	1	conserved Plasmodium protein, unknown function
PF3D7_0115200	0	1.22377	0	0.68954	0.79815	0.542292	5.57806	4.09908	6.58096	7.08597	5.83602	0	0	0	0	0	-0.618551	3.16315	-30.4632	2.20277	TRUE	0.00692146	1	rifin (RIF)
PF3D7_1334300	17.825	11.3199	38.1469	4.82678	2.39445	14.9026	8.36709	7.1734	15.1868	10.9015	10.4072	0	0	0	2.29521	0.573802	3.82966	-0.450444	-4.04213	6.6494	TRUE	0.00693687	1	MSP7-like protein (MSRP5)
PF3D7_1350500	891.252	820.232	1147.34	1672.82	1664.14	1239.16	482.037	440.139	460.667	441.51	456.089	1348.56	1389.54	1205.55	1232.53	1294.04	10.2751	-1.44195	1.50446	1.6364	TRUE	0.00704546	1	conserved Plasmodium protein, unknown function
PF3D7_1444100	57.1631	63.942	14.6719	8.27448	6.3852	30.0873	53.4564	36.3794	93.6521	79.0358	65.6309	14.2554	24.0036	17.9933	20.6569	19.2273	4.95232	1.08378	-1.7683	13.3174	TRUE	0.00715893	1	conserved Plasmodium protein, unknown function
PF3D7_0215400	306.099	350.304	311.044	392.348	392.69	350.497	1103.53	992.491	1032.7	1196.44	1081.29	424.81	426.73	300.746	369.528	380.454	8.4539	1.62463	-1.50713	0.536177	TRUE	0.00726932	1	conserved Plasmodium protein, unknown function
PF3D7_1103700	296.879	366.825	372.666	490.263	440.579	393.442	185.006	209.053	180.217	200.587	193.716	584.47	469.404	629.767	525.602	552.311	8.62016	-1.02238	1.51153	0.716545	TRUE	0.00728183	1	casein kinase II beta chain (CK2beta1)
PF3D7_0105000	145.059	103.715	85.0969	174.454	114.135	124.492	24.6364	30.7431	35.4359	22.3481	28.2909	68.4258	42.673	161.94	71.1514	86.0476	6.9646	-2.14224	1.60542	4.29298	TRUE	0.00728714	1	unspecified product
PF3D7_1462700	43.026	61.8004	26.4094	13.1013	14.3667	31.7407	25.5661	18.4459	57.71	73.04	43.6905	8.55323	5.33413	15.4229	13.7712	10.7704	5.00504	0.443419	-2.00997	7.99958	TRUE	0.0073071	1	cytochrome c1 precursor, putative
PF3D7_1446500	2080.61	1802	3958.47	2583.71	2993.06	2683.57	1137.92	954.062	1125.34	1163.19	1095.13	2412.01	2909.77	3359.61	3637.9	3079.82	11.3895	-1.29259	1.49179	1.77233	TRUE	0.00732694	1	conserved Plasmodium protein, unknown function
PF3D7_1040100	0	1.52971	5.86875	1.37908	0.79815	1.91514	11.621	11.2725	9.1121	16.3522	12.0894	0	0	0	4.59041	1.1476	0.486162	3.1089	-3.2697	8.78342	TRUE	0.00735048	1	rifin (RIF)
PF3D7_0910000	20.8983	20.8041	11.7375	8.96402	8.77965	14.2367	42.3003	20.4954	69.8594	60.5033	48.2896	17.1065	18.6695	7.71143	9.18083	13.167	3.85926	1.73415	-1.88486	4.91994	TRUE	0.00735822	1	SET domain protein, putative (SET4)
PF3D7_1326000	20.2837	17.4387	0	3.4477	2.39445	8.71291	12.0858	13.8344	25.8176	20.1678	17.9764	0	5.33413	2.57048	4.59041	3.12376	3.24355	0.923812	-2.49477	12.5212	TRUE	0.00740071	1	conserved Plasmodium protein, unknown function
PF3D7_0718600	43.026	34.5715	49.8844	21.3757	17.5593	33.2834	39.9761	44.5775	32.3986	37.6101	38.6406	14.2554	5.33413	10.2819	11.476	10.3369	5.03582	0.236265	-1.90376	2.84244	TRUE	0.00744409	1	conserved Plasmodium protein, unknown function
PF3D7_1400600	1.84397	0.917828	5.86875	1.37908	1.5963	2.32119	6.0429	6.14863	12.6557	11.9916	9.20971	0	0	0	2.29521	0.573802	0.904323	2.2977	-3.86162	4.28409	TRUE	0.0075019	1	rifin (RIF)
PF3D7_0924100	85.4373	77.4035	181.931	224.1	214.702	156.715	39.9761	26.644	24.8052	28.8889	30.0786	68.4258	106.683	66.8324	119.351	90.3229	7.28828	-2.37702	1.58744	4.43562	TRUE	0.0075094	1	conserved Plasmodium protein, unknown function
PF3D7_1419300	43.026	105.856	49.8844	78.6075	110.943	77.6634	336.543	252.606	300.699	270.357	290.051	136.852	130.686	51.4095	78.037	99.2461	6.28889	1.89132	-1.54948	4.28039	TRUE	0.0075311	1	glutathione S-transferase (GST)
PF3D7_1108100	271.678	258.522	164.325	75.1598	83.0076	170.538	21.8474	35.3546	44.0418	43.0609	36.0762	96.9366	101.348	115.671	114.76	107.179	7.41606	-2.24384	1.57219	5.53898	TRUE	0.00757837	1	conserved Plasmodium protein, unknown function
PF3D7_0323700	489.267	343.88	393.206	396.485	378.323	400.232	1027.76	1155.43	1549.06	1583.99	1329.06	464.725	554.75	390.712	475.108	471.324	8.64471	1.73146	-1.49563	0.926392	TRUE	0.00758342	1	U4/U6.U5 tri-snRNP-associated protein 1, putative (SART1)
PF3D7_0818400	223.735	175.305	267.028	364.077	408.653	287.76	566.173	487.791	799.334	843.775	674.268	228.086	274.708	197.927	247.882	237.151	8.16853	1.22862	-1.50745	2.53519	TRUE	0.00761525	1	nucleolar preribosomal assembly protein, putative (UTP24)
PF3D7_0716200	3183.92	3141.11	2802.33	4450.29	4051.41	3525.81	1130.02	1066.79	1339.98	1383.4	1230.05	3683.59	3888.58	3099.99	3087.05	3439.8	11.7839	-1.51936	1.4836	0.847102	TRUE	0.00762193	1	conserved Plasmodium protein, unknown function
PF3D7_1340800	2.45863	5.20103	0	1.37908	1.5963	2.12701	4.18355	4.09908	5.5685	6.54089	5.09801	0	0	0	0	0	1.26403	1.08487	-30.2675	2.25216	TRUE	0.00763564	1	mitochondrial pyruvate carrier protein 1, putative (MPC1)
PF3D7_1480000	4.3026	11.3199	14.6719	10.3431	15.1648	11.1605	1.39452	57.8996	224.765	215.304	124.841	8.55323	5.33413	2.57048	6.88562	5.83586	3.47054	3.49331	-4.42074	5.02535	TRUE	0.00765396	1	rifin (RIF)
PF3D7_1419900	260	262.805	231.816	369.593	330.434	290.93	112.491	116.312	126.051	120.461	118.829	359.236	349.386	313.598	335.1	339.33	8.18583	-1.29312	1.51375	0.562647	TRUE	0.00766016	1	YTH domain-containing protein, putative
PF3D7_0610400	8515.45	10760	3189.67	869.51	1406.34	4948.2	36.2574	139.369	71.8843	75.7654	80.819	789.748	512.077	1812.19	1333.52	1111.88	12.2727	-5.93619	3.78228	3.87563	TRUE	0.00770454	1	histone H3 (H3)
PF3D7_1468600	4.91725	7.03668	0	3.4477	4.7889	4.03811	9.29677	4.61147	12.1495	8.72119	8.69472	0	0	0	2.29521	0.573802	2.14459	0.975853	-3.77842	5.20135	TRUE	0.007751	1	aminophospholipid transporter, putative
PF3D7_1243900	36.2647	41.9142	17.6062	4.13724	2.39445	20.4634	11.1561	44.0652	25.8176	34.3397	28.8446	0	2.66707	12.8524	6.88562	5.60127	4.37667	0.472704	-2.33851	14.9773	TRUE	0.00776202	1	double C2-like domain-containing protein (DOC2)
PF3D7_0703400	21.513	22.0279	161.391	90.3297	89.3928	76.9308	196.627	117.849	217.678	203.313	183.866	57.0215	50.6742	77.1143	61.9706	61.6952	6.23257	1.28995	-1.57476	10.2953	TRUE	0.00777509	1	conserved Plasmodium protein, unknown function
PF3D7_1426700	1094.09	952.706	1517.07	1499.06	1575.55	1327.69	604.29	503.675	492.56	426.248	506.693	1191.75	1333.53	1627.11	1512.54	1416.23	10.3744	-1.38935	1.4829	1.10882	TRUE	0.00783898	1	phosphoenolpyruvate carboxylase, putative (PEPC)
PF3D7_0425400	25.8156	40.3844	61.6219	77.2285	75.0261	56.0153	121.788	122.973	208.06	215.849	167.167	74.128	53.3413	33.4162	61.9706	55.714	5.80132	1.58369	-1.58607	4.35427	TRUE	0.0078489	1	Plasmodium exported protein (PHISTa), unknown function
PF3D7_1121000	24.5863	29.9824	0	8.27448	7.18335	14.0053	19.5232	32.7927	30.3737	29.434	28.0309	11.4043	8.0012	0	6.88562	6.57278	3.9054	0.90307	-2.10616	13.6451	TRUE	0.00785558	1	zinc finger, DHHC-type, putative
PF3D7_1320000	1675.55	1883.69	1247.11	1656.96	1777.48	1648.16	920.845	838.263	824.139	753.293	834.135	2266.61	2648.4	2197.76	2189.63	2325.6	10.687	-0.982854	1.47922	0.493327	TRUE	0.00787594	1	rhoptry protein 2, putative (PRP2)
PF3D7_0611700	211.442	158.172	26.4094	211.689	116.53	144.848	100.87	87.6179	94.1584	128.093	102.685	59.8726	24.0036	23.1343	27.5425	33.6382	7.19025	-0.508285	-1.61671	8.41114	TRUE	0.00787946	1	60S ribosomal protein L39, putative
PF3D7_1421800	7.99054	7.03668	5.86875	2.06862	6.3852	5.86996	22.7771	21.5202	41.5107	23.4382	27.3115	14.2554	8.0012	0	2.29521	6.13795	2.56318	2.20825	-2.19365	7.57957	TRUE	0.00797764	1	conserved Plasmodium protein, unknown function
PF3D7_0626800	2484.44	3272.67	4243.11	2639.56	3600.45	3248.05	12479.5	8644.97	10891	12240.7	11064.1	4347.89	4141.95	3634.65	3826.11	3987.65	11.6651	1.76846	-1.47228	1.04307	TRUE	0.0080143	1	pyruvate kinase (PyrK)
PF3D7_1012700	514.468	482.166	352.125	565.423	515.605	485.957	216.615	173.186	179.205	172.789	185.449	507.491	674.768	403.565	500.355	521.545	8.92592	-1.39098	1.49163	1.0095	TRUE	0.00804239	1	protein phosphatase, putative
PF3D7_0622300	15.3664	15.909	67.4906	61.369	67.8427	45.5956	149.678	70.1968	136.175	130.273	121.581	42.7661	42.673	38.5571	34.4281	39.6061	5.48455	1.44131	-1.61981	7.46241	TRUE	0.00805115	1	vacuolar transporter chaperone, putative
PF3D7_0310200	2674.99	2266.42	3251.29	1125.33	1018.44	2067.29	944.087	1114.95	863.624	972.413	973.769	2209.58	2608.39	3038.3	2963.11	2704.85	11.013	-1.08552	1.47394	3.93875	TRUE	0.00805759	1	phd finger protein, putative
PF3D7_1338200	1458.58	1406.42	1569.89	1782.46	1611.46	1565.76	5298.69	4151.86	4605.66	4860.97	4729.3	1742.01	1786.93	1480.59	1804.03	1703.39	10.6126	1.5948	-1.47321	0.317647	TRUE	0.00806733	1	60S ribosomal protein L6-2, putative
PF3D7_1026600	4253.42	3168.34	404.944	517.844	391.892	1747.29	2059.23	2960.56	3843.28	4114.22	3244.33	695.662	730.776	1287.81	954.806	917.263	10.7718	0.891933	-1.82241	13.8128	TRUE	0.00807139	1	conserved Plasmodium protein, unknown function
PF3D7_1249800	670.59	736.404	1141.47	1157.05	1130.18	967.139	419.284	472.932	510.784	521.636	481.159	1231.66	1461.55	1192.7	1475.82	1340.43	9.91702	-1.00667	1.47818	1.19307	TRUE	0.00807336	1	conserved Plasmodium protein, unknown function
PF3D7_1244500	31.9622	29.9824	58.6875	106.189	61.4575	57.6557	24.1716	27.1564	67.8345	53.9624	43.2812	76.979	66.6766	172.222	197.388	128.316	5.84518	-0.410171	1.57117	8.4734	TRUE	0.00809683	1	conserved Plasmodium protein, unknown function
PF3D7_1369000	79.2907	163.679	23.475	73.7808	55.0723	79.0596	49.2729	51.2386	33.411	29.434	40.8391	179.618	160.024	61.6914	84.9227	121.564	6.32658	-0.974206	1.57097	8.30773	TRUE	0.00812777	1	glycosylphosphatidylinositol anchor attachment 1 protein, putative
PF3D7_0727800	284.586	255.156	721.856	501.295	571.475	466.874	209.177	179.335	142.756	139.539	167.702	416.257	440.066	501.243	527.898	471.366	8.86382	-1.47394	1.49102	3.19523	TRUE	0.00814202	1	cation transporting ATPase, putative
PF3D7_0200800	1.22931	0.917828	0	0.68954	0	0.567336	3.71871	5.12386	3.03737	10.3564	5.55909	0	0	0	0	0	-0.561007	3.03362	-30.3912	2.51873	TRUE	0.0081618	1	erythrocyte membrane protein 1 (PfEMP1), truncated
PF3D7_0830200	2167.89	2524.03	1129.73	265.473	387.103	1294.85	77.1632	44.0652	155.918	113.375	97.6305	555.96	669.433	712.022	459.041	599.114	10.3388	-3.72956	2.61744	5.31806	TRUE	0.00818139	1	unspecified product
PF3D7_0115300	0	0.305943	0	2.06862	2.39445	0.953802	7.90225	9.73533	6.58096	14.1719	9.59762	0	2.66707	0	0	0.666766	-0.00469609	3.26626	-3.88482	7.38898	TRUE	0.00819791	1	rifin (RIF)
PF3D7_0928000.1	4.91725	14.0734	0	2.75816	11.1741	6.58458	18.5935	26.644	17.718	18.5325	20.372	8.55323	2.66707	0	4.59041	3.95268	2.84946	1.49898	-2.38451	9.54626	TRUE	0.00827054	1	cytochrome c oxidase subunit 6B, putative (COX6B)
PF3D7_0603000	81.7493	85.0521	46.95	114.464	142.071	94.0571	294.243	250.044	277.413	245.829	266.882	88.3833	93.3473	102.819	84.9227	92.3681	6.56498	1.49511	-1.53091	2.16489	TRUE	0.00835247	1	conserved Plasmodium protein, unknown function
PF3D7_0631600	68.2269	53.8459	46.95	74.4703	60.6594	60.8305	304.469	232.111	284.5	282.894	275.993	105.49	114.684	74.5438	87.2179	95.4838	5.93328	2.17523	-1.53217	0.882473	TRUE	0.00835289	1	Plasmodium exported protein (hyp5), unknown function
PF3D7_1307600	216.974	203.758	173.128	122.738	97.3743	162.794	24.6364	28.1812	20.7553	28.3439	25.4792	94.0855	72.0108	69.4028	68.8562	76.0888	7.34708	-2.67611	1.57742	1.84357	TRUE	0.0083578	1	DNA-directed RNA polymerase alpha chain, putative
PF3D7_0714400	19.0544	24.1695	23.475	15.1699	15.963	19.5663	47.4135	45.6023	39.4858	45.2412	44.4357	11.4043	10.6683	15.4229	11.476	12.2429	4.28115	1.19254	-1.85916	0.646504	TRUE	0.00836251	1	calmodulin, putative
PF3D7_1141100	10.4492	9.79017	20.5406	8.96402	9.5778	11.8644	10.2264	7.1734	6.58096	5.45074	7.35789	11.4043	32.0048	30.8457	36.7233	27.7445	3.49752	-0.61551	1.91829	2.71515	TRUE	0.00836799	1	conserved Plasmodium protein, unknown function
PF3D7_0310600.2	40.5673	48.339	79.2281	99.9833	134.887	80.601	125.042	148.079	132.632	92.6627	124.604	45.6172	32.0048	43.6981	43.6089	41.2323	6.33006	0.631226	-1.59539	3.65147	TRUE	0.00837932	1	SAC3/GNAP family-related protein, putative
PF3D7_0804500	574.704	551.615	850.969	338.564	365.553	536.281	397.902	313.068	307.786	287.254	326.502	621.534	760.114	1143.86	1103.99	907.376	9.0645	-0.713501	1.47478	3.05873	TRUE	0.00841797	1	conserved Plasmodium membrane protein, unknown function
PF3D7_0604500	4935.69	4555.79	3280.63	4396.51	3977.98	4229.32	11877.5	12729.2	18454.5	18781.1	15460.6	5109.13	6254.27	5184.65	5923.93	5617.99	12.0463	1.86996	-1.46046	1.04947	TRUE	0.00849233	1	conserved Plasmodium protein, unknown function
PF3D7_0916600	18.4397	29.3705	20.5406	37.9247	44.6964	30.1944	85.0654	99.9152	119.976	101.929	101.721	37.064	42.673	25.7048	25.2473	32.6723	4.93034	1.73807	-1.64204	2.29546	TRUE	0.00849263	1	methyltransferase, putative
PF3D7_1342900	475.13	465.951	762.937	806.762	732.702	648.696	449.034	287.448	326.011	306.332	342.206	727.024	962.811	963.928	1143.01	949.194	9.34057	-0.921785	1.47193	1.7584	TRUE	0.00849571	1	transcription factor with AP2 domain(s) (ApiAP2)
PF3D7_0921000.1	16.5957	20.8041	20.5406	28.2711	17.5593	20.7542	92.9677	70.7092	42.0169	67.5892	68.3208	17.1065	26.6707	17.9933	20.6569	20.6068	4.37611	1.71837	-1.72872	1.64407	TRUE	0.00850091	1	ubiquitin conjugating enzyme, putative
PF3D7_1111300	44.2553	27.2289	58.6875	110.326	153.245	78.7486	23.7068	23.5697	19.2367	8.17612	18.6723	39.9151	56.0084	82.2552	71.1514	62.3325	6.30058	-2.07622	1.73966	7.22723	TRUE	0.0085355	1	SNARE protein, putative (GS27)
PF3D7_0400700	1.84397	3.36537	5.86875	12.4117	7.18335	6.13463	13.4803	13.8344	9.61833	17.9875	13.7301	5.70215	2.66707	0	0	2.0923	2.60165	1.17704	-2.79235	7.07821	TRUE	0.00860845	1	rifin (RIF)
PF3D7_1323300	5.53191	8.26045	2.93437	6.20586	6.3852	5.86356	48.3432	35.867	31.3861	26.1636	35.44	2.85108	8.0012	10.2819	13.7712	8.72635	2.62871	2.51921	-2.00177	2.59094	TRUE	0.00861969	1	acetyltransferase, GNAT family, putative
PF3D7_0419400	153.05	125.131	14.6719	14.4803	17.5593	64.9783	74.839	86.0808	153.387	164.612	119.73	25.6597	34.6719	23.1343	36.7233	30.0473	6.04137	0.862088	-1.99243	12.1846	TRUE	0.00863063	1	conserved Plasmodium protein, unknown function
PF3D7_1129900	271.678	324.299	1232.44	400.623	494.853	544.778	150.608	89.1551	190.342	183.69	153.449	362.087	354.72	730.015	683.972	532.698	9.08574	-1.82416	1.79591	5.65049	TRUE	0.00863802	1	transporter, putative
PF3D7_0528000	17.825	25.3932	20.5406	17.2385	49.4853	26.0965	132.014	79.4198	77.4528	49.6018	84.6221	8.55323	37.3389	23.1343	36.7233	26.4374	4.71392	1.68955	-1.67078	6.31443	TRUE	0.00864064	1	conserved Plasmodium protein, unknown function
PF3D7_1459700	7.37588	11.0139	11.7375	0.68954	2.39445	6.64226	8.83193	4.09908	11.137	19.6227	10.9227	0	2.66707	2.57048	0	1.30939	2.67643	0.770992	-3.0737	9.33406	TRUE	0.00869341	1	pyridoxal 5'-phosphate synthase, putative
PF3D7_0500900	14.7518	22.6398	38.1469	4.13724	7.9815	17.5314	23.2419	14.8592	11.6432	16.8973	16.6604	5.70215	2.66707	0	4.59041	3.23991	4.05824	0.000883665	-2.36859	8.35272	TRUE	0.00869928	1	serine/threonine protein kinase, FIKK family (FIKK5)
PF3D7_0819800	19.669	21.11	14.6719	9.65356	3.99075	13.819	36.2574	32.2803	34.9297	26.1636	32.4077	22.8086	8.0012	2.57048	0	8.34507	3.79949	1.21912	-2.00587	11.3605	TRUE	0.00873926	1	conserved Plasmodium protein, unknown function
PF3D7_1315200	23.9716	24.1695	23.475	7.58494	10.3759	17.9154	20.9177	28.6936	51.129	39.7904	35.1327	19.9575	2.66707	5.14095	9.18083	9.23659	4.14997	0.98422	-1.94168	6.60648	TRUE	0.00879651	1	conserved Plasmodium protein, unknown function
PF3D7_1217800	1.22931	8.5664	0	4.82678	4.7889	3.88228	36.2574	31.2555	39.992	23.4382	32.7358	8.55323	16.0024	2.57048	4.59041	7.92913	2.14463	2.88857	-2.06089	7.8558	TRUE	0.00881499	1	zinc finger protein, putative
PF3D7_0419700	43.026	49.8687	38.1469	15.1699	8.77965	30.9982	46.019	57.8996	114.914	77.9457	74.1945	39.9151	18.6695	17.9933	16.0664	23.1611	4.95191	1.26109	-1.68887	8.06611	TRUE	0.00889264	1	apical merozoite protein (Pf34)
PF3D7_1016400	2716.17	2884.43	6963.27	3875.9	4872.7	4262.5	1410.78	1158.5	1167.87	1247.68	1246.21	3458.35	2915.1	4346.67	2921.8	3410.48	12.0571	-1.77377	1.45241	2.66618	TRUE	0.00892909	1	serine/threonine protein kinase, FIKK family (FIKK10.1)
PF3D7_0405200	126.005	141.346	52.8187	63.4377	43.1001	85.3413	119.463	214.177	161.487	157.527	163.163	65.5747	77.3449	38.5571	41.3137	55.6976	6.42752	0.922572	-1.5535	5.13832	TRUE	0.00896456	1	ag-1 blood stage membrane protein homologue (PfMAg-1)
PF3D7_1003200	9.83451	8.26045	8.80312	1.37908	3.1926	6.29395	14.41	9.73533	11.137	7.63104	10.7283	0	0	2.57048	2.29521	1.21642	2.62839	0.796327	-3.07627	5.39046	TRUE	0.00899272	1	conserved Plasmodium protein, unknown function
PF3D7_1218400	354.042	337.761	422.55	639.893	846.837	520.217	1053.79	1094.46	1307.59	1385.58	1210.35	413.406	426.73	400.994	516.422	439.388	9.02333	1.21787	-1.46166	2.62008	TRUE	0.00902835	1	triose or hexose phosphate/phosphate translocator, putative
PF3D7_0709300	595.602	529.893	730.659	664.027	626.548	629.346	356.996	243.896	289.056	244.193	283.535	667.152	746.778	855.968	851.522	780.355	9.29704	-1.14958	1.46064	0.69105	TRUE	0.00908943	1	Cg2 protein (CG2)
PF3D7_1201300	3.07328	3.05943	0	2.06862	3.99075	2.43842	6.0429	11.7849	13.6681	14.1719	11.417	0	0	0	4.59041	1.1476	1.43143	2.0804	-3.1865	6.14818	TRUE	0.00910968	1	liver stage associated protein 1 (LSAP1)
PF3D7_0818600	84.8226	111.057	126.178	93.0879	122.915	107.612	249.618	216.739	319.43	327.59	278.344	91.2344	114.684	79.6847	105.58	97.7956	6.74627	1.37442	-1.50871	1.0182	TRUE	0.00912395	1	conserved Plasmodium protein, unknown function
PF3D7_0101700	0.614657	2.1416	0	0.68954	0	0.689159	12.5506	25.1069	14.6806	22.8931	18.8078	2.85108	2.66707	2.57048	4.59041	3.16976	-0.0979365	4.33039	-2.55372	4.47208	TRUE	0.0091735	1	erythrocyte membrane protein 1 (PfEMP1), exon2, pseudogene (var pseudogene, exon2)
PF3D7_1033300	31.9622	36.1012	55.7531	49.6469	59.0631	46.5053	80.8819	79.9321	68.3407	74.1301	75.8212	19.9575	13.3353	28.2752	34.4281	23.999	5.52926	0.715319	-1.65231	2.01208	TRUE	0.00943803	1	conserved Plasmodium protein, unknown function
PF3D7_1246100	8.60519	10.708	5.86875	6.20586	3.99075	7.07571	10.6913	12.2973	46.5729	42.5158	28.0193	8.55323	2.66707	2.57048	6.88562	5.1691	2.85563	1.95182	-2.43966	4.6308	TRUE	0.00950154	1	delta-aminolevulinic acid synthetase (ALAS)
PF3D7_1021800	186.856	159.396	52.8187	11.0326	7.9815	83.6169	64.6125	171.137	118.964	160.797	128.877	19.9575	21.3365	53.98	27.5425	30.7041	6.39423	0.615455	-2.06746	14.3848	TRUE	0.00950488	1	conserved Plasmodium protein, unknown function
PF3D7_1127500	17.825	31.5121	5.86875	4.13724	5.58705	12.986	6.97258	14.3468	7.08719	16.3522	11.1897	0	0	0	4.59041	1.1476	3.74891	-0.266408	-3.15674	8.88773	TRUE	0.00951276	1	protein disulfide isomerase, putative
PF3D7_0712900	223.735	216.913	460.697	347.528	320.856	313.946	1.85935	4.09908	3.54359	2.1803	2.92058	8.55323	10.6683	12.8524	11.476	10.8875	8.29078	-6.74672	1.90518	2.37074	TRUE	0.00955632	1	erythrocyte membrane protein 1, PfEMP1 (VAR)
PF3D7_1205600	104.492	100.655	311.044	39.3038	42.3019	119.559	128.295	104.527	129.088	135.178	124.272	19.9575	13.3353	41.1276	36.7233	27.7859	6.88681	0.0705466	-2.15685	6.32671	TRUE	0.00955764	1	conserved Plasmodium protein, unknown function
PF3D7_0104500	79.2907	61.8004	76.2937	104.121	121.319	88.5648	332.359	250.557	222.74	231.657	259.328	62.7237	90.6802	115.671	96.3987	91.3685	6.46998	1.54873	-1.50383	1.85322	TRUE	0.00957972	1	conserved protein, unknown function
PF3D7_0312200	38.1087	32.7359	17.6062	6.8954	3.1926	19.7078	1.39452	2.04954	1.01246	1.63522	1.52293	8.55323	8.0012	10.2819	11.476	9.57809	4.31389	-3.70905	2.65896	5.30849	TRUE	0.00959191	1	TPR domain containing protein
PF3D7_1223500	687.801	632.69	718.922	655.063	690.4	676.975	402.55	384.802	266.782	253.46	326.898	718.471	957.477	981.922	908.902	891.693	9.40272	-1.04995	1.44771	0.836125	TRUE	0.00961745	1	conserved Plasmodium protein, unknown function
PF3D7_0724800	115.555	92.7006	5.86875	10.3431	7.9815	46.4899	39.9761	67.6349	175.661	157.527	110.2	25.6597	24.0036	25.7048	6.88562	20.5634	5.55933	1.22446	-2.42749	12.6763	TRUE	0.00966282	1	kelch protein, putative
PF3D7_0314300	6.76122	7.64857	2.93437	3.4477	3.1926	4.79689	2.32419	1.02477	0.506228	1.09015	1.23633	2.85108	8.0012	15.4229	6.88562	8.29019	2.326	-2.00851	2.73974	3.19957	TRUE	0.00968269	1	DER1-like protein (Der1-2)
PF3D7_1227900	97.7304	80.7689	85.0969	98.6042	115.732	95.5864	58.1048	45.0899	30.8799	19.6227	38.4243	94.0855	122.685	107.96	119.351	111.02	6.58017	-1.31507	1.53011	2.35192	TRUE	0.00980972	1	RNA pseudouridylate synthase, putative
PF3D7_1106500	167.801	129.108	481.237	237.202	219.491	246.968	158.975	105.551	68.3407	77.9457	102.703	199.575	248.037	377.86	312.148	284.405	7.9391	-1.25639	1.46961	5.75035	TRUE	0.00981725	1	conserved Plasmodium protein, unknown function
PF3D7_1479600	0.614657	0.917828	0	0.68954	1.5963	0.763665	4.64838	3.07431	9.1121	3.81552	5.16258	0	0	0	0	0	-0.232027	2.60054	-31.7298	1.31377	TRUE	0.00984607	1	rifin (RIF)
PF3D7_0628700	17.825	14.3793	11.7375	19.9967	16.7611	16.1399	62.7532	59.9491	33.411	37.0651	48.2946	11.4043	10.6683	10.2819	22.9521	13.8266	4.03148	1.56271	-1.79256	2.10868	TRUE	0.00984833	1	conserved Plasmodium protein, unknown function
PF3D7_1472100	79.2907	133.085	126.178	156.526	228.271	144.67	444.85	382.24	508.253	509.1	461.111	205.277	210.698	113.101	137.712	166.697	7.17761	1.67135	-1.46885	3.00531	TRUE	0.00985729	1	Yip1 protein, putative
PF3D7_0311500	45.4846	91.4769	14.6719	45.5096	83.0076	56.0301	105.518	116.824	106.308	111.74	110.098	42.7661	32.0048	33.4162	39.0185	36.8014	5.83425	0.948362	-1.58131	4.85957	TRUE	0.00987062	1	conserved Plasmodium protein, unknown function
PF3D7_1438800	14.1371	17.4387	8.80312	4.13724	7.9815	10.4995	39.9761	22.545	52.6477	38.1552	38.331	14.2554	5.33413	7.71143	13.7712	10.268	3.42794	1.8326	-1.89827	4.36439	TRUE	0.00991716	1	conserved Plasmodium protein, unknown function
PF3D7_0731200	670.59	761.797	258.225	389.59	469.312	509.903	187.795	226.474	172.624	188.596	193.872	504.64	485.406	593.78	532.488	529.079	8.99665	-1.39769	1.44844	2.65997	TRUE	0.00995103	1	Plasmodium exported protein, unknown function
PF3D7_0730200	326.383	292.481	272.897	329.6	307.288	305.73	98.5457	83.0065	85.5525	73.5851	85.1724	290.81	250.704	221.061	181.321	235.974	8.25683	-1.84435	1.46932	0.618354	TRUE	0.0099954	1	adapter-related protein, putative
PF3D7_0213200	0.614657	2.75348	0	0.68954	0	0.811536	3.71871	2.56193	6.58096	7.63104	5.12316	0	0	0	0	0	0.0131413	2.34251	-30.2742	3.71131	TRUE	0.0100037	1	conserved Plasmodium protein, unknown function
PF3D7_0602400	72.5295	75.8738	140.85	47.5782	36.7149	74.7093	19.0584	11.7849	18.7304	24.5284	18.5255	57.0215	50.6742	61.6914	55.085	56.118	6.20183	-1.9909	1.59946	3.97222	TRUE	0.0100056	1	elongation factor G (EF-G)
PF3D7_1115300	471.442	488.591	1822.25	919.846	1093.47	959.118	367.687	317.167	321.455	343.397	337.426	869.578	880.132	1028.19	879.064	914.241	9.9032	-1.50476	1.438	4.66369	TRUE	0.0100282	1	cysteine proteinase falcipain 2b (FP2B)
PF3D7_0204600	44.8699	40.3844	111.506	39.9933	31.1278	53.5764	25.1013	14.3468	22.7802	15.8072	19.5089	59.8726	26.6707	56.5505	94.1035	59.2993	5.70623	-1.41908	1.6063	5.74769	TRUE	0.0100416	1	conserved Plasmodium protein, unknown function
PF3D7_1008900	179.48	233.434	319.847	228.238	295.315	251.263	786.971	626.648	834.769	875.935	781.081	262.299	301.378	239.054	341.986	286.179	7.97042	1.6389	-1.44824	1.17411	TRUE	0.010071	1	adenylate kinase (AK1)
PF3D7_0502900	1.84397	8.26045	8.80312	2.75816	9.5778	6.2487	19.988	13.8344	9.1121	9.81134	13.1865	5.70215	0	2.57048	0	2.06816	2.60041	1.12201	-2.74108	7.20564	TRUE	0.010163	1	mitochondrial inner membrane TIM10 associated protein, putative
PF3D7_0716500	9.83451	11.0139	2.93437	4.82678	8.77965	7.47785	21.8474	25.6193	21.2616	17.9875	21.6789	8.55323	8.0012	0	2.29521	4.71241	2.97857	1.45985	-2.23582	5.4674	TRUE	0.0102846	1	conserved Plasmodium protein, unknown function
PF3D7_1324900	7653.09	7163.34	20267.7	15195.4	16879.3	13431.8	6674.15	4296.35	4991.91	5413.68	5344.02	11321.6	11279	19535.6	15120.8	14314.3	13.7133	-1.32954	1.42146	4.12948	TRUE	0.0103195	1	L-lactate dehydrogenase (LDH)
PF3D7_0805000	8.60519	10.4021	0	8.96402	5.58705	6.71166	12.0858	9.73533	38.9795	39.2454	25.0115	5.70215	5.33413	2.57048	6.88562	5.12309	2.86325	1.78018	-2.28182	7.06727	TRUE	0.0103884	1	alpha/beta hydrolase, putative
PF3D7_0307100	386.619	637.279	900.853	772.285	1774.29	894.265	2114.08	1623.24	1915.57	2084.91	1934.45	681.407	674.768	629.767	890.54	719.12	9.80425	1.11346	-1.42747	4.81858	TRUE	0.0104183	1	40S ribosomal protein S12, putative
PF3D7_0425300	0	0	0	2.06862	0	0.413724	0	2.56193	29.3612	22.8931	13.7041	0	0	0	0	0	-1.18255	4.95855	-30.2519	7.66025	TRUE	0.0104283	1	Plasmodium exported protein (PHISTa), unknown function, pseudogene
PF3D7_0909700	1188.75	1199.3	774.675	1134.98	1271.45	1113.83	462.049	409.908	502.178	467.129	460.316	1120.47	1370.87	1313.51	1147.6	1238.12	10.1219	-1.27546	1.42744	0.682107	TRUE	0.01043	1	FHA domain protein, putative
PF3D7_1018300	1630.07	1540.73	1660.86	1422.52	1430.28	1536.89	471.346	527.245	571.025	603.943	543.39	1761.96	1720.26	1156.71	1200.39	1459.83	10.5857	-1.49987	1.42566	0.722458	TRUE	0.0104382	1	conserved Plasmodium protein, unknown function
PF3D7_0801900	282.742	242.919	1537.61	1242.55	1091.87	879.539	3953.45	3853.65	3969.84	4124.58	3975.38	903.791	1082.83	1832.75	2113.89	1483.31	9.77827	2.1786	-1.42205	10.8244	TRUE	0.0104866	1	conserved Plasmodium protein, unknown function
PF3D7_1148700	310.402	362.848	1499.47	952.254	915.478	808.09	4613.52	1787.2	2805.51	2856.19	3015.61	929.451	1032.15	1056.47	1482.7	1125.19	9.65564	1.9026	-1.42212	7.96641	TRUE	0.0105542	1	Plasmodium exported protein (PHISTc), unknown function (GEXP12)
PF3D7_0404400	39.338	62.4123	140.85	115.153	142.869	100.124	248.224	218.276	266.782	263.816	249.274	96.9366	101.348	84.8257	73.4466	89.1393	6.6351	1.32649	-1.48467	3.99423	TRUE	0.0105679	1	6-cysteine protein (P36)
PF3D7_1444700	3.07328	5.50697	2.93437	3.4477	2.39445	3.47136	16.7342	15.3716	9.1121	13.0818	13.5749	2.85108	5.33413	0	0	2.0463	1.84647	1.91683	-2.78467	4.49876	TRUE	0.0106358	1	conserved Plasmodium protein, unknown function
PF3D7_0605600	6.76122	4.89508	2.93437	0	0	2.91814	2.78903	11.7849	6.58096	12.5367	8.42289	0	0	2.57048	0	0.642619	1.59468	1.47709	-3.70404	12.4191	TRUE	0.0106527	1	nucleoside diphosphate kinase, putative
PF3D7_1125500	46.0993	74.65	61.6219	105.5	119.722	81.5186	221.728	212.64	198.947	243.648	219.241	105.49	104.016	35.9867	66.561	78.0133	6.35355	1.4228	-1.49309	3.99454	TRUE	0.0106661	1	small nuclear ribonucleoprotein D1, putative (SNRPD1)
PF3D7_1404000	9.21985	3.67131	2.93437	4.82678	1.5963	4.44972	2.32419	0.512386	1.01246	1.09015	1.2348	0	8.0012	15.4229	9.18083	8.15122	2.19696	-1.88075	2.7242	6.50405	TRUE	0.0106819	1	DNA-directed RNA polymerase II subunit RPB4, putative (RPB4)
PF3D7_1202400	17.825	20.1922	5.86875	0.68954	3.1926	9.55363	12.5506	14.8592	14.6806	25.0734	16.791	2.85108	0	7.71143	2.29521	3.21443	3.32147	0.746914	-2.38033	12.4496	TRUE	0.0106971	1	peptidyl-prolyl cis-trans isomerase (CYP26)
PF3D7_1455500	325.768	339.596	751.2	510.949	652.088	515.92	255.661	182.409	270.326	242.013	237.602	558.811	610.758	650.33	741.352	640.313	9.00868	-1.11625	1.43037	2.36334	TRUE	0.0107311	1	gamma-adaptin, putative
PF3D7_1024000	116.17	98.2076	55.7531	30.3397	39.9075	68.0756	104.124	68.1473	158.956	171.698	125.731	37.064	18.6695	64.2619	52.7898	43.1963	6.09764	0.876389	-1.53766	7.7046	TRUE	0.0109072	1	conserved Plasmodium protein, unknown function
PF3D7_0827300	447.47	413.023	1027.03	670.922	765.426	664.774	290.989	261.317	225.271	199.497	244.269	590.173	685.436	629.767	718.4	655.944	9.37461	-1.44221	1.42512	2.34431	TRUE	0.0109354	1	conserved Plasmodium protein, unknown function
PF3D7_0622200	1145.72	1071.41	2643.87	1612.14	1862.88	1667.21	712.597	523.658	537.108	536.898	577.565	1391.32	1514.89	1591.12	1666.32	1540.92	10.7023	-1.52845	1.41575	2.24633	TRUE	0.0109389	1	radical SAM protein, putative
PF3D7_0809200	288.889	261.887	355.059	462.681	443.771	362.458	221.263	168.575	149.337	117.191	164.092	319.32	512.077	431.84	509.536	443.193	8.50139	-1.14284	1.43353	2.05463	TRUE	0.0109661	1	asparagine-rich antigen Pfa55-14 (pfa55-14)
PF3D7_1125600	1.84397	6.4248	0	0	0	1.65375	1.39452	4.61147	5.06228	7.63104	4.67483	0	0	0	0	0	0.972391	1.24935	-28.6976	8.38212	TRUE	0.0109673	1	conserved Plasmodium protein, unknown function
PF3D7_0301300	108.794	142.569	134.981	142.045	143.667	134.411	291.454	416.569	571.531	466.584	436.534	222.384	152.023	146.517	119.351	160.069	7.07046	1.69945	-1.44864	1.64329	TRUE	0.0109832	1	alpha/beta hydrolase, putative
PF3D7_1312500	9.83451	25.6992	0	2.75816	2.39445	8.13726	3.71871	26.644	36.4484	33.2495	25.0152	11.4043	0	5.14095	0	4.13631	3.13723	1.50652	-2.64098	17.063	TRUE	0.0110727	1	conserved Plasmodium protein, unknown function
PF3D7_1118700	52.2458	59.6588	0	2.06862	3.1926	23.4332	13.0155	66.0977	46.5729	66.4991	48.0463	5.70215	10.6683	10.2819	6.88562	8.38448	4.5943	0.991573	-2.51773	16.5773	TRUE	0.0111808	1	conserved Plasmodium protein, unknown function
PF3D7_1366200	18.4397	11.3199	20.5406	18.6176	15.963	16.9762	67.8664	50.7262	69.3532	68.6794	64.1563	17.1065	29.3377	15.4229	18.3617	20.0572	4.06312	1.94041	-1.67857	1.26327	TRUE	0.0112155	1	conserved Plasmodium protein, unknown function
PF3D7_1442600	12.2931	9.79017	17.6062	6.8954	7.18335	10.7537	50.2025	52.7757	71.3781	93.2077	66.891	8.55323	13.3353	35.9867	25.2473	20.7806	3.35855	2.70482	-1.67678	4.37615	TRUE	0.0112215	1	TRAP-like protein,sporozoite-specific transmembrane protein S6 (TREP)
PF3D7_1443300	96.5011	112.893	114.441	165.49	202.73	138.411	274.255	228.524	245.014	310.147	264.485	134.001	85.3461	77.1143	87.2179	95.9197	7.11438	0.93264	-1.46473	2.06554	TRUE	0.0112651	1	U6 snRNA-associated Sm-like protein LSm5, putative (LSM5)
PF3D7_1101200	0.614657	0.611885	0	2.06862	2.39445	1.13792	4.18355	5.63624	5.5685	3.81552	4.80095	0	0	0	0	0	0.286674	1.97673	-31.6247	1.69913	TRUE	0.011272	1	rifin (RIF)
PF3D7_0618400	0.614657	0.917828	2.93437	0.68954	1.5963	1.35054	6.0429	4.09908	18.2242	16.8973	11.3159	0	2.66707	0	2.29521	1.24057	0.144239	3.35459	-3.14629	5.0867	TRUE	0.0113549	1	conserved Plasmodium membrane protein, unknown function
PF3D7_1101500	78.6761	51.0924	61.6219	78.6075	71.0353	68.2066	283.087	211.615	242.989	270.902	252.148	94.0855	85.3461	92.5371	91.8083	90.9442	6.0933	1.88484	-1.47125	0.605633	TRUE	0.0113609	1	Plasmodium exported protein (hyp5), unknown function
PF3D7_0622800	2262.55	2153.22	3711.98	3891.76	3952.44	3194.39	1876.09	1325.54	1416.93	1524.57	1535.78	4165.42	4197.96	4169.31	3722.83	4063.88	11.6412	-1.05639	1.40386	1.53682	TRUE	0.0113789	1	leucine--tRNA ligase, putative
PF3D7_0701400	56.5484	42.526	23.475	55.8527	36.7149	43.0234	222.658	178.823	223.753	228.931	213.541	88.3833	85.3461	71.9733	59.6754	76.3445	5.44639	2.29198	-1.48555	1.76188	TRUE	0.0114088	1	Plasmodium exported protein (hyp5), unknown function, pseudogene
PF3D7_1423100	51.6312	47.7271	17.6062	22.7548	12.7704	30.4979	32.5387	71.2216	29.3612	47.4215	45.1357	11.4043	21.3365	5.14095	16.0664	13.4871	4.95954	0.536274	-1.74028	6.93773	TRUE	0.0114198	1	ankyrin, putative
PF3D7_0800500	1.22931	0.917828	2.93437	0.68954	0	1.15421	8.36709	12.8096	5.5685	8.72119	8.86661	2.85108	0	0	0	0.712769	-0.109285	3.25747	-3.75505	5.23301	TRUE	0.0114503	1	rifin (RIF)
PF3D7_0712300	157.352	172.246	581.006	434.41	355.975	340.198	0.464838	2.56193	6.58096	5.99582	3.90089	25.6597	13.3353	23.1343	18.3617	20.1227	8.40792	-6.45061	2.3719	5.6885	TRUE	0.0115655	1	erythrocyte membrane protein 1, PfEMP1 (VAR)
PF3D7_0812600	133.381	155.113	193.669	391.659	303.297	235.424	46.4838	40.4785	44.548	46.8764	44.5967	151.107	125.352	118.242	98.6939	123.349	7.8799	-2.40102	1.46662	3.12263	TRUE	0.0116308	1	ubiquitin conjugating enzyme, putative
PF3D7_0402800	1.84397	3.05943	2.93437	2.06862	0.79815	2.14091	11.1561	3.5867	16.7055	13.0818	11.1325	0	2.66707	2.57048	0	1.30939	1.07625	2.40035	-3.10207	4.62372	TRUE	0.0116616	1	erythrocyte membrane protein 1 (PfEMP1), pseudogene
PF3D7_1430900	11.6785	9.79017	2.93437	0.68954	0.79815	5.17814	4.18355	3.5867	2.02491	5.45074	3.81147	0	0	0	0	0	2.43929	-0.510072	-28.4051	5.7017	TRUE	0.0116623	1	cytochrome c oxidase subunit 2, putative
PF3D7_1473900	779.385	703.974	786.412	1199.8	1204.41	934.796	392.788	355.596	344.741	345.032	359.539	866.727	933.473	927.942	1085.63	953.444	9.86874	-1.37871	1.40707	1.07852	TRUE	0.0116674	1	conserved Plasmodium protein, unknown function
PF3D7_1224600	8.60519	15.6031	52.8187	31.0293	43.8982	30.3909	128.76	78.9074	66.8221	86.6668	90.2891	31.3618	26.6707	25.7048	36.7233	30.1151	4.87642	1.6203	-1.5825	6.42736	TRUE	0.0117371	1	cytochrome c heme lyase, putative
PF3D7_0532700	3.68794	7.34263	2.93437	6.8954	5.58705	5.28948	24.1716	28.1812	83.5276	71.4048	51.8213	11.4043	16.0024	7.71143	13.7712	12.2223	2.46593	3.2291	-2.08259	3.26404	TRUE	0.0117967	1	erythrocyte membrane protein 1 (PfEMP1), pseudogene (VAR)
PF3D7_0931700	5.53191	4.58914	2.93437	2.75816	3.99075	3.96087	17.199	15.884	13.6681	5.99582	13.1867	5.70215	0	2.57048	0	2.06816	2.02837	1.69406	-2.7397	5.0244	TRUE	0.0118445	1	conserved Plasmodium protein, unknown function
PF3D7_1475400	1.22931	0.611885	2.93437	0	0.79815	1.11474	1.39452	0	12.6557	10.3564	6.10166	0	0	0	0	0	-0.143941	2.75145	-29.0834	6.80106	TRUE	0.0119263	1	cysteine repeat modular protein 4 (CRMP4)
PF3D7_1328900	52.8605	60.2707	196.603	116.532	125.31	110.315	47.8783	37.4041	39.992	43.606	42.2201	142.554	138.687	107.96	82.6275	117.957	6.76925	-1.36926	1.48064	4.35325	TRUE	0.0119386	1	conserved Plasmodium protein, unknown function
PF3D7_0621500	17.2104	20.8041	17.6062	44.8201	25.5408	25.1963	9.76161	5.12386	14.1744	7.63104	9.17272	22.8086	32.0048	23.1343	43.6089	30.3892	4.66855	-1.47011	1.73187	3.56927	TRUE	0.0119724	1	conserved Plasmodium protein, unknown function
PF3D7_1351600	76.8321	94.5363	14.6719	13.1013	15.1648	42.8613	27.8903	90.1799	104.789	104.654	81.8784	11.4043	26.6707	33.4162	22.9521	23.6108	5.45137	0.903628	-1.79007	11.9485	TRUE	0.0120275	1	glycerol kinase (GK)
PF3D7_0108800	71.3002	64.8599	90.9656	154.457	106.952	97.7069	43.6948	31.2555	18.7304	22.3481	29.0072	51.3194	56.0084	100.249	121.646	82.3056	6.61023	-1.75078	1.5069	4.44331	TRUE	0.0120472	1	conserved Plasmodium protein, unknown function
PF3D7_1458900	35.0354	44.6676	32.2781	37.2351	106.952	51.2337	39.0464	26.644	29.8674	21.2579	29.204	59.8726	80.012	97.6781	98.6939	84.0641	5.68832	-0.819309	1.52604	4.33312	TRUE	0.0120525	1	conserved protein, unknown function
PF3D7_1134300	111.868	107.08	52.8187	44.1305	29.5315	69.0857	79.4874	89.6675	260.201	227.841	164.299	45.6172	45.3401	59.1209	66.561	54.1598	6.11973	1.24024	-1.59876	6.92862	TRUE	0.0120785	1	conserved Plasmodium protein, unknown function
PF3D7_0823000	79.9054	89.0293	126.178	133.081	144.465	114.532	42.7651	40.4785	27.8425	32.1594	35.8114	85.5323	133.353	74.5438	107.875	100.326	6.83672	-1.67402	1.48618	1.82071	TRUE	0.0121487	1	protein kinase, putative
PF3D7_0923900	882.647	866.43	733.594	1069.48	998.485	910.126	372.8	344.323	344.235	432.244	373.401	989.323	1024.15	999.915	922.673	984.016	9.83037	-1.28581	1.39795	0.431489	TRUE	0.0121916	1	RNA binding protein, putative
PF3D7_0707420	26.4302	178.059	46.95	57.9213	85.402	78.9525	10.2264	7.68578	4.55605	11.9916	8.61498	22.8086	16.0024	236.484	55.085	82.5949	6.30648	-3.19983	3.26194	5.16833	TRUE	0.0122526	1	nucleolar RNA snoR36
PF3D7_1367500	31.9622	37.631	32.2781	42.0619	47.889	38.3644	157.58	114.774	258.682	239.288	192.581	94.0855	66.6766	53.98	61.9706	69.1782	5.26777	2.32147	-1.47891	2.21897	TRUE	0.0122568	1	NADH-cytochrome b5 reductase, putative
PF3D7_0503900	4.91725	8.5664	5.86875	2.75816	0.79815	4.58174	0	0.512386	0	0	0.128096	5.70215	0	5.14095	0	2.71078	2.19649	-5.17604	4.38397	7.94021	TRUE	0.0124765	1	conserved Plasmodium protein, unknown function
PF3D7_1201100	55.3191	62.7183	378.534	38.6142	38.3112	114.699	170.131	156.79	252.608	235.472	203.75	37.064	32.0048	66.8324	45.9041	45.4513	6.82109	0.849533	-2.16343	7.83837	TRUE	0.0124967	1	RESA-like protein with PHIST and DnaJ domains
PF3D7_0905300	31.3475	40.9963	20.5406	12.4117	18.3574	24.7307	70.1906	63.5358	152.375	126.457	103.14	54.1704	34.6719	20.5638	32.1329	35.3847	4.64909	2.03915	-1.54762	5.33177	TRUE	0.0127064	1	dynein heavy chain, putative
PF3D7_0422500	1643.59	1440.38	2708.43	1711.44	1589.91	1818.75	1116.08	1127.25	1288.86	1200.25	1183.11	2654.35	3064.46	3238.8	3364.77	3080.6	10.8281	-0.619717	1.38066	1.07941	TRUE	0.0128253	1	pre-mRNA-splicing helicase BRR2, putative (BRR2)
PF3D7_1230500	37.4941	60.5767	117.375	91.7088	131.695	87.7698	221.728	215.202	169.586	114.466	180.245	65.5747	82.679	48.839	64.2658	65.3397	6.44567	1.0483	-1.46459	4.34823	TRUE	0.0128553	1	WD-repeat protein, putative
PF3D7_0724400	37.4941	39.4666	49.8844	47.5782	63.852	47.6551	110.167	118.873	109.851	135.178	118.518	45.6172	45.3401	38.5571	36.7233	41.5594	5.57052	1.31835	-1.51336	0.753511	TRUE	0.0129004	1	mitochondrial import inner membrane translocase subunit tim14, putative (PAM18)
PF3D7_1033900	75.6028	91.4769	258.225	115.153	206.721	149.436	19.5232	17.4211	21.7678	22.8931	20.4013	62.7237	66.6766	46.2686	73.4466	62.2789	7.21356	-2.86324	1.61094	3.49263	TRUE	0.0129039	1	ubiquitin conjugating enzyme, putative
PF3D7_1010900	43.6406	45.2795	14.6719	63.4377	63.0538	46.0167	27.4255	34.8422	15.6931	10.3564	22.0793	65.5747	64.0096	61.6914	66.561	64.4592	5.5477	-1.08182	1.54451	5.25388	TRUE	0.0129236	1	conserved Plasmodium protein, unknown function
PF3D7_1436400	20.8983	13.7674	11.7375	13.7908	11.9722	14.4333	4.18355	6.14863	6.07473	4.3606	5.19187	17.1065	21.3365	25.7048	13.7712	19.4797	3.86639	-1.49056	1.90612	1.10402	TRUE	0.0129272	1	conserved Plasmodium protein, unknown function
PF3D7_0110500	200.378	187.543	272.897	93.0879	78.2187	166.425	63.6829	67.6349	47.0792	50.1469	57.1359	111.192	112.017	200.497	195.093	154.7	7.37144	-1.53494	1.43814	4.82813	TRUE	0.0130045	1	bromodomain protein, putative
PF3D7_1243500	22.1276	26.923	2.93437	2.75816	12.7704	13.5027	9.29677	16.3963	21.7678	24.5284	17.9973	8.55323	2.66707	2.57048	2.29521	4.02149	3.82999	0.338284	-2.1938	8.95312	TRUE	0.013034	1	endosome sorting protein (SNF7 homologue), putative
PF3D7_0730900	2105.2	2096.93	11282.7	2493.38	2145.43	4024.72	1916.53	1718.03	1791.54	1922.48	1837.14	4125.51	4710.04	8472.29	8988.03	6573.97	11.9741	-1.13081	1.83933	6.50638	TRUE	0.0131332	1	Plasmodium exported protein, unknown function
PF3D7_1105300	91.5839	86.8877	67.4906	54.4736	51.8797	70.4631	21.8474	28.1812	32.3986	24.5284	26.7389	82.6812	80.012	77.1143	64.2658	76.0183	6.1417	-1.40102	1.50661	1.19647	TRUE	0.0131675	1	conserved Plasmodium protein, unknown function
PF3D7_1216600	3.68794	8.87234	0	0	1.5963	2.83132	0	3.5867	5.06228	7.63104	4.07	0	0	0	0	0	1.66861	0.350954	-28.4955	11.089	TRUE	0.0131739	1	cell traversal protein for ookinetes and sporozoites (CelTOS)
PF3D7_1415200	23.357	37.631	29.3437	48.2678	71.0353	41.927	75.7686	87.6179	101.752	87.2119	88.0876	59.8726	26.6707	23.1343	11.476	30.2884	5.39879	1.06201	-1.55297	5.66851	TRUE	0.0131943	1	DNA-directed RNA polymerase I/III subunit, putative
PF3D7_0910200	942.883	824.21	692.512	867.441	790.967	823.603	475.994	448.85	270.326	268.177	365.837	843.918	885.466	1069.32	1014.48	953.296	9.68626	-1.17113	1.38173	1.31932	TRUE	0.0132244	1	conserved Plasmodium protein, unknown function
PF3D7_1315100	20.8983	23.8635	8.80312	4.82678	4.7889	12.6361	28.3551	20.4954	44.548	40.3355	33.4335	17.1065	8.0012	7.71143	4.59041	9.35237	3.70929	1.35361	-1.85862	7.27527	TRUE	0.0132586	1	serine/threonine protein kinase (PK9)
PF3D7_0220100	1690.31	1467.91	1968.97	1744.54	2012.14	1776.77	646.59	653.804	739.092	793.628	708.279	2001.45	1816.27	1899.58	1627.3	1836.15	10.7949	-1.3267	1.37427	0.40828	TRUE	0.0133515	1	DnaJ protein, putative
PF3D7_0805400	24.5863	39.4666	44.0156	24.8234	38.3112	34.2406	95.7567	67.1225	80.9964	82.8513	81.6817	25.6597	32.0048	20.5638	32.1329	27.5903	5.08463	1.26742	-1.56438	1.32844	TRUE	0.0133526	1	acetyltransferase, putative
PF3D7_0925100	3.07328	4.58914	5.86875	14.4803	9.5778	7.51786	15.3397	20.4954	10.1246	10.3564	14.079	0	5.33413	0	4.59041	2.48114	2.91651	0.899481	-2.46783	6.94425	TRUE	0.0133579	1	conserved Plasmodium protein, unknown function
PF3D7_0612700	55.9338	83.2164	5.86875	7.58494	19.1556	34.3519	37.1871	78.9074	62.7722	53.4173	58.071	11.4043	24.0036	17.9933	16.0664	17.3669	5.14816	0.711368	-1.73986	12.1873	TRUE	0.0134503	1	6-cysteine protein (P12)
PF3D7_0626900	6.14657	9.17828	0	10.3431	8.77965	6.88952	40.9058	28.6936	54.1664	59.9582	45.931	11.4043	18.6695	15.4229	9.18083	13.6694	2.90765	2.61346	-1.75219	5.40414	TRUE	0.0134813	1	mitochondrial ribosomal protein L46 precursor, putative
PF3D7_1427500	13.5224	17.1328	11.7375	7.58494	10.3759	12.0707	46.4838	29.206	15.6931	24.5284	28.9778	5.70215	5.33413	12.8524	6.88562	7.69357	3.60638	1.25142	-1.90982	2.94428	TRUE	0.0136655	1	DNA mismatch repair protein Msh2p, putative
PF3D7_1442800	23.9716	16.5209	23.475	40.6828	36.7149	28.2731	13.9452	6.66101	10.6308	5.99582	9.30819	22.8086	18.6695	48.839	29.8377	30.0387	4.82425	-1.60241	1.68959	3.67091	TRUE	0.0136961	1	conserved Plasmodium protein, unknown function
PF3D7_1301000	0	0	0	0	0.79815	0.15963	11.1561	7.68578	6.07473	10.3564	8.81826	2.85108	0	0	0	0.712769	-2.86702	6.00772	-3.74571	5.68813	TRUE	0.0138046	1	rifin, pseudogene (RIF)
PF3D7_0708100	22.7423	22.6398	8.80312	34.477	21.55	22.0424	70.6554	58.9243	73.403	82.8513	71.4585	31.3618	26.6707	25.7048	11.476	23.8033	4.50064	1.65831	-1.59433	3.18984	TRUE	0.0138178	1	DNA-directed RNA polymerase 2 8.2 kDa polypeptide, putative
PF3D7_1442200	34.4208	38.5488	38.1469	22.0653	19.1556	30.4675	38.1167	37.9165	84.54	64.3188	56.223	14.2554	24.0036	20.5638	13.7712	18.1485	4.92065	0.892127	-1.6327	2.95243	TRUE	0.013854	1	GTP binding protein, putative
PF3D7_1249000	15.9811	22.3338	29.3437	29.6502	37.513	26.9644	11.1561	6.66101	3.54359	3.81552	6.29406	17.1065	16.0024	23.1343	29.8377	21.5202	4.74471	-2.08493	1.77413	3.3987	TRUE	0.0138561	1	conserved Plasmodium membrane protein, unknown function
PF3D7_1118100	64.539	94.2304	111.506	102.052	116.53	97.7715	25.5661	15.884	19.7429	17.9875	19.7951	57.0215	69.3437	51.4095	48.1993	56.4935	6.60804	-2.30007	1.51088	1.2189	TRUE	0.0138735	1	clathrin assembly protein AP19, putative
PF3D7_1479500	1.22931	0	0	0	0.79815	0.405493	1.39452	4.61147	7.08719	5.99582	4.77225	0	0	0	0	0	-1.22367	3.47644	-30.1714	4.29321	TRUE	0.0138919	1	stevor
PF3D7_0621400	51.0165	54.1519	88.0312	79.9866	86.2002	71.8773	264.028	256.193	386.252	381.552	322.006	91.2344	120.018	164.51	107.875	120.909	6.15941	2.17148	-1.41274	1.98355	TRUE	0.013954	1	Pf77 protein (ALV7)
PF3D7_1415600	113.097	83.2164	252.356	113.085	108.548	134.06	38.1167	28.6936	28.855	32.7045	32.0924	57.0215	42.673	125.953	126.236	87.9711	7.05242	-2.04799	1.45781	5.2364	TRUE	0.014049	1	conserved Plasmodium protein, unknown function
PF3D7_1010400	10.4492	10.708	0	2.06862	0.79815	4.80479	15.8045	17.9335	20.2491	19.0776	18.2662	0	5.33413	2.57048	6.88562	3.69756	2.43791	1.75292	-2.26642	10.9554	TRUE	0.0141399	1	conserved Plasmodium protein, unknown function
PF3D7_1357500	68.8416	81.6867	90.9656	53.0946	62.2557	71.3688	44.6245	38.9413	30.8799	23.4382	34.471	74.128	72.0108	115.671	119.351	95.2902	6.15088	-1.04281	1.46792	1.91472	TRUE	0.0141856	1	DNA helicase, putative
PF3D7_0420900	101.418	116.564	939	353.044	326.443	367.294	3.25387	1.53716	2.02491	2.72537	2.38533	39.9151	40.006	28.2752	45.9041	38.5251	8.51926	-7.26424	4.01289	1.90498	TRUE	0.014205	1	erythrocyte membrane protein 1, PfEMP1 (VAR)
PF3D7_0407300	421.655	272.289	220.078	570.249	470.908	391.036	121.323	110.675	134.15	97.0233	115.793	239.49	288.043	357.296	325.919	302.687	8.61325	-1.75776	1.38653	2.50422	TRUE	0.0142222	1	transcription factor, putative
PF3D7_0511100	0.614657	1.83566	0	0.68954	0	0.627971	12.0858	10.7601	19.2367	11.4466	13.3823	2.85108	0	5.14095	0	1.99801	-0.260026	4.00238	-2.77344	6.80719	TRUE	0.0142286	1	conserved Plasmodium protein, unknown function
PF3D7_1216400	908.463	913.239	1071.05	1120.5	1309.76	1064.6	354.672	339.199	388.277	383.732	366.47	1091.96	1130.84	807.129	748.238	944.541	10.056	-1.53846	1.36577	0.82629	TRUE	0.0142418	1	conserved Plasmodium membrane protein, unknown function
PF3D7_0727700	21.513	25.0873	32.2781	19.3071	12.7704	22.1912	4.64838	4.61147	2.02491	1.63522	3.23	5.70215	5.33413	25.7048	13.7712	12.6281	4.44978	-2.75161	1.97077	4.92386	TRUE	0.0143924	1	conserved Plasmodium protein, unknown function
PF3D7_0222600	0.614657	1.22377	0	0.68954	0	0.505593	4.18355	5.63624	5.5685	3.27045	4.66468	0	0	0	0	0	-0.6793	2.90138	-31.5834	1.85619	TRUE	0.0144111	1	rifin (RIF)
PF3D7_1437000	633.096	594.141	1602.17	1273.58	1462.21	1113.04	373.265	361.744	384.227	413.166	383.101	781.195	960.144	1084.74	1113.18	984.814	10.1192	-1.53761	1.36226	3.22676	TRUE	0.0144498	1	N-acetyltransferase, putative
PF3D7_0722700	0	2.75348	2.93437	0	0	1.13757	8.36709	12.2973	4.04982	8.72119	8.35884	2.85108	0	0	0	0.712769	0.0387466	3.02435	-3.66925	10.5909	TRUE	0.0145812	1	conserved Plasmodium protein, unknown function
PF3D7_0812800	0.614657	2.75348	0	0	1.5963	0.992888	7.43741	4.09908	4.04982	2.1803	4.44165	0	0	0	0	0	0.22008	1.93365	-30.0723	3.73568	TRUE	0.0145918	1	conserved Plasmodium protein, unknown function
PF3D7_1346100	1050.45	1609.87	3497.77	1976.22	2683.38	2163.54	991.5	741.422	858.056	933.168	881.036	1950.14	1901.62	2526.78	2628.01	2251.64	11.0785	-1.29539	1.35375	3.35872	TRUE	0.0146716	1	Sec61 alpha subunit, PfSec61 (SEC61)
PF3D7_1368600	1.22931	1.52971	0	4.13724	1.5963	1.69851	25.1013	11.7849	8.60587	14.1719	14.916	2.85108	2.66707	0	4.59041	2.52714	0.91489	2.9851	-2.54477	5.13077	TRUE	0.0146836	1	mitochondrial import inner membrane translocase subunit Tim9, putative (TIM9)
PF3D7_1012600	538.439	744.971	842.166	1046.03	1094.26	853.174	2391.59	2255.01	2944.22	2945.58	2634.1	1362.81	1168.17	732.586	856.112	1029.92	9.7366	1.62649	-1.35496	2.12721	TRUE	0.0147098	1	GMP synthetase (GMPS)
PF3D7_0713800	13.5224	11.3199	8.80312	9.65356	8.77965	10.4157	45.0893	47.6519	55.685	59.4131	51.9598	19.9575	21.3365	10.2819	13.7712	16.3368	3.40134	2.29779	-1.67484	1.0773	TRUE	0.0147576	1	conserved Plasmodium protein, unknown function
PF3D7_1224900	52.8605	60.8826	32.2781	75.1598	58.2649	55.8892	97.6161	84.0312	123.013	118.281	105.735	62.7237	34.6719	30.8457	22.9521	37.7983	5.8184	0.905848	-1.49117	2.78131	TRUE	0.0148614	1	splicing factor 3b subunit, putative (SF3B14)
PF3D7_0708400	7719.47	9279.24	6476.17	5756.28	5660.48	6978.33	16171.3	17247.9	23520.4	24945.3	20471.2	9787.74	9364.07	6009.77	7034.81	8049.1	12.7687	1.5526	-1.34671	1.69877	TRUE	0.0149097	1	heat shock protein 90 (HSP90)
PF3D7_0820500	642.316	672.156	460.697	828.137	684.813	657.624	302.145	318.191	392.833	369.015	345.546	875.28	1117.5	735.156	812.503	885.11	9.36214	-0.929429	1.35694	1.09425	TRUE	0.0149957	1	C-13 antigen
PF3D7_0607400	57.1631	84.4402	64.5562	108.258	110.943	85.072	46.019	34.8422	20.7553	14.717	29.0834	59.8726	74.6778	89.9666	96.3987	80.2289	6.41531	-1.5516	1.46408	3.73494	TRUE	0.0150165	1	G-protein associated signal transduction protein, putative
PF3D7_1324600	20.2837	17.1328	0	3.4477	0.79815	8.33246	13.4803	8.19817	16.7055	16.8973	13.8203	2.85108	5.33413	0	2.29521	2.6201	3.17926	0.609119	-2.41344	14.0109	TRUE	0.0151046	1	conserved Plasmodium protein, unknown function
PF3D7_0832500	0.614657	0	2.93437	0.68954	0	0.847714	8.36709	5.63624	8.60587	10.9015	8.37767	2.85108	0	0	0	0.712769	-1.05797	4.12408	-3.67177	7.18389	TRUE	0.0151401	1	rifin (RIF)
PF3D7_1336400	47.3286	42.2201	20.5406	13.7908	16.7611	28.1282	47.4135	49.189	68.847	70.3146	58.941	28.5108	10.6683	17.9933	20.6569	19.4573	4.83651	1.04443	-1.60132	4.707	TRUE	0.0151584	1	RanBPM and CLTH-like protein, putative
PF3D7_1138200	3.68794	10.4021	0	2.75816	6.3852	4.64667	15.8045	13.322	26.8301	23.4382	19.8487	2.85108	0	5.14095	9.18083	4.29321	2.37788	1.93262	-2.16946	8.40281	TRUE	0.0152334	1	conserved Plasmodium membrane protein, unknown function
PF3D7_1243300	9.83451	9.17828	2.93437	1.37908	0	4.66525	0.929677	3.5867	3.54359	5.99582	3.51395	0	0	0	0	0	2.28749	-0.479903	-28.2835	7.55539	TRUE	0.0153163	1	conserved Plasmodium protein, unknown function
PF3D7_0711000	181.324	182.648	261.159	200.656	154.841	196.126	48.808	54.8253	69.8594	99.7486	68.3103	236.639	170.692	161.94	149.188	179.615	7.61203	-1.5185	1.39438	1.93898	TRUE	0.0153189	1	AAA family ATPase, CDC48 subfamily (Cdc48)
PF3D7_0514700	3.68794	5.81291	8.80312	4.82678	3.1926	5.26467	8.36709	28.6936	10.1246	4.3606	12.8865	2.85108	2.66707	0	2.29521	1.95334	2.32573	1.36219	-2.73169	4.78984	TRUE	0.0154256	1	conserved Plasmodium protein, unknown function
PF3D7_0913700	85.4373	89.9472	155.522	91.0192	89.3928	102.264	35.3277	25.1069	29.8674	26.7086	29.2527	54.1704	64.0096	100.249	100.989	79.8544	6.66578	-1.7948	1.45072	1.91148	TRUE	0.015539	1	conserved Plasmodium protein, unknown function
PF3D7_0218300	11.6785	8.87234	5.86875	8.96402	7.9815	8.67302	49.7377	43.5528	75.9342	55.0525	56.0693	17.1065	18.6695	15.4229	20.6569	17.9639	3.15571	2.65338	-1.63998	0.997325	TRUE	0.0155942	1	apicoplast RNA methyltransferase precursor, putative
PF3D7_1039900	56.5484	41.9142	32.2781	54.4736	59.0631	48.8555	194.302	179.335	199.96	204.403	194.5	71.2769	82.679	77.1143	59.6754	72.6864	5.62173	1.98188	-1.42085	0.909918	TRUE	0.015643	1	Plasmodium exported protein (hyp5), unknown function
PF3D7_1408200	1760.38	1427.53	1167.88	1890.03	1550.81	1559.32	916.196	779.338	846.413	906.459	862.102	2209.58	2365.69	2130.92	2024.37	2182.64	10.6071	-0.855339	1.34013	0.586919	TRUE	0.0157023	1	transcription factor with AP2 domain(s) (ApiAP2)
PF3D7_0918100	192.388	250.873	102.703	276.505	265.784	217.651	609.868	546.715	636.834	701.511	623.732	325.023	293.377	164.51	190.502	243.353	7.77119	1.51359	-1.35873	3.111	TRUE	0.0158621	1	cytochrome b5-like heme/steroid binding protein, putative
PF3D7_0519800	910.921	785.967	1429.04	1477.68	1341.69	1189.06	597.317	518.022	521.921	559.791	549.263	1268.73	1312.2	1444.61	1537.79	1390.83	10.2151	-1.11373	1.34042	1.23725	TRUE	0.0158654	1	conserved protein, unknown function
PF3D7_1039100	22.1276	14.9912	14.6719	10.3431	7.18335	13.8634	2.32419	3.07431	1.51868	3.27045	2.54691	8.55323	5.33413	17.9933	11.476	10.8392	3.79439	-2.44892	2.09835	2.78489	TRUE	0.0158795	1	DnaJ protein, putative, pseudogene
PF3D7_0904200	4.3026	3.97726	0	0.68954	0	1.79388	3.71871	3.5867	5.06228	3.81552	4.0458	0	0	0	0	0	1.02518	0.991214	-29.935	4.70058	TRUE	0.0158988	1	conserved Plasmodium protein, unknown function
PF3D7_1300800	4.3026	10.0961	0	3.4477	2.39445	4.04817	2.78903	3.07431	5.5685	2.72537	3.53931	0	0	0	0	0	2.14337	-0.319832	-29.7421	3.33566	TRUE	0.0159185	1	erythrocyte membrane protein 1-like (VAR-like)
PF3D7_1135000.1	0	2.75348	0	0.68954	0.79815	0.848235	7.43741	2.56193	2.53114	4.90567	4.35904	0	0	0	0	0	0.0328333	2.09263	-30.044	3.7602	TRUE	0.0159839	1	conserved Plasmodium protein, unknown function
PF3D7_0415700	20.8983	29.6764	0	4.82678	0.79815	11.2399	0	1.53716	0.506228	0	0.510846	5.70215	8.0012	2.57048	11.476	6.93746	3.53504	-4.50899	3.77435	9.82895	TRUE	0.0161428	1	conserved Plasmodium protein, unknown function
PF3D7_1456200	4.91725	3.97726	2.93437	0.68954	0.79815	2.66331	2.78903	5.12386	5.5685	1.63522	3.77915	0	0	0	0	0	1.42966	0.489056	-29.8373	2.57011	TRUE	0.0162573	1	SNARE protein, putative (SYN3)
PF3D7_1032700	61.4657	57.2113	76.2937	112.395	114.934	84.4599	279.833	259.267	291.081	267.086	274.317	108.341	130.686	59.1209	121.646	104.948	6.40036	1.69935	-1.38605	2.52084	TRUE	0.016271	1	conserved Plasmodium protein, unknown function
PF3D7_1411200	1330.12	1260.79	1411.43	1548.71	1706.44	1451.5	568.962	586.169	492.053	502.014	537.3	1431.24	1373.54	1184.99	1429.91	1354.92	10.5033	-1.43372	1.3344	0.369142	TRUE	0.016309	1	rhomboid protease ROM8 (ROM8)
PF3D7_1302800	906.619	817.785	622.087	1121.88	676.033	828.881	2867.12	2202.75	2460.77	2590.19	2530.21	1017.83	949.475	1089.88	959.397	1004.15	9.69572	1.60932	-1.3333	0.94944	TRUE	0.0163289	1	40S ribosomal protein S7, putative
PF3D7_0703600	65.1536	52.3162	5.86875	4.13724	7.18335	26.9318	13.9452	40.9908	48.0916	52.3272	38.8387	17.1065	2.66707	0	11.476	7.81239	4.78276	0.496132	-2.31888	14.6283	TRUE	0.0163757	1	conserved Plasmodium protein, unknown function
PF3D7_0520800	169.645	157.561	475.369	241.339	278.554	264.494	121.323	88.6427	49.6103	62.6836	80.5648	125.447	194.696	218.49	293.787	208.105	8.0399	-1.70739	1.36996	5.48293	TRUE	0.016377	1	conserved Plasmodium protein, unknown function
PF3D7_1309400	255.083	212.63	187.8	128.254	113.337	179.421	39.0464	53.2881	30.8799	27.7988	37.7533	79.8301	117.351	100.249	103.284	100.178	7.48743	-2.24862	1.40816	2.54161	TRUE	0.0163802	1	HORMA domain protein, putative
PF3D7_0708900	91.5839	89.0293	108.572	290.986	213.904	158.815	424.397	328.439	412.069	421.343	396.562	185.32	173.359	131.094	126.236	154.002	7.31391	1.3175	-1.3655	4.592	TRUE	0.0163865	1	Cg3 protein
PF3D7_1335700	74.9881	60.2707	64.5562	17.928	26.3389	48.8164	10.2264	17.4211	9.61833	10.9015	12.0418	31.3618	40.006	20.5638	50.4946	35.6065	5.60145	-2.01188	1.5679	5.50267	TRUE	0.0164306	1	conserved Plasmodium protein, unknown function
PF3D7_0627800	973.002	1156.46	918.459	854.34	760.637	932.58	437.413	370.967	436.368	461.678	426.607	1305.79	1181.51	915.089	902.016	1076.1	9.86525	-1.12849	1.33471	0.792026	TRUE	0.0164713	1	acetyl-CoA synthetase, putative
PF3D7_1250100	19.669	22.6398	2.93437	14.4803	18.3574	15.6162	19.988	22.0326	46.5729	44.151	33.1862	5.70215	8.0012	20.5638	4.59041	9.71439	4.0309	1.02087	-1.77303	6.64868	TRUE	0.016519	1	osmiophilic body protein (G377)
PF3D7_1457900	535.981	514.902	349.191	460.613	430.203	458.178	256.126	326.39	180.217	183.69	236.606	467.576	594.756	647.76	688.562	599.663	8.84105	-0.954661	1.34183	1.52305	TRUE	0.0165372	1	conserved Plasmodium protein, unknown function
PF3D7_1225500	114.326	145.323	102.703	181.349	209.913	150.723	426.722	419.131	555.838	468.219	467.477	230.937	226.701	120.812	151.484	182.483	7.2397	1.62905	-1.35806	2.32534	TRUE	0.0165724	1	small subunit rRNA processing factor, putative
PF3D7_0600300	18.4397	18.9684	14.6719	10.3431	9.5778	14.4002	37.6519	32.7927	17.718	13.6269	25.4474	5.70215	2.66707	2.57048	16.0664	6.75154	3.85507	0.815575	-1.88224	5.43664	TRUE	0.0166057	1	rifin (RIF)
PF3D7_1229300	448.085	341.432	1531.74	875.715	764.628	792.321	192.908	122.46	183.254	145.535	161.039	404.853	354.72	593.78	493.47	461.705	9.62763	-2.29628	1.51964	4.49039	TRUE	0.0168156	1	conserved Plasmodium protein, unknown function
PF3D7_0706500	1288.32	1082.73	1696.07	878.474	806.93	1150.5	3208.31	3368.42	4699.31	5009.23	4071.32	1143.28	1496.22	2022.96	1840.76	1625.81	10.1671	1.82414	-1.32424	2.47353	TRUE	0.0168596	1	conserved Plasmodium protein, unknown function
PF3D7_0421100	38.1087	52.9281	158.456	125.496	104.558	95.9094	0	1.53716	0.506228	0.545074	0.647115	5.70215	5.33413	2.57048	4.59041	4.54929	6.57591	-7.22197	2.82632	5.14525	TRUE	0.0169201	1	erythrocyte membrane protein 1, PfEMP1 (VAR)
PF3D7_0923400	122.317	107.08	237.684	149.63	97.3743	142.817	573.146	500.088	675.308	657.36	601.475	188.171	202.697	329.021	227.225	236.779	7.14762	2.08474	-1.34465	2.63097	TRUE	0.0170748	1	conserved Plasmodium protein, unknown function
PF3D7_1132300	10.4492	17.4387	11.7375	7.58494	9.5778	11.3576	43.6948	34.3298	24.8052	22.8931	31.4307	8.55323	8.0012	10.2819	9.18083	9.00429	3.51595	1.45888	-1.80247	1.59835	TRUE	0.0171062	1	nucleic acid binding protein, putative
PF3D7_1453300	0	1.22377	0	0	0.79815	0.404384	0	0	0	0	0	0	8.0012	0	2.29521	2.5741	-1.07609	-29.1962	31.6377	4.24151	TRUE	0.0171508	1	conserved protein, unknown function
PF3D7_0706600	2.45863	1.83566	2.93437	2.75816	0.79815	2.15699	3.71871	4.09908	15.1868	17.9875	10.248	2.85108	0	2.57048	0	1.35539	1.05259	2.30229	-2.96784	5.63219	TRUE	0.017186	1	conserved Plasmodium protein, unknown function
PF3D7_1026200	4.3026	2.75348	11.7375	1.37908	1.5963	4.35379	11.1561	5.12386	11.6432	10.3564	9.56991	0	2.66707	0	2.29521	1.24057	1.87602	1.38283	-2.90549	5.81722	TRUE	0.0172295	1	conserved Plasmodium protein, unknown function
PF3D7_0425500	1.84397	2.1416	0	0.68954	0	0.935022	6.0429	4.09908	21.2616	27.2537	14.6643	2.85108	0	2.57048	0	1.35539	0.162431	3.71072	-3.47833	7.0165	TRUE	0.0172489	1	stevor
PF3D7_0106100	110.024	148.688	322.781	291.675	287.334	232.1	113.885	89.1551	52.6477	52.8722	77.1401	173.916	224.034	192.786	201.978	198.178	7.85416	-1.58427	1.36092	4.4163	TRUE	0.0173459	1	vacuolar ATP synthase subunit c, putative
PF3D7_0911400	134.61	101.573	114.441	55.8527	48.6871	91.0327	64.1477	80.4445	48.5979	36.52	57.4275	122.596	117.351	169.651	190.502	150.025	6.50412	-0.660122	1.38616	4.0911	TRUE	0.017375	1	conserved Plasmodium protein, unknown function
PF3D7_1219900	20.2837	19.8863	29.3437	9.65356	27.1371	21.2609	10.6913	5.12386	6.07473	3.27045	6.29008	11.4043	13.3353	41.1276	18.3617	21.0572	4.38537	-1.72646	1.74142	5.04138	TRUE	0.0174171	1	D-ribulose-5-phosphate 3-epimerase, putative
PF3D7_0317900	22.7423	24.4754	26.4094	17.928	19.1556	22.1421	18.1287	22.545	7.08719	4.3606	13.0304	22.8086	40.006	59.1209	34.4281	39.0909	4.45885	-0.752459	1.58408	5.30846	TRUE	0.0175258	1	conserved Plasmodium protein, unknown function
PF3D7_1343000	1386.67	1515.95	2250.67	1791.42	2088.76	1806.69	5709.14	4683.72	5750.24	5959.3	5525.6	2058.48	2133.65	2210.61	2481.12	2220.96	10.8188	1.61314	-1.31491	0.778864	TRUE	0.0175325	1	phosphoethanolamine N-methyltransferase (PMT)
PF3D7_1405900	826.713	641.868	625.022	750.219	610.585	690.881	1454.01	1527.42	1897.34	1829.82	1677.15	684.258	744.111	529.518	729.876	671.941	9.4326	1.27918	-1.31958	0.671434	TRUE	0.0176622	1	RNA binding protein, putative
PF3D7_0509100	86.6666	78.9332	35.2125	8.96402	6.3852	43.2323	30.2145	43.5528	24.2989	37.0651	33.7828	5.70215	5.33413	10.2819	6.88562	7.05095	5.44277	-0.36471	-2.25682	7.52884	TRUE	0.0177342	1	chromosome condensation protein, putative
PF3D7_1439400	92.8132	80.7689	26.4094	13.7908	16.7611	46.1087	25.1013	45.0899	69.8594	74.1301	53.5452	11.4043	18.6695	17.9933	13.7712	15.4596	5.54472	0.197433	-1.79093	8.21655	TRUE	0.0177704	1	ubiquinol-cytochrome c reductase iron-sulfur subunit, putative
PFC10_API0041	16.5957	7.95451	2.93437	0.68954	5.58705	6.75224	0	0	0	0	0	0	0	2.57048	2.29521	1.21642	2.79221	-33.0645	30.6069	4.67532	TRUE	0.0178025	1	apicoplast ribosomal protein L2 (rpl2)
PF3D7_1004000	580.851	939.856	1402.63	1083.96	1664.94	1134.45	3445.85	2619.83	3028.25	3362.56	3114.12	1023.54	1314.86	1156.71	1519.43	1253.64	10.1472	1.45745	-1.3126	2.61477	TRUE	0.017902	1	60S ribosomal protein L13, putative
PF3D7_1366100	49.1725	50.4806	79.2281	146.182	150.052	95.0232	155.256	140.906	169.586	143.9	152.412	74.128	64.0096	35.9867	57.3802	57.8761	6.57086	0.681001	-1.39859	4.62198	TRUE	0.01806	1	conserved Plasmodium protein, unknown function
PF3D7_0603400	236.643	164.903	243.553	125.496	118.126	177.744	128.76	121.948	64.7971	93.2077	102.178	148.256	221.366	370.148	298.377	259.537	7.46945	-0.794355	1.3455	3.9295	TRUE	0.0181278	1	trophozoite exported protein 1 (TEX1)
PF3D7_0619200	921.985	842.26	906.722	1317.71	1247.51	1047.24	2287.93	2712.57	3350.72	3206.67	2889.47	1237.37	1309.53	1074.46	1039.73	1165.27	10.0326	1.46403	-1.3102	1.03147	TRUE	0.0181419	1	conserved Plasmodium protein, unknown function
PF3D7_1447300	3.68794	2.75348	8.80312	13.7908	7.18335	7.24374	23.7068	20.4954	42.5231	56.1427	35.717	19.9575	8.0012	10.2819	4.59041	10.7078	2.80281	2.3549	-1.75726	6.75232	TRUE	0.0181432	1	mitochondrial ribosomal protein S14 precursor, putative
PF3D7_1224000	135.839	85.358	246.487	111.016	137.282	143.196	240.786	471.907	272.351	260.546	311.397	74.128	77.3449	200.497	135.417	121.847	7.15018	1.1324	-1.35202	5.36336	TRUE	0.0181489	1	GTP cyclohydrolase I (GCH1)
PF3D7_1470300	140.142	114.423	93.9	221.342	174.795	148.92	60.8938	58.9243	63.7847	56.6877	60.0726	145.405	146.689	161.94	165.255	154.822	7.22273	-1.31404	1.36608	1.54164	TRUE	0.0182331	1	conserved Plasmodium protein, unknown function
mal_mito_3	181.938	324.299	70.425	24.1339	52.6779	130.695	3.71871	12.2973	4.04982	7.08597	6.78794	25.6597	53.3413	64.2619	73.4466	54.1774	7.03292	-4.27094	2.99886	4.16575	TRUE	0.0182479	1	apocytochrome b (cyb)
PF3D7_1203200	114.941	81.3808	14.6719	135.15	57.4668	80.722	113.421	121.948	67.8345	71.9498	93.7882	68.4258	34.6719	10.2819	25.2473	34.6567	6.35445	0.197079	-1.44587	11.4379	TRUE	0.0182811	1	signal recognition particle SRP14 (SRP14)
PF3D7_1025900	197.919	216.913	205.406	70.3331	69.439	152.002	164.553	190.607	188.823	190.776	183.69	45.6172	58.6754	79.6847	98.6939	70.6678	7.24474	0.27635	-1.37467	5.22299	TRUE	0.0183329	1	conserved Plasmodium protein, unknown function
PF3D7_0404600	255.697	223.338	1367.42	282.022	289.728	483.641	384.886	70.7092	87.5774	89.9373	158.278	285.108	330.716	1298.09	1409.26	830.793	8.91492	-1.60841	2.39204	7.85538	TRUE	0.0183923	1	conserved Plasmodium membrane protein, unknown function
PF3D7_0212500	1850.73	1586.92	1728.35	1421.14	1253.89	1568.21	806.959	659.44	846.919	897.193	802.628	1653.62	2101.65	2143.78	2042.73	1985.45	10.6148	-0.966197	1.3067	0.659764	TRUE	0.0184296	1	conserved Plasmodium protein, unknown function
PF3D7_0219100	19.0544	23.5576	44.0156	28.2711	21.55	27.2897	101.335	89.1551	77.9591	77.4006	86.4624	31.3618	24.0036	43.6981	25.2473	31.0777	4.73259	1.70155	-1.47729	1.90105	TRUE	0.0185928	1	conserved protein, unknown function
PF3D7_1423500	54.0898	65.1658	176.062	239.96	213.904	149.836	331.895	196.756	329.048	285.074	285.693	74.128	88.0132	141.376	144.598	112.029	7.22276	0.9356	-1.34865	7.38373	TRUE	0.018686	1	conserved Plasmodium protein, unknown function
PF3D7_1463800	2.45863	0.305943	0	0.68954	0	0.690822	1.85935	3.5867	9.1121	2.1803	4.18461	0	0	0	0	0	-0.369774	2.43467	-29.9835	3.9692	TRUE	0.0186956	1	mitochondrial ribosomal protein S6-2 precursor, putative
PF3D7_1416600	23.357	25.3932	2.93437	3.4477	0.79815	11.1861	0	1.53716	2.02491	1.63522	1.29932	2.85108	5.33413	20.5638	11.476	10.0563	3.52929	-3.16154	2.9697	9.79647	TRUE	0.0187754	1	conserved Plasmodium protein, unknown function
PF3D7_0913500	39.338	38.5488	35.2125	80.6762	112.539	61.2629	177.103	97.8656	171.105	127.002	143.269	34.2129	26.6707	82.2552	73.4466	54.1464	5.94583	1.21689	-1.39923	6.7224	TRUE	0.0188217	1	protease, putative
PF3D7_1136700.2	14.7518	15.6031	0	0	0	6.07097	5.11322	14.3468	15.1868	19.0776	13.4311	0	2.66707	2.57048	4.59041	2.45699	2.75391	0.991694	-2.40318	21.8513	TRUE	0.0188704	1	conserved Plasmodium protein, unknown function
PF3D7_1459200	338.061	235.27	111.506	77.918	86.9983	169.951	290.524	365.331	413.082	396.269	366.301	142.554	138.687	161.94	137.712	145.223	7.4148	1.10205	-1.33476	6.06072	TRUE	0.0190252	1	conserved Plasmodium protein, unknown function
PF3D7_0101300	0	1.83566	2.93437	0	0.79815	1.11364	1.39452	2.56193	6.58096	5.45074	3.99704	0	0	0	0	0	-0.0888884	2.08555	-29.9152	4.89254	TRUE	0.0190854	1	Pfmc-2TM Maurer's cleft two transmembrane protein (MC-2TM)
PF3D7_1305400	173.333	138.898	246.487	306.156	295.315	232.038	134.803	91.717	66.8221	68.1343	90.3691	210.98	234.702	241.625	224.93	228.059	7.85679	-1.35863	1.33518	2.69467	TRUE	0.0191131	1	AAR2 protein, putative
PF3D7_0915300	12.2931	10.708	41.0812	27.5816	30.3297	24.3987	63.218	51.2386	136.681	111.74	90.7196	28.5108	50.6742	17.9933	34.4281	32.9016	4.55379	1.94933	-1.46308	6.75991	TRUE	0.0192499	1	conserved Plasmodium protein, unknown function
PF3D7_1144800	11.0638	8.5664	20.5406	17.2385	11.9722	13.8763	50.2025	28.1812	74.9217	76.3104	57.404	22.8086	18.6695	17.9933	18.3617	19.4583	3.74183	2.10099	-1.56279	2.85774	TRUE	0.0193535	1	conserved Plasmodium protein, unknown function
PF3D7_1209800	2.45863	5.81291	2.93437	0.68954	0.79815	2.53872	0.464838	0	0	0	0.11621	2.85108	0	5.14095	2.29521	2.57181	1.37228	-4.38641	4.37901	5.33142	TRUE	0.0193839	1	ATP synthase mitochondrial F1 complex assembly factor 1, putative (ATP11)
PF3D7_0719800	39.9527	41.9142	23.475	55.8527	60.6594	44.3708	49.2729	47.6519	15.1868	19.6227	32.9336	105.49	88.0132	84.8257	73.4466	87.9438	5.48817	-0.445586	1.41473	4.6419	TRUE	0.0194508	1	conserved Plasmodium protein, unknown function
PF3D7_1255000	1.22931	0	2.93437	0	0.79815	0.992368	9.29677	5.12386	1.51868	0	3.98483	0	0	0	0	0	-0.508588	2.50833	-28.4756	8.7201	TRUE	0.0195622	1	rifin (RIF)
PF3D7_1402400	97.7304	93.0066	67.4906	137.218	106.952	100.48	42.7651	44.5775	50.1165	65.954	50.8533	136.852	101.348	161.94	123.941	131.02	6.6568	-0.988921	1.36572	1.52629	TRUE	0.0195627	1	U1 small nuclear ribonucleoprotein C, putative
PF3D7_0423700	331.915	361.012	184.866	77.918	56.6686	202.476	9.76161	16.9087	14.6806	15.2621	14.1533	57.0215	29.3377	82.2552	94.1035	65.6795	7.66276	-3.84024	2.21629	4.34483	TRUE	0.0195732	1	early transcribed membrane protein 4 (ETRAMP4)
PF3D7_0915900	46.0993	48.033	64.5562	127.565	98.1724	76.8852	133.873	148.592	170.599	172.789	156.463	74.128	66.6766	33.4162	66.561	60.1954	6.26613	1.02348	-1.3788	3.7469	TRUE	0.0197265	1	conserved Plasmodium protein, unknown function
PF3D7_1208900	335.603	374.168	393.206	191.003	184.373	295.67	473.67	497.014	532.552	536.353	509.897	171.065	200.03	226.202	222.635	204.983	8.20593	0.788119	-1.31427	1.98429	TRUE	0.0197477	1	conserved Plasmodium protein, unknown function
PF3D7_0823500	7.99054	7.64857	20.5406	9.65356	13.5685	11.8804	61.8235	38.4289	51.6352	70.8597	55.6868	14.2554	26.6707	20.5638	13.7712	18.8153	3.48343	2.31577	-1.56733	2.6999	TRUE	0.0198253	1	membrane skeletal protein IMC1-related
PF3D7_1217100.2	6.14657	9.79017	2.93437	2.75816	1.5963	4.64511	15.3397	13.322	8.60587	8.17612	11.3609	0	2.66707	2.57048	2.29521	1.88319	2.30256	1.20463	-2.56649	4.28786	TRUE	0.0199013	1	type IIB DNA topoisomerase, putative
PF3D7_0709050	3.07328	12.2377	0	4.13724	1.5963	4.20891	0	0	0	0	0	2.85108	2.66707	0	0	1.37954	2.16429	-32.4366	30.6856	4.79623	TRUE	0.0199181	1	small nucleolar RNA
PF3D7_1136600	995.129	881.421	839.231	942.601	838.057	899.288	2186.6	2324.69	3250.99	3393.09	2788.84	1285.84	1400.21	979.351	899.721	1141.28	9.81282	1.63263	-1.28914	1.07955	TRUE	0.0200459	1	conserved Plasmodium protein, unknown function
PF3D7_0417300	221.891	234.658	1126.8	585.419	928.248	619.403	333.754	273.614	168.574	173.334	237.319	362.087	522.745	676.035	984.644	636.378	9.2718	-1.381	1.42341	8.59954	TRUE	0.0200585	1	LETM1-like protein, putative
PF3D7_0923800.2	70.6855	67.9193	38.1469	15.1699	11.9722	40.7788	33.9332	27.6688	46.5729	45.2412	38.354	8.55323	8.0012	12.8524	20.6569	12.5159	5.36004	-0.0989936	-1.59945	8.24332	TRUE	0.0200778	1	thioredoxin reductase (TRXR)
PF3D7_0508000	89.7399	103.103	5.86875	15.1699	11.1741	45.0111	41.8355	74.8083	67.3283	65.4089	62.3452	25.6597	8.0012	7.71143	25.2473	16.6549	5.52026	0.441768	-1.90268	12.1368	TRUE	0.0200969	1	6-cysteine protein (P38)
PF3D7_1148000	52.8605	50.1746	14.6719	11.0326	12.7704	28.302	39.5113	25.1069	26.3238	38.7003	32.4106	8.55323	8.0012	7.71143	16.0664	10.0831	4.85764	0.160837	-1.67132	7.09384	TRUE	0.0201503	1	serine/threonine protein kinase, putative
PF3D7_0819700	6.76122	10.4021	8.80312	2.75816	1.5963	6.06417	9.29677	6.66101	13.1619	5.99582	8.77888	0	0	0	4.59041	1.1476	2.58064	0.554351	-2.80768	7.16022	TRUE	0.0201656	1	conserved Plasmodium protein, unknown function
PF3D7_0717700	450.543	455.855	1528.81	1128.09	1519.68	1016.59	2454.81	1631.95	2304.85	2392.88	2196.12	838.216	866.796	832.834	1060.39	899.558	9.9881	1.11264	-1.28757	5.41003	TRUE	0.0202953	1	serine--tRNA ligase, putative
PF3D7_0301800	1416.78	1355.94	187.8	555.769	530.77	809.412	1132.81	1753.9	1960.11	2074.01	1730.21	929.451	890.8	516.666	495.765	708.17	9.66329	1.09342	-1.2891	10.0797	TRUE	0.0203254	1	Plasmodium exported protein, unknown function
PF3D7_1013800	130.307	100.043	5.86875	11.0326	7.18335	50.887	11.1561	115.287	72.8968	84.4865	70.9566	5.70215	21.3365	5.14095	16.0664	12.0615	5.68358	0.465043	-2.5521	11.5082	TRUE	0.0203889	1	conserved Plasmodium protein, unknown function
PF3D7_1444600	4.3026	2.44754	0	2.75816	2.39445	2.38055	8.83193	11.2725	6.58096	2.1803	7.21642	0	2.66707	0	0	0.666766	1.3859	1.46716	-3.47604	5.30317	TRUE	0.0205593	1	conserved Plasmodium protein, unknown function
mal_rna_17:rRNA	843.309	2658.34	557.531	483.367	876.369	1083.78	151.072	272.077	348.791	373.921	286.465	801.152	536.08	1706.8	1143.01	1046.76	10.0826	-1.92046	1.86965	5.54374	TRUE	0.0205704	1	unspecified product (LSUE)
PF3D7_1037200	2.45863	4.2832	0	2.06862	3.1926	2.40061	11.1561	3.07431	19.2367	21.803	13.8175	0	8.0012	0	2.29521	2.5741	1.44548	2.3419	-2.42052	9.2205	TRUE	0.0206134	1	conserved Plasmodium protein, unknown function
PF3D7_0509600	62.0803	58.4351	178.997	91.7088	77.4205	93.7283	182.217	123.997	228.309	219.665	188.547	54.1704	53.3413	100.249	87.2179	73.7445	6.52921	1.02953	-1.35207	4.49359	TRUE	0.0206365	1	asparagine-tRNA ligase, putative
PF3D7_0701900	3316.69	2382.07	542.859	1100.51	852.424	1638.91	285.876	700.943	712.769	660.085	589.918	2226.69	2184.33	1226.12	1030.55	1666.92	10.6793	-1.47501	1.49851	8.04968	TRUE	0.0207399	1	Plasmodium exported protein, unknown function
PF3D7_0714100	8.60519	5.50697	2.93437	3.4477	4.7889	5.05663	13.9452	16.3963	15.6931	14.717	15.1879	0	5.33413	5.14095	2.29521	3.19257	2.39566	1.52908	-2.24014	3.25738	TRUE	0.0208014	1	conserved Plasmodium protein, unknown function
PF3D7_1142900	14.7518	16.8269	5.86875	0.68954	1.5963	7.94664	0.929677	2.56193	1.51868	0.545074	1.38884	11.4043	10.6683	2.57048	4.59041	7.30836	3.04289	-2.56804	2.37919	9.92471	TRUE	0.0209325	1	conserved Plasmodium protein, unknown function
PF3D7_0916500	13.5224	18.3566	29.3437	8.96402	6.3852	15.3144	17.6639	29.206	33.411	28.3439	27.1562	14.2554	8.0012	7.71143	2.29521	8.0658	3.87088	0.891795	-1.77714	5.20159	TRUE	0.0210128	1	apicoplast Ufd1 precursor (UFD1)
PF3D7_0932400	15.9811	17.7447	8.80312	3.4477	5.58705	10.3127	11.1561	14.8592	14.6806	17.4424	14.5346	2.85108	2.66707	5.14095	2.29521	3.23857	3.39838	0.462194	-2.16853	3.6645	TRUE	0.0210391	1	peptide release factor, putative
PF3D7_0723200	3.07328	3.05943	0	0	0	1.22654	1.85935	6.66101	5.06228	1.63522	3.80447	0	0	0	0	0	0.514088	1.41337	-28.4033	6.22648	TRUE	0.021049	1	conserved Plasmodium protein, unknown function
PF3D7_0901800	4.3026	7.95451	2.93437	1.37908	0.79815	3.47374	5.11322	2.04954	3.03737	2.72537	3.23138	0	0	0	0	0	1.85233	-0.15729	-29.6136	2.59825	TRUE	0.0211817	1	Plasmodium exported protein, unknown function
PF3D7_1103000	0.614657	2.44754	2.93437	2.06862	1.5963	1.9323	13.0155	10.7601	8.09964	16.3522	12.0569	5.70215	2.66707	0	0	2.0923	0.877209	2.71415	-2.60043	5.02191	TRUE	0.0212035	1	conserved Plasmodium protein, unknown function
PF3D7_0109200	25.2009	22.3338	61.6219	47.5782	47.0908	40.7651	10.6913	12.8096	16.1993	7.63104	11.8328	28.5108	24.0036	48.839	34.4281	33.9454	5.32444	-1.75901	1.52162	3.40295	TRUE	0.0212287	1	mRNA cleavage factor-like protein, putative
PF3D7_0215200	23.357	12.8496	29.3437	33.0979	31.926	26.1148	59.9641	48.6766	35.9422	31.0692	43.913	8.55323	18.6695	15.4229	16.0664	14.678	4.69272	0.764443	-1.57626	2.72249	TRUE	0.0212628	1	conserved Plasmodium protein, unknown function
PF3D7_1130300	0	1.83566	0	1.37908	0	0.642947	0	0	1.51868	0	0.379671	2.85108	8.0012	7.71143	0	4.64092	-0.335526	-1.06151	3.60116	10.9494	TRUE	0.0213044	1	small nucleolar RNA snoR13
PF3D7_0113100	6.76122	3.67131	8.80312	0.68954	0	3.98504	23.2419	5.12386	6.07473	7.08597	10.3816	2.85108	0	2.57048	0	1.35539	1.85878	1.51985	-2.98954	10.6722	TRUE	0.0213132	1	surface-associated interspersed protein 1.1 (SURFIN 1.1) (SURF1.1)
PF3D7_0825000	208.369	163.067	225.947	216.515	197.941	202.368	61.3587	55.3376	60.2411	41.9707	54.727	122.596	122.685	167.081	137.712	137.519	7.6593	-1.88481	1.32934	0.698969	TRUE	0.021447	1	conserved Plasmodium protein, unknown function
PF3D7_1409900	283.971	243.53	581.006	378.557	405.46	378.505	233.349	147.055	111.876	121.007	153.322	293.661	293.377	483.249	431.499	375.447	8.56064	-1.29998	1.2922	3.43703	TRUE	0.0216009	1	cytidine diphosphate-diacylglycerol synthase (CDS)
PF3D7_0511600	16.5957	26.0051	14.6719	13.7908	21.55	18.5227	71.1203	42.528	77.9591	52.8722	61.1199	28.5108	26.6707	10.2819	20.6569	21.53	4.23186	1.70195	-1.51001	2.5704	TRUE	0.0216245	1	conserved Plasmodium protein, unknown function
PF3D7_1369400	163.499	160.926	105.637	122.738	119.722	134.505	98.0809	57.8996	48.0916	36.52	60.148	182.469	202.697	110.53	110.17	151.467	7.07547	-1.16422	1.33036	3.22817	TRUE	0.0216274	1	conserved Plasmodium protein, unknown function
PF3D7_1110600	7.99054	22.3338	8.80312	3.4477	0.79815	8.67467	4.64838	14.8592	12.6557	11.4466	10.9025	8.55323	0	0	0	2.13831	3.15545	0.289547	-2.44972	14.5659	TRUE	0.0217237	1	mitochondrial ribosomal protein L11 precursor, putative
PF3D7_1427000	39.9527	33.9596	38.1469	28.9607	22.3482	32.6736	90.1786	53.8005	156.424	135.724	109.032	39.9151	48.0072	33.4162	43.6089	41.2368	5.02339	1.74507	-1.40239	2.76174	TRUE	0.0217582	1	conserved Plasmodium protein, unknown function
PF3D7_0525500	177.636	186.625	419.616	417.861	457.34	331.815	215.22	197.268	198.441	168.428	194.839	473.279	528.079	436.981	463.632	475.493	8.37176	-0.765557	1.28703	3.01089	TRUE	0.0217985	1	conserved Plasmodium protein, unknown function
PF3D7_0928300	4.91725	7.34263	38.1469	22.0653	20.7519	18.6448	48.808	42.0156	26.3238	25.6185	35.6915	8.55323	10.6683	7.71143	18.3617	11.3236	4.13031	1.02785	-1.6437	7.48507	TRUE	0.0218405	1	conserved Plasmodium protein, unknown function
PF3D7_0107700	7.37588	6.73074	0	2.75816	0	3.37296	4.18355	6.14863	11.137	5.99582	6.86625	0	2.66707	0	0	0.666766	1.91059	0.868295	-3.40226	9.76448	TRUE	0.0218942	1	conserved Plasmodium membrane protein, unknown function
PF3D7_0210500	38.7234	39.7726	35.2125	22.7548	27.1371	32.7201	13.4803	12.2973	7.08719	4.3606	9.30634	19.9575	24.0036	41.1276	25.2473	27.584	5.03145	-1.80979	1.56595	3.03302	TRUE	0.0220999	1	conserved Plasmodium protein, unknown function
PF3D7_0310400	195.461	184.789	44.0156	35.1665	23.1463	96.5157	99.9402	75.8331	109.851	124.822	102.612	39.9151	26.6707	33.4162	22.9521	30.7385	6.60279	0.0782079	-1.74191	8.00492	TRUE	0.0221927	1	parasite-infected erythrocyte surface protein (PIESP1)
PF3D7_0300400	0	0.611885	0	0	0	0.122377	2.78903	2.04954	9.1121	2.72537	4.16901	0	0	0	0	0	-2.32705	4.38688	-29.9784	3.02719	TRUE	0.0222406	1	stevor
PF3D7_0830300	9.83451	8.87234	58.6875	51.7155	55.0723	36.8364	146.424	97.3533	145.794	129.183	129.688	57.0215	58.6754	38.5571	45.9041	50.0396	5.1643	1.85466	-1.37553	9.80529	TRUE	0.0223215	1	sporozoite invasion-associated protein 2 (SIAP-2)
PF3D7_1224100	28.8889	35.1834	2.93437	2.06862	2.39445	14.2939	4.64838	19.4707	13.6681	22.3481	15.0338	0	2.66707	5.14095	0	1.952	3.88146	0.0275082	-2.94919	10.8488	TRUE	0.0223879	1	conserved Plasmodium protein, unknown function
PF3D7_1444300	221.891	172.552	117.375	155.146	127.704	158.934	204.529	224.425	245.52	249.099	230.893	96.9366	69.3437	110.53	94.1035	92.7286	7.3162	0.534843	-1.31591	1.28076	TRUE	0.0224793	1	apicoplast 1-acyl-sn-glycerol-3-phosphate acyltransferase, putative (AGPAT)
PF3D7_1340700	41.7967	34.8775	29.3437	13.7908	13.5685	26.6754	24.6364	17.9335	43.0294	58.323	35.9806	17.1065	13.3353	7.71143	9.18083	11.8335	4.73841	0.429817	-1.61392	5.54103	TRUE	0.0225491	1	Rab GTPase 11b (RAB11b)
PF3D7_1316000	1.22931	2.44754	2.93437	2.06862	0.79815	1.8956	7.43741	9.22294	7.08719	4.90567	7.1633	0	2.66707	0	0	0.666766	0.860478	1.98078	-3.4639	3.22246	TRUE	0.022571	1	protein kinase, putative
PF3D7_0527100	153.664	201.922	132.047	370.972	359.167	243.555	680.988	562.087	562.925	671.532	619.383	330.725	298.711	197.927	192.797	255.04	7.93156	1.34313	-1.2809	3.9392	TRUE	0.0226304	1	ubiquitin-conjugating enzyme E2 N, putative (UBC13)
PF3D7_1353400	377.399	375.392	522.319	626.102	610.585	502.359	247.759	236.722	265.263	249.099	249.711	544.555	626.76	598.921	642.658	603.224	8.97212	-1.00801	1.27252	0.928659	TRUE	0.0227401	1	Ran-binding protein, putative
PF3D7_1252600	1547.71	1409.48	487.106	1207.38	1244.32	1179.2	310.512	452.436	496.103	455.137	428.547	1183.2	981.48	1154.14	801.027	1029.96	10.2048	-1.46152	1.26499	3.22341	TRUE	0.0227607	1	lysophospholipase, putative
PF3D7_1479700	0	1.22377	0	1.37908	0	0.52057	2.78903	2.56193	5.5685	4.90567	3.95628	0	0	0	0	0	-0.670895	2.65403	-29.9017	3.45239	TRUE	0.022782	1	rifin (RIF)
PF3D7_1460400	60.2364	74.0381	231.816	106.879	122.117	119.017	225.911	236.722	187.304	217.485	216.856	85.5323	69.3437	107.96	84.9227	86.9397	6.87702	0.883578	-1.31843	4.08518	TRUE	0.0228181	1	ubiquitin carboxyl-terminal hydrolase isozyme L3 (UCHL3)
PF3D7_1476000	5.53191	30.9002	20.5406	11.0326	29.5315	19.5074	96.2215	64.0482	58.7224	61.0483	70.0101	57.0215	18.6695	12.8524	13.7712	25.5786	4.28747	1.84234	-1.46742	9.01775	TRUE	0.0229425	1	conserved Plasmodium protein, unknown function
PF3D7_0516200	2649.17	2483.95	3943.8	4482.01	3353.03	3382.39	1844.94	1440.32	1335.43	1600.34	1555.26	3498.27	2811.09	5063.84	3488.71	3715.48	11.7237	-1.12074	1.2564	1.74978	TRUE	0.0230202	1	40S ribosomal protein S14, putative
PF3D7_0814700	12.9078	10.708	5.86875	7.58494	8.77965	9.16982	18.1287	10.7601	39.992	43.606	28.1217	2.85108	10.6683	10.2819	9.18083	8.24552	3.23915	1.5735	-1.75821	4.50021	TRUE	0.0231372	1	conserved Plasmodium protein, unknown function
PF3D7_0308900	1178.91	1337.89	1599.23	2112.06	2026.5	1650.92	675.41	652.267	949.683	1023.1	825.116	2349.29	2194.99	1557.71	1781.08	1970.77	10.689	-1.00059	1.25605	1.82139	TRUE	0.0233083	1	splicing factor 3B subunit 1, putative (SF3B1)
PF3D7_1135400	411.82	381.817	390.272	702.641	496.449	476.6	264.958	173.699	163.005	158.072	189.933	436.215	338.717	637.478	420.023	458.108	8.89728	-1.32778	1.27008	2.32325	TRUE	0.0233952	1	conserved Plasmodium protein, unknown function
PF3D7_1148200	15.9811	20.4982	5.86875	3.4477	5.58705	10.2765	25.5661	30.7431	44.548	19.0776	29.9837	11.4043	8.0012	10.2819	6.88562	9.14326	3.43002	1.47631	-1.72094	5.69832	TRUE	0.0235367	1	unspecified product
malmito_rna_1:rRNA	0.614657	5.50697	0	2.06862	0.79815	1.79768	0	0	0	0	0	2.85108	0	2.57048	0	1.35539	0.993479	-31.2658	30.6766	4.02544	TRUE	0.0235506	1	unspecified product (RNA1)
PF3D7_0213600	16.5957	10.0961	41.0812	13.7908	19.1556	20.1439	50.6674	39.9661	24.8052	21.803	34.3104	17.1065	10.6683	7.71143	9.18083	11.1667	4.25226	0.849209	-1.63066	4.51895	TRUE	0.0236135	1	conserved Plasmodium protein, unknown function
PF3D7_0810400	17.825	21.7219	32.2781	15.1699	15.1648	20.432	7.43741	4.61147	4.55605	5.45074	5.51392	14.2554	21.3365	15.4229	20.6569	17.9179	4.3189	-1.85372	1.70109	1.41151	TRUE	0.0237331	1	aquaporin, putative (AQP2)
PF3D7_1476200	124.161	92.0888	1320.47	271.679	193.152	400.31	92.5028	28.6936	30.8799	31.6143	45.9227	208.129	258.705	588.639	431.499	371.743	8.64229	-3.12085	3.01686	4.68608	TRUE	0.0237666	1	Plasmodium exported protein (PHISTb), unknown function
PF3D7_0523200	29.5035	37.631	49.8844	41.3724	33.5223	38.3827	33.9332	25.6193	19.2367	17.9875	24.1941	57.0215	88.0132	51.4095	59.6754	64.0299	5.2492	-0.65149	1.40259	1.6592	TRUE	0.0239038	1	conserved Plasmodium protein, unknown function
PF3D7_1467800	0	3.97726	2.93437	2.75816	6.3852	3.211	23.7068	12.2973	14.6806	15.2621	16.4867	0	2.66707	2.57048	9.18083	3.60459	1.68671	2.35739	-2.13695	9.58568	TRUE	0.0239378	1	conserved Plasmodium protein, unknown function
PF3D7_1000700	0	2.1416	0	3.4477	4.7889	2.07564	14.41	4.09908	2.02491	7.63104	7.04126	2.85108	0	0	0	0.712769	1.16641	1.65173	-3.42408	9.7575	TRUE	0.0239437	1	Plasmodium exported protein (PHISTa), unknown function, pseudogene
PF3D7_0626300	48.5579	57.5172	20.5406	40.6828	34.3204	40.3238	61.8235	80.4445	128.582	119.371	97.5553	48.4683	48.0072	23.1343	29.8377	37.3619	5.35807	1.24982	-1.38856	3.56616	TRUE	0.0239731	1	3-oxoacyl-acyl-carrier protein synthase I/II (FabB/FabF)
PF3D7_1013300	41.7967	56.2935	90.9656	128.944	108.548	85.3096	49.2729	40.9908	15.1868	25.0734	32.631	57.0215	64.0096	110.53	100.989	83.1377	6.411	-1.38187	1.35043	5.85472	TRUE	0.0240595	1	conserved Plasmodium protein, unknown function
PF3D7_1040000	0	0	0	0	0.79815	0.15963	7.90225	5.12386	8.09964	9.26627	7.598	0	2.66707	0	0	0.666766	-2.85724	5.78265	-3.54697	5.42323	TRUE	0.0240643	1	rifin (RIF)
PF3D7_1367800	0	0.917828	0	2.06862	0	0.597289	3.71871	1.53716	3.54359	6.54089	3.83509	0	0	0	0	0	-0.540286	2.47822	-29.8565	4.10687	TRUE	0.0241836	1	secreted ookinete protein, putative (PSOP2)
PF3D7_0811500	129.078	138.898	152.587	233.064	237.849	178.295	456.471	446.8	772.503	585.955	565.432	253.746	280.042	185.074	220.34	234.8	7.47906	1.66414	-1.2682	2.19077	TRUE	0.0242517	1	histone-arginine methyltransferase, putative (CARM1)
PF3D7_1302000	2015.46	2094.18	1939.62	2205.84	2545.3	2160.08	1497.71	1323.49	1123.83	1328.89	1318.48	3569.55	3776.56	2177.19	2981.47	3126.19	11.077	-0.712294	1.2455	0.918875	TRUE	0.024275	1	Plasmodium exported protein, unknown function
PF3D7_0829100	316.548	277.49	275.831	493.021	395.882	351.755	439.737	489.841	431.306	516.731	469.404	273.703	232.035	156.799	117.056	194.898	8.45948	0.415192	-1.26957	2.3751	TRUE	0.0242894	1	conserved protein, unknown function
PF3D7_0716000	589.456	424.343	448.959	747.461	578.659	557.775	1322.47	1369.09	1825.46	1854.34	1592.84	624.386	824.123	604.062	626.592	669.791	9.12415	1.51322	-1.24985	1.3049	TRUE	0.0244352	1	RNA binding protein, putative
PF3D7_1101300	0	0.917828	2.93437	0	0	0.770441	0.929677	1.53716	7.08719	5.45074	3.75119	0	0	0	0	0	-0.973292	2.87812	-28.3807	5.75088	TRUE	0.0244639	1	rifin (RIF)
PF3D7_0731000	287.659	235.882	49.8844	199.967	104.558	175.59	46.019	62.511	73.403	53.9624	58.9739	136.852	149.356	154.229	140.008	145.111	7.46565	-1.58377	1.29916	5.83984	TRUE	0.0244999	1	unspecified product
PF3D7_1451200	5503.02	5161.87	4882.8	4815.75	4213.43	4915.37	2894.08	3064.58	3125.96	3431.79	3129.1	6454.83	7451.78	8253.8	7431.88	7398.07	12.2631	-0.651567	1.24141	0.296135	TRUE	0.0245255	1	conserved Plasmodium protein, unknown function
PF3D7_1114700	1373.76	1380.72	1784.1	1561.12	1621.04	1544.15	828.807	877.204	795.284	874.845	844.035	2320.78	2205.66	1642.53	1826.98	1998.99	10.5923	-0.871177	1.24385	0.467378	TRUE	0.0246452	1	serine/threonine protein kinase, putative (CLK3)
PF3D7_1008000	1414.33	1269.97	1951.36	2064.48	2111.9	1762.41	1009.63	729.125	932.471	849.226	880.113	2029.97	2237.67	1889.3	2178.15	2083.77	10.7831	-1.00156	1.24343	1.01099	TRUE	0.0246568	1	inositol polyphosphate kinase, putative (IPK1)
PF3D7_0600900	0	0.917828	0	1.37908	1.5963	0.778641	11.621	5.63624	11.137	18.5325	11.7317	0	2.66707	5.14095	0	1.952	-0.199285	3.75082	-2.59289	7.18593	TRUE	0.0247518	1	rifin, pseudogene (RIF)
PF3D7_0803100	1006.19	864.288	1041.7	1001.9	970.55	976.927	2220.53	2287.29	3216.57	3206.13	2732.63	1089.11	1368.2	1151.57	1012.19	1155.27	9.93191	1.48416	-1.24209	0.685521	TRUE	0.0248825	1	conserved Plasmodium protein, unknown function
PF3D7_0703700	206.525	155.113	70.425	156.526	170.804	151.878	344.91	354.058	372.077	390.273	365.33	159.66	173.359	156.799	114.76	151.145	7.25425	1.25879	-1.274	2.20002	TRUE	0.0249975	1	conserved Plasmodium protein, unknown function
PF3D7_0525000	126.005	148.688	610.35	34.477	50.2834	193.961	25.5661	22.0326	33.411	41.9707	30.7451	134.001	114.684	233.913	296.082	194.67	7.59357	-2.65148	2.66321	5.09369	TRUE	0.0250029	1	zinc finger protein, putative
PF3D7_1432600	59.6217	56.5994	88.0312	155.146	130.098	97.8994	64.1477	86.5932	53.6601	45.2412	62.4105	102.639	170.692	164.51	176.731	153.643	6.61305	-0.649159	1.30046	3.94926	TRUE	0.0250233	1	conserved Plasmodium protein, unknown function
PF3D7_0612000	0.614657	0.305943	0	0.68954	0	0.322028	4.64838	6.66101	1.01246	3.27045	3.89807	0	0	0	0	0	-1.42694	3.3902	-29.8818	2.01849	TRUE	0.0250234	1	conserved Plasmodium protein, unknown function
PF3D7_0610500	3.07328	6.73074	8.80312	16.549	22.3482	11.5009	75.3038	52.2633	60.7473	49.0567	59.3428	34.2129	13.3353	5.14095	32.1329	21.2055	3.52543	2.36589	-1.48444	9.25789	TRUE	0.0251176	1	conserved protein, unknown function
PF3D7_0306300	87.8959	77.7095	217.144	177.901	225.876	157.305	385.351	247.482	273.363	279.623	296.455	79.8301	80.012	169.651	158.369	121.966	7.29061	0.921122	-1.27941	5.20875	TRUE	0.0251238	1	glutaredoxin 1 (GRX1)
PF3D7_0935300	8.60519	20.8041	0	16.549	10.3759	11.2668	30.6793	42.528	28.3488	16.3522	29.4771	8.55323	13.3353	7.71143	6.88562	9.1214	3.5959	1.28609	-1.69845	7.67753	TRUE	0.0251725	1	phosphatidylinositol N-acetylglucosaminyltransferase subunit P, putative
PF3D7_1218500	3526.9	3246.66	2238.93	2913.99	2798.31	2944.96	910.618	1143.13	1367.32	1422.64	1210.93	3298.69	2805.75	2909.78	2405.38	2854.9	11.5242	-1.28236	1.23731	1.00406	TRUE	0.0251946	1	conserved Plasmodium protein, unknown function
PF3D7_1348000	19.0544	14.3793	2.93437	4.13724	6.3852	9.3781	7.90225	8.19817	17.2117	14.1719	11.871	0	2.66707	0	6.88562	2.38817	3.30212	0.266204	-2.23886	8.55675	TRUE	0.0253225	1	conserved Plasmodium protein, unknown function
PF3D7_0920400	47.3286	49.5627	49.8844	55.1632	67.8427	53.9563	35.7926	37.4041	12.1495	20.1678	26.3785	59.8726	58.6754	64.2619	89.5131	68.0807	5.75505	-1.0329	1.36901	2.86181	TRUE	0.0253803	1	conserved Plasmodium protein, unknown function
PF3D7_0705000	568.557	472.987	1065.18	1043.96	1246.71	879.479	1834.72	1949.11	2328.14	2306.21	2104.55	909.493	933.473	873.962	851.522	892.112	9.77968	1.25961	-1.23824	2.57812	TRUE	0.0254824	1	methyltransferase, putative
PF3D7_0732800	4.91725	5.81291	2.93437	15.8594	15.1648	8.93776	4.64838	5.63624	4.04982	8.72119	5.76391	0	0	2.57048	0	0.642619	3.19949	-0.674844	-3.15694	5.34762	TRUE	0.0255216	1	erythrocyte membrane protein 1 (PfEMP1), exon2
PF3D7_0824900	245.248	288.504	272.897	417.172	618.566	368.477	623.813	597.954	845.907	757.654	706.332	313.618	330.716	241.625	302.967	297.232	8.52648	0.937707	-1.24883	2.5991	TRUE	0.0256851	1	conserved Plasmodium protein, unknown function
PF3D7_0905700.2	19.669	28.4527	26.4094	29.6502	18.3574	24.5077	52.5267	48.6766	37.4609	44.6961	45.8401	17.1065	10.6683	17.9933	18.3617	16.0324	4.61311	0.905567	-1.51333	1.0104	TRUE	0.0257017	1	autophagy-related protein 3, putative (ATG3)
PF3D7_1228900	260.614	249.343	296.372	269.61	261.793	267.547	648.914	521.096	707.2	759.834	659.261	305.065	298.711	236.484	268.539	277.2	8.06267	1.30202	-1.25011	0.460226	TRUE	0.0257814	1	conserved Plasmodium protein, unknown function
PF3D7_1241100	250.165	312.368	228.881	271.679	295.315	271.682	640.082	604.615	698.088	713.503	664.072	347.831	341.384	185.074	243.292	279.395	8.08719	1.288	-1.24957	1.14801	TRUE	0.025831	1	conserved Plasmodium protein, unknown function
PF3D7_0500400	0	0.917828	0	0	0.79815	0.343196	6.0429	6.14863	1.51868	1.63522	3.83636	0	0	0	0	0	-1.24616	3.18803	-29.8605	3.39638	TRUE	0.0258491	1	rifin (RIF)
PF3D7_0415500	454.846	358.871	419.616	661.958	539.549	486.968	257.985	236.21	184.267	217.485	223.987	447.619	520.078	706.881	449.861	531.11	8.92807	-1.12076	1.24557	1.47961	TRUE	0.0258751	1	nuclear cap-binding protein, putative
PF3D7_1465800	23.9716	22.3338	17.6062	11.0326	9.5778	16.9044	52.5267	34.3298	73.403	63.7737	56.0083	17.1065	26.6707	20.5638	16.0664	20.1018	4.08567	1.7218	-1.48002	2.8642	TRUE	0.0258858	1	dynein beta chain, putative
PF3D7_0414700	47.3286	53.234	5.86875	4.13724	7.18335	23.5504	6.0429	32.2803	28.855	39.2454	26.6059	2.85108	5.33413	10.2819	2.29521	5.19058	4.58943	0.143372	-2.35916	9.53267	TRUE	0.0259104	1	GTP binding protein, putative
PF3D7_0414500	7.99054	11.6258	2.93437	6.20586	7.9815	7.34762	13.0155	21.5202	14.6806	15.8072	16.2559	8.55323	5.33413	0	2.29521	4.04564	2.95221	1.07029	-2.04278	4.72121	TRUE	0.0259758	1	RNA binding protein, putative
PF3D7_0517800	3.68794	6.4248	2.93437	2.06862	0.79815	3.18278	36.7222	13.8344	55.1788	45.7863	37.8804	11.4043	16.0024	7.71143	13.7712	12.2223	1.76552	3.47774	-1.6306	5.86692	TRUE	0.026114	1	apicortin, putative
PF3D7_0807100	317.778	308.39	129.112	101.362	102.961	191.921	183.146	87.6179	141.238	114.466	131.617	219.533	360.054	298.175	381.004	314.692	7.58965	-0.549238	1.25787	6.12922	TRUE	0.0261404	1	RNA helicase, putative
PF3D7_1211200	751.725	687.147	736.528	806.762	735.096	743.452	356.996	353.546	381.696	381.552	368.447	761.237	1082.83	796.847	828.57	867.371	9.53809	-1.01278	1.2352	0.335095	TRUE	0.0263299	1	conserved Plasmodium protein, unknown function
PF3D7_1406200	2097.82	1753.05	2473.68	2034.14	2192.52	2110.24	5518.1	5600.37	7789.33	7571.63	6619.86	2705.67	3085.79	2598.75	2926.39	2829.15	11.043	1.64961	-1.22642	0.647776	TRUE	0.0263506	1	conserved Plasmodium protein, unknown function
PF3D7_0201700	7438.58	5267.72	6470.3	9171.57	8629.6	7395.55	3453.28	2955.95	3472.72	3498.29	3345.06	7860.42	8321.24	8256.37	6846.6	7821.16	12.8525	-1.14465	1.22534	0.838705	TRUE	0.0263627	1	DnaJ protein, putative
PF3D7_1470700	52.2458	37.9369	149.653	108.947	107.75	91.3067	204.529	169.087	92.6397	67.5892	133.461	54.1704	24.0036	66.8324	68.8562	53.4657	6.49586	0.564761	-1.3176	7.98888	TRUE	0.026389	1	conserved Plasmodium protein, unknown function
PF3D7_1450500	70.0709	54.1519	2.93437	3.4477	5.58705	27.2384	2.78903	3.07431	2.02491	3.81552	2.92594	14.2554	21.3365	20.5638	27.5425	20.9245	4.78757	-3.23986	2.84157	6.43919	TRUE	0.0264854	1	conserved Plasmodium protein, unknown function
PF3D7_0812300	6.14657	8.87234	2.93437	2.75816	0.79815	4.30192	35.3277	19.983	34.9297	23.4382	28.4197	17.1065	8.0012	0	9.18083	8.57212	2.21326	2.61609	-1.74377	9.78282	TRUE	0.0264919	1	conserved Plasmodium protein, unknown function
PF3D7_1476800	196.075	194.58	55.7531	129.633	114.934	138.195	60.8938	68.6597	41.0044	45.2412	53.9498	156.809	117.351	138.806	114.76	131.932	7.12064	-1.36689	1.28922	3.6597	TRUE	0.026509	1	lysophospholipase, putative
PF3D7_0208500	8.60519	6.11885	2.93437	4.13724	4.7889	5.31691	7.43741	12.2973	9.1121	5.45074	8.57438	2.85108	2.66707	0	0	1.37954	2.46475	0.635627	-2.708	3.64494	TRUE	0.0265763	1	acyl carrier protein (ACP)
PF3D7_0515200	1.84397	2.1416	0	2.06862	0	1.21084	6.50774	5.63624	9.61833	6.54089	7.0758	2.85108	0	0	0	0.712769	0.496703	2.32623	-3.42722	5.80336	TRUE	0.0267662	1	conserved Plasmodium protein, unknown function
PF3D7_0425700	0.614657	1.22377	8.80312	0.68954	3.99075	3.06437	1.39452	1.02477	3.54359	5.99582	2.98967	0	0	0	0	0	1.34854	0.226363	-29.4935	4.61573	TRUE	0.0270039	1	rifin (RIF)
PF3D7_0217800	1264.96	979.629	2024.72	3228.43	3330.68	2165.68	869.248	654.829	740.611	869.939	783.657	1257.32	1176.18	2472.8	2409.97	1829.07	11.0805	-1.46645	1.22296	5.85538	TRUE	0.0270689	1	40S ribosomal protein S26e, putative
PF3D7_0705900	4.91725	20.4982	8.80312	10.3431	7.9815	10.5086	46.019	29.206	22.7802	32.1594	32.5412	14.2554	13.3353	7.71143	6.88562	10.5469	3.4317	1.59299	-1.63786	3.76835	TRUE	0.0273054	1	ATP synthase subunit C, putative
PF3D7_0812100	750.496	789.026	1100.39	1201.87	1225.96	1013.55	781.858	541.079	364.484	394.089	520.378	1168.94	1272.19	1113.02	1305.97	1215.03	9.98488	-0.961394	1.22332	2.12275	TRUE	0.0273955	1	conserved Plasmodium protein, unknown function
PF3D7_1428400	10.4492	14.9912	2.93437	9.65356	10.3759	9.68085	35.7926	35.3546	21.2616	32.1594	31.142	19.9575	8.0012	5.14095	6.88562	9.99632	3.35481	1.60609	-1.65843	3.7751	TRUE	0.0274065	1	probable protein, unknown function
PF3D7_0922000	4.3026	7.64857	8.80312	4.82678	6.3852	6.39325	26.4958	18.4459	58.7224	45.7863	37.3626	5.70215	24.0036	10.2819	9.18083	12.2921	2.63357	2.58953	-1.60434	4.41596	TRUE	0.0274299	1	dynein intermediate chain 2, ciliary
PF3D7_1432100	103.262	149.606	234.75	159.973	276.16	184.75	75.7686	84.5436	61.7598	50.1469	68.0547	142.554	120.018	167.081	224.93	163.646	7.52553	-1.43667	1.26674	3.16727	TRUE	0.0274734	1	conserved protein, unknown function
PF3D7_0625700	12.2931	8.87234	35.2125	11.7222	13.5685	16.3337	7.43741	4.61147	2.02491	2.1803	4.06352	5.70215	8.0012	12.8524	29.8377	14.0984	3.945	-1.91467	1.80702	6.5681	TRUE	0.0275025	1	conserved Plasmodium protein, unknown function
PF3D7_1457200	28.8889	52.6221	29.3437	57.9213	61.4575	46.0467	199.88	81.4693	56.6975	89.9373	106.996	34.2129	53.3413	33.4162	48.1993	42.2924	5.53852	1.20336	-1.33803	4.85043	TRUE	0.0276317	1	thioredoxin 1 (TRX1)
PF3D7_0615400	1196.74	1133.82	1605.1	1088.09	1061.54	1217.06	4515.44	4890.21	4938.76	5193.47	4884.47	1876.01	2152.32	1843.03	2536.2	2101.89	10.2486	2.0054	-1.21646	0.687385	TRUE	0.0276625	1	ribonuclease, putative
PF3D7_1323800	269.22	200.087	513.516	382.695	352.782	343.66	233.814	197.268	178.698	148.26	189.51	316.469	309.38	573.216	582.983	445.512	8.42116	-0.854916	1.23361	3.32992	TRUE	0.0277812	1	vacuolar protein sorting 52 homologue
PF3D7_1309500	75.6028	67.9193	108.572	192.382	242.638	137.423	418.819	316.654	397.895	364.655	374.506	173.916	117.351	164.51	174.436	157.553	7.10343	1.44544	-1.24898	4.73348	TRUE	0.0278021	1	small nucleolar ribonucleoprotein, putative
PF3D7_0205700.1	107.565	114.117	70.425	108.947	91.7872	98.5682	269.141	233.135	217.678	212.034	232.997	111.192	112.017	69.4028	94.1035	96.6788	6.62955	1.23467	-1.26984	1.01168	TRUE	0.0278421	1	conserved Plasmodium protein, unknown function
PF3D7_0109700	213.901	171.94	158.456	282.711	233.06	212.014	361.644	450.387	632.278	602.307	511.654	210.98	248.037	213.349	195.093	216.865	7.73018	1.2688	-1.23852	1.52488	TRUE	0.0278434	1	conserved protein, unknown function
PF3D7_1340400	0.614657	1.22377	0	1.37908	0	0.643501	8.83193	0.512386	14.1744	13.6269	9.28639	0	0	2.57048	2.29521	1.21642	-0.346107	3.5606	-2.8713	8.61508	TRUE	0.027846	1	conserved Plasmodium protein, unknown function
PF3D7_1430500	12.2931	13.1555	11.7375	15.8594	13.5685	13.3228	12.5506	7.68578	11.6432	8.17612	10.0139	22.8086	34.6719	20.5638	39.0185	29.2657	3.74494	-0.419454	1.54914	1.11929	TRUE	0.0279504	1	conserved Plasmodium protein, unknown function
PF3D7_1220600	28.8889	29.9824	55.7531	53.0946	55.0723	44.5583	25.5661	25.6193	11.6432	10.9015	18.4325	34.2129	42.673	56.5505	59.6754	48.278	5.46472	-1.25894	1.39055	3.53726	TRUE	0.0279658	1	conserved Plasmodium protein, unknown function
PF3D7_0403100	23.9716	27.2289	8.80312	9.65356	13.5685	16.6451	23.7068	52.2633	25.3114	39.7904	35.268	14.2554	13.3353	15.4229	4.59041	11.901	4.1032	1.03652	-1.57923	4.69103	TRUE	0.0279975	1	regulator of chromosome condensation, putative
PF3D7_1368500	35.6501	29.9824	14.6719	9.65356	8.77965	19.7475	5.57806	2.56193	3.54359	5.45074	4.28358	14.2554	13.3353	15.4229	13.7712	14.1962	4.32885	-2.22929	1.72771	4.19965	TRUE	0.02806	1	conserved Plasmodium protein, unknown function
PF3D7_0419600	1245.91	1094.05	850.969	1392.18	1016.04	1119.83	2206.59	2161.24	2422.3	2680.68	2367.7	1357.11	1205.51	845.686	670.2	1019.63	10.1296	1.07971	-1.21569	1.66337	TRUE	0.0280991	1	ran binding protein 1, putative
PF3D7_0710200	140.142	130.026	181.931	47.5782	41.5038	108.236	199.88	164.476	194.391	214.759	193.377	39.9151	48.0072	118.242	112.465	79.6573	6.74675	0.848508	-1.27555	8.11396	TRUE	0.0281065	1	conserved Plasmodium protein, unknown function
PF3D7_0517400	342.364	254.544	396.141	382.005	349.59	344.929	681.453	541.592	865.649	902.643	747.834	313.618	346.719	300.746	316.739	319.455	8.42891	1.11765	-1.22711	0.995246	TRUE	0.0281863	1	FACT complex subunit SPT16, putative (FACT-L)
PF3D7_0613000.3	0.614657	1.83566	2.93437	0	0	1.07694	3.25387	3.5867	3.03737	3.81552	3.42336	0	0	0	0	0	-0.124853	1.89985	-29.6936	3.697	TRUE	0.0281943	1	conserved Plasmodium protein, unknown function
PF3D7_0816300	11.0638	5.81291	17.6062	5.51632	12.7704	10.5539	52.5267	28.1812	41.5107	31.0692	38.322	14.2554	8.0012	17.9933	11.476	12.9315	3.31536	1.94532	-1.569	3.21405	TRUE	0.0282485	1	conserved Plasmodium protein, unknown function
PF3D7_0603500	17.2104	27.2289	17.6062	9.65356	7.9815	15.9361	41.8355	55.3376	33.9173	22.8931	38.4959	25.6597	5.33413	12.8524	9.18083	13.2568	4.00203	1.265	-1.55228	5.55006	TRUE	0.02826	1	cation/H antiporter (CHA)
PF3D7_1441600	41.7967	48.6449	143.784	65.5063	82.2094	76.3883	21.8474	14.8592	7.59342	2.72537	11.7563	34.2129	24.0036	38.5571	32.1329	32.2266	6.2332	-2.67284	1.45	8.05419	TRUE	0.0282714	1	acid cluster protein 33 homologue, putative
PF3D7_1230800	360.804	302.577	284.634	463.371	334.425	349.162	845.076	869.518	898.048	971.868	896.128	433.363	410.728	365.008	325.919	383.755	8.44879	1.35876	-1.22378	0.716273	TRUE	0.0282849	1	conserved Plasmodium protein, unknown function
PF3D7_0825500	662.6	526.221	402.009	750.219	575.466	583.303	1307.13	1388.05	1674.1	1594.34	1490.9	744.131	781.45	485.82	553.145	641.136	9.18925	1.35272	-1.21768	1.43683	TRUE	0.0282908	1	conserved protein, unknown function
PF3D7_1116700	5384.39	4885.91	7535.47	6725.77	6442.67	6194.84	2846.21	2421.53	2784.25	3125.46	2794.36	7489.78	7057.06	5986.64	5322.59	6464.01	12.5968	-1.14845	1.20989	0.792504	TRUE	0.0282942	1	cathepsin C, homolog,dipeptidyl peptidase 1 (DPAP1)
PF3D7_1317600	8.60519	18.0506	49.8844	15.1699	11.9722	20.7365	59.4993	27.1564	45.0543	41.9707	43.4202	14.2554	18.6695	5.14095	22.9521	15.2545	4.27246	1.16826	-1.50326	7.29494	TRUE	0.0283671	1	conserved Plasmodium protein, unknown function
PF3D7_1458500	52.8605	38.8547	11.7375	18.6176	15.1648	27.447	76.6983	70.1968	75.4279	74.6752	74.2496	37.064	40.006	23.1343	13.7712	28.4939	4.81781	1.39652	-1.38989	5.8622	TRUE	0.028452	1	conserved Plasmodium protein, unknown function
PF3D7_1012500	142.6	180.812	225.947	290.986	297.71	227.611	421.608	264.903	442.949	425.158	388.655	159.66	165.358	174.792	158.369	164.545	7.82989	0.772466	-1.24003	1.87641	TRUE	0.0284521	1	phosphoglucomutase, putative
PF3D7_1439800	100.189	146.853	96.8344	84.8134	109.347	107.607	314.696	224.937	200.466	220.755	240.214	134.001	125.352	61.6914	80.3322	100.344	6.75271	1.15555	-1.26138	2.20583	TRUE	0.0286167	1	vesicle-associated membrane protein, putative
PF3D7_1332500	68.2269	129.108	102.703	82.0552	141.273	104.673	448.104	373.529	294.118	355.934	367.921	182.469	194.696	97.6781	146.893	155.434	6.71036	1.81293	-1.24379	2.38112	TRUE	0.0286671	1	SAM-dependent RNA methyltransferase, putative
PF3D7_1475900	4.91725	5.20103	5.86875	1.37908	2.39445	3.95211	21.8474	9.73533	19.7429	21.803	18.2821	14.2554	2.66707	0	2.29521	4.80441	1.93686	2.25563	-1.97549	7.59858	TRUE	0.0287081	1	conserved Plasmodium protein, unknown function
PF3D7_0715800	23.357	16.8269	14.6719	1.37908	2.39445	11.7258	0	5.12386	1.51868	4.3606	2.75078	0	0	0	0	0	3.54827	-2.09574	-27.9284	8.62165	TRUE	0.0289458	1	drug/metabolite exporter, drug/metabolite transporter
PF3D7_1430200	126.005	127.578	8.80312	17.2385	13.5685	58.6386	78.0928	102.477	102.258	107.38	97.5519	48.4683	40.006	33.4162	18.3617	35.063	5.9024	0.705586	-1.48174	15.1872	TRUE	0.0292026	1	plasmepsin IX
PF3D7_1444800	4781.41	5809.85	5742.57	3495.97	3495.1	4664.98	6397.57	5406.18	7012.77	7665.38	6620.48	3016.44	2477.7	2696.43	3314.28	2876.21	12.1876	0.505149	-1.20275	1.28264	TRUE	0.0292765	1	fructose-bisphosphate aldolase (FBPA)
PF3D7_1411600	25.2009	19.2744	23.475	6.20586	4.7889	15.789	2.32419	0.512386	3.54359	2.1803	2.14012	8.55323	10.6683	5.14095	9.18083	8.38582	3.95713	-2.85768	1.96827	6.06626	TRUE	0.0293014	1	GTP binding protein, putative
PF3D7_0731800	813.806	786.579	73.3594	154.457	137.282	393.096	64.6125	143.468	44.0418	45.2412	74.3409	444.768	405.394	197.927	227.225	318.828	8.62084	-2.40473	2.10023	7.24693	TRUE	0.0293564	1	alpha/beta hydrolase, putative (GEXP08)
PF3D7_0314500	254.468	223.032	108.572	411.655	223.482	244.242	406.734	449.362	627.722	535.808	504.907	193.873	280.042	192.786	197.388	216.022	7.93697	1.04288	-1.22495	3.57955	TRUE	0.0295045	1	conserved Plasmodium protein, unknown function
PF3D7_0719700	1218.25	1154.93	1088.65	2618.18	2013.73	1618.75	3573.21	3209.58	3605.86	3997.03	3596.42	1670.73	1397.54	1765.92	1416.14	1562.58	10.661	1.15132	-1.20266	2.46971	TRUE	0.029527	1	40S ribosomal protein S10, putative
PF3D7_1147500	56.5484	56.2935	99.7687	59.99	79.0168	70.3235	41.8355	35.3546	28.3488	17.9875	30.8816	62.7237	64.0096	69.4028	110.17	76.5765	6.12346	-1.17373	1.31164	2.56409	TRUE	0.0296001	1	farnesyltransferase beta subunit, putative
PF3D7_1372200	4117.59	3972.67	8189.84	18210.7	8633.59	8624.88	40668.7	23372.5	35391.4	38670.9	34525.9	20385.2	12671.2	11281.8	15853	15047.8	13.0743	2.00112	-1.19813	7.12141	TRUE	0.0296947	1	histidine-rich protein III (HRPIII)
PF3D7_1333300	252.009	246.59	176.062	559.217	411.047	328.985	214.755	137.832	112.889	96.4782	140.488	265.15	221.366	490.961	335.1	328.144	8.36451	-1.22991	1.22392	5.3963	TRUE	0.0297137	1	transmembrane protein Tmp21 homologue, putative
PF3D7_1252900	138.298	192.744	17.6062	49.6469	72.6316	94.1853	132.944	283.349	285.512	230.021	232.957	99.7876	106.683	71.9733	112.465	97.7272	6.57894	1.28488	-1.25282	10.3737	TRUE	0.0299238	1	Plasmodium exported protein, unknown function
mal_rna_19:rRNA	0.614657	3.36537	0	0.68954	0.79815	1.09354	0	0	0	0	0	5.70215	0	0	0	1.42554	0.297425	-30.5697	30.7242	4.22161	TRUE	0.0299758	1	unspecified product (RNA8)
PF3D7_0417000	1.84397	2.44754	23.475	3.4477	8.77965	7.99877	17.199	19.983	6.07473	17.9875	15.3111	0	8.0012	2.57048	4.59041	3.79052	2.7378	1.19855	-1.99618	11.1806	TRUE	0.0299766	1	conserved Plasmodium protein, unknown function
PF3D7_1417200	4536.78	4257.19	2905.03	3153.27	2988.27	3568.11	1693.41	1817.43	2450.65	2252.79	2053.57	4732.79	5328.8	4236.14	4535.33	4708.26	11.8011	-0.797182	1.19706	1.05096	TRUE	0.0300475	1	NOT family protein, putative
PF3D7_1462600	0.614657	0.611885	0	0	0	0.245308	3.71871	2.04954	5.06228	3.81552	3.66151	0	0	0	0	0	-1.64468	3.51721	-29.7911	2.0292	TRUE	0.0300499	1	conserved Plasmodium membrane protein, unknown function
PF3D7_1351200	67.6122	104.632	243.553	213.068	243.436	174.46	118.534	76.8578	60.7473	62.6836	79.7056	153.958	205.364	190.215	204.273	188.453	7.44064	-1.1236	1.24143	5.09764	TRUE	0.0300749	1	conserved Plasmodium protein, unknown function
PF3D7_1330300	35.6501	32.7359	70.425	70.3331	66.2464	55.0781	93.4325	65.5853	132.125	113.921	101.266	34.2129	40.006	51.4095	36.7233	40.5879	5.77074	0.891204	-1.31854	2.79846	TRUE	0.0301308	1	DnaJ protein, putative
PF3D7_0512500	14.7518	25.6992	26.4094	32.4084	25.5408	24.9619	86.9248	66.0977	43.5356	39.2454	58.9509	11.4043	16.0024	30.8457	29.8377	22.0225	4.63753	1.24447	-1.41186	3.46083	TRUE	0.0301792	1	conserved Plasmodium protein, unknown function
PF3D7_0509400	4207.33	3990.11	4501.33	3706.97	3724.97	4026.14	2214.49	2114.62	2629.35	2644.16	2400.65	5328.66	5958.22	5084.4	5614.08	5496.34	11.9751	-0.745909	1.19505	0.286422	TRUE	0.0302808	1	RNA polymerase I (RNAPI)
PF3D7_0720700	3101.56	2653.44	2051.13	3552.51	2906.86	2853.1	1731.99	1557.65	1702.44	1792.2	1696.07	3848.95	4336.65	3837.72	3502.49	3881.45	11.4785	-0.750549	1.19439	0.687885	TRUE	0.0304661	1	phosphoinositide-binding protein, putative
PF3D7_1358500	48.5579	60.8826	137.916	115.153	141.273	100.756	319.809	334.075	244.508	235.472	283.466	131.149	106.683	100.249	142.303	120.096	6.64498	1.5021	-1.23869	3.53396	TRUE	0.0305344	1	zinc finger protein, putative
PF3D7_0723000	30.7328	38.5488	20.5406	39.9933	39.9075	33.9446	25.5661	30.7431	13.1619	13.0818	20.6382	62.7237	64.0096	35.9867	50.4946	53.3036	5.10374	-0.73547	1.36643	2.8519	TRUE	0.0306145	1	tRNAHis guanylyltransferase, putative
PFC10_API0029	1.84397	2.44754	0	2.06862	0	1.27203	0	0	0	0	0	0	2.66707	0	2.29521	1.24057	0.486124	-30.7584	30.6088	3.74984	TRUE	0.0307272	1	apicoplast ribosomal protein S7 (rps7)
PF3D7_0803700	45.4846	45.5855	29.3437	15.1699	8.77965	28.8727	39.5113	16.3963	59.2286	55.0525	42.5472	11.4043	2.66707	33.4162	13.7712	15.3147	4.86032	0.550428	-1.46848	11.6714	TRUE	0.0307376	1	tubulin gamma chain (g-tub)
PF3D7_0425000	3.07328	3.67131	0	4.82678	2.39445	2.79316	8.83193	12.8096	35.4359	44.6961	25.4434	5.70215	8.0012	5.14095	4.59041	5.85868	1.62869	3.03945	-2.12254	4.53238	TRUE	0.0307512	1	Plasmodium exported protein, unknown function, pseudogene
PF3D7_0506800	457.305	431.685	1229.5	685.403	932.239	747.227	570.357	359.695	307.786	293.795	382.908	778.344	834.792	868.821	1035.14	879.274	9.54317	-0.962221	1.19934	4.00509	TRUE	0.0308539	1	transcription factor 25, putative (TCF25)
PF3D7_0804700	158.581	122.683	73.3594	157.905	126.108	127.727	259.845	270.027	275.388	276.353	270.403	88.3833	112.017	120.812	137.712	114.731	7.00376	1.0752	-1.23564	1.45833	TRUE	0.0309608	1	conserved Plasmodium protein, unknown function
PF3D7_1127000	290.118	265.252	132.047	357.871	293.719	267.801	96.2215	85.5684	137.188	140.629	114.902	276.554	245.37	295.605	252.473	267.5	8.06904	-1.22493	1.21921	2.37228	TRUE	0.0311374	1	protein phosphatase, putative
PF3D7_0726600	15.9811	10.0961	20.5406	8.96402	11.9722	13.5108	25.1013	25.1069	21.2616	28.3439	24.9534	5.70215	8.0012	15.4229	2.29521	7.85535	3.70886	0.932134	-1.67571	3.19669	TRUE	0.031195	1	conserved Plasmodium protein, unknown function
PF3D7_0708200	13.5224	18.6625	11.7375	14.4803	14.3667	14.5539	36.2574	39.4537	45.0543	37.0651	39.4576	19.9575	13.3353	15.4229	6.88562	13.9003	3.88421	1.418	-1.51739	1.30415	TRUE	0.031215	1	conserved Plasmodium protein, unknown function
PF3D7_1019000	3031.49	2490.07	4671.52	4890.22	4611.71	3939	2029.02	1659.62	2155.01	2120.88	1991.13	4356.44	5072.76	4354.39	4354.01	4534.4	11.9435	-0.984088	1.18732	1.44853	TRUE	0.031376	1	eukaryotic translation initiation factor subunit eIF2A, putative
PF3D7_1353600	203.451	227.01	272.897	353.044	358.369	282.954	137.127	116.824	112.889	93.7528	115.148	305.065	234.702	262.189	268.539	267.624	8.14426	-1.29675	1.21644	1.23486	TRUE	0.0314398	1	ER lumen protein retaining receptor (ERD2)
PF3D7_0723400	940.425	1000.43	1288.19	1222.55	1326.53	1155.63	3059.57	3136.82	4093.86	4149.11	3609.84	1476.86	1781.6	1339.22	1737.47	1583.79	10.1742	1.64355	-1.18853	0.810198	TRUE	0.0314542	1	conserved Plasmodium protein, unknown function
PF3D7_1424300	0.614657	1.52971	0	3.4477	0	1.11841	0	0	0	0	0	5.70215	0	0	0	1.42554	0.281859	-30.5542	30.7258	5.20652	TRUE	0.0314744	1	small nucleolar RNA snoR26
PF3D7_0801000	12383.5	10071.9	6115.24	7060.2	5916.69	8309.51	4026.43	4454.17	4280.66	4564.45	4331.43	12091.4	11516.4	8341.19	7434.18	9845.79	13.0206	-0.940013	1.18465	2.16123	TRUE	0.0316015	1	Plasmodium exported protein (PHISTc), unknown function
PF3D7_0511300	52.2458	53.8459	38.1469	39.9933	50.2834	46.9031	17.199	21.0078	12.1495	8.72119	14.7694	34.2129	45.3401	33.4162	41.3137	38.5707	5.55915	-1.67331	1.38438	1.58622	TRUE	0.0318263	1	MORN repeat protein, putative
PF3D7_1465200	132.766	108.916	217.144	382.695	379.121	244.128	413.706	419.131	377.646	359.204	392.422	148.256	197.363	159.369	172.141	169.282	7.93122	0.685054	-1.21283	4.59444	TRUE	0.0318835	1	conserved Plasmodium protein, unknown function
PF3D7_1359000	1434.61	1427.83	1097.46	1350.81	1463.01	1354.74	730.726	656.366	830.72	734.215	738.007	1502.52	1856.28	1565.42	1797.15	1680.34	10.4041	-0.876642	1.18708	0.395576	TRUE	0.0318897	1	conserved Plasmodium protein, unknown function
PF3D7_1124100	730.827	609.438	947.803	1072.23	1085.48	889.157	567.103	448.85	495.091	490.567	500.403	1186.05	1293.53	979.351	1106.29	1141.3	9.79595	-0.828986	1.18947	1.10133	TRUE	0.0319219	1	neutral-sphingomyelinase activation factor protein, putative
PF3D7_0921300	45.4846	47.7271	90.9656	76.5389	78.2187	67.787	36.7222	42.528	22.274	19.6227	30.2867	65.5747	58.6754	95.1076	78.037	74.3487	6.0715	-1.15017	1.29583	2.78773	TRUE	0.032031	1	conserved Plasmodium protein, unknown function
PF3D7_0512400	22.7423	19.2744	20.5406	56.5423	43.8982	32.5996	13.4803	7.1734	3.03737	3.27045	6.74038	22.8086	37.3389	2.57048	16.0664	19.6961	5.03778	-2.27772	1.53317	10.4885	TRUE	0.0321661	1	conserved Plasmodium protein, unknown function
PF3D7_1421700	0	0	2.93437	0	0	0.586875	9.76161	9.73533	6.58096	10.3564	9.10858	0	5.33413	0	0	1.33353	-2.71344	5.90055	-2.80379	9.70593	TRUE	0.0322451	1	unspecified product
PF3D7_1143900	36.2647	30.5943	70.425	46.1992	69.439	50.5844	144.1	108.113	107.32	115.556	118.772	42.7661	53.3413	41.1276	57.3802	48.6538	5.64251	1.24965	-1.28616	2.09884	TRUE	0.032322	1	carbohydrate kinase, putative
PF3D7_1011100	60.851	56.9053	46.95	63.4377	59.8612	57.6011	45.5542	21.0078	11.6432	17.4424	23.9119	59.8726	77.3449	51.4095	50.4946	59.7804	5.85358	-1.27178	1.31862	3.49522	TRUE	0.032385	1	conserved Plasmodium protein, unknown function
PF3D7_1300700	1.84397	3.36537	8.80312	8.96402	7.9815	6.1916	42.7651	14.8592	5.5685	7.63104	17.706	2.85108	2.66707	2.57048	2.29521	2.59596	2.58872	1.55893	-2.77558	3.66791	TRUE	0.032452	1	rifin (RIF)
PF3D7_0816800	1.22931	1.52971	2.93437	0	0	1.13868	0	0	0	0	0	0	2.66707	0	2.29521	1.24057	0.00520633	-30.2775	30.6081	4.26607	TRUE	0.0324712	1	meiotic recombination protein DMC1, putative (DMC1)
PF3D7_1028200	4.91725	6.4248	0	0.68954	1.5963	2.72558	4.64838	5.63624	16.7055	14.717	10.4268	0	2.66707	2.57048	2.29521	1.88319	1.64586	1.73463	-2.44068	7.41046	TRUE	0.0326322	1	zinc finger, C3HC4 type, putative
PF3D7_0108500	12885.7	8792.49	1244.17	6814.03	3708.2	6688.91	6272.53	7361.96	8729.9	9325.13	7922.38	5858.96	4245.97	2339.13	1572.22	3504.07	12.7079	0.243846	-1.17703	13.1458	TRUE	0.0327646	1	conserved Plasmodium protein, unknown function
PF3D7_0707800	28.2742	31.5121	17.6062	11.0326	4.7889	18.6428	26.0309	27.1564	62.266	45.2412	40.1736	5.70215	10.6683	12.8524	27.5425	14.1913	4.23999	1.08776	-1.47991	8.4607	TRUE	0.0328311	1	RAP protein, putative
PF3D7_0424600	3879.1	3513.14	1951.36	2577.5	2819.07	2948.03	3591.34	3237.25	6242.8	6502.19	4893.4	1924.48	1994.97	2385.4	2352.59	2164.36	11.5258	0.730782	-1.17686	2.49406	TRUE	0.0329365	1	Plasmodium exported protein (PHISTb), unknown function
PF3D7_0318800	3.07328	4.89508	0	0	0.79815	1.7533	1.85935	8.71055	9.61833	14.1719	8.59004	0	0	2.57048	2.29521	1.21642	1.0595	2.04033	-2.75598	10.0091	TRUE	0.0330296	1	triosephophate isomerase, putative
PF3D7_1400300	4.3026	4.89508	5.86875	8.96402	2.39445	5.28498	18.5935	22.0326	11.137	10.9015	15.6662	8.55323	5.33413	0	2.29521	4.04564	2.38946	1.58083	-1.98978	5.26514	TRUE	0.0330348	1	rifin (RIF)
PF3D7_0420000	1852.58	1590.6	1610.97	1254.27	1265.87	1514.86	3489.54	3642.04	5246.04	5249.07	4406.67	1710.65	2160.32	1986.98	1941.75	1949.92	10.5649	1.54056	-1.17625	1.02009	TRUE	0.0330983	1	zinc finger protein, putative
PF3D7_1450900	5.53191	6.73074	17.6062	8.27448	2.39445	8.10757	28.3551	19.4707	96.6895	106.835	62.8375	17.1065	10.6683	10.2819	18.3617	14.1046	2.93085	3.04239	-2.1539	4.56867	TRUE	0.0333704	1	acetyl-CoA acetyltransferase, putative
PF3D7_1448600	92.8132	82.6045	126.178	98.6042	127.704	105.581	39.9761	59.9491	43.0294	32.7045	43.9148	108.341	88.0132	120.812	100.989	104.539	6.71753	-1.26079	1.25112	1.24531	TRUE	0.0333842	1	SNARE protein, putative (VTI1)
PF3D7_1337700	59.007	55.3756	2.93437	8.27448	3.99075	25.9165	20.4529	40.4785	31.3861	27.2537	29.8928	0	10.6683	7.71143	9.18083	6.89013	4.73112	0.170408	-2.10216	12.0724	TRUE	0.0335009	1	conserved Plasmodium protein, unknown function
PF3D7_0934100	292.577	303.189	589.809	668.854	613.777	493.641	302.145	227.499	214.641	210.944	238.807	638.641	634.762	454.974	445.27	543.412	8.94603	-1.04625	1.18586	2.86169	TRUE	0.0336002	1	DNA excision-repair helicase, putative
PF3D7_1320400	18.4397	18.0506	58.6875	10.3431	23.1463	25.7335	13.0155	11.2725	12.6557	10.3564	11.825	22.8086	13.3353	56.5505	39.0185	32.9282	4.612	-1.04758	1.48132	6.22499	TRUE	0.033635	1	type I signal peptidase (SPB)
PF3D7_1425000	1.84397	10.4021	2.93437	4.13724	1.5963	4.18279	0.464838	0	0	0	0.11621	2.85108	0	5.14095	0	1.99801	2.12339	-5.13385	3.98531	6.92777	TRUE	0.0336517	1	Plasmodium RNA of unknown function RUF4
PF3D7_1419500	1.22931	1.22377	0	0.68954	0.79815	0.788155	3.25387	2.56193	5.06228	2.1803	3.26459	0	0	0	0	0	-0.160926	1.86865	-31.069	0.841815	TRUE	0.0337275	1	conserved Plasmodium protein, unknown function
PF3D7_0713600	66.3829	58.4351	79.2281	84.1238	65.4483	70.7237	168.736	104.527	222.74	195.137	172.785	74.128	80.012	66.8324	71.1514	73.0309	6.13999	1.29282	-1.24267	1.32211	TRUE	0.0337616	1	mitochondrial ribosomal protein S5 precursor, putative
PF3D7_0405500	27.6596	41.3023	26.4094	63.4377	58.2649	43.4148	118.534	102.477	69.8594	79.5809	92.6128	39.9151	37.3389	38.5571	34.4281	37.5598	5.45377	1.07957	-1.30322	2.40648	TRUE	0.0337621	1	conserved Plasmodium protein, unknown function
PF3D7_1134100	90.3545	110.139	120.309	235.823	211.51	153.627	339.332	309.481	231.852	214.759	273.856	108.341	149.356	107.96	107.875	118.383	7.26508	0.832273	-1.21029	3.15674	TRUE	0.0341984	1	protein disulfide isomerase (PDI-11)
PF3D7_1479000	1011.11	1005.02	187.8	570.939	474.899	649.954	208.248	373.017	397.895	365.2	336.09	1217.41	986.814	470.397	383.3	764.48	9.34702	-0.954387	1.18517	9.38556	TRUE	0.0342915	1	acyl-CoA synthetase (ACS1a)
PF3D7_1210100	15.3664	20.8041	8.80312	5.51632	3.1926	10.7365	1.39452	10.2477	6.07473	2.72537	5.11058	0	0	2.57048	0	0.642619	3.45662	-1.10501	-2.98392	8.36368	TRUE	0.0344735	1	syntaxin, Qa-SNARE family (SYN2)
PF3D7_0627200	0.614657	2.75348	5.86875	2.75816	2.39445	2.8779	13.0155	12.2973	23.2865	15.2621	15.9653	8.55323	2.66707	5.14095	0	4.09031	1.33749	2.6592	-2.00704	5.83266	TRUE	0.0345187	1	myosin light chain, putative
PF3D7_0527600	68.8416	81.0748	164.325	142.045	174.795	126.216	202.67	136.807	142.756	142.81	156.261	54.1704	69.3437	82.2552	59.6754	66.3612	6.97325	0.314683	-1.23537	2.87437	TRUE	0.0346328	1	conserved Plasmodium protein, unknown function
PF3D7_1011000	4.91725	8.87234	2.93437	2.75816	2.39445	4.37532	0.464838	3.5867	1.51868	4.3606	2.4827	0	0	0	0	0	2.18356	-0.879273	-29.2229	2.84166	TRUE	0.0346967	1	inner membrane complex protein, putative
PF3D7_1424800	0	3.05943	0	2.06862	0	1.02561	0	0	0	0	0	0	0	2.57048	2.29521	1.21642	0.206743	-30.4791	30.5918	5.04316	TRUE	0.0348905	1	unspecified product
PF3D7_1202100.2	30.7328	32.7359	26.4094	27.5816	25.5408	28.6001	53.4564	42.528	39.992	37.0651	43.2604	14.2554	16.0024	17.9933	16.0664	16.0794	4.84395	0.591381	-1.42682	0.383854	TRUE	0.0349133	1	conserved protein, unknown function
PF3D7_1337200	91.5839	95.1482	381.469	143.424	181.978	178.721	69.2609	63.5358	45.0543	64.3188	60.5424	108.341	130.686	161.94	190.502	147.867	7.46862	-1.54868	1.28937	5.12393	TRUE	0.0349615	1	1-deoxy-D-xylulose 5-phosphate synthase
PF3D7_0513600	119.243	129.72	123.244	25.513	35.1186	86.5677	41.3706	61.9987	36.9546	34.8848	43.8022	5.70215	21.3365	17.9933	16.0664	15.2746	6.43069	-0.9777	-1.51381	6.97484	TRUE	0.035016	1	deoxyribodipyrimidine photo-lyase, putative
PF3D7_0732100	0	1.83566	0	2.06862	0.79815	0.940485	6.0429	12.2973	9.1121	7.63104	8.77082	0	2.66707	2.57048	0	1.30939	0.148052	2.98418	-2.75677	6.08448	TRUE	0.0351393	1	erythrocyte membrane protein 1 (PfEMP1), pseudogene (VAR)
PF3D7_0918200	94.6571	131.555	73.3594	162.042	209.913	134.305	483.432	443.726	541.157	597.947	516.565	279.405	272.041	169.651	188.207	227.326	7.07574	1.93705	-1.18486	3.04418	TRUE	0.0352584	1	50S ribosomal protein L3, apicoplast, putative
PF3D7_1216200	311.631	289.116	827.494	687.471	625.75	548.292	892.49	555.426	791.74	895.012	783.667	399.151	290.71	385.571	314.443	347.469	9.09631	0.517788	-1.17354	3.74728	TRUE	0.03529	1	glycerol-3-phosphate dehydrogenase, putative
PF3D7_0821200	59.6217	46.5033	61.6219	72.4017	90.9891	66.2275	126.436	123.997	95.677	120.461	116.643	31.3618	37.3389	59.1209	66.561	48.5957	6.04904	0.816936	-1.25864	1.97873	TRUE	0.0355209	1	conserved Plasmodium protein, unknown function
PF3D7_0703500	8099.95	6927.16	10845.4	11621.5	10449.4	9588.69	4258.38	4143.15	5749.23	5928.78	5019.88	10338	10796.3	11911.6	11723.9	11192.4	13.2271	-0.933637	1.15681	1.08236	TRUE	0.0356936	1	erythrocyte membrane-associated antigen
PF3D7_0714200	776.926	767.304	997.687	817.105	1004.07	872.619	324.922	357.645	452.061	428.974	390.901	880.982	1050.82	709.451	865.293	876.638	9.76876	-1.15813	1.16518	0.764648	TRUE	0.0357586	1	conserved Plasmodium protein, unknown function
PF3D7_0726000	129735	121467	1.18062e+06	11734.6	23902.2	293492	1490.27	2170.47	3128.99	4472.34	2815.52	49742.7	69906.5	274599	103764	124503	18.163	-6.70378	5.46664	3.26338	TRUE	0.0357654	1	28S ribosomal RNA
PF3D7_1359700	196.075	176.223	35.2125	26.8921	49.4853	96.7777	6.0429	17.9335	17.2117	12.5367	13.4312	45.6172	40.006	64.2619	68.8562	54.6853	6.60339	-2.85659	2.02741	5.10356	TRUE	0.0358146	1	conserved Plasmodium protein, unknown function
PF3D7_0519900	12.9078	15.909	20.5406	14.4803	11.9722	15.162	56.2454	32.2803	38.9795	23.9833	37.8721	11.4043	18.6695	12.8524	11.476	13.6005	3.89533	1.34861	-1.48008	1.68089	TRUE	0.0358434	1	conserved Plasmodium protein, unknown function
PF3D7_1451500	45.4846	48.033	38.1469	135.15	134.887	80.3403	73.4445	74.8083	80.4902	82.3062	77.7623	34.2129	42.673	20.5638	29.8377	31.8219	6.33728	-0.056339	-1.29104	5.47697	TRUE	0.0359483	1	pre-mRNA-splicing factor cwf18, putative
PF3D7_0717800	31.9622	26.0051	88.0312	22.7548	19.1556	37.5818	10.2264	12.2973	11.6432	5.45074	9.90442	22.8086	21.3365	35.9867	36.7233	29.2138	5.18364	-1.87431	1.56289	4.65859	TRUE	0.0360363	1	conserved Plasmodium protein, unknown function
PF3D7_1209500.2	18.4397	16.8269	0	0	0	7.05331	2.32419	11.2725	12.1495	12.5367	9.57071	0	0	2.57048	2.29521	1.21642	2.9074	0.349651	-2.91741	17.226	TRUE	0.036047	1	cGMP-specific phosphodiesterase (PDE1)
PF3D7_0714500	334.373	236.188	287.569	361.319	390.295	321.949	126.901	135.782	131.113	118.826	128.156	276.554	314.714	316.168	254.768	290.551	8.33103	-1.32926	1.18076	0.666854	TRUE	0.0361797	1	transcription elongation factor s-II, putative
PF3D7_0508500	457.919	420.365	158.456	115.843	121.319	254.78	117.604	158.84	110.864	110.65	124.489	236.639	330.716	285.323	277.72	282.6	7.99769	-1.03781	1.18284	6.70436	TRUE	0.0362173	1	guanidine nucleotide exchange factor (RCC1)
PF3D7_1143700	4.91725	5.50697	5.86875	6.8954	1.5963	4.95693	6.97258	11.7849	18.2242	16.8973	13.4697	2.85108	2.66707	5.14095	2.29521	3.23857	2.29772	1.4526	-2.05808	2.56594	TRUE	0.0362199	1	conserved Plasmodium protein, unknown function
PF3D7_1254400	0	0.305943	0	0	3.1926	0.699708	0.929677	0.512386	0	0	0.360516	8.55323	2.66707	0	4.59041	3.95268	-0.469463	-0.96749	3.4094	9.60555	TRUE	0.0362252	1	rifin (RIF)
PF3D7_1114000	1.22931	1.83566	2.93437	0	0	1.19987	7.90225	3.5867	12.6557	18.5325	10.6693	2.85108	2.66707	2.57048	0	2.02215	0.0617039	3.35213	-2.43786	8.10014	TRUE	0.0362588	1	dynein light chain type 2, putative
PF3D7_0910400	38.7234	43.4439	82.1625	44.8201	38.3112	49.4922	82.2764	70.1968	88.5898	99.2036	85.0667	37.064	34.6719	28.2752	39.0185	34.7574	5.60446	0.805973	-1.29075	1.59442	TRUE	0.0362595	1	selenide water dikinase, putative
PF3D7_1402000	9.83451	10.0961	26.4094	16.549	22.3482	17.0474	112.956	81.9817	71.3781	58.323	81.1596	25.6597	18.6695	51.4095	34.4281	32.5417	4.03433	2.30872	-1.31571	4.06002	TRUE	0.0363216	1	conserved Plasmodium protein, unknown function
PF3D7_1410600	1420.47	1699.21	1807.57	1808.66	1969.04	1740.99	4348.1	4065.27	5129.61	5657.87	4800.21	2697.12	2365.69	1884.16	1682.39	2157.34	10.7656	1.46326	-1.15393	0.925506	TRUE	0.0364449	1	eukaryotic translation initiation factor 2 gamma subunit, putative
PF3D7_1347200	1022.79	1731.33	1778.23	1243.93	2234.82	1602.22	4317.42	3617.95	4252.82	4242.31	4107.63	1653.62	1706.92	1981.84	2040.44	1845.71	10.6457	1.35841	-1.15409	1.50348	TRUE	0.0364817	1	nucleoside transporter 1 (NT1)
PF3D7_1102700	1412.48	2451.21	2212.52	1272.2	2616.34	1992.95	1141.18	986.855	1230.13	1317.99	1169.04	2970.82	2557.72	2120.64	2758.84	2602	10.9606	-0.769479	1.1543	1.84387	TRUE	0.0365049	1	early transcribed membrane protein 11.1 (ETRAMP11.1)
PF3D7_1350900	31.3475	20.4982	20.5406	11.0326	13.5685	19.3975	17.6639	17.9335	12.6557	7.63104	13.971	25.6597	10.6683	43.6981	66.561	36.6468	4.27776	-0.471677	1.39804	6.25297	TRUE	0.036533	1	transcription factor with AP2 domain(s) (ApiAP2)
PF3D7_1462400	2391.63	1974.86	1062.24	1479.75	1332.91	1648.28	839.498	940.74	1022.07	962.056	941.092	1987.2	2504.37	2004.97	1884.37	2095.23	10.6873	-0.809128	1.15469	1.68792	TRUE	0.0365699	1	conserved Plasmodium protein, unknown function
PF3D7_1468200	148.747	118.094	184.866	366.146	320.058	227.582	116.21	72.7587	83.5276	89.3922	90.472	159.66	146.689	275.041	243.292	206.17	7.8309	-1.33132	1.18892	4.50355	TRUE	0.036628	1	conserved protein, unknown function
PF3D7_1338600	268.605	234.046	70.425	41.3724	43.1001	131.51	17.199	183.434	180.723	194.592	143.987	37.064	53.3413	38.5571	45.9041	43.7166	7.04442	0.125151	-1.71902	10.0303	TRUE	0.0368066	1	conserved Plasmodium protein, unknown function
PF3D7_0934800	393.995	360.401	114.441	62.7481	67.0446	199.726	150.143	227.499	190.342	184.78	188.191	74.128	64.0096	69.4028	61.9706	67.3777	7.64633	-0.0903114	-1.48232	7.01375	TRUE	0.0370833	1	cAMP-dependent protein kinase catalytic subunit (PKAc)
PF3D7_1347500	4332.1	5326.16	6088.83	7380.14	9278.49	6481.14	13703.4	13149.4	17992.9	19502.8	16087.1	8008.67	7929.19	5876.11	7245.97	7264.98	12.662	1.31158	-1.14688	1.83303	TRUE	0.0372686	1	DNA/RNA-binding protein Alba 4 (ALBA4)
PF3D7_0706400	1571.06	1169.01	1267.65	1603.87	1366.43	1395.6	736.769	578.996	635.822	690.609	660.549	1300.09	1381.54	1799.33	1388.6	1467.39	10.4468	-1.07926	1.15153	0.599227	TRUE	0.0373152	1	ribosomal protein, L37e, putative
PF3D7_0907300	58.3924	31.818	41.0812	42.7515	38.3112	42.4709	34.398	42.528	12.1495	11.4466	25.1305	62.7237	50.6742	79.6847	52.7898	61.4681	5.40848	-0.755783	1.28863	4.77005	TRUE	0.0373551	1	conserved Plasmodium protein, unknown function
PF3D7_1214300	166.572	164.903	140.85	164.11	157.236	158.734	104.124	106.576	65.3034	75.7654	87.9422	131.149	210.698	241.625	218.045	200.379	7.31206	-0.853417	1.18862	1.28105	TRUE	0.037395	1	geranylgeranyltransferase type2 beta subunit, putative
PF3D7_0518900	1.22931	2.44754	0	0.68954	1.5963	1.19254	0	6.14863	3.03737	2.72537	2.97784	0	0	0	0	0	0.42233	1.14896	-29.4899	4.42569	TRUE	0.0375468	1	conserved Plasmodium protein, unknown function
PF3D7_0220800	346.666	386.1	29.3437	46.8887	30.3297	167.866	62.2883	217.251	389.795	311.783	245.279	65.5747	66.6766	69.4028	59.6754	65.3324	7.39689	0.541307	-1.90867	10.5431	TRUE	0.037649	1	cytoadherence linked asexual protein 2 (CLAG2)
PF3D7_0909400	1690.92	1636.18	2062.87	2212.04	2217.26	1963.85	940.833	1052.44	1196.72	1184.99	1093.75	2260.9	2645.73	2405.97	2377.83	2422.61	10.9394	-0.844316	1.14729	0.478056	TRUE	0.0376594	1	exoribonuclease, putative
PF3D7_1232700	31.3475	52.9281	5.86875	7.58494	3.99075	20.344	7.43741	45.6023	32.9048	22.3481	27.0731	2.85108	10.6683	5.14095	6.88562	6.38648	4.38587	0.372426	-2.0779	8.85313	TRUE	0.0377856	1	conserved Plasmodium protein, unknown function
PF3D7_1327800	402.6	506.029	460.697	504.743	521.99	479.212	317.949	233.135	221.222	208.764	245.267	584.47	648.097	498.672	459.041	547.57	8.9047	-0.966392	1.15841	0.779963	TRUE	0.0378032	1	ribose-phosphate pyrophosphokinase, putative
PF3D7_0719500	59.007	46.8092	29.3437	10.3431	10.3759	31.1758	36.7222	24.0821	73.9092	65.954	50.1669	17.1065	8.0012	12.8524	39.0185	19.2446	4.97397	0.674278	-1.36709	11.656	TRUE	0.037857	1	conserved membrane protein, unknown function
PF3D7_0825400	12.9078	13.1555	5.86875	11.0326	3.1926	9.23146	12.5506	14.8592	28.3488	27.7988	20.8893	2.85108	8.0012	7.71143	6.88562	6.36233	3.25722	1.12646	-1.70434	3.96279	TRUE	0.0379301	1	conserved Plasmodium protein, unknown function
PF3D7_0730400	93.4278	133.697	0	6.8954	7.9815	48.4003	29.2848	88.6427	97.1957	100.294	78.8542	37.064	21.3365	15.4229	6.88562	20.1772	5.61962	0.681274	-1.97485	17.4073	TRUE	0.0379907	1	conserved Plasmodium protein, unknown function
PF3D7_1368700	12.2931	18.0506	20.5406	8.27448	10.3759	13.907	20.4529	17.4211	9.1121	7.63104	13.6543	2.85108	0	0	11.476	3.58178	3.76863	0.00455832	-1.867	8.92319	TRUE	0.0380053	1	mitochondrial carrier protein, putative
PF3D7_1313300	1.84397	0.611885	8.80312	0	0	2.2518	1.85935	1.02477	4.55605	3.27045	2.67766	0	0	0	0	0	0.691293	0.728198	-27.8954	7.30292	TRUE	0.0380681	1	peptidyl-prolyl cis-trans isomerase, putative
PF3D7_0604300	114.941	98.2076	140.85	142.735	134.887	126.324	59.4993	76.8578	48.0916	41.9707	56.6049	125.447	128.019	120.812	146.893	130.293	6.97839	-1.15534	1.20297	1.07718	TRUE	0.0382378	1	conserved Plasmodium protein, unknown function
PF3D7_0104400	77.4467	66.6955	58.6875	37.9247	21.55	52.4609	53.4564	75.3207	166.549	156.436	112.941	37.064	40.006	46.2686	66.561	47.4749	5.71266	1.10641	-1.24607	6.24045	TRUE	0.0382594	1	4-hydroxy-3-methylbut-2-enyl diphosphate reductase (LytB)
PF3D7_1320500	49.1725	33.6537	49.8844	32.4084	23.1463	37.6531	18.1287	9.73533	4.04982	7.63104	9.88622	25.6597	13.3353	35.9867	29.8377	26.2048	5.2219	-1.9126	1.40523	4.77935	TRUE	0.038475	1	SNARE protein, putative (SNAP23)
PF3D7_0514100	43.6406	47.1152	38.1469	8.96402	5.58705	28.6907	2.32419	6.66101	2.53114	2.1803	3.42416	11.4043	10.6683	12.8524	13.7712	12.174	4.83762	-3.06269	1.83339	6.81306	TRUE	0.0385611	1	ATP-dependent DNA helicase UvrD (UvrD)
PF3D7_1364500	172.104	211.712	267.028	256.509	317.664	245.003	139.916	97.3533	96.1833	91.5725	106.256	242.341	232.035	226.202	257.063	239.41	7.93545	-1.20382	1.17182	1.16511	TRUE	0.0386029	1	exosome complex exonuclease, putative
PF3D7_0106500	27.6596	18.3566	14.6719	11.0326	9.5778	16.2597	45.0893	17.4211	77.4528	61.5934	50.3892	19.9575	18.6695	17.9933	20.6569	19.3193	4.03766	1.61721	-1.38236	4.83862	TRUE	0.0389175	1	conserved Plasmodium protein, unknown function
PF3D7_0619100	20.2837	15.909	49.8844	24.1339	37.513	29.5448	19.5232	18.4459	9.1121	15.8072	15.7221	14.2554	29.3377	74.5438	41.3137	39.8627	4.84236	-0.867114	1.34635	6.16814	TRUE	0.0389502	1	conserved Plasmodium protein, unknown function
PF3D7_1312000	1.84397	2.75348	2.93437	1.37908	3.1926	2.4207	12.0858	10.2477	23.2865	28.3439	18.491	5.70215	5.33413	2.57048	6.88562	5.12309	1.24218	2.9654	-1.846	2.30527	TRUE	0.0389827	1	malonyl CoA-acyl carrier protein transacylase precursor (MCAT)
PF3D7_1000600	5.53191	14.3793	8.80312	2.75816	3.1926	6.93302	6.50774	14.8592	16.7055	14.1719	13.0611	2.85108	2.66707	7.71143	0	3.30739	2.79991	0.906077	-2.0006	6.88627	TRUE	0.0390387	1	rifin (RIF)
PF3D7_1437800	205.91	130.638	393.206	759.873	665.657	431.057	193.838	199.318	184.773	191.866	192.449	362.087	274.708	596.35	479.698	428.211	8.75133	-1.163	1.15416	8.18712	TRUE	0.0390712	1	41-2 protein antigen precursor,transport protein particle (TRAPP) component, Bet3
PF3D7_1420300	49.7872	29.9824	29.3437	77.918	68.6409	51.1344	127.366	139.369	119.47	102.474	122.17	57.0215	50.6742	56.5505	43.6089	51.9638	5.68752	1.24529	-1.23472	2.66165	TRUE	0.0391034	1	zinc finger protein, putative
PF3D7_0928900	52.8605	47.1152	114.441	191.692	110.943	103.41	42.3003	30.2307	34.9297	31.0692	34.6325	85.5323	88.0132	82.2552	68.8562	81.1642	6.68793	-1.57342	1.22741	4.57679	TRUE	0.0391514	1	guanylate kinase (GK)
PF3D7_0813700	44.8699	48.6449	143.784	31.7188	19.9537	57.7944	75.7686	60.9739	219.703	204.403	140.212	42.7661	56.0084	43.6981	57.3802	49.9632	5.81828	1.313	-1.48749	7.70989	TRUE	0.0393042	1	ABC transporter, putative
PF3D7_0822300	86.0519	89.6412	67.4906	139.287	106.952	97.8846	36.2574	30.7431	22.7802	37.6101	31.8477	85.5323	80.012	74.5438	59.6754	74.9409	6.61859	-1.62551	1.23317	1.55781	TRUE	0.0393523	1	small nuclear ribonucleoprotein G, putative (SNRPG)
PF3D7_1460700	797.21	1185.22	545.794	1087.4	1126.99	948.523	2033.67	1643.22	2293.72	2359.08	2082.42	1351.41	1181.51	547.511	702.333	945.691	9.89061	1.13343	-1.1391	3.46333	TRUE	0.0393992	1	60S ribosomal protein L27, putative
PF3D7_0817400	15.3664	11.6258	5.86875	7.58494	7.18335	9.52586	1.85935	4.09908	4.04982	1.63522	2.91087	2.85108	18.6695	15.4229	4.59041	10.3835	3.2917	-1.75044	1.83322	4.53555	TRUE	0.0398538	1	conserved Plasmodium protein, unknown function
PF3D7_0817300	382.931	406.292	1628.58	78.6075	85.402	516.362	8.36709	16.3963	9.1121	8.72119	10.6492	105.49	106.683	164.51	236.406	153.272	9.01122	-5.59862	3.84758	2.59776	TRUE	0.0399188	1	asparagine-rich antigen
PF3D7_0802200	27.0449	45.5855	61.6219	11.7222	21.55	33.5049	64.1477	60.9739	50.1165	37.0651	53.0758	11.4043	26.6707	17.9933	27.5425	20.9027	5.03005	0.700318	-1.33774	5.66334	TRUE	0.0401948	1	1-cys peroxiredoxin (1-CysPxn)
PF3D7_0318100	22.1276	19.5803	129.112	24.1339	26.3389	44.2587	96.6864	65.073	83.5276	82.3062	81.8983	25.6597	29.3377	38.5571	41.3137	33.7171	5.38403	0.971844	-1.2767	9.31055	TRUE	0.0403886	1	stomatin-like protein
PF3D7_0512000	57.7777	47.4211	164.325	138.597	110.145	103.653	194.302	129.634	153.893	209.309	171.784	76.979	42.673	100.249	80.3322	75.0582	6.68187	0.742575	-1.19373	5.11939	TRUE	0.0404044	1	prefoldin subunit, putative
PF3D7_1340000	82.9787	59.9648	55.7531	75.1598	63.852	67.5417	167.342	123.485	147.818	136.269	143.728	68.4258	74.6778	66.8324	39.0185	62.2386	6.08228	1.085	-1.21008	1.1789	TRUE	0.0404473	1	secreted ookinete protein, putative (PSOP7)
PF3D7_1123100	1066.43	1033.17	1126.8	1076.37	887.543	1038.06	2988.91	2355.44	3206.95	3305.88	2964.29	1331.45	1328.2	1416.33	1338.11	1353.52	10.0195	1.51396	-1.13097	0.360887	TRUE	0.0405086	1	calcium-dependent protein kinase 7 (CDPK7)
PF3D7_0830600	4644.35	3485.61	839.231	2877.45	2030.49	2775.43	4389	5879.11	7443.57	7457.16	6292.21	3868.91	3581.87	2071.8	1996.83	2879.85	11.4391	1.18022	-1.12766	7.02847	TRUE	0.0406897	1	Plasmodium exported protein (PHISTc), unknown function
PF3D7_0905200	699.479	698.161	495.909	710.915	775.802	676.053	398.366	375.579	347.272	310.692	357.977	832.514	917.471	701.74	695.448	786.793	9.40187	-0.918112	1.13598	0.693144	TRUE	0.0407712	1	mitochondrial carrier protein, putative
PF3D7_1247000.2	3.68794	3.67131	0	0	0.79815	1.63148	4.64838	2.56193	2.02491	1.63522	2.71761	0	0	0	0	0	0.872332	0.573403	-29.3643	4.26552	TRUE	0.0409303	1	DNA replication origin binding protein, putative (DIA2)
PF3D7_0624900	9.21985	6.73074	0	1.37908	1.5963	3.78519	3.25387	2.04954	11.137	19.6227	9.01578	0	2.66707	2.57048	0	1.30939	2.04597	1.12381	-2.79358	9.18003	TRUE	0.0410018	1	conserved Plasmodium protein, unknown function
PF3D7_1102800	10867.1	22938.1	5883.42	16953	10704	13469.1	21958.5	27390.1	35011.7	39353.8	30928.5	25006.8	18245.4	5122.96	8377.51	14188.2	13.7175	1.19917	-1.12428	9.41639	TRUE	0.041011	1	early transcribed membrane protein 11.2 (ETRAMP11.2)
PF3D7_0400200	139.527	141.651	73.3594	24.1339	26.3389	81.0022	35.7926	90.6922	69.8594	91.5725	71.9792	22.8086	42.673	15.4229	27.5425	27.1117	6.34536	-0.176267	-1.40844	8.9059	TRUE	0.0410298	1	erythrocyte membrane protein 1 (PfEMP1), exon2, pseudogene
PF3D7_1137100	122.317	101.573	369.731	231.685	202.73	205.607	118.069	129.634	100.739	119.371	116.953	188.171	240.036	331.591	282.31	260.527	7.67437	-0.804591	1.15601	4.22765	TRUE	0.0411111	1	mitochondrial ribosomal protein S9 precursor, putative
PF3D7_1352500	69.4562	108.916	410.812	159.973	276.958	205.223	396.042	231.086	266.276	293.795	296.8	105.49	85.3461	151.658	188.207	132.675	7.66926	0.544149	-1.15985	8.2489	TRUE	0.0412223	1	thioredoxin-related protein, putative
PF3D7_0320700	15.9811	18.3566	8.80312	2.75816	0.79815	9.33941	1.85935	16.3963	12.1495	12.5367	10.7355	0	5.33413	2.57048	2.29521	2.54995	3.25648	0.16526	-2.05941	12.6503	TRUE	0.0413898	1	signal peptidase complex subunit 2, putative (SPC2)
PF3D7_1327300	1153.71	999.209	85.0969	48.9573	38.3112	465.057	183.611	922.294	858.562	869.394	708.465	168.213	192.029	221.061	169.845	187.787	8.86321	0.605315	-1.91557	13.8755	TRUE	0.0413984	1	conserved Plasmodium protein, unknown function
PF3D7_1143000	6.76122	6.4248	2.93437	0	2.39445	3.70297	0.929677	2.04954	2.02491	4.3606	2.34118	0	0	0	0	0	1.93091	-0.710124	-29.1394	4.99526	TRUE	0.0414055	1	alpha/beta hydrolase, putative
PF3D7_1406700	4.91725	7.34263	2.93437	0	0	3.03885	0.464838	6.66101	2.02491	0.545074	2.42396	0	0	0	0	0	1.654	-0.378116	-27.7518	9.63614	TRUE	0.0414188	1	phosphatase, putative
PF3D7_0904300	9.83451	8.87234	5.86875	2.06862	1.5963	5.6481	5.57806	7.1734	8.60587	7.63104	7.24709	0	0	0	4.59041	1.1476	2.51822	0.33842	-2.53148	6.84363	TRUE	0.0415415	1	conserved protein, unknown function
PF3D7_0100100	111.253	104.326	132.047	233.754	188.363	153.949	70.1906	68.1473	103.27	98.1134	84.9304	28.5108	34.6719	33.4162	48.1993	36.1995	7.26714	-0.85909	-1.22601	2.47806	TRUE	0.0415727	1	erythrocyte membrane protein 1, PfEMP1 (VAR)
PF3D7_1241000	1.22931	0.917828	0	0	0	0.429428	0	0	0	0	0	2.85108	2.66707	0	0	1.37954	-0.99495	-29.2774	30.7032	3.50723	TRUE	0.0416377	1	Plasmodium RNA of unkown function RUF6-15
PF3D7_0105400.1	0.614657	4.58914	0	0	0	1.04076	0.464838	3.5867	2.02491	5.45074	2.8818	0	0	0	0	0	0.330708	1.19166	-27.9983	6.6427	TRUE	0.0417228	1	conserved Plasmodium protein, unknown function
PF3D7_1340300	786.146	758.126	1745.95	1377.01	1656.16	1264.68	2782.52	2594.21	3535.49	3431.24	3085.87	1225.96	1405.54	1326.37	1707.63	1416.38	10.3037	1.28775	-1.12338	2.63142	TRUE	0.0417909	1	nucleolar complex protein 2, putative
PF3D7_1416200	200.993	177.753	29.3437	39.9933	41.5038	97.9173	85.0654	122.46	206.035	227.296	160.214	79.8301	42.673	64.2619	73.4466	65.0529	6.62894	0.694705	-1.30002	10.8457	TRUE	0.0419079	1	metacaspase-like protein (MCA3)
PF3D7_1465100	22.1276	22.3338	8.80312	22.0653	7.18335	16.5026	16.7342	25.6193	35.4359	36.52	28.5773	2.85108	8.0012	12.8524	16.0664	9.94277	4.08639	0.749555	-1.50085	5.21817	TRUE	0.0419897	1	conserved Plasmodium protein, unknown function
PF3D7_0805800	0	1.22377	0	0	1.5963	0.564014	0	0	0	0	0	2.85108	0	0	2.29521	1.28657	-0.67133	-29.601	30.6354	3.87207	TRUE	0.0420402	1	conserved Plasmodium protein, unknown function
PF3D7_1201900	50.4019	51.0924	108.572	75.8494	80.6131	73.3057	39.9761	23.5697	14.6806	13.0818	22.8271	54.1704	64.0096	48.839	50.4946	54.3784	6.18185	-1.66698	1.24945	3.74923	TRUE	0.0421722	1	conserved protein, unknown function
PF3D7_0517000	556.264	646.457	1382.09	849.513	920.267	870.918	2946.15	2062.86	2287.14	2497.53	2448.42	1126.17	1192.18	1095.02	1085.63	1124.75	9.76472	1.49292	-1.12227	2.03525	TRUE	0.0421909	1	60S ribosomal protein L12, putative
PF3D7_1457500	38.7234	36.7131	17.6062	6.8954	2.39445	20.4665	17.199	21.0078	42.5231	39.2454	29.9938	5.70215	13.3353	7.71143	16.0664	10.7038	4.38046	0.525278	-1.47233	12.2236	TRUE	0.0421994	1	vacuolar protein sorting-associated protein 4 (VPS4)
PF3D7_0704100	264.917	251.791	258.225	252.372	261.793	257.82	376.984	398.636	272.857	262.726	327.801	148.256	136.02	141.376	165.255	147.727	8.01017	0.34655	-1.14962	0.550212	TRUE	0.0422793	1	conserved Plasmodium membrane protein, unknown function
PF3D7_1208600	3.07328	6.11885	2.93437	6.8954	3.99075	4.60253	26.4958	13.8344	10.1246	14.1719	16.1567	2.85108	8.0012	0	6.88562	4.43447	2.26001	1.75535	-1.85335	5.01023	TRUE	0.04228	1	mitochondrial import inner membrane translocase subunit tim10, putative (TIM10)
PF3D7_1201600	4.91725	8.87234	0	3.4477	3.1926	4.08598	11.1561	6.14863	34.9297	25.6185	19.4632	5.70215	0	2.57048	11.476	4.93717	2.18745	2.09449	-1.95085	9.54427	TRUE	0.0423056	1	NIMA related kinase 3 (NEK3)
PF3D7_1032500	93.4278	89.6412	366.797	146.872	208.317	181.011	55.7806	48.1642	25.8176	28.8889	39.6629	85.5323	56.0084	197.927	100.989	110.114	7.49143	-2.18122	1.47322	5.65489	TRUE	0.042326	1	DER1-like protein, putative (Der1-2)
PF3D7_1305300	1662.65	1286.49	1663.79	1334.95	1374.41	1464.46	1230.89	890.526	1095.48	1004.03	1055.23	1890.26	2235	2485.65	2563.75	2293.67	10.5159	-0.472566	1.12013	0.607466	TRUE	0.042373	1	conserved Plasmodium protein, unknown function
PF3D7_1003800	965.011	816.561	1784.1	1183.25	1091.07	1168	746.53	601.541	660.627	690.609	674.827	1451.2	1512.23	1519.15	1390.9	1468.37	10.1887	-0.790318	1.1216	1.36064	TRUE	0.0424507	1	U5 small nuclear ribonuclear protein, putative
PF3D7_0904400	1.84397	7.03668	2.93437	0.68954	10.3759	4.5761	18.1287	9.73533	13.1619	10.9015	12.9819	5.70215	2.66707	0	4.59041	3.23991	2.24211	1.45743	-2.00865	7.66337	TRUE	0.0424644	1	signal peptidase complex subunit 3, putative (SPC3)
PF3D7_0422600	44.8699	27.2289	17.6062	74.4703	72.6316	47.3614	7.90225	18.9583	13.6681	8.72119	12.3125	45.6172	45.3401	17.9933	16.0664	31.2543	5.583	-1.96148	1.3361	7.1312	TRUE	0.0424924	1	conserved Plasmodium protein, unknown function
PF3D7_0610600	41.182	51.0924	96.8344	20.6862	27.1371	47.3864	57.64	68.6597	77.9591	75.7654	70.006	39.9151	24.0036	15.4229	36.7233	29.0162	5.52846	0.600785	-1.27081	5.56337	TRUE	0.0425947	1	calcium-dependent protein kinase 2 (CDPK2)
PF3D7_1447000	848.226	1313.41	2385.65	1434.24	1919.55	1580.22	5101.6	3590.29	4396.08	4827.18	4478.79	2240.95	2168.32	1567.99	2279.14	2064.1	10.6251	1.5038	-1.1176	2.64097	TRUE	0.0426221	1	40S ribosomal protein S2, putative
PF3D7_1434700	27.6596	31.2062	126.178	31.7188	34.3204	50.2166	28.82	17.9335	102.764	104.654	63.543	17.1065	18.6695	12.8524	22.9521	17.8951	5.62097	0.368329	-1.82565	6.18657	TRUE	0.0426459	1	mitochondrial import inner membrane translocase subunit TIM17, putative (TIM17)
PF3D7_0701200	0	0	0	0	0	0	3.71871	12.8096	13.1619	11.9916	10.4205	0	0	7.71143	0	1.92786	-29.6343	33.0142	-2.42747	6.51431	TRUE	0.042665	1	rifin, pseudogene (RIF)
PF3D7_1342500	11.6785	15.909	2.93437	2.06862	1.5963	6.83736	2.78903	18.9583	17.718	16.8973	14.0906	0	2.66707	5.14095	6.88562	3.67341	2.87434	0.940324	-1.89454	11.9382	TRUE	0.042709	1	sporozoite protein essential for cell traversal (SPECT)
PF3D7_0532000	118283	121113	1.00283e+06	10398.3	21043.2	254733	1285.28	1929.64	2399.01	3548.43	2290.59	40764.7	53797.4	185948	76843.5	89338.4	17.9586	-6.79712	5.28549	2.99527	TRUE	0.0429523	1	28S ribosomal RNA
PF3D7_0731600	126.005	152.359	425.484	136.529	143.667	196.809	356.066	306.407	358.409	367.925	347.202	171.065	176.026	136.235	144.598	156.981	7.60751	0.832119	-1.14562	4.28528	TRUE	0.0430041	1	acyl-CoA synthetase (ACS5)
PF3D7_1117000	8.60519	7.34263	0	0	0	3.18956	0.929677	3.07431	3.03737	2.72537	2.44168	0	0	0	0	0	1.79917	-0.514321	-27.7607	9.06116	TRUE	0.0431334	1	conserved Plasmodium membrane protein, unknown function
PF3D7_0934300	2.45863	2.75348	0	0	0	1.04242	0	7.68578	2.53114	1.09015	2.82677	0	0	0	0	0	0.278614	1.21867	-27.9732	8.29893	TRUE	0.0432197	1	conserved Plasmodium protein, unknown function
PF3D7_0620600	6.76122	12.8496	17.6062	14.4803	18.3574	14.011	12.5506	12.2973	9.61833	11.9916	11.6145	39.9151	34.6719	25.7048	22.9521	30.8109	3.78189	-0.243915	1.40326	1.76839	TRUE	0.0432666	1	conserved Plasmodium protein, unknown function
PF3D7_1219600	1160.47	1190.12	953.672	1035	1011.26	1070.1	828.342	552.864	443.455	458.953	570.904	1331.45	1293.53	1177.28	1154.49	1239.19	10.0638	-0.906654	1.11797	1.08791	TRUE	0.0432769	1	aminophospholipid-transporting P-ATPase (ATPase2)
PF3D7_0501900	41.182	42.2201	67.4906	30.3397	34.3204	43.1106	33.4684	26.644	7.08719	10.3564	19.389	45.6172	40.006	56.5505	45.9041	47.0194	5.4082	-1.12867	1.27597	5.40013	TRUE	0.0436294	1	conserved protein, unknown function
PF3D7_0324000	9.21985	9.17828	8.80312	40.6828	41.5038	21.8776	8.83193	8.71055	15.1868	15.2621	11.9978	2.85108	0	7.71143	0	2.64063	4.46638	-0.882499	-2.20148	8.59031	TRUE	0.0436648	1	RESA-like protein
PF3D7_1443900	151.206	141.957	448.959	244.787	241.839	245.75	89.7138	66.6101	32.9048	19.0776	52.0766	102.639	104.016	133.665	126.236	116.639	7.93313	-2.22938	1.1628	7.51273	TRUE	0.0437792	1	heat shock protein 90, putative (HSP90)
PF3D7_1401700	1.22931	2.44754	17.6062	2.75816	7.9815	6.40455	11.1561	21.0078	8.60587	9.81134	12.6453	5.70215	2.66707	0	4.59041	3.23991	2.42235	1.23816	-1.96968	9.04781	TRUE	0.0438019	1	Plasmodium exported protein, unknown function
PF3D7_1219000	392.151	348.163	372.666	66.8854	64.6501	248.903	104.124	152.691	92.1334	107.38	114.082	176.767	192.029	290.464	367.233	256.623	7.95641	-1.12252	1.17063	10.9582	TRUE	0.0438171	1	formin 2
PF3D7_0706700	18.4397	49.8687	23.475	22.7548	27.1371	28.3351	73.4445	42.528	98.2082	86.6668	75.2119	45.6172	24.0036	28.2752	27.5425	31.3596	4.842	1.39082	-1.26585	3.53995	TRUE	0.0438964	1	DNA mismatch repair protein, putative (MSH2-2)
PF3D7_0829000	371.867	323.381	319.847	399.933	390.295	361.065	222.193	166.525	124.026	142.81	163.888	313.618	405.394	383.001	332.805	358.705	8.49667	-1.13996	1.12994	0.948419	TRUE	0.0439047	1	conserved Plasmodium membrane protein, unknown function
PF3D7_1121400	6.76122	7.34263	11.7375	5.51632	5.58705	7.38894	4.18355	3.07431	10.6308	9.81134	6.925	0	0	0	4.59041	1.1476	2.83208	-0.0424029	-2.46255	5.84377	TRUE	0.0440376	1	WD domain, G-beta repeat-containing protein
PF3D7_0719900	718.534	720.189	1194.29	1094.3	1174.88	980.438	772.096	669.688	709.731	738.576	722.523	1588.05	1797.6	1372.63	1487.29	1561.39	9.93663	-0.43973	1.11169	1.09161	TRUE	0.0442575	1	conserved Plasmodium membrane protein, unknown function
PF3D7_0700300	0.614657	0.611885	2.93437	0.68954	0	0.970091	1.85935	1.53716	4.04982	3.81552	2.81546	0	0	0	0	0	-0.433505	1.92526	-29.4103	2.18008	TRUE	0.0443191	1	rifin (RIF)
PF3D7_1101700	0	0	0	0.68954	0.79815	0.297538	1.39452	3.5867	4.04982	3.27045	3.07537	0	0	0	0	0	-1.74038	3.35977	-29.538	2.77347	TRUE	0.0443977	1	Pfmc-2TM Maurer's cleft two transmembrane protein (MC-2TM)
PF3D7_1041100	0.614657	0.917828	2.93437	4.82678	2.39445	2.33762	9.76161	14.8592	13.6681	8.17612	11.6163	5.70215	2.66707	0	2.29521	2.66611	1.1309	2.40731	-2.15281	5.1391	TRUE	0.0444211	1	rifin (RIF)
PF3D7_1358800	629.408	1095.58	880.312	847.444	1542.82	999.114	2582.64	2039.81	2762.48	2921.05	2576.5	1382.77	1538.9	766.002	1092.52	1195.05	9.96472	1.36647	-1.10844	2.78428	TRUE	0.0446721	1	40S ribosomal protein S13, putative
PF3D7_1234200	63.9243	60.2707	70.425	22.7548	21.55	47.785	57.64	62.511	149.843	141.719	102.928	34.2129	45.3401	53.98	43.6089	44.2855	5.56434	1.12083	-1.21517	6.40031	TRUE	0.044684	1	conserved Plasmodium protein, unknown function, pseudogene
PF3D7_1125100	8.60519	11.3199	2.93437	4.82678	2.39445	6.01614	0.464838	3.5867	3.03737	1.09015	2.04476	0	0	0	0	0	2.64811	-1.61908	-28.9476	3.341	TRUE	0.0447435	1	vacuolar membrane protein-related, putative
PF3D7_0826400	12.9078	19.5803	2.93437	4.13724	6.3852	9.18899	9.29677	6.14863	11.6432	8.17612	8.81619	2.85108	0	5.14095	0	1.99801	3.27849	-0.137879	-2.17348	7.18257	TRUE	0.0450743	1	dehydrodolichyl diphosphate synthetase, putative
PF3D7_1460900.2	3.07328	5.20103	2.93437	0	0	2.24174	0.464838	2.56193	3.54359	3.27045	2.4602	0	0	0	0	0	1.18353	0.111097	-27.7705	6.42322	TRUE	0.0450905	1	apicoplast ribosomal protein S10 precursor, putative
PF3D7_0311700	7.99054	6.4248	0	0.68954	0	3.02097	9.29677	3.5867	8.60587	9.26627	7.6889	0	2.66707	2.57048	0	1.30939	1.77354	1.16947	-2.56797	11.4275	TRUE	0.0450977	1	plasmepsin VI
PF3D7_1403000	1.22931	1.52971	2.93437	0	0.79815	1.29831	2.32419	0	4.04982	4.3606	2.68365	0	0	0	0	0	0.203166	1.21937	-29.3411	4.95133	TRUE	0.0452135	1	conserved Plasmodium protein, unknown function
PF3D7_1308700	12.2931	12.2377	8.80312	2.06862	0.79815	7.24015	2.32419	7.1734	9.1121	9.26627	6.96899	0	0	2.57048	2.29521	1.21642	2.86118	-0.0631842	-2.45067	8.72758	TRUE	0.045235	1	conserved Plasmodium protein, unknown function
PF3D7_0831200	1772.67	1537.97	953.672	1228.07	1131.78	1324.83	641.942	759.355	770.479	769.1	735.219	1548.13	1672.25	1719.65	1381.71	1580.44	10.3721	-0.850132	1.10406	1.02859	TRUE	0.0456171	1	DnaJ protein, putative
PF3D7_0527500	2019.15	1606.81	2456.07	2004.49	1853.3	1987.97	3465.83	3802.41	4550.99	4947.64	4191.72	2315.07	1869.61	2115.5	1517.13	1954.33	10.9568	1.07655	-1.10093	0.955493	TRUE	0.0457442	1	Hsc70-interacting protein (HIP)
PF3D7_1033200	199.763	258.522	868.575	242.718	218.693	357.654	143.635	84.5436	75.4279	76.3104	94.9793	185.32	189.362	329.021	440.68	286.096	8.47782	-1.90808	1.59122	4.56931	TRUE	0.0457505	1	early transcribed membrane protein 10.2 (ETRAMP10.2)
PF3D7_1221700	28.8889	27.2289	117.375	17.928	27.9352	43.8712	11.1561	7.1734	5.5685	5.45074	7.33719	19.9575	21.3365	38.5571	39.0185	29.7174	5.42612	-2.5492	2.01897	3.63709	TRUE	0.0460471	1	FbpA domain protein, putative
PF3D7_0520100	211.442	186.931	554.597	495.09	529.972	395.606	269.606	233.648	217.172	220.755	235.295	521.747	448.067	562.934	502.65	508.85	8.62499	-0.746617	1.11273	3.78216	TRUE	0.0461064	1	protein phosphatase, putative
PF3D7_1137400	22.1276	14.6853	41.0812	13.1013	9.5778	20.1146	34.8629	26.644	46.5729	57.7779	41.4644	19.9575	10.6683	15.4229	18.3617	16.1026	4.25476	1.11858	-1.36381	4.38413	TRUE	0.0461588	1	UVB-resistance protein UVR8 homologue
PF3D7_0730100	6.76122	7.64857	0	4.13724	2.39445	4.1883	9.76161	11.7849	12.1495	10.9015	11.1494	5.70215	0	2.57048	2.29521	2.64196	2.21623	1.26243	-2.0989	5.47282	TRUE	0.0461856	1	tRNA pseudouridine synthase D, putative
PF3D7_0511700	15.3664	14.6853	44.0156	27.5816	71.0353	34.5368	77.1632	58.9243	44.0418	25.0734	51.3007	11.4043	18.6695	20.5638	32.1329	20.6926	5.0879	0.59381	-1.29985	8.14633	TRUE	0.0462037	1	kinase binding protein CGI-121, putative
PF3D7_0613900	536.595	507.253	26.4094	15.8594	22.3482	221.693	131.084	549.79	479.904	496.018	414.199	74.128	114.684	161.94	160.664	127.854	7.79769	0.896443	-1.69494	18.3465	TRUE	0.0462156	1	myosin E, putative (myoE)
PF3D7_0522000	8.60519	7.34263	0	0.68954	2.39445	3.80636	33.0035	18.4459	30.3737	25.6185	26.8604	14.2554	2.66707	12.8524	6.88562	9.16511	2.12323	2.62457	-1.56017	9.32755	TRUE	0.0462793	1	conserved Plasmodium protein, unknown function
PF3D7_1330400.1	439.48	524.386	616.219	485.436	644.107	541.925	327.711	339.712	275.388	280.168	305.745	670.003	525.412	812.27	626.592	658.569	9.0813	-0.825096	1.10699	0.807899	TRUE	0.046461	1	ER lumen protein retaining receptor 1, putative
PF3D7_1363300	19.0544	23.2516	17.6062	35.8561	27.9352	24.7407	9.76161	10.7601	4.55605	7.63104	8.1772	14.2554	18.6695	35.9867	18.3617	21.8183	4.64248	-1.61002	1.4171	2.67755	TRUE	0.0464677	1	mitochondrial ribosomal protein L9 precursor, putative
PF3D7_0932300	82.364	83.5224	223.012	104.81	139.676	126.677	362.109	299.233	213.628	214.759	272.432	114.043	106.683	123.383	151.484	123.898	6.97118	1.11867	-1.13594	3.34994	TRUE	0.0465307	1	M18 aspartyl aminopeptidase (M18AAP)
PF3D7_0206000	677.352	547.332	460.697	519.223	490.862	539.093	377.914	423.23	350.816	303.606	363.892	746.982	826.79	760.861	796.437	782.767	9.07505	-0.567665	1.10507	0.532497	TRUE	0.0465344	1	DNA repair endonuclease, putative
PF3D7_0303100	159.196	152.054	73.3594	35.1665	35.9167	91.1385	21.8474	19.983	9.1121	4.90567	13.9621	39.9151	32.0048	53.98	41.3137	41.8034	6.51466	-2.70915	1.5805	6.30431	TRUE	0.0465702	1	conserved Plasmodium protein, unknown function
PF3D7_1472800	69.4562	50.1746	82.1625	21.3757	15.963	47.8264	13.0155	12.8096	12.6557	8.72119	11.8005	37.064	18.6695	20.5638	41.3137	29.4027	5.55712	-1.99526	1.31821	6.38061	TRUE	0.0465722	1	conserved Plasmodium protein, unknown function
PF3D7_0720900	31.3475	19.8863	17.6062	15.1699	8.77965	18.5579	6.50774	13.322	18.2242	16.3522	13.6015	14.2554	29.3377	61.6914	32.1329	34.3544	4.22284	-0.45906	1.34234	5.58544	TRUE	0.0465792	1	conserved Plasmodium protein, unknown function
PF3D7_1000500	1.22931	1.83566	0	0	0	0.612994	4.64838	1.53716	2.02491	3.27045	2.87022	0	0	0	0	0	-0.422086	1.9446	-29.4411	3.55727	TRUE	0.0465993	1	rifin (RIF)
PF3D7_1331300	17.2104	27.5348	8.80312	2.06862	4.7889	12.0812	4.64838	22.545	15.1868	13.0818	13.8655	8.55323	0	0	6.88562	3.85971	3.64021	0.151806	-1.84327	13.8629	TRUE	0.0467727	1	signal peptidase 21 kDa subunit (SP21)
PF3D7_0206900.1	119.243	101.267	2.93437	6.20586	0.79815	46.0898	7.43741	63.5358	55.1788	83.9415	52.5234	19.9575	10.6683	5.14095	2.29521	9.51549	5.53986	0.174696	-2.47773	13.9319	TRUE	0.046926	1	merozoite surface protein 5 (MSP5)
PF3D7_1472400	124.775	99.4314	220.078	113.774	137.282	139.068	101.8	80.4445	69.3532	68.1343	79.9329	193.873	173.359	164.51	172.141	175.971	7.11018	-0.789207	1.13801	1.67798	TRUE	0.0470901	1	M1-family aminopeptidase, putative
PF3D7_0703900	1519.43	1409.17	1449.58	1508.71	1511.7	1479.72	1102.6	895.65	1222.03	1117.4	1084.42	1910.22	2405.69	2560.19	2380.13	2314.06	10.5311	-0.448416	1.09353	0.357627	TRUE	0.0473881	1	conserved Plasmodium membrane protein, unknown function
PF3D7_1313800	2298.2	2125.08	1493.6	2218.94	2186.13	2064.39	1245.77	1137.5	1325.81	1163.19	1218.07	2386.35	2787.08	2770.97	2446.69	2597.77	11.0118	-0.76143	1.09268	0.525537	TRUE	0.0474438	1	conserved Plasmodium membrane protein, unknown function
PF3D7_1100900	2.45863	4.2832	0	17.928	10.3759	7.00916	4.18355	2.04954	2.02491	1.09015	2.33704	0	0	0	0	0	2.85203	-1.62227	-29.1483	4.21464	TRUE	0.0474894	1	RESA-like protein, pseudogene
PF3D7_0516000	25.2009	14.9912	55.7531	8.27448	10.3759	22.9191	25.1013	11.7849	12.6557	13.0818	15.6559	2.85108	2.66707	7.71143	2.29521	3.88119	4.46196	-0.492228	-2.01454	4.83951	TRUE	0.0478104	1	RAP protein, putative
PF3D7_0935700	866.051	576.702	202.472	508.191	313.673	493.418	214.755	267.465	262.732	267.632	253.146	741.28	666.766	470.397	296.082	543.631	8.94962	-0.965841	1.10214	5.80835	TRUE	0.0478722	1	Plasmodium exported protein, unknown function
PF3D7_0520600	668.132	549.473	278.766	713.674	617.768	565.562	807.889	833.651	1091.93	1165.91	974.847	444.768	530.746	439.551	406.252	455.329	9.14552	0.783493	-1.09835	2.19839	TRUE	0.0479324	1	bis(5'-nucleosyl)-tetraphosphatase [asymmetrical]
PF3D7_0608700	615.886	750.478	1006.49	975.699	1028.02	875.314	2134.54	1615.55	1824.95	1961.18	1884.05	903.791	869.463	951.076	812.503	884.208	9.77316	1.10647	-1.09142	0.864045	TRUE	0.0482676	1	chaperone, putative
PF3D7_0531300	12.9078	9.17828	2.93437	2.06862	0	5.41781	1.39452	5.12386	1.01246	1.09015	2.15524	0	0	0	0	0	2.48821	-1.38086	-27.5832	6.77015	TRUE	0.0483347	1	conserved Plasmodium protein, unknown function
PF3D7_1440200	62.0803	45.2795	246.487	25.513	18.3574	79.5436	3.71871	1.02477	0.506228	1.63522	1.72123	5.70215	21.3365	30.8457	27.5425	21.3567	6.3068	-5.51944	3.63108	3.01685	TRUE	0.0483661	1	stromal-processing peptidase, putative (SPP)
PF3D7_1313200	4.91725	9.17828	14.6719	11.0326	15.963	11.1526	5.57806	3.07431	2.02491	0.545074	2.80559	2.85108	13.3353	10.2819	11.476	9.48609	3.44653	-1.94516	1.75451	5.49954	TRUE	0.0488253	1	methionyl-tRNA formyltransferase, putative
PF3D7_1005700	23.357	21.7219	0	2.06862	3.99075	10.2277	14.41	15.3716	15.6931	13.6269	14.7754	0	2.66707	5.14095	9.18083	4.24721	3.46402	0.421189	-1.74993	14.367	TRUE	0.0488295	1	DnaJ protein, putative
PF3D7_0419200	9.21985	12.5437	5.86875	8.27448	5.58705	8.29876	3.71871	4.61147	5.06228	2.72537	4.02946	8.55323	21.3365	7.71143	13.7712	12.8431	3.09486	-1.08312	1.67308	1.98674	TRUE	0.0488887	1	CGI-141 protein homolog, putative
PF3D7_1005900	22.7423	25.3932	8.80312	3.4477	3.99075	12.8754	7.90225	3.5867	22.274	13.6269	11.8475	11.4043	0	0	0	2.85108	3.72034	-0.15449	-2.13871	14.0853	TRUE	0.0489901	1	conserved Plasmodium protein, unknown function
PF3D7_1123200	87.2813	85.664	17.6062	22.0653	22.3482	46.993	13.9452	11.7849	15.1868	20.7128	15.4074	48.4683	29.3377	28.2752	57.3802	40.8654	5.5778	-1.63304	1.40963	6.5708	TRUE	0.0490327	1	leucine-rich repeat protein (LRR11)
PF3D7_0609900	462.222	349.998	102.703	197.208	219.491	266.325	113.885	236.21	154.399	146.625	162.78	433.363	384.057	318.739	263.949	350.027	8.06271	-0.716013	1.10413	5.57763	TRUE	0.0492704	1	conserved Plasmodium protein, unknown function
PF3D7_0420200	16.5957	17.4387	26.4094	19.3071	18.3574	19.6217	10.2264	6.66101	13.6681	18.5325	12.272	57.0215	32.0048	15.4229	20.6569	31.2765	4.26942	-0.653804	1.34313	3.7492	TRUE	0.0493558	1	holo-(acyl-carrier protein) synthase, putative
PF3D7_1222500	263.688	274.125	158.456	254.44	217.097	233.561	106.448	124.51	92.1334	98.1134	105.301	256.597	210.698	226.202	218.045	227.885	7.87093	-1.15253	1.11356	0.865601	TRUE	0.0493599	1	ATP-binding protein, putative
PF3D7_1030600	295.65	281.161	501.778	495.09	545.935	423.923	312.836	236.21	179.711	179.875	227.158	507.491	538.747	462.686	433.794	485.68	8.72627	-0.898592	1.09605	2.17949	TRUE	0.0494461	1	glycoprotease, putative
PF3D7_1323500	268.605	337.455	472.434	466.129	402.268	389.378	241.251	205.979	182.748	180.965	202.736	439.066	376.056	472.968	447.565	433.914	8.60363	-0.940097	1.09779	1.02956	TRUE	0.0494591	1	plasmepsin V (PMV)
PF3D7_0717500	420.425	402.621	357.994	268.231	252.215	340.297	643.801	540.567	684.926	764.74	658.508	364.938	296.044	275.041	296.082	308.026	8.41066	0.952389	-1.09637	1.10848	TRUE	0.0494702	1	calcium-dependent protein kinase 4 (CDPK4)
PF3D7_0623800	8518.53	6501.28	4894.54	7287.06	6037.21	6647.72	4472.67	4139.56	4497.83	4753.59	4465.92	9300.21	9793.46	9796.08	8882.45	9443.05	12.6987	-0.573998	1.0803	0.655215	TRUE	0.0494875	1	protein kinase, putative (TKL4)
PF3D7_0309600	2600.61	2125.08	3421.48	2433.39	1605.08	2437.13	1458.66	1183.1	1295.94	1481.51	1354.8	2622.99	2341.68	3863.42	2641.78	2867.47	11.2506	-0.846718	1.0817	1.71275	TRUE	0.0495924	1	60S acidic ribosomal protein P2 (PfP2)
PF3D7_1429100	44.2553	37.0191	70.425	19.3071	27.1371	39.6287	72.5148	28.1812	32.3986	36.52	42.4036	8.55323	13.3353	25.7048	20.6569	17.0625	5.27654	0.130471	-1.30498	5.48206	TRUE	0.0496405	1	apicoplast ribosomal protein L15 precursor, putative
PF3D7_0103100	49.7872	33.0418	14.6719	12.4117	15.1648	25.0155	6.50774	8.19817	3.54359	2.72537	5.24372	19.9575	5.33413	12.8524	20.6569	14.7002	4.6719	-2.27787	1.48709	6.51289	TRUE	0.0499469	1	conserved Plasmodium protein, unknown function
PF3D7_0617200	2044.35	1757.03	2057	3082.93	2625.11	2313.28	4354.14	3584.14	4483.15	4731.79	4288.31	1870.31	2232.33	2046.1	1966.99	2028.93	11.1758	0.890406	-1.07968	0.928435	TRUE	0.0499604	1	conserved Plasmodium protein, unknown function
PF3D7_1204300	985.295	1163.5	1390.89	2090.68	2334.59	1592.99	3542.53	2995.92	3413.49	3941.98	3473.48	1847.5	1962.96	1118.16	1643.37	1643	10.6376	1.12458	-1.08009	2.69739	TRUE	0.0500182	1	eukaryotic translation initiation factor 5A (EIF5A)
PF3D7_0203600	16.5957	20.4982	8.80312	4.82678	7.9815	11.7411	21.3826	21.5202	35.9422	41.9707	30.2039	2.85108	0	15.4229	25.2473	10.8803	3.59555	1.32038	-1.43775	12.001	TRUE	0.050026	1	conserved Plasmodium protein, unknown function
PF3D7_0624700	12.9078	11.9318	5.86875	6.8954	7.18335	8.95741	18.5935	12.8096	36.4484	29.9791	24.4577	11.4043	10.6683	5.14095	6.88562	8.52478	3.20935	1.40234	-1.53005	2.87541	TRUE	0.0501945	1	N-acetylglucosaminylphosphatidylinositol deacetylase, putative
PF3D7_1254200	1.22931	0.917828	0	0	0	0.429428	4.18355	3.5867	3.03737	0.545074	2.83817	0	0	0	0	0	-0.94012	2.44781	-29.4263	3.2875	TRUE	0.0501974	1	rifin (RIF)
PF3D7_1366900	1351.02	1009	2476.61	1383.91	1653.77	1574.86	2655.62	2449.72	3392.74	3697.79	3048.97	1089.11	1429.55	1606.55	1645.66	1442.72	10.6201	0.954014	-1.07943	2.34277	TRUE	0.0502308	1	conserved Plasmodium protein, unknown function
PF3D7_1019900	122.317	93.9244	17.6062	11.0326	11.9722	51.3704	0.464838	4.61147	3.03737	0.545074	2.16469	14.2554	13.3353	23.1343	13.7712	16.1241	5.68926	-4.57605	2.89804	4.91501	TRUE	0.0502848	1	autophagy-related protein 8 (ATG8)
PF3D7_1320300	25.8156	24.4754	38.1469	21.3757	26.3389	27.2305	21.3826	13.322	15.6931	12.5367	15.7336	39.9151	29.3377	30.8457	52.7898	38.2221	4.74424	-0.767058	1.28177	1.46663	TRUE	0.0504904	1	conserved Plasmodium protein, unknown function
PF3D7_1140000	5.53191	5.20103	2.93437	1.37908	0	3.00928	4.64838	7.1734	13.1619	11.9916	9.24384	0	5.33413	0	2.29521	1.90733	1.64423	1.56266	-2.26128	9.23102	TRUE	0.050555	1	carbonic anhydrase, putative
PF3D7_1013900	643.546	640.95	475.369	901.228	833.268	698.872	421.144	354.571	328.036	275.263	344.753	823.961	869.463	614.344	617.411	731.295	9.44982	-1.02034	1.08466	1.533	TRUE	0.0506081	1	initiation factor 2 subunit family, putative
PF3D7_1028800	10.4492	7.95451	0	0.68954	0	3.81864	0.464838	7.1734	6.58096	6.54089	5.19002	0	2.66707	0	0	0.666766	2.07776	0.294332	-2.99495	14.4571	TRUE	0.0506494	1	conserved Plasmodium protein, unknown function
PF3D7_1452600	253.853	240.165	369.731	464.75	457.34	357.168	291.454	211.615	203.504	225.661	233.058	453.321	573.419	503.813	454.451	496.251	8.47975	-0.615134	1.09028	1.739	TRUE	0.050708	1	conserved Plasmodium protein, unknown function
PF3D7_0719100	11.0638	15.6031	17.6062	4.82678	8.77965	11.5759	39.0464	15.3716	17.2117	24.5284	24.0395	17.1065	2.66707	2.57048	11.476	8.45501	3.49553	1.09275	-1.51483	6.38185	TRUE	0.0507684	1	conserved Plasmodium protein, unknown function
PF3D7_0808000	10.4492	17.7447	20.5406	11.0326	12.7704	14.5075	5.11322	5.63624	3.03737	6.54089	5.08193	17.1065	13.3353	10.2819	18.3617	14.7713	3.83183	-1.48794	1.54223	1.53666	TRUE	0.0508376	1	conserved Plasmodium protein, unknown function
PF3D7_1111600	6.76122	11.0139	11.7375	11.0326	9.5778	10.0246	19.5232	7.68578	20.2491	17.9875	16.3614	2.85108	2.66707	7.71143	6.88562	5.0288	3.31125	0.721303	-1.68292	2.28475	TRUE	0.0511199	1	endonuclease/exonuclease/phosphatase family protein, putative
PF3D7_1352000	57.7777	48.9508	67.4906	30.3397	25.5408	46.0199	19.988	15.884	13.1619	10.9015	14.9839	19.9575	32.0048	35.9867	55.085	35.7585	5.50907	-1.60219	1.26023	3.56593	TRUE	0.0511954	1	conserved Plasmodium protein, unknown function
PF3D7_0904500	27.0449	10.708	46.95	50.3364	51.8797	37.3838	23.2419	11.7849	4.04982	2.72537	10.4505	17.1065	10.6683	51.4095	25.2473	26.1079	5.20642	-1.81426	1.31855	13.205	TRUE	0.0513232	1	prefoldin subunit, putative
PF3D7_1237500	941.039	724.166	1085.72	1278.41	1225.16	1050.9	568.497	561.062	666.702	584.865	595.282	1046.34	1141.5	1519.15	1315.15	1255.54	10.0372	-0.81977	1.07673	1.05335	TRUE	0.0513813	1	conserved Plasmodium protein, unknown function
PF3D7_0709100	40.5673	52.6221	55.7531	12.4117	17.5593	35.7827	45.0893	52.7757	51.129	52.8722	50.4666	11.4043	24.0036	17.9933	29.8377	20.8097	5.14197	0.515147	-1.26926	5.48981	TRUE	0.0514255	1	Cg1 protein
PF3D7_1324300	324.539	295.847	434.287	549.563	513.21	423.489	350.023	277.713	242.483	203.313	268.383	627.237	666.766	496.102	486.584	569.172	8.72568	-0.657429	1.08429	1.82748	TRUE	0.051494	1	conserved Plasmodium membrane protein, unknown function
PF3D7_1226500	24.5863	21.11	52.8187	21.3757	17.5593	27.49	13.9452	4.61147	5.5685	5.45074	7.39397	2.85108	16.0024	33.4162	25.2473	19.3792	4.73168	-1.84002	1.39675	7.79224	TRUE	0.0514969	1	RAP protein, putative
PF3D7_1407800	2906.1	4568.95	2728.97	4757.82	5385.92	4069.55	2030.88	2211.46	2369.15	2544.95	2289.11	6049.98	6059.57	3313.34	3814.63	4809.38	11.9908	-0.83027	1.07103	2.40159	TRUE	0.0515953	1	plasmepsin IV (PM4)
PF3D7_0618200	197.919	176.835	305.175	531.635	521.99	346.711	590.81	408.371	550.27	613.754	540.801	219.533	304.045	236.484	257.063	254.281	8.43755	0.641401	-1.08857	4.14946	TRUE	0.0516572	1	conserved Plasmodium protein, unknown function
PF3D7_0806600	307.943	341.738	164.325	274.437	244.234	266.535	208.248	192.145	134.657	125.912	165.24	421.959	429.398	251.907	305.263	352.131	8.06175	-0.693189	1.09102	2.29346	TRUE	0.0519223	1	kinesin-like protein, putative
PF3D7_1038100	87.8959	86.5818	281.7	247.545	226.675	186.079	120.858	100.94	64.2909	64.3188	87.6019	196.724	224.034	146.517	188.207	188.87	7.53254	-1.0793	1.10783	5.43091	TRUE	0.0519658	1	GDP dissociation inhibitor domain containing protein
PF3D7_1039000	1582.74	1169.93	1379.16	1039.14	872.378	1208.67	802.776	518.022	492.053	488.932	575.446	1200.3	1234.85	1305.8	1103.99	1211.24	10.239	-1.07039	1.07366	1.44697	TRUE	0.0520255	1	serine/threonine protein kinase, FIKK family (FIKK10.2)
PF3D7_1015300	286.43	260.969	501.778	635.066	632.933	463.435	1066.8	899.237	1133.44	1213.88	1078.34	541.704	517.411	480.679	504.946	511.185	8.85531	1.21928	-1.07694	2.62096	TRUE	0.0522027	1	methionine aminopeptidase 1b, putative (MetAP1b)
PF3D7_1030700	36.8794	44.6676	44.0156	76.5389	95.778	59.5759	137.592	114.774	101.752	85.0316	109.787	59.8726	66.6766	30.8457	39.0185	49.1034	5.90173	0.877038	-1.16412	3.54931	TRUE	0.0522517	1	RNA methyltransferase, putative
PF3D7_1005000	80.52	97.2898	88.0312	84.1238	101.365	90.266	57.1751	76.3454	44.548	35.4298	53.3746	131.149	130.686	113.101	94.1035	117.26	6.49673	-0.758366	1.13427	1.37783	TRUE	0.0523444	1	methionine--tRNA ligase, putative
PF3D7_1361500.2	1.22931	1.52971	0	0	0	0.551805	0	3.5867	3.54359	3.81552	2.73645	0	0	0	0	0	-0.576131	2.02501	-29.3675	5.54387	TRUE	0.0524836	1	conserved Plasmodium protein, unknown function
PF3D7_1242800	571.631	993.702	927.262	942.601	1074.31	901.901	2585.9	2054.15	2709.84	2783.7	2533.4	1525.33	1341.53	832.834	1129.24	1207.23	9.81675	1.49011	-1.06947	1.66713	TRUE	0.0525515	1	rab specific GDP dissociation inhibitor (rabGDI)
PF3D7_0523700	19.669	26.923	20.5406	37.9247	46.2927	30.27	116.674	89.1551	126.051	100.839	108.18	51.3194	58.6754	38.5571	43.6089	48.0402	4.93314	1.82422	-1.17253	2.10174	TRUE	0.0525789	1	conserved Plasmodium membrane protein, unknown function
PF3D7_1313700	10.4492	11.9318	8.80312	13.1013	17.5593	12.3689	3.71871	5.63624	4.04982	4.90567	4.57761	8.55323	21.3365	15.4229	9.18083	13.6234	3.64739	-1.45445	1.57322	1.51199	TRUE	0.0529879	1	septum formation protein MAF homologue, putative
PF3D7_1149100.1	169.645	190.602	583.941	218.584	170.006	266.556	455.542	220.326	368.028	402.81	361.676	188.171	130.686	192.786	167.55	169.798	8.04819	0.450391	-1.09099	5.63343	TRUE	0.0530143	1	Plasmodium exported protein, unknown function
PF3D7_0206800	1205.34	1559.39	217.144	372.351	255.408	721.927	411.382	1148.77	1011.95	1120.13	923.057	507.491	440.066	223.631	325.919	374.277	9.49772	0.352524	-1.30263	9.96798	TRUE	0.0537377	1	merozoite surface protein 2 (MSP2)
PF3D7_0928600	0.614657	5.20103	0	2.75816	0	1.71477	7.90225	5.12386	4.04982	4.90567	5.4954	0	2.66707	0	0	0.666766	1.00445	1.45511	-3.081	7.87389	TRUE	0.0537779	1	conserved Plasmodium protein, unknown function
PF3D7_1247800	22.7423	29.9824	5.86875	4.13724	3.99075	13.3443	3.25387	18.4459	7.59342	23.9833	13.3191	0	2.66707	2.57048	6.88562	3.03079	3.78348	-0.0503436	-2.08593	9.52057	TRUE	0.0538034	1	dipeptidyl peptidase 2, putative (DPAP2)
PF3D7_1228000	7.99054	7.64857	14.6719	5.51632	6.3852	8.4425	2.32419	4.61147	0.506228	6.54089	3.4957	19.9575	16.0024	2.57048	6.88562	11.354	3.00476	-1.20682	1.6919	7.01364	TRUE	0.0538925	1	conserved Plasmodium protein, unknown function
PF3D7_0805100	22.1276	28.1467	8.80312	1.37908	3.1926	12.7298	13.4803	15.3716	27.3363	26.7086	20.7242	5.70215	8.0012	10.2819	4.59041	7.14392	3.72362	0.648685	-1.53954	11.326	TRUE	0.0539084	1	conserved Plasmodium protein, unknown function
PF3D7_1111100	16.5957	20.1922	11.7375	2.06862	6.3852	11.3959	5.11322	9.22294	12.6557	12.5367	9.88214	2.85108	2.66707	2.57048	2.29521	2.59596	3.52604	-0.22316	-1.93244	5.15378	TRUE	0.0539441	1	replication factor C subunit 5, putative (RFC5)
PF3D7_0820300	1120.52	957.907	674.906	1652.14	1455.83	1172.26	452.753	484.204	518.883	500.923	489.191	1029.24	1165.51	1007.63	892.836	1023.8	10.1958	-1.26156	1.06542	1.82434	TRUE	0.0540089	1	conserved Plasmodium protein, unknown function
PF3D7_0222000	12.9078	8.87234	8.80312	46.1992	34.3204	22.2206	11.1561	6.66101	12.1495	7.08597	9.26314	0	2.66707	5.14095	0	1.952	4.48884	-1.27637	-2.25372	6.73212	TRUE	0.0541609	1	RESA-like protein
PF3D7_1337500	1786.81	1628.53	2186.11	3189.12	2522.15	2262.54	1573.48	1468.5	1773.82	1833.09	1662.22	3429.84	3941.92	3048.58	3433.63	3463.5	11.1437	-0.444812	1.05912	1.26418	TRUE	0.0543618	1	conserved Plasmodium protein, unknown function
PF3D7_1238200	0.614657	2.44754	0	2.75816	3.1926	1.80259	19.5232	10.2477	8.09964	7.08597	11.2391	8.55323	0	2.57048	0	2.78093	1.00852	2.484	-2.08069	8.0697	TRUE	0.054579	1	conserved Plasmodium protein, unknown function
PF3D7_1436700	16.5957	15.2971	11.7375	15.1699	19.1556	15.5912	6.0429	10.7601	2.02491	6.54089	6.3422	22.8086	13.3353	12.8524	20.6569	17.4133	3.97868	-1.31453	1.45763	3.03011	TRUE	0.0550385	1	conserved Plasmodium protein, unknown function
PF3D7_1110400	4557.68	3237.79	4102.26	3519.41	2952.36	3673.9	8159.77	7456.75	9465.45	10433.8	8878.95	3643.67	4043.27	4750.24	4670.75	4276.98	11.843	1.27315	-1.05377	0.839154	TRUE	0.0553006	1	asparagine-rich antigen
PF3D7_0209300	7.37588	9.79017	11.7375	16.549	11.9722	11.4849	37.6519	28.6936	26.3238	29.434	30.5258	11.4043	8.0012	12.8524	13.7712	11.5073	3.51423	1.41806	-1.40335	1.21191	TRUE	0.0553327	1	2C-methyl-D-erythritol 2,4-cyclodiphosphate synthase (IspF)
PF3D7_1435400	95.2718	87.1937	102.703	135.839	249.023	134.006	98.0809	82.4941	82.0089	69.7695	83.0883	91.2344	128.019	275.041	215.749	177.511	7.06792	-0.691152	1.09644	5.1289	TRUE	0.0554443	1	conserved protein, unknown function
PF3D7_0505100	394.61	368.967	627.956	523.361	485.275	480.034	518.295	321.266	208.566	216.94	316.266	561.662	642.763	742.867	697.743	661.259	8.90535	-0.600205	1.06403	2.75186	TRUE	0.05546	1	conserved Plasmodium protein, unknown function
PF3D7_1445700	791.063	623.817	745.331	975.699	975.339	822.25	1494.46	1509.49	2180.32	2289.86	1868.53	935.153	1085.5	771.143	801.027	898.205	9.68355	1.18413	-1.05686	1.31123	TRUE	0.055652	1	conserved Plasmodium protein, unknown function
PF3D7_0710900	30.7328	35.4894	29.3437	33.7874	30.3297	31.9366	99.4754	98.378	114.407	104.109	104.093	65.5747	64.0096	20.5638	36.7233	46.7179	5.00255	1.69915	-1.16013	2.2479	TRUE	0.0556769	1	mitochondrial ribosomal protein L1 precursor, putative
PF3D7_1328700	6.76122	24.7814	2.93437	42.0619	7.9815	16.9041	38.1167	29.206	73.9092	77.9457	54.7944	2.85108	8.0012	56.5505	9.18083	19.1459	4.13069	1.64494	-1.51252	14.6276	TRUE	0.0557951	1	Plasmodium RNA of unkown function RUF1
PF3D7_1118200	199.763	193.662	1452.52	662.648	792.563	660.23	1078.42	720.414	860.587	890.652	887.519	393.448	368.055	413.847	525.602	425.238	9.36222	0.431426	-1.06123	10.5809	TRUE	0.0558798	1	heat shock protein 90, putative
PF3D7_1477800	230.496	182.954	17.6062	59.99	50.2834	108.266	6.97258	23.0573	19.7429	20.1678	17.4851	68.4258	32.0048	87.3962	61.9706	62.4493	6.76578	-2.63854	1.8375	6.01201	TRUE	0.0559214	1	acyl-CoA binding protein (ACBP)
PF3D7_1466100	76.2174	96.9838	26.4094	6.8954	9.5778	43.2168	0.929677	2.56193	3.54359	2.1803	2.30387	19.9575	8.0012	20.5638	6.88562	13.852	5.44035	-4.23856	2.5866	4.52191	TRUE	0.0559449	1	protein phosphatase containing kelch-like domains (PPKL)
PF3D7_1349300	326.997	306.555	308.109	443.374	466.918	370.391	243.575	177.798	175.155	150.441	186.742	350.682	464.069	359.867	392.48	391.775	8.53362	-0.988579	1.06888	1.19265	TRUE	0.0559698	1	serine/threonine protein kinase (TKL3)
PF3D7_1303400	1039.38	842.26	630.891	939.153	774.205	845.179	1408.46	1660.13	2015.29	1994.43	1769.58	929.451	1032.15	763.431	681.676	851.678	9.72382	1.06536	-1.05516	1.15703	TRUE	0.0560976	1	conserved Plasmodium protein, unknown function
PF3D7_1131100	35.6501	32.124	32.2781	4.82678	7.9815	22.5721	3.71871	4.61147	2.02491	2.1803	3.13385	2.85108	2.66707	23.1343	13.7712	10.6059	4.4849	-2.83447	1.77054	8.40351	TRUE	0.0561194	1	serpentine receptor, putative (SR1)
PF3D7_1321800	246.477	297.988	261.159	355.113	339.214	299.99	508.998	564.136	701.632	696.06	617.707	319.32	322.715	239.054	300.672	295.44	8.22961	1.04114	-1.06414	0.792467	TRUE	0.0566211	1	SFT2-like protein, putative
PF3D7_1025200	12.2931	8.26045	5.86875	1.37908	0	5.56028	5.11322	6.66101	4.55605	2.72537	4.76391	2.85108	0	0	0	0.712769	2.49369	-0.240085	-2.8621	10.1717	TRUE	0.0567684	1	conserved Plasmodium protein, unknown function
PF3D7_0721800	266.146	160.926	167.259	324.084	295.315	242.746	124.577	76.3454	56.6975	84.4865	85.5265	265.15	186.695	156.799	117.056	181.425	7.92543	-1.50685	1.08316	3.5878	TRUE	0.0569575	1	conserved Plasmodium protein, unknown function
PF3D7_0832000	2.45863	5.50697	46.95	14.4803	7.9815	15.4755	34.8629	17.4211	108.333	90.4824	62.7748	22.8086	24.0036	15.4229	13.7712	19.0016	3.83301	2.13884	-1.72747	9.36836	TRUE	0.0569691	1	stevor
PF3D7_0413300	1.84397	3.05943	2.93437	2.75816	3.1926	2.75771	0.464838	1.02477	3.54359	3.27045	2.07591	0	0	0	0	0	1.45728	-0.409005	-30.4096	1.50096	TRUE	0.0570106	1	rifin (RIF)
PF3D7_1404800	8834.46	7640.92	5355.23	9373.6	8645.56	7969.96	4409.92	3962.28	5179.22	4711.08	4565.62	9129.14	10164.2	10117.4	8287.99	9424.68	12.9604	-0.803852	1.04563	0.887468	TRUE	0.0570753	1	conserved Plasmodium protein, unknown function
PF3D7_0613100	11.6785	19.8863	8.80312	32.4084	27.1371	19.9827	57.64	46.1147	33.411	47.9666	46.2831	31.3618	26.6707	7.71143	11.476	19.305	4.35462	1.17798	-1.27425	5.43716	TRUE	0.0571925	1	conserved Plasmodium protein, unknown function
PF3D7_1113400	2185.72	1979.45	1922.02	1801.08	1755.13	1928.68	963.145	761.405	715.3	742.391	795.56	1590.9	1458.88	1981.84	1549.26	1645.22	10.9134	-1.27757	1.04822	0.497374	TRUE	0.0572877	1	ubiquitin domain containing protein
PF3D7_0203400	8.60519	11.0139	0	2.75816	0	4.47546	0	4.09908	2.02491	2.1803	2.07607	0	0	0	0	0	2.2586	-1.20998	-27.5245	9.11378	TRUE	0.057458	1	conserved Plasmodium protein, unknown function
PF3D7_1449500	151.82	131.249	225.947	220.653	200.336	186.001	252.872	253.631	186.798	214.759	227.015	85.5323	85.3461	102.819	153.779	106.869	7.53602	0.290658	-1.08489	1.73494	TRUE	0.0576066	1	transcription factor with AP2 domain(s), putative (ApiAP2)
PF3D7_1300400	2.45863	15.6031	8.80312	14.4803	11.9722	10.6635	52.5267	35.867	15.6931	14.717	29.7009	19.9575	13.3353	7.71143	4.59041	11.3987	3.43812	1.45578	-1.40331	8.07833	TRUE	0.057649	1	rifin (RIF)
PF3D7_0813100	58.3924	71.5906	14.6719	10.3431	7.9815	32.5959	11.1561	26.644	37.9671	34.8848	27.663	5.70215	8.0012	15.4229	2.29521	7.85535	5.04798	-0.258732	-1.82144	8.12596	TRUE	0.0580321	1	conserved Plasmodium protein, unknown function
PF3D7_1015200.3	259.385	189.379	311.044	295.813	287.334	268.591	137.592	126.047	85.5525	92.6627	110.464	262.299	213.365	221.061	231.816	232.135	8.06755	-1.27995	1.07108	1.11555	TRUE	0.058068	1	cysteine--tRNA ligase, putative
PF3D7_1303600	19.0544	29.9824	17.6062	28.2711	38.3112	26.6451	13.4803	10.2477	5.5685	8.72119	9.50443	8.55323	34.6719	33.4162	18.3617	23.7507	4.75246	-1.50208	1.32163	3.9977	TRUE	0.0580865	1	conserved Plasmodium protein, unknown function
PF3D7_1149100.2	172.104	196.415	469.5	224.79	177.987	248.159	438.343	203.417	348.791	393.544	346.024	173.916	133.353	182.504	169.845	164.904	7.94704	0.487711	-1.06919	3.89995	TRUE	0.0580905	1	Plasmodium exported protein, unknown function
PF3D7_1211100	3.68794	3.36537	2.93437	0	0.79815	2.15717	8.36709	6.66101	11.6432	15.2621	10.4834	0	0	2.57048	6.88562	2.36402	1.10705	2.28186	-2.0716	9.13254	TRUE	0.058118	1	HSP20-like chaperone
PF3D7_1328000	65.7683	54.4578	14.6719	17.2385	16.7611	33.7795	48.808	38.4289	36.9546	37.0651	40.3142	17.1065	10.6683	20.5638	18.3617	16.675	5.11151	0.222008	-1.27147	6.09493	TRUE	0.0582312	1	conserved Plasmodium protein, unknown function
PF3D7_1040700	0	0.305943	0	0	0	0.0611885	1.85935	1.02477	5.06228	3.27045	2.80421	0	0	0	0	0	-3.26599	4.75277	-30.8481	1.72241	TRUE	0.058235	1	rifin (RIF)
PF3D7_1411100.2	17.2104	43.7498	5.86875	6.20586	11.9722	17.0014	21.8474	58.9243	41.0044	51.237	43.2533	34.2129	8.0012	15.4229	13.7712	17.852	4.1611	1.27296	-1.28668	10.2618	TRUE	0.0582668	1	conserved Plasmodium membrane protein, unknown function
PF3D7_1217600	15.3664	18.0506	2.93437	8.96402	7.9815	10.6594	46.9487	22.545	62.7722	58.323	47.6472	14.2554	13.3353	23.1343	27.5425	19.5669	3.50361	2.07059	-1.27565	5.13732	TRUE	0.0582897	1	anaphase promoting complex subunit 10, putative
PF3D7_1470200	49.1725	51.0924	26.4094	75.8494	52.6779	51.0403	117.604	132.708	130.607	120.461	125.345	48.4683	74.6778	53.98	52.7898	57.479	5.69026	1.27949	-1.12493	1.84461	TRUE	0.0584341	1	conserved Plasmodium protein, unknown function
PF3D7_1233600	2459.86	2205.24	1669.66	1759.71	1821.38	1983.17	1652.04	1384.98	1609.3	1531.11	1544.36	3330.06	3648.55	2804.39	2921.8	3176.2	10.9538	-0.361013	1.04027	0.604391	TRUE	0.0587571	1	asparagine and aspartate rich protein 1 (AARP1)
PF3D7_1434800	19.0544	26.617	82.1625	10.3431	19.1556	31.4665	44.6245	16.3963	11.137	15.2621	21.855	2.85108	2.66707	5.14095	9.18083	4.95998	4.94091	-0.490036	-2.12043	4.73138	TRUE	0.0588761	1	mitochondrial acidic protein MAM33, putative
PF3D7_1004700	4.3026	6.4248	0	0	0	2.14548	1.85935	3.5867	3.03737	0	2.12085	0	0	0	0	0	1.2631	-0.175726	-27.5633	9.49754	TRUE	0.0591148	1	conserved Plasmodium protein, unknown function
PF3D7_0631300	9.21985	5.81291	23.475	45.5096	28.7334	22.5502	13.0155	9.73533	13.1619	9.81134	11.431	5.70215	2.66707	5.14095	0	3.37754	4.48391	-0.96832	-1.79932	7.64218	TRUE	0.0592203	1	RESA-like protein
PF3D7_1104700.2	0.614657	4.58914	0	2.75816	4.7889	2.55017	21.8474	11.2725	8.60587	13.0818	13.7019	2.85108	2.66707	5.14095	4.59041	3.81238	1.51857	2.25891	-1.83517	4.91059	TRUE	0.0592299	1	RNA polymerase subunit, putative
PF3D7_0708800	3014.28	2783.77	5003.11	3849.01	3759.29	3681.89	8123.05	7447.01	9917.51	10548.8	9009.1	4333.63	4640.69	4338.96	4255.31	4392.15	11.846	1.29119	-1.03646	1.0565	TRUE	0.0593355	1	heat shock protein 110 (HSP110c)
PF3D7_1133200	167.801	160.008	52.8187	13.1013	8.77965	80.5018	26.4958	88.6427	71.3781	85.5767	68.0233	17.1065	16.0024	25.7048	18.3617	19.2938	6.33687	-0.249158	-1.81694	8.73277	TRUE	0.0594726	1	conserved Plasmodium protein, unknown function
PF3D7_1314100	19.669	38.8547	67.4906	75.1598	103.759	60.9867	148.748	135.782	111.37	77.4006	118.325	62.7237	69.3437	28.2752	57.3802	54.4307	5.92309	0.963747	-1.12149	6.55302	TRUE	0.0596131	1	conserved Plasmodium protein, unknown function
PF3D7_1439000	21.513	33.9596	29.3437	20.6862	27.9352	26.6876	46.019	64.0482	66.8221	75.7654	63.1636	31.3618	21.3365	17.9933	39.0185	27.4276	4.73524	1.24546	-1.20004	1.74415	TRUE	0.0596322	1	copper transporter
PF3D7_0930800	215.13	179.894	132.047	33.0979	25.5408	117.142	16.7342	17.9335	14.6806	15.8072	16.2889	54.1704	37.3389	38.5571	75.7418	51.4521	6.87239	-2.84653	1.66067	5.26889	TRUE	0.0597033	1	conserved Plasmodium membrane protein, unknown function
PF3D7_1104100	228.652	205.594	117.375	327.531	249.821	225.795	337.473	396.586	481.929	455.682	417.918	216.682	234.702	197.927	153.779	200.772	7.82321	0.883827	-1.05824	2.31102	TRUE	0.059789	1	syntaxin, Qa-SNARE family (SYN13)
PF3D7_0110100	71.9148	76.7916	199.537	186.176	162.024	139.289	95.7567	91.717	70.8719	62.1385	80.121	156.809	173.359	192.786	153.779	169.183	7.11395	-0.789605	1.07805	3.51097	TRUE	0.0598902	1	selenocysteine-specific elongation factor selB homologue, putative
PF3D7_1205700	11.0638	11.6258	17.6062	12.4117	15.1648	13.5745	26.0309	27.6688	32.9048	27.7988	28.6008	8.55323	8.0012	17.9933	9.18083	10.9321	3.73357	1.10434	-1.38539	1.14418	TRUE	0.0599404	1	targeted glyoxalase II (tGloII)
PF3D7_1404900	2573.57	1854.01	1672.59	2410.63	2297.87	2161.74	749.784	882.84	899.567	819.792	837.996	1359.96	1560.23	2303.15	1650.25	1718.4	11.0782	-1.3674	1.0361	1.07643	TRUE	0.0601016	1	conserved Plasmodium protein, unknown function
PF3D7_1323900	185.626	213.854	187.8	579.903	746.27	382.691	706.089	581.558	787.69	747.297	705.659	342.129	389.392	269.9	364.938	341.59	8.58214	0.88068	-1.04669	6.84224	TRUE	0.0601128	1	conserved Plasmodium protein, unknown function
PF3D7_0710000	189.929	175.917	29.3437	55.8527	43.8982	98.9881	19.5232	36.8918	9.1121	17.9875	20.8786	54.1704	53.3413	74.5438	61.9706	61.0065	6.63862	-2.25472	1.54744	6.11706	TRUE	0.0603454	1	conserved Plasmodium protein, unknown function
PF3D7_0321600	44.2553	34.2656	88.0312	27.5816	28.7334	44.5734	137.127	82.4941	116.432	116.646	113.175	54.1704	37.3389	53.98	61.9706	51.865	5.43712	1.38538	-1.12449	3.68508	TRUE	0.060506	1	ATP-dependent RNA helicase, putative
PF3D7_1349800	154.279	161.538	117.375	273.747	235.454	188.479	120.393	85.056	60.7473	50.1469	79.0858	171.065	202.697	177.363	114.76	166.471	7.56193	-1.25605	1.07245	3.55493	TRUE	0.0605557	1	nucleolar preribosomal associated cytoplasmic ATPase, putative
PF3D7_1453500	14.7518	18.3566	23.475	11.7222	9.5778	15.5767	52.0619	33.3051	35.4359	50.6919	42.8737	28.5108	10.6683	20.5638	11.476	17.8047	3.92554	1.49656	-1.27707	2.8477	TRUE	0.0607363	1	pyridine nucleotide transhydrogenase, putative
PF3D7_1107000	84.208	43.1379	49.8844	68.954	61.4575	61.5284	83.2061	89.1551	53.6601	68.1343	73.5389	31.3618	16.0024	61.6914	22.9521	33.0019	5.94742	0.253121	-1.15669	3.86946	TRUE	0.0607663	1	U6 snRNA-associated Sm-like protein LSm4, putative (LSM4)
PF3D7_0518700	50.4019	47.7271	67.4906	46.1992	51.0816	52.5801	39.5113	64.5606	32.3986	32.7045	42.2937	68.4258	53.3413	120.812	123.941	91.6302	5.70611	-0.303664	1.1177	2.77725	TRUE	0.0607704	1	mRNA-binding protein PUF1 (PUF1)
PF3D7_1106800	33.1915	42.526	111.506	35.8561	59.8612	56.5882	82.7412	80.4445	67.3283	69.2245	74.9346	125.447	192.029	143.947	174.436	158.965	5.78725	0.440419	1.08536	3.69381	TRUE	0.0607919	1	protein kinase, putative
PF3D7_0212100	1103.31	948.117	1065.18	1387.35	1158.12	1132.41	684.707	554.914	509.265	535.263	571.037	1111.92	1285.53	1174.71	1108.59	1170.18	10.1452	-0.98778	1.03504	0.509549	TRUE	0.060919	1	conserved Plasmodium protein, unknown function
PF3D7_1206200	1910.35	1722.15	1863.33	1952.78	1429.49	1775.62	4347.63	3439.64	4502.39	4480.51	4192.54	1987.2	2085.65	2202.9	1930.27	2051.5	10.7941	1.23956	-1.03115	0.420658	TRUE	0.0609545	1	eukaryotic translation initiation factor 3 subunit 8, putative
PF3D7_0728200	6.14657	6.11885	0	0	0	2.45308	1.39452	3.5867	1.51868	1.63522	2.03378	0	0	0	0	0	1.4386	-0.415491	-27.499	7.62438	TRUE	0.0610095	1	actin-like protein, putative (ALP3)
PF3D7_1144000	328.227	403.844	187.8	824	541.146	457.003	922.239	782.925	808.446	986.585	875.049	792.599	493.407	197.927	220.34	426.068	8.83872	0.934497	-1.0394	8.61858	TRUE	0.0612515	1	40S ribosomal protein S21e, putative
PF3D7_1352700	642.316	610.05	842.166	571.628	629.74	659.18	782.788	550.302	550.27	475.85	589.802	955.11	1146.84	1308.37	1420.73	1207.76	9.36355	-0.159414	1.0341	1.11821	TRUE	0.0613021	1	P-loop containing nucleoside triphosphate hydrolase, putative
PF3D7_1319600	14.1371	16.5209	5.86875	2.06862	6.3852	8.99612	5.57806	8.19817	7.08719	10.9015	7.94123	2.85108	0	0	4.59041	1.86037	3.21752	-0.230074	-2.05371	7.01312	TRUE	0.0613888	1	conserved Plasmodium protein, unknown function
PF3D7_0821000	146.903	130.638	70.425	11.0326	14.3667	74.673	0.929677	13.322	4.04982	5.45074	5.93807	25.6597	8.0012	41.1276	29.8377	26.1565	6.22454	-3.65661	2.14246	7.80182	TRUE	0.0614719	1	conserved Plasmodium protein, unknown function
PF3D7_0523800	595.602	691.737	261.159	715.053	636.125	579.935	280.762	282.324	290.575	269.812	280.868	715.62	650.764	488.39	454.451	577.306	9.18196	-1.0482	1.03914	2.49924	TRUE	0.0614757	1	transporter, putative
PF3D7_0202700	12.9078	8.5664	5.86875	2.75816	3.1926	6.65874	1.85935	8.71055	11.137	4.3606	6.51688	2.85108	0	2.57048	0	1.35539	2.76014	-0.0573926	-2.31675	6.68971	TRUE	0.061693	1	octaprenyl pyrophosphate synthase (OPP)
PF3D7_0600500	9.21985	12.8496	0	13.7908	13.5685	9.88576	27.4255	24.5945	8.09964	2.72537	15.7112	2.85108	2.66707	10.2819	4.59041	5.09761	3.39292	0.583517	-1.61697	11.2311	TRUE	0.0617492	1	rifin (RIF)
PF3D7_1353900	189.929	187.543	311.044	408.208	376.727	294.69	612.192	392.487	454.592	493.292	488.141	196.724	256.038	300.746	192.797	236.576	8.20198	0.729204	-1.04508	2.65234	TRUE	0.06197	1	proteasome subunit, putative
PF3D7_0818200	3358.48	3864.67	2617.46	3695.93	3870.23	3481.36	5009.56	5342.13	6602.73	7296.37	6062.7	3592.36	3507.19	2287.72	2522.43	2977.43	11.7656	0.800138	-1.02594	1.23364	TRUE	0.0620307	1	14-3-3 protein (14-3-3I)
PF3D7_0615800	20.8983	26.3111	32.2781	1.37908	5.58705	17.2907	36.7222	35.3546	36.4484	27.7988	34.081	19.9575	13.3353	10.2819	11.476	13.7627	4.06024	1.03093	-1.31635	10.7523	TRUE	0.0621078	1	conserved Plasmodium protein, unknown function
PF3D7_1014800	4.91725	6.11885	0	1.37908	0	2.48304	2.32419	2.04954	2.53114	1.09015	1.99876	0	0	0	0	0	1.4522	-0.45061	-28.9202	4.8142	TRUE	0.0622749	1	conserved Plasmodium protein, unknown function
PF3D7_0700500	0.614657	0.917828	2.93437	1.37908	0.79815	1.32882	2.32419	3.5867	3.03737	0	2.23706	0	0	0	0	0	0.220922	0.943485	-29.083	3.02349	TRUE	0.0623275	1	rifin (RIF)
PF3D7_0626700	355.272	537.235	278.766	356.492	474.899	400.533	1095.62	1124.17	1107.12	1171.91	1124.71	621.534	602.757	444.692	530.193	549.794	8.64771	1.48762	-1.03271	1.16959	TRUE	0.0623356	1	conserved protein, unknown function
PF3D7_0722300	229.267	275.348	237.684	417.861	341.608	300.354	756.292	702.993	659.108	664.446	695.71	390.597	434.732	239.054	291.491	338.969	8.23182	1.21053	-1.03773	1.68834	TRUE	0.0624732	1	ubiquitin carboxyl-terminal hydrolase, putative
PF3D7_0425600	1.84397	1.22377	0	0	0.79815	0.773178	0.464838	3.07431	7.59342	10.3564	5.37225	0	0	0	2.29521	0.573802	-0.148442	2.57019	-3.09214	7.43759	TRUE	0.062554	1	rifin, pseudogene
PF3D7_0509700	14.7518	16.5209	29.3437	36.5456	44.6964	28.3717	13.9452	18.4459	16.7055	16.8973	16.4985	8.55323	5.33413	7.71143	2.29521	5.9735	4.81804	-0.774202	-1.48655	3.31057	TRUE	0.0625798	1	conserved Plasmodium protein, unknown function
PF3D7_1449900	87.8959	93.9244	70.425	113.774	109.347	95.0732	45.0893	37.4041	29.8674	20.7128	33.2684	48.4683	85.3461	64.2619	89.5131	71.8973	6.57591	-1.51888	1.11287	2.06646	TRUE	0.0625869	1	conserved Plasmodium protein, unknown function
PF3D7_1437700	30.1182	28.7586	5.86875	7.58494	4.7889	15.4239	17.6639	14.8592	33.9173	33.7946	25.0587	2.85108	10.6683	10.2819	13.7712	9.39312	4.01111	0.635332	-1.3974	9.12096	TRUE	0.0627781	1	succinyl CoA ligase, putative
PF3D7_1332800	499.101	660.224	760.003	784.696	1043.98	749.601	348.164	301.283	331.579	372.286	338.328	809.705	640.096	701.74	615.115	691.664	9.54979	-1.14751	1.03153	1.23198	TRUE	0.0627858	1	translation initiation factor 6, putative
PF3D7_1018900	52.8605	44.9736	143.784	155.146	199.537	119.26	59.9641	54.8253	69.8594	63.7737	62.1056	94.0855	96.0144	200.497	133.122	130.93	6.89165	-0.935026	1.07696	6.69439	TRUE	0.0628004	1	conserved Plasmodium protein, unknown function
PF3D7_0907400	441.324	390.077	848.034	666.095	651.29	599.364	276.579	155.253	203.504	186.961	205.574	413.406	328.049	485.82	459.041	421.579	9.22548	-1.54185	1.03618	2.28664	TRUE	0.0629376	1	ATP-dependent protease ATPase subunit ClpY (ClpY)
PF3D7_0513000	13.5224	9.79017	11.7375	13.7908	7.9815	11.3645	35.7926	23.0573	10.1246	11.4466	20.1053	11.4043	5.33413	5.14095	6.88562	7.19125	3.50303	0.828358	-1.49441	3.28431	TRUE	0.0630504	1	conserved Plasmodium protein, unknown function
PF3D7_0708600	1.84397	0.917828	2.93437	4.13724	1.5963	2.28594	13.9452	8.19817	8.09964	18.5325	12.1939	5.70215	5.33413	0	2.29521	3.33287	1.10356	2.50398	-1.89748	4.66865	TRUE	0.0633956	1	heat shock protein 86 family protein
PF3D7_0929200	486.193	485.225	355.059	1028.79	698.381	610.73	1057.04	1083.7	1251.39	1332.71	1181.21	658.598	669.433	470.397	521.012	579.86	9.25574	0.950301	-1.02665	2.83164	TRUE	0.0636202	1	RNA binding protein, putative
PF3D7_1136700.1	20.2837	24.7814	0	2.06862	2.39445	9.90562	6.97258	14.8592	28.3488	19.6227	17.4508	8.55323	8.0012	0	4.59041	5.28621	3.41133	0.712916	-1.7383	15.3375	TRUE	0.0636743	1	conserved Plasmodium protein, unknown function
PF3D7_1116900	8.60519	10.0961	0	2.75816	0	4.29189	0.929677	4.09908	2.02491	0.545074	1.89969	0	0	0	0	0	2.20212	-1.2765	-27.4015	7.22239	TRUE	0.0637622	1	conserved Plasmodium protein, unknown function
PF3D7_1213000	0.614657	1.22377	2.93437	0.68954	0.79815	1.2521	0	0	1.01246	0	0.253114	0	8.0012	2.57048	0	2.64292	0.11249	-2.0946	3.37326	7.04602	TRUE	0.0637913	1	unspecified product
PF3D7_0710700	299.338	310.532	311.044	779.18	647.3	469.479	526.662	580.533	743.142	714.593	641.232	336.427	405.394	249.336	263.949	313.776	8.87608	0.448602	-1.03145	3.8869	TRUE	0.0640204	1	conserved Plasmodium protein, unknown function
PF3D7_0908800	40.5673	91.4769	114.441	82.0552	112.539	88.2158	352.812	202.905	192.367	206.038	238.53	122.596	125.352	71.9733	137.712	114.409	6.45561	1.44255	-1.05984	3.61625	TRUE	0.0642832	1	transporter, putative
PF3D7_1217000	14.7518	13.7674	52.8187	34.477	37.513	30.6656	13.0155	10.2477	20.2491	16.8973	15.1024	22.8086	18.6695	61.6914	36.7233	34.9732	4.89467	-0.978478	1.21572	6.14768	TRUE	0.0644427	1	conserved Plasmodium protein, unknown function
PF3D7_0212700	25.2009	18.9684	67.4906	20.6862	24.7426	31.4178	19.988	9.73533	5.06228	4.90567	9.92283	17.1065	21.3365	43.6981	16.0664	24.5519	4.91686	-1.601	1.30186	7.36736	TRUE	0.0644608	1	conserved Plasmodium protein, unknown function
PF3D7_1244900	24.5863	15.2971	14.6719	28.9607	21.55	21.0132	8.36709	12.2973	6.07473	10.9015	9.41014	5.70215	16.0024	38.5571	32.1329	23.0986	4.4079	-1.17478	1.30734	4.69222	TRUE	0.0644825	1	conserved Plasmodium protein, unknown function
PF3D7_0622600	3.68794	6.73074	0	0	0	2.08374	0.929677	3.5867	3.03737	0.545074	2.0247	0	0	0	0	0	1.22542	-0.207641	-27.4937	7.7186	TRUE	0.0646677	1	conserved Plasmodium protein, unknown function
PF3D7_1445400	1174.61	1152.49	2118.62	1485.96	1561.18	1498.57	2740.22	3024.1	4095.89	4319.17	3544.85	1491.11	1666.92	1894.44	1955.52	1752	10.5487	1.24283	-1.01666	1.57496	TRUE	0.0647122	1	protein serine/threonine kinase-1 (CLK1)
PF3D7_1215600	7.37588	6.11885	2.93437	0.68954	0.79815	3.58336	0.464838	3.07431	0.506228	3.27045	1.82896	0	0	0	0	0	1.88266	-1.02012	-28.7811	4.53358	TRUE	0.06481	1	conserved Plasmodium protein, unknown function
PF3D7_0906200	41.7967	36.1012	14.6719	33.7874	29.5315	31.1778	7.90225	14.3468	8.60587	7.63104	9.62149	28.5108	18.6695	25.7048	20.6569	23.3855	4.98843	-1.7224	1.27913	2.13823	TRUE	0.0648461	1	conserved Plasmodium protein, unknown function
PF3D7_0406100	1574.75	1356.55	3210.21	2288.58	2063.22	2098.66	1598.58	977.119	819.076	944.614	1084.85	2149.71	2000.3	2526.78	2100.11	2194.23	11.0346	-0.951302	1.01619	2.67131	TRUE	0.0649268	1	vacuolar ATP synthase subunit b
PF3D7_0300500	0	0	0	0	0	0	2.78903	0.512386	2.53114	4.90567	2.68456	0	0	0	0	0	-32.5197	33.9431	-32.2274	0.737276	TRUE	0.0649812	1	rifin (RIF)
PF3D7_0621800	1389.74	1123.73	1408.5	1594.91	1182.06	1339.79	3097.68	2587.03	2865.76	3260.64	2952.78	1562.39	1250.85	1794.19	1239.41	1461.71	10.3877	1.14019	-1.01445	0.731308	TRUE	0.0654314	1	nascent polypeptide associated complex alpha chain, putative
PF3D7_1311900	572.245	753.231	1493.6	1299.09	1335.3	1090.69	714.921	571.31	506.734	641.553	608.629	1439.79	1232.18	1074.46	1179.74	1231.54	10.0901	-0.840671	1.01676	2.6466	TRUE	0.0654825	1	vacuolar ATP synthase subunit a (vapA)
PF3D7_0307300	8.60519	8.26045	5.86875	7.58494	8.77965	7.8198	19.5232	5.63624	19.2367	23.9833	17.0948	2.85108	5.33413	7.71143	6.88562	5.69556	2.9935	1.10176	-1.57182	2.65662	TRUE	0.0656083	1	EB1 homolog, putative
PF3D7_0531400	152.435	180.506	525.253	317.188	532.366	341.55	216.615	189.07	202.997	188.596	199.32	270.852	306.713	462.686	585.278	406.382	8.41167	-0.772699	1.02843	5.75102	TRUE	0.0656223	1	conserved Plasmodium protein, unknown function
PF3D7_1028100	6.14657	4.89508	8.80312	4.13724	9.5778	6.71196	26.9606	13.322	29.3612	21.2579	22.7254	8.55323	2.66707	7.71143	13.7712	8.17574	2.69443	1.81225	-1.4609	3.09331	TRUE	0.0656357	1	protoporphyrinogen oxidase
[truncated: 4,045 more rows]

## Sheet: 3D7_P-sel_rif
Table S13. rif gene expression profile of 3D7 long-term cultivated parasites, parasites enriched for the binding to wild-type CHO-745 cells, and parasites enriched for the binding to P-selectin
[truncated: 187 more rows]

[truncated: 3 more sheets: 3D7_P-sel_stevor, 3D7_P-sel_surf, 3D7_P-sel-pfmc-2tm]
