# Supplementary material for: Characterisation of Plasmodium falciparum populations selected on the human endothelial receptors P-selectin, E-selectin, CD9 and CD151
Source: Sci Rep. 2017 Jun 22;7:4069. doi: 10.1038/s41598-017-04241-3 (PMC5481354; doi:10.1038/s41598-017-04241-3)
Supplement: Supplementary file 15 — Table S14 [file 41598_2017_4241_MOESM15_ESM.xls]

## Sheet: 3D7_CD9_Whole
Table S14. Whole transcriptome profile of 3D7 long-term cultivated parasites, parasites enriched for the binding to wild-type CHO-745 cells, and parasites enriched for the binding to CD9
					Generalized lineal model using DEseq1
		Numbers represent the normalized reads count
	3D7_Ctrl_1	3D7_Ctrl_2	3D7_Ctrl_3	3D7_Ctrl_4	3D7_Ctrl_5	Average	3D7_Wild_1	3D7_Wild_2	3D7_Wild_3	3D7_Wild_4	Average	3D7_CD9_1	3D7_CD9_2	3D7_CD9_3	Average	X.Intercept.	choTRUE	recTRUE	deviance	converged	P-value	Padj	name
PF3D7_0625600	966.457	1134.73	700.806	1442.57	1296.61	1108.24	8.00605	5.627	16.0434	12.2142	10.4727	908.243	1079.81	1076.67	1021.57	10.1148	-6.7285	6.60975	3.32857	TRUE	0	0	poly(A) polymerase PAP, putative
PF3D7_1109800	2.20778	26.693	2.60523	54.9668	9.79105	19.2528	0	0	0	0	0	142.534	83.7059	133.601	119.947	4.32907	-31.8335	34.4081	17.0206	TRUE	0	0	small nucleolar RNA snoR12
PF3D7_0803900	47.4673	346.731	78.1568	119.706	144.768	147.366	0.842742	0	0.471865	0.508926	0.455883	1557.93	1996.39	2176.91	1910.41	7.21319	-8.3225	12.0083	11.2279	TRUE	0	0	C/D small nucleolar RNA
PF3D7_0725800	4758.88	46942.2	5134.9	14716.5	10419.1	16394.3	2.9496	3.28242	13.6841	17.3035	9.30489	73730.1	63218.9	137782	91576.9	14.001	-10.7873	13.269	11.1509	TRUE	0	0	5.8S ribosomal RNA
PF3D7_0510900	121.98	425.42	93.7881	130.699	98.6098	174.099	2.9496	0.937834	1.88746	3.05355	2.20711	991.112	1820.6	1964.72	1592.14	7.45106	-6.30819	9.49275	8.12117	TRUE	0	0	small nucleolar RNA snoR04
PF3D7_0308400	4.41557	64.2301	62.5254	90.3899	34.968	51.3058	0	0	0	0	0	215.459	159.041	306.496	226.999	5.67462	-34.6217	36.7645	12.6716	TRUE	0	0	U4 Spliceosomal RNA
PFC10_API0002:rRNA	2323.69	2137.67	2680.78	685.253	1511.32	1867.74	0	0	1.88746	4.07141	1.48972	994.426	2619.99	5021.82	2878.75	10.8668	-10.3264	10.9498	13.8222	TRUE	0	0	unspecified product
PF3D7_0531800	4719.14	46521.2	5325.08	15020	10689	16454.9	2.9496	0.468917	16.0434	13.741	8.30073	72304.7	64231.7	136784	91106.7	14.0063	-10.9573	13.4263	15.1791	TRUE	0	0	5.8S ribosomal RNA
PFC10_API0010:rRNA	2545.02	2714.9	3373.77	531.346	1051.84	2043.38	0.421371	0	0.943729	2.0357	0.850201	861.836	2887.85	5249.73	2999.81	10.9965	-11.2587	11.8121	8.8138	TRUE	0	0	unspecified product
PFC10_API0060	116.461	119.84	18.2366	45.195	68.5373	73.654	0	0	0	0	0	49.7213	58.5941	78.5887	62.3014	6.21883	-36.6086	36.3329	4.91166	TRUE	1.11022e-16	6.255e-13	molecular chaperone (Clp (C?))
mal_rna_14:rRNA	205.324	906.172	299.601	256.512	851.122	503.746	2.52823	6.56484	7.54983	12.2142	7.21428	702.728	774.28	1391.02	956.009	8.9779	-6.13326	7.05394	7.76941	TRUE	7.77156e-16	4.37772e-12	unspecified product (LSUA)
PF3D7_0727900	764.445	726.55	737.279	960.088	858.815	809.435	37.502	23.4459	42.4678	32.0623	33.8695	875.095	929.135	1115.96	973.397	9.66096	-4.57878	4.84351	1.06096	TRUE	6.10623e-15	3.43903e-11	conserved Plasmodium protein, unknown function
PF3D7_1344700	282.044	274.438	343.89	418.359	389.544	341.655	14.3266	6.56484	17.459	4.07141	10.6055	318.216	355.75	322.214	332.06	8.41607	-5.00493	4.96453	4.62177	TRUE	1.13243e-14	6.3767e-11	conserved Plasmodium protein, unknown function
PFC10_API0028	763.341	720.711	109.42	254.069	279.744	425.457	0	0	0.471865	0	0.117966	238.662	276.229	220.048	244.98	8.73463	-11.8337	11.0365	5.86033	TRUE	3.5083e-14	1.97518e-10	elongation factor (tufA)
PF3D7_0914700	1496.88	2340.64	1750.71	1881.7	2203.68	1934.72	74.1613	88.6253	78.8014	78.8835	80.1179	1670.64	1820.6	2310.51	1933.92	10.9181	-4.59405	4.59249	0.802475	TRUE	4.51861e-14	2.54352e-10	transporter, putative
PF3D7_1341100	114.253	838.883	31.2627	776.865	83.2239	368.898	0	0	0	0	0	454.121	418.529	644.427	505.693	8.52893	-37.476	37.9281	7.51014	TRUE	1.82854e-13	1.0291e-09	U6 spliceosomal RNA
PF3D7_0113900	445.42	973.739	630.465	373.775	876.299	659.939	81.3246	70.3376	67.0048	65.6514	71.0796	1133.65	1284.89	2121.9	1513.48	9.36653	-3.21497	4.40998	3.65977	TRUE	3.66152e-13	2.06033e-09	Plasmodium exported protein (hyp8), unknown function (GEXP10)
PF3D7_0400300	20.422	29.4735	7.81568	20.7653	30.0725	21.7098	603.825	713.692	726.671	739.469	695.914	19.8885	16.7412	7.85887	14.8295	4.4891	4.95365	-5.46047	3.23412	TRUE	2.03326e-12	1.14391e-08	rifin (RIF)
PF3D7_0214300	84.9996	86.7523	33.8679	55.5776	39.8635	60.2122	798.077	711.816	1174	1145.08	957.244	26.518	25.1118	23.5766	25.0688	5.9297	3.97302	-5.24452	3.31657	TRUE	2.2079e-12	1.24194e-08	conserved Plasmodium protein, unknown function
PF3D7_1130310	0	6.67325	2.60523	5.49668	2.79744	3.51452	0	0.468917	0	0	0.117229	49.7213	37.6677	31.4355	39.6081	1.88835	-4.98933	8.42784	10.0584	TRUE	6.81444e-12	3.83244e-08	small nucleolar RNA snoR14a
PF3D7_1039300	96.0386	163.495	52.1045	27.4834	23.7783	72.5799	3.37097	0.468917	3.77492	5.59818	3.30325	109.387	146.485	165.036	140.303	6.19264	-4.47459	5.40708	11.4873	TRUE	6.99052e-12	3.93077e-08	Plasmodium repeat_MYXSPDY protein
malmito_rna_10:rRNA	18.7662	102.601	5.21045	49.4702	39.1642	43.0424	0	0	0	0	0	69.6098	29.2971	86.4476	61.7848	5.44768	-34.3948	34.8829	6.05171	TRUE	8.93352e-12	5.02243e-08	unspecified product (RNA10)
PF3D7_0114000	11.5909	15.849	20.8418	25.6512	22.3795	19.2625	476.571	358.253	413.353	498.238	436.604	6.62951	8.37059	15.7177	10.2393	4.2559	4.51428	-5.54561	2.02209	TRUE	1.95266e-11	1.09759e-07	RESA-like protein with DnaJ domain, putative (GEXP06)
PF3D7_0910500	761.133	578.071	416.836	607.078	543.403	581.304	52.6714	50.1741	20.2902	24.4284	36.891	586.712	527.347	660.145	591.401	9.18428	-3.97779	4.00018	3.398	TRUE	3.47773e-11	1.95448e-07	DNA repair protein REV1, putative
PF3D7_0814200	3764.82	2775.52	2714.65	1129.26	1018.27	2280.5	18072.2	18229.6	25997.9	28729.9	22757.4	798.856	958.433	1846.83	1201.37	11.155	3.31902	-4.24716	7.42885	TRUE	1.1452e-10	6.43487e-07	DNA/RNA-binding protein Alba 1 (ALBA1)
PF3D7_0914200	740.711	1094.41	578.36	699.3	799.369	782.431	53.0928	67.993	70.7797	87.0263	69.7229	858.521	975.174	1029.51	954.402	9.61276	-3.48962	3.77458	1.42179	TRUE	1.99252e-10	1.1194e-06	phospholipid or glycerol acyltransferase, putative
PF3D7_0918500	205.876	306.135	338.679	54.9668	53.1514	191.762	13.4839	36.1066	42.4678	40.7141	33.1931	507.157	891.468	1210.27	869.63	7.5782	-2.52647	4.70988	10.4648	TRUE	2.65783e-10	1.49291e-06	telomerase RNA
PF3D7_1364000	145.714	143.197	49.4993	150.853	147.565	127.366	2.52823	6.56484	9.90916	8.65174	6.91349	116.016	104.632	157.177	125.942	7.00242	-4.21939	4.1821	5.40584	TRUE	2.8166e-10	1.5818e-06	conserved Plasmodium protein, unknown function
PF3D7_1460100	286.46	334.497	216.234	254.069	298.627	277.977	6.74194	9.37834	25.0088	11.7053	13.2086	195.571	184.153	227.907	202.544	8.12077	-4.39935	3.93672	3.83376	TRUE	3.23715e-10	1.81766e-06	zinc finger protein, putative
PF3D7_1433100	143.506	144.309	98.9986	152.686	150.362	137.972	8.42742	10.3162	6.6061	3.56248	7.22805	149.164	79.5206	149.319	126.001	7.11233	-4.2546	4.11374	2.80723	TRUE	4.0626e-10	2.28075e-06	conserved Plasmodium membrane protein, unknown function
PF3D7_1201400	39.7401	35.3126	44.2888	34.2016	23.0789	35.3244	459.716	465.166	375.132	420.373	430.097	13.259	25.1118	7.85887	15.4099	5.131	3.61753	-4.73627	1.89	TRUE	5.89669e-10	3.30981e-06	Plasmodium exported protein, unknown function
PF3D7_0218800	475.225	642.301	442.888	632.73	725.237	583.676	48.4577	49.2363	54.2644	50.3837	50.5855	626.489	514.791	809.464	650.248	9.18995	-3.52935	3.68164	1.10911	TRUE	6.19146e-10	3.47465e-06	ribonuclease P
PF3D7_0403200	177.175	110.943	109.42	119.706	82.5245	119.953	1594.05	1731.71	2465.96	2737.51	2132.31	106.072	75.3353	212.19	131.199	6.90817	4.15001	-4.05299	3.97897	TRUE	1.33948e-09	7.51582e-06	conserved Plasmodium protein, unknown function
PF3D7_0532900	20.9739	24.4686	41.6836	57.4098	39.1642	36.74	456.766	619.439	868.231	938.968	720.851	29.8328	50.2235	31.4355	37.1639	5.18827	4.30523	-4.26805	4.09972	TRUE	1.62361e-09	9.10848e-06	rifin (RIF)
PF3D7_1231800	1984.24	2117.09	2688.59	5261.55	5087.85	3427.86	456.766	307.61	392.119	367.953	381.112	4272.72	4202.04	4188.78	4221.18	11.7432	-3.16906	3.46933	3.9149	TRUE	2.09373e-09	1.17437e-05	asparagine-rich protein, putative
PF3D7_0214800	1938.99	1685	791.989	1025.44	1033.65	1295.01	70.7903	86.2807	73.139	82.9549	78.2912	908.243	778.465	950.923	879.21	10.3396	-4.0489	3.48884	2.43895	TRUE	2.60053e-09	1.45838e-05	conserved Plasmodium membrane protein, unknown function
PF3D7_0933500	121.428	94.2597	143.287	47.0272	51.0533	91.4111	3.79234	6.09592	1.41559	5.59818	4.22551	82.8689	50.2235	94.3064	75.7996	6.50359	-4.42782	4.1549	6.27718	TRUE	2.86393e-09	1.6058e-05	gamma-tubulin complex component, putative
PF3D7_1428500	738.503	689.291	270.944	456.836	480.461	527.207	50.1432	70.8065	43.4115	49.3658	53.4317	530.361	565.015	605.133	566.836	9.04456	-3.30491	3.40617	2.84913	TRUE	7.98226e-09	4.47486e-05	protein kinase, putative
PF3D7_1101100	3.86362	11.4001	10.4209	9.77188	16.7847	10.4482	178.24	168.341	246.313	263.115	214.002	6.62951	12.5559	0	6.39513	3.38058	4.3608	-4.88149	5.53168	TRUE	9.14216e-09	5.12418e-05	rifin (RIF)
PF3D7_0724100	84.9996	68.9569	169.34	116.041	89.5181	105.771	1537.16	1614.48	2189.92	2350.22	1922.95	69.6098	159.041	196.472	141.708	6.71141	4.19768	-3.78438	4.30745	TRUE	9.31765e-09	5.22161e-05	conserved Plasmodium protein, unknown function
PF3D7_0924000	1453.27	1151.14	1302.61	1591.6	1417.6	1383.24	121.355	119.105	136.841	140.464	129.441	1309.33	1305.81	1249.56	1288.23	10.4339	-3.41781	3.31528	0.32225	TRUE	1.08881e-08	6.10063e-05	patatin-like phospholipase, putative
PF3D7_0421100	34.2206	48.103	140.682	111.155	91.6162	85.1555	0	1.40675	0.471865	0.508926	0.596885	39.7771	33.4824	15.7177	29.6591	6.40105	-7.16774	5.70556	6.67118	TRUE	1.15158e-08	6.45115e-05	erythrocyte membrane protein 1, PfEMP1 (VAR)
PF3D7_0612800	85.5516	82.0254	247.497	182.612	200.716	159.68	16.4335	12.6608	16.5153	10.6874	14.0742	155.793	184.153	165.036	168.328	7.31058	-3.49415	3.57871	4.03142	TRUE	1.2208e-08	6.83771e-05	6-cysteine protein (P12p)
PF3D7_1102000	44.7076	102.323	46.8941	18.933	11.8891	44.9494	2.10686	2.8135	4.24678	2.54463	2.92794	59.6656	75.3353	70.7298	68.5769	5.49722	-3.94963	4.54843	7.38155	TRUE	1.37709e-08	7.71171e-05	hypothetical protein
PF3D7_0500800	247.272	199.641	690.385	45.8057	41.9616	245.013	1641.24	731.042	1183.91	1262.14	1204.58	39.7771	138.115	39.2944	72.3954	7.92203	2.3123	-4.03574	22.167	TRUE	1.68895e-08	9.45643e-05	mature parasite-infected erythrocyte surface antigen,erythrocyte membrane protein 2 (MESA)
PF3D7_1359900	1346.75	1216.76	1240.09	1391.27	1427.39	1324.45	152.958	133.641	132.594	143.008	140.55	1309.33	1263.96	1453.89	1342.39	10.3713	-3.23628	3.25515	0.173491	TRUE	1.85124e-08	0.000103632	conserved Plasmodium membrane protein, unknown function
PF3D7_0304600	7.17529	6.67325	33.8679	12.8256	9.09169	13.9268	47.1936	120.512	74.0827	94.6602	84.112	0	0	0	0	3.65006	2.74385	-31.9855	6.23555	TRUE	1.87046e-08	0.00010469	circumsporozoite (CS) protein (CSP)
PF3D7_1200200	11.5909	18.3514	31.2627	42.752	45.4584	29.8831	173.605	216.64	121.741	147.588	164.894	0	8.37059	7.85887	5.40982	4.89167	2.47378	-5.13423	7.5934	TRUE	2.19711e-08	0.00012295	rifin (RIF)
PF3D7_0800400	9.38308	9.73183	13.0261	13.4363	11.8891	11.4933	222.484	190.38	245.37	267.695	231.482	16.5738	4.18529	7.85887	9.53931	3.50285	4.35186	-4.51785	1.81857	TRUE	2.51659e-08	0.000140803	rifin (RIF)
PF3D7_1115100	9.38308	13.9026	96.3934	47.6379	55.9488	44.6532	247.345	216.64	205.261	222.91	223.039	6.62951	8.37059	15.7177	10.2393	5.4249	2.37628	-4.57508	11.7272	TRUE	2.61262e-08	0.00014615	conserved Plasmodium protein, unknown function
PF3D7_0900200	33.6687	36.4248	28.6575	53.7454	61.5437	42.808	513.23	410.302	596.909	610.202	532.661	26.518	41.8529	39.2944	35.8884	5.4313	3.62576	-3.91123	2.14513	TRUE	2.83665e-08	0.000158654	rifin (RIF)
PF3D7_1450600	190.973	211.32	716.437	540.507	719.642	475.776	55.1996	49.2363	33.0305	39.1873	44.1634	477.325	556.644	400.802	478.257	8.89142	-3.42616	3.4384	6.19319	TRUE	3.11554e-08	0.000174221	conserved Plasmodium protein, unknown function
PF3D7_1104200	2803.33	2780.24	2876.17	3026.23	3133.13	2923.82	521.236	346.061	304.353	314.007	371.414	2976.65	3448.68	3591.5	3338.95	11.5136	-2.97666	3.16798	0.908674	TRUE	3.2884e-08	0.000183855	chromatin remodeling protein (SNF2L)
PF3D7_1331700	2054.89	1815.68	3972.97	3725.53	4070.98	3128.01	419.686	313.705	234.045	275.838	310.818	2897.1	2900.41	2577.71	2791.74	11.6108	-3.33073	3.16713	3.0803	TRUE	3.35716e-08	0.000187665	glutamine--tRNA ligase, putative
PF3D7_0423700	298.051	328.102	164.129	69.0139	49.6546	181.79	8.84879	15.4743	13.6841	14.2499	13.0643	169.052	272.044	314.355	251.817	7.50832	-3.80197	4.26449	7.16075	TRUE	3.64042e-08	0.000203463	early transcribed membrane protein 4 (ETRAMP4)
PF3D7_0514800	96.5905	96.7622	83.3672	82.4503	97.2111	91.2763	11.377	7.97159	4.71865	6.10711	7.54359	76.2393	87.8912	125.742	96.6242	6.51412	-3.59433	3.65591	1.7229	TRUE	4.29618e-08	0.000240071	kinase, putative
PF3D7_1319100	772.172	878.645	995.196	1241.03	1312	1039.81	109.556	114.416	133.066	111.964	117.25	1113.76	929.135	1108.1	1050.33	10.0221	-3.14867	3.16294	0.972027	TRUE	4.53785e-08	0.00025353	conserved protein, unknown function
PF3D7_0100200	22.0778	32.8102	2.60523	12.8256	14.6866	17.0011	234.282	211.95	328.418	338.945	278.399	13.259	16.7412	15.7177	15.2393	4.17231	3.94862	-4.20403	6.60467	TRUE	4.82873e-08	0.000269733	rifin (RIF)
PF3D7_0300200	9.38308	15.2929	5.21045	9.77188	9.79105	9.88987	138.21	128.014	242.538	231.561	185.081	3.31475	12.5559	7.85887	7.90984	3.3731	4.15876	-4.59532	3.40992	TRUE	6.83158e-08	0.000381544	rifin (RIF)
PF3D7_1207800	28.1492	15.0148	15.6314	10.9934	6.9936	15.3565	163.492	120.981	143.447	152.678	145.149	3.31475	4.18529	7.85887	5.11964	3.94451	3.23691	-4.97774	3.54104	TRUE	7.8118e-08	0.000436211	conserved Plasmodium protein, unknown function
PF3D7_1012400	61.8179	165.719	325.653	138.028	202.815	178.807	5763.51	2091.37	4239.23	4684.15	4194.57	222.089	246.932	259.343	242.788	7.47428	4.56002	-4.11254	5.45731	TRUE	8.10225e-08	0.000452349	hypoxanthine-guanine phosphoribosyltransferase (HGPRT)
PF3D7_0518600	57.9543	54.4982	28.6575	40.9198	41.9616	44.7983	242.71	150.053	320.396	324.695	259.463	26.518	8.37059	7.85887	14.2492	5.50175	2.51757	-4.06985	3.96346	TRUE	8.40033e-08	0.000468907	WD-repeat protein, putative
PF3D7_0406500	653.504	571.953	872.751	343.848	305.621	549.535	11051.3	13575.1	16150.5	17501.4	14569.6	603.285	1745.27	1901.85	1416.8	9.09976	4.73091	-3.36462	6.30006	TRUE	8.91658e-08	0.000497634	conserved Plasmodium protein, unknown function
mal_mito_2	464.738	596.978	226.655	72.6784	83.9233	288.995	1.68548	4.22025	6.13424	5.59818	4.40954	215.459	238.562	314.355	256.125	8.17613	-6.03969	5.86176	5.80372	TRUE	9.02374e-08	0.000503525	cytochrome c oxidase subunit I (cox1)
PF3D7_0917800	172.759	137.08	208.418	304.15	355.275	235.536	29.0746	20.1634	24.0651	10.6874	20.9976	235.348	192.524	172.895	200.255	7.87991	-3.48551	3.25663	4.21859	TRUE	9.16788e-08	0.000511476	conserved Plasmodium protein, unknown function
PF3D7_0632600	8.83113	11.4001	13.0261	32.9801	25.177	18.2829	54.3569	195.538	134.481	150.642	133.755	3.31475	0	0	1.10492	4.20223	2.86099	-6.52297	6.22752	TRUE	1.03665e-07	0.000578242	rifin, pseudogene (RIF)
PF3D7_1453400	385.81	365.361	450.704	439.124	499.343	428.068	84.2742	66.5862	39.6366	36.1337	56.6577	553.564	439.456	471.532	488.184	8.74124	-2.91611	3.10705	2.23009	TRUE	1.16257e-07	0.000648368	conserved Plasmodium protein, unknown function
PF3D7_0617500	1.10389	1.66831	2.60523	3.05371	2.09808	2.10585	705.375	550.978	1226.85	1157.3	910.124	33.1475	41.8529	55.0121	43.3375	1.00177	8.82813	-4.41908	2.30382	TRUE	1.22676e-07	0.00068404	rifin, pseudogene
PF3D7_1418500	11.5909	17.7953	2.60523	2.44297	1.39872	7.16662	0	0	0	0	0	13.259	12.5559	15.7177	13.8442	2.92568	-31.8728	32.7214	5.90306	TRUE	1.23461e-07	0.000688296	5S ribosomal RNA
PF3D7_1318900	27.0453	16.6831	18.2366	36.0338	37.0661	27.013	192.145	166.934	277.456	276.856	228.348	13.259	16.7412	7.85887	12.6197	4.76855	3.06644	-4.11355	2.77431	TRUE	1.32733e-07	0.000739856	conserved Plasmodium protein, unknown function
PF3D7_1227200	440.453	441.269	896.198	780.529	816.853	675.06	109.556	79.7159	72.1953	75.8299	84.3244	725.931	598.497	770.169	698.199	9.39752	-2.99933	3.04841	2.39432	TRUE	1.47172e-07	0.000820191	potassium channel protein (K1)
PF3D7_1304200.1	58.5062	57.0007	13.0261	12.8256	4.89552	29.2508	0	0.937834	0.943729	0.508926	0.597622	33.1475	41.8529	31.4355	35.4787	4.89311	-5.65619	5.91785	8.83919	TRUE	1.50091e-07	0.000836309	CorA-like Mg2 transporter protein, putative
PF3D7_0220700	1474.25	1068.28	505.414	1162.24	814.056	1004.85	59.8347	73.62	110.416	112.473	89.0859	769.023	686.388	730.875	728.762	9.97395	-3.49725	3.0327	3.5406	TRUE	1.5513e-07	0.00086423	Plasmodium exported protein (hyp9), unknown function
PF3D7_1123500	1353.92	1583.51	1935.68	1757.72	2043.53	1734.87	391.454	301.514	274.153	264.132	307.813	2555.68	2101.02	2664.16	2440.28	10.7604	-2.49442	2.9866	0.938432	TRUE	1.68358e-07	0.000937753	conserved Plasmodium protein, unknown function
PF3D7_0811600	241.2	388.995	44.2888	55.5776	52.452	156.503	51.4073	97.0658	48.6021	40.7141	59.4473	517.102	518.977	455.814	497.298	7.30361	-1.40992	3.06548	16.9663	TRUE	2.0242e-07	0.00112727	conserved Plasmodium protein, unknown function
PF3D7_0425900	8.83113	8.34157	10.4209	11.6041	6.9936	9.23826	99.4436	119.105	190.161	207.133	153.961	3.31475	4.18529	15.7177	7.73926	3.19108	4.07509	-4.58989	3.11628	TRUE	2.24525e-07	0.00125016	rifin (RIF)
PF3D7_0814100	1.65584	6.11715	0	7.32891	7.69296	4.55897	233.018	153.805	161.378	107.383	163.896	3.31475	12.5559	7.85887	7.90984	2.33718	5.01971	-4.41995	8.05851	TRUE	2.42195e-07	0.0013483	conserved Plasmodium protein, unknown function
PF3D7_1304700	1.10389	3.05857	2.60523	1.22149	0.69936	1.73771	45.5081	48.2985	77.8577	90.0799	65.436	0	0	0	0	0.795516	5.23604	-33.0658	2.93193	TRUE	2.57004e-07	0.00143048	cyclin (CYC4)
PF3D7_1462800	1502.4	3251.82	2975.17	2875.38	3402.39	2801.43	37507.5	31330.7	44374.1	48200.4	40353.2	3669.43	4365.26	5100.41	4378.37	11.4519	3.84849	-3.20455	2.20403	TRUE	2.64391e-07	0.00147134	glyceraldehyde-3-phosphate dehydrogenase (GAPDH)
PF3D7_1309700	319.577	323.375	930.066	1037.04	1035.75	729.162	125.569	111.133	109.473	112.982	114.789	908.243	791.021	982.359	893.874	9.50884	-2.66594	2.9603	5.59552	TRUE	2.78381e-07	0.00154891	conserved Plasmodium protein, unknown function
PF3D7_1200400	559.673	510.226	763.331	472.104	434.303	547.927	7.16331	14.5364	15.0997	18.8303	13.9074	185.626	138.115	31.4355	118.392	9.09625	-5.30183	3.13332	6.48745	TRUE	2.79085e-07	0.00155255	erythrocyte membrane protein 1, PfEMP1 (VAR)
PF3D7_1017600	469.706	398.727	354.311	234.525	213.305	334.115	3273.63	3445.13	3823.52	3746.71	3572.25	278.439	385.047	487.25	383.579	8.38421	3.41841	-3.22508	2.44952	TRUE	3.10077e-07	0.00172465	conserved Plasmodium protein, unknown function
PF3D7_0505000	628.666	596.978	794.594	685.253	663.693	673.837	145.373	95.1902	112.776	115.526	117.216	735.875	887.283	1068.81	897.321	9.39559	-2.52241	2.93453	0.815661	TRUE	3.49139e-07	0.00194156	conserved Plasmodium membrane protein, unknown function
PF3D7_1219400	1427.33	1391.65	2245.71	990.625	887.488	1388.56	8.42742	5.15809	8.49356	11.1964	8.31886	92.8131	108.818	110.024	103.885	10.4387	-7.38369	3.64024	2.37378	TRUE	3.89207e-07	0.00216399	erythrocyte membrane protein 1 (PfEMP1), pseudogene (VAR)
PF3D7_1205400	130.259	168.5	148.498	226.586	209.109	176.59	29.0746	26.7283	33.5024	34.098	30.8508	275.125	267.859	220.048	254.344	7.46584	-2.5189	3.04738	1.03065	TRUE	4.15808e-07	0.00231148	conserved Plasmodium protein, unknown function
PF3D7_0105600	163.376	149.87	448.099	380.493	397.237	307.815	51.8286	39.8579	22.1776	22.3927	34.0642	275.125	234.377	314.355	274.619	8.26191	-3.17019	3.00631	6.02495	TRUE	4.4269e-07	0.00246047	conserved Plasmodium protein, unknown function
PF3D7_0404300	85.5516	77.2985	192.787	110.544	67.1386	106.664	1464.26	1230.44	1219.77	1401.58	1329.01	86.1836	142.3	196.472	141.652	6.72	3.65614	-3.2506	4.07335	TRUE	4.50576e-07	0.00250385	conserved Plasmodium protein, unknown function
PF3D7_0821400	1141.98	1004.32	593.992	1347.3	1404.32	1098.38	75.8468	80.1848	92.0136	96.6959	86.1853	719.302	594.312	581.556	631.723	10.1021	-3.67286	2.87516	1.95297	TRUE	5.89249e-07	0.00327387	conserved Plasmodium protein, unknown function
PF3D7_1466400	2287.26	2316.45	3092.4	3209.45	3093.27	2799.77	409.151	362.004	426.094	415.283	403.133	2897.1	2900.41	2813.48	2870.33	11.451	-2.79586	2.83194	0.512731	TRUE	5.95765e-07	0.00330947	transcription factor with AP2 domain(s) (ApiAP2)
PF3D7_1200500	45.2595	53.108	23.447	17.7115	12.5885	30.4229	160.964	139.268	232.157	286.525	204.729	19.8885	12.5559	7.85887	13.4344	4.94998	2.72742	-3.83693	6.59482	TRUE	6.07084e-07	0.00337174	rifin (RIF)
PF3D7_1402800	620.939	591.973	1448.51	765.871	733.629	832.184	167.284	111.602	107.113	100.258	121.565	805.485	975.174	840.899	873.853	9.69861	-2.77273	2.84552	3.01714	TRUE	7.06311e-07	0.00392215	conserved Plasmodium protein, unknown function
PF3D7_0809900	713.114	719.321	328.259	551.501	523.122	567.063	89.3307	82.9983	86.8231	76.3389	83.8727	530.361	602.682	691.581	608.208	9.14924	-2.759	2.85634	1.64624	TRUE	7.78751e-07	0.00432363	JmjC domain containing protein (JmjC1)
PF3D7_0917700	56.8504	64.7862	31.2627	72.0676	77.629	60.5192	8.84879	8.44051	8.49356	5.59818	7.84526	72.9246	87.8912	78.5887	79.8015	5.9327	-2.95868	3.34383	1.74894	TRUE	8.2153e-07	0.00456031	XPA binding protein 1, putative
PF3D7_1116200.2	30.357	51.9958	62.5254	34.8123	51.0533	46.1488	4.63508	4.22025	3.77492	4.58033	4.30265	36.4623	66.9647	55.0121	52.813	5.5164	-3.41086	3.6075	1.55423	TRUE	8.48157e-07	0.00470727	pyridoxine biosynthesis protein PDX2 (PDX2)
PF3D7_0108400.2	11.5909	12.7904	2.60523	12.8256	20.2815	12.0187	62.3629	82.0605	129.763	122.142	99.0821	0	4.18529	7.85887	4.01472	3.65539	2.97484	-4.97508	6.41727	TRUE	8.63418e-07	0.0047911	mitochondrial carrier protein, putative
PF3D7_0732900	4.41557	10.2879	5.21045	8.5504	14.6866	8.63018	109.556	105.037	77.8577	99.2405	97.923	3.31475	0	7.85887	3.72454	3.15169	3.46195	-4.99198	4.30845	TRUE	8.79583e-07	0.00487993	rifin (RIF)
PF3D7_1430400	397.953	244.686	296.996	402.479	328	334.023	42.1371	57.6768	25.4807	20.866	36.5401	357.993	263.674	188.613	270.093	8.38427	-3.19194	2.89371	3.72383	TRUE	9.99207e-07	0.0055426	conserved Plasmodium protein, unknown function
PF3D7_0507600	325.648	308.082	458.52	495.923	430.107	403.656	61.9416	37.5134	48.1302	51.9104	49.8739	371.252	393.418	314.355	359.675	8.65598	-3.01549	2.85244	1.25609	TRUE	1.1006e-06	0.00610391	cell differentiation protein, putative (CAF40)
PF3D7_0211000	3.31167	5.28299	7.81568	7.32891	11.8891	7.12568	121.355	128.483	155.715	129.776	133.832	13.259	0	7.85887	7.0393	2.79853	4.26572	-4.19928	5.80413	TRUE	1.15377e-06	0.00639763	unspecified product
PF3D7_0223400	9.38308	15.849	10.4209	8.5504	11.1898	11.0786	177.819	177.72	160.434	172.526	172.124	13.259	12.5559	7.85887	11.2246	3.48748	3.93984	-3.8773	0.923355	TRUE	1.17061e-06	0.00648987	rifin (RIF)
PF3D7_1351300	1.65584	2.50247	10.4209	10.9934	5.59488	6.23349	62.7843	53.4565	106.641	81.4281	76.0776	0	4.18529	0	1.3951	2.51118	3.73805	-5.66349	8.05466	TRUE	1.18493e-06	0.00656804	conserved Plasmodium membrane protein, unknown function
PF3D7_0826900	33.1167	34.2004	75.5516	78.1751	81.8252	60.5738	391.454	224.142	505.839	406.123	381.889	26.518	62.7794	23.5766	37.6247	5.90904	2.66796	-3.31483	5.69979	TRUE	1.41503e-06	0.00784209	conserved Plasmodium protein, unknown function
PF3D7_0403800	1230.84	1068.83	294.391	422.023	423.812	687.98	21.4899	45.485	44.3553	50.8926	40.5557	560.193	523.162	518.685	534.014	9.42758	-4.08641	3.71986	4.61778	TRUE	1.53692e-06	0.00851608	alpha/beta hydrolase, putative
PF3D7_1145400	758.925	828.874	1247.9	1105.44	1274.23	1043.08	183.296	158.025	148.637	162.856	163.204	1024.26	1079.81	1147.4	1083.82	10.0261	-2.6755	2.73087	0.993033	TRUE	1.6575e-06	0.00918252	dynamin-like protein (DYN1)
PF3D7_1134500	271.005	279.164	395.994	272.391	297.228	303.157	99.4436	61.897	52.377	38.6784	63.099	460.751	456.197	392.944	436.631	8.24161	-2.26113	2.79147	2.27703	TRUE	1.69011e-06	0.0093615	alpha/beta hydrolase, putative
PF3D7_0300300	2.75973	4.72689	5.21045	3.66446	4.89552	4.25141	50.1432	89.5632	70.3078	73.2853	70.8249	3.31475	0	0	1.10492	2.05482	4.09114	-5.60029	2.41263	TRUE	1.97754e-06	0.0109516	erythrocyte membrane protein 1 (PfEMP1), exon2, pseudogene (VAR)
PF3D7_0523900	108.733	137.914	117.235	244.297	348.981	191.432	45.9294	26.7283	34.918	38.1694	36.4363	215.459	255.303	314.355	261.706	7.58382	-2.39613	2.83837	4.79771	TRUE	2.00508e-06	0.0111021	conserved Plasmodium membrane protein, unknown function
PF3D7_1351900	91.623	93.4255	125.051	304.761	231.488	169.27	759.311	721.663	990.916	996.986	867.219	135.905	58.5941	117.883	104.127	7.4051	2.35514	-3.06061	6.28996	TRUE	2.00986e-06	0.0111266	conserved Plasmodium protein, unknown function
PF3D7_1328800	38.0843	57.5568	224.049	179.558	178.337	135.517	897.52	723.07	1202.78	1256.03	1019.85	132.59	167.412	70.7298	123.577	7.06973	2.92439	-3.02462	10.1171	TRUE	2.10736e-06	0.0116643	transcriptional regulatory protein sir2a (SIR2A)
PF3D7_0319900	93.2788	112.055	132.867	186.887	374.857	179.989	7.16331	7.03376	17.9309	10.6874	10.7038	125.961	159.041	149.319	144.773	7.49272	-4.07393	3.75722	4.40553	TRUE	2.10864e-06	0.0116692	conserved Plasmodium protein, unknown function
PF3D7_1340900	2972.78	3324.39	3853.13	3721.26	3513.59	3477.03	479.942	445.002	554.441	587.3	516.671	3069.46	3155.71	3646.52	3290.56	11.7636	-2.75048	2.67078	0.42883	TRUE	2.1893e-06	0.0121134	sodium-dependent phosphate transporter (PiT)
PF3D7_0830400	73.4088	238.847	26.0523	122.149	147.565	121.604	1087.14	1094.45	1371.24	1480.97	1258.45	96.1279	154.856	227.907	159.63	6.9421	3.35532	-2.99906	9.97946	TRUE	2.35692e-06	0.0130385	conserved Plasmodium protein, unknown function
PF3D7_0422300	153.441	168.778	635.675	262.009	228.691	289.719	1276.75	1440.98	1410.88	1563.93	1423.14	162.423	246.932	133.601	180.985	8.1687	2.30615	-2.96727	6.45781	TRUE	2.45194e-06	0.0135617	alpha tubulin 2
PF3D7_0108400.1	55.1946	67.5667	49.4993	63.5172	69.936	61.1428	348.053	360.597	554.913	526.229	447.448	23.2033	58.5941	70.7298	50.8424	5.94038	2.86514	-3.18797	2.70997	TRUE	2.49863e-06	0.0138174	mitochondrial carrier protein, putative
PF3D7_1334200	145.714	137.914	205.813	270.559	264.358	204.872	1432.66	1263.26	1478.82	1347.64	1380.6	198.885	171.597	157.177	175.887	7.67768	2.7534	-2.96777	1.7195	TRUE	2.52864e-06	0.0139809	chaperone binding protein, putative
PF3D7_0913900	142.402	110.387	83.3672	50.0809	40.5629	85.36	33.7097	18.2878	7.54983	7.63389	16.7953	102.757	96.2618	204.331	134.45	6.41818	-2.34325	2.97251	9.9709	TRUE	2.71352e-06	0.0150004	arginine--tRNA ligase, putative
PF3D7_1464500	337.791	322.541	442.888	155.739	165.049	284.802	49.7218	57.6768	38.221	40.2051	46.4562	281.754	351.565	306.496	313.272	8.14997	-2.6119	2.75314	3.62944	TRUE	2.86119e-06	0.0158138	conserved Plasmodium membrane protein, unknown function
PF3D7_1105500	8.83113	9.17572	0	9.77188	9.79105	7.51396	88.0666	40.7958	72.6671	70.7407	68.0675	0	4.18529	0	1.3951	3.0237	3.06538	-5.5033	7.19878	TRUE	2.92638e-06	0.0161712	centrin-4 (CEN4)
PF3D7_1346400	2603.53	2277.25	2506.23	1966.59	1930.23	2256.77	601.297	473.606	436.475	384.239	473.904	2297.12	2724.63	3795.83	2939.2	11.1399	-2.25143	2.63187	1.26198	TRUE	3.05817e-06	0.0168964	conserved Plasmodium protein, unknown function
PF3D7_0632700	17.6623	39.2054	20.8418	26.2619	30.7719	26.9486	267.149	224.142	377.964	401.542	317.699	26.518	41.8529	31.4355	33.2688	4.77033	3.54111	-3.25655	2.46639	TRUE	3.14933e-06	0.0173969	rifin (RIF)
PF3D7_0706300	27.5973	24.1905	0	4.88594	4.19616	12.174	103.236	93.7834	150.053	142.499	122.393	3.31475	12.5559	7.85887	7.90984	3.72474	3.21049	-3.99766	15.6533	TRUE	3.49807e-06	0.0193198	conserved Plasmodium protein, unknown function
PF3D7_0405300	24.2856	15.5709	75.5516	35.4231	27.2751	35.6212	294.96	214.295	259.997	281.945	262.799	26.518	41.8529	7.85887	25.41	5.0915	2.94633	-3.28614	6.98479	TRUE	3.56268e-06	0.0196731	sequestrin (LISP2)
PF3D7_1024800	16711.8	15042.1	15800.7	16863.8	15469.9	15977.7	3512.13	2721.59	3289.37	3623.04	3286.53	18877.5	17787.5	22979.3	19881.5	13.9638	-2.28142	2.59673	0.378678	TRUE	3.66339e-06	0.0202256	conserved Plasmodium protein, unknown function
PF3D7_1102600	3.86362	4.44884	5.21045	12.2149	22.3795	9.62346	112.927	83.4672	162.793	164.892	131.02	9.94426	8.37059	7.85887	8.72457	3.28683	3.74665	-3.88024	7.47859	TRUE	3.67704e-06	0.0202973	Plasmodium exported protein, unknown function (GEXP14)
PF3D7_0931200	57.4024	53.386	15.6314	107.491	84.6226	63.7066	15.5907	11.254	6.6061	7.63389	10.2712	96.1279	75.3353	86.4476	85.9703	6.01222	-2.64799	3.06299	6.47005	TRUE	3.88908e-06	0.0214638	selenoprotein (Sel2)
PF3D7_1115500	93.8308	132.353	190.182	94.0544	106.303	123.344	551.996	619.439	561.991	643.282	594.177	76.2393	75.3353	70.7298	74.1015	6.9375	2.27723	-2.99967	1.47892	TRUE	4.25499e-06	0.0234791	transcription factor with AP2 domain(s), putative (ApiAP2)
PF3D7_0822500	3.31167	7.78546	2.60523	8.5504	9.79105	6.40876	80.4819	103.162	134.481	115.526	108.413	3.31475	8.37059	7.85887	6.51474	2.75613	4.0041	-4.14154	3.29906	TRUE	4.30876e-06	0.0237714	dynein light chain 1 (DLC1)
PF3D7_1358100	732.432	525.797	453.309	574.709	379.753	533.2	1876.37	1968.98	2484.37	2599.59	2232.33	251.921	301.341	377.226	310.163	9.05926	2.06506	-2.85297	1.60304	TRUE	4.32668e-06	0.023866	small subunit rRNA processing factor, putative
PF3D7_1401400	18542.1	16927.8	20326	17620.5	18303	18343.9	3577.02	3721.33	5024.41	5577.83	4475.15	21695.1	27673.2	30264.5	26544.2	14.163	-2.03528	2.56835	0.89216	TRUE	4.57192e-06	0.0252142	early transcribed membrane protein 14.1 (ETRAMP14)
PF3D7_1120000	660.679	481.864	742.49	359.727	393.041	527.56	5933.33	5133.23	6243.71	6279.13	5897.35	752.449	803.577	974.5	843.509	9.04145	3.4844	-2.80707	1.84659	TRUE	4.71617e-06	0.0260049	conserved Plasmodium protein, unknown function
PF3D7_0725900	4.96751	11.9562	20.8418	5.49668	4.19616	9.49168	0	0	1.41559	1.01785	0.608361	13.259	46.0382	78.5887	45.962	3.18558	-3.93066	6.23501	7.48884	TRUE	4.72705e-06	0.0260602	unspecified product
PF3D7_1304200.2	57.4024	52.5519	13.0261	10.9934	4.19616	27.634	0	1.40675	0.943729	1.01785	0.842083	26.518	50.2235	23.5766	33.4394	4.80797	-5.07565	5.34449	8.85374	TRUE	4.86207e-06	0.0267997	CorA-like Mg2 transporter protein, putative
PF3D7_1436300	14801	11394.6	20578.7	12563.6	14348.1	14737.2	1800.52	1724.68	2040.81	2143.6	1927.4	11542	11308.7	11175.3	11342	13.8471	-2.93467	2.55696	0.976858	TRUE	5.06084e-06	0.0278903	translocon component PTEX150 (PTEX150)
PFC10_API0030	43.6037	50.3274	5.21045	19.5438	11.8891	26.1149	0	0	0	0	0	3.31475	20.9265	7.85887	10.7	4.72863	-35.1184	33.8141	4.16994	TRUE	5.70238e-06	0.0314201	apicoplast ribosomal protein S12 (rps12)
PF3D7_1471100	5720.92	4310.09	4767.56	5755.64	4657.04	5042.25	553.682	562.232	689.394	708.934	628.56	3536.84	3750.02	3662.23	3649.7	12.2999	-3.00399	2.53766	0.483743	TRUE	6.18645e-06	0.0340812	exported protein 2 (EXP2)
PF3D7_1346000	9.93502	7.50741	13.0261	31.7586	27.9744	18.0403	111.242	61.4281	134.481	136.392	110.886	9.94426	4.18529	7.85887	7.32948	4.17991	2.61292	-3.90386	6.37381	TRUE	6.1874e-06	0.0340812	dynactin subunit 2, putative
PF3D7_1328600	1.65584	1.94637	7.81568	5.49668	8.39233	5.06138	77.5323	67.5241	48.1302	50.3837	60.8925	3.31475	0	0	1.10492	2.20969	3.71884	-5.38404	6.00382	TRUE	6.68969e-06	0.0368401	conserved Plasmodium protein, unknown function
PF3D7_1311000	1.10389	5.56104	5.21045	0.610743	5.59488	3.6162	72.8972	74.0889	108.057	107.383	90.6066	3.31475	4.18529	7.85887	5.11964	1.80466	4.69667	-4.29457	6.54674	TRUE	7.3304e-06	0.0403612	conserved Plasmodium protein, unknown function
mal_rna_17:rRNA	757.269	2416	494.993	428.131	767.898	972.857	136.946	248.995	325.115	349.123	265.045	1551.3	2389.8	2318.37	2086.49	9.92737	-1.87743	2.97649	8.08392	TRUE	7.35702e-06	0.0405004	unspecified product (LSUE)
PF3D7_1104400	615.971	616.442	1018.64	783.583	660.896	739.107	223.748	134.11	115.607	118.071	147.884	623.174	950.062	1029.51	867.583	9.5284	-2.31976	2.55022	2.50663	TRUE	7.42361e-06	0.0408596	conserved protein, unknown function
PF3D7_0104900	48.5712	164.051	54.7098	170.397	102.806	108.107	44.6653	64.2416	52.377	32.5713	48.4638	238.662	292.971	392.944	308.192	6.76682	-1.16774	2.66198	6.05076	TRUE	7.45276e-06	0.0410125	RNase MRP
PF3D7_1215900	203.116	167.109	231.865	377.439	348.981	265.702	32.0242	34.6999	29.2556	17.3035	28.3208	198.885	159.041	188.613	182.18	8.054	-3.22923	2.68407	2.88903	TRUE	7.4569e-06	0.0410279	serpentine receptor, putative (SR10)
PF3D7_0509800	858.828	787.166	904.014	806.18	800.768	831.391	168.97	167.872	163.737	166.419	166.749	885.039	857.985	1170.97	971.332	9.69913	-2.31758	2.54068	0.28941	TRUE	7.69321e-06	0.0423203	phosphatidylinositol 4-kinase
PF3D7_0101500	6.62335	14.4587	13.0261	56.1883	63.6418	30.7877	66.5766	61.897	64.1736	78.3746	67.7555	3.31475	4.18529	0	2.50002	4.96238	1.11978	-4.52882	11.2588	TRUE	8.87414e-06	0.0488078	erythrocyte membrane protein 1 (PfEMP1), exon2, pseudogene (VAR)
PF3D7_0926200	41.3959	47.5469	10.4209	47.6379	25.177	34.4357	2.9496	2.8135	2.83119	0.508926	2.2758	16.5738	54.4088	15.7177	28.9001	5.13524	-3.93692	3.68603	7.1108	TRUE	8.97436e-06	0.04935	conserved Plasmodium protein, unknown function
PF3D7_0311200	68.9932	60.6154	75.5516	38.4768	41.9616	57.1197	19.8044	19.2256	10.8529	4.07141	13.4886	92.8131	133.929	70.7298	99.1575	5.82707	-2.0693	2.88688	5.60744	TRUE	9.14863e-06	0.0502992	valine--tRNA ligase, putative
PF3D7_0813200	82.7919	66.1764	158.919	146.578	112.597	113.412	375.863	428.59	585.112	595.443	496.252	69.6098	87.8912	39.2944	65.5985	6.81655	2.13833	-2.8892	3.45716	TRUE	9.44185e-06	0.0519018	CS domain protein, putative
PF3D7_0905100	1596.78	1845.71	1419.85	1155.53	1309.2	1465.41	252.823	253.684	293.5	292.123	273.032	1249.66	1477.41	1901.85	1542.97	10.5172	-2.42433	2.49735	0.960021	TRUE	9.52407e-06	0.0523443	nucleoporin NUP100/NSP100, putative (NUP100)
PF3D7_1413800	483.504	402.063	531.466	550.89	644.81	522.547	91.8589	104.568	60.3987	54.964	77.9475	391.141	506.421	471.532	456.365	9.02912	-2.74432	2.54826	1.71984	TRUE	9.60633e-06	0.0527868	diphthamide synthesis protein, putative
PF3D7_0521700	327.856	323.653	252.707	348.734	378.354	326.261	50.5645	52.0498	41.9959	45.2944	47.4762	275.125	276.229	306.496	285.95	8.35132	-2.78204	2.58856	0.466378	TRUE	9.98906e-06	0.0548799	DEAD/DEAH box ATP-dependent RNA helicase, putative
PF3D7_0610200	131.363	105.382	250.102	154.518	133.578	154.988	1227.88	1232.31	1317.45	1436.19	1303.46	169.052	179.968	235.766	194.929	7.26664	3.08148	-2.74903	2.00151	TRUE	1.07416e-05	0.0590035	conserved Plasmodium protein, unknown function
PF3D7_0707420	23.7337	161.826	41.6836	51.3024	74.8316	70.6755	9.27016	7.03376	4.24678	11.1964	7.93677	106.072	209.265	432.238	249.192	6.14894	-3.16075	4.96556	4.2237	TRUE	1.08853e-05	0.0597818	nucleolar RNA snoR36
PF3D7_1126300	142.954	164.885	184.971	216.814	240.58	190.041	45.0867	32.8242	38.221	40.7141	39.2115	245.292	209.265	267.202	240.586	7.56999	-2.27659	2.61436	0.939343	TRUE	1.0952e-05	0.0601377	DnaJ protein, putative
PF3D7_1451300	9.38308	14.4587	26.0523	10.3826	10.4904	14.1534	220.377	88.6253	332.193	352.686	248.47	6.62951	8.37059	7.85887	7.61966	3.77538	4.18149	-5.03956	2.9008	TRUE	1.11984e-05	0.0614795	conserved Plasmodium protein, unknown function
PF3D7_0937700	6.62335	5.56104	0	7.93966	10.4904	6.12289	101.972	78.7781	161.85	149.624	123.056	3.31475	12.5559	15.7177	10.5295	2.73139	4.21161	-3.69018	7.07279	TRUE	1.12713e-05	0.0618683	rifin (RIF)
PF3D7_0701100	28.7012	40.3176	52.1045	73.8999	61.5437	51.3134	384.712	296.356	363.808	357.775	350.662	29.8328	79.5206	23.5766	44.31	5.67827	2.77568	-2.95064	4.3056	TRUE	1.15938e-05	0.0636265	rifin (RIF)
PF3D7_1418800	6122.73	21155.6	971.749	8910.13	1712.73	7774.59	58.1492	38.4512	94.8448	93.6423	71.2719	3569.99	6290.5	11277.5	7045.99	12.9246	-6.76944	6.62727	5.02002	TRUE	1.18071e-05	0.0647857	signal recognition particle RNA
PF3D7_1226200	10.487	16.4051	49.4993	67.1817	77.629	44.2404	212.792	250.402	347.292	292.123	275.652	16.5738	66.9647	15.7177	33.0854	5.4546	2.65204	-3.01934	13.3012	TRUE	1.25749e-05	0.0689859	conserved Plasmodium protein, unknown function
PF3D7_1011400	164.48	180.734	208.418	246.129	272.751	214.502	47.1936	37.0444	18.4027	29.0088	32.9124	208.83	209.265	180.754	199.616	7.74467	-2.70306	2.60261	2.33878	TRUE	1.3063e-05	0.0716506	proteasome subunit beta type-5
PF3D7_1409600	587.822	504.387	479.362	657.77	789.578	603.784	91.0162	90.0321	78.3295	76.3389	83.9292	493.898	414.344	518.685	475.643	9.23849	-2.84726	2.50138	0.851454	TRUE	1.31012e-05	0.0718471	conserved Plasmodium protein, unknown function
PF3D7_0707900	171.655	165.719	101.604	235.747	179.736	170.892	720.545	790.125	941.842	1037.7	872.553	122.646	163.226	102.165	129.346	7.42192	2.34715	-2.74535	1.99894	TRUE	1.33679e-05	0.0732964	large ribosomal subunit processing protein, putative
PF3D7_0627000	1.65584	1.11221	0	9.16114	5.59488	3.50481	53.9355	45.485	93.4292	111.455	76.0761	3.31475	4.18529	0	2.50002	1.90481	4.34416	-4.70081	9.91841	TRUE	1.39311e-05	0.0763702	conserved Plasmodium protein, unknown function
PF3D7_0504700	3.86362	7.78546	13.0261	26.2619	9.09169	12.0058	141.159	94.7212	97.2041	99.2405	108.081	3.31475	8.37059	15.7177	9.13436	3.56677	3.18939	-3.7601	7.0352	TRUE	1.42772e-05	0.0782535	conserved Plasmodium protein, unknown function
PF3D7_1372100	3.31167	3.61468	7.81568	3.66446	3.4968	4.38066	79.2178	22.508	72.6671	79.3924	63.4463	0	0	7.85887	2.61962	1.99967	3.98782	-5.31249	6.03767	TRUE	1.46574e-05	0.0803226	Plasmodium exported protein (PHISTb), unknown function (GEXP04)
PF3D7_1110100	265.486	189.632	304.811	349.345	307.019	283.259	59.8347	47.8295	40.5804	44.7855	48.2575	298.328	297.156	243.625	279.703	8.14492	-2.55183	2.53788	1.18555	TRUE	1.48552e-05	0.0813916	conserved Plasmodium protein, unknown function
PF3D7_1306600	171.103	187.685	216.234	275.445	257.365	221.566	60.6774	36.1066	27.84	32.0623	39.1716	241.977	238.562	212.19	230.909	7.79144	-2.49855	2.56073	2.00042	TRUE	1.54632e-05	0.0847076	vacuolar ATP synthase subunit h, putative
PF3D7_1477600	8.27919	6.11715	26.0523	12.8256	6.29424	11.9137	138.631	113.009	219.417	257.008	182.016	16.5738	33.4824	0	16.6854	3.43392	4.07382	-3.31418	9.7476	TRUE	1.57731e-05	0.0863894	surface-associated interspersed protein 14.1 (SURFIN 14.1) (SURF14.1)
PF3D7_0830100	20.422	24.4686	13.0261	6.10743	6.9936	14.2035	1.26411	0	0	4.07141	1.33388	16.5738	16.7412	39.2944	24.2031	3.84722	-3.45875	4.13277	13.6514	TRUE	1.61979e-05	0.0886999	unspecified product
PF3D7_1407700	17.1103	46.7128	5.21045	23.2082	23.0789	23.0641	434.012	247.588	803.585	869.754	588.735	19.8885	33.4824	0	17.7903	4.55822	4.64323	-4.95771	7.48559	TRUE	1.63465e-05	0.0894973	conserved Plasmodium protein, unknown function
PF3D7_0610400	7646.66	9779.1	2831.88	770.147	1232.27	4452.01	32.8669	127.545	67.0048	70.7407	74.5395	2986.59	4616.38	2404.81	3335.93	12.1203	-5.9005	5.48419	5.31227	TRUE	1.67334e-05	0.0915984	histone H3 (H3)
PF3D7_1318000	51.3309	73.1277	52.1045	54.9668	81.1258	62.5312	313.079	331.055	332.193	333.346	327.418	69.6098	20.9265	39.2944	43.2769	5.97192	2.38306	-2.89324	2.56471	TRUE	1.72682e-05	0.0945087	conserved Plasmodium membrane protein, unknown function
PF3D7_1113900	11.5909	12.2343	5.21045	4.88594	3.4968	7.48367	25.7036	20.1634	50.4895	49.3658	36.4306	0	0	0	0	2.95931	2.22708	-32.2206	3.88094	TRUE	1.73129e-05	0.094736	mitogen-activated protein kinase 2 (MAP2)
PF3D7_0411000	1876.62	1544.3	4447.12	3572.85	3160.41	2920.26	738.242	411.709	549.722	575.086	568.69	2784.39	2963.19	3261.43	3003	11.5114	-2.35986	2.40042	3.75814	TRUE	1.8147e-05	0.0992825	conserved Plasmodium protein, unknown function
PF3D7_1102400	266.038	276.662	310.022	229.029	266.456	269.641	83.8528	56.739	32.0868	24.4284	49.2768	314.902	297.156	227.907	279.988	8.07374	-2.44943	2.50969	3.7566	TRUE	1.82316e-05	0.0997271	flavoprotein, putative
PF3D7_0113000	335.031	308.36	2771.96	679.146	513.331	921.566	8527.29	4879.55	7633.83	8319.41	7340.02	1093.87	1083.99	1493.19	1223.68	9.84265	2.99892	-2.58595	16.1744	TRUE	1.95296e-05	0.106808	glutamic acid-rich protein (GARP)
PF3D7_1019300	55.1946	56.1665	106.814	102.605	85.322	81.2204	413.786	369.038	499.233	563.89	461.487	62.9803	96.2618	39.2944	66.1788	6.33422	2.51589	-2.77384	2.9539	TRUE	2.01774e-05	0.11033	zinc finger protein, putative
PF3D7_0423100	18.2142	30.8638	28.6575	14.6578	34.968	25.4723	190.46	239.148	221.776	276.347	231.933	46.4066	20.9265	15.7177	27.6836	4.664	3.19347	-2.99132	3.41796	TRUE	2.02645e-05	0.110786	clathrin assembly protein, putative
PF3D7_1037000	59.0582	62.2837	72.9463	72.0676	64.3412	66.1394	276.841	146.771	405.332	419.355	312.075	53.0361	54.4088	15.7177	41.0542	6.04406	2.2416	-2.85991	4.21225	TRUE	2.06968e-05	0.113129	DNA polymerase zeta catalytic subunit, putative
PF3D7_1102300	2.75973	1.66831	2.60523	1.22149	0.69936	1.79082	60.6774	76.4335	51.4332	69.7228	64.5667	6.62951	0	0	2.20984	0.765835	5.2468	-4.49834	4.26277	TRUE	2.15628e-05	0.11784	Plasmodium exported protein, unknown function
PF3D7_0200200	11.5909	11.6782	20.8418	20.1545	18.1834	16.4897	172.762	126.139	104.754	130.285	133.485	9.94426	8.37059	23.5766	13.9638	4.01428	3.0464	-3.39389	2.32234	TRUE	2.17789e-05	0.119	rifin (RIF)
mal_rna_11:rRNA	3.31167	70.6253	13.0261	14.6578	15.3859	23.4014	0.842742	0	3.30305	0	1.03645	46.4066	25.1118	102.165	57.8945	4.56554	-4.50847	5.77638	11.1703	TRUE	2.29751e-05	0.125513	unspecified product (SSUA)
PF3D7_1107400	71.7529	108.44	49.4993	45.195	44.7591	63.9293	456.345	324.022	558.688	532.845	467.975	43.0918	108.818	55.0121	68.9739	6.00973	2.86053	-2.75563	4.48667	TRUE	2.31884e-05	0.126655	Rad51 homolog (RAD51)
PFC10_API0038	14.3506	12.2343	0	5.49668	4.19616	7.25555	0	0	0	0	0	13.259	0	7.85887	7.0393	2.9426	-31.8897	31.7906	7.0636	TRUE	2.34717e-05	0.128179	apicoplast ribosomal protein L16 (rpl16)
PF3D7_1213900	4059.01	3483.99	2540.1	4614.16	3670.94	3673.64	559.159	571.141	657.307	645.827	608.359	3132.44	3226.86	3025.67	3128.32	11.8432	-2.59442	2.36249	0.85191	TRUE	2.38942e-05	0.130463	conserved Plasmodium protein, unknown function
PF3D7_0703800	38.6362	36.1468	15.6314	45.8057	31.4712	33.5383	133.996	65.6484	145.334	133.847	119.707	9.94426	16.7412	7.85887	11.5148	5.09376	1.8096	-3.3346	3.2518	TRUE	2.75335e-05	0.150305	conserved Plasmodium protein, unknown function
PF3D7_1341900	267.142	259.979	854.514	502.031	542.704	485.274	103.236	82.9983	63.7017	75.321	81.3142	437.548	447.827	408.661	431.345	8.91872	-2.57301	2.40783	4.43953	TRUE	2.75563e-05	0.150402	vacuolar ATP synthase subunit d, putative
PF3D7_1119200	73.4088	54.4982	28.6575	69.0139	45.4584	54.2074	146.216	192.725	275.097	250.9	216.235	23.2033	16.7412	47.1532	29.0326	5.77679	1.97953	-2.98362	3.75116	TRUE	2.82138e-05	0.153963	conserved protein, unknown function
PF3D7_0324800	16.0064	20.2978	2.60523	16.4901	17.484	14.5767	127.254	124.732	160.906	193.392	151.571	13.259	20.9265	15.7177	16.6344	3.94142	3.30228	-3.19056	4.07742	TRUE	2.86808e-05	0.156482	rifin (RIF)
PF3D7_1245100	66.7854	58.9471	39.0784	45.195	32.1706	48.4353	0.421371	1.87567	3.30305	2.54463	2.03618	26.518	29.2971	7.85887	21.2247	5.60596	-4.59597	3.48071	4.9368	TRUE	2.9434e-05	0.160562	kinesin-13, putative (KLP8)
PF3D7_1115900	121.98	123.733	46.8941	123.981	107.702	104.858	349.738	298.231	512.445	556.256	429.168	53.0361	79.5206	62.871	65.1425	6.72363	2.02169	-2.72121	3.29999	TRUE	3.0267e-05	0.165076	DHHC-type zinc finger protein, putative
PF3D7_1143800	1605.61	1637.45	1492.79	1844.44	1763.09	1668.68	259.986	283.695	290.197	328.257	290.534	1362.36	1527.63	1516.76	1468.92	10.7046	-2.52211	2.33779	0.251691	TRUE	3.13303e-05	0.170844	conserved Plasmodium protein, unknown function
PF3D7_0401800	568.504	659.262	1081.17	432.406	330.797	614.428	74.5827	123.325	126.46	127.74	113.027	626.489	556.644	565.839	582.99	9.26044	-2.44019	2.36762	3.98165	TRUE	3.23093e-05	0.17615	Plasmodium exported protein (PHISTb), unknown function (PfD80)
PF3D7_1307700	735.192	611.993	672.148	884.966	875.599	755.98	125.99	110.664	85.4075	87.5352	102.399	490.584	510.606	581.556	527.582	9.56241	-2.88412	2.36345	0.885714	TRUE	3.36284e-05	0.183308	conserved Plasmodium protein, unknown function
mal_mito_1	20.9739	48.3811	23.447	2.44297	6.9936	20.4477	0	0.468917	0.471865	0.508926	0.362427	9.94426	25.1118	15.7177	16.9246	4.35834	-5.85487	5.57305	6.90611	TRUE	3.41788e-05	0.186274	cytochrome c oxidase subunit 3 (cox3)
PF3D7_0617400	381.394	364.804	1341.69	1065.75	914.763	813.68	10886.1	11258.7	16985.7	18972.2	14525.7	66089.6	69860.9	79264.6	71738.4	9.66616	4.16015	2.30413	6.43177	TRUE	3.43365e-05	0.187099	erythrocyte membrane protein 1, PfEMP1 (VAR)
PF3D7_0221900	4.96751	6.11715	2.60523	7.32891	7.69296	5.74235	42.5585	82.9983	129.763	98.2227	88.3856	3.31475	8.37059	7.85887	6.51474	2.59046	3.87491	-3.84431	3.14222	TRUE	3.49586e-05	0.190455	erythrocyte membrane protein 1 (PfEMP1), pseudogene
PF3D7_0702400	952.658	693.74	3918.26	3207.62	3971.67	2548.79	404.095	249.933	282.647	321.641	314.579	2406.51	2381.43	2176.91	2321.62	11.3152	-3.01786	2.88374	6.634	TRUE	3.57516e-05	0.194739	conserved Plasmodium protein, unknown function
PF3D7_0416900	277.077	270.823	427.257	244.908	283.241	300.661	123.04	97.5347	65.5892	57.5086	85.9182	447.492	443.641	447.956	446.363	8.22882	-1.80338	2.37659	2.16681	TRUE	3.65993e-05	0.19932	conserved Plasmodium protein, unknown function
PF3D7_1416500	2656.51	2866.44	643.491	594.863	750.414	1502.34	76.2682	95.1902	100.507	105.348	94.3283	1110.44	1502.52	1336.01	1316.32	10.5535	-3.99395	3.80265	4.24112	TRUE	3.70709e-05	0.201851	NADP-specific glutamate dehydrogenase (GDH1)
PF3D7_1401300	50.779	53.108	114.63	32.9801	34.968	57.293	12.2198	24.8526	25.4807	27.482	22.5088	139.22	125.559	141.46	135.413	5.80852	-1.31773	2.58899	4.754	TRUE	3.77564e-05	0.205546	aminopeptidase, putative
PF3D7_1027900	14.3506	13.6246	83.3672	75.7321	73.4328	52.1015	179.083	111.133	144.862	141.481	144.14	9.94426	25.1118	15.7177	16.9246	5.6758	1.49564	-3.10265	10.9374	TRUE	3.80877e-05	0.207311	DHHC-type zinc finger protein, putative
PF3D7_0605800	282.044	235.788	216.234	328.58	284.64	269.457	827.573	939.71	1497.23	1405.14	1167.41	308.272	230.191	55.0121	197.825	8.07534	2.11373	-2.5348	5.88078	TRUE	3.83437e-05	0.208666	DNA repair-like protein, putative
PF3D7_0906400	19.3181	17.7953	33.8679	33.5909	30.7719	27.0688	144.952	96.128	170.815	131.303	135.799	13.259	16.7412	15.7177	15.2393	4.73869	2.34668	-3.16809	1.82529	TRUE	3.93795e-05	0.214264	dynein light intermediate chain 2, cytosolic
PF3D7_0906600	4458.07	4451.62	3386.79	6836.04	6220.81	5070.67	1007.08	844.988	953.166	965.941	942.793	4826.28	4047.18	4935.37	4602.94	12.3081	-2.42729	2.28745	1.4392	TRUE	4.064e-05	0.221082	zinc finger protein, putative
PF3D7_1454200	444.868	535.529	325.653	688.918	686.772	536.348	108.714	91.9077	94.8448	81.4281	94.2236	573.452	439.456	416.52	476.476	9.06858	-2.51037	2.34047	1.86079	TRUE	4.2153e-05	0.22927	conserved Plasmodium protein, unknown function
PF3D7_1132700	60.714	54.7763	78.1568	29.3157	41.2623	52.845	9.27016	5.15809	6.13424	7.12496	6.92186	43.0918	62.7794	47.1532	51.0082	5.70962	-2.91634	2.88168	2.29689	TRUE	4.38126e-05	0.238253	mitochondrial ribosomal protein L2 precursor
PF3D7_1410100	6.62335	8.34157	18.2366	29.9264	31.4712	18.9198	93.9658	68.9308	65.1173	74.8121	75.7065	6.62951	8.37059	0	5.00003	4.23106	2.01147	-3.71228	7.06986	TRUE	4.42832e-05	0.240768	alpha/beta hydrolase, putative
PF3D7_1119700	91.071	116.782	28.6575	58.6313	58.0469	70.6377	7.16331	16.881	8.96543	9.16066	10.5426	99.4426	50.2235	55.0121	68.2261	6.16017	-2.76299	2.71561	5.31041	TRUE	4.44203e-05	0.241469	conserved Plasmodium protein, unknown function
PF3D7_1022500	206.428	231.896	164.129	120.316	190.925	182.739	624.472	495.176	746.962	686.541	638.288	102.757	138.115	78.5887	106.487	7.51541	1.80265	-2.57064	1.7949	TRUE	4.57664e-05	0.24874	citrate synthase, mitochondrial precursor, putative
PF3D7_0415100	39.1881	41.7078	23.447	117.873	77.629	59.9691	19.3831	11.254	6.13424	3.56248	10.0834	66.2951	79.5206	55.0121	66.9426	5.92076	-2.5796	2.73496	9.25985	TRUE	4.75928e-05	0.258619	conserved Plasmodium protein, unknown function
PF3D7_1319900	14.3506	14.1807	5.21045	10.3826	10.4904	10.9229	106.607	41.2647	69.836	47.839	66.3866	6.62951	4.18529	0	3.60493	3.506	2.54744	-3.94482	3.92005	TRUE	4.85009e-05	0.263505	conserved Plasmodium protein, unknown function
PF3D7_0617700	0.551946	1.11221	2.60523	2.44297	1.39872	1.62221	13.9052	37.5134	41.9959	37.1516	32.6415	0	0	0	0	0.535825	4.49203	-32.0621	2.79643	TRUE	4.93955e-05	0.268316	rifin (RIF)
PF3D7_0304200	526.556	678.725	354.311	599.749	664.392	564.747	139.895	109.727	123.157	104.33	119.277	609.915	523.162	636.569	589.882	9.14303	-2.2447	2.30516	1.286	TRUE	5.08955e-05	0.276414	EH (Eps15 homology) protein (PAST1)
PF3D7_1202000	122.532	83.4157	205.813	216.814	230.09	171.733	37.0807	35.6377	22.1776	17.8124	28.1771	169.052	163.226	125.742	152.674	7.42029	-2.60248	2.44397	4.07013	TRUE	5.19529e-05	0.282105	ATP-dependent RNA helicase, putative
PF3D7_1004100	26.4934	20.8539	49.4993	58.0206	65.0405	43.9815	206.472	184.753	220.833	167.946	195.001	26.518	29.2971	23.5766	26.4639	5.44801	2.15938	-2.86804	3.44748	TRUE	5.26317e-05	0.285737	hypothetical protein
PF3D7_0506700	105.422	95.928	419.441	153.907	168.546	188.649	32.0242	15.9432	14.1559	22.3927	21.129	185.626	179.968	188.613	184.736	7.55055	-3.14853	3.12691	4.39458	TRUE	5.26607e-05	0.285842	GTPase-activating protein, putative
PF3D7_1318300	83.3438	73.9619	291.785	70.2354	67.838	117.433	8.84879	2.34459	3.30305	1.01785	3.87857	99.4426	75.3353	86.4476	87.0752	6.8664	-4.90172	4.4805	4.86962	TRUE	5.33877e-05	0.289735	conserved Plasmodium protein, unknown function
PF3D7_0813300	1773.95	1390.82	721.648	1042.54	706.354	1127.06	2853.95	2835.54	3085.52	3345.17	3030.04	527.046	527.347	620.851	558.415	10.1392	1.42589	-2.44145	2.75232	TRUE	5.37355e-05	0.291569	conserved Plasmodium protein, unknown function
PF3D7_1017700	9.93502	20.5759	13.0261	7.32891	6.29424	11.432	103.657	72.6821	125.988	124.687	106.754	16.5738	12.5559	0	9.70989	3.52475	3.2133	-3.25834	5.91884	TRUE	5.52639e-05	0.299807	conserved Plasmodium protein, unknown function
PF3D7_1222100	11.5909	30.5857	28.6575	34.2016	33.5693	27.721	141.581	112.54	155.715	129.267	134.776	23.2033	8.37059	15.7177	15.7639	4.79042	2.28403	-3.06924	3.22754	TRUE	5.58619e-05	0.302995	conserved Plasmodium protein, unknown function
PF3D7_1353300	390.226	311.418	312.627	238.19	205.612	291.615	90.5948	58.6146	39.6366	34.607	55.8632	275.125	272.044	306.496	284.555	8.18765	-2.38272	2.34577	3.1515	TRUE	5.68509e-05	0.308303	conserved Plasmodium protein, unknown function
PF3D7_1222000	20.9739	24.4686	36.4732	29.9264	19.5821	26.2848	178.661	150.991	301.521	277.365	227.135	16.5738	50.2235	31.4355	32.7443	4.69162	3.13567	-2.80756	3.49781	TRUE	5.71639e-05	0.309943	conserved protein, unknown function
PF3D7_1037300	111.493	253.306	307.417	345.68	415.42	286.663	2867.85	1892.55	2296.09	2542.08	2399.64	470.695	431.085	424.379	442.053	8.16219	3.06642	-2.43969	3.86392	TRUE	5.73687e-05	0.310996	ADP/ATP transporter on adenylate translocase
PF3D7_1310300	97.6944	75.0741	70.3411	96.4974	75.5309	83.0276	10.9556	13.1297	9.90916	9.66959	10.916	62.9803	79.5206	62.871	68.4573	6.37865	-2.92979	2.65211	0.595896	TRUE	6.06356e-05	0.328645	zinc finger protein, putative
PF3D7_1405200	17.6623	15.0148	23.447	31.1479	25.177	22.4898	2.10686	0.937834	0.471865	1.01785	1.1336	16.5738	29.2971	0	15.2903	4.48515	-4.28619	3.85811	5.63922	TRUE	6.30557e-05	0.341699	sybindin-like protein, putative
PF3D7_1206000	52.4348	60.6154	18.2366	18.3223	12.5885	32.4395	115.456	140.206	117.966	130.794	126.105	16.5738	12.5559	15.7177	14.9491	5.05178	1.92665	-3.07805	6.3538	TRUE	6.45434e-05	0.349696	shewanella-like protein phosphatase 2, putative (SHLP2)
PF3D7_1308300	87.2074	182.68	106.814	251.015	243.377	174.219	819.145	657.422	787.542	913.522	794.408	165.738	146.485	110.024	140.749	7.4492	2.18453	-2.48591	3.81946	TRUE	6.49646e-05	0.351913	40S ribosomal protein S27, putative
PF3D7_0702500	670.062	757.97	3032.48	1751	1537.89	1549.88	583.599	306.672	362.392	405.614	414.569	1786.65	1799.68	2868.49	2151.61	10.5966	-1.90102	2.37459	6.79803	TRUE	6.66509e-05	0.360981	Plasmodium exported protein, unknown function
PF3D7_1145100	752.854	897.552	758.121	1191.56	1305.01	981.019	294.96	232.583	210.452	192.883	232.719	1050.78	1104.92	1147.4	1101.03	9.93858	-2.07601	2.24174	1.46736	TRUE	6.68186e-05	0.361823	coatamer gamma subunit, putative
PF3D7_0203700	155.097	131.797	369.942	164.901	102.107	184.769	1156.66	1254.35	1638.31	1835.19	1471.13	116.016	255.303	455.814	275.711	7.5172	3.00548	-2.43449	7.84158	TRUE	7.07922e-05	0.383269	nucleolar preribosomal assembly protein, putative
PF3D7_0914000	165.584	144.309	247.497	218.035	172.043	189.493	66.5766	39.8579	33.9742	26.9731	41.8455	215.459	192.524	235.766	214.583	7.56218	-2.17384	2.35434	2.4619	TRUE	7.10932e-05	0.384828	pseudouridylate synthase, putative
PF3D7_0601600	13.2467	6.3952	10.4209	30.5371	16.7847	15.4769	78.375	68.9308	91.5417	63.1068	75.4886	3.31475	8.37059	7.85887	6.51474	3.96573	2.27257	-3.61853	4.42853	TRUE	7.30467e-05	0.395329	Tetratricopeptide repeat protein, putative
PF3D7_1030900	2.20778	4.72689	0	3.05371	2.79744	2.55717	19.8044	24.8526	35.3898	39.6962	29.9358	0	0	0	0	1.54547	3.3576	-31.9373	3.01934	TRUE	7.94865e-05	0.430102	28 kDa ookinete surface protein (Pfs28)
PF3D7_1450000	401.816	414.576	205.813	319.418	347.582	337.841	63.627	55.3322	71.2516	61.0711	62.8205	377.882	276.229	259.343	304.485	8.40298	-2.42979	2.28132	1.5235	TRUE	8.12795e-05	0.439722	serine/threonine protein kinase, putative
PF3D7_1454300	22.0778	21.41	36.4732	59.8528	63.6418	40.6911	156.329	124.263	201.958	172.526	163.769	19.8885	25.1118	23.5766	22.859	5.34513	2.01035	-2.85092	4.1015	TRUE	8.46273e-05	0.457749	serine/threonine protein kinase, putative (KIN)
PF3D7_1439100	512.206	470.464	567.939	863.59	813.356	645.511	147.059	158.025	166.096	147.588	154.692	715.987	740.797	707.298	721.361	9.33449	-2.06125	2.22149	1.25333	TRUE	8.56336e-05	0.463106	DEAD/DEAH box helicase, putative
PF3D7_1351800.2	88.8633	88.6987	117.235	201.545	168.546	132.978	21.9113	28.135	22.6495	13.2321	21.482	89.4984	133.929	125.742	116.39	7.05558	-2.62962	2.43038	3.24882	TRUE	8.67745e-05	0.46919	conserved Plasmodium protein, unknown function
PF3D7_1002500	50.2271	79.5229	54.7098	69.6247	62.2431	63.2655	327.405	324.491	424.206	449.89	381.498	43.0918	54.4088	102.165	66.5553	5.98874	2.58674	-2.5669	2.02685	TRUE	8.83358e-05	0.477543	conserved Plasmodium protein, unknown function
PF3D7_0632300	1.65584	2.50247	2.60523	4.2752	2.79744	2.76723	66.5766	23.4459	28.7837	28.4998	36.8265	0	0	0	0	1.46843	3.73501	-32.2377	1.73386	TRUE	8.94107e-05	0.483265	rifin (RIF)
PF3D7_1204100	24.8376	25.0247	13.0261	18.933	18.8827	20.1408	164.335	63.3038	281.231	239.704	187.143	16.5738	12.5559	0	9.70989	4.34957	3.19836	-4.10832	4.77416	TRUE	9.0481e-05	0.488959	conserved Plasmodium protein, unknown function
PF3D7_1300200	8.83113	9.73183	26.0523	18.933	27.9744	18.3045	121.776	158.494	92.4855	117.053	122.452	16.5738	12.5559	15.7177	14.9491	4.14865	2.78744	-3.03572	3.81971	TRUE	9.06931e-05	0.490015	rifin (RIF)
PF3D7_0813600	139.642	129.572	148.498	262.619	230.09	182.084	651.861	548.164	596.909	619.872	604.201	102.757	117.188	110.024	109.99	7.50981	1.72908	-2.45858	1.70069	TRUE	9.17578e-05	0.495676	translation initiation factor SUI1, putative
PF3D7_1405700	135.227	112.889	127.656	113.598	139.872	125.848	17.6976	16.881	14.6278	16.7946	16.5002	72.9246	87.8912	117.883	92.8996	6.97499	-2.93036	2.47504	0.551914	TRUE	9.21758e-05	0.497842	conserved protein, unknown function
PF3D7_0814900	61.8179	93.7036	57.315	120.927	132.878	93.3284	418.843	415.929	378.907	451.417	416.274	82.8689	92.0765	39.2944	71.4132	6.55188	2.1495	-2.51003	3.14645	TRUE	9.25037e-05	0.49952	Fe-superoxide dismutase (FeSOD)
PF3D7_1336700	1432.3	823.869	1375.56	1528.69	1239.97	1280.08	139.895	143.02	182.14	188.811	163.467	696.098	728.241	833.04	752.46	10.3218	-2.96905	2.20161	1.23951	TRUE	9.28477e-05	0.501285	conserved Plasmodium protein, unknown function
PF3D7_1465000	11.0389	14.7368	5.21045	7.93966	13.2878	10.4427	44.244	48.2985	97.2041	62.0889	62.9589	0	12.5559	0	4.18529	3.44027	2.53582	-3.80526	7.17863	TRUE	9.3311e-05	0.503693	conserved Plasmodium protein, unknown function
PF3D7_1203000	64.0257	77.0205	78.1568	39.6983	42.661	60.3124	453.395	339.496	1060.75	1002.58	714.057	59.6656	58.5941	7.85887	42.0395	5.91096	3.56891	-4.03798	4.32595	TRUE	9.96223e-05	0.537661	origin recognition complex subunit 1 (ORC1)
PF3D7_1000200	28.1492	30.8638	28.6575	32.9801	29.3731	30.0048	250.716	123.325	116.079	126.723	154.211	6.62951	16.7412	47.1532	23.508	4.90977	2.35929	-2.89723	4.9784	TRUE	0.000103781	0.560002	rifin (RIF)
PF3D7_1132100	2.75973	6.3952	10.4209	8.5504	7.69296	7.16384	50.9859	32.3553	98.1478	80.9192	65.6021	3.31475	8.37059	0	3.89511	2.77799	3.25737	-3.8985	5.05186	TRUE	0.000105738	0.570456	conserved Plasmodium protein, unknown function
PF3D7_1400200	5.51946	3.33663	2.60523	6.10743	5.59488	4.63272	32.0242	57.2079	42.9397	35.6248	41.9491	3.31475	0	0	1.10492	2.25665	3.13381	-4.85003	2.66381	TRUE	0.000106526	0.5746	rifin (RIF)
PF3D7_1236100	622.595	879.757	1623.06	1290.5	1316.9	1146.56	457.188	217.578	278.4	291.106	311.068	1246.35	1343.48	1595.35	1395.06	10.1622	-1.88095	2.16407	3.46913	TRUE	0.000110894	0.598053	clustered-asparagine-rich protein
PF3D7_1035800	500.063	398.171	4397.62	2774.6	1782.67	1970.63	315.186	92.3767	156.187	156.24	179.997	2429.71	1749.45	2279.07	2152.75	10.9438	-3.45184	3.57996	7.40695	TRUE	0.0001114	0.600668	probable protein, unknown function (M712)
PF3D7_1009700	70.0971	82.5815	31.2627	26.2619	17.484	45.5375	135.26	152.867	226.495	222.91	184.383	29.8328	29.2971	23.5766	27.5688	5.52886	1.99755	-2.72099	6.61492	TRUE	0.000111487	0.601027	tubulin-tyrosine ligase, putative
PF3D7_1445100	741.263	865.02	2276.97	1187.89	1260.95	1266.42	455.081	265.876	247.729	259.552	307.059	1233.09	1368.59	1524.62	1375.43	10.305	-2.04247	2.16249	4.31228	TRUE	0.000111768	0.602428	histidine--tRNA ligase, putative
PF3D7_0321700	87.2074	70.6253	15.6314	26.2619	19.5821	43.8616	104.921	107.851	167.984	152.678	133.358	23.2033	20.9265	7.85887	17.3295	5.48611	1.5729	-2.85109	8.8344	TRUE	0.000115957	0.624892	microtubule and actin binding protein, putative
PF3D7_1008500	611.556	468.24	364.732	670.596	732.93	569.611	158.014	101.286	91.0699	94.6602	111.258	550.249	531.532	440.097	507.293	9.15508	-2.35699	2.19057	2.12447	TRUE	0.000116338	0.62683	conserved Plasmodium membrane protein, unknown function
PF3D7_1414000	43.6037	57.5568	125.051	56.7991	97.2111	76.0443	145.373	137.393	229.798	240.213	188.194	39.7771	29.2971	15.7177	28.264	6.2305	1.32542	-2.66884	4.39795	TRUE	0.000117612	0.633577	26S proteasome regulatory subunit RPN13, putative (RPN13)
PF3D7_1401500	64.5776	67.5667	80.762	50.6916	61.5437	65.0283	555.367	494.239	1240.53	1112.51	850.662	102.757	100.447	70.7298	91.3114	6.01855	3.71386	-3.20991	1.91699	TRUE	0.000119063	0.641273	lysophospholipase, putative
PF3D7_0320600	11.0389	6.3952	5.21045	1.22149	0.69936	4.91308	0	0	0.471865	0	0.117966	9.94426	8.37059	7.85887	8.72457	2.30765	-5.40609	6.24146	6.53701	TRUE	0.000120101	0.646745	conserved Plasmodium protein, unknown function
PF3D7_1441100	463.082	285.56	1062.93	1294.16	597.953	740.738	3729.13	3933.28	5179.66	5715.24	4639.33	848.577	644.535	1336.01	943.04	9.53115	2.64854	-2.30175	7.33691	TRUE	0.000120466	0.648592	conserved Plasmodium protein, unknown function
PF3D7_1467700	1.65584	5.00494	2.60523	4.88594	6.9936	4.22911	28.2319	30.9485	27.3681	22.9017	27.3625	0	0	0	0	2.12713	2.64721	-31.8086	1.83254	TRUE	0.000120532	0.648822	conserved Plasmodium protein, unknown function
PF3D7_1434500	2772.98	2549.46	2490.6	2582.83	2898.85	2658.94	776.587	593.18	833.313	818.353	755.358	3281.61	3180.82	3497.2	3319.88	11.3767	-1.81567	2.13578	0.369101	TRUE	0.000122955	0.661744	dynein-related AAA-type ATPase, putative
PF3D7_1235300	1248.5	1040.19	1453.72	1082.85	871.403	1139.33	6202.16	7068.46	9684.08	9760.69	8178.85	1219.83	1887.57	1917.56	1674.99	10.1534	2.84426	-2.28862	1.71176	TRUE	0.000124199	0.668316	CCR4-NOT transcription complex subunit 4, putative (NOT4)
PF3D7_0631000	19.3181	11.1221	20.8418	23.2082	21.6802	19.2341	112.506	95.6591	117.966	89.5709	103.926	9.94426	12.5559	15.7177	12.7393	4.25206	2.44744	-3.08142	1.27152	TRUE	0.000126104	0.678438	Tetratricopeptide repeat protein, putative
PF3D7_1338900	26.4934	24.7466	23.447	12.8256	11.1898	19.7405	49.3004	40.7958	71.2516	69.7228	57.7676	3.31475	8.37059	0	3.89511	4.29698	1.55491	-3.71208	3.8284	TRUE	0.000127115	0.683751	serine/threonine protein kinase, putative
PF3D7_0906700	75.6166	57.8349	88.5777	122.149	125.885	94.0125	27.8105	22.508	24.0651	26.9731	25.3392	159.108	113.003	117.883	129.998	6.55409	-1.89068	2.36513	1.80304	TRUE	0.000127216	0.684169	leucine-rich repeat protein (LRR9)
PF3D7_1017400	134.123	165.719	250.102	415.916	398.635	272.899	1109.05	713.223	1106.52	1192.41	1030.3	175.682	205.079	227.907	202.89	8.09206	1.91679	-2.3491	4.61507	TRUE	0.000127902	0.687728	phosphomannomutase, putative
PF3D7_0937500	4.96751	10.2879	2.60523	4.2752	2.79744	4.98666	58.1492	45.016	25.0088	34.607	40.6953	3.31475	0	0	1.10492	2.42382	2.92355	-4.80718	4.66271	TRUE	0.000128105	0.688693	rifin (RIF)
PF3D7_1205500	4516.57	3960.02	2493.2	3677.28	3310.77	3591.57	791.756	793.408	880.971	878.406	836.135	3599.82	4026.25	3308.58	3644.89	11.8106	-2.10303	2.12425	0.890656	TRUE	0.000131886	0.708889	zinc finger protein, putative
PF3D7_0519200	595.549	621.447	971.749	771.368	767.898	745.602	190.038	178.188	153.356	169.472	172.764	636.433	824.503	848.758	769.898	9.54124	-2.10853	2.15455	0.901142	TRUE	0.00013296	0.714527	vacuolar ATP synthetase
PF3D7_0617000	157.856	208.261	375.153	312.09	311.215	272.915	88.4879	62.8349	76.4421	74.3032	75.517	334.79	334.824	377.226	348.947	8.08887	-1.84998	2.20632	2.03899	TRUE	0.000133234	0.715869	mitochondrial import receptor subunit tom40, putative (TOM40)
PF3D7_0601400	2.75973	4.44884	10.4209	14.6578	18.8827	10.234	22.3327	40.3269	46.7146	50.8926	40.0667	0	4.18529	0	1.3951	3.33184	1.99175	-4.73761	7.86258	TRUE	0.000134055	0.720144	erythrocyte membrane protein 1 (PfEMP1), pseudogene (VAR)
PF3D7_1461800	150.129	132.909	70.3411	86.1147	62.2431	100.347	394.825	329.649	426.566	420.882	392.98	66.2951	92.0765	55.0121	71.1279	6.65672	1.96159	-2.45181	2.78823	TRUE	0.00013644	0.732819	conserved Plasmodium protein, unknown function
PF3D7_1212900	3648.36	3848.8	1138.48	2532.75	2352.65	2704.21	368.278	527.063	534.151	489.587	479.77	2088.3	2101.02	2074.74	2088.02	11.4016	-2.4954	2.12178	3.67614	TRUE	0.000139025	0.746563	bromodomain protein, putative
PF3D7_0703700	185.454	140.972	62.5254	138.639	149.663	135.451	312.657	324.022	346.82	364.391	336.973	49.7213	62.7794	70.7298	61.0769	7.08998	1.30648	-2.48048	2.33224	TRUE	0.000139669	0.749881	conserved Plasmodium protein, unknown function
PF3D7_1364900	6.62335	15.849	13.0261	12.8256	20.2815	13.7211	127.254	137.862	171.759	118.071	138.736	16.5738	25.1118	15.7177	19.1344	3.78184	3.33437	-2.84007	2.36374	TRUE	0.000142779	0.766437	ferrochelatase (FC)
PF3D7_0305800	7.72724	8.61962	20.8418	7.93966	4.19616	9.8649	57.3065	53.9255	50.9614	63.6157	56.4523	9.94426	0	0	3.31475	3.1801	2.63878	-3.74382	6.58702	TRUE	0.000145377	0.78024	P-loop containing nucleoside triphospahte hydrolase, putative
PF3D7_0923000	28.1492	71.1814	33.8679	53.7454	65.0405	50.3969	221.22	232.114	251.976	242.249	236.89	33.1475	33.4824	55.0121	40.5473	5.66879	2.21926	-2.5885	2.621	TRUE	0.000145937	0.783096	DNA-directed RNA polymerase II, putative
PF3D7_1212100	14.9025	16.4051	10.4209	22.5975	24.4776	17.7607	94.8085	75.4956	118.91	123.669	103.221	6.62951	16.7412	15.7177	13.0295	4.17754	2.51191	-3.05175	2.35761	TRUE	0.00014692	0.788224	peripheral plastid protein 1, putative (PPP1)
PF3D7_1216700	27.0453	46.4347	46.8941	26.8727	48.2559	39.1005	207.315	216.64	330.777	306.373	265.276	39.7771	50.2235	47.1532	45.7179	5.28078	2.77049	-2.54312	1.94461	TRUE	0.000150189	0.805612	perforin like protein 2 (PPLP2)
PF3D7_0937600	199.804	201.032	320.443	406.755	455.983	316.803	62.3629	29.0729	48.6021	50.3837	47.6054	3.31475	8.37059	0	3.89511	8.30674	-2.73335	-3.42829	4.84767	TRUE	0.000151075	0.810215	erythrocyte membrane protein 1, PfEMP1 (VAR)
PF3D7_0707800	25.3895	28.6394	15.6314	9.77188	4.19616	16.7257	23.5968	24.8526	58.0393	42.2408	37.1824	3.31475	0	0	1.10492	4.08309	1.13284	-4.67303	7.74274	TRUE	0.000151793	0.813912	RAP protein, putative
PF3D7_1030400	4.96751	7.22936	2.60523	13.4363	7.69296	7.18628	90.1734	58.1457	54.7363	57.5086	65.141	9.94426	4.18529	0	4.70985	2.91605	3.10981	-3.52683	4.63851	TRUE	0.000152356	0.816782	conserved Plasmodium protein, unknown function
PF3D7_1033900	67.8893	83.1376	229.26	101.994	181.134	132.683	17.6976	15.9432	20.2902	21.3749	18.8265	109.387	113.003	70.7298	97.7066	7.03984	-2.80567	2.39166	4.22378	TRUE	0.000153302	0.821697	ubiquitin conjugating enzyme, putative
PF3D7_1317700	33.6687	39.2054	46.8941	69.0139	95.113	56.779	10.5343	12.1918	8.96543	6.10711	9.44966	53.0361	50.2235	70.7298	57.9965	5.8293	-2.58694	2.59791	3.19378	TRUE	0.000154341	0.827114	conserved Plasmodium protein, unknown function
PF3D7_1353100	2707.29	2855.87	6088.41	4472.47	4481.5	4121.11	1314.26	1243.57	1280.17	1330.33	1292.08	4624.08	5616.67	6349.97	5530.24	12.0085	-1.67303	2.09741	2.06746	TRUE	0.000156398	0.837978	Plasmodium exported protein, unknown function
PF3D7_1027300	2752.55	2588.94	818.041	1428.53	1098.7	1737.35	4344.34	6208.93	8103.8	8707.21	6841.07	1574.51	1305.81	1438.17	1439.5	10.7635	1.97647	-2.24854	5.58559	TRUE	0.000159246	0.85308	peroxiredoxin (nPrx)
PF3D7_1359500	18.2142	12.7904	28.6575	52.5239	37.7655	29.9903	117.563	105.037	123.629	107.892	113.53	13.259	16.7412	15.7177	15.2393	4.90101	1.92596	-2.90959	4.01602	TRUE	0.000163166	0.873915	conserved Plasmodium protein, unknown function
PF3D7_1203800	6.62335	22.5222	15.6314	21.376	35.6674	20.3641	1.26411	3.28242	1.88746	1.52678	1.99019	23.2033	16.7412	23.5766	21.1737	4.35798	-3.36751	3.40454	3.89653	TRUE	0.00016555	0.88652	unspecified product
PF3D7_0916600	16.5584	26.693	18.2366	33.5909	39.1642	26.8486	77.1109	91.4388	111.832	95.1691	93.8877	6.62951	25.1118	0	10.5804	4.76209	1.79066	-3.01432	6.00154	TRUE	0.000168693	0.90318	methyltransferase, putative
PF3D7_0825300	5.51946	8.89767	2.60523	4.88594	2.79744	4.94115	36.2379	22.9769	36.3336	63.6157	39.791	0	4.18529	0	1.3951	2.40108	2.91269	-4.72769	4.7988	TRUE	0.000172441	0.923079	conserved protein, unknown function
PF3D7_0406400	454.803	399.839	403.81	599.749	585.365	488.713	98.6008	84.4051	93.901	100.258	94.2913	417.659	405.974	424.379	416.004	8.93344	-2.37439	2.14111	0.679739	TRUE	0.000176368	0.943922	cytosolic glyoxalase II (cGloII)
PF3D7_1116800	10308.1	9246.35	13101.7	11993.2	10754.8	11080.8	2341.14	1879.89	2423.02	2346.66	2247.68	8615.05	9513.18	10208.7	9445.63	13.4357	-2.30151	2.07114	0.510417	TRUE	0.000183747	0.983228	heat shock protein 101 (HSP101)
PF3D7_1324800	54.6426	57.8349	200.602	81.2288	83.2239	95.5065	567.587	266.814	546.891	488.06	467.338	82.8689	108.818	78.5887	90.0917	6.55178	2.31656	-2.36892	5.96671	TRUE	0.000184756	0.988442	dihydrofolate synthase/folylpolyglutamate synthase (DHFS-FPGS)
PF3D7_1476100	4.41557	6.3952	33.8679	33.5909	26.5757	20.9691	105.343	46.4228	73.139	79.3924	76.0742	13.259	8.37059	0	7.20987	4.33503	1.91456	-3.17506	11.901	TRUE	0.000186257	0.996288	early transcribed membrane protein 14.2 (ETRAMP14.2)
PF3D7_0725500	15.4545	6.9513	0	0	0.69936	4.62103	6.32057	37.0444	33.9742	41.223	29.6406	0	0	0	0	2.34396	2.54446	-29.0373	16.8867	TRUE	0.000187781	1	conserved Plasmodium membrane protein, unknown function
PF3D7_1302100	114.805	210.207	161.524	63.5172	92.3156	128.474	49.7218	51.5809	69.836	68.705	59.9609	182.311	267.859	377.226	275.799	7.0032	-1.09757	2.19176	4.42017	TRUE	0.000192907	1	gamete antigen 27/25 (Pfg27)
PF3D7_1031600	54.0907	38.3712	197.997	48.2487	37.7655	75.2946	442.44	437.5	477.999	491.113	462.263	33.1475	71.15	172.895	92.3976	6.18744	2.66511	-2.38601	12.5714	TRUE	0.000194028	1	conserved Plasmodium protein, unknown function (GEXP15)
PF3D7_0516100	12.6948	17.2392	31.2627	9.77188	7.69296	15.7323	78.375	58.6146	89.1824	78.8835	76.2639	13.259	8.37059	0	7.20987	3.89707	2.35585	-3.17924	5.52102	TRUE	0.000196364	1	cation-transporting ATPase 1 (ATPase1)
PF3D7_0936800	2566.55	2465.49	8235.12	10902.4	7449.59	6323.82	26694.7	12283.8	26088.9	26429.5	22874.2	5028.48	4800.53	5076.83	4968.62	12.6264	1.85501	-2.20283	8.56073	TRUE	0.000200321	1	Plasmodium exported protein (PHISTc), unknown function
PF3D7_0600400	209.187	201.31	343.89	483.098	542.004	355.898	130.204	48.7674	51.9051	45.8033	69.1699	9.94426	0	7.85887	5.93438	8.47499	-2.36213	-3.54972	7.17478	TRUE	0.000200831	1	erythrocyte membrane protein 1, PfEMP1 (VAR)
PF3D7_1039400	3.31167	5.00494	0	9.16114	11.1898	5.7335	37.0807	63.7727	75.9702	84.4817	65.3263	9.94426	0	7.85887	5.93438	2.62709	3.40199	-3.4654	9.4653	TRUE	0.000207554	1	erythrocyte membrane protein 1 (PfEMP1), pseudogene
PF3D7_1308900	737.951	694.852	1969.55	1670.38	1624.61	1339.47	340.468	233.052	346.82	356.248	319.147	1309.33	1293.26	1383.16	1328.58	10.3865	-2.0684	2.05737	4.06656	TRUE	0.000229183	1	mRNA-decapping enzyme 2, putative (DCP2)
PF3D7_1350400	5.51946	10.2879	26.0523	23.2082	29.3731	18.8882	91.4375	49.7052	159.49	131.303	107.984	9.94426	20.9265	7.85887	12.9099	4.20179	2.55271	-3.01808	7.48638	TRUE	0.000229862	1	ubiquitin-activating enzyme e1, putative
PF3D7_0907100	14.3506	13.9026	2.60523	7.93966	6.29424	9.01846	79.6391	54.3944	71.2516	81.4281	71.6783	9.94426	4.18529	7.85887	7.32948	3.26501	2.89845	-3.27532	3.57105	TRUE	0.000231077	1	conserved Plasmodium protein, unknown function
PF3D7_0705500	7710.68	6627.1	5228.69	5054.51	5072.46	5938.69	1559.92	1569.47	1664.74	1739.51	1633.41	5134.55	6709.03	8259.67	6701.08	12.536	-1.86232	2.03621	1.08746	TRUE	0.000235682	1	inositol-phosphate phosphatase, putative
PF3D7_1413200	2.20778	2.22442	2.60523	0	0	1.40749	13.0625	20.1634	32.0868	35.1159	25.1072	0	0	0	0	0.422254	4.22672	-30.2405	7.69139	TRUE	0.000240373	1	conserved Plasmodium protein, unknown function
PF3D7_1203900	561.329	776.044	419.441	862.98	676.282	659.215	132.732	132.704	142.031	140.972	137.11	739.19	615.238	369.367	574.598	9.36592	-2.26676	2.07217	2.13775	TRUE	0.000243901	1	ubiquitin conjugating enzyme E2 (UBC)
PF3D7_0631200	5.51946	6.11715	0	15.2686	14.6866	8.31835	16.4335	31.8864	47.6583	47.839	35.9543	3.31475	0	0	1.10492	3.13867	2.02846	-4.62711	9.40003	TRUE	0.000248089	1	erythrocyte membrane protein 1 (PfEMP1), pseudogene (VAR)
PF3D7_1408700	3693.07	2929	2138.89	2491.83	2582.74	2767.11	991.486	922.36	712.987	722.166	837.25	3241.83	3352.42	3685.81	3426.69	11.4344	-1.72483	2.03288	1.06379	TRUE	0.000248238	1	conserved Plasmodium protein, unknown function
PF3D7_1139900	126.948	80.3571	182.366	114.82	218.2	144.538	53.0928	46.4228	44.8271	32.5713	44.2285	192.256	188.338	220.048	200.214	7.17012	-1.70263	2.17471	2.70986	TRUE	0.000253112	1	conserved protein, unknown function
PF3D7_0625400	605.484	568.895	492.388	701.743	581.169	589.936	198.044	143.958	138.728	150.133	157.716	643.062	665.462	668.004	658.843	9.20502	-1.90371	2.06228	0.57803	TRUE	0.000258402	1	conserved Plasmodium protein, unknown function
PF3D7_0522900	38.6362	36.1468	130.261	134.363	141.271	96.1357	219.956	171.155	308.128	321.132	255.093	39.7771	83.7059	15.7177	46.4002	6.57636	1.41843	-2.4047	10.2334	TRUE	0.000258692	1	zinc finger protein, putative
PF3D7_1326100	14.3506	19.7417	20.8418	31.7586	29.3731	23.2132	91.8589	61.897	83.9919	70.7407	77.1221	6.62951	12.5559	7.85887	9.01475	4.53932	1.72993	-3.09357	1.77147	TRUE	0.000258811	1	conserved Plasmodium protein, unknown function
PF3D7_1442400	186.006	149.87	278.759	64.7387	67.838	149.442	246.923	203.51	453.462	357.266	315.29	53.0361	96.2618	31.4355	60.2444	7.21174	1.08873	-2.35424	8.91246	TRUE	0.000259016	1	conserved Plasmodium protein, unknown function
PF3D7_0529200	7.17529	5.56104	7.81568	0.610743	3.4968	4.93191	22.754	12.6608	38.6929	19.8481	23.489	0	0	0	0	2.23914	2.31486	-30.1456	5.03199	TRUE	0.000265993	1	sugar transporter, putative
PF3D7_1304100	204.22	195.193	91.1829	20.1545	18.1834	105.787	1.68548	4.22025	1.41559	1.01785	2.0848	62.9803	83.7059	23.5766	56.7543	6.72673	-5.66525	4.78079	5.76248	TRUE	0.000268154	1	DNA ligase I (LigI)
PF3D7_0112900	11.0389	16.127	0	4.2752	2.79744	6.84772	29.496	25.3215	19.3464	17.3035	22.8669	0	0	0	0	2.90762	1.60831	-30.1075	7.38481	TRUE	0.000270924	1	Plasmodium exported protein, unknown function
PF3D7_1230600	55.1946	66.7325	49.4993	43.3627	59.4456	54.847	173.184	175.844	284.534	311.463	236.256	29.8328	54.4088	47.1532	43.7983	5.78187	2.10219	-2.44789	1.95957	TRUE	0.000271735	1	sun-family protein, putative
PF3D7_0206500	2034.47	1694.17	565.334	784.804	622.431	1140.24	166.02	179.595	155.715	133.847	158.795	865.151	757.538	1053.09	891.926	10.156	-2.84491	2.48872	4.1001	TRUE	0.000271752	1	conserved Plasmodium protein, unknown function
PF3D7_0731300	509.446	463.513	1927.87	1307.6	1177.02	1077.09	640.905	284.633	345.405	356.248	406.798	1594.4	1397.89	1988.29	1660.19	10.071	-1.40272	2.02799	7.61401	TRUE	0.000275287	1	Plasmodium exported protein (PHISTb), unknown function (PfG174)
PF3D7_0813800	11.5909	11.6782	2.60523	5.49668	9.79105	8.2324	97.7581	80.1848	206.205	206.115	147.566	13.259	12.5559	15.7177	13.8442	3.11253	4.09251	-3.43383	3.37786	TRUE	0.000284491	1	GDP-mannose 4,6-dehydratase, putative
PF3D7_0627100	4366.44	3692.53	3162.74	3753.01	3671.64	3729.28	793.02	791.063	827.65	872.808	821.135	3444.03	3243.6	3206.42	3298.02	11.8648	-2.18331	2.006	0.247429	TRUE	0.000296163	1	ankyrin-repeat protein, putative
PF3D7_0213700	40.292	49.4933	75.5516	86.7255	90.2175	68.456	33.2883	20.1634	8.49356	7.12496	17.2676	109.387	50.2235	102.165	87.2586	6.09233	-1.97782	2.32718	7.41844	TRUE	0.000301946	1	conserved protein, unknown function
PF3D7_0310600.1	48.0193	50.6055	80.762	114.82	137.075	86.2562	233.018	248.995	224.136	230.543	234.173	53.0361	46.0382	31.4355	43.5033	6.42932	1.44212	-2.39655	3.52803	TRUE	0.000310009	1	SAC3/GNAP family-related protein, putative
PF3D7_0623900	24.2856	21.132	36.4732	31.7586	32.8699	29.3039	239.76	159.432	478.943	517.578	348.928	33.1475	33.4824	23.5766	30.0688	4.8632	3.58352	-3.51829	2.0761	TRUE	0.000312991	1	ribonuclease H2 subunit A, putative
PF3D7_1373400	43.6037	53.386	62.5254	91.0007	70.6354	64.2302	285.69	315.112	334.08	350.65	321.383	76.2393	79.5206	31.4355	62.3985	6.00456	2.32355	-2.32395	2.44092	TRUE	0.000315784	1	rifin (RIF)
PF3D7_1323000	36.9804	21.132	70.3411	86.1147	53.8508	53.6838	287.796	167.403	309.543	287.034	262.944	46.4066	71.15	31.4355	49.664	5.73107	2.30754	-2.37501	5.65529	TRUE	0.000315801	1	beta-hydroxyacyl-ACP dehydratase (FabZ)
PF3D7_0621000	37.5323	37.8151	83.3672	26.2619	35.6674	44.1288	13.0625	8.44051	3.30305	4.58033	7.3466	59.6656	25.1118	47.1532	43.9769	5.43113	-2.54728	2.57764	5.95849	TRUE	0.000324927	1	conserved Plasmodium protein, unknown function
PF3D7_1420600	27.5973	26.415	67.7359	19.5438	25.177	33.2938	75.8468	57.2079	146.75	149.115	107.23	23.2033	8.37059	15.7177	15.7639	5.00364	1.74058	-2.73929	6.13758	TRUE	0.000325645	1	pantothenate kinase, putative (PANK)
PF3D7_0209900	17.6623	17.5173	28.6575	41.5305	42.661	29.6057	5.8992	5.15809	4.24678	3.05355	4.5894	46.4066	29.2971	15.7177	30.4738	4.88393	-2.68104	2.78687	3.39115	TRUE	0.000336135	1	unspecified product
PF3D7_0216200	38.6362	35.5907	20.8418	91.0007	46.8571	46.5853	166.442	207.261	171.287	162.347	176.834	29.8328	33.4824	31.4355	31.5835	5.56045	1.9058	-2.48666	3.90466	TRUE	0.000343279	1	conserved Plasmodium protein, unknown function
PF3D7_1116200.1	38.6362	89.2548	62.5254	62.2958	69.936	64.5296	18.9617	15.0053	21.2339	12.7231	16.981	86.1836	87.8912	78.5887	84.2212	6.0142	-1.92737	2.31335	1.66112	TRUE	0.000344176	1	pyridoxine biosynthesis protein PDX2 (PDX2)
PF3D7_0104500	71.201	56.1665	67.7359	92.2222	106.303	78.7257	301.28	229.3	207.62	216.293	238.624	72.9246	16.7412	47.1532	45.6063	6.3004	1.59829	-2.37396	3.89477	TRUE	0.000348328	1	conserved protein, unknown function
PF3D7_0906890	2.20778	2.78052	2.60523	6.10743	9.79105	4.6984	42.1371	26.7283	34.4461	45.8033	37.2787	0	0	7.85887	2.61962	2.25816	2.96206	-4.53894	6.34637	TRUE	0.000367555	1	conserved Plasmodium protein, unknown function
PF3D7_1217400	137.986	108.718	758.121	532.568	473.467	402.172	1045.84	977.223	1381.15	1360.87	1191.27	285.069	313.897	204.331	267.766	8.64587	1.5724	-2.14747	10.9475	TRUE	0.000370706	1	conserved Plasmodium protein, unknown function
PF3D7_1314700	30.357	19.7417	5.21045	9.16114	6.29424	14.1529	51.8286	43.6093	85.4075	94.6602	68.8764	9.94426	0	15.7177	8.554	3.88665	2.21886	-3.15654	10.2269	TRUE	0.000371047	1	conserved Plasmodium protein, unknown function
PF3D7_1429600	32.5648	21.132	15.6314	42.1413	41.2623	30.5463	5.8992	5.627	8.0217	3.05355	5.65036	39.7771	37.6677	31.4355	36.2934	4.95074	-2.44962	2.6949	2.766	TRUE	0.000372877	1	conserved Plasmodium protein, unknown function (GEXP03)
PF3D7_1021900	210.291	173.783	289.18	175.283	146.866	199.081	425.163	454.85	334.08	358.793	393.221	72.9246	96.2618	78.5887	82.5917	7.63225	0.986976	-2.25033	1.41923	TRUE	0.00037302	1	conserved Plasmodium protein (10b antigen), unknown function
PF3D7_1325200	8.27919	11.6782	59.9202	23.819	34.968	27.7329	184.139	149.116	82.1044	94.6602	127.505	16.5738	16.7412	31.4355	21.5835	4.71423	2.2805	-2.63796	9.35826	TRUE	0.000382038	1	oxidoreductase, putative
PF3D7_0937300	0	3.89273	0	0	0.69936	0.918418	17.6976	28.6039	25.0088	21.3749	23.1713	0	0	0	0	0.318038	4.216	-30.1256	9.71567	TRUE	0.000385724	1	rifin (RIF)
PF3D7_1127100	6.62335	18.6295	10.4209	6.71817	12.5885	10.9961	106.607	83.4672	125.044	139.955	113.768	23.2033	12.5559	15.7177	17.159	3.48058	3.34924	-2.69897	3.11358	TRUE	0.000388309	1	deoxyuridine 5'-triphosphate nucleotidohydrolase (dUTPase)
PF3D7_0933100	37.5323	28.9174	59.9202	49.4702	46.8571	44.5395	125.147	120.512	305.768	304.847	214.068	46.4066	20.9265	15.7177	27.6836	5.46455	2.27722	-2.88988	3.91888	TRUE	0.00039029	1	conserved Plasmodium protein, unknown function
PF3D7_0823800	178.83	171.28	411.626	221.7	212.606	239.208	115.034	43.6093	42.9397	25.9552	56.8846	238.662	200.894	275.06	238.206	7.89523	-2.0636	2.06049	6.86459	TRUE	0.000415567	1	DnaJ protein, putative
PF3D7_0219300	12.1428	14.7368	18.2366	12.2149	7.69296	13.0048	65.7339	53.4565	76.4421	65.6514	65.321	9.94426	4.18529	7.85887	7.32948	3.67018	2.35929	-3.14136	1.48468	TRUE	0.00041681	1	conserved Plasmodium protein, unknown function
PF3D7_1311100	77.8243	53.6641	20.8418	31.7586	39.8635	44.7905	98.6008	112.071	130.235	117.053	114.49	16.5738	16.7412	23.5766	18.9639	5.50754	1.33146	-2.63561	3.27855	TRUE	0.000420455	1	conserved Plasmodium protein, unknown function
PF3D7_0628400	13.2467	14.1807	0	17.1008	13.9872	11.7031	38.7661	59.5525	72.1953	81.4281	62.9855	9.94426	8.37059	0	6.10495	3.63851	2.33793	-3.14932	8.7095	TRUE	0.000420489	1	conserved Plasmodium membrane protein, unknown function
PF3D7_0202300	45.2595	23.0783	33.8679	33.5909	15.3859	30.2365	53.9355	52.9876	122.685	111.964	85.3929	6.62951	20.9265	7.85887	11.805	4.91189	1.50373	-2.82786	5.15863	TRUE	0.00042116	1	Plasmodium exported protein (hyp11), unknown function
PF3D7_1115400	2450.64	1994.75	2342.1	2391.67	1930.93	2222.02	543.569	474.075	501.12	553.202	517.992	2075.04	1988.02	1964.72	2009.26	11.1176	-2.10081	1.95577	0.261784	TRUE	0.000427054	1	cysteine proteinase falcipain 3 (FP3)
PF3D7_0725200	15.4545	26.415	18.2366	32.9801	48.2559	28.2684	162.649	193.663	267.547	267.186	222.761	53.0361	50.2235	23.5766	42.2787	4.83729	2.96193	-2.34968	4.16696	TRUE	0.000447907	1	mago nashi protein homolog, putative
PF3D7_0309900	13.7986	14.1807	7.81568	10.9934	9.09169	11.176	44.6653	27.6661	58.0393	66.6693	49.26	3.31475	8.37059	0	3.89511	3.51693	2.10504	-3.48398	3.20895	TRUE	0.00044844	1	conserved Plasmodium protein, unknown function
PF3D7_1448300	614.316	505.221	1034.27	631.508	583.966	673.857	199.309	186.16	119.382	132.321	159.293	507.157	631.98	746.593	628.577	9.39438	-2.07868	1.97773	2.27143	TRUE	0.000449471	1	conserved Plasmodium protein, unknown function
PF3D7_1020800	80.5841	74.796	114.63	86.7255	94.4137	90.2298	261.25	214.295	339.742	356.248	292.884	62.9803	83.7059	31.4355	59.3739	6.48872	1.7054	-2.2655	2.19341	TRUE	0.000451057	1	dihydrolipoamide acyltransferase component E2 (DLAT)
PF3D7_0531000	149.025	144.031	127.656	156.961	200.017	155.538	53.5141	35.1688	16.5153	21.3749	31.6433	129.275	163.226	117.883	136.795	7.28309	-2.29737	2.11511	3.46452	TRUE	0.000458719	1	conserved Plasmodium protein, unknown function
PF3D7_1344800	77.2724	89.8109	203.208	145.357	132.878	129.705	457.188	295.887	271.322	312.989	334.346	76.2393	79.5206	55.0121	70.2573	7.00889	1.37639	-2.23413	3.05816	TRUE	0.00046525	1	aspartate carbamoyltransferase (atcasE)
PF3D7_0701000	8.27919	11.6782	10.4209	36.6446	34.968	20.3982	70.7903	39.389	34.918	38.1694	45.8167	9.94426	0	0	3.31475	4.37048	1.14805	-3.44278	9.79115	TRUE	0.000466574	1	erythrocyte membrane protein 1 (PfEMP1), pseudogene
mal_mito_3	163.376	294.735	62.5254	21.376	46.1578	117.634	3.37097	11.254	3.77492	6.61604	6.25398	132.59	108.818	78.5887	106.666	6.88205	-4.2386	4.0988	5.35544	TRUE	0.00046814	1	apocytochrome b (cyb)
PF3D7_1248700	1241.88	1051.04	1920.05	918.557	888.887	1204.08	5811.55	5889.13	8002.82	9318.43	7255.48	951.334	2034.05	2224.06	1736.48	10.2326	2.59229	-2.06447	3.91966	TRUE	0.000469769	1	conserved Plasmodium protein, unknown function
PF3D7_0508200	10.487	11.4001	33.8679	12.2149	6.29424	14.8528	51.4073	31.8864	40.1085	39.6962	40.7746	0	8.37059	0	2.7902	3.78643	1.56349	-3.76337	7.24989	TRUE	0.000478861	1	longevity-assurance (LAG1) domain protein, putative
PF3D7_1135900	42.4998	64.2301	28.6575	36.0338	40.5629	42.3968	249.873	202.572	205.261	220.874	219.645	39.7771	50.2235	39.2944	43.0983	5.42345	2.35562	-2.34346	1.40772	TRUE	0.000479672	1	3-oxo-5-alpha-steroid 4-dehydrogenase, putative
PF3D7_1006000	7.17529	7.78546	10.4209	7.32891	8.39233	8.22058	19.3831	14.5364	43.4115	50.8926	32.0559	3.31475	0	0	1.10492	3.00968	1.99172	-4.4627	3.99686	TRUE	0.0004944	1	conserved Plasmodium protein, unknown function
PF3D7_1422200	30.357	36.7029	10.4209	20.1545	23.0789	24.1428	1.26411	3.28242	2.35932	0.508926	1.8537	19.8885	20.9265	7.85887	16.2246	4.62467	-3.7309	3.19853	4.46493	TRUE	0.000499814	1	conserved Plasmodium protein, unknown function
PF3D7_1219700	9.93502	8.89767	10.4209	4.2752	4.19616	7.54499	57.7278	40.3269	48.1302	53.4372	49.9055	0	12.5559	0	4.18529	2.88284	2.75838	-3.47068	6.49841	TRUE	0.000503457	1	raf kinase inhibitor (RKIP)
PF3D7_0913600	25.9414	26.1369	13.0261	7.32891	7.69296	16.0253	61.9416	31.8864	118.438	117.053	82.3297	6.62951	8.37059	7.85887	7.61966	4.02472	2.33833	-3.44737	5.36072	TRUE	0.000518832	1	conserved Plasmodium protein, unknown function
PF3D7_0930900	3.31167	3.33663	2.60523	7.93966	4.89552	4.41774	37.9234	37.9823	29.2556	24.9374	32.5247	3.31475	0	0	1.10492	2.18348	2.84041	-4.4869	2.94819	TRUE	0.000534291	1	NifU-like protein, putative
PF3D7_1022000	545.874	494.377	831.067	843.436	725.237	687.998	220.798	157.556	133.066	138.937	162.589	715.987	527.347	636.569	626.634	9.4254	-2.08011	1.94639	1.74724	TRUE	0.000544422	1	RNA binding protein, putative
PF3D7_0422700	737.399	730.999	904.014	911.839	832.239	823.298	209	198.821	161.378	178.633	186.958	778.967	627.794	746.593	717.785	9.68494	-2.13831	1.9406	0.432451	TRUE	0.000545699	1	eukaryotic initiation factor, putative
PF3D7_1422300	76.1685	74.518	36.4732	92.8329	77.629	71.5243	16.4335	20.6323	13.6841	8.65174	14.8504	89.4984	46.0382	78.5887	71.3751	6.17242	-2.27837	2.26142	3.16302	TRUE	0.000546772	1	DnaJ protein, putative
PF3D7_1330800	1545.45	1274.31	2415.04	1652.67	1481.94	1673.88	4859.67	5587.62	7362.5	7934.66	6436.11	1680.58	1464.85	1556.06	1567.16	10.7083	1.94365	-2.03792	1.63375	TRUE	0.000547595	1	conserved Plasmodium protein, unknown function
PF3D7_1316100	371.459	333.107	315.232	472.104	478.363	394.053	96.494	112.071	91.5417	94.6602	98.6918	420.974	385.047	353.649	386.557	8.62315	-1.99828	1.97145	0.732959	TRUE	0.000547754	1	inositol polyphosphate kinase, putative (IPK2)
PF3D7_1479400	1.10389	1.94637	2.60523	1.22149	1.39872	1.65514	13.9052	14.0675	31.6149	25.9552	21.3857	0	0	0	0	0.637331	3.78048	-32.8948	1.31245	TRUE	0.000549599	1	rifin (RIF)
PF3D7_1233100	27.0453	24.1905	44.2888	60.4635	37.7655	38.7507	142.002	150.053	179.78	176.088	161.981	33.1475	33.4824	23.5766	30.0688	5.26606	2.07354	-2.40146	2.18534	TRUE	0.000559759	1	conserved protein, unknown function
PF3D7_1035200	125.844	88.9767	18.2366	4.88594	2.09808	48.0082	190.881	1787.98	889.465	1034.14	975.616	19.8885	41.8529	15.7177	25.8197	5.59368	4.33648	-5.22423	10.1581	TRUE	0.000579629	1	S-antigen
PF3D7_0914500	282.044	236.9	164.129	276.666	279.045	247.757	493.004	501.272	676.182	650.407	580.216	119.331	163.226	117.883	133.48	7.95566	1.22476	-2.11613	1.30473	TRUE	0.000584544	1	conserved Plasmodium protein, unknown function
PF3D7_0831750	7.17529	6.11715	112.025	78.1751	89.5181	58.6021	164.756	107.382	226.967	219.347	179.613	19.8885	54.4088	31.4355	35.2443	5.83595	1.6527	-2.35266	22.9199	TRUE	0.000585842	1	Plasmodium exported protein (PHISTa), unknown function, pseudogene
PF3D7_0921000.2	3.86362	10.2879	13.0261	30.5371	20.2815	15.5993	77.1109	66.1173	54.2644	52.9283	62.6052	6.62951	8.37059	7.85887	7.61966	3.96619	2.00232	-3.05465	5.84139	TRUE	0.000586562	1	ubiquitin conjugating enzyme, putative
PF3D7_0833400	2.20778	2.78052	7.81568	6.71817	11.8891	6.28226	55.1996	48.2985	52.8488	70.7407	56.7719	6.62951	4.18529	7.85887	6.22456	2.58148	3.24544	-3.23411	4.46827	TRUE	0.000603236	1	rifin (RIF)
PF3D7_0310100	3.31167	6.11715	10.4209	10.3826	2.79744	6.60596	38.7661	42.2025	82.5763	79.9014	60.8616	0	8.37059	15.7177	8.02944	2.64696	3.27999	-3.20767	8.16328	TRUE	0.000603864	1	calcium-dependent protein kinase 3 (CDPK3)
PF3D7_0623300	6.0714	9.45377	2.60523	5.49668	6.29424	5.98427	82.5887	65.1795	73.6109	51.4015	68.1951	6.62951	16.7412	0	7.79023	2.67427	3.41763	-2.97434	4.25524	TRUE	0.000611119	1	EGF-like membrane protein, putative
PF3D7_1149300	105.422	143.197	36.4732	97.1081	97.9105	96.022	21.9113	26.2594	18.4027	21.3749	21.9871	86.1836	125.559	78.5887	96.7771	6.59902	-2.14036	2.14602	3.42649	TRUE	0.000614449	1	serine/threonine protein kinase, FIKK family (FIKK11)
PF3D7_1463200	33.6687	34.7565	36.4732	10.3826	6.29424	24.3151	76.6895	61.4281	114.191	110.946	90.8137	19.8885	12.5559	7.85887	13.4344	4.58252	1.9221	-2.66755	7.79456	TRUE	0.000616292	1	replication factor C3 (RFC3)
PF3D7_0108500	11571	7990.94	1104.62	6035.36	3249.23	5990.23	5685.98	6737.4	8137.3	8706.7	7316.85	2091.61	1075.62	1744.67	1637.3	12.5487	0.288296	-2.1599	10.6995	TRUE	0.000622821	1	conserved Plasmodium protein, unknown function
PF3D7_0900300	2.75973	8.61962	0	9.16114	9.79105	6.06631	54.3569	47.8295	33.5024	48.348	46.0092	9.94426	0	0	3.31475	2.72178	2.80222	-3.4543	9.56139	TRUE	0.000637725	1	rifin (RIF)
PF3D7_1333000	31.4609	30.5857	59.9202	48.2487	61.5437	46.3518	164.335	96.128	73.139	88.0442	105.411	26.518	16.7412	7.85887	17.0394	5.52022	1.20007	-2.52759	3.76246	TRUE	0.000638078	1	20 kDa chaperonin (CPN20)
PF3D7_1432300	55.1946	55.8885	7.81568	12.8256	14.6866	29.2822	2.52823	7.03376	0.471865	2.54463	3.14462	39.7771	25.1118	23.5766	29.4885	4.90043	-3.24746	3.25121	8.93449	TRUE	0.000640084	1	conserved Plasmodium protein, unknown function
PF3D7_1250900	34.2206	42.82	28.6575	28.7049	22.3795	31.3565	5.47782	3.75134	2.83119	2.54463	3.65124	33.1475	29.2971	7.85887	23.4345	4.97796	-3.10231	2.75926	2.67979	TRUE	0.00064215	1	conserved Plasmodium protein, unknown function
PF3D7_1462000	2.75973	5.8391	2.60523	14.0471	5.59488	6.1692	0	0.468917	0.471865	0	0.235195	0	20.9265	7.85887	9.59511	2.66157	-4.75792	5.34346	7.14521	TRUE	0.000643383	1	thioredoxin-like protein (TLP1)
PF3D7_0310900	70.0971	52.5519	54.7098	42.752	34.2687	50.8759	8.42742	4.22025	10.381	9.66959	8.17457	66.2951	29.2971	31.4355	42.3425	5.66765	-2.63727	2.40936	3.04599	TRUE	0.000645566	1	conserved Plasmodium protein, unknown function
PF3D7_0729200	0.551946	3.05857	5.21045	1.22149	0.69936	2.14836	16.4335	8.90942	36.3336	20.357	20.5084	0	0	0	0	0.882618	3.47518	-29.9494	4.84818	TRUE	0.000648561	1	1-cys peroxiredoxin (AOP)
PF3D7_1248600	50.2271	51.7177	224.049	243.076	237.783	161.37	517.022	475.951	779.992	729.291	625.564	162.423	179.968	94.3064	145.566	7.3269	1.96208	-2.08838	10.4823	TRUE	0.000654311	1	conserved Plasmodium protein, unknown function
PF3D7_0305500	2154.24	1704.74	3240.9	1658.78	1851.21	2121.97	774.901	438.906	550.666	601.55	591.506	1567.88	2276.8	2727.03	2190.57	11.0506	-1.84231	1.88781	2.57555	TRUE	0.000660704	1	conserved Plasmodium protein, unknown function
PF3D7_1229200	2.75973	5.56104	18.2366	9.16114	18.8827	10.9202	1.68548	0.468917	3.30305	2.54463	2.00052	13.259	16.7412	31.4355	20.4786	3.38005	-2.38475	3.2897	6.70599	TRUE	0.000661786	1	unspecified product
PF3D7_0212400	1121	1100.81	805.015	931.993	892.384	970.241	392.718	309.954	242.067	246.32	297.765	1133.65	950.062	1241.7	1108.47	9.92267	-1.70453	1.89551	1.08961	TRUE	0.000679566	1	conserved Plasmodium membrane protein, unknown function
PF3D7_1418700	6.62335	16.4051	0	4.88594	1.39872	5.86262	0	0	0	0	0	33.1475	4.18529	0	12.4443	2.59493	-32.9847	34.0881	4.54974	TRUE	0.000694613	1	5S ribosomal RNA
PF3D7_1032500	83.8957	81.4693	325.653	130.088	182.533	160.728	50.5645	44.0782	24.0651	26.9731	36.4202	139.22	217.635	149.319	168.725	7.31634	-2.1288	2.21299	5.76391	TRUE	0.000708677	1	DER1-like protein, putative (Der1-2)
PF3D7_1037900	13.2467	11.1221	28.6575	34.8123	32.1706	24.0018	71.2117	59.0835	58.5112	37.6605	56.6167	0	8.37059	15.7177	8.02944	4.56522	1.25842	-3.10967	7.54033	TRUE	0.000711182	1	conserved Plasmodium protein, unknown function
PF3D7_0607000	1936.78	1748.95	3068.96	2056.98	2103.68	2183.07	8290.05	7660.23	11842.9	12321.6	10028.7	2675.01	2268.43	2640.58	2528.01	11.0917	2.20017	-1.98814	1.55135	TRUE	0.000712746	1	translation initiation factor IF-2, putative
PF3D7_1446400	8.27919	15.0148	26.0523	12.2149	16.7847	15.6692	115.877	68.9308	122.213	122.651	107.418	23.2033	20.9265	7.85887	17.3295	3.90984	2.83723	-2.54135	3.30908	TRUE	0.000714735	1	pyruvate dehydrogenase E1 beta subunit (pdhB)
PF3D7_0216600	895.256	852.23	836.278	1170.79	1062.33	963.377	216.585	272.441	223.664	262.097	243.697	964.593	803.577	943.064	903.745	9.91221	-1.98331	1.89067	0.5826	TRUE	0.000717391	1	MtN3-like protein
PF3D7_1415800	96.0386	126.236	96.3934	109.323	164.35	118.468	428.113	470.324	619.086	566.943	521.117	116.016	87.8912	165.036	122.981	6.89139	2.13403	-2.0997	1.77691	TRUE	0.000719153	1	small subunit rRNA dimethylase, putative
PF3D7_0921700	32.5648	22.8003	33.8679	27.4834	20.2815	27.3996	74.5827	51.112	102.866	99.7495	82.0776	6.62951	16.7412	15.7177	13.0295	4.76241	1.59631	-2.72063	2.2459	TRUE	0.00071949	1	conserved Plasmodium protein, unknown function
PF3D7_0916800	14.3506	7.50741	41.6836	30.5371	27.9744	24.4106	5.05645	1.40675	7.07797	4.07141	4.40314	36.4623	25.1118	23.5766	28.3836	4.56406	-2.42412	2.71218	6.46006	TRUE	0.00072142	1	conserved Plasmodium protein, unknown function
PF3D7_1368900	58.5062	78.6888	145.893	160.015	186.03	125.826	546.097	463.29	454.406	518.086	495.47	135.905	100.447	110.024	115.459	6.97087	1.98179	-2.09689	3.72012	TRUE	0.000724313	1	conserved Plasmodium protein, unknown function
PF3D7_1351800.1	98.2463	95.65	112.025	194.216	160.853	132.198	30.3387	21.5702	25.9526	17.3035	23.7912	109.387	92.0765	102.165	101.21	7.04782	-2.47425	2.08826	2.08997	TRUE	0.000733129	1	conserved Plasmodium protein, unknown function
PF3D7_1252800	928.925	795.507	442.888	559.44	523.821	650.116	108.292	117.698	124.1	103.821	113.478	430.918	418.529	432.238	427.228	9.34585	-2.51957	1.91244	1.57178	TRUE	0.000733727	1	Plasmodium exported protein (PHISTb), unknown function
PF3D7_0401000	1.10389	0.278052	0	0	0	0.276389	8.00605	17.8188	23.5932	36.1337	21.388	0	0	0	0	-1.57993	5.99715	-30.0088	4.96114	TRUE	0.000736974	1	rifin (RIF)
PF3D7_0906800	35.3245	28.0833	166.734	84.2825	74.8316	77.8513	10.1129	8.90942	14.1559	13.741	11.7298	89.4984	54.4088	78.5887	74.1653	6.26232	-2.71111	2.66126	4.98892	TRUE	0.000742538	1	probable protein, unknown function
PF3D7_0726300	321.232	323.931	112.025	134.363	153.859	209.082	73.7399	68.9308	62.758	63.6157	67.2611	192.256	297.156	298.637	262.683	7.71382	-1.64198	1.96055	4.26224	TRUE	0.000747677	1	mismatch repair protein pms1 homologue, putative
PF3D7_1425900	263.83	315.589	471.546	545.393	530.815	425.435	121.776	146.771	133.066	130.794	133.102	493.898	456.197	550.121	500.072	8.73188	-1.67553	1.90829	1.72384	TRUE	0.000755219	1	conserved Plasmodium protein, unknown function
PF3D7_1313900	28.7012	31.976	67.7359	36.6446	55.2495	44.0614	11.7984	14.0675	7.54983	7.12496	10.1352	36.4623	71.15	47.1532	51.5885	5.43934	-2.09606	2.34574	3.09172	TRUE	0.000756486	1	conserved Plasmodium protein, unknown function
PF3D7_1335000	38.6362	23.9125	5.21045	1.83223	4.89552	14.8974	0.842742	1.87567	1.88746	0	1.15147	9.94426	25.1118	23.5766	19.5442	3.93032	-3.72076	4.05137	9.84675	TRUE	0.000766426	1	MSP7-like protein (MSRP1)
PF3D7_1013500	237.337	204.09	187.576	280.942	263.659	234.721	74.5827	58.6146	28.3119	26.9731	47.1206	205.515	163.226	188.613	185.785	7.87635	-2.31678	1.9783	3.35762	TRUE	0.000769407	1	phosphoinositide-specific phospholipase C (PI-PLC)
PF3D7_0827100	75.6166	84.2498	109.42	46.4165	37.0661	70.5537	50.1432	38.4512	13.6841	15.7767	29.5138	106.072	129.744	141.46	125.759	6.12783	-1.24233	2.08207	6.62674	TRUE	0.000775063	1	translation initiation factor IF-2, putative
PF3D7_1476400	534.835	456.84	296.996	426.298	453.885	433.771	136.103	202.103	132.122	136.901	151.807	599.971	493.865	605.133	566.323	8.76247	-1.51638	1.89876	1.29402	TRUE	0.000775699	1	serine/threonine protein kinase, FIKK family, pseudogene (FIKK14)
PF3D7_1308400	625.354	548.597	729.463	515.467	495.847	582.946	236.389	211.95	113.719	122.651	171.178	483.954	724.056	691.581	633.197	9.18625	-1.76665	1.88533	2.36321	TRUE	0.000808296	1	conserved Plasmodium protein, unknown function
PF3D7_0115500	0.551946	2.50247	2.60523	1.22149	0.69936	1.5161	15.1694	29.5418	16.9871	17.3035	19.7504	0	0	0	0	0.531614	3.77203	-31.3379	2.14233	TRUE	0.000820857	1	erythrocyte membrane protein 1 (PfEMP1), pseudogene
PF3D7_1200800	1295.42	1135.01	476.756	787.247	681.177	875.121	132.311	221.329	224.136	264.132	210.477	672.895	728.241	911.629	770.922	9.7747	-2.05738	1.87124	3.62089	TRUE	0.000834698	1	serine/threonine protein kinase, FIKK family (FIKK12)
PF3D7_0507200	131.915	116.226	41.6836	23.2082	47.5565	72.1178	318.978	223.205	500.176	506.89	387.312	116.016	96.2618	55.0121	89.0968	6.18783	2.40945	-2.09342	9.88213	TRUE	0.000856496	1	subtilisin-like protease 3 (SUB3)
PF3D7_1464300	9.38308	8.89767	7.81568	10.3826	5.59488	8.41479	49.3004	42.2025	53.3207	43.2587	47.0206	3.31475	4.18529	7.85887	5.11964	3.08503	2.47029	-3.3442	0.84398	TRUE	0.000859064	1	conserved Plasmodium protein, unknown function
PF3D7_1301300	8.27919	8.61962	36.4732	10.9934	9.09169	14.6914	167.284	71.2754	114.663	88.5531	110.444	23.2033	25.1118	7.85887	18.7246	3.72346	3.06405	-2.47326	7.09707	TRUE	0.000873641	1	Plasmodium exported protein (PHISTa-like), unknown function, pseudogene
PF3D7_1122800	649.64	588.636	450.704	577.152	586.763	570.579	231.754	193.194	147.222	124.687	174.214	576.767	636.165	699.439	637.457	9.15714	-1.7122	1.86998	1.2364	TRUE	0.000887902	1	calcium-dependent protein kinase 6 (CDPK6)
PF3D7_1211900	2573.17	2826.12	3329.48	2113.78	2384.82	2645.47	1026.46	745.578	760.646	796.978	832.415	2830.8	2883.67	3190.7	2968.39	11.3691	-1.66792	1.83408	0.786651	TRUE	0.000908935	1	non-SERCA-type Ca2 -transporting P-ATPase (ATP4)
PF3D7_1237700	47.4673	66.1764	49.4993	40.9198	64.3412	53.6808	270.099	286.977	216.586	216.293	247.489	46.4066	50.2235	70.7298	55.7866	5.75008	2.2012	-2.17549	1.12557	TRUE	0.000923293	1	conserved Plasmodium membrane protein, unknown function
PF3D7_0702000	1017.24	1187.56	244.891	355.452	398.635	640.755	1821.59	2937.77	3766.42	3945.7	3117.87	808.8	736.612	880.193	808.535	9.32645	2.27988	-1.94791	8.94273	TRUE	0.000959051	1	Plasmodium exported protein (hyp12), unknown function
PF3D7_1354300	1249.05	1099.7	1516.24	1268.51	1310.6	1288.82	3350.74	3396.37	5238.64	5138.11	4280.97	1097.18	1000.29	1249.56	1115.68	10.3315	1.73224	-1.94078	1.05021	TRUE	0.000968435	1	large subunit rRNA methyltransferase, putative
PF3D7_0628000	2.20778	5.00494	2.60523	10.9934	6.29424	5.42111	33.2883	34.6999	58.9831	51.4015	44.5932	3.31475	8.37059	0	3.89511	2.49531	2.98305	-3.34212	5.11797	TRUE	0.000985613	1	6-pyruvoyltetrahydropterin synthase (PTPS)
PF3D7_0931100	788.73	751.297	781.568	952.148	961.621	847.073	2008.25	2325.36	3610.71	3827.63	2942.99	904.928	753.353	636.569	764.95	9.72648	1.79658	-1.94194	1.66829	TRUE	0.000989838	1	nucleolar protein Nop52, putative
PF3D7_0804300	114.253	82.0254	135.472	65.3495	47.5565	88.9312	319.821	352.626	408.163	469.739	387.587	56.3508	113.003	110.024	93.126	6.46306	2.13525	-2.07385	3.74896	TRUE	0.000991771	1	conserved Plasmodium protein, unknown function
PF3D7_1204200	6.0714	11.6782	13.0261	11.6041	16.0853	11.693	117.141	105.975	205.733	193.901	155.688	39.7771	29.2971	23.5766	30.8836	3.53102	3.75131	-2.29781	2.8463	TRUE	0.00100073	1	conserved Plasmodium protein, unknown function
PF3D7_0614200	117.564	125.402	72.9463	108.101	116.094	108.022	45.5081	52.0498	34.4461	34.607	41.6527	159.108	167.412	165.036	163.852	6.76153	-1.38084	1.97505	1.03644	TRUE	0.00100461	1	conserved Plasmodium protein, unknown function
PF3D7_1403900	34.2206	58.391	143.287	18.933	27.2751	56.4214	30.3387	15.4743	10.8529	11.7053	17.0928	92.8131	96.2618	86.4476	91.8408	5.78144	-1.68361	2.42573	8.11262	TRUE	0.00101515	1	phosphatase, putative
PF3D7_1439500	2430.77	2584.22	151.103	444.01	428.708	1207.76	30.7601	44.0782	40.1085	32.5713	36.8795	752.449	820.318	793.746	788.838	10.2385	-5.03383	4.41883	4.33068	TRUE	0.00101661	1	CCAAT-binding transcription factor, putative
PF3D7_1429900	105.974	114.001	91.1829	84.2825	65.7399	92.2361	27.3891	26.2594	32.5587	26.4641	28.1678	106.072	121.374	117.883	115.11	6.52874	-1.71274	2.02883	0.762155	TRUE	0.00102874	1	ATP-dependent DNA helicase, putative
PF3D7_0912200	30.909	39.7615	36.4732	39.0875	41.9616	37.6386	123.462	125.67	139.672	141.481	132.571	29.8328	37.6677	7.85887	25.1198	5.23547	1.8151	-2.31217	1.97332	TRUE	0.00103806	1	conserved Plasmodium membrane protein, unknown function
PF3D7_0801100	24.8376	31.698	83.3672	5.49668	4.19616	29.9191	97.7581	159.901	231.214	230.543	179.854	6.62951	50.2235	62.871	39.908	4.79998	2.69046	-2.25922	23.2602	TRUE	0.0010394	1	28S ribosomal RNA
PF3D7_1014000	6.0714	11.9562	0	1.83223	0.69936	4.11185	36.6593	19.6945	72.1953	77.8656	51.6037	6.62951	0	0	2.20984	2.20819	3.48082	-4.21202	11.4667	TRUE	0.00105631	1	GDP-fucose synthase, putative
PF3D7_1250200	1409.67	1475.34	1748.11	1321.04	1478.45	1486.52	358.587	336.682	398.726	433.605	381.9	1322.59	1335.11	1383.16	1346.95	10.5374	-1.96043	1.8183	0.329632	TRUE	0.00106231	1	conserved Plasmodium membrane protein, unknown function
PF3D7_0900400	3.86362	8.34157	2.60523	6.10743	4.19616	5.0228	22.3327	27.6661	8.96543	11.1964	17.5401	0	0	0	0	2.40009	1.73351	-31.1679	2.40922	TRUE	0.00107095	1	rifin (RIF)
PF3D7_1349500	1116.59	1122.77	904.014	1131.1	1199.4	1094.77	369.964	365.755	301.521	291.614	332.214	1070.67	1247.22	1202.41	1173.43	10.0968	-1.72077	1.82023	0.413639	TRUE	0.00107324	1	conserved Plasmodium protein, unknown function
PF3D7_0218700	444.868	357.575	317.838	676.703	514.729	462.343	926.174	1247.79	1778.46	1785.31	1434.43	427.603	372.491	314.355	371.483	8.85412	1.63212	-1.94573	2.74488	TRUE	0.00107407	1	pre-mRNA-processing protein 45, putative (PRP45)
PF3D7_1329500	14071.9	13977.4	11817.3	13850.4	13517.2	13446.8	4056.96	3465.3	4349.18	4930.47	4200.48	12645.8	14238.4	16998.7	14627.6	13.715	-1.67867	1.79998	0.520826	TRUE	0.00107654	1	conserved Plasmodium protein, unknown function
PF3D7_0929100	15.4545	14.4587	7.81568	12.2149	7.69296	11.5273	28.2319	25.7904	71.2516	50.3837	43.9144	6.62951	0	7.85887	4.82946	3.56295	1.89313	-3.27871	4.96503	TRUE	0.00109034	1	conserved Plasmodium protein, unknown function
PF3D7_0202400	28.1492	24.7466	544.492	29.3157	14.6866	128.278	1496.29	331.055	845.581	917.084	897.502	46.4066	108.818	70.7298	75.318	6.98224	2.82755	-3.57594	16.5632	TRUE	0.00109183	1	conserved Plasmodium protein, unknown function
PF3D7_1362000	26.4934	33.6443	13.0261	1.83223	1.39872	15.279	42.1371	30.4796	48.1302	50.3837	42.7826	0	12.5559	0	4.18529	3.9697	1.44907	-3.24818	19.7573	TRUE	0.00109882	1	conserved Plasmodium protein, unknown function
PF3D7_0608400	2.20778	1.94637	0	5.49668	1.39872	2.20991	12.6411	7.50267	35.3898	29.5177	21.2628	0	0	0	0	1.27662	3.1328	-30.001	4.63766	TRUE	0.00110206	1	conserved Plasmodium protein, unknown function
PF3D7_1418600	7.17529	16.127	0	4.2752	0	5.5155	0	0.468917	0	0	0.117229	19.8885	0	7.85887	9.24913	2.53634	-5.63485	6.3472	10.7413	TRUE	0.00110961	1	5S ribosomal RNA
PF3D7_1322900	2.20778	2.22442	0	1.22149	2.09808	1.55035	11.7984	12.6608	22.1776	26.9731	18.4025	0	0	0	0	0.818625	3.38208	-31.235	2.20303	TRUE	0.00114339	1	conserved Plasmodium protein, unknown function
PF3D7_1450700	523.245	400.951	651.307	784.804	718.943	615.85	1397.69	1748.59	2313.08	2602.14	2015.37	573.452	556.644	463.673	531.257	9.26596	1.71085	-1.9217	2.11962	TRUE	0.00115664	1	conserved Plasmodium protein, unknown function
PF3D7_1023400	6.0714	9.17572	5.21045	3.05371	2.09808	5.12187	16.8548	28.6039	45.7709	50.8926	35.5306	6.62951	0	0	2.20984	2.39335	2.75662	-3.64485	6.58038	TRUE	0.00116752	1	HORMA domain protein, putative
PF3D7_0932900	1.10389	3.05857	2.60523	9.16114	5.59488	4.30474	26.125	25.7904	35.8617	34.607	30.596	0	0	7.85887	2.61962	2.13693	2.79801	-4.24679	6.86756	TRUE	0.00119336	1	conserved Plasmodium protein, unknown function
PF3D7_0531900	0	2.50247	2.60523	0	2.09808	1.44116	0	0	0.943729	1.01785	0.490395	3.31475	12.5559	23.5766	13.1491	0.429247	-1.4935	4.68416	10.4085	TRUE	0.00120134	1	unspecified product
PF3D7_1350300	139.09	145.421	135.472	296.21	224.495	188.138	355.216	374.665	475.639	387.801	398.33	99.4426	108.818	86.4476	98.236	7.55816	1.07964	-2.01293	2.22892	TRUE	0.00121383	1	conserved Plasmodium protein, unknown function
PF3D7_1429500	252.239	200.476	299.601	407.365	350.38	302.012	66.1553	73.1511	75.9702	60.5622	68.9597	261.866	226.006	267.202	251.691	8.23802	-2.13029	1.86652	1.32412	TRUE	0.00124257	1	diphthamide synthesis protein, putative
PF3D7_1370500	8.83113	19.4637	15.6314	11.6041	9.79105	13.0643	61.5202	71.2754	99.0916	77.3567	77.311	16.5738	0	23.5766	13.3835	3.70129	2.57116	-2.64118	6.53832	TRUE	0.00124482	1	unspecified product
PF3D7_0808100	141.85	164.885	190.182	213.149	179.036	177.82	50.9859	40.3269	40.1085	23.4106	38.708	142.534	150.671	149.319	147.508	7.47325	-2.19767	1.92826	1.4159	TRUE	0.00124687	1	conserved Plasmodium protein, unknown function
PF3D7_0708900	82.2399	80.9132	96.3934	257.733	187.429	140.942	384.712	300.576	384.098	393.4	365.696	112.702	113.003	39.2944	88.333	7.14208	1.37242	-2.01355	6.35224	TRUE	0.00124832	1	Cg3 protein
PF3D7_0425200	80.0321	108.718	62.5254	159.404	207.011	123.538	160.964	724.946	939.954	833.62	664.871	102.757	96.2618	102.165	100.395	6.95296	2.42391	-2.72772	5.25379	TRUE	0.00124877	1	Plasmodium exported protein (hyp15), unknown function
PF3D7_1137000	51.3309	1043.53	44.2888	111.766	27.9744	255.778	8.00605	10.7851	78.8014	71.7585	42.3378	490.584	694.759	888.052	691.132	8.00148	-2.59814	4.02866	12.4699	TRUE	0.00125936	1	U2 spliceosomal RNA
PF3D7_0818600	76.1685	100.933	112.025	82.4503	107.702	95.8556	226.276	198.352	297.747	305.864	257.06	59.6656	66.9647	55.0121	60.5475	6.57922	1.42667	-2.07926	0.957337	TRUE	0.0012665	1	conserved Plasmodium protein, unknown function
PF3D7_1356600	130.811	175.729	169.34	186.277	211.207	174.673	50.1432	42.6714	25.9526	33.0802	37.9618	155.793	121.374	157.177	144.781	7.44868	-2.20148	1.928	1.45209	TRUE	0.00127351	1	regulator of chromosome condensation, putative
PF3D7_0800100	93.8308	74.796	130.261	155.739	134.277	117.781	8.42742	14.5364	13.2122	6.61604	10.698	53.0361	54.4088	31.4355	46.2935	6.87702	-3.45732	2.14405	2.77371	TRUE	0.00127923	1	erythrocyte membrane protein 1, PfEMP1 (VAR)
PF3D7_0520700	109.285	108.44	161.524	318.808	240.58	187.727	48.4577	47.8295	50.0176	39.1873	46.373	185.626	175.782	157.177	172.862	7.55294	-2.0175	1.90169	3.612	TRUE	0.00129388	1	conserved Plasmodium protein, unknown function
PF3D7_1136000	56.2985	44.7664	5.21045	12.2149	9.09169	25.5164	78.375	60.4903	37.7492	46.3122	55.7317	0	16.7412	7.85887	8.20002	4.72664	1.0743	-2.836	15.3427	TRUE	0.00130312	1	conserved Plasmodium protein, unknown function
PF3D7_0830200	1946.71	2293.93	1003.01	235.136	339.19	1163.6	69.9476	40.3269	145.334	105.857	90.3663	301.643	1268.14	4141.62	1903.8	10.1845	-3.68686	4.39603	5.69283	TRUE	0.00131333	1	unspecified product
PF3D7_1430300	2798.36	2403.21	1727.27	2011.79	1683.36	2124.8	785.436	788.718	645.039	752.192	742.846	2118.13	2352.14	3167.12	2545.8	11.0534	-1.51643	1.77619	1.22818	TRUE	0.00131415	1	acid phosphatase, putative
PF3D7_1426300	11.5909	18.9075	5.21045	4.2752	4.19616	8.83604	53.5141	32.8242	69.3641	46.8212	50.6309	3.31475	8.37059	7.85887	6.51474	3.21978	2.44226	-3.0394	5.56789	TRUE	0.00131433	1	dynein-associated protein, putative
PF3D7_0513100	93.8308	94.8158	78.1568	78.7858	81.8252	85.4829	9.69154	10.3162	13.6841	17.3035	12.7488	59.6656	33.4824	78.5887	57.2455	6.41989	-2.74982	2.14165	1.68689	TRUE	0.00131909	1	conserved Plasmodium protein, unknown function
PF3D7_1363900	90.5191	124.845	31.2627	77.5643	68.5373	78.5458	23.5968	13.1297	12.7403	11.1964	15.1658	59.6656	79.5206	55.0121	64.7328	6.31157	-2.38608	2.09956	4.17237	TRUE	0.00132384	1	unspecified product
PF3D7_0313500	115.357	106.216	158.919	163.679	152.461	139.326	80.4819	48.7674	22.1776	21.3749	43.2004	165.738	179.968	141.46	162.388	7.11954	-1.6847	1.91312	5.1051	TRUE	0.00133309	1	GTP-binding protein EngA, putative
PF3D7_1010400	9.38308	9.73183	0	1.83223	0.69936	4.3293	14.3266	16.4121	18.8746	17.8124	16.8564	0	0	0	0	2.27146	1.80342	-29.6664	7.74546	TRUE	0.00134182	1	conserved Plasmodium protein, unknown function
PF3D7_0925700	508.342	668.716	1357.32	1381.5	1676.37	1118.45	348.895	336.214	292.084	309.427	321.655	1083.92	1092.36	1147.4	1107.89	10.1266	-1.79724	1.78395	4.00542	TRUE	0.00134506	1	histone deacetylase (HDAC1)
PF3D7_1355800	1.10389	10.566	2.60523	3.05371	4.89552	4.44487	80.4819	82.0605	92.0136	104.33	89.7214	3.31475	16.7412	31.4355	17.1638	2.2778	4.20944	-2.56442	8.88794	TRUE	0.00135405	1	splicing factor 3B subunit 5, putative (SF3B5)
PF3D7_0425100	156.753	146.534	52.1045	251.626	165.748	154.553	269.256	988.946	1306.59	921.665	871.615	129.275	154.856	165.036	149.723	7.2775	2.49001	-2.54483	5.44461	TRUE	0.00136633	1	Plasmodium exported protein (hyp6), unknown function
PF3D7_0522200	60.1621	53.386	41.6836	114.82	93.0149	72.6133	175.29	135.517	221.304	227.49	189.9	49.7213	33.4824	47.1532	43.4523	6.19143	1.37759	-2.13149	3.21271	TRUE	0.00138907	1	conserved Plasmodium protein, unknown function
PF3D7_1139800	309.642	308.638	208.418	280.942	273.45	276.218	109.556	103.162	78.3295	67.6871	89.6837	285.069	284.6	392.944	320.871	8.11176	-1.62467	1.83378	1.20662	TRUE	0.00140638	1	conserved Plasmodium protein, unknown function
PF3D7_1205200	14.3506	13.0685	0	1.22149	0.69936	5.86798	0	0.937834	0	0	0.234459	3.31475	12.5559	7.85887	7.90984	2.64567	-4.7436	5.05844	12.0443	TRUE	0.00141649	1	conserved Plasmodium protein, unknown function
PF3D7_1319800	8.27919	6.9513	5.21045	1.22149	0.69936	4.47236	0.842742	0.468917	0.471865	0	0.445881	6.62951	4.18529	23.5766	11.4638	2.16722	-3.2987	4.5145	6.22433	TRUE	0.00141757	1	probable protein, unknown function
PF3D7_1474500	837.854	708.199	732.069	942.987	994.491	843.12	200.573	171.624	173.646	172.526	179.592	639.748	573.385	644.427	619.187	9.71985	-2.23121	1.78524	0.45422	TRUE	0.00145166	1	splicing factor 3A subunit 1, putative (SF3A1)
PF3D7_1007800	27.5973	21.9661	138.077	144.746	148.964	96.27	244.395	233.052	208.564	164.383	212.599	69.6098	46.0382	31.4355	49.0279	6.57608	1.15601	-2.0754	12.169	TRUE	0.00145977	1	conserved Plasmodium protein, unknown function
PF3D7_1224000	121.98	77.5766	218.839	98.3296	120.29	127.403	218.27	431.873	253.863	243.267	286.818	86.1836	96.2618	23.5766	68.674	6.98045	1.18352	-2.01293	5.91784	TRUE	0.00146197	1	GTP cyclohydrolase I (GCH1)
PF3D7_0215000	84.4477	66.7325	33.8679	20.7653	20.2815	45.219	41.7157	75.0267	33.9742	48.8569	49.8934	364.623	272.044	110.024	248.897	5.50948	0.131192	2.32933	6.28254	TRUE	0.00147371	1	acyl-CoA synthetase (ACS9)
PF3D7_0622000	3.31167	6.3952	2.60523	4.2752	3.4968	4.01682	35.8165	45.016	38.6929	42.7498	40.5688	9.94426	0	0	3.31475	2.08444	3.2577	-3.27648	4.50296	TRUE	0.0014798	1	conserved Plasmodium protein, unknown function
PF3D7_1224900	47.4673	55.3324	28.6575	66.571	51.0533	49.8163	88.4879	76.9024	114.663	110.437	97.6226	19.8885	20.9265	15.7177	18.8442	5.65355	0.95546	-2.34725	1.50243	TRUE	0.00148424	1	splicing factor 3b subunit, putative (SF3B14)
PF3D7_0903800	6.62335	7.22936	2.60523	9.77188	12.5885	7.76366	108.292	77.3713	164.209	106.365	114.06	13.259	25.1118	31.4355	23.2688	3.0264	3.80723	-2.35898	3.68741	TRUE	0.00150219	1	LCCL domain-containing protein (CCp4)
PF3D7_1431800	22.0778	18.0734	52.1045	17.7115	15.3859	25.0706	8.84879	3.75134	17.9309	6.61604	9.28675	62.9803	46.0382	23.5766	44.1984	4.58607	-1.37028	2.29506	6.75401	TRUE	0.00151963	1	apyrase, putative
PF3D7_1105600	3646.15	4750.24	3868.76	4566.52	5425.64	4451.46	1093.88	1199.96	1337.26	1359.85	1247.74	4083.78	4310.85	4157.34	4183.99	12.1201	-1.83504	1.74558	0.542291	TRUE	0.00154015	1	translocon component PTEX88 (PTEX88)
PF3D7_1129900	243.96	294.735	1094.2	354.842	433.603	484.267	136.524	81.5916	177.421	171.508	141.761	543.62	556.644	715.157	605.14	8.91514	-1.7679	2.09221	5.61632	TRUE	0.00154944	1	transporter, putative
PF3D7_1134100	81.136	100.099	106.814	208.874	185.331	136.451	307.601	283.226	216.114	200.517	251.864	66.2951	62.7794	55.0121	61.3622	7.09434	0.882262	-2.02773	3.0733	TRUE	0.00156767	1	protein disulfide isomerase (PDI-11)
PF3D7_1412900.2	4.96751	12.5123	7.81568	8.5504	7.69296	8.30778	26.125	32.3553	39.1648	37.1516	33.6992	3.31475	4.18529	0	2.50002	3.0727	2.00156	-3.5281	1.93037	TRUE	0.001577	1	non-canonical ubiquitin conjugating enzyme, putative
PF3D7_1417100	3.86362	1.94637	0	1.83223	2.09808	1.94806	17.2762	6.56484	24.537	19.3392	16.9293	0	0	0	0	1.11623	2.96503	-31.1155	3.13437	TRUE	0.00159704	1	conserved Plasmodium protein, unknown function
PF3D7_1345100	352.141	334.219	179.761	482.487	389.544	347.63	58.992	83.9361	93.901	98.2227	83.763	314.902	251.118	314.355	293.458	8.44435	-2.05646	1.80799	2.5298	TRUE	0.00162362	1	thioredoxin 2 (TRX2)
PF3D7_0101700	0.551946	1.94637	0	0.610743	0	0.621811	11.377	22.9769	13.6841	21.3749	17.3532	0	0	0	0	-0.275439	4.39181	-31.1506	4.0684	TRUE	0.00162616	1	erythrocyte membrane protein 1 (PfEMP1), exon2, pseudogene (var pseudogene, exon2)
PF3D7_0609000	2517.42	2133.49	2222.26	2223.1	2107.87	2240.83	920.696	805.131	771.97	867.21	841.252	2638.54	2812.52	2978.51	2809.86	11.1298	-1.41343	1.7397	0.183985	TRUE	0.00162919	1	conserved Plasmodium protein, unknown function
PF3D7_0908000	86.1035	120.397	39.0784	23.2082	18.1834	57.394	17.6976	15.0053	11.7966	17.3035	15.4508	79.5541	50.2235	125.742	85.1732	5.85468	-1.90493	2.44238	6.78693	TRUE	0.0016397	1	P1 nuclease, putative
PF3D7_1323400	926.165	1120.83	982.17	1523.19	1949.82	1300.43	4691.55	3686.63	4378.43	4956.43	4428.26	1349.1	1117.47	1241.7	1236.09	10.3451	1.76741	-1.84085	1.90931	TRUE	0.00165998	1	60S ribosomal protein L23a, putative
PF3D7_0315200	264.934	231.339	98.9986	159.404	143.369	179.609	37.502	45.485	45.7709	47.3301	44.022	142.534	146.485	196.472	161.831	7.49467	-2.03482	1.86979	2.48556	TRUE	0.00166353	1	circumsporozoite- and TRAP-related protein (CTRP)
PF3D7_1439700	25.3895	30.5857	15.6314	8.5504	9.09169	17.8497	74.1613	52.0498	33.9742	40.2051	50.0976	0	8.37059	15.7177	8.02944	4.18001	1.46731	-2.92921	8.37817	TRUE	0.00167559	1	leucine carboxyl methyltransferase, putative
PF3D7_1416300	6.62335	13.3465	20.8418	6.71817	7.69296	11.0446	72.8972	45.9539	90.1261	83.4638	73.1103	6.62951	4.18529	31.4355	14.0834	3.37877	2.81313	-2.62905	6.23955	TRUE	0.00168505	1	conserved protein, unknown function
PF3D7_1456800	5195.46	7178.75	6382.8	6613.73	6861.43	6446.44	2142.25	2028.54	2481.54	2636.24	2322.14	6175.39	7508.42	9399.21	7694.34	12.6543	-1.47306	1.7281	0.777946	TRUE	0.00168833	1	V-type H( )-translocating pyrophosphatase, putative (VP1)
PF3D7_1255100	2.75973	2.78052	5.21045	7.93966	6.29424	4.99692	50.9859	36.5755	26.4244	31.5534	36.3848	0	4.18529	7.85887	4.01472	2.28944	2.89641	-3.51183	4.45894	TRUE	0.00170297	1	rifin (RIF)
PF3D7_1368400	80.5841	69.513	132.867	228.418	170.644	136.405	399.46	387.794	467.146	453.453	426.963	122.646	100.447	110.024	111.039	7.09044	1.64751	-1.94118	3.87548	TRUE	0.00170425	1	conserved Plasmodium protein, unknown function
PF3D7_0523400	366.492	396.78	255.312	260.787	245.476	304.969	93.123	88.6253	51.9051	53.4372	71.7727	248.607	226.006	282.919	252.511	8.25414	-2.0883	1.81132	1.99455	TRUE	0.00170838	1	DnaJ protein, putative
PF3D7_1414600	524.348	433.761	573.15	514.856	441.296	497.482	140.317	114.416	125.516	112.473	123.18	381.197	414.344	471.532	422.358	8.95776	-2.01302	1.77541	0.428047	TRUE	0.00171961	1	RNA guanylyltransferase (Pgt1)
PF3D7_0104600	47.4673	47.825	23.447	25.0405	16.0853	31.973	7.58468	12.6608	3.77492	4.07141	7.02294	43.0918	25.1118	39.2944	35.8326	5.01602	-2.20126	2.34528	5.07946	TRUE	0.0017398	1	conserved Plasmodium protein, unknown function
PF3D7_1316900	921.197	697.077	794.594	1214.16	984	922.205	287.375	297.762	284.062	253.954	280.788	1001.06	962.618	856.617	940.097	9.84918	-1.71581	1.74406	0.818627	TRUE	0.00174547	1	conserved Plasmodium protein, unknown function
PF3D7_0320900	3328.78	3291.03	1388.59	2499.77	2221.87	2546.01	636.27	593.18	564.35	679.925	618.431	2104.87	1787.12	2263.35	2051.78	11.3145	-2.04202	1.72987	2.07905	TRUE	0.00174889	1	histone H2A variant, putative (H2A.Z)
PF3D7_0323700	439.349	312.531	349.1	351.177	331.497	356.731	931.651	1057.41	1443.91	1478.94	1227.98	384.511	355.75	275.06	338.441	8.47876	1.78329	-1.85506	1.10951	TRUE	0.00178966	1	U4/U6.U5 tri-snRNP-associated protein 1, putative (SART1)
PF3D7_0721700	17.6623	16.6831	23.447	39.0875	31.4712	25.6702	126.833	73.62	187.802	185.249	143.376	16.5738	54.4088	23.5766	31.5197	4.6812	2.4823	-2.17456	5.44415	TRUE	0.00180338	1	secreted ookinete protein, putative (PSOP1)
PF3D7_1319400	301.362	260.813	211.023	191.773	181.134	229.221	416.315	488.143	426.094	417.319	436.968	122.646	92.0765	133.601	116.108	7.84175	0.929634	-1.9186	1.03292	TRUE	0.00184593	1	conserved Plasmodium protein, unknown function
PF3D7_1408800	0.551946	1.39026	0	2.44297	4.89552	1.85614	20.6472	24.8526	10.381	9.66959	16.3876	0	0	0	0	1.00006	3.03545	-29.6271	4.68298	TRUE	0.00184609	1	conserved Plasmodium protein, unknown function
PF3D7_1370900	123.084	122.621	78.1568	111.766	116.094	110.344	107.871	142.551	200.542	216.293	166.814	33.1475	46.0382	39.2944	39.4934	6.79145	0.590421	-2.08288	1.69542	TRUE	0.00184815	1	unspecified product
PF3D7_0823700	1.65584	2.22442	2.60523	0	2.09808	1.71671	43.8226	28.6039	39.1648	22.3927	33.496	6.62951	0	0	2.20984	0.70838	4.35818	-3.5655	7.08693	TRUE	0.00187013	1	conserved Plasmodium protein, unknown function
PF3D7_0222900	2.20778	0.834157	2.60523	1.83223	1.39872	1.77562	14.3266	14.5364	17.459	18.8303	16.2881	0	0	0	0	0.711007	3.31434	-32.5023	0.770629	TRUE	0.00191525	1	erythrocyte membrane protein 1 (PfEMP1), exon2, pseudogene (VAR)
PF3D7_0211700	28.1492	34.2004	2.60523	6.71817	3.4968	15.034	51.8286	38.4512	29.7275	39.6962	39.9259	3.31475	4.18529	7.85887	5.11964	3.99263	1.32698	-3.1087	11.1739	TRUE	0.00194613	1	protein kinase, putative (TKL1)
PF3D7_1460300	115.357	187.129	31.2627	188.109	193.023	142.976	442.44	329.18	343.517	435.64	387.694	125.961	71.15	110.024	102.378	7.17138	1.4274	-1.92164	7.02785	TRUE	0.00197001	1	ribosomal protein L29, putative
PF3D7_1360700	1119.35	983.471	963.934	971.081	958.823	999.331	280.212	245.713	301.993	293.141	280.265	934.761	895.653	943.064	924.493	9.96491	-1.83427	1.72175	0.171072	TRUE	0.00199182	1	SUMO ligase, putative
PF3D7_0913400	6.0714	9.45377	18.2366	15.8793	6.9936	11.3269	43.4012	32.3553	67.9485	40.7141	46.1048	6.62951	4.18529	7.85887	6.22456	3.44051	2.08634	-2.93387	3.03578	TRUE	0.00200063	1	conserved Plasmodium protein, unknown function
PF3D7_1220900	221.33	302.799	403.81	316.365	619.633	372.787	230.49	135.986	92.0136	87.0263	136.379	507.157	355.75	510.827	457.911	8.54128	-1.44931	1.74569	5.15212	TRUE	0.0020473	1	heterochromatin protein 1 (HP1)
PF3D7_1453700	2542.26	1501.2	1104.62	744.495	807.062	1339.93	2608.71	2388.66	2737.29	2897.31	2657.99	904.928	565.015	809.464	759.802	10.3883	0.987769	-1.80681	4.80164	TRUE	0.00205842	1	co-chaperone p23 (P23)
PF3D7_0406900	25.3895	14.1807	46.8941	30.5371	24.4776	28.2958	86.3811	114.416	282.647	273.293	189.184	39.7771	16.7412	15.7177	24.0787	4.79719	2.7663	-2.92733	3.96461	TRUE	0.00207058	1	conserved Plasmodium protein, unknown function
PF3D7_0907800	22.6298	32.5321	26.0523	49.4702	36.3667	33.4102	107.028	100.817	55.2082	89.062	88.0289	9.94426	20.9265	23.5766	18.1491	5.07145	1.3886	-2.34655	2.66748	TRUE	0.00208193	1	apicoplast ribosomal protein L35 precursor, putative
PF3D7_0716700	8.27919	8.89767	10.4209	0.610743	2.09808	6.06132	32.4456	16.881	63.2299	41.7319	38.5721	6.62951	4.18529	0	3.60493	2.53566	2.73354	-3.16888	9.988	TRUE	0.00209315	1	conserved Plasmodium protein, unknown function
PF3D7_1235400	23.1817	41.7078	18.2366	9.16114	11.1898	20.6954	70.7903	65.1795	161.85	149.624	111.861	19.8885	33.4824	7.85887	20.4099	4.39372	2.41154	-2.38124	7.3174	TRUE	0.00211002	1	tetQ family GTPase, putative
PF3D7_1245800	543.667	454.893	841.488	612.575	659.497	622.424	138.21	133.172	121.741	140.464	133.397	467.38	385.047	479.391	443.94	9.2803	-2.22072	1.73365	0.97553	TRUE	0.00212474	1	clathrin coat assembly protein AP180, putative
PF3D7_1365000	88.8633	66.7325	114.63	160.015	171.343	120.317	311.393	363.88	462.899	439.712	394.471	102.757	104.632	110.024	105.805	6.90965	1.71407	-1.90091	2.66992	TRUE	0.00218184	1	conserved Plasmodium protein, unknown function
PF3D7_1470200	44.1557	46.4347	23.447	67.1817	46.1578	45.4754	106.607	121.45	121.741	112.473	115.568	23.2033	29.2971	23.5766	25.359	5.52499	1.32757	-2.18303	1.69413	TRUE	0.00218435	1	conserved Plasmodium protein, unknown function
PF3D7_1212700	1801.55	1461.16	3274.77	1518.31	1250.46	1861.25	9871.46	8803.45	12080.2	12604.1	10839.8	1607.66	3808.62	4047.32	3154.53	10.8611	2.54296	-1.78173	4.72628	TRUE	0.00220028	1	eukaryotic translation initiation factor 3 subunit 10, putative
PF3D7_1012600	483.504	677.057	747.7	926.497	958.823	758.716	2167.95	2063.7	2744.36	2750.24	2431.56	669.58	694.759	738.734	701.024	9.56734	1.68032	-1.79497	1.45365	TRUE	0.00222107	1	GMP synthetase (GMPS)
PF3D7_1133700	3340.93	2204.4	2232.68	2573.06	2024.65	2475.14	10365.3	9683.61	12292.5	13526.7	11467	2761.19	3138.97	4125.91	3342.02	11.2734	2.21182	-1.77928	1.27896	TRUE	0.00222417	1	conserved Plasmodium protein, unknown function
PF3D7_0822600	3355.83	3730.07	3087.19	3568.57	3758.36	3500.01	968.732	1168.54	1117.38	1193.94	1112.15	3271.66	3754.21	3701.53	3575.8	11.7732	-1.6541	1.68482	0.255375	TRUE	0.0022287	1	protein transport protein Sec23 (SEC23)
PF3D7_1425000	1.65584	9.45377	2.60523	3.66446	1.39872	3.7556	0.421371	0	0	0	0.105343	6.62951	0	23.5766	10.0687	1.94962	-5.09591	6.36589	5.47972	TRUE	0.00223063	1	Plasmodium RNA of unknown function RUF4
PF3D7_1140300	2.75973	5.28299	7.81568	0.610743	0.69936	3.4337	0	0	0	0	0	0	12.5559	0	4.18529	1.70067	-32.0905	32.5307	4.74926	TRUE	0.00225921	1	P-loop containing nucleoside triphosphate hydrolase, putative
PF3D7_1351100	55.1946	73.4058	57.315	75.7321	93.0149	70.9325	313.079	296.356	294.915	304.847	302.299	53.0361	71.15	117.883	80.6897	6.15317	2.08667	-1.94139	1.67687	TRUE	0.00227593	1	conserved Plasmodium protein, unknown function
PF3D7_1009400	186.006	191.022	260.523	512.413	464.375	322.868	94.3871	83.9361	53.3207	54.4551	71.5248	285.069	205.079	235.766	241.971	8.3354	-2.17455	1.75963	4.73182	TRUE	0.00228033	1	zinc finger protein, putative
PF3D7_0101100	67.3374	51.9958	57.315	59.242	69.936	61.1652	309.286	298.7	409.107	427.498	361.148	132.59	75.3353	78.5887	95.5047	5.9356	2.56079	-1.90347	1.28308	TRUE	0.0022838	1	Plasmodium exported protein (hyp5), unknown function
PF3D7_0512200	51.3309	41.4298	221.444	134.363	120.989	113.912	43.8226	28.135	23.5932	24.4284	29.9948	96.1279	113.003	149.319	119.483	6.81517	-1.90743	1.9808	6.77297	TRUE	0.00229146	1	glutathione synthetase (GS)
PF3D7_0704000	421.687	335.331	315.232	357.895	312.614	348.552	152.536	165.059	109.944	104.33	132.967	424.289	389.232	510.827	441.449	8.44586	-1.39076	1.72855	0.993623	TRUE	0.00229508	1	conserved Plasmodium membrane protein, unknown function
PF3D7_0414300	2.20778	4.17078	10.4209	2.44297	5.59488	4.96747	55.621	43.1404	33.9742	29.5177	40.5633	3.31475	4.18529	7.85887	5.11964	2.13253	3.21021	-3.12927	3.36922	TRUE	0.00229753	1	Rab5-interacting protein, putative
PF3D7_0902400	27.0453	32.2541	10.4209	30.5371	25.8763	25.2268	110.821	109.258	133.066	122.142	118.822	39.7771	33.4824	0	24.4198	4.69429	2.19831	-2.14574	7.10315	TRUE	0.00234261	1	serine/threonine protein kinase, FIKK family (FIKK9.5)
PF3D7_1321700	426.654	325.321	870.146	276.056	241.279	427.891	1511.46	1356.11	1995.04	2161.92	1756.13	348.049	485.494	691.581	508.375	8.73553	2.04264	-1.79421	6.02527	TRUE	0.00234343	1	splicing factor, putative
PF3D7_0107600	6.0714	3.89273	2.60523	4.2752	8.39233	5.04738	34.9738	21.5702	56.6237	43.7676	39.2338	0	12.5559	0	4.18529	2.38285	2.91093	-3.12369	6.94334	TRUE	0.00237226	1	serine/threonine protein kinase, putative
PF3D7_0512700	11.5909	17.2392	54.7098	67.1817	67.1386	43.572	238.917	173.03	160.434	147.08	179.865	26.518	46.0382	62.871	45.1424	5.42779	2.06315	-2.04354	9.34796	TRUE	0.00237231	1	orotate phosphoribosyltransferase (OPRT)
PF3D7_0619400	776.036	883.372	1060.33	697.468	807.062	844.853	438.226	263.062	201.958	231.052	283.575	904.928	824.503	1021.65	917.028	9.72189	-1.57414	1.69219	1.94276	TRUE	0.00238632	1	cell division cycle protein 48 homologue, putative
PF3D7_1412000	59.6101	60.0593	15.6314	9.16114	9.09169	30.7107	0	0.937834	5.19051	3.05355	2.29547	19.8885	37.6677	15.7177	24.4246	4.95589	-3.76729	3.44139	10.3312	TRUE	0.00238673	1	p1/s1 nuclease, putative
PF3D7_0726400	820.191	794.673	552.308	575.93	714.746	691.57	354.373	315.112	172.231	181.687	255.851	802.171	849.615	833.04	828.275	9.43448	-1.43515	1.69453	2.12476	TRUE	0.0023974	1	conserved Plasmodium membrane protein, unknown function
PF3D7_0814400	78.3763	71.4594	28.6575	100.773	96.5117	75.1555	180.768	181.94	322.284	291.614	244.151	43.0918	83.7059	62.871	63.2229	6.24695	1.68457	-1.9556	4.48118	TRUE	0.00239762	1	phospholipase DDHD1, putative
PF3D7_0815900	14.9025	15.5709	5.21045	4.2752	3.4968	8.69118	36.2379	26.7283	93.901	72.7764	57.4109	6.62951	4.18529	7.85887	6.22456	3.17375	2.66914	-3.24638	5.38048	TRUE	0.00240896	1	lipoamide dehydrogenase (aLipDH)
PF3D7_0810400	16.0064	19.7417	28.6575	13.4363	13.2878	18.226	6.74194	4.22025	4.24678	5.08926	5.07456	23.2033	25.1118	39.2944	29.2031	4.15408	-1.80844	2.48231	1.50125	TRUE	0.00241336	1	aquaporin, putative (AQP2)
PF3D7_0215500	126.948	163.773	132.867	128.256	124.486	135.266	494.69	447.347	457.709	464.649	466.099	82.8689	125.559	180.754	129.727	7.08053	1.78397	-1.86698	1.22295	TRUE	0.00241527	1	conserved Plasmodium protein, unknown function
PF3D7_0526900	193.733	235.51	458.52	470.272	511.932	373.993	1131.8	900.321	1164.09	1249.41	1111.41	268.495	305.527	385.085	319.702	8.54496	1.57321	-1.80254	3.42111	TRUE	0.00241844	1	transmembrane emp24 domain-containing protein, putative
PF3D7_1030300	1533.86	1341.32	463.73	721.898	817.552	975.672	1144.87	1248.73	1937.95	1776.15	1526.92	440.862	569.2	314.355	441.472	9.93168	0.644714	-1.78591	5.02092	TRUE	0.00242389	1	conserved Plasmodium protein, unknown function
PF3D7_1147800.1	20.9739	20.2978	52.1045	25.0405	30.7719	29.8377	191.724	164.59	272.738	298.739	231.948	56.3508	58.5941	62.871	59.272	4.85126	3.00628	-1.97404	2.90301	TRUE	0.00244015	1	merozoite adhesive erythrocytic binding protein (MAEBL)
PF3D7_1233000	72.8568	75.6302	36.4732	30.5371	39.1642	50.9323	13.0625	15.4743	11.7966	7.12496	11.8646	43.0918	66.9647	39.2944	49.7836	5.68303	-2.11266	2.08047	3.40938	TRUE	0.00244378	1	elongation factor G (EF-G)
PF3D7_1422900	8.83113	10.566	10.4209	9.77188	12.5885	10.4357	50.1432	45.9539	39.6366	32.5713	42.0762	9.94426	4.18529	0	4.70985	3.38207	2.01327	-2.90156	2.21985	TRUE	0.00245982	1	14-3-3 protein, putative
PF3D7_0902100	55.1946	43.0981	7.81568	3.66446	2.79744	22.514	82.1674	75.0267	142.503	100.767	100.116	9.94426	25.1118	31.4355	22.1638	4.55079	2.09462	-2.25866	20.9293	TRUE	0.00247233	1	serine/threonine protein kinase, FIKK family (FIKK9.2)
PF3D7_1365700	168.895	247.188	221.444	279.109	386.746	260.677	116.298	109.258	79.2732	93.1334	99.4907	354.679	305.527	330.073	330.093	8.02701	-1.39037	1.73044	1.80088	TRUE	0.00249961	1	conserved Plasmodium membrane protein, unknown function
PF3D7_1352400	347.726	318.092	333.469	321.251	336.392	331.386	190.038	111.602	76.4421	83.4638	115.387	278.439	372.491	495.109	382.013	8.37229	-1.52144	1.7205	2.69526	TRUE	0.00251455	1	conserved Plasmodium protein, unknown function
PF3D7_1324200	135.779	94.2597	453.309	182.612	151.761	203.544	774.059	770.431	923.439	1086.56	888.621	308.272	188.338	267.202	254.604	7.65491	2.14049	-1.8032	6.74525	TRUE	0.00254514	1	micro-fibrillar-associated protein, putative
PF3D7_1144300	628.666	529.689	362.126	906.953	719.642	629.415	73.3186	55.8011	64.1736	82.446	68.9348	241.977	104.632	345.79	230.8	9.29925	-3.19218	1.73023	4.49451	TRUE	0.00260249	1	conserved Plasmodium protein, unknown function
PF3D7_1309400	229.057	193.246	166.734	113.598	99.3092	160.389	35.3952	48.7674	28.7837	25.9552	34.7254	119.331	66.9647	188.613	124.97	7.32578	-2.20744	1.82403	4.23744	TRUE	0.00260925	1	HORMA domain protein, putative
PF3D7_0518700	45.2595	43.3761	59.9202	40.9198	44.7591	46.8469	35.8165	59.0835	30.1993	30.5355	38.9087	132.59	146.485	141.46	140.178	5.53899	-0.256801	1.84805	1.38596	TRUE	0.00263411	1	mRNA-binding protein PUF1 (PUF1)
PF3D7_1330500	50.779	39.7615	7.81568	25.0405	12.5885	27.197	64.8911	100.817	75.9702	61.0711	75.6874	16.5738	12.5559	15.7177	14.9491	4.81032	1.43168	-2.34165	6.24336	TRUE	0.00270586	1	conserved Plasmodium protein, unknown function
PF3D7_1467300	17.6623	15.0148	28.6575	18.933	18.1834	19.6902	88.9093	80.1848	112.776	97.7138	94.8959	16.5738	33.4824	7.85887	19.305	4.26279	2.30542	-2.22646	2.34494	TRUE	0.00270854	1	1-deoxy-D-xylulose 5-phosphate reductoisomerase (DOXR)
PF3D7_1362100	2.75973	6.9513	20.8418	25.0405	26.5757	16.4338	54.3569	49.7052	74.0827	79.3924	64.3843	13.259	12.5559	7.85887	11.2246	4.00192	2.00643	-2.46118	8.47609	TRUE	0.00272835	1	14-3-3 protein (14-3-3II)
PF3D7_1373500	81.688	73.9619	57.315	113.598	102.806	85.8738	3.79234	6.56484	5.66237	7.12496	5.78613	9.94426	25.1118	55.0121	30.0227	6.43015	-3.90175	2.25315	4.21435	TRUE	0.00274475	1	erythrocyte membrane protein 1, PfEMP1 (VAR)
PF3D7_0902200	856.62	655.091	552.308	647.998	588.162	660.036	163.071	211.482	176.005	185.249	183.952	636.433	577.571	550.121	588.041	9.367	-1.84386	1.67759	0.644996	TRUE	0.002769	1	serine/threonine protein kinase, FIKK family (FIKK9.3)
PF3D7_1223200	178.278	204.09	286.575	366.446	481.16	303.31	101.55	90.0321	65.5892	76.8478	83.5049	232.033	288.785	306.496	275.771	8.24436	-1.86034	1.71989	3.11434	TRUE	0.00277481	1	nucleus export protein BRR6, putative
PF3D7_0713600	59.6101	53.108	70.3411	74.5106	57.3476	62.9835	152.958	95.6591	207.62	182.195	159.608	46.4066	46.0382	23.5766	38.6738	5.97267	1.34565	-2.0013	2.00491	TRUE	0.0027862	1	mitochondrial ribosomal protein S5 precursor, putative
PF3D7_1040800	0	0.278052	0	0	0	0.0556104	2.10686	18.2878	25.0088	27.9909	18.3486	0	0	0	0	-3.28147	7.47767	-29.7878	4.56181	TRUE	0.00279238	1	rifin (RIF)
PF3D7_0415300	471.362	360.356	484.572	443.399	302.124	412.362	1575.51	1747.18	1631.71	1828.06	1695.62	397.771	418.529	691.581	502.627	8.68679	2.0408	-1.75995	1.41724	TRUE	0.00280641	1	cdc2-related protein kinase 3 (CRK3)
PF3D7_0513500	6.0714	11.9562	0	9.16114	17.484	8.93456	68.2621	50.643	36.3336	43.7676	49.7516	6.62951	8.37059	7.85887	7.61966	3.25772	2.37941	-2.7228	6.93591	TRUE	0.00281821	1	mitochondrial import inner membrane translocase subunit TIM16, putative (PAM16)
PF3D7_1117500	36.9804	25.0247	44.2888	6.10743	10.4904	24.5783	21.0686	15.4743	44.8271	27.9909	27.3402	6.62951	0	0	2.20984	4.58022	0.192261	-3.2606	10.1024	TRUE	0.00284854	1	tyrosine--tRNA ligase
PF3D7_0410500	7.72724	6.11715	13.0261	18.933	17.484	12.6575	40.4516	30.4796	21.2339	27.9909	30.039	0	8.37059	0	2.7902	3.64684	1.2625	-3.32289	5.94873	TRUE	0.00285112	1	conserved Plasmodium protein, unknown function
PF3D7_1002900	44.7076	66.1764	7.81568	60.4635	59.4456	47.7218	182.875	173.968	190.161	186.776	183.445	36.4623	29.2971	78.5887	48.116	5.60913	1.91007	-1.9958	7.29821	TRUE	0.00286145	1	conserved Plasmodium protein, unknown function
PF3D7_0324300	80.0321	51.9958	33.8679	77.5643	90.2175	66.7355	287.796	311.361	419.016	409.685	356.965	109.387	113.003	70.7298	97.7066	6.07303	2.40655	-1.85271	2.78349	TRUE	0.00289959	1	Plasmodium exported protein (hyp5), unknown function
PF3D7_0402100	2986.03	2751.33	1555.32	2433.2	2290.41	2403.26	605.51	760.115	647.87	647.863	665.339	1829.74	1983.83	2412.67	2075.42	11.2311	-1.8532	1.6406	1.22302	TRUE	0.00295552	1	Plasmodium exported protein (PHISTb), unknown function
PF3D7_1240100	583.959	682.34	273.549	409.198	534.311	496.671	97.7581	124.263	139.2	132.321	123.385	367.938	456.197	361.508	395.214	8.95844	-2.01156	1.68073	2.23147	TRUE	0.0029761	1	early transcribed membrane protein 12 (ETRAMP12)
PF3D7_1217300	96.0386	98.4305	263.128	185.055	167.847	162.1	522.922	537.848	995.634	834.129	722.633	258.551	263.674	102.165	208.13	7.33132	2.16576	-1.77919	5.77959	TRUE	0.00297973	1	GTP binding protein, putative
PF3D7_1132300	9.38308	15.849	10.4209	6.71817	8.39233	10.1527	39.6089	31.4174	23.1214	21.3749	28.8806	6.62951	0	0	2.20984	3.35443	1.49842	-3.34793	4.08457	TRUE	0.00301181	1	nucleic acid binding protein, putative
PF3D7_0419600	1118.79	994.315	755.516	1233.09	890.286	998.4	2000.25	1977.89	2257.87	2502.9	2184.73	706.043	665.462	597.274	656.26	9.96405	1.12918	-1.73399	0.781176	TRUE	0.00305524	1	ran binding protein 1, putative
PF3D7_1408300	0.551946	0	0	0	2.79744	0.669877	22.754	11.7229	16.0434	9.16066	14.9203	0	0	0	0	-0.591092	4.49159	-29.4921	8.01185	TRUE	0.00305618	1	conserved Plasmodium protein, unknown function
PF3D7_0727600	4.96751	7.22936	15.6314	3.66446	4.19616	7.13777	0	0.468917	0	0	0.117229	0	8.37059	7.85887	5.40982	2.74545	-5.84547	5.39583	6.10027	TRUE	0.00305926	1	conserved Plasmodium protein, unknown function
PF3D7_1349700	18.2142	51.9958	23.447	26.8727	22.3795	28.5818	80.4819	109.727	77.8577	79.9014	86.9919	16.5738	16.7412	23.5766	18.9639	4.85518	1.58763	-2.2385	2.63704	TRUE	0.00306668	1	conserved Plasmodium membrane protein, unknown function
PF3D7_0517300	5878.22	4743.29	4994.22	5727.55	5110.23	5290.7	1113.68	1218.72	1295.27	1423.97	1262.91	4382.11	3318.94	4015.88	3905.64	12.3693	-2.06674	1.62882	0.423731	TRUE	0.00306946	1	pre-mRNA-splicing factor (SR1)
PF3D7_1033200	179.382	234.954	771.147	214.981	191.625	318.418	130.204	77.3713	70.3078	71.2496	87.2831	430.918	385.047	361.508	392.491	8.30864	-1.8607	2.16963	4.84088	TRUE	0.00307855	1	early transcribed membrane protein 10.2 (ETRAMP10.2)
PF3D7_1106800	29.8051	38.6493	98.9986	31.7586	52.452	50.3327	75.0041	73.62	62.758	64.6336	69.0039	135.905	230.191	369.367	245.154	5.61752	0.491207	1.81476	4.91938	TRUE	0.00310948	1	protein kinase, putative
PF3D7_0626600	8.27919	4.17078	5.21045	17.1008	17.484	10.449	38.3448	37.9823	50.9614	31.5534	39.7105	13.259	0	0	4.41967	3.41193	1.89965	-2.84868	8.52502	TRUE	0.00311344	1	conserved Plasmodium protein, unknown function
PF3D7_1239800	282.596	228.281	208.418	43.9735	40.5629	160.766	4.21371	7.03376	5.19051	7.63389	6.01797	82.8689	83.7059	0	55.5249	7.32813	-4.74043	3.24263	8.67193	TRUE	0.0031256	1	conserved Plasmodium protein, unknown function
PF3D7_1348300	347.726	343.394	687.78	698.079	645.51	544.498	199.309	144.895	167.04	168.963	170.052	520.416	452.012	644.427	538.952	9.08737	-1.67747	1.6616	2.45686	TRUE	0.0031263	1	elongation factor Tu, putative
PF3D7_0924500	58.5062	49.4933	52.1045	12.8256	30.0725	40.6004	44.244	52.9876	61.3424	52.9283	52.8756	241.977	452.012	935.206	543.065	5.34037	0.384102	3.35765	2.27267	TRUE	0.00313857	1	conserved Plasmodium membrane protein, unknown function
PF3D7_0619800	148.473	164.329	156.314	51.9131	49.6546	114.137	62.7843	65.1795	75.4983	65.6514	67.2784	202.2	226.006	243.625	223.944	6.83014	-0.758116	1.73199	5.05279	TRUE	0.00316868	1	conserved Plasmodium membrane protein, unknown function
PF3D7_0709800	1.10389	5.8391	2.60523	4.2752	2.79744	3.32417	12.2198	13.5986	12.7403	16.7946	13.8383	0	0	0	0	1.78642	2.00366	-30.8243	1.71566	TRUE	0.00320978	1	conserved Plasmodium protein, unknown function
PF3D7_0925100	2.75973	4.17078	5.21045	12.8256	8.39233	6.67178	13.9052	18.7567	9.43729	9.66959	12.9422	0	0	0	0	2.74548	0.949169	-30.7289	2.58534	TRUE	0.0032221	1	conserved Plasmodium protein, unknown function
PF3D7_1324600	18.2142	15.5709	0	3.05371	0.69936	7.50764	12.2198	7.50267	15.5715	15.7767	12.7677	0	0	0	0	3.01707	0.6568	-29.2654	11.0879	TRUE	0.00322801	1	conserved Plasmodium protein, unknown function
PF3D7_0726000	116499	110393	1.04819e+06	10393.6	20943.7	261284	1350.92	1986.33	2916.59	4175.74	2607.39	62774.8	239328	597761	299955	17.9953	-6.64686	6.84599	4.92495	TRUE	0.00326885	1	28S ribosomal RNA
PF3D7_1032400	20.9739	22.8003	15.6314	7.32891	11.8891	15.7247	31.6028	31.4174	45.299	51.4015	39.9302	6.62951	8.37059	0	5.00003	3.98469	1.33419	-2.79421	3.89927	TRUE	0.00327373	1	N-acetylglucosaminyl-phosphatidylinositol biosynthetic protein, putative
PF3D7_1302800	814.12	743.234	552.308	993.678	592.358	739.14	2599.02	2015.87	2293.73	2418.42	2331.76	606.6	757.538	762.31	708.816	9.53052	1.65669	-1.719	1.17522	TRUE	0.0032986	1	40S ribosomal protein S7, putative
PF3D7_0303000	278.181	252.749	166.734	286.438	233.586	243.538	57.3065	71.7443	60.3987	47.3301	59.1949	165.738	192.524	227.907	195.39	7.93084	-2.0433	1.7164	1.14605	TRUE	0.00330366	1	N-ethylmaleimide sensitive fusion protein (NSF)
PF3D7_1136600	893.6	801.068	745.095	834.885	734.328	801.795	1982.13	2127.48	3030.31	3168.06	2577	729.246	870.541	754.452	784.746	9.64731	1.68415	-1.71519	0.860778	TRUE	0.00332684	1	conserved Plasmodium protein, unknown function
PF3D7_0624400	90.5191	72.5716	158.919	130.699	121.689	114.879	48.4577	23.4459	45.7709	44.7855	40.615	82.8689	171.597	165.036	139.834	6.83609	-1.492	1.77214	3.4077	TRUE	0.00335004	1	conserved Plasmodium protein, unknown function
PF3D7_1311400	101.558	186.573	156.314	280.942	255.966	196.27	751.726	649.45	870.118	852.451	780.936	232.033	205.079	259.343	232.152	7.61853	1.99052	-1.75328	2.73007	TRUE	0.00338388	1	clathrin-adaptor medium chain, putative
PF3D7_0520500	54.6426	51.1616	67.7359	66.571	103.505	68.7233	127.675	103.162	192.521	172.017	148.844	39.7771	54.4088	15.7177	36.6345	6.10097	1.11656	-1.96348	3.4324	TRUE	0.00340184	1	phosphomethylpyrimidine kinase, putative
PF3D7_1206900	13.2467	8.34157	33.8679	18.933	34.2687	21.7316	83.4315	47.3606	77.3858	88.0442	74.0555	26.518	8.37059	7.85887	14.2492	4.3928	1.81771	-2.26836	6.21669	TRUE	0.00342252	1	conserved Plasmodium protein, unknown function
PF3D7_1454400	1830.8	1886.58	2857.93	2055.15	2252.64	2176.62	846.956	634.445	670.52	699.264	712.796	2244.09	2054.98	2247.64	2182.24	11.0875	-1.61015	1.61415	0.748642	TRUE	0.00343242	1	aminopeptidase P (APP)
PF3D7_1407600	40.844	41.4298	10.4209	23.2082	25.177	28.216	135.26	96.5969	262.357	251.918	186.533	53.0361	41.8529	39.2944	44.7278	4.8564	2.68671	-2.04516	5.08654	TRUE	0.003472	1	conserved Plasmodium protein, unknown function
PF3D7_1148900	8.83113	36.4248	2.60523	14.6578	25.8763	17.6791	112.927	110.664	100.979	125.196	112.442	13.259	29.2971	39.2944	27.2835	4.21966	2.59333	-2.11855	8.70419	TRUE	0.00348356	1	probable protein, unknown function
PF3D7_0721100	54.6426	52.5519	83.3672	6.71817	10.4904	41.5541	20.6472	14.0675	15.0997	14.2499	16.0161	0	0	0	0	5.36254	-1.36062	-29.5935	4.68934	TRUE	0.00350294	1	conserved Plasmodium protein, unknown function
PF3D7_1463000	130.259	88.6987	59.9202	169.176	107.702	111.151	17.2762	13.1297	15.5715	20.357	16.5836	62.9803	71.15	47.1532	60.4279	6.80364	-2.75243	1.88262	2.50048	TRUE	0.00351659	1	conserved Plasmodium protein, unknown function
PF3D7_0319300	8.83113	19.7417	20.8418	25.0405	28.6738	20.6258	77.9537	90.501	64.1736	63.1068	73.9338	3.31475	33.4824	7.85887	14.8853	4.36218	1.84611	-2.28528	6.37849	TRUE	0.00351856	1	ubiquitin conjugating enzyme, putative
PF3D7_0701400	50.779	38.6493	20.8418	49.4702	32.1706	38.3822	201.837	163.652	208.564	213.749	196.95	92.8131	41.8529	15.7177	50.1279	5.28343	2.33824	-1.89886	4.98716	TRUE	0.00352365	1	Plasmodium exported protein (hyp5), unknown function, pseudogene
PF3D7_0829800	45.2595	83.9718	122.446	40.9198	71.3348	72.7863	188.353	354.032	455.821	448.873	361.77	96.1279	104.632	110.024	103.595	6.16736	2.33145	-1.80824	4.67302	TRUE	0.00360808	1	unspecified product
PF3D7_1373300	1.10389	1.66831	2.60523	1.22149	2.09808	1.7394	7.58468	96.5969	90.1261	91.6066	71.4786	0	12.5559	0	4.18529	0.711925	5.4472	-3.99853	7.32483	TRUE	0.0036122	1	rifin (RIF)
PF3D7_1475100	89.9671	72.0155	409.021	114.82	135.676	164.3	58.5706	36.1066	16.5153	18.8303	32.5057	192.256	159.041	188.613	179.97	7.35026	-2.32654	2.46737	5.68872	TRUE	0.00362671	1	conserved Plasmodium protein, unknown function
PF3D7_0420900	91.071	105.938	833.672	312.7	286.038	325.884	2.9496	1.40675	1.88746	2.54463	2.19711	66.2951	83.7059	31.4355	60.4788	8.34652	-7.21002	4.7897	2.27112	TRUE	0.00365888	1	erythrocyte membrane protein 1, PfEMP1 (VAR)
PF3D7_1010300	389.122	623.393	36.4732	175.283	169.945	278.843	395.246	670.082	844.166	841.254	687.687	202.2	188.338	227.907	206.149	8.13198	1.29357	-1.7413	15.2371	TRUE	0.00367404	1	succinate dehydrogenase subunit 4, putative (SDH4)
PF3D7_1367500	28.7012	34.2004	28.6575	37.2553	41.9616	34.1552	142.845	105.037	241.123	223.418	178.106	49.7213	50.2235	39.2944	46.4131	5.10102	2.37542	-1.92461	2.01098	TRUE	0.00372516	1	NADH-cytochrome b5 reductase, putative
PF3D7_0604500	4432.12	4140.48	2912.64	3894.1	3485.61	3772.99	10766.9	11649.3	17201.8	17535.5	14288.4	4372.16	4624.75	4393.11	4463.34	11.8816	1.92091	-1.67863	1.20879	TRUE	0.00373421	1	conserved Plasmodium protein, unknown function
PF3D7_1434300	567.4	523.572	963.934	833.053	775.591	732.71	2282.99	2015.41	2533.91	2720.21	2388.13	865.151	657.091	691.581	737.941	9.51594	1.70572	-1.69333	1.42524	TRUE	0.00373786	1	Hsp70/Hsp90 organizing protein (HOP)
PF3D7_0624500	13.2467	14.4587	5.21045	15.8793	13.9872	12.5565	34.1311	32.8242	43.8834	49.3658	40.0511	3.31475	12.5559	0	5.29021	3.69934	1.62404	-2.76974	3.80604	TRUE	0.0037469	1	anaphase promoting complex subunit, putative
PF3D7_1478000	1343.99	1133.9	620.044	715.18	753.911	913.404	2315.86	5541.19	5723.72	5728.47	4827.31	1451.86	1510.89	1556.06	1506.27	9.83607	2.40092	-1.68042	3.82449	TRUE	0.00382156	1	Plasmodium exported protein (PHISTa), unknown function (GEXP17)
PF3D7_0420700	144.61	141.807	1669.95	589.978	525.919	614.453	1.68548	0	3.77492	4.07141	2.38295	129.275	154.856	23.5766	102.569	9.26236	-8.0124	5.43682	5.21677	TRUE	0.00383085	1	erythrocyte membrane protein 1, PfEMP1 (VAR)
PF3D7_0921900	424.998	415.966	653.912	729.838	727.335	590.41	1452.47	1528.2	1855.37	2041.3	1719.33	576.767	498.05	518.685	531.168	9.2049	1.54273	-1.69404	1.59489	TRUE	0.00385614	1	conserved Plasmodium protein, unknown function
PF3D7_1445800	18.7662	18.3514	5.21045	18.3223	10.4904	14.2281	88.0666	38.4512	76.4421	64.6336	66.8983	19.8885	4.18529	15.7177	13.2639	3.88865	2.17551	-2.33416	4.71115	TRUE	0.00386337	1	conserved Plasmodium membrane protein, unknown function
PF3D7_1368600	1.10389	1.39026	0	3.66446	1.39872	1.51147	22.754	10.7851	8.0217	13.2321	13.6982	0	0	0	0	0.741985	3.03512	-30.8114	2.85361	TRUE	0.00391599	1	mitochondrial import inner membrane translocase subunit Tim9, putative (TIM9)
PF3D7_1357200	17.1103	18.0734	59.9202	30.5371	27.9744	30.7231	93.5444	69.8686	183.083	188.303	133.7	26.518	50.2235	15.7177	30.8198	4.88788	2.1747	-2.07103	6.58007	TRUE	0.00392612	1	glutamate--tRNA ligase, putative
PF3D7_1314800	16.0064	9.17572	5.21045	15.2686	12.5885	11.6499	42.9799	54.3944	41.5241	63.6157	50.6285	13.259	4.18529	7.85887	8.43439	3.58653	2.07501	-2.5342	2.49365	TRUE	0.00395886	1	ubiquitin-like protein, putative
PF3D7_0532000	106215	110072	890339	9210	18438.6	226855	1165.09	1765.94	2236.17	3313.11	2120.08	48030.8	175439	462864	228778	17.7914	-6.74151	6.75369	4.6563	TRUE	0.00398031	1	28S ribosomal RNA
PF3D7_0702600	4.96751	5.8391	0	4.88594	4.89552	4.11761	21.9113	26.2594	51.4332	64.6336	41.0594	9.94426	4.18529	0	4.70985	2.18801	3.1707	-2.87278	6.35492	TRUE	0.00400713	1	chitinase precursor fragment, truncated
PF3D7_1245400	19.87	14.4587	15.6314	7.32891	7.69296	12.9964	2.10686	0.937834	1.88746	2.0357	1.74196	26.518	8.37059	0	11.6295	3.69145	-2.88982	2.90982	5.22649	TRUE	0.00401746	1	mitochondrial ribosomal protein L3 precursor, putative
PF3D7_0821000	131.915	118.728	62.5254	9.77188	12.5885	67.1058	0.842742	12.1918	3.77492	5.08926	5.47469	56.3508	37.6677	47.1532	47.0572	6.07107	-3.62099	3.1082	9.07573	TRUE	0.00402832	1	conserved Plasmodium protein, unknown function
PF3D7_0807300	379.739	408.737	393.389	778.086	594.456	510.881	102.815	115.354	114.663	157.258	122.522	394.456	431.085	306.496	377.346	8.99763	-2.06094	1.62645	2.2529	TRUE	0.00402916	1	Rab GTPase 18 (RAB18)
PF3D7_1320200	14.9025	19.4637	5.21045	9.16114	8.39233	11.426	33.2883	17.3499	48.1302	36.6427	33.8528	3.31475	8.37059	0	3.89511	3.57439	1.50667	-2.94543	4.72216	TRUE	0.00403849	1	TBC domain protein, putative
PF3D7_0404600	229.609	202.978	1214.04	249.794	253.868	430.057	348.895	64.7105	81.6326	83.9728	144.803	742.505	799.391	691.581	744.492	8.74364	-1.5653	2.36208	9.1307	TRUE	0.00404129	1	conserved Plasmodium membrane protein, unknown function
PF3D7_1011800	3711.83	3073.87	7922.49	4270.31	3971.67	4590.04	12508.4	12265	18083.7	18590.6	15361.9	4607.51	4892.61	5061.11	4853.74	12.1639	1.74317	-1.66227	2.92249	TRUE	0.00405464	1	QF122 antigen
PF3D7_0532800	54.0907	58.391	169.34	110.544	121.689	102.811	257.879	407.958	633.242	593.407	473.122	116.016	142.3	165.036	141.118	6.66868	2.21729	-1.75409	5.51337	TRUE	0.00406661	1	stevor, pseudogene
PF3D7_0616100	21.5259	16.9612	10.4209	19.5438	11.8891	16.0682	10.1129	20.1634	7.07797	5.59818	10.7381	0	0	0	0	4.02786	-0.602101	-30.46	2.52056	TRUE	0.00408032	1	conserved Plasmodium protein, unknown function
PF3D7_1314900	158.408	187.963	276.154	322.472	435.702	276.14	840.214	714.63	922.023	873.317	837.546	268.495	226.006	275.06	256.52	8.1085	1.60152	-1.70858	2.79694	TRUE	0.00409488	1	TFIIH basal transcription factor subunit
PF3D7_1025300	24.2856	22.5222	36.4732	8.5504	5.59488	19.4853	0.842742	1.40675	0	1.52678	0.944068	9.94426	8.37059	7.85887	8.72457	4.24368	-4.33697	3.24185	7.29035	TRUE	0.00410618	1	conserved Plasmodium protein, unknown function
PF3D7_1435900	0.551946	3.05857	7.81568	0	0.69936	2.42511	39.1875	16.881	12.2685	21.8838	22.5552	3.31475	0	0	1.10492	0.866865	3.62962	-3.96733	10.9888	TRUE	0.00411113	1	conserved Plasmodium protein, unknown function
PF3D7_1208100	1328.53	1557.09	953.513	1158.58	1312.7	1262.08	543.569	448.754	575.675	471.265	509.816	1475.07	1548.56	1571.77	1531.8	10.3021	-1.30826	1.58701	0.690905	TRUE	0.00411127	1	conserved Plasmodium protein, unknown function
PF3D7_0115600	48.0193	49.4933	31.2627	45.8057	55.9488	46.106	188.774	186.16	101.451	110.437	146.706	26.518	29.2971	62.871	39.562	5.53914	1.65785	-1.96243	2.81436	TRUE	0.00411433	1	rifin (RIF)
PF3D7_0721900	11.0389	16.6831	15.6314	26.2619	62.9424	26.5116	53.5141	63.3038	88.7105	83.4638	72.2481	9.94426	20.9265	15.7177	15.5295	4.74133	1.43326	-2.23947	6.91182	TRUE	0.00413631	1	conserved Plasmodium protein, unknown function
PF3D7_0418300	1869.99	1373.58	1995.6	811.677	749.714	1360.11	4262.17	5098.07	6539.1	7280.69	5795.01	1319.27	1879.2	2294.79	1831.09	10.4088	2.09181	-1.66333	4.5038	TRUE	0.00413808	1	conserved Plasmodium protein, unknown function
PF3D7_1324900	6872.28	6510.31	17994.3	13458.9	14790.1	11925.2	6050.05	3931.87	4653.06	5054.65	4922.41	13471.2	14924.8	15505.6	14633.8	13.5416	-1.27645	1.57183	3.72033	TRUE	0.00416161	1	L-lactate dehydrogenase (LDH)
PF3D7_1370800	4.96751	13.6246	36.4732	10.9934	15.3859	16.2889	123.883	143.958	205.733	201.026	168.65	46.4066	33.4824	55.0121	44.967	3.90556	3.49217	-1.92643	6.45914	TRUE	0.004207	1	unspecified product
PF3D7_1133600	24.8376	26.1369	28.6575	40.309	31.4712	30.2824	182.454	146.771	141.088	152.678	155.747	29.8328	33.4824	62.871	42.062	4.92127	2.36187	-1.94606	1.46286	TRUE	0.00423155	1	conserved Plasmodium protein, unknown function
PF3D7_0321800	1842.39	1609.64	1451.11	1473.72	1449.07	1565.19	618.151	551.446	512.917	491.622	543.534	1508.21	1653.19	1713.23	1624.88	10.6122	-1.52599	1.57956	0.330378	TRUE	0.00425451	1	conserved Plasmodium protein, unknown function
PF3D7_1439900	429.966	549.153	432.468	779.308	725.237	583.226	2071.46	1575.56	1909.16	2056.06	1903.06	540.305	556.644	699.439	598.796	9.1888	1.70531	-1.67035	1.58284	TRUE	0.00430887	1	triosephosphate isomerase (TIM)
PF3D7_0629700	2151.48	1805.95	1362.53	960.698	1012.67	1458.67	802.712	887.191	685.619	751.683	781.801	1816.49	2402.36	2766.32	2328.39	10.5106	-0.899981	1.57373	2.4822	TRUE	0.00432674	1	SET domain protein, putative (SET1)
PF3D7_1441600	37.5323	44.2103	127.656	58.0206	72.0341	67.8907	19.8044	13.5986	7.07797	2.54463	10.7564	43.0918	50.2235	31.4355	41.5836	6.06057	-2.62662	1.9664	8.6607	TRUE	0.00432803	1	acid cluster protein 33 homologue, putative
PF3D7_0716000	529.316	385.658	398.6	662.045	507.036	496.531	1198.8	1252.95	1701.54	1731.37	1471.16	417.659	393.418	573.698	461.591	8.95647	1.56626	-1.6761	1.56249	TRUE	0.00432967	1	RNA binding protein, putative
PF3D7_1223700	37.5323	47.2689	91.1829	24.4297	37.7655	47.6359	151.272	192.725	173.646	141.99	164.908	39.7771	46.0382	47.1532	44.3228	5.53889	1.82664	-1.90435	3.46857	TRUE	0.00433386	1	integral membrane protein, putative
PF3D7_1415600	101.558	75.6302	224.049	100.162	95.113	119.303	34.5524	26.2594	26.8963	30.5355	29.5609	69.6098	108.818	125.742	101.39	6.88296	-1.99705	1.76122	3.39826	TRUE	0.00434755	1	conserved Plasmodium protein, unknown function
PF3D7_0900800	12.1428	14.7368	2.60523	6.10743	3.4968	7.81781	16.0121	18.2878	27.84	21.8838	21.0059	3.31475	0	0	1.10492	3.05128	1.34097	-3.85913	4.93619	TRUE	0.00435909	1	erythrocyte membrane protein 1 (PfEMP1), exon2, pseudogene (VAR)
PF3D7_0317300	2878.4	2414.88	2170.15	2247.53	2006.47	2343.49	744.984	721.663	1015.45	990.37	868.117	2340.22	2657.66	2734.89	2577.59	11.1945	-1.43281	1.56986	0.754637	TRUE	0.00437449	1	conserved Plasmodium protein, unknown function
PF3D7_1416000	0	2.78052	2.60523	1.22149	0.69936	1.46132	10.1129	19.2256	12.7403	11.1964	13.3188	0	0	0	0	0.48112	3.2541	-30.7695	4.36442	TRUE	0.00438597	1	conserved Plasmodium protein, unknown function
PF3D7_0705000	510.55	429.869	945.697	924.665	1092.4	780.636	1663.15	1783.76	2170.11	2153.27	1942.57	603.285	669.647	565.839	612.924	9.60759	1.31616	-1.66338	2.85182	TRUE	0.00442043	1	methyltransferase, putative
PF3D7_1338200	1309.77	1278.21	1393.8	1578.77	1412.01	1394.51	4803.21	3799.63	4293.02	4538.6	4358.62	1332.53	1385.33	1446.03	1387.97	10.4455	1.64414	-1.65116	0.242076	TRUE	0.0044429	1	60S ribosomal protein L6-2, putative
PF3D7_1463500	203.116	233.008	98.9986	238.19	250.371	204.737	480.784	625.535	742.715	730.309	644.836	162.423	129.744	306.496	199.554	7.68319	1.64956	-1.71024	3.78839	TRUE	0.00446369	1	conserved Plasmodium protein, unknown function
PF3D7_0931300	8.83113	10.2879	70.3411	8.5504	7.69296	21.1407	83.0101	56.27	61.8143	54.4551	63.8874	13.259	16.7412	7.85887	12.6197	4.22295	1.77486	-2.27973	12.5385	TRUE	0.00446976	1	asparagine-rich antigen, putative
PF3D7_1350600	10.487	15.849	7.81568	14.0471	12.5885	12.1574	41.2944	30.9485	42.4678	33.0802	36.9477	0	4.18529	15.7177	6.63435	3.63819	1.56946	-2.88265	4.51428	TRUE	0.00453716	1	conserved Plasmodium protein, unknown function
PF3D7_1416400	55.7465	50.0494	39.0784	50.0809	54.5501	49.9011	136.946	158.025	176.477	173.035	161.121	49.7213	33.4824	47.1532	43.4523	5.64869	1.68323	-1.89435	0.609899	TRUE	0.00456176	1	conserved Plasmodium protein, unknown function
PF3D7_0217900	38.0843	52.5519	28.6575	30.5371	23.0789	34.5819	114.192	80.1848	207.62	185.249	146.811	43.0918	33.4824	39.2944	38.6228	5.12606	2.07156	-1.92439	3.36662	TRUE	0.00457094	1	conserved Plasmodium protein, unknown function
PF3D7_1477900	28.1492	32.2541	5.21045	4.88594	10.4904	16.198	31.1815	37.9823	86.8231	95.6781	62.9162	9.94426	12.5559	7.85887	10.1197	4.07446	1.90028	-2.60259	8.26812	TRUE	0.00461415	1	acyl-CoA synthetase, pseudogene (ACS1b)
PF3D7_0922900	8.83113	11.6782	0	3.66446	4.89552	5.81386	23.1754	10.3162	40.5804	37.6605	27.9331	3.31475	4.18529	0	2.50002	2.67986	2.12339	-3.25995	7.99028	TRUE	0.00462811	1	beta-ketoacyl-acyl carrier protein reductase (FabG)
PF3D7_0830600	4170.5	3167.85	745.095	2548.63	1779.17	2482.25	3978.59	5380.35	6938.3	6962.61	5814.96	1677.27	1762.01	2161.19	1866.82	11.2782	1.22739	-1.63986	6.93056	TRUE	0.00464348	1	Plasmodium exported protein (PHISTc), unknown function
PF3D7_1118100	57.9543	85.6401	98.9986	90.3899	102.107	87.0179	23.1754	14.5364	18.4027	16.7946	18.2273	69.6098	87.8912	31.4355	62.9788	6.4399	-2.25087	1.82374	2.24937	TRUE	0.00466123	1	clathrin assembly protein AP19, putative
PF3D7_0921000.1	14.9025	18.9075	18.2366	25.0405	15.3859	18.4946	84.2742	64.7105	39.1648	63.1068	62.8141	3.31475	20.9265	15.7177	13.3197	4.21049	1.76282	-2.31333	3.51831	TRUE	0.00468174	1	ubiquitin conjugating enzyme, putative
PF3D7_0517400	307.434	231.339	351.706	338.351	306.32	307.03	617.73	495.645	806.888	842.781	690.761	162.423	200.894	282.919	215.412	8.26089	1.17113	-1.69195	1.66827	TRUE	0.00468196	1	FACT complex subunit SPT16, putative (FACT-L)
PF3D7_0717900	38.6362	32.5321	114.63	40.9198	71.3348	59.6106	24.8609	21.5702	10.381	9.16066	16.4932	56.3508	50.2235	78.5887	61.721	5.86742	-1.82078	1.88012	6.11036	TRUE	0.00468396	1	thioredoxin-like protein
PFC10_API0016	5.51946	11.4001	2.60523	2.44297	2.79744	4.95305	0	0	0	0	0	6.62951	0	0	2.20984	2.36196	-32.7518	31.8136	3.4959	TRUE	0.00468672	1	RNA polymerase beta' subunit, putative (rpoC)
PF3D7_1472100	71.201	120.953	112.025	138.639	200.017	128.567	403.252	349.812	473.752	475.337	425.538	119.331	125.559	141.46	128.783	7.00764	1.72548	-1.72952	2.35386	TRUE	0.00469439	1	Yip1 protein, putative
PF3D7_0629000	1.65584	0.556104	0	2.44297	4.89552	1.91009	0	0	0	0	0	9.94426	0	0	3.31475	0.99352	-31.3833	32.2957	3.88638	TRUE	0.00474391	1	conserved protein, unknown function
PF3D7_1002300	4.96751	3.89273	0	5.49668	3.4968	3.57075	34.9738	38.9201	51.4332	47.839	43.2915	13.259	4.18529	0	5.81477	1.98482	3.4509	-2.64429	5.37394	TRUE	0.00474807	1	conserved Plasmodium protein, unknown function
PF3D7_1455400	299.707	477.694	85.9725	251.626	195.122	262.024	79.2178	103.631	74.0827	38.1694	73.7752	169.052	255.303	275.06	233.139	8.0401	-1.83463	1.65318	7.37258	TRUE	0.00478563	1	hemolysin, putative
PF3D7_0304300	16.0064	15.0148	23.447	37.2553	31.4712	24.639	88.0666	69.3997	160.906	146.571	116.236	29.8328	33.4824	23.5766	28.9639	4.61888	2.24179	-1.98251	3.7473	TRUE	0.00485611	1	conserved Plasmodium protein, unknown function
PF3D7_0215400	274.869	318.37	276.154	347.513	344.085	312.198	1000.33	908.292	962.604	1117.09	997.081	367.938	301.341	275.06	314.78	8.2871	1.67446	-1.65993	0.461328	TRUE	0.00495966	1	conserved Plasmodium protein, unknown function
PF3D7_0517900	64.5776	58.669	20.8418	36.6446	25.8763	41.3219	20.2258	37.9823	11.3247	18.8303	22.0908	69.6098	87.8912	78.5887	78.6966	5.39222	-0.926687	1.83094	5.15603	TRUE	0.00496439	1	zinc finger protein, putative
PF3D7_1307600	194.837	185.183	153.708	108.712	85.322	145.552	22.3327	25.7904	19.3464	26.4641	23.4834	86.1836	92.0765	55.0121	77.7574	7.18569	-2.63248	1.7474	2.30883	TRUE	0.00496446	1	DNA-directed RNA polymerase alpha chain, putative
PF3D7_1401700	1.10389	2.22442	15.6314	2.44297	6.9936	5.67925	10.1129	19.2256	8.0217	9.16066	11.6302	0	0	0	0	2.27968	1.26027	-29.1315	5.77712	TRUE	0.00498465	1	Plasmodium exported protein, unknown function
PF3D7_0709050	2.75973	11.1221	0	3.66446	1.39872	3.789	0	0	0	0	0	3.31475	4.18529	0	2.50002	2.02605	-32.4159	31.8827	3.95852	TRUE	0.00498999	1	small nucleolar RNA
PF3D7_0602400	65.1296	68.9569	125.051	42.1413	32.1706	66.6898	17.2762	10.7851	17.459	22.9017	17.1055	43.0918	66.9647	78.5887	62.8817	6.03699	-1.94145	1.85522	4.7728	TRUE	0.00499362	1	elongation factor G (EF-G)
PF3D7_0310200	2402.07	2059.81	2886.59	996.732	892.384	1847.52	855.805	1020.36	805.001	907.924	897.273	1799.91	2791.59	3269.29	2620.26	10.8507	-1.04134	1.54523	5.06296	TRUE	0.0050306	1	phd finger protein, putative
PF3D7_0811500	115.909	126.236	135.472	206.431	208.409	158.491	413.786	408.896	720.065	547.095	522.461	172.367	184.153	125.742	160.754	7.30942	1.71973	-1.69184	2.34913	TRUE	0.0050591	1	histone-arginine methyltransferase, putative (CARM1)
PF3D7_0903200	17.6623	34.7565	41.6836	10.3826	9.79105	22.8552	121.776	58.6146	58.0393	49.8747	72.0762	13.259	25.1118	7.85887	15.4099	4.47116	1.70101	-2.16386	7.42266	TRUE	0.00509965	1	Rab GTPase 7 (Rab7)
PF3D7_1449700	427.206	366.751	406.415	567.38	620.333	477.617	131.046	138.331	133.066	136.901	134.836	420.974	410.159	377.226	402.786	8.90014	-1.8251	1.58003	0.836553	TRUE	0.00515433	1	exosome complex exonuclease RRP6, putative (RRP6)
PF3D7_0703200	56.2985	46.4347	70.3411	21.376	18.1834	42.5267	99.4436	49.7052	146.278	137.919	108.336	16.5738	16.7412	55.0121	29.4423	5.3862	1.37299	-2.00563	8.55194	TRUE	0.00515961	1	conserved Plasmodium protein, unknown function
PF3D7_1436400	18.7662	12.5123	10.4209	12.2149	10.4904	12.8809	3.79234	5.627	5.66237	4.07141	4.78828	19.8885	37.6677	15.7177	24.4246	3.70244	-1.4436	2.38056	1.38256	TRUE	0.00516937	1	conserved Plasmodium protein, unknown function
PF3D7_0619200	827.919	765.478	805.015	1167.13	1093.1	931.728	2073.99	2482.45	3123.27	2994.01	2668.43	921.502	724.056	950.923	865.494	9.864	1.51777	-1.62505	1.18837	TRUE	0.00521182	1	conserved Plasmodium protein, unknown function
PF3D7_1405900	742.367	583.354	554.913	664.488	535.011	616.027	1318.05	1397.84	1768.55	1708.46	1548.23	470.695	460.382	565.839	498.972	9.26722	1.32917	-1.63556	0.649786	TRUE	0.00522214	1	RNA binding protein, putative
PF3D7_0605300	10.487	14.1807	2.60523	1.83223	2.09808	6.24063	15.1694	10.7851	55.2082	46.3122	31.8687	0	4.18529	0	1.3951	2.70982	2.28365	-4.40709	7.41473	TRUE	0.00524855	1	serine/threonine protein kinase (ARK1)
PF3D7_1252200	41.3959	42.542	31.2627	15.8793	10.4904	28.3141	72.0545	37.9823	124.1	123.669	89.4515	36.4623	20.9265	0	19.1296	4.82607	1.65664	-2.06569	11.3421	TRUE	0.00524892	1	chitinase (CHT1)
PF3D7_1366200	16.5584	10.2879	18.2366	16.4901	13.9872	15.112	61.5202	46.4228	64.6454	64.1247	59.1783	16.5738	4.18529	15.7177	12.1589	3.8956	1.99136	-2.30762	1.95247	TRUE	0.00525552	1	conserved Plasmodium protein, unknown function
PF3D7_0803500	555.257	613.661	143.287	232.693	207.71	350.522	52.6714	96.128	59.4549	65.1425	68.3492	328.161	242.747	220.048	263.652	8.45649	-2.36176	1.9514	4.88077	TRUE	0.00531395	1	AAA family ATPase, putative
PF3D7_0103100	44.7076	30.0296	13.0261	10.9934	13.2878	22.4089	5.8992	7.50267	3.30305	2.54463	4.81239	26.518	20.9265	23.5766	23.6737	4.5136	-2.24224	2.29845	5.13812	TRUE	0.00538744	1	conserved Plasmodium protein, unknown function
PF3D7_0510300	1.65584	2.22442	5.21045	2.44297	2.79744	2.86622	33.2883	25.3215	33.9742	39.1873	32.9428	6.62951	4.18529	0	3.60493	1.35465	3.68707	-2.9458	2.20073	TRUE	0.00543137	1	conserved Plasmodium protein, unknown function
PF3D7_0804500	516.069	501.328	755.516	299.875	320.307	478.619	360.694	286.508	286.894	268.204	300.575	805.485	920.765	911.629	879.293	8.90014	-0.668498	1.54811	2.52342	TRUE	0.0054681	1	conserved Plasmodium membrane protein, unknown function
malmito_rna_1:rRNA	0.551946	5.00494	0	1.83223	0.69936	1.61769	0	0	0	0	0	3.31475	0	7.85887	3.72454	0.850525	-31.2403	32.1216	3.6827	TRUE	0.00547395	1	unspecified product (RNA1)
PF3D7_0622300	13.7986	14.4587	59.9202	54.3561	59.4456	40.3959	135.681	64.2416	126.932	121.633	112.122	43.0918	25.1118	15.7177	27.9738	5.30821	1.50078	-1.93447	8.76001	TRUE	0.00547726	1	vacuolar transporter chaperone, putative
PF3D7_0301300	97.6944	129.572	119.84	125.813	125.885	119.761	264.2	381.23	532.735	435.64	403.451	109.387	138.115	125.742	124.415	6.90411	1.75207	-1.69911	1.24508	TRUE	0.00550531	1	alpha/beta hydrolase, putative
PF3D7_0630600	195.389	185.461	125.051	98.9403	94.4137	139.851	72.8972	53.9255	34.918	25.4463	46.7967	92.8131	209.265	141.46	147.846	7.13048	-1.58089	1.65632	5.0505	TRUE	0.00552236	1	conserved Plasmodium protein, unknown function
PF3D7_0601000	65.1296	46.1567	57.315	61.685	77.629	61.5831	275.577	227.894	297.747	260.061	265.32	96.1279	75.3353	62.871	78.1114	5.94479	2.10681	-1.74785	0.92705	TRUE	0.00553884	1	Plasmodium exported protein (hyp5), unknown function
PF3D7_0324000	8.27919	8.34157	7.81568	36.0338	36.3667	19.3674	8.00605	7.97159	14.1559	14.2499	11.0959	0	0	0	0	4.29192	-0.821194	-30.505	4.37347	TRUE	0.0055393	1	RESA-like protein
PF3D7_0520300	35.3245	34.2004	44.2888	89.7792	60.145	52.7476	95.6512	70.3376	107.585	88.5531	90.5318	33.1475	16.7412	15.7177	21.8688	5.72348	0.776915	-1.99146	3.34082	TRUE	0.00556343	1	U6 snRNA-associated sm-like protein lsm2, putative (LSM2)
PF3D7_1466600	33.6687	41.1517	72.9463	78.7858	76.9296	60.6964	139.052	127.077	128.347	144.535	134.753	39.7771	37.6677	31.4355	36.2934	5.91477	1.15939	-1.87583	2.14586	TRUE	0.0055726	1	conserved Plasmodium protein, unknown function
PF3D7_0521600	4.96751	10.0099	2.60523	6.71817	4.19616	5.69939	21.4899	29.5418	30.6712	23.4106	26.2784	6.62951	0	0	2.20984	2.59606	2.1196	-3.21637	4.17727	TRUE	0.00562034	1	conserved Plasmodium protein, unknown function
PF3D7_0608900	33.1167	23.9125	36.4732	6.10743	4.89552	20.9011	0.842742	1.40675	3.30305	0.508926	1.51537	9.94426	16.7412	7.85887	11.5148	4.35737	-3.75759	2.96044	7.48023	TRUE	0.00564591	1	conserved Plasmodium protein, unknown function
PF3D7_1024600	2.75973	3.05857	0	1.83223	0.69936	1.66998	9.27016	5.627	21.2339	13.2321	12.3408	0	0	0	0	0.938657	2.68609	-30.659	3.32904	TRUE	0.00566277	1	RAP protein, putative
PF3D7_0503900	4.41557	7.78546	5.21045	2.44297	0.69936	4.11076	0	0.468917	0	0	0.117229	6.62951	0	7.85887	4.82946	2.04014	-5.13953	5.2975	5.87083	TRUE	0.00566681	1	conserved Plasmodium protein, unknown function
PF3D7_0825500	594.997	478.25	356.916	664.488	504.239	519.778	1184.9	1270.3	1560.46	1488.61	1376.06	500.528	439.456	400.802	446.929	9.02307	1.40325	-1.62046	1.14838	TRUE	0.00568213	1	conserved protein, unknown function
PF3D7_0731200	602.173	692.35	229.26	345.07	411.224	456.015	170.234	207.261	160.906	176.088	178.622	474.01	518.977	581.556	524.848	8.83584	-1.35509	1.55334	3.11329	TRUE	0.00572149	1	Plasmodium exported protein, unknown function
PF3D7_0510800	7.17529	6.67325	7.81568	4.2752	6.29424	6.44673	42.9799	21.5702	54.7363	36.6427	38.9822	6.62951	4.18529	7.85887	6.22456	2.6651	2.61979	-2.69116	1.60216	TRUE	0.00574717	1	conserved Plasmodium protein, unknown function
PF3D7_1315200	21.5259	21.9661	20.8418	6.71817	9.09169	16.0287	18.9617	26.2594	47.6583	37.1516	32.5077	3.31475	4.18529	7.85887	5.11964	3.99024	1.03171	-2.80984	4.08973	TRUE	0.00575198	1	conserved Plasmodium protein, unknown function
PF3D7_1112100	260.518	218.271	65.1307	32.3694	23.7783	120.014	190.881	195.069	242.538	234.106	215.649	62.9803	54.4088	62.871	60.0867	6.91739	0.835099	-1.84585	14.5804	TRUE	0.00579383	1	conserved Plasmodium protein, unknown function
PF3D7_1037800	8.83113	5.56104	0	6.10743	6.29424	5.35877	32.4456	20.1634	29.7275	26.9731	27.3274	0	8.37059	0	2.7902	2.53705	2.23548	-3.1863	7.00387	TRUE	0.00581124	1	dynein intermediate chain, putative
PF3D7_1339300	2089.67	1376.36	4264.76	3947.84	3622.69	3060.26	773.216	635.383	789.901	881.46	769.99	2482.75	1933.61	2200.48	2205.61	11.5791	-1.99038	1.51838	3.75074	TRUE	0.00581849	1	conserved Plasmodium protein, unknown function
PF3D7_0923800.1	55.7465	68.1228	33.8679	18.3223	16.0853	38.429	32.4456	17.8188	46.2427	47.3301	35.9593	3.31475	8.37059	7.85887	6.51474	5.27607	-0.108305	-2.54728	6.61314	TRUE	0.00587649	1	thioredoxin reductase (TRXR)
PF3D7_1367300	4.96751	8.34157	0	8.5504	5.59488	5.49087	37.0807	56.739	39.6366	40.7141	43.5426	9.94426	4.18529	7.85887	7.32948	2.5945	2.84976	-2.55731	4.64605	TRUE	0.00596479	1	conserved Plasmodium protein, unknown function
PF3D7_0101600	6.62335	6.67325	18.2366	15.2686	15.3859	12.4375	77.1109	88.6253	51.9051	65.1425	70.696	13.259	12.5559	23.5766	16.4638	3.5773	2.56638	-2.17765	3.1706	TRUE	0.00599821	1	rifin (RIF)
PF3D7_0533000	13.7986	17.5173	15.6314	19.5438	31.4712	19.5925	55.621	97.0658	126.932	129.776	102.349	26.518	20.9265	31.4355	26.2933	4.30146	2.37551	-1.98357	2.82453	TRUE	0.00600692	1	rifin, pseudogene (RIF)
PF3D7_0902000	225.194	242.74	166.734	250.405	261.561	229.327	83.4315	113.009	92.4855	89.5709	94.6242	235.348	292.971	322.214	283.511	7.84382	-1.27973	1.57924	0.827315	TRUE	0.00601043	1	serine/threonine protein kinase, FIKK family (FIKK9.1)
PF3D7_1340000	74.5127	54.4982	49.4993	66.571	55.9488	60.206	151.694	113.009	137.784	127.231	132.43	43.0918	33.4824	31.4355	36.0032	5.91696	1.1322	-1.85983	0.67109	TRUE	0.00601063	1	secreted ookinete protein, putative (PSOP7)
PF3D7_0112700	5771.7	8356.86	44804.7	492.869	924.554	12070.1	100.708	123.325	176.005	266.677	166.679	2419.77	7374.49	23702.4	11165.5	13.5591	-6.17821	6.0658	4.81388	TRUE	0.00601654	1	28S ribosomal RNA
PF3D7_1404400	1.65584	5.8391	0	1.83223	2.09808	2.28505	9.69154	7.03376	14.1559	16.7946	11.9189	0	0	0	0	1.3832	2.19099	-30.6084	3.41722	TRUE	0.00602224	1	mitochondrial ribosomal protein L16 precursor, putative
PF3D7_0712300	141.298	156.543	515.835	384.768	311.915	302.072	0.421371	2.34459	6.13424	5.59818	3.62459	16.5738	37.6677	15.7177	23.3197	8.23627	-6.38738	2.71413	6.39617	TRUE	0.0060638	1	erythrocyte membrane protein 1, PfEMP1 (VAR)
PF3D7_0703400	19.3181	20.0198	143.287	80.0073	78.3284	68.1922	178.24	107.851	202.902	189.829	169.705	39.7771	79.5206	23.5766	47.6248	6.05554	1.35133	-1.79431	12.6347	TRUE	0.00607816	1	conserved Plasmodium protein, unknown function
PF3D7_1219000	352.141	316.423	330.864	59.242	56.6482	223.064	94.3871	139.737	85.8794	100.258	105.066	324.846	364.121	243.625	310.864	7.79788	-1.08276	1.56958	12.1141	TRUE	0.00608648	1	formin 2
PF3D7_0525000	113.149	135.133	541.887	30.5371	44.0597	172.953	23.1754	20.1634	31.1431	39.1873	28.4173	275.125	267.859	196.472	246.485	7.42695	-2.59856	3.11862	5.69237	TRUE	0.0060902	1	zinc finger protein, putative
PF3D7_1419000	139.09	122.343	166.734	209.485	158.755	159.281	244.817	220.86	217.53	217.82	225.257	92.8131	66.9647	39.2944	66.3574	7.31425	0.501213	-1.72672	1.63475	TRUE	0.00610466	1	conserved Plasmodium protein, unknown function
PF3D7_0616300	12.1428	16.4051	20.8418	26.8727	9.09169	17.0708	59.4133	65.6484	53.7926	51.9104	57.6912	19.8885	12.5559	0	10.8148	4.0778	1.77258	-2.22129	4.98298	TRUE	0.00612317	1	conserved Plasmodium protein, unknown function
PF3D7_0630100	52.4348	59.2251	18.2366	29.9264	20.9808	36.1608	3.79234	5.627	3.77492	4.07141	4.31642	23.2033	20.9265	15.7177	19.9492	5.20034	-3.09109	2.2413	3.11531	TRUE	0.00623533	1	conserved Plasmodium protein, unknown function
PF3D7_1334100	62.3699	53.9421	96.3934	70.2354	67.1386	70.0159	161.385	56.27	109.473	98.7316	106.465	33.1475	20.9265	31.4355	28.5032	6.1185	0.616052	-1.90724	2.77474	TRUE	0.00623729	1	conserved Plasmodium protein, unknown function
PF3D7_1206400	4.96751	7.50741	0	0	1.39872	2.77473	0	0	0	0	0	3.31475	4.18529	0	2.50002	1.5856	-30.5327	30.4297	5.71545	TRUE	0.00624312	1	rhodanese like protein, putative
PF3D7_1419700	886.977	797.454	872.751	1012.61	895.181	892.995	2174.7	2112.94	2648.1	2727.33	2415.77	861.836	778.465	770.169	803.49	9.80252	1.43574	-1.58762	0.355233	TRUE	0.00629422	1	conserved Plasmodium protein, unknown function
PF3D7_0217600	225.194	216.603	177.155	79.3966	85.322	156.734	91.8589	76.9024	65.1173	60.5622	73.6102	275.125	184.153	204.331	221.203	7.2918	-1.08962	1.59076	4.25879	TRUE	0.00629891	1	conserved Plasmodium protein, unknown function
PF3D7_0109700	192.077	156.265	140.682	250.405	204.213	188.728	327.827	412.178	589.359	562.363	472.932	165.738	121.374	165.036	150.716	7.56267	1.32275	-1.6524	1.85243	TRUE	0.00630887	1	conserved protein, unknown function
PF3D7_0511100	0.551946	1.66831	0	0.610743	0	0.5662	10.9556	9.84726	17.9309	10.6874	12.3553	0	0	0	0	-0.441043	4.06805	-30.6613	3.1822	TRUE	0.00633868	1	conserved Plasmodium protein, unknown function
PF3D7_1122500	44.7076	51.9958	49.4993	14.6578	9.79105	34.1303	1.26411	7.97159	5.19051	4.07141	4.6244	13.259	29.2971	23.5766	22.0442	5.08111	-2.87706	2.23415	8.88673	TRUE	0.00636208	1	conserved Plasmodium protein, unknown function
PF3D7_0818400	200.908	159.324	237.076	322.472	358.073	255.57	513.23	446.409	745.074	787.817	623.133	195.571	234.377	172.895	200.947	7.99743	1.28592	-1.62866	2.76214	TRUE	0.00638523	1	nucleolar preribosomal assembly protein, putative (UTP24)
PF3D7_0523300	4.41557	8.61962	7.81568	3.66446	5.59488	6.02204	11.7984	9.84726	6.13424	14.7588	10.6347	0	0	0	0	2.57225	0.838025	-31.8872	1.22497	TRUE	0.00653041	1	conserved Plasmodium protein, unknown function
PF3D7_1108100	243.96	234.954	145.893	66.571	72.7335	152.822	19.8044	32.3553	41.0522	40.2051	33.3543	106.072	171.597	70.7298	116.133	7.25764	-2.19871	1.81461	6.10271	TRUE	0.00656106	1	conserved Plasmodium protein, unknown function
PF3D7_0410900	215.259	172.114	476.756	469.661	383.25	343.408	153.379	62.366	112.304	101.785	107.458	295.013	326.453	322.214	314.56	8.42066	-1.67274	1.54847	4.66618	TRUE	0.00658699	1	conserved Plasmodium protein, unknown function
PF3D7_0631600	61.266	48.9372	41.6836	65.9602	53.1514	54.1997	275.998	212.419	265.188	264.132	254.434	96.1279	71.15	62.871	76.7163	5.76762	2.22354	-1.71376	0.883698	TRUE	0.0066151	1	Plasmodium exported protein (hyp5), unknown function
PF3D7_1254500	0	0.556104	0	2.44297	3.4968	1.29918	6.74194	12.1918	16.0434	12.7231	11.9251	0	0	0	0	0.461602	3.11344	-29.1666	6.03082	TRUE	0.00663147	1	rifin (RIF)
PF3D7_0927900	393.537	308.36	539.282	1002.23	737.126	596.107	152.958	124.263	128.347	127.231	133.2	364.623	397.603	392.944	385.056	9.2194	-2.16186	1.53082	3.59371	TRUE	0.00666248	1	phosphatidylserine decarboxylase (PSD)
PF3D7_0712400	523.796	569.729	2443.7	1132.32	1173.53	1168.61	2.10686	2.34459	1.88746	2.54463	2.22088	23.2033	41.8529	7.85887	24.305	10.19	-9.03988	3.48701	2.38247	TRUE	0.0066773	1	erythrocyte membrane protein 1, PfEMP1 (VAR)
PF3D7_0409900	11.0389	13.3465	2.60523	12.2149	13.2878	10.4987	70.369	68.9308	118.91	92.6245	87.7085	26.518	8.37059	31.4355	22.108	3.47096	2.98353	-2.03418	4.30616	TRUE	0.00668609	1	actin-like protein, putative (ALP5b)
PF3D7_1309500	67.8893	61.7276	96.3934	170.397	212.606	121.803	379.655	289.791	370.886	340.471	345.201	79.5541	100.447	149.319	109.773	6.92961	1.5017	-1.67494	5.3814	TRUE	0.00668912	1	small nucleolar ribonucleoprotein, putative
PF3D7_0214200	23.7337	32.2541	18.2366	14.0471	16.7847	21.0112	57.7278	63.7727	107.585	99.7495	82.2088	26.518	16.7412	15.7177	19.659	4.41042	1.95047	-2.02157	2.54995	TRUE	0.00670921	1	mitochondrial ribosomal protein L13 precursor, putative
PF3D7_1245600	16.0064	13.9026	20.8418	18.933	16.7847	17.2937	53.5141	35.6377	31.6149	33.5891	38.589	13.259	4.18529	0	5.81477	4.09507	1.17565	-2.47406	3.14509	TRUE	0.00676293	1	kinesin, putative
PF3D7_1424300	0.551946	1.39026	0	3.05371	0	0.999184	0	0	0	0	0	3.31475	0	7.85887	3.72454	0.138352	-30.5282	32.1345	3.9701	TRUE	0.00678311	1	small nucleolar RNA snoR26
PF3D7_0631700	1.10389	0.278052	0	5.49668	1.39872	1.65547	7.58468	7.97159	16.5153	14.7588	11.7076	0	0	0	0	0.825295	2.72302	-29.1399	5.57092	TRUE	0.00680822	1	rifin, pseudogene
PF3D7_0105000	130.259	94.2597	75.5516	154.518	100.009	110.919	22.3327	28.135	33.0305	20.866	26.091	82.8689	62.7794	110.024	85.2242	6.79855	-2.09305	1.69034	1.97704	TRUE	0.00697808	1	unspecified product
PF3D7_1451400	156.201	144.865	260.523	342.016	311.915	243.104	105.764	82.9983	95.7885	79.9014	91.1131	235.348	276.229	290.778	267.452	7.92398	-1.4142	1.55065	2.56321	TRUE	0.00701952	1	transcriptional regulatory protein sir2b (Sir2B)
PF3D7_0526500	641.361	476.86	588.781	660.824	520.324	577.63	194.252	140.206	164.681	174.053	168.298	420.974	481.309	542.262	481.515	9.17384	-1.77892	1.51436	0.630352	TRUE	0.00703722	1	conserved Plasmodium protein, unknown function
PF3D7_1312500	8.83113	23.3564	0	2.44297	2.09808	7.34571	3.37097	24.3837	33.9742	31.0445	23.1933	3.31475	0	0	1.10492	2.98805	1.54637	-4.01841	12.9694	TRUE	0.0070444	1	conserved Plasmodium protein, unknown function
PF3D7_1210500	9.93502	13.6246	10.4209	25.0405	39.8635	19.7769	1.26411	3.28242	5.19051	3.05355	3.19765	19.8885	20.9265	7.85887	16.2246	4.32327	-2.65204	2.41961	5.25031	TRUE	0.00704988	1	conserved Plasmodium protein, unknown function
PF3D7_0418500	69.5452	55.3324	33.8679	38.4768	32.8699	46.0184	11.377	17.8188	7.07797	7.63389	10.9769	49.7213	20.9265	55.0121	41.8866	5.53527	-2.07753	1.90814	3.95015	TRUE	0.00707533	1	Bet3 transport protein, putative (BET3p)
PF3D7_0918100	172.759	228.003	91.1829	244.908	232.887	193.948	552.839	500.334	593.606	654.988	575.442	149.164	167.412	251.484	189.353	7.60557	1.56294	-1.61593	2.86159	TRUE	0.00710383	1	cytochrome b5-like heme/steroid binding protein, putative
PF3D7_1102700	1268.37	2227.75	1964.34	1126.82	2292.5	1775.96	1034.47	903.134	1146.63	1230.58	1078.7	2694.9	2896.22	3442.19	3011.1	10.7943	-0.7192	1.48061	2.01287	TRUE	0.00710936	1	early transcribed membrane protein 11.1 (ETRAMP11.1)
PF3D7_1456700	434.933	451.557	466.336	607.689	629.424	517.988	180.347	150.991	191.105	169.981	173.106	483.954	606.868	385.085	491.969	9.01705	-1.58151	1.50974	0.990543	TRUE	0.00717068	1	conserved Plasmodium protein, unknown function
PF3D7_1437500	148.473	155.987	31.2627	116.652	103.505	111.176	37.502	36.5755	16.9871	23.4106	28.6188	89.4984	96.2618	86.4476	90.7359	6.8104	-1.97052	1.66609	5.6719	TRUE	0.00722583	1	conserved Plasmodium membrane protein, unknown function
PF3D7_0214700	91.071	92.5914	15.6314	28.0942	16.7847	48.8345	123.883	103.162	108.057	99.2405	108.586	16.5738	41.8529	31.4355	29.9541	5.64124	1.12156	-1.88067	10.4839	TRUE	0.00723454	1	conserved Plasmodium protein, unknown function
PF3D7_1239300	86.6555	84.5279	78.1568	148.41	171.343	113.819	40.0303	37.5134	37.2773	22.3927	34.3034	162.423	54.4088	102.165	106.332	6.8346	-1.73354	1.64011	4.3728	TRUE	0.00727113	1	conserved Plasmodium protein, unknown function
PF3D7_1121700	651.848	662.876	932.671	1096.28	1039.95	876.726	302.966	281.819	342.574	354.721	320.52	941.39	878.912	880.193	900.165	9.77567	-1.45143	1.49006	1.09759	TRUE	0.00729504	1	protein GCN20 (GCN20)
PF3D7_1241100	224.642	283.891	203.208	240.633	258.763	242.227	580.228	553.322	650.701	666.184	612.609	185.626	238.562	180.754	201.647	7.92188	1.33693	-1.6006	0.517682	TRUE	0.00732238	1	conserved Plasmodium protein, unknown function
PF3D7_1372900	0.551946	0.834157	2.60523	0.610743	0.69936	1.06029	10.1129	15.4743	11.7966	9.16066	11.6361	0	0	0	0	-0.241627	3.78224	-32.0176	1.00697	TRUE	0.0073843	1	erythrocyte membrane protein 1 (PfEMP1), exon2, pseudogene (VAR pseudogene)
PF3D7_0222300	55.1946	37.8151	18.2366	44.5842	55.9488	42.3559	171.498	148.647	198.655	173.035	172.959	43.0918	62.7794	47.1532	51.0082	5.42637	2.00791	-1.75918	2.49913	TRUE	0.00740189	1	Plasmodium exported protein (hyp5), unknown function, pseudogene
PF3D7_1442600	11.0389	8.89767	15.6314	6.10743	6.29424	9.59392	45.5081	48.2985	66.5329	87.0263	61.8414	3.31475	29.2971	7.85887	13.4902	3.19436	2.75564	-2.17575	5.48795	TRUE	0.00741332	1	TRAP-like protein,sporozoite-specific transmembrane protein S6 (TREP)
PF3D7_0323900	7.72724	9.17572	7.81568	12.2149	24.4776	12.2822	23.5968	33.762	52.8488	55.4729	41.4201	6.62951	8.37059	7.85887	7.61966	3.63732	1.73414	-2.45701	3.64818	TRUE	0.00742564	1	erythrocyte membrane protein 1 (PfEMP1), exon2, pseudogene (VAR)
PF3D7_1031000	7.72724	3.61468	5.21045	3.05371	4.19616	4.76045	32.4456	31.4174	38.6929	40.7141	35.8175	6.62951	8.37059	0	5.00003	2.23286	2.92949	-2.643	2.59873	TRUE	0.00745313	1	25 kDa ookinete surface antigen precursor (Pfs25)
PF3D7_1432400	9.93502	13.0685	2.60523	0	2.09808	5.54136	0.842742	0.937834	0.943729	1.01785	0.935539	13.259	12.5559	0	8.60497	2.54675	-2.6454	3.34177	10.0008	TRUE	0.00747049	1	leucine-rich repeat protein (LRR5)
PF3D7_0312200	34.2206	29.7516	15.6314	6.10743	2.79744	17.7017	1.26411	1.87567	0.943729	1.52678	1.40257	16.5738	8.37059	7.85887	10.9344	4.15937	-3.67322	3.01943	5.81101	TRUE	0.00754373	1	TPR domain containing protein
PF3D7_1251400	32.5648	40.3176	39.0784	30.5371	33.5693	35.2134	12.2198	10.7851	4.24678	0	6.81291	29.8328	12.5559	47.1532	29.8473	5.13484	-2.35667	2.05984	13.6651	TRUE	0.00755749	1	conserved Plasmodium protein, unknown function
PF3D7_1001900	2141.55	1579.61	461.125	1906.13	1723.92	1562.47	454.659	615.219	558.216	540.988	542.271	1448.55	1360.22	1713.23	1507.33	10.6107	-1.5278	1.47426	5.02801	TRUE	0.00757464	1	Plasmodium exported protein (hyp16), unknown function (PfJ23)
PF3D7_0916700	3831.06	4246.14	4134.49	8771.49	7869.9	5770.61	1453.31	1461.61	1769.49	1845.87	1632.57	4471.6	4235.52	4817.49	4508.2	12.4946	-1.82167	1.4653	2.80123	TRUE	0.00757699	1	RNA-binding protein musashi, putative (HoMu)
PF3D7_0625700	11.0389	8.06351	31.2627	10.3826	11.8891	14.5274	6.74194	4.22025	1.88746	2.0357	3.72134	36.4623	12.5559	7.85887	18.959	3.77938	-1.87449	2.42841	5.48002	TRUE	0.00760954	1	conserved Plasmodium protein, unknown function
PF3D7_1447500	2.75973	4.17078	7.81568	3.66446	1.39872	3.96187	37.502	14.0675	37.7492	35.1159	31.1086	3.31475	8.37059	0	3.89511	1.84478	3.11457	-2.82682	4.64069	TRUE	0.00768094	1	conserved Plasmodium protein, unknown function
PF3D7_1459700	6.62335	10.0099	10.4209	0.610743	2.09808	5.95259	8.00605	3.75134	10.381	18.3213	10.1149	0	0	0	0	2.52336	0.812948	-28.9279	6.38849	TRUE	0.00769186	1	pyridoxal 5'-phosphate synthase, putative
PF3D7_1477400	0.551946	0.556104	5.21045	0.610743	2.79744	1.94534	26.5464	22.508	47.1865	45.8033	35.511	9.94426	4.18529	0	4.70985	0.459313	4.69032	-2.6642	7.21881	TRUE	0.00776177	1	probable protein, unknown function
PF3D7_1217100.2	5.51946	8.89767	2.60523	2.44297	1.39872	4.17281	13.9052	12.1918	8.0217	7.63389	10.4382	0	0	0	0	2.13773	1.24729	-30.4193	2.68328	TRUE	0.00785856	1	type IIB DNA topoisomerase, putative
PF3D7_0514300	34.7726	35.0346	52.1045	10.3826	13.2878	29.1164	21.4899	13.5986	10.8529	9.16066	13.7755	56.3508	46.0382	47.1532	49.8474	4.82842	-1.04148	1.85936	5.8974	TRUE	0.00790399	1	aspartate--tRNA ligase, putative
PF3D7_1409000	222.986	210.207	205.813	253.458	262.26	230.945	97.7581	97.5347	83.52	59.0354	84.4621	218.774	263.674	251.484	244.644	7.85219	-1.45165	1.53263	0.840933	TRUE	0.00790668	1	conserved Plasmodium protein, unknown function
PF3D7_1039900	50.779	38.0932	28.6575	48.2487	51.7527	43.5062	176.133	164.121	186.387	190.847	179.372	56.3508	71.15	31.4355	52.9788	5.45563	2.03115	-1.72556	1.57809	TRUE	0.00797304	1	Plasmodium exported protein (hyp5), unknown function
PF3D7_0100300	910.158	851.952	966.539	2266.47	2385.52	1476.13	68.2621	53.9255	136.369	152.169	102.681	9.94426	12.5559	23.5766	15.3589	10.5277	-3.84592	-2.81325	3.33842	TRUE	0.00798128	1	erythrocyte membrane protein 1, PfEMP1 (VAR)
PF3D7_1103000	0.551946	2.22442	2.60523	1.83223	1.39872	1.72251	11.7984	9.84726	7.54983	15.2678	11.1158	0	0	0	0	0.717541	2.75658	-31.9511	1.21132	TRUE	0.00802558	1	conserved Plasmodium protein, unknown function
PF3D7_0723100	3.31167	1.66831	0	0.610743	1.39872	1.39789	0	0.468917	0	0	0.117229	0	8.37059	7.85887	5.40982	0.617553	-3.71615	5.43557	5.46689	TRUE	0.00815855	1	conserved Plasmodium protein, unknown function
PF3D7_0102100	12.6948	13.9026	0	10.3826	11.1898	9.63395	1.68548	4.68917	5.66237	3.56248	3.89988	16.5738	16.7412	31.4355	21.5835	3.35438	-1.3949	2.41604	6.32725	TRUE	0.008266	1	stevor, pseudogene
PF3D7_0828000	0	3.33663	7.81568	3.05371	6.9936	4.23992	27.3891	16.881	19.8183	11.1964	18.8212	3.31475	0	0	1.10492	1.94578	2.28977	-3.70779	9.17196	TRUE	0.00826867	1	rhomboid protease ROM3 (ROM3)
PF3D7_0718900	1.10389	1.39026	0	0.610743	1.39872	0.900723	16.4335	9.37834	12.2685	7.12496	11.3013	0	0	0	0	0.0516164	3.4481	-31.9767	1.42822	TRUE	0.00827102	1	conserved Plasmodium protein, unknown function
PF3D7_0108800	64.0257	58.9471	80.762	136.806	93.7143	86.8511	39.6089	28.6039	17.459	20.866	26.6344	59.6656	87.8912	110.024	85.8603	6.44046	-1.70377	1.66631	3.4612	TRUE	0.00827596	1	conserved Plasmodium protein, unknown function
PF3D7_0826600	3.86362	5.28299	13.0261	21.376	11.1898	10.9477	28.2319	17.8188	50.4895	45.8033	35.5859	6.62951	4.18529	7.85887	6.22456	3.42082	1.73184	-2.55908	5.84852	TRUE	0.00834578	1	SNARE protein, putative (VAMP7)
PF3D7_0323100	128.603	119.284	414.231	264.452	227.991	230.912	143.688	57.2079	91.5417	95.1691	96.9016	288.384	251.118	290.778	276.76	7.84293	-1.24414	1.51281	5.66975	TRUE	0.00842993	1	conserved Plasmodium protein, unknown function
PF3D7_0726600	14.3506	9.17572	18.2366	7.93966	10.4904	12.0386	22.754	22.9769	19.8183	26.4641	23.0034	6.62951	0	0	2.20984	3.54547	0.978092	-3.02081	3.55434	TRUE	0.00844823	1	conserved Plasmodium protein, unknown function
PF3D7_1244500	28.7012	27.2491	52.1045	94.0544	53.8508	51.192	21.9113	24.8526	63.2299	50.3837	40.0944	135.905	150.671	78.5887	121.721	5.67357	-0.349254	1.61918	6.92498	TRUE	0.00846888	1	conserved Plasmodium protein, unknown function
PF3D7_0814700	11.5909	9.73183	5.21045	6.71817	7.69296	8.18885	16.4335	9.84726	37.2773	40.7141	26.068	0	4.18529	7.85887	4.01472	3.07498	1.62797	-3.02424	5.53229	TRUE	0.00849881	1	conserved Plasmodium protein, unknown function
PF3D7_0803100	903.535	785.497	924.855	887.409	850.422	870.344	2012.89	2093.25	2998.23	2993.5	2524.47	868.466	736.612	1029.51	878.197	9.76524	1.53651	-1.52472	0.853847	TRUE	0.00850855	1	conserved Plasmodium protein, unknown function
PF3D7_1404000	8.27919	3.33663	2.60523	4.2752	1.39872	3.97899	2.10686	0.468917	0.943729	1.01785	1.13434	13.259	4.18529	15.7177	11.054	2.03343	-1.83908	3.23025	3.30887	TRUE	0.00851952	1	DNA-directed RNA polymerase II subunit RPB4, putative (RPB4)
PF3D7_1427000	35.8765	30.8638	33.8679	25.6512	19.5821	29.1683	81.746	49.2363	145.806	126.723	100.878	43.0918	20.9265	15.7177	26.5787	4.8598	1.79642	-1.8547	4.04798	TRUE	0.00852544	1	conserved Plasmodium protein, unknown function
PF3D7_0314500	228.506	202.7	96.3934	364.613	195.821	217.607	368.7	411.24	585.112	500.274	466.332	159.108	150.671	157.177	155.652	7.77101	1.09417	-1.58314	3.68204	TRUE	0.00858256	1	conserved Plasmodium protein, unknown function
PF3D7_1369200	413.407	393.444	463.73	846.489	769.996	577.413	225.855	161.776	213.755	205.097	201.621	560.193	565.015	550.121	558.443	9.17392	-1.51839	1.46992	2.33706	TRUE	0.00865064	1	conserved Plasmodium protein, unknown function
PF3D7_0219400.1	20.9739	34.4785	5.21045	23.819	46.1578	26.1279	113.77	84.874	49.5458	76.3389	81.1322	23.2033	16.7412	23.5766	21.1737	4.75175	1.59078	-1.94887	6.16597	TRUE	0.00866419	1	ribosome associated membrane protein RAMP4, putative
PF3D7_0604900	7.72724	3.61468	0	4.88594	0	3.24557	15.1694	14.0675	19.8183	26.4641	18.8798	3.31475	0	0	1.10492	1.84768	2.39025	-3.71141	9.9757	TRUE	0.00867583	1	conserved Plasmodium protein, unknown function
PF3D7_0626100	19.3181	26.1369	119.84	60.4635	49.6546	55.0827	141.581	36.1066	66.061	75.8299	79.8946	16.5738	8.37059	23.5766	16.1737	5.75511	0.565307	-2.36278	7.08133	TRUE	0.00871767	1	oxidoreductase, short-chain dehydrogenase family, putative
PF3D7_0305400	12.6948	11.1221	2.60523	12.8256	8.39233	9.528	42.9799	38.9201	66.5329	67.1782	53.9028	6.62951	8.37059	23.5766	12.8589	3.32909	2.42282	-2.24018	3.91176	TRUE	0.0087234	1	conserved Plasmodium protein, unknown function
PF3D7_0832800	1.10389	0.556104	0	1.22149	0	0.576296	5.47782	6.56484	14.6278	18.3213	11.2479	0	0	0	0	-0.588569	4.07838	-30.5241	3.45922	TRUE	0.00877385	1	rifin (RIF)
PF3D7_1355100	182.694	188.241	109.42	28.0942	21.6802	106.026	89.3307	91.4388	289.253	251.918	180.485	49.7213	46.0382	7.85887	34.5395	6.72993	0.765643	-2.32387	11.0653	TRUE	0.00886051	1	DNA replication licensing factor MCM6 (MCM6)
PF3D7_0109400	18.2142	20.2978	10.4209	12.2149	7.69296	13.7681	15.1694	10.7851	39.6366	34.098	24.9223	0	4.18529	7.85887	4.01472	3.81083	0.827352	-2.96383	6.06045	TRUE	0.00886154	1	tubulin-specific chaperone a, putative
PF3D7_0517500	68.9932	92.3133	101.604	93.4436	89.5181	89.1744	155.065	110.196	130.706	116.544	128.128	29.8328	58.5941	23.5766	37.3345	6.47554	0.526032	-1.74871	1.64196	TRUE	0.00887612	1	UTP--glucose-1-phosphate uridylyltransferase, putative
PF3D7_1218600	816.88	758.248	893.593	815.952	828.043	822.543	277.684	256.967	270.378	282.963	271.998	599.971	807.762	833.04	746.924	9.68367	-1.59622	1.45589	0.319831	TRUE	0.00890781	1	arginine--tRNA ligase, putative
PF3D7_1470500	14.9025	16.4051	13.0261	7.32891	5.59488	11.4515	25.7036	20.6323	84.9356	80.4103	52.9205	13.259	4.18529	0	5.81477	3.5172	2.20807	-2.97414	5.52293	TRUE	0.00894362	1	phosphodiesterase delta, putative (PDEdelta)
PF3D7_0208800	37.5323	29.7516	23.447	50.0809	49.6546	38.0933	26.125	26.2594	7.54983	6.61604	16.6376	26.518	71.15	78.5887	58.7523	5.26436	-1.20468	1.78165	7.30114	TRUE	0.00896142	1	conserved Plasmodium protein, unknown function
PF3D7_1014700	5.51946	14.1807	80.762	18.933	10.4904	25.9771	48.4577	18.2878	53.7926	69.7228	47.5652	9.94426	4.18529	0	4.70985	4.63273	0.93891	-3.12055	8.79971	TRUE	0.00901049	1	prohibitin, putative
PF3D7_1431400	123.084	124.011	20.8418	28.7049	36.3667	66.6017	98.6008	163.652	188.274	180.16	157.672	46.4066	50.2235	47.1532	47.9278	6.08202	1.21856	-1.71722	10.0382	TRUE	0.0090225	1	conserved Plasmodium protein, unknown function
PF3D7_0527600	61.8179	73.6838	145.893	125.813	153.16	112.073	183.718	125.201	133.066	133.339	143.831	56.3508	20.9265	55.0121	44.0965	6.80131	0.367071	-1.72104	4.08648	TRUE	0.00907519	1	conserved Plasmodium protein, unknown function
PF3D7_1003500	628.666	600.315	448.099	984.517	758.806	684.081	1446.15	1177.92	1148.05	1331.35	1275.87	464.066	385.047	487.25	445.454	9.41907	0.898197	-1.51938	1.59911	TRUE	0.0092535	1	40S ribosomal protein S20e, putative
PF3D7_1016800	1394.77	913.123	260.523	674.871	600.051	768.667	960.305	1696.07	1548.19	1682.51	1471.77	669.58	472.938	400.802	514.44	9.58836	0.934958	-1.51264	6.78316	TRUE	0.00934116	1	Plasmodium exported protein (PHISTc), unknown function
PF3D7_0630700	42.4998	39.4834	62.5254	71.4569	69.2367	57.0404	12.2198	13.1297	12.2685	6.61604	11.0585	36.4623	54.4088	23.5766	38.1492	5.82897	-2.36001	1.81796	2.38778	TRUE	0.00934589	1	conserved Plasmodium protein, unknown function
PF3D7_0610500	2.75973	6.11715	7.81568	14.6578	19.5821	10.1865	68.2621	47.8295	56.6237	45.8033	54.6297	13.259	8.37059	15.7177	12.4491	3.35189	2.42007	-2.17171	5.60355	TRUE	0.00935969	1	conserved protein, unknown function
PF3D7_1246000	4.41557	7.22936	10.4209	17.7115	11.8891	10.3333	40.0303	39.389	75.0265	54.4551	52.2252	6.62951	25.1118	0	10.5804	3.35708	2.34932	-2.17331	7.33718	TRUE	0.00937364	1	conserved Plasmodium protein, unknown function
PF3D7_0319800	11.5909	15.5709	28.6575	24.4297	44.0597	24.8617	4.63508	7.03376	9.90916	6.10711	6.92128	46.4066	12.5559	23.5766	27.513	4.62125	-1.8317	2.02814	4.91055	TRUE	0.00938403	1	conserved Plasmodium protein, unknown function
PF3D7_0603000	73.4088	77.2985	41.6836	101.383	124.486	83.6521	266.728	228.832	258.582	229.526	245.917	96.1279	62.7794	78.5887	79.1653	6.39701	1.54505	-1.63103	2.51733	TRUE	0.00941604	1	conserved Plasmodium protein, unknown function
PF3D7_1203200	103.214	73.9619	13.0261	119.706	50.354	72.0523	102.815	111.602	63.2299	67.1782	86.2062	23.2033	12.5559	39.2944	25.0178	6.19198	0.238011	-1.86323	8.94884	TRUE	0.00948296	1	signal recognition particle SRP14 (SRP14)
PF3D7_1475700	13.2467	11.4001	7.81568	6.71817	9.09169	9.65447	85.5383	63.7727	28.7837	30.5355	52.1576	6.62951	12.5559	15.7177	11.6344	3.29636	2.40934	-2.25007	3.47907	TRUE	0.00951237	1	tubulin, putative
PF3D7_0810000	44.1557	35.3126	26.0523	54.9668	30.7719	38.2519	124.304	95.1902	121.269	99.7495	110.128	19.8885	37.6677	39.2944	32.2835	5.27106	1.51209	-1.80836	1.89258	TRUE	0.00961121	1	acyl-CoA binding protein, putative
PF3D7_0419400	137.434	113.723	13.0261	12.8256	15.3859	58.4791	67.8407	78.7781	142.975	153.696	110.822	19.8885	33.4824	7.85887	20.4099	5.88786	0.904024	-2.38192	12.5087	TRUE	0.0096709	1	conserved Plasmodium protein, unknown function
PF3D7_0905900	761.685	744.346	849.304	1147.59	1044.84	909.553	299.173	312.299	368.054	363.882	335.852	941.39	878.912	903.77	908.024	9.82907	-1.43743	1.43504	0.737871	TRUE	0.00970033	1	beta subunit of coatomer complex, putative
PF3D7_0600900	0	0.834157	0	1.22149	1.39872	0.690873	10.5343	5.15809	10.381	17.3035	10.8442	0	0	0	0	-0.370404	3.80836	-30.4722	3.52726	TRUE	0.00974354	1	rifin, pseudogene (RIF)
PF3D7_0219100	17.1103	21.41	39.0784	25.0405	18.8827	24.3044	91.8589	81.5916	72.6671	72.2675	79.5963	23.2033	16.7412	23.5766	21.1737	4.56451	1.75028	-1.92112	1.47094	TRUE	0.00979344	1	conserved protein, unknown function
PF3D7_1116400	272.109	251.081	406.415	301.707	360.87	318.437	128.518	82.5294	83.9919	82.9549	94.4986	225.403	217.635	353.649	265.563	8.31266	-1.75012	1.48166	1.72997	TRUE	0.00979393	1	ER membrane protein Sec12 (SEC12)
PF3D7_0719700	1093.96	1049.65	966.539	2318.99	1764.49	1438.72	3239.08	2937.3	3361.09	3731.95	3317.36	1262.92	1217.92	1060.95	1180.6	10.491	1.20482	-1.48982	2.62675	TRUE	0.00983718	1	40S ribosomal protein S10, putative
PF3D7_1346100	943.275	1463.11	3105.43	1750.39	2351.25	1922.69	898.785	678.523	799.81	871.281	812.1	1852.95	2218.21	2444.11	2171.75	10.9081	-1.24258	1.41861	3.52454	TRUE	0.00995004	1	Sec61 alpha subunit, PfSec61 (SEC61)
PF3D7_0812600	119.772	140.972	171.945	346.902	265.757	209.07	42.1371	37.0444	41.5241	43.7676	41.1183	96.1279	138.115	125.742	119.995	7.70879	-2.34712	1.54056	3.24934	TRUE	0.0100234	1	ubiquitin conjugating enzyme, putative
PF3D7_1300600	23.1817	29.4735	10.4209	1.83223	5.59488	14.1007	1.26411	3.28242	1.88746	5.59818	3.00804	29.8328	12.5559	7.85887	16.7492	3.84655	-2.26758	2.56358	8.70496	TRUE	0.0100467	1	rifin (RIF)
PF3D7_0218300	10.487	8.06351	5.21045	7.93966	6.9936	7.73884	45.0867	39.8579	70.7797	51.4015	51.7815	16.5738	8.37059	7.85887	10.9344	2.99218	2.70206	-2.16972	1.45383	TRUE	0.0100881	1	apicoplast RNA methyltransferase precursor, putative
PF3D7_1460400	54.0907	67.2886	205.813	94.6651	107.002	105.772	204.786	216.64	174.59	203.061	199.769	53.0361	83.7059	55.0121	63.918	6.70509	0.937104	-1.63748	4.45936	TRUE	0.0100984	1	ubiquitin carboxyl-terminal hydrolase isozyme L3 (UCHL3)
PF3D7_1103700	266.59	333.385	330.864	434.238	386.047	350.225	167.706	191.318	167.984	187.285	178.573	490.584	422.715	550.121	487.806	8.45236	-0.972023	1.44813	0.703812	TRUE	0.0101106	1	casein kinase II beta chain (CK2beta1)
PF3D7_1117700	884.769	1446.15	2102.42	906.342	1074.92	1282.92	4158.09	3852.62	4892.76	5410.39	4578.47	1332.53	1791.31	1799.68	1641.17	10.3241	1.83654	-1.48074	2.76816	TRUE	0.0101616	1	GTP-binding nuclear protein ran/tc4 (RAN)
PF3D7_0723400	844.477	909.231	1143.69	1082.85	1162.34	1028.52	2773.46	2870.71	3815.97	3873.94	3333.52	1143.59	1217.92	1218.12	1193.21	10.006	1.69679	-1.48237	0.718587	TRUE	0.010213	1	conserved Plasmodium protein, unknown function
PF3D7_0827400	19.87	16.4051	10.4209	19.5438	15.3859	16.3251	6.32057	5.627	11.7966	4.58033	7.08113	29.8328	33.4824	23.5766	28.9639	4.05301	-1.22828	2.04978	1.73359	TRUE	0.0102265	1	conserved Plasmodium protein, unknown function
PF3D7_1147500	50.779	51.1616	88.5777	53.1346	69.2367	62.5779	37.9234	32.3553	26.4244	16.7946	28.3744	56.3508	100.447	110.024	88.9407	5.95446	-1.12659	1.62845	2.63349	TRUE	0.0102577	1	farnesyltransferase beta subunit, putative
PF3D7_1342400	363.732	296.682	325.653	321.861	293.032	320.192	641.327	690.246	690.338	786.799	702.177	245.292	200.894	290.778	245.655	8.32264	1.13303	-1.5199	0.451155	TRUE	0.0102629	1	casein kinase II beta chain (CK2beta2)
PF3D7_1236200	175.519	177.397	98.9986	39.0875	51.0533	108.411	44.244	37.5134	41.9959	52.4194	44.0432	119.331	92.0765	180.754	130.721	6.76476	-1.30412	1.55272	7.25851	TRUE	0.0103256	1	conserved Plasmodium protein, unknown function
PF3D7_0421400	0	1.66831	5.21045	1.22149	0.69936	1.75992	0	0	0	0	0	6.62951	0	0	2.20984	0.595407	-30.9852	31.7553	4.36923	TRUE	0.0103505	1	Plasmodium RNA of unkown function RUF6-5
PF3D7_1008900	161.168	212.154	283.97	202.156	258.763	223.642	713.381	573.486	778.105	817.844	720.704	218.774	292.971	243.625	251.79	7.80218	1.69107	-1.51719	1.18741	TRUE	0.0103684	1	adenylate kinase (AK1)
PF3D7_1445700	710.354	566.948	661.728	864.201	854.618	731.57	1354.71	1381.43	2032.32	2138	1726.61	629.803	619.424	597.274	615.5	9.515	1.23871	-1.48771	1.21284	TRUE	0.0103903	1	conserved Plasmodium protein, unknown function
PF3D7_0506100	150.681	145.143	112.025	235.136	207.71	170.139	426.006	422.025	456.293	438.185	435.627	139.22	159.041	149.319	149.193	7.41432	1.35262	-1.54663	1.35659	TRUE	0.0103903	1	60S ribosomal subunit protein L24-2, putative
PF3D7_0611700	189.869	143.753	23.447	187.498	102.107	129.335	91.4375	80.1848	87.7668	119.598	94.7467	39.7771	25.1118	15.7177	26.8689	7.02793	-0.462086	-1.75077	8.19077	TRUE	0.0104036	1	60S ribosomal protein L39, putative
PF3D7_0712900	200.908	197.139	409.021	307.814	281.143	279.205	1.68548	3.75134	3.30305	2.0357	2.69389	6.62951	16.7412	15.7177	13.0295	8.12126	-6.69452	2.20736	3.1377	TRUE	0.0104191	1	erythrocyte membrane protein 1, PfEMP1 (VAR)
PF3D7_0220200	312.401	327.545	226.655	366.446	276.947	301.999	565.059	535.972	539.813	611.729	563.143	172.367	188.338	227.907	196.204	8.24035	0.897003	-1.52715	0.687687	TRUE	0.0104325	1	Plasmodium exported protein, unknown function
PF3D7_0512600	447.628	380.097	244.891	376.828	270.652	344.019	150.008	136.455	89.1824	86.0085	115.413	298.328	263.674	392.944	318.315	8.4284	-1.57743	1.45835	2.20117	TRUE	0.0104352	1	Rab GTPase 1b (Rab1b)
PF3D7_1446100	24.2856	26.9711	140.682	88.5577	92.3156	74.5624	38.7661	15.9432	37.2773	35.6248	31.9029	106.072	108.818	70.7298	95.2065	6.19439	-1.19859	1.59188	9.3171	TRUE	0.0105185	1	conserved Plasmodium protein, unknown function
PF3D7_1226100	24.8376	24.4686	2.60523	9.77188	7.69296	13.8752	43.4012	29.5418	60.3987	57.5086	47.7126	23.2033	4.18529	0	9.12952	3.87361	1.70241	-2.14695	10.6581	TRUE	0.0105223	1	hydrolase/phosphatase, putative
PF3D7_0425500	1.65584	1.94637	0	0.610743	0	0.842589	5.47782	3.75134	19.8183	25.4463	13.6234	0	0	0	0	0.00276152	3.7639	-29.3582	4.83241	TRUE	0.0105573	1	stevor
PF3D7_1211000	27.5973	23.3564	13.0261	6.10743	0.69936	14.1573	14.748	13.1297	28.3119	32.0623	22.063	3.31475	4.18529	0	2.50002	3.84509	0.617189	-2.91738	11.9211	TRUE	0.0106447	1	kinesin-like protein, putative
PF3D7_0923400	109.837	97.3183	211.023	132.531	85.322	127.206	519.551	457.663	629.467	613.765	555.111	228.718	167.412	180.754	192.295	6.97953	2.13708	-1.52604	2.43637	TRUE	0.010665	1	conserved Plasmodium protein, unknown function
PF3D7_0708400	6931.89	8433.32	5749.73	5098.48	4959.86	6234.66	14659.1	15784.7	21923.8	23291	18914.6	7106.83	7027.11	6459.99	6864.64	12.6061	1.60106	-1.46217	1.4936	TRUE	0.0107768	1	heat shock protein 90 (HSP90)
PF3D7_0730900	1890.41	1905.77	10017.1	2208.45	1879.88	3580.32	1737.31	1572.28	1669.93	1794.98	1693.63	6036.17	6240.27	6365.69	6214.04	11.8052	-1.0793	1.8754	6.20268	TRUE	0.0108203	1	Plasmodium exported protein, unknown function
PF3D7_1454500	99.9022	122.621	44.2888	147.189	129.382	108.677	212.792	245.244	285.006	350.141	273.296	89.4984	104.632	78.5887	90.9065	6.77502	1.3192	-1.58046	3.27781	TRUE	0.0108371	1	nifU protein, putative
PF3D7_1470700	46.9154	34.4785	132.867	96.4974	94.4137	81.0343	185.403	154.743	86.3512	63.1068	122.401	33.1475	33.4824	47.1532	37.9277	6.32232	0.613621	-1.7199	6.76782	TRUE	0.0108559	1	conserved Plasmodium protein, unknown function
PF3D7_0113100	6.0714	3.33663	7.81568	0.610743	0	3.56689	21.0686	4.68917	5.66237	6.61604	9.50903	0	0	0	0	1.6969	1.55566	-28.8441	8.64644	TRUE	0.0108826	1	surface-associated interspersed protein 1.1 (SURFIN 1.1) (SURF1.1)
PF3D7_0717700	404.576	414.298	1357.32	999.175	1331.58	901.391	2225.26	1493.5	2148.4	2234.18	2025.34	689.469	744.982	754.452	729.634	9.8144	1.16954	-1.47336	5.83007	TRUE	0.0109624	1	serine--tRNA ligase, putative
PF3D7_1419300	38.6362	96.2061	44.2888	69.6247	97.2111	69.1934	305.073	231.176	280.288	252.427	267.241	66.2951	100.447	102.165	89.6358	6.12356	1.93848	-1.58833	3.03087	TRUE	0.0110531	1	glutathione S-transferase (GST)
PF3D7_1423500	48.5712	59.2251	156.314	212.538	187.429	132.815	300.859	180.064	306.712	266.168	263.451	96.1279	96.2618	70.7298	87.7065	7.04839	0.993029	-1.57401	7.06225	TRUE	0.0111211	1	conserved Plasmodium protein, unknown function
PF3D7_0632400	0.551946	3.05857	2.60523	6.71817	5.59488	3.70576	30.7601	31.8864	17.459	13.741	23.4616	3.31475	4.18529	0	2.50002	1.91022	2.64297	-3.01327	5.48783	TRUE	0.0113322	1	rifin (RIF)
PF3D7_0415000	267.142	254.14	289.18	485.541	456.682	350.537	143.266	124.263	116.551	80.9192	116.25	338.105	255.303	353.649	315.686	8.45409	-1.59273	1.43893	2.36781	TRUE	0.011438	1	arsenical pump-driving ATPase, putative
PF3D7_1111300	39.7401	24.7466	52.1045	97.7188	134.277	69.7175	21.4899	21.5702	17.9309	7.63389	17.1562	46.4066	62.7794	70.7298	59.9719	6.1251	-2.02255	1.7881	6.81567	TRUE	0.0114492	1	SNARE protein, putative (GS27)
PF3D7_1450200	52.4348	70.9033	148.498	127.645	127.983	105.493	23.1754	32.3553	31.1431	26.9731	28.4117	82.8689	92.0765	78.5887	84.5113	6.71205	-1.88394	1.57667	2.82298	TRUE	0.0114615	1	conserved Plasmodium protein, unknown function
PF3D7_0832100	10.487	10.2879	0	3.66446	4.89552	5.86698	11.377	21.5702	37.2773	40.7141	27.7346	6.62951	4.18529	0	3.60493	2.6871	2.10516	-2.69722	8.18413	TRUE	0.0114768	1	rifin, pseudogene (RIF)
PF3D7_1474000	162.272	129.016	54.7098	29.3157	21.6802	79.3988	10.1129	11.7229	22.1776	16.2856	15.0748	72.9246	50.2235	86.4476	69.8652	6.31698	-2.40373	2.20456	5.97738	TRUE	0.0114826	1	probable protein, unknown function
PF3D7_1326000	18.2142	15.849	0	3.05371	2.09808	7.843	10.9556	12.6608	24.0651	18.8303	16.6279	3.31475	0	0	1.10492	3.08325	0.971376	-3.52473	11.3146	TRUE	0.0115082	1	conserved Plasmodium protein, unknown function
PF3D7_1115300	423.342	444.049	1617.85	814.731	958.124	851.618	333.305	290.26	299.634	320.623	310.955	745.82	857.985	864.476	822.76	9.7314	-1.45082	1.40315	5.11394	TRUE	0.0115322	1	cysteine proteinase falcipain 2b (FP2B)
PF3D7_0610900	681.101	630.622	484.572	519.742	430.107	549.229	1095.56	1102.42	1479.77	1426.01	1275.94	387.826	514.791	479.391	460.67	9.10192	1.21541	-1.47089	1.04067	TRUE	0.0116017	1	trancription factor, putative
PF3D7_1401800	144.61	166.553	93.7881	74.5106	58.0469	107.502	28.6532	31.4174	20.2902	25.4463	26.4518	79.5541	79.5206	78.5887	79.2211	6.75277	-2.02719	1.58279	3.0211	TRUE	0.0116141	1	choline kinase (CK)
PF3D7_0617300	6.0714	11.1221	0	0.610743	0	3.56085	26.5464	25.7904	38.221	47.3301	34.472	6.62951	4.18529	7.85887	6.22456	2.07419	3.03253	-2.51234	15.3687	TRUE	0.0116695	1	conserved Plasmodium protein, unknown function
PF3D7_1016400	2439.05	2621.48	6182.2	3432.99	4269.6	3789.06	1278.86	1060.22	1088.59	1164.93	1148.15	2734.67	2896.22	3363.6	2998.16	11.8872	-1.7221	1.38443	2.57228	TRUE	0.0116777	1	serine/threonine protein kinase, FIKK family (FIKK10.1)
PF3D7_0806900	30.909	31.698	49.4993	47.6379	46.8571	41.3203	13.0625	9.84726	3.30305	6.61604	8.20721	36.4623	16.7412	39.2944	30.8326	5.35953	-2.31842	1.88294	3.74109	TRUE	0.011748	1	conserved Plasmodium protein, unknown function
PF3D7_0922000	3.86362	6.9513	7.81568	4.2752	5.59488	5.70014	24.0182	16.881	54.7363	42.7498	34.5963	3.31475	8.37059	7.85887	6.51474	2.47075	2.64116	-2.48585	3.01241	TRUE	0.011763	1	dynein intermediate chain 2, ciliary
PF3D7_0809100	3112.42	3076.65	6244.73	7877.36	7671.28	5596.49	3.79234	7.03376	7.07797	10.6874	7.14788	29.8328	25.1118	39.2944	31.413	12.4503	-9.61685	2.11738	2.98551	TRUE	0.0118393	1	erythrocyte membrane protein 1, PfEMP1 (VAR)
PF3D7_0214900	129.707	102.323	2.60523	2.44297	3.4968	48.1151	41.7157	293.073	253.863	245.811	208.616	43.0918	54.4088	15.7177	37.7395	5.61079	2.09379	-2.43077	23.7007	TRUE	0.0118816	1	rhoptry neck protein 6 (RON6)
PF3D7_0913700	76.7205	81.7473	138.077	80.618	78.3284	91.0982	32.0242	22.9769	27.84	24.9374	26.9446	86.1836	83.7059	70.7298	80.2064	6.49838	-1.74592	1.58136	1.16936	TRUE	0.0118929	1	conserved Plasmodium protein, unknown function
PF3D7_1123200	78.3763	77.8546	15.6314	19.5438	19.5821	42.1976	12.6411	10.7851	14.1559	19.3392	14.2303	56.3508	66.9647	31.4355	51.5837	5.424	-1.59426	1.88529	7.00555	TRUE	0.0119174	1	leucine-rich repeat protein (LRR11)
PF3D7_1206300	52.9868	58.391	10.4209	4.2752	2.79744	25.7743	32.8669	143.958	119.854	115.526	103.051	13.259	37.6677	23.5766	24.8344	4.72884	1.95805	-2.06285	18.3818	TRUE	0.0119375	1	conserved Plasmodium protein, unknown function
PF3D7_1211100	3.31167	3.05857	2.60523	0	0.69936	1.93497	7.58468	6.09592	10.8529	14.2499	9.69585	0	0	0	0	0.946373	2.32979	-28.8677	4.6852	TRUE	0.0120359	1	HSP20-like chaperone
PF3D7_0527500	1813.14	1460.33	2180.57	1775.43	1623.91	1770.68	3141.74	3479.83	4242.06	4619.52	3870.79	1412.09	1439.74	1414.6	1422.14	10.7898	1.12865	-1.44454	0.732859	TRUE	0.0120752	1	Hsc70-interacting protein (HIP)
PF3D7_0907900	12.6948	21.6881	13.0261	7.32891	4.89552	11.9267	11.7984	15.9432	18.4027	18.8303	16.2436	0	4.18529	0	1.3951	3.58566	0.435272	-3.43461	4.41446	TRUE	0.012116	1	peptide deformylase (PDF)
PF3D7_0804700	142.402	111.499	65.1307	139.86	110.499	113.878	235.546	247.119	256.694	258.025	249.346	92.8131	87.8912	70.7298	83.8114	6.83899	1.12299	-1.56174	1.40386	TRUE	0.0121255	1	conserved Plasmodium protein, unknown function
PF3D7_0205500	39.1881	64.5081	26.0523	60.4635	74.8316	53.0087	231.333	188.036	209.508	227.999	214.219	69.6098	58.5941	86.4476	71.5505	5.74592	1.99703	-1.59673	2.502	TRUE	0.0121834	1	DNA-directed RNA polymerase II 16 kDa subunit, putative
PF3D7_1207100	1570.84	1378.86	1286.98	1504.26	1484.74	1445.14	2420.36	2442.59	3478.59	3440.85	2945.59	1203.26	1067.25	974.5	1081.67	10.4972	1.02718	-1.44449	0.68267	TRUE	0.0122102	1	small subunit rRNA processing factor, putative
PF3D7_0205700.1	96.5905	103.713	62.5254	96.4974	80.4264	87.9506	243.974	213.357	202.902	197.972	214.551	56.3508	87.8912	70.7298	71.6573	6.46591	1.27933	-1.58544	0.951152	TRUE	0.0122318	1	conserved Plasmodium protein, unknown function
PF3D7_1406200	1883.79	1593.24	2196.21	1801.69	1921.14	1879.21	5002.1	5125.26	7260.58	7069.49	6114.36	2330.27	2180.54	2255.5	2255.44	10.8757	1.70231	-1.43877	0.708129	TRUE	0.012239	1	conserved Plasmodium protein, unknown function
PF3D7_0303100	142.954	138.192	65.1307	31.1479	31.4712	81.7791	19.8044	18.2878	8.49356	4.58033	12.7915	53.0361	46.0382	62.871	53.9818	6.3588	-2.67884	2.06535	6.78011	TRUE	0.0122505	1	conserved Plasmodium protein, unknown function
PF3D7_0404500	29.8051	26.9711	179.761	84.8932	109.1	86.106	18.119	19.2256	16.9871	15.7767	17.5271	72.9246	75.3353	62.871	70.377	6.41126	-2.27951	2.01033	5.24727	TRUE	0.0122649	1	6-cysteine protein (P52)
PF3D7_1364400	1130.38	881.147	838.883	873.973	735.028	891.883	323.192	288.384	394.007	367.953	343.384	861.836	862.171	974.5	899.502	9.8009	-1.37724	1.38862	0.662043	TRUE	0.0123063	1	conserved Plasmodium protein, unknown function
PF3D7_0704200	285.908	255.808	679.964	434.238	464.375	424.059	209.421	179.126	91.0699	81.9371	140.389	381.197	288.785	455.814	375.266	8.72455	-1.59086	1.41445	5.32594	TRUE	0.0123725	1	tRNA m5C-methyltransferase, putative
PF3D7_1414200	351.589	290.286	161.524	445.231	421.015	333.929	93.5444	64.7105	101.923	72.2675	83.1113	238.662	179.968	259.343	225.991	8.38652	-2.00938	1.43937	2.97667	TRUE	0.0123738	1	conserved Plasmodium protein, unknown function
PF3D7_1223500	617.627	575.012	638.28	580.206	604.947	603.214	364.907	352.157	248.673	236.651	300.597	908.243	770.094	683.722	787.353	9.23628	-1.00451	1.39054	0.790209	TRUE	0.0124159	1	conserved Plasmodium protein, unknown function
PF3D7_0113200	30.909	29.7516	65.1307	9.16114	4.89552	27.9696	0.842742	4.22025	7.07797	5.59818	4.43479	39.7771	29.2971	7.85887	25.6443	4.77241	-2.62855	2.59245	8.0709	TRUE	0.0124453	1	Plasmodium exported protein, unknown function
PF3D7_1225500	102.662	132.075	91.1829	160.625	183.932	134.095	386.819	383.574	518.107	437.167	431.417	116.016	175.782	165.036	152.278	7.07165	1.68126	-1.50796	1.84232	TRUE	0.01248	1	small subunit rRNA processing factor, putative
PF3D7_0918200	84.9996	119.562	65.1307	143.525	183.932	119.43	438.226	406.082	504.423	558.292	476.756	228.718	125.559	149.319	167.865	6.90728	1.9898	-1.49877	3.34865	TRUE	0.0124888	1	50S ribosomal protein L3, apicoplast, putative
PF3D7_1305200	5.51946	8.61962	2.60523	1.22149	0.69936	3.73303	0.421371	0.468917	4.71865	1.01785	1.6567	13.259	4.18529	31.4355	16.2933	1.96563	-1.24189	3.22202	7.51481	TRUE	0.0125398	1	transcription factor with AP2 domain(s) (ApiAP2)
PF3D7_1216200	279.836	262.759	734.674	608.911	548.299	486.896	809.033	508.306	737.996	835.656	722.748	281.754	272.044	227.907	260.569	8.92468	0.572664	-1.4683	3.93926	TRUE	0.0126104	1	glycerol-3-phosphate dehydrogenase, putative
PF3D7_1345200	30.909	35.3126	31.2627	37.8661	34.2687	33.9238	59.4133	53.9255	103.338	112.982	82.4147	19.8885	20.9265	31.4355	24.0835	5.08805	1.27636	-1.82106	1.69941	TRUE	0.0126652	1	rhomboid protease ROM6, putative (ROM6)
PF3D7_0716100	688.828	514.675	325.653	380.493	349.68	451.866	959.462	955.184	1203.73	1205.14	1080.88	331.475	460.382	392.944	394.934	8.82138	1.2566	-1.45308	2.01886	TRUE	0.0128377	1	large ribosomal subunit assembling factor, putative
PF3D7_1145900	2.20778	6.67325	0	3.66446	4.89552	3.4882	10.5343	7.03376	11.7966	6.61604	8.99517	0	0	0	0	1.92726	1.24272	-30.2042	2.99414	TRUE	0.0128998	1	conserved Plasmodium protein, unknown function
PF3D7_0909500	7.72724	17.2392	0	1.83223	2.09808	5.77936	39.1875	25.7904	134.481	130.794	82.5633	6.62951	12.5559	0	6.39513	2.62215	3.74508	-3.5735	8.41567	TRUE	0.0129327	1	subpellicular microtubule protein 1, putative (SPM1)
PF3D7_0419800	101.558	160.714	78.1568	189.941	186.729	143.42	399.46	400.924	313.79	307.9	355.518	169.052	100.447	102.165	123.888	7.17065	1.30317	-1.50876	3.01449	TRUE	0.0129587	1	60S ribosomal protein L7ae/L30e, putative
PF3D7_1347700	3036.25	2671.8	1487.58	2890.65	2594.63	2536.18	620.258	712.285	913.058	964.414	802.504	1985.54	2054.98	2161.19	2067.24	11.3088	-1.6605	1.36497	1.70685	TRUE	0.0130566	1	ethanolamine-phosphate cytidylyltransferase (ECT)
PF3D7_1142300	234.577	188.797	98.9986	58.6313	32.8699	122.775	116.72	125.201	196.296	248.865	171.77	59.6656	54.4088	47.1532	53.7425	6.9451	0.479001	-1.66425	9.29822	TRUE	0.0131654	1	conserved Plasmodium membrane protein, unknown function
PF3D7_0508600	245.064	206.315	364.732	606.468	576.972	399.91	125.99	104.1	108.057	123.669	115.454	228.718	288.785	408.661	308.722	8.64339	-1.79219	1.41095	4.30178	TRUE	0.0131656	1	conserved Plasmodium protein, unknown function
PF3D7_1026200	3.86362	2.50247	10.4209	1.22149	1.39872	3.88144	10.1129	4.68917	10.8529	9.66959	8.83114	0	0	0	0	1.73768	1.40504	-30.177	3.27855	TRUE	0.0131687	1	conserved Plasmodium protein, unknown function
PF3D7_1359800	4.96751	7.50741	0	2.44297	4.19616	3.82281	14.3266	19.6945	15.0997	18.3213	16.8605	3.31475	0	0	1.10492	2.08414	1.99107	-3.55018	4.79173	TRUE	0.0132	1	ADP-ribosylation factor, putative
PF3D7_1008100	3185.28	2619.53	2956.93	3620.48	3218.46	3120.14	1481.12	1316.72	1323.58	1216.84	1334.57	3719.15	3415.2	3135.69	3423.35	11.6074	-1.22525	1.35924	0.36346	TRUE	0.0132386	1	conserved Plasmodium protein, unknown function
PF3D7_1226900	62.3699	60.3373	112.025	10.3826	14.6866	51.9602	3.79234	13.1297	6.6061	3.56248	6.77265	26.518	37.6677	47.1532	37.113	5.68214	-2.92259	2.43455	6.88404	TRUE	0.0132437	1	conserved Plasmodium protein, unknown function
PF3D7_1303400	933.34	765.478	560.124	831.832	678.38	753.831	1276.75	1519.29	1878.49	1862.16	1634.17	580.082	627.794	605.133	604.336	9.55891	1.11542	-1.43525	1.00268	TRUE	0.0132744	1	conserved Plasmodium protein, unknown function
PF3D7_0514500	0.551946	2.22442	2.60523	1.22149	0	1.32062	13.0625	4.68917	10.381	10.1785	9.5778	0	0	0	0	0.296012	2.96426	-30.2945	3.65734	TRUE	0.0132759	1	conserved Plasmodium membrane protein, unknown function
PF3D7_1466500	1.65584	0.278052	0	3.66446	3.4968	1.81903	4.63508	1.40675	17.9309	16.2856	10.0646	0	0	0	0	0.946663	2.38271	-28.9209	6.71157	TRUE	0.0133893	1	conserved Plasmodium protein, unknown function
PF3D7_0703000	54.6426	65.8984	67.7359	41.5305	34.968	52.9551	31.6028	17.8188	24.537	19.3392	23.3245	49.7213	66.9647	102.165	72.9504	5.71984	-1.17493	1.61309	2.36481	TRUE	0.0134133	1	conserved Plasmodium protein, unknown function
PF3D7_0213400	3.86362	4.72689	5.21045	4.2752	2.09808	4.03485	27.8105	22.0391	18.4027	29.0088	24.3153	0	4.18529	7.85887	4.01472	1.98538	2.61841	-2.91804	3.0033	TRUE	0.0134654	1	protein kinase 7 (PK7)
PF3D7_1031900	2.20778	3.33663	5.21045	7.93966	9.79105	5.69711	19.8044	9.84726	13.2122	24.4284	16.8231	0	4.18529	0	1.3951	2.49865	1.57338	-3.48556	4.73694	TRUE	0.0135278	1	conserved Plasmodium protein, unknown function
PF3D7_0717500	377.531	365.917	317.838	237.579	220.998	303.972	583.599	494.707	638.433	714.023	607.691	268.495	217.635	172.895	219.675	8.24786	0.999309	-1.46042	1.54268	TRUE	0.0135801	1	calcium-dependent protein kinase 4 (CDPK4)
PF3D7_1372600	3.31167	7.78546	15.6314	0.610743	2.09808	5.88746	3.79234	8.44051	6.13424	14.7588	8.28148	0	0	0	0	2.40416	0.642574	-28.6383	6.54732	TRUE	0.0137072	1	rifin (RIF)
PF3D7_0713400	578.991	477.694	336.074	457.446	478.363	465.714	171.919	146.302	174.59	154.205	161.754	464.066	401.788	400.802	422.219	8.86467	-1.52697	1.38531	0.710438	TRUE	0.0138477	1	serpentine receptor, putative (SR25)
PF3D7_1442100	17.6623	13.9026	2.60523	3.05371	0	7.44476	0	0	0.471865	0.508926	0.245198	0	8.37059	7.85887	5.40982	2.9436	-5.01797	4.39414	10.8455	TRUE	0.0138957	1	replication factor A protein 3, putative
PF3D7_0910200	846.685	749.073	614.833	768.314	693.066	734.394	431.484	410.771	251.976	250.391	336.156	802.171	837.059	958.782	866.004	9.52094	-1.12785	1.36416	1.33804	TRUE	0.0140111	1	conserved Plasmodium protein, unknown function
PF3D7_1340700	37.5323	31.698	26.0523	12.2149	11.8891	23.8773	22.3327	16.4121	40.1085	54.4551	33.3271	9.94426	8.37059	0	6.10495	4.57892	0.478484	-2.23332	6.88983	TRUE	0.0140467	1	Rab GTPase 11b (RAB11b)
PF3D7_1404200	0.551946	0.278052	2.60523	2.44297	0.69936	1.31551	18.5403	6.56484	6.13424	6.10711	9.33663	0	0	0	0	0.148618	3.07674	-30.2596	3.32985	TRUE	0.0142645	1	conserved Plasmodium protein, unknown function
PF3D7_1367200	1.65584	1.94637	0	2.44297	0.69936	1.34891	9.69154	7.97159	8.49356	11.1964	9.33826	0	0	0	0	0.608919	2.614	-30.2572	1.59121	TRUE	0.0142707	1	conserved Plasmodium protein, unknown function
PF3D7_0817300	343.862	369.253	1445.9	69.6247	74.8316	460.694	7.58468	15.0053	8.49356	8.14281	9.8066	235.348	213.45	212.19	220.329	8.8465	-5.5528	4.49	2.82572	TRUE	0.0143127	1	asparagine-rich antigen
PF3D7_1432100	92.7269	135.968	208.418	141.692	241.979	164.157	68.6835	77.3713	57.5675	46.8212	62.6109	195.571	133.929	180.754	170.085	7.35473	-1.38607	1.44065	2.83495	TRUE	0.0143161	1	conserved protein, unknown function
PF3D7_1466900	575.679	514.397	609.623	861.758	774.891	667.27	236.811	163.652	203.374	149.115	188.238	523.731	439.456	495.109	486.099	9.38225	-1.82568	1.36855	1.30734	TRUE	0.0145302	1	rhoptry protein, putative
PF3D7_1016100	12.1428	15.0148	15.6314	15.2686	15.3859	14.6887	26.9678	28.135	30.6712	16.2856	25.5149	3.31475	8.37059	0	3.89511	3.87184	0.801978	-2.53911	2.12143	TRUE	0.0145781	1	conserved Plasmodium protein, unknown function
PF3D7_0203600	14.9025	18.6295	7.81568	4.2752	6.9936	10.5233	19.3831	19.6945	33.5024	39.1873	27.9418	0	8.37059	7.85887	5.40982	3.43636	1.36705	-2.55188	6.53828	TRUE	0.0146197	1	conserved Plasmodium protein, unknown function
PF3D7_1437900	2234.28	1952.48	1531.87	2108.28	1746.3	1914.64	3443.44	3882.16	4588.88	4821.05	4183.89	1736.93	1385.33	1626.79	1583.02	10.9031	1.12751	-1.40218	0.748845	TRUE	0.014623	1	HSP40, subfamily A, putative
PF3D7_0626800	2230.96	2974.32	3767.16	2337.92	3154.81	2893.04	11312.5	7911.57	10151.7	11428.9	10201.2	3278.29	4143.44	4196.64	3872.79	11.4981	1.81833	-1.39751	1.24787	TRUE	0.014655	1	pyruvate kinase (PyrK)
PF3D7_1128000.1	1270.58	1023.23	890.987	1206.83	1173.53	1113.03	463.93	369.507	374.66	392.891	400.247	1087.24	1063.06	903.77	1018.02	10.1207	-1.47588	1.34765	0.531213	TRUE	0.0148505	1	conserved Plasmodium protein, unknown function
PF3D7_0303400	11.5909	11.9562	2.60523	6.10743	6.29424	7.7108	38.7661	36.1066	40.1085	40.2051	38.7966	3.31475	8.37059	15.7177	9.13436	3.03431	2.24351	-2.26669	3.21924	TRUE	0.0149346	1	palmitoyl transferase (AnkDHHC)
PF3D7_0318300	1111.07	752.409	510.624	1114.61	776.29	852.999	239.76	199.29	201.486	216.802	214.335	543.62	523.162	581.556	549.446	9.73744	-1.99369	1.35734	1.68655	TRUE	0.0150155	1	conserved Plasmodium protein, unknown function
PF3D7_0402900	0.551946	2.22442	0	1.22149	0	0.79957	8.00605	8.44051	10.381	10.6874	9.37875	0	0	0	0	-0.0222525	3.25116	-30.2632	3.43968	TRUE	0.0150191	1	probable protein, unknown function
PF3D7_1026500	0	9.45377	0	0.610743	0	2.0129	3.79234	10.3162	8.96543	12.7231	8.94927	0	0	0	0	1.2702	1.88968	-27.3087	12.9521	TRUE	0.0150561	1	conserved Plasmodium protein, unknown function
PF3D7_1358900	197.045	168.222	708.622	291.324	348.281	342.699	548.204	597.4	555.385	622.416	580.851	202.2	175.782	267.202	215.061	8.41322	0.76879	-1.44084	5.67434	TRUE	0.0150912	1	GTP binding protein, putative
PF3D7_1106500	150.681	117.338	427.257	210.096	192.324	219.539	144.109	96.5969	63.7017	72.7764	94.296	215.459	242.747	290.778	249.661	7.76829	-1.20866	1.3993	5.52222	TRUE	0.0151605	1	conserved Plasmodium protein, unknown function
PF3D7_0217200	55.1946	63.3959	130.261	158.793	153.16	112.161	30.3387	18.2878	16.5153	32.5713	24.4282	79.5541	87.8912	39.2944	68.9132	6.80479	-2.19435	1.52708	5.31614	TRUE	0.0152644	1	conserved Plasmodium protein, unknown function
PF3D7_1402000	8.83113	9.17572	23.447	14.6578	19.5821	15.1388	102.393	75.0267	66.5329	54.4551	74.602	9.94426	12.5559	47.1532	23.2178	3.86202	2.35955	-1.85418	5.337	TRUE	0.0152775	1	conserved Plasmodium protein, unknown function
PF3D7_0926300	46.3634	33.9224	33.8679	18.3223	11.1898	28.7332	60.6774	46.8917	151.94	161.838	105.337	23.2033	41.8529	7.85887	24.305	4.84113	1.87741	-2.05261	6.57474	TRUE	0.0152826	1	protein kinase, putative
PF3D7_1408900	34.7726	31.1418	31.2627	49.4702	64.3412	42.1977	130.625	123.325	123.629	140.464	129.511	29.8328	50.2235	47.1532	42.4032	5.40611	1.61079	-1.62999	1.86282	TRUE	0.0153252	1	tRNA-dihydrouridine synthase, putative
PF3D7_1019900	109.837	85.362	15.6314	9.77188	10.4904	46.2186	0.421371	4.22025	2.83119	0.508926	1.99543	19.8885	20.9265	31.4355	24.0835	5.5377	-4.54205	3.57929	5.66701	TRUE	0.0153907	1	autophagy-related protein 8 (ATG8)
PF3D7_0304900	120.876	93.4255	80.762	191.773	174.84	132.335	144.109	151.46	195.352	160.312	162.808	72.9246	37.6677	55.0121	55.2014	7.05291	0.294079	-1.55242	2.86052	TRUE	0.0154298	1	conserved Plasmodium protein, unknown function
PF3D7_1025500	29.8051	26.1369	15.6314	7.32891	7.69296	17.319	5.47782	8.90942	9.90916	8.65174	8.23704	33.1475	46.0382	7.85887	29.0149	4.13106	-1.09077	1.88879	6.11076	TRUE	0.0155069	1	conserved Plasmodium protein, unknown function
PF3D7_0918400	15.4545	16.127	5.21045	5.49668	4.89552	9.43683	40.4516	27.6661	24.537	25.4463	29.5252	9.94426	4.18529	0	4.70985	3.29905	1.5855	-2.39704	5.12136	TRUE	0.0155659	1	conserved Plasmodium protein, unknown function
PF3D7_0601300	4.41557	6.67325	18.2366	38.4768	26.5757	18.8756	5.47782	7.97159	9.90916	6.61604	7.49365	0	0	0	0	4.23296	-1.3279	-28.4966	4.46274	TRUE	0.0155994	1	RESA-like protein
PF3D7_0202000	5825.23	5261.03	66915.2	51471.6	37052.1	33305	54369.5	23715.5	40442.1	43719.3	40561.6	108107	85614.4	110370	101364	15.0234	0.284456	1.32135	20.4703	TRUE	0.0156061	1	knob-associated histidine-rich protein (KAHRP)
PF3D7_1342700	94.9347	84.5279	36.4732	211.317	137.774	113.005	26.5464	23.9148	22.6495	30.0266	25.7843	59.6656	100.447	78.5887	79.5671	6.82918	-2.14095	1.62287	4.88917	TRUE	0.0156935	1	transcription activator, putative
PF3D7_1372200	3697.48	3610.51	7271.19	16129.7	7564.98	7654.78	36865.8	21389.7	32989	36106.3	31837.7	10269.1	10680.9	15749.2	12233.1	12.9021	2.05632	-1.38014	7.60902	TRUE	0.0157071	1	histidine-rich protein III (HRPIII)
PF3D7_1205600	93.8308	91.4792	276.154	34.8123	37.0661	106.668	116.298	95.6591	120.325	126.214	114.624	46.4066	12.5559	7.85887	22.2738	6.72198	0.118767	-2.28053	7.45494	TRUE	0.0157504	1	conserved Plasmodium protein, unknown function
PF3D7_0724400	33.6687	35.8687	44.2888	42.1413	55.9488	42.3833	99.8649	108.789	102.395	126.214	109.315	26.518	46.0382	31.4355	34.6639	5.40148	1.37076	-1.65496	1.06275	TRUE	0.0158277	1	mitochondrial import inner membrane translocase subunit tim14, putative (PAM18)
PF3D7_0312900	22.6298	20.0198	151.103	65.9602	46.8571	61.314	137.367	75.9646	176.005	231.561	155.225	59.6656	62.7794	7.85887	43.4346	5.89836	1.37969	-1.76813	12.4303	TRUE	0.0158277	1	hypothetical protein
PF3D7_0405200	113.149	128.46	46.8941	56.1883	37.7655	76.4914	108.292	196.007	150.525	147.08	150.476	56.3508	54.4088	39.2944	50.018	6.27072	0.96256	-1.56776	4.94537	TRUE	0.0159175	1	ag-1 blood stage membrane protein homologue (PfMAg-1)
PF3D7_0626900	5.51946	8.34157	0	9.16114	7.69296	6.14303	37.0807	26.2594	50.4895	55.9818	42.4528	13.259	12.5559	0	8.60497	2.74228	2.66509	-2.11689	7.19154	TRUE	0.0159318	1	mitochondrial ribosomal protein L46 precursor, putative
PF3D7_1411400	56.8504	69.235	28.6575	29.9264	23.7783	41.6895	8.42742	16.881	16.5153	8.14281	12.4916	46.4066	54.4088	15.7177	38.8444	5.39851	-1.75584	1.69303	5.30044	TRUE	0.016012	1	plastid replication-repair enzyme (PREX)
PF3D7_0626300	43.6037	52.2738	18.2366	36.0338	30.0725	36.0441	56.0424	73.62	119.854	111.455	90.2427	43.0918	20.9265	15.7177	26.5787	5.19777	1.29759	-1.69393	4.0719	TRUE	0.0160252	1	3-oxoacyl-acyl-carrier protein synthase I/II (FabB/FabF)
PF3D7_1230800	323.992	274.994	252.707	410.419	293.032	311.029	766.053	795.752	837.088	907.415	826.577	285.069	272.044	377.226	311.446	8.28212	1.40887	-1.41296	0.862046	TRUE	0.0160502	1	conserved Plasmodium protein, unknown function
PF3D7_0922700	412.303	330.326	1034.27	375.607	443.395	519.181	222.484	258.373	175.534	184.74	210.283	530.361	548.274	526.544	535.06	9.01555	-1.29931	1.34749	4.07342	TRUE	0.0160708	1	pre-mRNA splicing factor, putative
PF3D7_0705600	33.1167	24.7466	44.2888	59.8528	38.4648	40.094	18.119	14.5364	10.8529	16.2856	14.9485	43.0918	58.5941	39.2944	46.9934	5.31831	-1.41587	1.66298	1.89053	TRUE	0.0161542	1	RNA helicase, putative
PF3D7_0109800	597.205	659.818	596.597	1060.25	1139.26	810.626	246.081	199.29	249.616	231.052	231.51	666.266	510.606	581.556	586.143	9.66347	-1.80852	1.34063	1.90678	TRUE	0.0161836	1	phenylalanine--tRNA ligase, putative
PF3D7_1315100	18.7662	21.6881	7.81568	4.2752	4.19616	11.3483	25.7036	18.7567	41.5241	37.6605	30.9112	6.62951	4.18529	7.85887	6.22456	3.55318	1.39637	-2.35569	6.19514	TRUE	0.0162785	1	serine/threonine protein kinase (PK9)
PF3D7_1232800	1.65584	6.11715	5.21045	3.05371	0	3.20743	0.421371	0.468917	0	0	0.222572	6.62951	0	7.85887	4.82946	1.64835	-3.77479	4.32713	7.45749	TRUE	0.0163101	1	conserved Plasmodium protein, unknown function
PF3D7_1437000	568.504	539.977	1422.45	1128.04	1281.23	988.041	338.361	331.055	358.145	385.766	353.332	934.761	824.503	903.77	887.678	9.94718	-1.48232	1.32899	3.26087	TRUE	0.016477	1	N-acetyltransferase, putative
PF3D7_1319600	12.6948	15.0148	5.21045	1.83223	5.59488	8.06943	5.05645	7.50267	6.6061	10.1785	7.33594	0	0	0	0	3.05524	-0.182267	-29.9072	3.41462	TRUE	0.0166341	1	conserved Plasmodium protein, unknown function
PF3D7_0208500	7.72724	5.56104	2.60523	3.66446	4.19616	4.75083	6.74194	11.254	8.49356	5.08926	7.89469	0	0	0	0	2.29697	0.684286	-31.4582	1.02855	TRUE	0.0166382	1	acyl carrier protein (ACP)
PF3D7_0915300	11.0389	9.73183	36.4732	24.4297	26.5757	21.6499	57.3065	46.8917	127.403	104.33	83.9828	36.4623	20.9265	15.7177	24.3688	4.37923	2.01243	-1.72385	6.43449	TRUE	0.0166635	1	conserved Plasmodium protein, unknown function
PF3D7_1136800	206.98	216.881	190.182	221.089	265.058	220.038	72.4758	74.5578	61.3424	66.6693	68.7613	155.793	192.524	196.472	181.596	7.78277	-1.67917	1.39715	0.423651	TRUE	0.0166651	1	DnaJ protein, putative
PF3D7_1104100	205.324	186.851	104.209	290.103	218.9	201.077	305.915	362.942	449.215	425.462	385.884	159.108	125.559	141.46	142.042	7.65653	0.935437	-1.44035	2.35023	TRUE	0.0167764	1	syntaxin, Qa-SNARE family (SYN13)
PF3D7_1018800	35.3245	28.0833	41.6836	53.1346	33.5693	38.3591	136.946	65.6484	135.425	120.106	114.531	39.7771	58.5941	7.85887	35.41	5.25554	1.58413	-1.61457	4.86441	TRUE	0.016783	1	conserved protein, unknown function
PF3D7_1020300	17.6623	28.6394	23.447	5.49668	6.29424	16.3079	50.5645	45.016	41.9959	50.8926	47.1173	9.94426	16.7412	7.85887	11.5148	4.01111	1.54708	-1.99151	5.62258	TRUE	0.016899	1	cytoplasmic dynein intermediate chain, putative
PF3D7_1331400	24.8376	38.9273	5.21045	3.66446	4.19616	15.3672	10.5343	39.389	43.8834	58.0175	37.9561	9.94426	8.37059	0	6.10495	3.9991	1.24613	-2.44148	12.4997	TRUE	0.0169409	1	CPW-WPC family protein
PF3D7_1465100	19.87	20.2978	7.81568	19.5438	6.29424	14.7643	15.1694	23.4459	33.0305	34.098	26.4359	0	8.37059	7.85887	5.40982	3.92492	0.798436	-2.47368	6.1464	TRUE	0.0170206	1	conserved Plasmodium protein, unknown function
PF3D7_0621400	45.8115	49.2152	78.1568	70.8462	75.5309	63.9121	239.339	234.459	360.033	356.248	297.52	125.961	129.744	62.871	106.192	5.9894	2.22736	-1.46358	2.42817	TRUE	0.0170241	1	Pf77 protein (ALV7)
PF3D7_1349600	23.1817	23.6344	15.6314	15.8793	20.9808	19.8615	18.9617	35.6377	22.1776	15.7767	23.1384	9.94426	0	0	3.31475	4.32631	0.206068	-2.4654	4.95318	TRUE	0.0170449	1	conserved Plasmodium protein, unknown function
PF3D7_1445400	1054.77	1047.42	1880.97	1316.15	1367.95	1333.45	2483.98	2767.55	3817.86	4032.73	3275.53	1514.84	1192.81	1092.38	1266.68	10.3802	1.29733	-1.36966	1.85683	TRUE	0.0170776	1	protein serine/threonine kinase-1 (CLK1)
PF3D7_1125500	41.3959	67.8447	54.7098	93.4436	104.904	72.4596	200.994	194.601	185.443	227.49	202.132	92.8131	83.7059	31.4355	69.3182	6.18429	1.47483	-1.50129	3.65811	TRUE	0.0170936	1	small nuclear ribonucleoprotein D1, putative (SNRPD1)
PF3D7_0723000	27.5973	35.0346	18.2366	35.4231	34.968	30.2519	23.1754	28.135	12.2685	12.2142	18.9483	39.7771	66.9647	70.7298	59.1572	4.93866	-0.693241	1.62107	2.81194	TRUE	0.0173375	1	tRNAHis guanylyltransferase, putative
PF3D7_0516200	2378.89	2257.51	3501.42	3969.83	2938.01	3009.13	1672.42	1318.13	1244.78	1494.21	1432.38	3023.06	3674.69	3913.72	3537.15	11.555	-1.07076	1.30388	1.29743	TRUE	0.0174253	1	40S ribosomal protein S14, putative
PF3D7_0528000	16.0064	23.0783	18.2366	15.2686	43.3603	23.1901	119.669	72.6821	72.1953	46.3122	77.7148	13.259	20.9265	39.2944	24.4933	4.54471	1.73603	-1.76517	4.97889	TRUE	0.0174293	1	conserved Plasmodium protein, unknown function
PF3D7_0911400	120.876	92.3133	101.604	49.4702	42.661	81.3849	58.1492	73.62	45.299	34.098	52.7916	129.275	142.3	157.177	142.918	6.34237	-0.619667	1.43157	3.9776	TRUE	0.0174434	1	conserved Plasmodium protein, unknown function
PF3D7_1249800	602.173	669.272	1013.43	1024.83	990.294	860	380.077	432.81	476.111	487.042	444.01	1064.04	1134.21	1115.96	1104.74	9.74758	-0.953168	1.31496	1.16071	TRUE	0.0174442	1	conserved Plasmodium protein, unknown function
PF3D7_0830300	8.83113	8.06351	52.1045	45.8057	48.2559	32.6121	132.732	89.0942	135.897	120.615	119.585	49.7213	54.4088	7.85887	37.3297	4.98604	1.9159	-1.59636	12.9658	TRUE	0.0174471	1	sporozoite invasion-associated protein 2 (SIAP-2)
PF3D7_0823500	7.17529	6.9513	18.2366	8.5504	11.8891	10.5605	56.0424	35.1688	48.1302	66.1604	51.3754	6.62951	12.5559	23.5766	14.254	3.31381	2.36906	-1.98614	3.1297	TRUE	0.0175304	1	membrane skeletal protein IMC1-related
PF3D7_1032700	55.1946	51.9958	67.7359	99.5511	100.708	75.037	253.665	237.272	271.322	249.374	252.908	116.016	83.7059	70.7298	90.1507	6.22992	1.75255	-1.47163	1.89018	TRUE	0.0176101	1	conserved Plasmodium protein, unknown function
PF3D7_1340300	705.939	689.013	1550.11	1219.65	1451.17	1123.18	2522.33	2374.13	3295.5	3203.69	2848.91	1163.48	970.988	1186.69	1107.05	10.1324	1.34378	-1.36405	2.75798	TRUE	0.017646	1	nucleolar complex protein 2, putative
PF3D7_1412200	230.713	170.446	135.472	182.612	168.546	177.558	352.266	317.926	393.535	353.195	354.23	182.311	171.597	31.4355	128.448	7.47502	0.993526	-1.42672	5.02061	TRUE	0.0177055	1	conserved Plasmodium protein, unknown function
PF3D7_0720000	29.2531	36.4248	91.1829	95.2759	103.505	71.1284	174.869	163.652	236.404	224.436	199.84	69.6098	50.2235	94.3064	71.3799	6.14112	1.50151	-1.50771	5.51117	TRUE	0.0177066	1	3'-5' exoribonuclease Csl4 homolog, putative
PF3D7_0217800	1135.9	890.323	1797.61	2859.5	2918.43	1920.35	787.964	599.276	690.338	812.246	722.456	1610.97	1619.71	2114.04	1781.57	10.9071	-1.41032	1.30135	4.76761	TRUE	0.0180316	1	40S ribosomal protein S26e, putative
PF3D7_1218400	317.921	306.97	375.153	566.769	742.021	461.767	955.248	1001.61	1218.83	1293.69	1117.34	424.289	443.641	424.379	430.77	8.85148	1.27436	-1.3749	2.71239	TRUE	0.0180573	1	triose or hexose phosphate/phosphate translocator, putative
PF3D7_0607200	4.96751	8.06351	5.21045	1.83223	1.39872	4.29449	1.26411	3.75134	12.7403	13.2321	7.74697	0	0	0	0	2.10975	0.840129	-28.5414	5.32841	TRUE	0.0181705	1	RING zinc finger protein, putative
PF3D7_1022700	65.1296	62.0056	26.0523	37.8661	34.2687	45.0644	152.115	117.229	188.274	163.365	155.246	46.4066	79.5206	31.4355	52.4542	5.5139	1.76448	-1.53607	3.49636	TRUE	0.0181913	1	phospholipid scramblase 1, putative
PF3D7_1031800	12.1428	17.2392	7.81568	4.2752	6.29424	9.55343	28.6532	22.0391	25.4807	30.5355	26.6771	0	8.37059	7.85887	5.40982	3.29307	1.4444	-2.48459	5.31343	TRUE	0.0183111	1	conserved Plasmodium protein, unknown function
PF3D7_0822700	15.4545	17.2392	23.447	56.7991	37.7655	30.1411	99.4436	80.1848	124.1	111.455	103.796	26.518	29.2971	47.1532	34.3228	4.9189	1.77864	-1.64437	4.7245	TRUE	0.0183215	1	conserved Plasmodium protein, unknown function
PF3D7_0805000	7.72724	9.45377	0	7.93966	4.89552	6.00324	10.9556	8.90942	36.3336	36.6427	23.2103	0	8.37059	0	2.7902	2.69278	1.84263	-2.95014	9.28085	TRUE	0.0183265	1	alpha/beta hydrolase, putative
PF3D7_0728100	53.5387	50.8836	31.2627	4.2752	6.29424	29.2509	1.68548	4.22025	2.35932	4.07141	3.08412	16.5738	29.2971	7.85887	17.9099	4.87347	-3.25294	2.58649	6.83743	TRUE	0.0184344	1	conserved Plasmodium membrane protein, unknown function
PF3D7_1207900	13.2467	13.6246	13.0261	12.2149	11.8891	12.8003	56.8851	43.6093	57.5675	44.7855	50.7118	19.8885	4.18529	15.7177	13.2639	3.67846	1.98599	-1.93479	1.73332	TRUE	0.0184592	1	conserved Plasmodium protein, unknown function
PF3D7_0709300	534.835	481.586	648.701	588.145	548.998	560.453	323.613	223.205	269.435	227.999	261.063	527.046	523.162	903.77	651.326	9.12972	-1.10138	1.31441	1.33957	TRUE	0.0185026	1	Cg2 protein (CG2)
PF3D7_1450100	1662.46	1512.33	2446.31	2678.72	2768.07	2213.58	699.476	704.313	1030.08	1090.12	880.997	2310.38	2138.69	2027.59	2158.89	11.112	-1.32902	1.29336	1.94137	TRUE	0.0185805	1	signal recognition particle SRP54 (SRP54)
PF3D7_1304800	0.551946	2.22442	0	5.49668	0.69936	1.79448	0.421371	0	0.943729	1.01785	0.595738	13.259	0	7.85887	7.0393	0.973291	-1.73422	3.5964	7.47316	TRUE	0.0187092	1	small nucleolar RNA snoR16
PF3D7_1228900	234.025	226.613	263.128	238.8	229.39	238.391	588.234	476.889	659.195	709.443	608.44	215.459	238.562	243.625	232.549	7.89617	1.35278	-1.38933	0.427478	TRUE	0.0187186	1	conserved Plasmodium protein, unknown function
PF3D7_0505900	33.6687	44.2103	67.7359	87.3362	86.7207	63.9344	118.405	105.037	137.784	136.392	124.405	36.4623	50.2235	39.2944	41.9934	5.9942	0.964631	-1.56452	2.64897	TRUE	0.018828	1	conserved Plasmodium protein, unknown function
PF3D7_0622200	1028.83	973.739	2347.31	1427.92	1632.31	1482.02	645.962	479.233	500.648	501.292	531.784	1133.65	1276.51	1508.9	1306.35	10.5323	-1.47761	1.29561	2.50936	TRUE	0.0188308	1	radical SAM protein, putative
PF3D7_0824400	93.8308	70.9033	153.708	64.7387	44.0597	85.4482	38.3448	34.6999	2.83119	8.14281	21.0047	56.3508	62.7794	62.871	60.6671	6.39964	-2.00337	1.52248	14.0325	TRUE	0.0188655	1	nucleoside transporter 2 (NT2)
PF3D7_1149800	2.75973	6.11715	5.21045	6.10743	8.39233	5.71742	52.25	19.2256	17.459	19.3392	27.0684	3.31475	4.18529	7.85887	5.11964	2.52138	2.23875	-2.54095	3.23448	TRUE	0.0188772	1	rifin (RIF)
PF3D7_0708800	2706.74	2530	4441.91	3409.17	3293.99	3276.36	7363.46	6815.24	9244.3	9849.24	8318.06	3182.16	3197.57	3465.76	3281.83	11.6776	1.34443	-1.34188	1.19699	TRUE	0.0188802	1	heat shock protein 110 (HSP110c)
PF3D7_1131100	32.0129	29.1955	28.6575	4.2752	6.9936	20.2269	3.37097	4.22025	1.88746	2.0357	2.8786	16.5738	8.37059	15.7177	13.554	4.32426	-2.7946	2.21995	6.91758	TRUE	0.0190502	1	serpentine receptor, putative (SR1)
PF3D7_1472800	62.3699	45.6006	72.9463	18.933	13.9872	42.7674	11.7984	11.7229	11.7966	8.14281	10.8652	33.1475	58.5941	15.7177	35.8198	5.3979	-1.95517	1.76471	6.34572	TRUE	0.0191225	1	conserved Plasmodium protein, unknown function
PF3D7_0621800	1247.95	1021.29	1250.51	1412.65	1035.75	1193.63	2808.02	2367.56	2671.23	3044.39	2722.8	908.243	1205.36	1100.24	1071.28	10.221	1.18986	-1.34616	0.599999	TRUE	0.0191313	1	nascent polypeptide associated complex alpha chain, putative
PF3D7_1101500	70.649	46.4347	54.7098	69.6247	62.2431	60.7323	256.615	193.663	226.495	252.936	232.427	92.8131	108.818	47.1532	82.928	5.9262	1.93444	-1.45942	1.60926	TRUE	0.0191943	1	Plasmodium exported protein (hyp5), unknown function
PF3D7_0507000	7.72724	3.05857	10.4209	3.05371	2.09808	5.2717	14.3266	13.5986	28.3119	23.4106	19.9119	6.62951	0	0	2.20984	2.26728	2.04755	-2.82251	5.85672	TRUE	0.0192409	1	conserved Plasmodium protein, unknown function
PF3D7_0608700	553.05	682.062	893.593	864.201	900.776	778.736	1934.94	1478.5	1701.07	1831.12	1736.4	656.321	594.312	793.746	681.46	9.60445	1.15744	-1.35114	1.0241	TRUE	0.0192466	1	chaperone, putative
PF3D7_0109000	1488.6	1346.61	369.942	194.216	232.887	726.45	12.6411	130.359	144.862	127.74	103.901	430.918	694.759	502.968	542.882	9.50538	-2.80654	2.38574	7.7124	TRUE	0.0192761	1	photosensitized INA-labeled protein 1, PhIL1, putative
PF3D7_1433600	1.10389	4.17078	2.60523	1.83223	5.59488	3.0614	24.0182	22.9769	49.5458	41.7319	34.5682	3.31475	16.7412	0	6.68531	1.6432	3.46759	-2.23818	6.58456	TRUE	0.019317	1	microsomal signal peptidase protein, putative (SPC1)
PF3D7_0624900	8.27919	6.11715	0	1.22149	1.39872	3.40331	2.9496	1.87567	10.381	18.3213	8.3819	0	0	0	0	1.88884	1.17515	-28.6556	7.03512	TRUE	0.0193203	1	conserved Plasmodium protein, unknown function
PF3D7_1446500	1868.34	1637.73	3514.45	2288.45	2622.6	2386.31	1031.52	873.124	1048.95	1086.05	1009.91	2363.42	2268.43	2750.6	2460.82	11.2201	-1.24004	1.28455	1.6453	TRUE	0.0193223	1	conserved Plasmodium protein, unknown function
PF3D7_0617200	1835.77	1596.85	1826.26	2730.63	2300.2	2057.94	3946.98	3280.07	4178.83	4417.98	3955.97	1657.38	1489.96	1540.34	1562.56	11.0071	0.942752	-1.33999	0.967035	TRUE	0.0193479	1	conserved Plasmodium protein, unknown function
PF3D7_1202100.2	27.5973	29.7516	23.447	24.4297	22.3795	25.521	48.4577	38.9201	37.2773	34.607	39.8155	16.5738	4.18529	7.85887	9.53931	4.68014	0.635525	-1.98546	1.50501	TRUE	0.0193487	1	conserved protein, unknown function
PF3D7_1406100	155.097	164.607	148.498	178.948	210.507	171.531	106.607	70.8065	40.5804	37.1516	63.7863	165.738	179.968	149.319	165.008	7.42369	-1.42749	1.37352	3.07603	TRUE	0.0193952	1	conserved Plasmodium protein, unknown function
PF3D7_0615400	1074.64	1030.46	1425.06	963.752	930.149	1084.81	4093.2	4475.34	4603.51	4849.05	4505.27	1690.52	1799.68	1854.69	1781.63	10.0826	2.05484	-1.33862	0.557389	TRUE	0.019441	1	ribonuclease, putative
PF3D7_1018300	1463.76	1400.27	1474.56	1259.96	1253.25	1370.36	427.27	482.516	532.263	563.89	501.485	1133.65	1385.33	1155.25	1224.74	10.4202	-1.4502	1.28846	0.371932	TRUE	0.0195417	1	conserved Plasmodium protein, unknown function
PF3D7_0922400	8.27919	5.8391	23.447	9.16114	1.39872	9.62504	30.7601	22.0391	43.4115	48.348	36.1397	13.259	8.37059	0	7.20987	3.10541	2.06957	-2.11319	9.25667	TRUE	0.019573	1	para-aminobenzoic acid synthetase (pBAS)
PF3D7_0731600	113.149	138.47	377.758	120.927	125.885	175.238	322.77	280.412	334.08	343.525	320.197	119.331	100.447	141.46	120.413	7.43863	0.884174	-1.41921	4.79259	TRUE	0.0195908	1	acyl-CoA synthetase (ACS5)
PF3D7_0607400	51.3309	76.7424	57.315	95.8866	97.2111	75.6972	41.7157	31.8864	19.3464	13.741	26.6724	66.2951	100.447	55.0121	73.9181	6.2474	-1.50806	1.48245	3.94166	TRUE	0.0196038	1	G-protein associated signal transduction protein, putative
PF3D7_0812300	5.51946	8.06351	2.60523	2.44297	0.69936	3.86611	32.0242	18.2878	32.5587	21.8838	26.1886	6.62951	0	7.85887	4.82946	2.05343	2.65791	-2.53096	6.74114	TRUE	0.0196298	1	conserved Plasmodium protein, unknown function
PF3D7_1148700	278.733	329.77	1331.27	843.436	802.166	717.075	4182.11	1635.58	2615.07	2666.77	2774.88	1213.2	820.318	1257.42	1096.98	9.48289	1.95534	-1.33966	8.75595	TRUE	0.0197242	1	Plasmodium exported protein (PHISTc), unknown function (GEXP12)
PF3D7_1430700	8.83113	13.6246	5.21045	1.83223	0	5.89967	7.16331	4.68917	7.07797	9.66959	7.15001	0	0	0	0	2.60336	0.233732	-28.4287	8.04937	TRUE	0.0198247	1	NADP-specific glutamate dehydrogenase (GDH2)
PF3D7_1113200	14.9025	35.8687	18.2366	43.3627	74.1322	37.3006	118.405	101.755	126.46	107.892	113.628	33.1475	41.8529	39.2944	38.0983	5.2399	1.58832	-1.58368	5.37615	TRUE	0.0199272	1	conserved Plasmodium protein, unknown function
PF3D7_0526200.1	28.7012	30.0296	10.4209	9.77188	9.09169	17.6031	17.6976	32.3553	36.8054	42.7498	32.402	3.31475	16.7412	0	6.68531	4.17647	0.840537	-2.1411	7.8114	TRUE	0.0200767	1	ADP-ribosylation factor GTPase-activating protein, putative
PF3D7_0812500	1546	1366.63	1266.14	2116.22	1715.53	1602.1	2522.75	2567.79	3477.64	3745.19	3078.34	1239.72	1104.92	1320.29	1221.64	10.646	0.941918	-1.33376	1.22906	TRUE	0.0200781	1	RNA binding protein, putative
PF3D7_1476000	4.96751	28.0833	18.2366	9.77188	25.8763	17.3871	87.2238	58.6146	54.7363	56.9997	64.3936	13.259	20.9265	23.5766	19.254	4.12271	1.8865	-1.78805	5.72745	TRUE	0.0200899	1	conserved Plasmodium protein, unknown function
PF3D7_0902500	1425.12	1475.62	429.862	751.214	911.267	998.618	1941.68	2550.44	2827.41	2776.19	2523.93	1037.52	1088.18	872.335	999.343	9.96531	1.33614	-1.33567	4.20181	TRUE	0.0200921	1	serine/threonine protein kinase, FIKK family (FIKK9.6)
PF3D7_0514100	39.1881	42.82	33.8679	7.93966	4.89552	25.7423	2.10686	6.09592	2.35932	2.0357	3.14945	23.2033	12.5559	7.85887	14.5393	4.68152	-3.02666	2.28025	7.49257	TRUE	0.0201158	1	ATP-dependent DNA helicase UvrD (UvrD)
PF3D7_1126000	1157.43	1117.49	1735.08	1860.32	1755.39	1525.14	2781.89	2522.3	3607.88	3759.43	3167.88	1080.61	1255.59	1438.17	1258.12	10.5744	1.05486	-1.33321	1.5641	TRUE	0.0201222	1	threonine--tRNA ligase (ThrRS)
PF3D7_1143900	32.5648	27.8052	62.5254	40.9198	60.8444	44.9319	130.625	98.9415	100.035	107.892	109.374	29.8328	54.4088	23.5766	35.9394	5.47058	1.30266	-1.57675	2.76398	TRUE	0.020167	1	carbohydrate kinase, putative
PF3D7_0929200	436.589	440.991	315.232	911.228	611.94	543.196	958.198	991.76	1166.45	1244.32	1090.18	523.731	380.862	377.226	427.273	9.08688	1.00345	-1.34866	3.09429	TRUE	0.0201862	1	RNA binding protein, putative
PF3D7_0930400.1	296.395	254.696	237.076	327.358	253.868	273.878	596.24	617.564	844.638	907.924	741.591	334.79	246.932	282.919	288.214	8.09842	1.43603	-1.36215	0.989216	TRUE	0.0202132	1	conserved Plasmodium protein, unknown function
PF3D7_1336400	42.4998	38.3712	18.2366	12.2149	14.6866	25.2018	42.9799	45.016	64.1736	65.6514	54.4552	6.62951	12.5559	31.4355	16.8736	4.67894	1.08768	-1.86058	5.95263	TRUE	0.0202826	1	RanBPM and CLTH-like protein, putative
PF3D7_0618200	177.727	160.714	270.944	470.883	457.382	307.53	535.563	373.727	512.917	573.05	498.814	178.997	238.562	157.177	191.579	8.2646	0.697755	-1.37544	4.62146	TRUE	0.0203338	1	conserved Plasmodium protein, unknown function
PF3D7_0506800	410.648	392.332	1091.59	607.078	816.853	663.7	517.022	329.18	286.894	274.311	351.852	871.78	774.28	927.347	857.802	9.37189	-0.912934	1.28494	4.19843	TRUE	0.0205958	1	transcription factor 25, putative (TCF25)
PF3D7_0603600	47.4673	30.8638	33.8679	13.4363	15.3859	28.2043	58.1492	138.799	64.6454	65.1425	81.6842	222.089	272.044	133.601	209.244	4.81031	1.5416	1.36737	6.4048	TRUE	0.020708	1	conserved Plasmodium protein, unknown function
PF3D7_1200700	23536.6	17677.2	8933.32	16905.4	13628.4	16136.2	4530.16	5717.51	6185.2	6535.63	5742.12	13650.2	13279.9	14444.6	13791.6	13.9781	-1.49072	1.26411	2.28908	TRUE	0.020739	1	acyl-CoA synthetase (ACS7)
PF3D7_1367600	66.2335	106.216	85.9725	124.592	181.134	112.83	324.456	247.588	314.734	314.007	300.196	89.4984	117.188	133.601	113.429	6.82135	1.40842	-1.41554	2.60471	TRUE	0.0207468	1	ribosome biogenesis protein MRT4, putative
PF3D7_1440800	14.3506	21.41	44.2888	2.44297	2.09808	16.9181	2.9496	2.34459	0.471865	3.05355	2.2049	3.31475	16.7412	39.2944	19.7834	4.03789	-2.89676	3.08691	7.69183	TRUE	0.0209062	1	major facilitator superfamily, putative
PF3D7_0919500	4.96751	7.50741	10.4209	1.22149	0	4.82346	0.842742	0.468917	0	0	0.327915	3.31475	4.18529	7.85887	5.11964	2.18559	-3.74109	3.80754	8.98271	TRUE	0.0212633	1	sugar transporter, putative
PF3D7_0805400	22.0778	35.8687	39.0784	21.9867	33.5693	30.5162	86.8024	61.4281	75.4983	77.3567	75.2714	29.8328	16.7412	23.5766	23.3835	4.91846	1.31566	-1.67614	1.41602	TRUE	0.0213293	1	acetyltransferase, putative
PF3D7_1110400	4092.68	2942.63	3642.11	3117.23	2586.93	3276.32	7396.75	6824.15	8822.92	9741.86	8196.42	2270.61	3754.21	3866.56	3297.13	11.6778	1.323	-1.31431	1.51202	TRUE	0.0213404	1	asparagine-rich antigen
PF3D7_1342900	426.654	423.473	677.359	714.569	642.013	576.814	407.044	263.062	303.881	286.016	315.001	898.298	740.797	652.286	763.794	9.17106	-0.871766	1.27941	1.65789	TRUE	0.0213422	1	transcription factor with AP2 domain(s) (ApiAP2)
PF3D7_0216700.2	104.87	90.9231	0	6.71817	5.59488	41.6212	26.9678	183.347	227.911	250.391	172.154	33.1475	41.8529	31.4355	35.4787	5.40482	2.02254	-2.27277	20.6995	TRUE	0.0213473	1	conserved Plasmodium protein, unknown function
PF3D7_0829100	284.252	252.193	244.891	436.681	346.883	312.98	398.617	448.285	402.029	482.462	432.848	188.941	154.856	157.177	166.991	8.29116	0.466531	-1.37076	1.12668	TRUE	0.0213621	1	conserved protein, unknown function
PF3D7_0715200	140.746	127.348	36.4732	11.6041	9.09169	65.0526	4.63508	10.7851	10.8529	9.16066	8.85843	49.7213	62.7794	47.1532	53.218	6.02968	-2.88365	2.59082	6.381	TRUE	0.0213961	1	conserved Plasmodium protein, unknown function
PF3D7_0800500	1.10389	0.834157	2.60523	0.610743	0	1.0308	7.58468	11.7229	5.19051	8.14281	8.16023	0	0	0	0	-0.252799	3.28132	-30.0628	2.56835	TRUE	0.0214684	1	rifin (RIF)
PF3D7_1402900	39.1881	46.7128	67.7359	29.9264	30.7719	42.867	28.2319	8.44051	12.2685	20.357	17.3245	49.7213	62.7794	39.2944	50.5984	5.40137	-1.28517	1.56137	3.99768	TRUE	0.0215369	1	conserved Plasmodium protein, unknown function
PF3D7_1366100	44.1557	45.8786	70.3411	129.477	131.48	84.2665	140.738	128.952	158.075	134.356	140.53	66.2951	41.8529	39.2944	49.1475	6.39778	0.736967	-1.48992	4.53166	TRUE	0.0217542	1	conserved Plasmodium protein, unknown function
PF3D7_1107600	7.72724	11.6782	20.8418	23.2082	18.8827	16.4676	49.3004	37.0444	59.9268	44.2765	47.6371	16.5738	12.5559	7.85887	12.3295	4.0147	1.55939	-1.87673	2.63547	TRUE	0.0218168	1	conserved Plasmodium protein, unknown function
PF3D7_1001200	8.83113	27.2491	15.6314	3.05371	4.19616	11.7923	8.00605	5.627	6.6061	5.08926	6.3321	0	0	0	0	3.55883	-0.894527	-28.2559	4.5406	TRUE	0.0218382	1	acyl-CoA binding protein, isoform 2, ACBP2 (ACBP2)
PF3D7_0801900	253.895	220.773	1365.14	1100.56	956.725	779.418	3583.76	3526.72	3700.36	3851.04	3665.47	1644.12	1774.57	1005.94	1474.87	9.6036	2.23618	-1.31178	10.8774	TRUE	0.0219867	1	conserved Plasmodium protein, unknown function
PF3D7_1426700	982.463	865.855	1346.9	1327.75	1380.54	1180.7	547.782	460.945	459.124	397.98	466.458	1037.52	1138.4	1186.69	1120.87	10.205	-1.3394	1.26428	0.945967	TRUE	0.0220834	1	phosphoenolpyruvate carboxylase, putative (PEPC)
PF3D7_1107000	75.6166	39.2054	44.2888	61.0743	53.8508	54.8072	75.4254	81.5916	50.0176	63.6157	67.6626	29.8328	4.18529	31.4355	21.8179	5.78097	0.299472	-1.67497	4.41011	TRUE	0.0222445	1	U6 snRNA-associated Sm-like protein LSm4, putative (LSM4)
PF3D7_0913500	35.3245	35.0346	31.2627	71.4569	98.6098	54.3377	160.542	89.5632	159.49	118.58	132.044	33.1475	46.0382	62.871	47.3522	5.77382	1.27119	-1.5173	4.9938	TRUE	0.0223208	1	protease, putative
PF3D7_1400300	3.86362	4.44884	5.21045	7.93966	2.09808	4.71213	16.8548	20.1634	10.381	10.1785	14.3945	3.31475	0	0	1.10492	2.22592	1.62234	-3.32496	3.09613	TRUE	0.0223501	1	rifin (RIF)
PF3D7_0515800	2.75973	2.22442	7.81568	4.2752	5.59488	4.53398	1.26411	3.28242	0.471865	1.01785	1.50906	13.259	8.37059	7.85887	9.82949	2.08387	-1.48871	2.73965	2.88997	TRUE	0.0223553	1	BolA-like protein, putative
PF3D7_1450800	3.86362	5.28299	0	3.05371	4.89552	3.41917	33.7097	19.6945	106.641	108.91	67.2389	3.31475	16.7412	0	6.68531	1.8721	4.19888	-3.23448	5.85863	TRUE	0.0224021	1	conserved Plasmodium protein, unknown function
PF3D7_0523000	9053.01	9159.87	6341.12	8712.86	8744.8	8402.33	2826.14	3216.3	3795.68	3518.2	3339.08	7471.46	8433.37	7890.31	7931.71	13.0366	-1.33142	1.24818	0.577419	TRUE	0.0224742	1	multidrug resistance protein (MDR1)
PF3D7_0732100	0	1.66831	0	1.83223	0.69936	0.83998	5.47782	11.254	8.49356	7.12496	8.08759	0	0	0	0	-0.0325098	3.04779	-30.0495	3.50455	TRUE	0.022503	1	erythrocyte membrane protein 1 (PfEMP1), pseudogene (VAR)
PF3D7_0519800	817.984	714.316	1268.75	1308.82	1175.62	1057.1	541.462	474.075	486.492	522.667	506.174	1160.16	1146.77	1328.15	1211.69	10.0453	-1.06182	1.25871	1.25961	TRUE	0.0226266	1	conserved protein, unknown function
PF3D7_1328900	47.4673	54.7763	174.55	103.216	109.8	97.9618	43.4012	34.2309	37.2773	40.7141	38.9059	99.4426	113.003	94.3064	102.251	6.59668	-1.31465	1.39741	4.02422	TRUE	0.0226635	1	conserved Plasmodium protein, unknown function
PF3D7_1322400	1.65584	3.61468	5.21045	0.610743	0.69936	2.35821	23.1754	8.44051	29.2556	17.8124	19.671	6.62951	0	0	2.20984	1.07719	3.22115	-2.81146	7.03546	TRUE	0.0227278	1	conserved Plasmodium protein, unknown function
PF3D7_0323000	128.051	102.601	49.4993	132.531	165.049	115.546	13.9052	6.56484	7.07797	5.08926	8.15933	13.259	29.2971	39.2944	27.2835	6.86084	-3.82617	1.65899	5.27348	TRUE	0.0228662	1	translation machinery-associated protein 7, putative (TMA7)
PF3D7_0925200	347.174	392.054	302.206	406.144	446.192	378.754	932.916	931.738	1115.96	1098.26	1019.72	487.269	372.491	361.508	407.089	8.56628	1.42767	-1.32216	0.67577	TRUE	0.0228717	1	rRNA processing and telomere maintaining methyltransferase, putative
PF3D7_1479900	0.551946	0.556104	0	1.22149	0.69936	0.605779	2.9496	2.34459	16.9871	12.2142	8.62388	0	0	0	0	-0.56431	3.67092	-30.1409	2.87282	TRUE	0.0228832	1	stevor
PF3D7_0314700	52.4348	52.8299	28.6575	9.77188	7.69296	30.2774	6.74194	11.254	8.96543	10.6874	9.4122	29.8328	20.9265	47.1532	32.6375	4.93141	-1.6986	1.7505	8.21271	TRUE	0.0231748	1	zinc finger protein, putative
PF3D7_1147800.2	10.487	8.89767	28.6575	21.9867	21.6802	18.3418	129.782	120.981	158.075	161.838	142.669	49.7213	33.4824	70.7298	51.3112	4.1397	3.01674	-1.50781	3.84012	TRUE	0.023273	1	merozoite adhesive erythrocytic binding protein (MAEBL)
PF3D7_1453600	34.7726	49.2152	125.051	57.4098	62.2431	65.7383	38.3448	29.5418	33.0305	21.3749	30.573	72.9246	96.2618	78.5887	82.5917	6.01208	-1.07698	1.43374	3.72592	TRUE	0.0233777	1	RAP protein, putative
PF3D7_0824900	220.226	262.203	242.286	369.499	542.004	327.244	565.48	547.226	788.486	707.407	652.15	341.42	221.821	212.19	258.477	8.35547	0.993564	-1.32886	3.17359	TRUE	0.0235089	1	conserved Plasmodium protein, unknown function
PF3D7_0110500	179.934	170.446	242.286	82.4503	68.5373	148.731	57.7278	61.897	43.8834	46.8212	52.5824	102.757	138.115	165.036	135.303	7.20874	-1.492	1.35167	4.61189	TRUE	0.0236455	1	bromodomain protein, putative
PF3D7_1344300	1011.72	1101.09	106.814	60.4635	75.5309	471.122	19.3831	61.897	41.5241	40.7141	40.8796	328.161	443.641	290.778	354.193	8.88086	-3.5277	3.11579	5.70185	TRUE	0.0237468	1	conserved protein, unknown function
PF3D7_1451900	454.803	414.576	463.73	700.522	697.962	546.319	1144.44	1121.65	1450.51	1351.2	1266.95	477.325	539.903	518.685	511.971	9.09398	1.21315	-1.3076	1.24568	TRUE	0.0238099	1	small subunit rRNA processing factor, putative
PF3D7_0221200	12.6948	7.50741	26.0523	29.9264	20.2815	19.2925	71.2117	43.1404	22.6495	29.0088	41.5026	23.2033	0	7.85887	10.3541	4.23697	1.1393	-1.89299	10.1964	TRUE	0.0238459	1	Plasmodium exported protein (hyp15), unknown function
PF3D7_0317900	20.422	22.2442	23.447	15.8793	16.7847	19.7554	16.4335	20.6323	6.6061	4.07141	11.9358	29.8328	46.0382	39.2944	38.3885	4.29497	-0.714315	1.67425	4.35974	TRUE	0.0240253	1	conserved Plasmodium protein, unknown function
PF3D7_0221700	105.422	108.718	46.8941	119.095	81.1258	92.251	151.694	293.542	176.477	189.829	202.886	89.4984	66.9647	70.7298	75.731	6.53877	1.1257	-1.4141	2.80148	TRUE	0.0240957	1	Plasmodium exported protein, unknown function
PF3D7_1347500	3890.11	4840.61	5405.84	6536.78	8130.06	5760.68	12422	12033.8	16771.5	18209.4	14859.2	6579.79	6290.5	5454.06	6108.11	12.492	1.36704	-1.28241	1.88655	TRUE	0.0243484	1	DNA/RNA-binding protein Alba 4 (ALBA4)
PF3D7_0710900	27.5973	32.2541	26.0523	29.9264	26.5757	28.4811	90.1734	90.0321	106.641	97.2048	96.0129	29.8328	29.2971	39.2944	32.8081	4.83813	1.74699	-1.57353	0.278108	TRUE	0.0243741	1	mitochondrial ribosomal protein L1 precursor, putative
PF3D7_1301000	0	0	0	0	0.69936	0.139872	10.1129	7.03376	5.66237	9.66959	8.11966	0	0	0	0	-3.0118	6.03341	-30.0559	3.05606	TRUE	0.0243815	1	rifin, pseudogene (RIF)
PF3D7_1145300	3.31167	3.33663	0	0.610743	2.09808	1.87142	5.8992	7.50267	10.381	6.10711	7.4725	0	0	0	0	1.06286	1.83855	-29.9357	2.5194	TRUE	0.0244437	1	conserved Plasmodium protein, unknown function
PF3D7_1102800	9758.4	20847	5223.48	15015.7	9379.12	12044.7	19905.1	25066.4	32635.1	36743.9	28587.7	9851.45	11798.3	13682.3	11777.4	13.5562	1.24685	-1.2795	5.34559	TRUE	0.0245672	1	early transcribed membrane protein 11.2 (ETRAMP11.2)
PF3D7_1419900	233.473	238.847	205.813	327.358	289.535	259.005	101.972	106.444	117.494	112.473	109.596	295.013	276.229	227.907	266.383	8.01835	-1.24236	1.28533	0.688784	TRUE	0.0246161	1	YTH domain-containing protein, putative
PF3D7_1320000	1504.6	1711.97	1107.22	1467.61	1557.48	1469.78	834.736	767.148	768.196	703.335	768.354	1823.11	1837.34	1768.25	1809.57	10.5218	-0.936164	1.23588	0.465929	TRUE	0.0246489	1	rhoptry protein 2, putative (PRP2)
PF3D7_0109600	56.8504	33.3663	36.4732	83.6718	65.7399	55.2203	60.2561	56.27	85.8794	82.446	71.2129	13.259	33.4824	23.5766	23.4393	5.795	0.35883	-1.62283	3.25993	TRUE	0.0247311	1	cold-shock protein, putative
PF3D7_0501900	36.9804	38.3712	59.9202	26.8727	30.0725	38.4434	30.3387	24.3837	6.6061	9.66959	17.7495	59.6656	33.4824	62.871	52.0063	5.24246	-1.08959	1.53517	5.88041	TRUE	0.024746	1	conserved protein, unknown function
PF3D7_0301800	1272.23	1232.33	166.734	492.259	465.075	725.726	1026.88	1605.1	1827.06	1936.46	1598.88	679.525	640.35	636.569	652.148	9.50617	1.13665	-1.29341	10.446	TRUE	0.0247846	1	Plasmodium exported protein, unknown function
PF3D7_1229300	402.368	310.306	1359.93	775.643	669.987	703.647	174.869	112.071	170.815	135.883	148.41	411.03	393.418	479.391	427.946	9.45646	-2.24294	1.5264	3.95843	TRUE	0.0248481	1	conserved Plasmodium protein, unknown function
PF3D7_1343000	1245.19	1377.75	1998.21	1586.71	1830.23	1607.62	5175.28	4286.37	5359.91	5564.09	5096.41	1859.58	2293.54	2137.61	2096.91	10.6503	1.66496	-1.28137	0.852755	TRUE	0.0248593	1	phosphoethanolamine N-methyltransferase (PMT)
PF3D7_1229100	7149.35	6402.15	11298.9	12851.9	12692	10078.8	4793.52	3876.07	4877.19	4900.45	4611.81	10882.3	10505.1	10978.8	10788.8	13.299	-1.12788	1.22611	1.83859	TRUE	0.0248852	1	ABC transporter, (CT family) (MRP2)
PF3D7_1203500	424.446	416.522	203.208	338.351	323.105	341.126	631.635	678.054	802.642	787.308	724.91	291.698	292.971	290.778	291.816	8.41708	1.08455	-1.31265	1.40512	TRUE	0.0248917	1	Sua5/YciO/YrdC family protein, putative
PF3D7_1460700	715.874	1077.17	484.572	963.141	987.497	845.652	1843.5	1503.82	2138.02	2202.63	1921.99	812.115	544.088	1005.94	787.38	9.72516	1.18322	-1.28981	2.63422	TRUE	0.0249326	1	60S ribosomal protein L27, putative
PF3D7_1115000	2.20778	4.44884	2.60523	1.22149	1.39872	2.37641	17.2762	5.627	18.4027	18.3213	14.9068	0	4.18529	0	1.3951	1.28699	2.61083	-3.31125	4.21431	TRUE	0.0251844	1	conserved Plasmodium protein, unknown function
PF3D7_1139400	2.20778	8.06351	44.2888	48.2487	41.9616	28.9541	6.74194	2.8135	8.0217	6.61604	6.04829	19.8885	20.9265	31.4355	24.0835	4.82856	-2.23194	1.95753	11.1152	TRUE	0.0252821	1	unspecified product
PF3D7_0419700	38.6362	45.3225	33.8679	13.4363	7.69296	27.7912	41.7157	52.9876	107.113	72.7764	68.6483	23.2033	25.1118	15.7177	21.3443	4.79481	1.30597	-1.64803	7.58247	TRUE	0.0253727	1	apical merozoite protein (Pf34)
PF3D7_0311700	7.17529	5.8391	0	0.610743	0	2.72503	8.42742	3.28242	8.0217	8.65174	7.09582	0	0	0	0	1.60083	1.22613	-28.4185	8.19019	TRUE	0.0254604	1	plasmepsin VI
PF3D7_1030200	150.129	197.139	13.0261	36.6446	18.1834	83.0245	115.877	239.617	415.241	435.64	301.594	99.4426	108.818	55.0121	87.7575	6.39232	1.84402	-1.7652	14.4578	TRUE	0.0254694	1	conserved Plasmodium protein, unknown function
PF3D7_0832500	0.551946	0	2.60523	0.610743	0	0.753583	7.58468	5.15809	8.0217	10.1785	7.73575	0	0	0	0	-1.17017	4.12116	-29.9852	4.43373	TRUE	0.0255107	1	rifin (RIF)
PF3D7_0710100	196.493	142.085	44.2888	118.484	117.493	123.769	198.887	240.554	195.352	157.258	198.013	76.2393	92.0765	55.0121	74.4426	6.96264	0.666869	-1.39406	4.3139	TRUE	0.0255763	1	conserved Plasmodium protein, unknown function
PF3D7_1346200	7.17529	10.2879	15.6314	55.5776	53.8508	28.5046	63.2057	39.8579	37.2773	32.5713	43.228	13.259	8.37059	15.7177	12.4491	4.84506	0.589619	-1.83492	10.398	TRUE	0.0258213	1	mog1 homolog, putative
PF3D7_1417000	2.75973	2.22442	0	0.610743	0	1.11898	5.8992	1.40675	12.2685	10.6874	7.56547	0	0	0	0	0.384127	2.53409	-28.5098	5.77239	TRUE	0.0258226	1	conserved Plasmodium protein, unknown function
PF3D7_1426600	20.9739	23.9125	7.81568	8.5504	6.29424	13.5093	2.10686	6.09592	4.24678	3.05355	3.87578	19.8885	12.5559	15.7177	16.0541	3.79708	-1.8448	2.06466	3.95459	TRUE	0.0259068	1	conserved Plasmodium protein, unknown function
PF3D7_1428400	9.38308	13.6246	2.60523	8.5504	9.09169	8.65099	32.4456	32.3553	19.8183	30.0266	28.6614	3.31475	8.37059	7.85887	6.51474	3.191	1.6502	-2.21458	2.46423	TRUE	0.025938	1	probable protein, unknown function
malmito_rna_RNA5:rRNA	0	7.50741	0	0.610743	0	1.62363	0	0	0	0	0	6.62951	0	0	2.20984	0.81037	-29.7575	30.2558	5.63874	TRUE	0.0259689	1	unspecified product (RNA5)
PF3D7_1307200	81.136	63.674	114.63	136.806	132.878	105.825	179.925	196.007	172.231	173.544	180.427	76.2393	71.15	55.0121	67.4672	6.72225	0.773028	-1.40375	1.72817	TRUE	0.0259731	1	DnaJ protein, putative
PF3D7_0211900	13.2467	13.3465	5.21045	6.10743	2.79744	8.1417	32.4456	13.1297	25.9526	27.482	24.7524	0	8.37059	7.85887	5.40982	3.08148	1.54835	-2.37465	6.62282	TRUE	0.0259947	1	conserved Plasmodium protein, unknown function
PF3D7_1345000	33.6687	42.542	7.81568	56.7991	26.5757	33.4802	11.377	10.7851	14.6278	14.2499	12.76	33.1475	50.2235	31.4355	38.2689	5.09942	-1.42664	1.59746	4.65665	TRUE	0.0260905	1	conserved Plasmodium protein, unknown function
PF3D7_1136700.1	18.2142	22.5222	0	1.83223	2.09808	8.93335	6.32057	13.5986	26.4244	18.3213	16.1662	0	0	7.85887	2.61962	3.25505	0.758634	-3.28567	14.5507	TRUE	0.0264596	1	conserved Plasmodium protein, unknown function
PF3D7_1026600	3819.46	2879.51	359.521	458.668	343.386	1572.11	1866.67	2709.4	3582.4	3841.37	2999.96	1034.2	1251.4	510.827	932.144	10.6193	0.931388	-1.68422	14.4668	TRUE	0.0264885	1	conserved Plasmodium protein, unknown function
PF3D7_0930400.2	269.35	228.559	263.128	324.304	262.26	269.52	557.053	551.446	809.248	796.469	678.554	281.754	255.303	290.778	275.945	8.07424	1.33205	-1.29916	0.8179	TRUE	0.0267047	1	conserved Plasmodium protein, unknown function
PF3D7_1457900	481.297	467.962	310.022	407.976	376.955	408.842	232.175	298.7	167.984	171.508	217.592	414.344	648.721	479.391	514.152	8.67689	-0.911327	1.24075	1.7789	TRUE	0.026797	1	conserved Plasmodium protein, unknown function
PF3D7_1123100	957.626	938.982	1000.41	953.369	777.689	925.615	2709.42	2155.61	2989.26	3086.64	2735.23	914.872	1180.25	1320.29	1138.47	9.85409	1.56335	-1.26582	0.722953	TRUE	0.0271317	1	calcium-dependent protein kinase 7 (CDPK7)
PF3D7_1239500	35.3245	36.4248	18.2366	7.32891	5.59488	20.5819	1.26411	3.75134	0	2.0357	1.76279	16.5738	4.18529	7.85887	9.53931	4.37524	-3.5612	2.49565	9.57801	TRUE	0.0271796	1	DNA gyrase subunit B (GyrB)
PF3D7_0105900	13.2467	13.6246	2.60523	1.22149	0.69936	6.27947	0.421371	0.937834	0.471865	1.01785	0.71223	6.62951	4.18529	7.85887	6.22456	2.72119	-3.22326	3.10445	6.78074	TRUE	0.0272942	1	DNA binding protein, putative
PF3D7_1409900	254.999	221.33	515.835	335.298	355.275	336.547	211.528	134.579	104.282	112.982	140.843	288.384	334.824	385.085	336.097	8.39075	-1.25249	1.25104	3.05795	TRUE	0.0273734	1	cytidine diphosphate-diacylglycerol synthase (CDS)
PF3D7_0527100	137.986	183.514	117.235	328.58	314.712	216.406	617.309	514.402	524.713	626.997	570.855	238.662	213.45	243.625	231.912	7.76158	1.3954	-1.3007	3.48506	TRUE	0.0273794	1	ubiquitin-conjugating enzyme E2 N, putative (UBC13)
PF3D7_0629600	65.1296	76.7424	44.2888	79.3966	48.2559	62.7627	160.542	127.077	122.685	100.258	127.641	29.8328	50.2235	62.871	47.6424	5.98189	1.01426	-1.46088	2.03587	TRUE	0.0273921	1	conserved Plasmodium protein, unknown function
PF3D7_1128000.2	939.412	871.138	521.045	918.557	760.205	802.071	366.171	308.547	296.331	315.534	321.646	742.505	711.5	801.605	751.87	9.64863	-1.31927	1.22435	0.984	TRUE	0.0274237	1	conserved Plasmodium protein, unknown function
PF3D7_0626700	319.025	488.26	247.497	315.754	416.119	357.331	993.172	1028.8	1031.97	1094.19	1037.03	440.862	393.418	447.956	427.412	8.48335	1.53489	-1.27938	1.14797	TRUE	0.0274262	1	conserved protein, unknown function
PF3D7_0612700	50.2271	75.6302	5.21045	6.71817	16.7847	30.9141	33.7097	72.2132	58.5112	49.8747	53.5772	16.5738	12.5559	15.7177	14.9491	4.99617	0.747116	-1.84304	12.2086	TRUE	0.0275376	1	6-cysteine protein (P12)
PF3D7_0714100	7.72724	5.00494	2.60523	3.05371	4.19616	4.51746	12.6411	15.0053	14.6278	13.741	14.0038	0	4.18529	0	1.3951	2.22954	1.57805	-3.22103	2.64748	TRUE	0.027646	1	conserved Plasmodium protein, unknown function
PF3D7_0713200	109.285	122.065	52.1045	238.19	213.305	146.99	0.842742	2.34459	2.35932	5.08926	2.65898	6.62951	12.5559	23.5766	14.254	7.20338	-5.80484	2.33212	4.8673	TRUE	0.0276563	1	RESA-like protein
PF3D7_0827300	401.816	375.37	911.829	594.253	670.687	590.791	263.778	239.148	209.98	186.267	224.793	653.007	514.791	408.661	525.486	9.20415	-1.3916	1.2285	2.8129	TRUE	0.0278148	1	conserved Plasmodium protein, unknown function
PF3D7_1320500	44.1557	30.5857	44.2888	28.7049	20.2815	33.6033	16.4335	8.90942	3.77492	7.12496	9.06069	39.7771	20.9265	23.5766	28.0934	5.05792	-1.87344	1.65764	4.21284	TRUE	0.0278486	1	SNARE protein, putative (SNAP23)
PF3D7_1231500	315.161	214.656	205.813	398.815	346.883	296.266	77.9537	62.8349	49.5458	44.7855	58.7799	122.646	117.188	196.472	145.435	8.21256	-2.33473	1.29079	2.53542	TRUE	0.0279918	1	DIM1 protein homolog, putative
PF3D7_1480000	3.86362	10.2879	13.0261	9.16114	13.2878	9.92533	1.26411	52.9876	209.508	201.026	116.196	6.62951	0	15.7177	7.44908	3.30128	3.559	-4.07069	6.82837	TRUE	0.0280942	1	rifin (RIF)
PF3D7_0706500	1156.88	984.027	1505.82	778.086	707.053	1026.37	2908.3	3082.66	4380.32	4677.03	3762.08	1120.39	1611.34	2004.01	1578.58	10.0023	1.87498	-1.25439	2.86424	TRUE	0.0281761	1	conserved Plasmodium protein, unknown function
PF3D7_1438800	12.6948	15.849	7.81568	3.66446	6.9936	9.40349	36.2379	20.6323	49.0739	35.6248	35.3922	0	25.1118	0	8.37059	3.26911	1.87624	-1.98254	11.2331	TRUE	0.0281825	1	conserved Plasmodium protein, unknown function
PF3D7_1018400	20.422	17.5173	31.2627	46.4165	37.0661	30.5369	49.3004	28.135	71.2516	47.3301	49.0043	9.94426	25.1118	7.85887	14.305	4.9261	0.688742	-1.72701	4.31832	TRUE	0.0282852	1	conserved Plasmodium protein, unknown function
PF3D7_0807100	285.356	280.277	114.63	89.7792	90.2175	172.052	166.02	80.1848	131.65	106.874	121.182	281.754	251.118	337.931	290.268	7.43259	-0.511303	1.25628	6.53856	TRUE	0.0284279	1	RNA helicase, putative
PF3D7_1410600	1275.55	1544.3	1604.82	1601.98	1725.32	1550.39	3941.51	3720.39	4781.4	5282.65	4431.49	1700.47	1971.27	1917.56	1863.1	10.5984	1.51522	-1.25027	0.572534	TRUE	0.0284862	1	eukaryotic translation initiation factor 2 gamma subunit, putative
PF3D7_0730200	293.083	265.818	242.286	291.935	269.254	272.475	89.3307	75.9646	79.7451	68.705	78.4363	185.626	221.821	157.177	188.208	8.09084	-1.79719	1.26759	0.426394	TRUE	0.0285133	1	adapter-related protein, putative
PF3D7_0218500	199.804	168.778	122.446	261.398	200.017	190.489	56.0424	55.8011	44.8271	46.8212	50.8729	145.849	125.559	102.165	124.524	7.57719	-1.90814	1.30103	1.42605	TRUE	0.0285152	1	small nuclear ribonucleoprotein Sm D2, putative (SNRPD2)
PF3D7_1465600	1.65584	1.39026	2.60523	1.83223	0.69936	1.63658	10.5343	9.37834	16.9871	21.3749	14.5687	0	4.18529	0	1.3951	0.603881	3.25977	-3.27708	2.95863	TRUE	0.0286471	1	conserved Plasmodium protein, unknown function
PF3D7_1226700	174.967	215.212	221.444	241.854	252.469	221.189	451.288	474.075	565.766	544.551	508.92	232.033	200.894	188.613	207.18	7.78896	1.20232	-1.293	0.520114	TRUE	0.0286873	1	conserved protein, unknown function
PF3D7_0816100	66.2335	69.513	20.8418	28.7049	24.4776	41.9542	94.8085	161.776	79.2732	80.4103	104.067	36.4623	29.2971	47.1532	37.6375	5.41708	1.28435	-1.49384	5.62047	TRUE	0.028688	1	flavoprotein, putative
PF3D7_1038000.1	981.911	870.025	849.304	1328.37	1119.68	1029.86	1857.4	2143.89	2630.17	2641.83	2318.32	961.279	904.024	1053.09	972.797	10.0085	1.17031	-1.25347	0.956217	TRUE	0.0287428	1	antigen UB05
PF3D7_1449400	20.422	22.5222	13.0261	4.2752	2.79744	12.6086	11.7984	21.5702	67.4766	56.4908	39.334	3.31475	16.7412	0	6.68531	3.66729	1.62967	-2.43856	9.63525	TRUE	0.0288237	1	DNA replication related protein, putative
PF3D7_1369700	84.4477	95.3719	145.893	202.156	303.522	166.278	198.466	210.075	303.881	282.963	248.846	112.702	108.818	70.7298	97.4164	7.37738	0.581641	-1.33596	5.15689	TRUE	0.0288419	1	U1 small nuclear ribonucleoprotein a, putative
PF3D7_1029500	0.551946	1.94637	0	0	2.09808	0.919278	10.5343	6.56484	8.49356	3.56248	7.28879	0	0	0	0	0.0806822	2.78671	-29.9016	3.98268	TRUE	0.0288652	1	conserved Plasmodium protein, unknown function
PF3D7_0708300	21.5259	21.132	57.315	62.2958	67.1386	45.8814	116.298	107.851	152.412	140.464	129.256	66.2951	41.8529	31.4355	46.5278	5.5046	1.50941	-1.43544	5.20923	TRUE	0.0288663	1	O-sialoglycoprotein endopeptidase, putative
PF3D7_1223600	41.9479	39.7615	39.0784	73.2891	71.3348	53.0823	24.0182	26.7283	19.3464	18.3213	22.1035	62.9803	54.4088	62.871	60.0867	5.73614	-1.26936	1.43992	1.65228	TRUE	0.0290479	1	conserved Plasmodium protein, unknown function
PF3D7_0202700	11.5909	7.78546	5.21045	2.44297	2.79744	5.96544	1.68548	7.97159	10.381	4.07141	6.02738	0	0	0	0	2.59834	-0.00843866	-29.6242	3.7398	TRUE	0.0292443	1	octaprenyl pyrophosphate synthase (OPP)
PF3D7_0921300	40.844	43.3761	80.762	67.7924	68.5373	60.2624	33.2883	38.9201	20.762	18.3213	27.823	62.9803	79.5206	78.5887	73.6965	5.90127	-1.10208	1.39771	2.49235	TRUE	0.0294692	1	conserved Plasmodium protein, unknown function
PF3D7_1323500	241.2	306.692	419.441	412.862	352.478	346.535	218.692	188.505	170.343	168.963	186.626	357.993	518.977	432.238	436.403	8.43533	-0.89124	1.2249	1.21532	TRUE	0.029525	1	plasmepsin V (PMV)
PF3D7_1327800	361.524	459.898	409.021	447.064	457.382	426.978	288.218	213.357	206.205	194.919	225.675	460.751	518.977	597.274	525.667	8.73826	-0.920045	1.21769	0.662734	TRUE	0.029686	1	ribose-phosphate pyrophosphokinase, putative
PF3D7_1118500	866.555	973.739	781.568	1313.71	1172.83	1021.68	1876.37	1893.02	2468.8	2444.88	2170.76	878.41	807.762	1060.95	915.706	9.99721	1.08677	-1.2465	1.16117	TRUE	0.029698	1	box C/D snoRNP rRNA 2'-O-methylation factor, putative
PF3D7_1113300	28.1492	25.5808	13.0261	10.9934	10.4904	17.648	38.3448	27.6661	64.6454	52.4194	45.7689	23.2033	12.5559	0	11.9197	4.16895	1.34702	-1.75092	6.83917	TRUE	0.029735	1	UDP-galactose transporter, putative
PF3D7_1361000	80.0321	79.5229	143.287	232.693	208.409	148.789	408.309	311.83	405.804	392.891	379.708	169.052	179.968	110.024	153.015	7.21602	1.35274	-1.29966	4.43322	TRUE	0.0298087	1	arginine methyltransferase 5, putative (PRMT5)
PF3D7_1027100	660.127	482.143	659.122	768.925	621.032	638.27	1160.46	1328.91	1992.21	1941.55	1605.78	755.764	640.35	628.71	674.941	9.31777	1.33127	-1.24944	1.3908	TRUE	0.029829	1	small subunit rRNA processing stabilizing factor, putative
PF3D7_0907500	13.7986	18.6295	10.4209	11.6041	10.4904	12.9887	33.7097	37.5134	35.8617	36.6427	35.9319	0	20.9265	7.85887	9.59511	3.72419	1.44291	-1.94093	5.67757	TRUE	0.029887	1	conserved Plasmodium protein, unknown function
PF3D7_1350500	800.321	745.458	1018.64	1481.66	1458.17	1100.85	436.962	402.8	429.397	412.23	420.347	961.279	899.838	1037.37	966.163	10.1044	-1.38895	1.20015	1.71046	TRUE	0.0299584	1	conserved Plasmodium protein, unknown function
PF3D7_1214600	8.27919	16.9612	15.6314	40.9198	42.661	24.8905	77.1109	66.1173	56.6237	55.9818	63.9584	16.5738	29.2971	15.7177	20.5295	4.65103	1.3483	-1.61811	5.88854	TRUE	0.030276	1	adrenodoxin-type ferredoxin, putative
PF3D7_1029000	2.20778	1.39026	5.21045	0	0	1.7617	0	0	0	0	0	0	0	7.85887	2.61962	0.598893	-29.546	29.9012	6.24919	TRUE	0.0302962	1	conserved Plasmodium protein, unknown function, pseudogene
PF3D7_0708100	20.422	20.5759	7.81568	30.5371	18.8827	19.6467	64.0484	53.9255	68.4204	77.3567	65.9377	16.5738	12.5559	39.2944	22.808	4.33647	1.70642	-1.64033	3.43544	TRUE	0.0302973	1	DNA-directed RNA polymerase 2 8.2 kDa polypeptide, putative
PF3D7_0731800	730.776	714.872	65.1307	136.806	120.29	353.575	58.5706	131.297	41.0522	42.2408	68.2901	295.013	343.194	306.496	314.901	8.46792	-2.37425	2.20516	6.6886	TRUE	0.0303705	1	alpha/beta hydrolase, putative (GEXP08)
PF3D7_1326300	448.18	356.741	336.074	511.192	441.296	418.697	541.04	564.107	692.697	805.63	650.869	295.013	234.377	282.919	270.77	8.71067	0.635511	-1.26578	0.985761	TRUE	0.0304911	1	RNA binding protein, putative
PF3D7_1217800	1.10389	7.78546	0	4.2752	4.19616	3.47214	32.8669	28.6039	37.2773	21.8838	30.158	9.94426	8.37059	0	6.10495	1.98055	2.93431	-2.10249	7.22783	TRUE	0.0305595	1	zinc finger protein, putative
PF3D7_0206600	6.62335	8.61962	23.447	40.9198	43.3603	24.594	9.69154	10.3162	13.2122	6.10711	9.83176	13.259	50.2235	31.4355	31.6393	4.61245	-1.31385	1.66869	8.90965	TRUE	0.0305978	1	transcription factor, putative
PF3D7_0110600	1915.25	1697.51	1969.55	2074.08	1935.83	1918.44	535.984	564.576	925.798	1005.64	757.999	1833.06	1619.71	1728.95	1727.24	10.9057	-1.33967	1.18831	1.38203	TRUE	0.0306489	1	phosphatidylinositol-4-phosphate 5-kinase (PIP5K)
PF3D7_1465300	142.954	138.192	289.18	413.473	375.557	271.871	652.282	570.672	845.109	734.38	700.611	308.272	276.229	290.778	291.76	8.08532	1.36714	-1.26344	4.3795	TRUE	0.0307117	1	tRNA 3'-trailer sequence RNase, putative
PF3D7_0507800	1183.37	1044.92	1995.6	1537.24	1549.78	1462.18	2709.42	2666.73	3836.26	3876.49	3272.22	1441.92	1289.07	1446.03	1392.34	10.5132	1.1628	-1.2329	1.57931	TRUE	0.0308961	1	conserved Plasmodium protein, unknown function
PF3D7_1144900	202.564	166.553	148.498	238.8	246.175	200.518	67.4194	70.3376	60.3987	58.5265	64.1705	119.331	138.115	212.19	156.545	7.64986	-1.6459	1.27103	1.40162	TRUE	0.0309568	1	Rab GTPase 6 (RAB6)
PF3D7_0532200	11.0389	16.4051	85.9725	71.4569	74.8316	51.941	101.55	69.8686	132.122	180.16	120.925	53.0361	54.4088	23.5766	43.6738	5.66958	1.2481	-1.42268	12.6038	TRUE	0.0309622	1	Plasmodium exported protein (PHISTc), unknown function
PF3D7_1012700	461.979	438.21	312.627	500.809	451.787	433.082	196.359	158.494	167.04	161.329	170.806	450.807	359.935	377.226	395.989	8.75992	-1.34364	1.21436	0.697642	TRUE	0.030973	1	protein phosphatase, putative
PF3D7_1433200	3.86362	5.00494	7.81568	0.610743	2.09808	3.87861	14.748	12.6608	12.2685	13.2321	13.2273	3.31475	0	0	1.10492	1.84012	1.88556	-3.20569	4.42658	TRUE	0.0309943	1	conserved Plasmodium protein, unknown function
PF3D7_1423200	78.3763	53.386	161.524	179.558	133.578	121.285	321.506	219.453	220.361	249.883	252.801	89.4984	54.4088	165.036	102.981	6.91467	1.06726	-1.32979	5.87272	TRUE	0.0310332	1	peptidyl-prolyl cis-trans isomerase (CYP52)
PF3D7_1015300	257.207	237.179	445.494	562.494	554.593	411.393	967.047	822.949	1056.5	1133.38	994.97	424.289	368.306	463.673	418.756	8.68338	1.27511	-1.25017	2.92042	TRUE	0.0310405	1	methionine aminopeptidase 1b, putative (MetAP1b)
PF3D7_0727800	255.551	231.896	640.886	444.01	500.742	414.617	189.617	164.121	133.066	130.285	154.272	404.4	385.047	282.919	357.455	8.69222	-1.42272	1.21644	3.51914	TRUE	0.0310475	1	cation transporting ATPase, putative
PF3D7_1431000	29.8051	21.41	18.2366	0.610743	3.4968	14.7118	0.842742	3.28242	2.35932	2.0357	2.13005	3.31475	16.7412	15.7177	11.9246	3.87554	-2.79015	2.41986	10.657	TRUE	0.031062	1	mitochondrial ribosomal protein L17-2 precursor, putative
PF3D7_0420000	1663.56	1445.59	1430.27	1110.94	1109.19	1351.91	3163.23	3333.06	4889.93	4900.96	4071.8	1448.55	1657.38	2106.18	1737.37	10.4007	1.59071	-1.22977	1.47266	TRUE	0.0311547	1	zinc finger protein, putative
PF3D7_1404700	98.2463	123.177	18.2366	28.7049	30.0725	59.6875	3.79234	20.6323	12.2685	11.1964	11.9724	43.0918	79.5206	23.5766	48.7297	5.91181	-2.33145	2.04761	6.63051	TRUE	0.0312976	1	conserved Plasmodium protein, unknown function
PF3D7_1444600	3.86362	2.22442	0	2.44297	2.09808	2.12582	8.00605	10.3162	6.13424	2.0357	6.62304	0	0	0	0	1.21079	1.51854	-29.7636	2.59858	TRUE	0.0315291	1	conserved Plasmodium protein, unknown function
PF3D7_0607300	3.86362	4.17078	0	0.610743	0	1.72903	2.10686	0.468917	15.5715	14.2499	8.09931	0	0	0	0	0.955637	2.06009	-28.6073	8.40568	TRUE	0.0316533	1	uroporphyrinogen III decarboxylase (UROD)
PF3D7_1452300	0.551946	4.17078	5.21045	0.610743	2.09808	2.5284	11.7984	2.8135	5.19051	6.10711	6.47738	0	0	0	0	1.22564	1.47192	-29.7318	3.55098	TRUE	0.0318479	1	DER1-like protein (Der1-1)
PF3D7_1009600	36.4284	26.415	67.7359	9.16114	16.7847	31.305	5.47782	3.75134	4.71865	4.58033	4.63203	23.2033	16.7412	15.7177	18.5541	4.93213	-2.71936	2.02455	3.99387	TRUE	0.0319917	1	protein phosphatase, putative
PF3D7_0724800	103.766	84.2498	5.21045	9.16114	6.9936	41.8762	36.2379	61.897	163.737	147.08	102.238	26.518	20.9265	15.7177	21.0541	5.40862	1.26691	-2.25309	12.1907	TRUE	0.0320956	1	kelch protein, putative
PF3D7_1439300	425.55	425.142	364.732	442.789	490.951	429.833	246.081	187.567	162.793	118.58	178.755	454.121	380.862	400.802	411.929	8.74836	-1.26628	1.20499	1.29186	TRUE	0.0321496	1	conserved Plasmodium protein, unknown function
PF3D7_1022100	107.077	97.8744	109.42	175.283	189.527	135.836	365.329	306.203	408.635	360.319	360.121	198.885	108.818	133.601	147.101	7.08756	1.40478	-1.28451	2.29287	TRUE	0.0322194	1	conserved Plasmodium protein, unknown function
PF3D7_0632800	153.441	141.807	247.497	238.19	214.004	198.988	3.79234	7.50267	6.13424	14.2499	7.91979	23.2033	16.7412	31.4355	23.7933	7.63345	-4.65568	1.55059	4.01526	TRUE	0.0323795	1	erythrocyte membrane protein 1, PfEMP1 (VAR)
PF3D7_1348200	90.5191	78.4107	46.8941	75.7321	68.5373	72.0187	65.3125	54.8633	40.1085	48.8569	52.2853	26.518	8.37059	15.7177	16.8688	6.17939	-0.470713	-1.5929	2.26866	TRUE	0.0323925	1	step II splicing factor, putative
PF3D7_1467600	53.5387	45.3225	114.63	82.4503	75.5309	74.2945	1243.89	1199.96	1122.09	1200.05	1191.5	490.584	661.277	361.508	504.456	6.19777	4.02079	-1.23635	2.69674	TRUE	0.0324959	1	conserved Plasmodium protein, unknown function
PF3D7_1234700	23.7337	23.6344	75.5516	59.242	63.6418	49.1607	87.6452	60.9592	55.68	55.4729	64.9393	29.8328	12.5559	23.5766	21.9884	5.59631	0.425123	-1.5562	4.92043	TRUE	0.0325062	1	CPW-WPC family protein
PF3D7_0711000	162.824	165.997	231.865	177.726	135.676	174.818	44.244	50.1741	65.1173	93.1334	63.1672	142.534	154.856	157.177	151.523	7.44585	-1.46544	1.26101	1.80167	TRUE	0.0325107	1	AAA family ATPase, CDC48 subfamily (Cdc48)
PF3D7_0609300	13.2467	14.7368	7.81568	1.83223	3.4968	8.22563	0	0.468917	2.83119	0	0.825026	6.62951	4.18529	7.85887	6.22456	3.05998	-3.34373	2.88452	10.3308	TRUE	0.032675	1	conserved Plasmodium protein, unknown function
PF3D7_1247100	26.4934	25.0247	26.0523	50.6916	48.9552	35.4434	73.7399	77.3713	29.7275	44.7855	56.406	33.1475	16.7412	0	16.6296	5.15502	0.663236	-1.58903	7.79904	TRUE	0.0327577	1	conserved Plasmodium protein, unknown function
PF3D7_1206200	1715.45	1565.16	1654.32	1729.62	1252.55	1583.42	3941.08	3147.84	4196.76	4183.37	3867.26	1395.51	1699.23	1901.85	1665.53	10.6288	1.28832	-1.21609	0.675732	TRUE	0.0330053	1	eukaryotic translation initiation factor 3 subunit 8, putative
PF3D7_1333400	283.7	292.511	393.389	829.389	616.836	483.165	536.827	487.205	604.93	594.425	555.847	192.256	251.118	259.343	234.239	8.9168	0.201727	-1.25078	3.88043	TRUE	0.0330653	1	conserved protein, unknown function
PF3D7_0532700	3.31167	6.67325	2.60523	6.10743	4.89552	4.71862	21.9113	25.7904	77.8577	66.6693	48.0572	13.259	4.18529	15.7177	11.054	2.29999	3.28612	-2.1681	3.61871	TRUE	0.0331912	1	erythrocyte membrane protein 1 (PfEMP1), pseudogene (VAR)
PF3D7_1465400	29.8051	89.5328	49.4993	114.82	177.638	92.2589	238.917	292.604	272.266	326.73	282.629	92.8131	113.003	141.46	115.759	6.53604	1.60666	-1.30087	7.06685	TRUE	0.0332517	1	conserved Plasmodium protein, unknown function
PF3D7_0713800	12.1428	10.2879	7.81568	8.5504	7.69296	9.29796	40.873	43.6093	51.9051	55.4729	47.9651	16.5738	16.7412	7.85887	13.7246	3.23852	2.34512	-1.73379	0.892191	TRUE	0.0332557	1	conserved Plasmodium protein, unknown function
PF3D7_1021700	1399.73	1228.99	583.571	62.9065	72.0341	669.447	116.72	145.833	141.088	124.178	131.955	583.397	673.832	479.391	578.873	9.38719	-2.3433	2.13386	8.46771	TRUE	0.0333461	1	conserved Plasmodium membrane protein, unknown function
PF3D7_0809200	259.414	238.013	315.232	409.808	388.844	322.262	200.573	154.274	139.2	109.419	150.866	377.882	251.118	416.52	348.507	8.33183	-1.09446	1.20447	2.11012	TRUE	0.0334666	1	asparagine-rich antigen Pfa55-14 (pfa55-14)
PF3D7_1358500	43.6037	55.3324	122.446	101.994	123.787	89.4325	289.903	305.734	227.911	219.856	260.851	89.4984	75.3353	157.177	107.337	6.4721	1.55504	-1.3072	4.40674	TRUE	0.0336503	1	zinc finger protein, putative
PF3D7_1204300	884.769	1057.43	1234.88	1851.77	2045.63	1414.9	3211.27	2741.76	3181.78	3680.55	3203.84	1448.55	1326.74	1375.3	1383.53	10.4666	1.17902	-1.21136	2.26289	TRUE	0.033815	1	eukaryotic translation initiation factor 5A (EIF5A)
PF3D7_1412300	190.421	338.946	125.051	110.544	148.964	182.785	407.466	464.228	480.358	517.069	467.28	152.479	200.894	235.766	196.38	7.51953	1.34858	-1.25861	3.7329	TRUE	0.0338738	1	nuclear transport factor 2, putative
PF3D7_1476200	111.493	83.6937	1172.35	240.633	169.245	355.483	83.8528	26.2594	28.7837	29.5177	42.1034	334.79	263.674	432.238	343.567	8.47112	-3.07493	3.02739	4.00592	TRUE	0.0338782	1	Plasmodium exported protein (PHISTb), unknown function
PF3D7_0303500	52.4348	60.8934	18.2366	10.9934	6.9936	29.9104	2.10686	4.68917	8.0217	5.59818	5.10398	9.94426	29.2971	31.4355	23.5589	4.91875	-2.57023	2.1696	6.60524	TRUE	0.0338853	1	spindle pole body protein, putative
PF3D7_0704800	204.22	186.851	31.2627	7.93966	14.6866	88.992	2.52823	7.50267	6.6061	6.10711	5.68603	62.9803	46.0382	39.2944	49.4376	6.47924	-3.97295	3.12687	5.02507	TRUE	0.0339268	1	conserved Plasmodium protein, unknown function
PF3D7_1144800	9.93502	7.78546	18.2366	15.2686	10.4904	12.3432	45.5081	25.7904	69.836	71.2496	53.096	13.259	20.9265	15.7177	16.6344	3.57285	2.15726	-1.67643	3.06795	TRUE	0.0342864	1	conserved Plasmodium protein, unknown function
PF3D7_0409100	559.121	513.562	653.912	732.891	728.734	637.644	801.026	1078.51	1412.76	1442.8	1183.78	566.823	393.418	565.839	508.693	9.31636	0.892786	-1.21961	1.58664	TRUE	0.0344786	1	U4/U6 small nuclear ribonucleoprotein PRP31, putative (PRPF31)
PF3D7_1423100	46.3634	43.3761	15.6314	20.1545	11.1898	27.343	29.496	65.1795	27.3681	44.2765	41.58	13.259	20.9265	0	11.3952	4.80269	0.574739	-1.71078	8.61003	TRUE	0.0344819	1	ankyrin, putative
PF3D7_1465200	119.22	98.9866	192.787	338.962	332.196	216.43	375.02	383.574	352.011	335.382	361.497	169.052	125.559	157.177	150.596	7.75753	0.740329	-1.26376	4.94435	TRUE	0.0345676	1	conserved Plasmodium protein, unknown function
PF3D7_1252100	1509.57	1536.52	31.2627	68.4032	67.838	642.718	15.1694	60.4903	48.1302	44.2765	42.0166	447.492	518.977	330.073	432.18	9.32864	-3.9359	3.36327	6.61107	TRUE	0.0348127	1	rhoptry neck protein 3 (RON3)
PF3D7_0404400	35.3245	56.7226	125.051	101.994	125.186	88.8555	225.012	199.759	248.673	246.32	229.941	112.702	79.5206	86.4476	92.8899	6.46188	1.38321	-1.30055	4.31232	TRUE	0.035096	1	6-cysteine protein (P36)
PF3D7_0209600	54.0907	69.235	44.2888	22.5975	32.8699	44.6164	73.3186	87.2186	162.793	170.49	123.455	49.7213	71.15	15.7177	45.5297	5.48475	1.46273	-1.38084	6.49067	TRUE	0.0353895	1	transporter, putative
PF3D7_0937200	13.2467	7.50741	5.21045	11.6041	8.39233	9.1922	11.7984	20.6323	20.762	13.741	16.7334	3.31475	4.18529	0	2.50002	3.23411	0.830236	-2.52436	2.02476	TRUE	0.0354037	1	lysophospholipase, putative
PF3D7_1306200	40.844	26.693	31.2627	3.66446	4.19616	21.3321	0	1.40675	0.471865	0	0.469654	0	8.37059	7.85887	5.40982	4.40644	-5.50124	3.40585	9.91277	TRUE	0.0355685	1	conserved Plasmodium protein, unknown function
PF3D7_0924100	76.7205	70.3472	161.524	198.491	188.128	139.042	36.2379	24.3837	23.1214	26.9731	27.679	89.4984	46.0382	70.7298	68.7555	7.11543	-2.32399	1.31583	4.39953	TRUE	0.0356417	1	conserved Plasmodium protein, unknown function
PF3D7_0506900	205.324	245.798	80.762	41.5305	37.7655	122.236	128.518	113.947	260.469	250.391	188.331	72.9246	87.8912	31.4355	64.0838	6.94047	0.616509	-1.52409	10.3725	TRUE	0.0359247	1	rhomboid protease ROM4 (ROM4)
PF3D7_0722000	38.6362	36.1468	101.604	69.0139	84.6226	66.0047	146.216	135.986	108.057	92.6245	120.721	59.6656	25.1118	55.0121	46.5965	6.02606	0.88968	-1.38208	4.33542	TRUE	0.0359425	1	conserved Plasmodium protein, unknown function
PF3D7_1219900	18.2142	18.0734	26.0523	8.5504	23.7783	18.9337	9.69154	4.68917	5.66237	3.05355	5.77416	6.62951	37.6677	15.7177	20.005	4.21964	-1.68359	1.78553	5.0328	TRUE	0.0359691	1	D-ribulose-5-phosphate 3-epimerase, putative
mal_rna_10:rRNA	1.10389	8.61962	0	1.83223	2.79744	2.87064	0	0	0	0	0	0	4.18529	0	1.3951	1.62187	-32.0117	30.9711	3.9145	TRUE	0.0360356	1	unspecified product (RNA3)
PF3D7_0101000	0	0.834157	2.60523	0.610743	2.09808	1.22964	3.79234	8.44051	20.2902	27.482	15.0013	3.31475	0	0	1.10492	0.0273739	3.87781	-3.40404	6.78581	TRUE	0.0360898	1	rifin (RIF)
PF3D7_1227900	87.7594	73.4058	75.5516	87.3362	101.407	85.092	52.6714	41.2647	28.7837	18.3213	35.2603	69.6098	113.003	78.5887	87.0672	6.41267	-1.27121	1.30494	2.62801	TRUE	0.0361365	1	RNA pseudouridylate synthase, putative
PF3D7_1413400	26.4934	22.5222	15.6314	3.05371	2.79744	14.0996	0	3.75134	2.35932	3.05355	2.29105	9.94426	12.5559	7.85887	10.1197	3.82346	-2.64112	2.1873	12.3755	TRUE	0.0363235	1	30S ribosomal protein S9, putative
PF3D7_0710700	268.798	282.223	276.154	690.139	567.181	416.899	477.413	531.283	692.697	667.202	592.149	265.18	213.45	282.919	253.85	8.70491	0.504868	-1.22451	3.8801	TRUE	0.0364731	1	conserved Plasmodium protein, unknown function
PF3D7_0515200	1.65584	1.94637	0	1.83223	0	1.08689	5.8992	5.15809	8.96543	6.10711	6.53245	0	0	0	0	0.319209	2.38828	-29.7417	3.1428	TRUE	0.036573	1	conserved Plasmodium protein, unknown function
PF3D7_1458900	31.4609	40.5956	28.6575	32.9801	93.7143	45.4817	35.3952	24.3837	27.84	19.8481	26.8667	72.9246	50.2235	86.4476	69.8652	5.51736	-0.768541	1.36337	4.29624	TRUE	0.0365847	1	conserved protein, unknown function
PF3D7_0831500	1227.53	865.855	945.697	1674.05	1257.45	1194.11	1481.12	1870.51	2414.06	2358.87	2031.14	822.059	887.283	950.923	886.755	10.222	0.766027	-1.19636	1.74601	TRUE	0.0365902	1	Plasmodium exported protein (PHIST), unknown function
PF3D7_1201100	49.6751	57.0007	336.074	34.2016	33.5693	102.104	154.222	143.489	235.46	219.856	188.257	23.2033	66.9647	55.0121	48.3934	6.65208	0.904429	-1.97358	8.69426	TRUE	0.0365982	1	RESA-like protein with PHIST and DnaJ domains
PF3D7_1139600	3.31167	2.22442	5.21045	7.93966	3.4968	4.4366	16.8548	21.5702	18.8746	13.741	17.7602	0	8.37059	0	2.7902	2.10811	2.0427	-2.56515	4.8006	TRUE	0.0366284	1	conserved Plasmodium protein, unknown function
PF3D7_0818700	1324.67	1165.04	1768.95	2026.44	1874.99	1632.02	717.595	710.409	822.46	866.701	779.291	1720.36	1686.67	1776.1	1727.71	10.6722	-1.06624	1.14853	1.00188	TRUE	0.0366925	1	DNA helicase, putative
PF3D7_1339000	1.10389	0.556104	0	1.83223	2.09808	1.11806	8.84879	3.28242	4.71865	9.16066	6.50263	0	0	0	0	0.267628	2.43347	-29.7354	1.96223	TRUE	0.0367973	1	probable protein, unknown function
PF3D7_0509700	13.2467	15.0148	26.0523	32.3694	39.1642	25.1695	12.6411	16.881	15.5715	15.7767	15.2176	3.31475	4.18529	0	2.50002	4.64595	-0.718809	-2.38034	2.93013	TRUE	0.0368382	1	conserved Plasmodium protein, unknown function
PF3D7_1101000	1.10389	1.66831	0	2.44297	4.89552	2.02214	10.9556	4.68917	7.07797	2.0357	6.18962	0	0	0	0	1.11303	1.51995	-29.6672	3.30034	TRUE	0.0368998	1	erythrocyte membrane protein 1 (PfEMP1), truncated
PF3D7_1105900	2.20778	5.28299	2.60523	3.66446	7.69296	4.29068	44.244	21.1013	44.8271	38.1694	37.0855	13.259	8.37059	7.85887	9.82949	2.15431	3.05865	-1.86382	2.77074	TRUE	0.0369043	1	conserved Plasmodium membrane protein, unknown function
PF3D7_1025900	177.727	197.139	182.366	62.2958	60.8444	136.074	149.165	174.437	176.005	178.124	169.433	86.1836	96.2618	15.7177	66.0544	7.08488	0.319625	-1.30093	8.46109	TRUE	0.0369629	1	conserved Plasmodium protein, unknown function
PF3D7_0827500	32.5648	26.1369	13.0261	10.9934	4.89552	17.5233	5.8992	7.03376	5.66237	6.61604	6.30284	23.2033	29.2971	7.85887	20.1197	4.1566	-1.50115	1.74657	5.36132	TRUE	0.0370086	1	apicoplast ribosomal protein L21 precursor, putative
PF3D7_1408500	147.921	133.187	70.3411	276.056	194.422	164.385	196.78	236.334	223.664	204.079	215.214	99.4426	50.2235	117.883	89.1831	7.36756	0.382062	-1.28799	4.68073	TRUE	0.0370382	1	conserved Plasmodium protein, unknown function
PF3D7_1111800	7.72724	9.45377	0	1.83223	5.59488	4.92163	4.21371	4.68917	1.41559	1.52678	2.96131	13.259	12.5559	15.7177	13.8442	2.42238	-0.849817	2.20168	5.95213	TRUE	0.0370576	1	peptidyl-prolyl cis-trans isomerase, putative
PF3D7_0818200	3015.83	3512.36	2323.86	3273.58	3391.2	3103.37	4541.12	4888.93	6154.53	6812.48	5599.26	2655.12	2402.36	2334.08	2463.85	11.5998	0.851199	-1.18411	0.891127	TRUE	0.0373065	1	14-3-3 protein (14-3-3I)
PF3D7_1460500	122.532	103.992	109.42	59.8528	55.2495	90.209	151.694	112.071	138.728	117.562	130.014	39.7771	79.5206	31.4355	50.2444	6.49189	0.530748	-1.34578	3.31164	TRUE	0.0373591	1	conserved Plasmodium protein, unknown function
PF3D7_0523700	17.6623	24.4686	18.2366	33.5909	40.5629	26.9042	105.764	81.5916	117.494	94.1513	99.7503	33.1475	46.0382	31.4355	36.8738	4.7644	1.87591	-1.42442	2.07539	TRUE	0.0374047	1	conserved Plasmodium membrane protein, unknown function
PF3D7_1316400	3.31167	5.8391	0	7.93966	6.29424	4.67693	4.21371	2.8135	8.0217	7.12496	5.54347	0	0	0	0	2.31065	0.15854	-29.5034	3.37611	TRUE	0.0376034	1	conserved Plasmodium protein, unknown function
PF3D7_1313200	4.41557	8.34157	13.0261	9.77188	13.9872	9.90847	5.05645	2.8135	1.88746	0.508926	2.56658	13.259	12.5559	7.85887	11.2246	3.27894	-1.90435	2.16033	3.98954	TRUE	0.0378044	1	methionyl-tRNA formyltransferase, putative
PF3D7_1402500	885.873	526.631	877.961	926.497	1049.04	853.2	1945.05	1582.13	1731.27	1724.24	1745.67	752.449	690.574	856.617	766.547	9.73647	1.0331	-1.18843	1.19327	TRUE	0.0381429	1	40S ribosomal protein S31/UBI, putative
PF3D7_0519600	137.434	148.202	320.443	453.782	420.316	296.035	641.327	528.469	654.948	690.612	628.839	324.846	259.488	227.907	270.747	8.20811	1.08843	-1.2109	5.09488	TRUE	0.038223	1	zinc finger protein, putative
PF3D7_0912800	238.441	228.837	226.655	323.694	340.589	271.643	507.331	482.516	618.143	545.06	538.262	182.311	246.932	267.202	232.148	8.08656	0.985599	-1.21877	1.05246	TRUE	0.0382483	1	tRNA 1-methyladenosine methyltransferase subunit, putative
PF3D7_0820200	167.791	164.051	114.63	265.062	193.023	180.912	428.534	272.91	384.57	341.998	357.003	155.793	163.226	133.601	150.874	7.50317	0.976668	-1.23793	1.8515	TRUE	0.0383448	1	phosphatidylglycerophosphate synthase (PGPS)
PF3D7_0532100	4500.01	5824.36	21985.5	6446.39	8014.67	9354.19	5344.25	3708.66	3982.54	4466.84	4375.57	10027.1	11032.4	12362	11140.5	13.1911	-1.09589	1.34821	5.2685	TRUE	0.038434	1	early transcribed membrane protein 5 (ETRAMP5)
PF3D7_1447300	3.31167	2.50247	7.81568	12.2149	6.29424	6.42778	21.4899	18.7567	39.6366	52.4194	33.0756	3.31475	4.18529	23.5766	10.3589	2.63226	2.41437	-1.96025	7.48367	TRUE	0.0384599	1	mitochondrial ribosomal protein S14 precursor, putative
PF3D7_1148200	14.3506	18.6295	5.21045	3.05371	4.89552	9.22795	23.1754	28.135	41.5241	17.8124	27.6617	0	8.37059	15.7177	8.02944	3.27323	1.51674	-2.05339	9.28034	TRUE	0.0387905	1	unspecified product
PF3D7_1203400	43.6037	57.2788	20.8418	29.9264	23.0789	34.9459	58.992	64.2416	71.2516	90.5888	71.2685	23.2033	41.8529	7.85887	24.305	5.15144	1.00344	-1.47496	4.47867	TRUE	0.0388843	1	transporter, putative
PF3D7_1230200	9.93502	10.844	10.4209	1.83223	1.39872	6.88618	1.26411	5.15809	8.0217	6.10711	5.13775	0	0	0	0	2.75984	-0.402345	-27.9491	5.23211	TRUE	0.0389417	1	vacuolar transporter chaperone, putative, pseudogene
PF3D7_1111500	9.38308	20.8539	20.8418	28.7049	26.5757	21.2719	51.8286	37.9823	61.8143	43.7676	48.8482	13.259	12.5559	23.5766	16.4638	4.40972	1.20065	-1.64335	2.59876	TRUE	0.0391576	1	acylphosphatase, putative
PF3D7_0520800	152.337	143.197	422.047	213.76	244.077	235.083	109.978	81.1226	46.2427	58.5265	73.9674	182.311	184.153	141.46	169.308	7.86911	-1.6597	1.20039	4.7264	TRUE	0.0391918	1	conserved Plasmodium protein, unknown function
PF3D7_0813900	1687.3	1264.3	1260.93	1826.12	1682.66	1544.26	2917.57	2384.44	2723.6	3290.71	2829.08	1372.31	1025.4	1359.58	1252.43	10.5929	0.873189	-1.17595	0.91095	TRUE	0.0392444	1	40S ribosomal protein S16, putative
PF3D7_1011300	25.3895	20.0198	26.0523	25.6512	33.5693	26.1364	4.63508	4.68917	4.71865	1.52678	3.89242	23.2033	8.37059	7.85887	13.1442	4.70532	-2.73898	1.84045	2.68083	TRUE	0.0392554	1	conserved Plasmodium membrane protein, unknown function
PF3D7_0823000	71.7529	80.9132	112.025	117.873	126.584	101.83	38.7661	37.0444	25.9526	30.0266	32.9474	99.4426	41.8529	102.165	81.1536	6.66707	-1.62451	1.28829	2.50433	TRUE	0.0392761	1	protein kinase, putative
PF3D7_0310400	175.519	167.944	39.0784	31.1479	20.2815	86.794	90.5948	69.3997	102.395	116.544	94.7333	19.8885	54.4088	0	24.7658	6.44885	0.116863	-1.85724	12.4155	TRUE	0.0392913	1	parasite-infected erythrocyte surface protein (PIESP1)
PF3D7_1126900	295.843	257.198	216.234	449.507	328	309.356	73.3186	93.3145	105.698	111.455	95.9464	142.534	205.079	314.355	220.656	8.27499	-1.69109	1.18739	2.6576	TRUE	0.0393002	1	small nuclear ribonucleoprotein F, putative (SNRPF)
PF3D7_1110000	8.27919	9.17572	13.0261	25.6512	23.0789	15.8422	39.1875	30.0107	62.2861	69.2139	50.1746	23.2033	20.9265	0	14.7099	3.98818	1.66016	-1.61024	7.62461	TRUE	0.0393296	1	conserved Plasmodium protein, unknown function
PF3D7_0912100	216.915	157.934	145.893	180.169	188.827	177.947	107.028	82.5294	56.1519	69.7228	78.8581	145.849	196.709	204.331	182.296	7.47722	-1.17565	1.20303	1.40577	TRUE	0.0394361	1	conserved Plasmodium protein, unknown function
PF3D7_0106100	98.7983	135.133	286.575	258.344	251.77	206.124	103.236	81.5916	49.0739	49.3658	70.8168	172.367	138.115	180.754	163.745	7.68252	-1.53585	1.20546	4.67008	TRUE	0.0394857	1	vacuolar ATP synthase subunit c, putative
PF3D7_1369500	393.537	300.018	244.891	585.702	476.264	400.083	686.414	656.953	797.451	662.112	700.732	318.216	322.268	275.06	305.182	8.64602	0.806704	-1.19691	2.0177	TRUE	0.0397343	1	conserved Plasmodium protein, unknown function
PF3D7_1459500	0.551946	3.05857	2.60523	2.44297	3.4968	2.4311	20.2258	7.03376	25.4807	20.866	18.4016	3.31475	0	7.85887	3.72454	1.27352	2.92817	-2.55478	4.9226	TRUE	0.039767	1	conserved Plasmodium protein, unknown function
PF3D7_1202900	2878.95	2276.69	1088.98	4174.43	3203.77	2724.56	533.877	442.189	547.363	623.943	536.843	1544.68	895.653	1084.52	1174.95	11.4123	-2.34395	1.13094	4.46676	TRUE	0.0398621	1	high mobility group protein B1 (HMGB1)
PF3D7_0204600	40.292	36.7029	98.9986	35.4231	27.2751	47.7383	22.754	13.1297	21.2339	14.7588	17.9691	62.9803	37.6677	39.2944	46.6474	5.53898	-1.37039	1.39611	4.28758	TRUE	0.0399599	1	conserved Plasmodium protein, unknown function
PF3D7_0707500	902.431	848.615	148.498	340.794	303.522	508.772	120.091	184.284	151.94	146.062	150.594	450.807	359.935	408.661	406.468	8.99331	-1.75884	1.43275	5.61592	TRUE	0.0399994	1	conserved Plasmodium protein, unknown function
PF3D7_1418100	7.17529	6.11715	2.60523	5.49668	5.59488	5.39785	12.6411	16.4121	28.7837	24.4284	20.5664	6.62951	4.18529	0	3.60493	2.49521	1.86608	-2.27215	2.49043	TRUE	0.0401821	1	liver specific protein 1, putative (LISP1)
PF3D7_0219200	381.394	395.668	93.7881	591.81	329.399	358.412	371.228	275.723	421.847	473.301	385.525	99.4426	138.115	267.202	168.253	8.49012	0.100521	-1.22128	8.14981	TRUE	0.0402709	1	40S ribosomal protein S30, putative
PF3D7_1418900	603.829	541.924	607.018	798.852	799.369	670.198	1230.4	1242.63	1839.33	1809.23	1530.4	706.043	619.424	707.298	677.588	9.38861	1.19106	-1.17575	1.15153	TRUE	0.04046	1	DEAD/DEAH box ATP-dependent RNA helicase, putative
PF3D7_1447000	761.685	1193.68	2118.05	1270.34	1681.96	1405.14	4624.55	3285.7	4097.67	4507.05	4128.74	1955.71	1766.19	1799.68	1840.53	10.4556	1.55589	-1.16544	2.59255	TRUE	0.040564	1	40S ribosomal protein S2, putative
PF3D7_1439800	89.9671	133.465	85.9725	75.1214	95.8124	96.0677	285.268	205.855	186.858	206.115	221.024	102.757	100.447	70.7298	91.3114	6.58956	1.1986	-1.26094	1.35494	TRUE	0.0407353	1	vesicle-associated membrane protein, putative
PF3D7_1438700	21.5259	23.9125	18.2366	5.49668	6.9936	15.233	11.7984	22.0391	68.4204	59.5443	40.4505	13.259	8.37059	7.85887	9.82949	3.92743	1.40971	-1.99323	6.7295	TRUE	0.0407486	1	small subunit DNA primase
PF3D7_1476600	31.4609	23.9125	18.2366	13.4363	10.4904	19.5073	77.1109	165.059	88.2387	101.785	108.048	241.977	272.044	227.907	247.309	4.29869	2.45672	1.19651	3.81035	TRUE	0.0407543	1	Plasmodium exported protein, unknown function
PF3D7_0916500	12.1428	16.6831	26.0523	7.93966	5.59488	13.6825	16.0121	26.7283	31.1431	26.4641	25.0869	3.31475	8.37059	7.85887	6.51474	3.71064	0.937539	-2.02222	3.83268	TRUE	0.04084	1	apicoplast Ufd1 precursor (UFD1)
PF3D7_1411600	22.6298	17.5173	20.8418	5.49668	4.19616	14.1363	2.10686	0.468917	3.30305	2.0357	1.97863	3.31475	16.7412	7.85887	9.30493	3.79955	-2.81502	2.22129	6.75008	TRUE	0.0408593	1	GTP binding protein, putative
PF3D7_1000300	6.62335	6.9513	0	6.71817	7.69296	5.59716	49.3004	23.9148	16.0434	21.8838	27.7856	9.94426	8.37059	0	6.10495	2.60207	2.19553	-1.98505	6.71497	TRUE	0.0409358	1	rifin (RIF)
PF3D7_0415500	408.44	326.155	372.547	586.313	472.768	433.245	233.861	216.171	171.759	203.061	206.213	434.233	380.862	557.98	457.691	8.75951	-1.07147	1.14687	1.29234	TRUE	0.0410379	1	nuclear cap-binding protein, putative
PF3D7_1452200	8.27919	7.78546	13.0261	9.16114	7.69296	9.18898	4.21371	3.75134	4.71865	3.05355	3.93431	13.259	29.2971	0	14.1854	3.16284	-1.18509	1.95813	3.83417	TRUE	0.0410441	1	aminomethyltransferase, putative
PF3D7_0620300	61.266	58.9471	15.6314	3.66446	7.69296	29.4404	2.10686	7.03376	1.41559	3.56248	3.52967	9.94426	20.9265	31.4355	20.7687	4.89248	-3.07456	2.51504	6.76759	TRUE	0.0410835	1	conserved Plasmodium protein, unknown function
PF3D7_1241400	36.9804	39.2054	15.6314	6.71817	2.09808	20.1267	2.52823	3.75134	5.19051	3.56248	3.75814	9.94426	12.5559	31.4355	17.9785	4.34814	-2.4399	2.17261	7.38572	TRUE	0.0413996	1	RNA binding protein, putative
PF3D7_1366900	1213.18	917.016	2198.81	1225.76	1449.07	1400.77	2407.29	2241.89	3162.44	3452.55	2816.04	1272.87	1134.21	1367.44	1258.17	10.451	1.00848	-1.16279	2.3162	TRUE	0.0414186	1	conserved Plasmodium protein, unknown function
PF3D7_0502500	7.72724	8.34157	10.4209	26.2619	27.2751	16.0053	57.3065	52.5187	70.3078	64.6336	61.1916	23.2033	16.7412	23.5766	21.1737	4.01367	1.9215	-1.54126	4.49284	TRUE	0.04142	1	conserved Plasmodium protein, unknown function
PF3D7_1442000	2.75973	1.66831	5.21045	2.44297	3.4968	3.11565	19.8044	22.9769	25.9526	17.8124	21.6366	0	12.5559	0	4.18529	1.50045	2.93502	-2.26713	5.35266	TRUE	0.0416735	1	ADP-ribosylation factor, putative
PF3D7_1004000	521.589	854.176	1245.3	960.088	1458.87	1008	3123.62	2397.57	2822.69	3139.56	2870.86	1266.24	1167.7	1422.46	1285.46	9.97661	1.51065	-1.15979	2.59674	TRUE	0.041956	1	60S ribosomal protein L13, putative
PF3D7_0106500	24.8376	16.6831	13.0261	9.77188	8.39233	14.5422	40.873	15.9432	72.1953	57.5086	46.63	19.8885	20.9265	0	13.605	3.87712	1.66571	-1.61866	8.35625	TRUE	0.0420602	1	conserved Plasmodium protein, unknown function
PF3D7_0936600	850.548	628.954	1365.14	1992.24	1844.21	1336.22	2958.03	3230.37	3538.51	3441.36	3292.07	1309.33	1343.48	1776.1	1476.3	10.3837	1.30107	-1.15809	4.00957	TRUE	0.0420615	1	Plasmodium exported protein (PHISTb), unknown function (GEXP05)
PF3D7_1404500	156.753	150.982	260.523	244.908	261.561	214.945	352.266	392.015	570.484	535.39	462.539	182.311	217.635	204.331	201.426	7.74499	1.10838	-1.20044	1.84581	TRUE	0.0421194	1	U3 small nucleolar ribonucleoprotein, U3 snoRNP, putative
PF3D7_0919300	105.422	109.275	5.21045	9.16114	16.0853	49.0306	1.26411	17.3499	16.9871	10.1785	11.4449	56.3508	46.0382	55.0121	52.4671	5.63034	-2.11506	2.19708	10.5322	TRUE	0.0421889	1	thioredoxin, putative
PF3D7_0923600	7.17529	5.28299	5.21045	3.66446	1.39872	4.54638	5.05645	1.87567	8.96543	5.08926	5.2467	0	0	0	0	2.18136	0.209868	-29.4255	2.22504	TRUE	0.0421998	1	lipoate protein ligase a type 2 (LplA2)
PF3D7_0727700	19.3181	22.8003	28.6575	17.1008	11.1898	19.8133	4.21371	4.22025	1.88746	1.52678	2.96205	13.259	12.5559	7.85887	11.2246	4.28796	-2.71333	1.96533	2.33425	TRUE	0.0422358	1	conserved Plasmodium protein, unknown function
PF3D7_0722300	205.876	250.247	211.023	370.11	299.326	267.316	685.571	643.354	614.368	620.381	640.918	251.921	242.747	353.649	282.773	8.06394	1.26007	-1.18678	1.32132	TRUE	0.0423429	1	ubiquitin carboxyl-terminal hydrolase, putative
PF3D7_1442200	30.909	35.0346	33.8679	19.5438	16.7847	27.228	34.5524	34.6999	78.8014	60.0532	52.0267	33.1475	8.37059	7.85887	16.459	4.75874	0.94195	-1.54324	5.05904	TRUE	0.0424813	1	GTP binding protein, putative
PF3D7_1357500	61.8179	74.2399	80.762	47.0272	54.5501	63.6794	40.4516	35.6377	28.7837	21.8838	31.6892	72.9246	87.8912	70.7298	77.1819	5.98634	-0.999464	1.28738	1.38248	TRUE	0.0425642	1	DNA helicase, putative
PF3D7_0425300	0	0	0	1.83223	0	0.366446	0	2.34459	27.3681	21.3749	12.7719	0	0	0	0	-1.35589	5.03002	-29.2657	8.14878	TRUE	0.0425881	1	Plasmodium exported protein (PHISTa), unknown function, pseudogene
PF3D7_1024000	104.318	89.2548	49.4993	26.8727	34.968	60.9825	94.3871	62.366	148.165	160.312	116.308	56.3508	54.4088	23.5766	44.7788	5.93974	0.921793	-1.32887	7.37469	TRUE	0.0426153	1	conserved Plasmodium protein, unknown function
PF3D7_0909700	1067.46	1089.96	687.78	1005.28	1114.08	992.914	418.843	375.134	468.09	436.149	424.554	868.466	1042.14	856.617	922.407	9.95626	-1.22646	1.11989	0.779357	TRUE	0.0428198	1	FHA domain protein, putative
PF3D7_1131300	2.75973	2.50247	2.60523	0	0.69936	1.71336	0	0	0	0	0	0	4.18529	0	1.3951	0.746672	-31.1365	30.9658	3.27883	TRUE	0.042937	1	conserved Plasmodium protein, unknown function
PF3D7_1428300	667.302	661.208	429.862	550.279	460.179	553.766	1569.61	1307.34	1243.36	1362.39	1370.68	546.934	623.609	668.004	612.849	9.11423	1.30645	-1.16257	0.839003	TRUE	0.0430078	1	proliferation-associated protein 2g4, putative
PF3D7_1203300	30.357	24.4686	18.2366	2.44297	2.79744	15.6605	2.52823	1.87567	4.71865	4.07141	3.29849	9.94426	20.9265	7.85887	12.9099	3.97083	-2.25257	2.01077	8.95312	TRUE	0.0431055	1	conserved Plasmodium protein, unknown function
PF3D7_0418800	0	1.66831	0	0.610743	1.39872	0.735555	6.74194	4.22025	6.13424	7.63389	6.18258	0	0	0	0	-0.22556	2.85356	-29.6622	2.93968	TRUE	0.0431301	1	conserved Plasmodium protein, unknown function
PF3D7_1455500	292.531	308.638	666.938	452.56	571.377	458.409	231.754	166.934	251.976	225.963	219.157	507.157	560.83	369.367	479.118	8.83791	-1.06208	1.13174	2.74277	TRUE	0.0432057	1	gamma-adaptin, putative
PF3D7_0716200	2859.08	2854.76	2487.99	3941.73	3549.95	3138.7	1024.35	976.285	1249.03	1291.65	1135.33	2283.87	2465.14	2593.43	2447.48	11.6161	-1.46721	1.10798	0.824633	TRUE	0.0432724	1	conserved Plasmodium protein, unknown function
PF3D7_1030700	33.1167	40.5956	39.0784	67.7924	83.9233	52.9013	124.726	105.037	94.8448	79.3924	101	36.4623	29.2971	55.0121	40.2572	5.73099	0.927466	-1.36621	3.01493	TRUE	0.0433874	1	RNA methyltransferase, putative
PF3D7_1114200	1326.88	1165.32	872.751	1708.25	1500.83	1314.8	393.561	401.862	435.059	455.998	421.62	871.78	1004.47	864.476	913.576	10.3612	-1.64139	1.11592	1.12141	TRUE	0.04339	1	GTPase activator, putative
PF3D7_0819900	32.5648	23.6344	15.6314	51.3024	41.9616	33.0189	49.7218	73.1511	36.3336	49.3658	52.1431	13.259	12.5559	31.4355	19.0835	5.06537	0.639048	-1.55963	3.90194	TRUE	0.0435407	1	U6 snRNA-associated Sm-like protein LSm3, putative (LSM3)
PF3D7_0621500	15.4545	18.9075	15.6314	39.6983	22.3795	22.4142	8.84879	4.68917	13.2122	7.12496	8.46878	33.1475	25.1118	15.7177	24.659	4.49988	-1.41706	1.59011	3.23756	TRUE	0.0435549	1	conserved Plasmodium protein, unknown function
PF3D7_0523800	534.835	628.676	231.865	633.34	557.39	517.221	254.508	258.373	270.85	251.918	258.912	480.639	489.679	730.875	567.065	9.01716	-1.00084	1.12721	2.73713	TRUE	0.0435562	1	transporter, putative
PF3D7_1028500	911.262	742.399	604.413	953.369	816.154	805.519	286.954	288.384	227.439	247.847	262.656	576.767	535.718	605.133	572.539	9.65445	-1.61738	1.12352	0.687614	TRUE	0.0435917	1	conserved Plasmodium protein, unknown function
PF3D7_0408900.2	10.487	8.89767	7.81568	1.22149	1.39872	5.9641	0.842742	3.28242	7.07797	8.65174	4.96372	0	0	0	0	2.56711	-0.261181	-27.8975	6.0771	TRUE	0.0436119	1	peptidase, M22 family, putative
PF3D7_1141100	9.38308	8.89767	18.2366	7.93966	8.39233	10.5699	9.27016	6.56484	6.13424	5.08926	6.76463	23.2033	20.9265	23.5766	22.5688	3.33669	-0.575816	1.73169	1.24547	TRUE	0.043632	1	conserved Plasmodium protein, unknown function
PF3D7_1249000	14.3506	20.2978	26.0523	26.2619	32.8699	23.9665	10.1129	6.09592	3.30305	3.56248	5.76859	16.5738	29.2971	7.85887	17.9099	4.57549	-2.04044	1.69147	3.65397	TRUE	0.0438235	1	conserved Plasmodium membrane protein, unknown function
PF3D7_1143600	2.75973	4.17078	5.21045	3.66446	0.69936	3.30096	17.2762	8.44051	20.762	21.8838	17.0906	0	8.37059	0	2.7902	1.66133	2.43341	-2.50929	5.90725	TRUE	0.0439094	1	conserved Plasmodium protein, unknown function
PF3D7_1144200	8.83113	19.4637	52.1045	26.8727	34.968	28.448	66.5766	26.2594	87.2949	69.7228	62.4634	16.5738	33.4824	15.7177	21.9246	4.7799	1.18499	-1.48548	7.42215	TRUE	0.0439873	1	conserved Plasmodium protein, unknown function
PF3D7_0301200	754.51	782.995	153.708	477.601	381.151	509.993	147.059	239.148	186.387	168.963	185.389	334.79	460.382	424.379	406.517	8.99787	-1.46351	1.13141	6.35179	TRUE	0.0440253	1	serine/threonine protein kinase, FIKK family (FIKK3)
PF3D7_0216700.1	108.181	97.5963	5.21045	8.5504	9.09169	45.726	33.7097	181.471	211.867	243.267	167.579	49.7213	58.5941	39.2944	49.2033	5.54033	1.84813	-1.75678	16.9933	TRUE	0.0440557	1	conserved Plasmodium protein, unknown function
mal_rna_18:rRNA	0.551946	33.0882	0	3.66446	0.69936	7.60079	0	0	0	0	0	0	8.37059	0	2.7902	2.9451	-33.3349	31.921	3.92644	TRUE	0.0443048	1	unspecified product (LSUD)
PF3D7_1120200	12.6948	31.1418	20.8418	25.0405	46.8571	27.3152	19.3831	20.6323	17.9309	23.9195	20.4664	56.3508	41.8529	62.871	53.6916	4.78228	-0.427537	1.38048	2.87931	TRUE	0.044451	1	conserved Plasmodium protein, unknown function
PF3D7_1446200	589.478	710.701	6671.98	2354.41	3079.98	2681.31	5758.88	3264.13	5781.76	6125.43	5232.55	2022	2402.36	2326.23	2250.19	11.3875	0.965822	-1.21762	14.5271	TRUE	0.0444588	1	M17 leucyl aminopeptidase (LAP)
PF3D7_1225300	299.155	246.354	135.472	273.613	220.998	235.118	459.294	441.251	536.51	464.649	475.426	245.292	192.524	188.613	208.809	7.88131	1.01177	-1.18291	1.55102	TRUE	0.0445617	1	conserved Plasmodium protein, unknown function
PF3D7_1365200	0	0.834157	0	0.610743	0	0.28898	6.32057	6.56484	7.54983	4.58033	6.25389	0	0	0	0	-1.40794	4.05312	-29.6794	2.65404	TRUE	0.0447161	1	conserved Plasmodium protein, unknown function
PF3D7_0815600	717.529	727.385	1026.46	920.389	993.092	876.971	1715.82	1657.62	1886.51	1910	1792.49	805.485	803.577	817.323	808.795	9.77584	1.03191	-1.14821	0.517503	TRUE	0.0447211	1	eukaryotic translation initiation factor, putative
PF3D7_0214400	729.12	597.812	474.151	923.443	814.755	707.856	1041.21	1143.69	1204.2	1230.07	1154.79	533.675	426.9	597.274	519.283	9.46826	0.705144	-1.15488	1.33632	TRUE	0.0447321	1	conserved Plasmodium protein, unknown function
PF3D7_0212500	1661.91	1442.26	1534.48	1258.74	1098.7	1399.22	731.5	603.496	789.429	837.692	740.529	1319.27	1665.75	1791.82	1592.28	10.4503	-0.917877	1.10375	0.855909	TRUE	0.0448018	1	conserved Plasmodium protein, unknown function
PF3D7_1472700	82.2399	74.518	26.0523	5.49668	2.79744	38.2209	1.68548	4.22025	4.71865	2.0357	3.16502	13.259	25.1118	23.5766	20.6491	5.26279	-3.60138	2.69339	6.18283	TRUE	0.0448305	1	DNA-directed RNA polymerase, alpha subunit, putative
PF3D7_1133800	175.519	190.188	273.549	282.774	323.105	249.027	427.692	445.94	597.852	616.309	521.948	265.18	213.45	212.19	230.273	7.95874	1.06898	-1.17738	1.61592	TRUE	0.0448606	1	RNA (uracil-5-)methyltransferase, putative
PF3D7_0909600	28.7012	38.0932	7.81568	20.1545	20.9808	23.1491	58.992	59.5525	109.001	93.6423	80.2969	29.8328	41.8529	15.7177	29.1345	4.58117	1.74581	-1.4122	4.72548	TRUE	0.0449354	1	conserved Plasmodium protein, unknown function
PF3D7_1205700	9.93502	10.566	15.6314	10.9934	13.2878	12.0827	23.5968	25.3215	30.6712	25.9552	26.3862	9.94426	8.37059	0	6.10495	3.56743	1.15412	-1.90516	2.0825	TRUE	0.0451239	1	targeted glyoxalase II (tGloII)
malmito_SSUB:rRNA	0.551946	5.00494	0	1.22149	0.69936	1.49555	0	0	0	0	0	0	4.18529	0	1.3951	0.708097	-31.0979	30.9642	3.02481	TRUE	0.0451453	1	unspecified product (SSUB)
PF3D7_0404800	68.9932	43.6542	72.9463	70.2354	45.4584	60.2575	52.25	45.485	75.9702	84.4817	64.5467	36.4623	29.2971	0	21.9198	5.90598	0.105887	-1.41289	6.58907	TRUE	0.0452075	1	conserved Plasmodium protein, unknown function
PF3D7_1357800	1108.86	1124.17	1701.21	1423.03	1487.54	1368.96	2869.54	2368.03	3257.75	3378.76	2968.52	1415.4	1217.92	1406.74	1346.69	10.4184	1.11713	-1.14049	0.905182	TRUE	0.0452218	1	TCP-1/cpn60 chaperonin family, putative
PF3D7_0419200	8.27919	11.4001	5.21045	7.32891	4.89552	7.42284	3.37097	4.22025	4.71865	2.54463	3.71362	19.8885	8.37059	15.7177	14.659	2.93177	-1.03793	1.98516	1.4597	TRUE	0.0452463	1	CGI-141 protein homolog, putative
PF3D7_0719500	52.9868	42.542	26.0523	9.16114	9.09169	27.9668	33.2883	22.0391	68.8922	61.58	46.4499	19.8885	16.7412	7.85887	14.8295	4.81777	0.719189	-1.56322	9.88939	TRUE	0.0453115	1	conserved membrane protein, unknown function
PF3D7_1405800	1336.26	1206.19	1878.37	1386.39	1468.66	1455.17	2545.92	2560.29	3768.31	3834.25	3177.19	1309.33	1322.55	1697.52	1443.13	10.5065	1.12706	-1.1395	1.26047	TRUE	0.0453408	1	large subunit rRNA processing protein, putative
PF3D7_0528900	3.31167	7.22936	5.21045	13.4363	8.39233	7.51603	12.6411	11.254	28.3119	24.4284	19.1589	9.94426	0	0	3.31475	2.93505	1.32384	-2.20777	6.52871	TRUE	0.0453977	1	conserved Plasmodium protein, unknown function
PF3D7_0205100	7.72724	5.56104	5.21045	0	0	3.69975	4.63508	6.56484	7.54983	2.0357	5.19636	0	0	0	0	1.87159	0.507028	-27.9702	9.2529	TRUE	0.0454897	1	conserved Plasmodium protein, unknown function
PF3D7_1337200	82.2399	86.4742	338.679	127.034	159.454	158.776	62.7843	58.1457	41.9959	60.0532	55.7448	132.59	117.188	172.895	140.891	7.29824	-1.4974	1.3298	4.61724	TRUE	0.0456775	1	1-deoxy-D-xylulose 5-phosphate synthase
PF3D7_1343400	289.771	280.277	388.179	376.218	404.23	347.735	147.901	205.855	127.403	152.169	158.332	374.567	318.082	345.79	346.147	8.44083	-1.13403	1.12883	0.98653	TRUE	0.0458688	1	DNA repair protein RAD5, putative (RAD5)
PF3D7_1427100	2056.55	1749.5	1039.49	1744.89	1623.91	1642.87	3145.11	3123.93	3456.88	3328.37	3263.57	1630.86	1238.85	1587.49	1485.73	10.6825	0.989694	-1.13549	1.17464	TRUE	0.0459944	1	lipase, putative
PF3D7_0911800	41.3959	28.6394	93.7881	82.4503	66.4392	62.5426	142.423	79.247	168.928	176.088	141.672	89.4984	62.7794	15.7177	55.9985	5.94831	1.198	-1.27247	7.43319	TRUE	0.0460746	1	conserved Plasmodium protein, unknown function
PF3D7_1142500	182.142	402.063	304.811	315.143	455.983	332.029	1028.99	810.758	893.24	996.986	932.493	311.587	447.827	502.968	420.794	8.37575	1.4892	-1.15205	2.3954	TRUE	0.0464006	1	60S ribosomal protein L28, putative
PF3D7_1364100	166.136	166.831	31.2627	19.5438	12.5885	79.2724	89.3307	73.1511	259.526	162.856	146.216	33.1475	58.5941	23.5766	38.4394	6.31844	0.873411	-1.90762	10.6522	TRUE	0.0464674	1	cysteine-rich surface protein (Pf92)
PF3D7_1218500	3167.06	2950.69	1987.79	2581	2451.96	2627.7	825.466	1046.15	1274.51	1328.3	1118.61	2174.48	2515.36	2451.97	2380.6	11.3598	-1.23236	1.0895	1.10554	TRUE	0.0469285	1	conserved Plasmodium protein, unknown function
PF3D7_1411200	1194.41	1145.85	1253.11	1371.73	1495.23	1292.07	515.758	536.441	458.652	468.721	494.893	1123.7	1079.81	966.641	1056.72	10.3355	-1.38448	1.09504	0.300849	TRUE	0.0471443	1	rhomboid protease ROM8 (ROM8)
PF3D7_0613700	49.6751	55.0543	49.4993	9.77188	8.39233	34.4786	16.4335	16.4121	16.5153	13.2321	15.6482	46.4066	50.2235	23.5766	40.0689	5.09652	-1.12806	1.39471	8.85101	TRUE	0.0472002	1	syntaxin binding protein, putative
PF3D7_0711300	30.909	33.3663	18.2366	69.6247	47.5565	39.9386	23.5968	31.4174	17.9309	21.8838	23.7072	56.3508	46.0382	78.5887	60.3259	5.33873	-0.771308	1.32476	3.60871	TRUE	0.0472207	1	conserved Plasmodium protein, unknown function
PF3D7_1371900	4.41557	3.05857	13.0261	5.49668	6.9936	6.59811	53.0928	15.0053	32.5587	36.6427	34.3249	0	16.7412	15.7177	10.8196	2.57079	2.531	-1.80814	8.586	TRUE	0.0473676	1	Plasmodium exported protein, unknown function
PF3D7_0622800	2031.71	1956.93	3295.61	3447.03	3463.23	2838.9	1700.65	1213.09	1320.75	1423.47	1414.49	2903.72	3143.16	2954.94	3000.61	11.4709	-1.00486	1.08498	1.58682	TRUE	0.0476315	1	leucine--tRNA ligase, putative
PF3D7_0630300	54.6426	50.0494	18.2366	7.93966	4.89552	27.1528	2.9496	5.15809	6.13424	4.07141	4.57833	29.8328	12.5559	15.7177	19.3688	4.77702	-2.58347	2.11011	5.92705	TRUE	0.0476688	1	DNA polymerase epsilon, catalytic subunit a, putative
PF3D7_1302000	1809.83	1903.27	1722.05	1953.77	2230.26	1923.84	1357.66	1211.21	1047.54	1240.76	1214.29	2900.41	2276.8	2554.13	2577.11	10.9099	-0.663976	1.08574	0.408992	TRUE	0.0476908	1	Plasmodium exported protein, unknown function
PF3D7_1209100	28.7012	24.7466	28.6575	28.0942	22.3795	26.5158	12.6411	6.09592	1.41559	3.05355	5.80155	23.2033	20.9265	7.85887	17.3295	4.72497	-2.17836	1.64857	5.74577	TRUE	0.0478035	1	conserved Plasmodium protein, unknown function
PF3D7_1223400	4134.63	3678.91	3173.17	3647.97	3133.83	3553.7	6020.13	5614.81	8226.96	8273.61	7033.88	3245.14	3377.53	3072.82	3231.83	11.7952	0.984915	-1.12186	0.731198	TRUE	0.0478468	1	phospholipid-transporting ATPase, putative
PF3D7_0928900	47.4673	42.82	101.604	169.786	97.2111	91.7778	38.3448	27.6661	32.5587	29.0088	31.8946	86.1836	41.8529	102.165	76.734	6.51555	-1.51981	1.24755	5.81989	TRUE	0.0479123	1	guanylate kinase (GK)
PF3D7_0424000	30.357	29.7516	283.97	10.3826	4.89552	71.8713	77.9537	67.0551	83.52	83.4638	77.9982	13.259	4.18529	0	5.81477	6.15458	0.130785	-3.62153	6.5673	TRUE	0.0482573	1	Plasmodium exported protein (PHISTc), unknown function
PF3D7_1443300	86.6555	102.601	101.604	146.578	177.638	123.015	248.609	209.137	228.382	289.579	243.927	102.757	83.7059	133.601	106.688	6.94459	0.985683	-1.20638	1.90145	TRUE	0.0485176	1	U6 snRNA-associated Sm-like protein LSm5, putative (LSM5)
PF3D7_0100100	99.9022	94.8158	117.235	207.042	165.049	136.809	63.627	62.366	96.2604	91.6066	78.465	16.5738	33.4824	47.1532	32.4031	7.09704	-0.803326	-1.34748	3.4496	TRUE	0.0486203	1	erythrocyte membrane protein 1, PfEMP1 (VAR)
PF3D7_0719000	32.0129	24.4686	49.4993	36.0338	28.6738	34.1377	116.298	74.5578	61.3424	56.9997	77.2996	46.4066	29.2971	7.85887	27.8542	5.06978	1.20314	-1.37352	4.13998	TRUE	0.0487294	1	conserved Plasmodium protein, unknown function
PF3D7_0320300	407.888	535.807	570.545	476.379	639.215	525.967	1393.9	1156.82	966.379	1071.29	1147.1	493.898	502.235	573.698	523.277	9.03841	1.12538	-1.13376	0.803366	TRUE	0.0487314	1	T-complex protein 1 epsilon subunit, putative
PF3D7_0719800	35.8765	38.0932	20.8418	49.4702	53.1514	39.4866	44.6653	43.6093	14.1559	18.3213	30.188	82.8689	58.5941	78.5887	73.3506	5.32095	-0.403543	1.2772	4.65335	TRUE	0.0487809	1	conserved Plasmodium protein, unknown function
PF3D7_1251000	7.17529	3.89273	101.604	62.9065	60.8444	47.2845	26.125	36.5755	35.3898	36.1337	33.556	6.62951	12.5559	0	6.39513	5.54025	-0.471964	-2.24831	10.5618	TRUE	0.0487837	1	conserved Plasmodium protein, unknown function
PF3D7_0422500	1475.9	1309.07	2404.62	1515.86	1393.13	1619.72	1011.71	1031.62	1201.37	1120.65	1091.34	1823.11	2297.73	2805.62	2308.82	10.6608	-0.568924	1.08026	1.46088	TRUE	0.0490155	1	pre-mRNA-splicing helicase BRR2, putative (BRR2)
PF3D7_1350900	28.1492	18.6295	18.2366	9.77188	11.8891	17.3353	16.0121	16.4121	11.7966	7.12496	12.8364	33.1475	41.8529	31.4355	35.4787	4.11606	-0.431826	1.47286	2.77847	TRUE	0.0492128	1	transcription factor with AP2 domain(s) (ApiAP2)
PF3D7_1320300	23.1817	22.2442	33.8679	18.933	23.0789	24.2612	19.3831	12.1918	14.6278	11.7053	14.477	59.6656	29.2971	23.5766	37.5131	4.57808	-0.720834	1.41854	1.90934	TRUE	0.0492407	1	conserved Plasmodium protein, unknown function
PF3D7_1477800	206.98	166.275	15.6314	53.1346	44.0597	97.2161	6.32057	21.1013	18.4027	18.8303	16.1637	69.6098	54.4088	70.7298	64.9162	6.61047	-2.59677	2.00465	5.67499	TRUE	0.0492632	1	acyl-CoA binding protein (ACBP)
PF3D7_1124200	44.1557	46.4347	75.5516	72.6784	53.1514	58.3943	76.6895	97.5347	50.0176	62.0889	71.5827	36.4623	8.37059	39.2944	28.0424	5.85767	0.304027	-1.388	3.98125	TRUE	0.0492649	1	conserved Plasmodium protein, unknown function
PF3D7_1423600	25.3895	28.0833	98.9986	23.2082	22.3795	39.6118	26.9678	32.3553	18.4027	29.5177	26.8109	72.9246	66.9647	55.0121	64.9671	5.2424	-0.497766	1.2892	6.29186	TRUE	0.0493079	1	serine/threonine protein kinase, putative
PF3D7_0704100	237.889	228.837	229.26	223.532	229.39	229.782	341.732	364.817	254.335	245.302	301.547	142.534	138.115	117.883	132.844	7.84414	0.392159	-1.1771	0.5429	TRUE	0.0494138	1	conserved Plasmodium membrane protein, unknown function
PF3D7_0809600	45.8115	38.0932	33.8679	9.16114	5.59488	26.5057	29.0746	37.5134	33.9742	39.1873	34.9374	13.259	16.7412	0	10.0001	4.72222	0.404108	-1.63407	10.3641	TRUE	0.0495564	1	peptidase family C50, putative
PF3D7_0912700	14.9025	14.1807	2.60523	7.32891	6.29424	9.06232	21.4899	20.6323	24.537	24.4284	22.7719	6.62951	8.37059	0	5.00003	3.25705	1.25193	-1.99329	4.04429	TRUE	0.0496714	1	conserved Plasmodium protein, unknown function
PF3D7_1038700	55.1946	39.4834	57.315	189.33	160.154	100.295	171.498	178.657	99.5634	106.365	139.021	59.6656	46.0382	70.7298	58.8112	6.65346	0.465899	-1.25678	8.29874	TRUE	0.0497134	1	Plasmodium exported protein, unknown function
PF3D7_1337900	88.8633	81.4693	28.6575	103.826	79.0277	76.3688	91.8589	101.286	85.8794	95.6781	93.6756	46.4066	33.4824	31.4355	37.1081	6.27016	0.279424	-1.31294	2.87866	TRUE	0.0498543	1	conserved Plasmodium protein, unknown function
PF3D7_1368300	18.7662	25.0247	7.81568	15.8793	16.7847	16.8541	7.58468	5.15809	9.90916	5.08926	6.9353	23.2033	12.5559	31.4355	22.3982	4.11392	-1.31847	1.64598	2.46505	TRUE	0.0501827	1	conserved Plasmodium protein, unknown function
PF3D7_1407800	2609.6	4152.43	2422.86	4214.13	4719.28	3623.66	1840.97	2023.85	2208.33	2376.17	2112.33	3758.93	4277.37	5281.16	4439.15	11.8234	-0.778833	1.0711	1.82377	TRUE	0.0502522	1	plasmepsin IV (PM4)
PF3D7_1323300	4.96751	7.50741	2.60523	5.49668	5.59488	5.23434	43.8226	32.8242	29.2556	24.4284	32.5827	9.94426	4.18529	15.7177	9.9491	2.46563	2.56111	-1.80941	1.92401	TRUE	0.0502633	1	acetyltransferase, GNAT family, putative
PF3D7_0508900	178.278	182.68	46.8941	31.1479	24.4776	92.6957	71.6331	227.894	140.144	165.401	151.268	36.4623	87.8912	31.4355	51.9297	6.54465	0.696152	-1.52331	11.1625	TRUE	0.0502825	1	conserved Plasmodium protein, unknown function
PF3D7_1352600	1.65584	1.66831	0	1.83223	2.09808	1.45089	17.2762	8.90942	17.9309	8.65174	13.1921	0	0	7.85887	2.61962	0.698535	3.0241	-2.98376	4.54883	TRUE	0.0504716	1	conserved Plasmodium protein, unknown function
PF3D7_1449900	78.9282	85.362	62.5254	100.773	95.8124	84.6801	40.873	34.2309	27.84	19.3392	30.5708	69.6098	62.7794	86.4476	72.9456	6.40944	-1.47415	1.24079	1.55934	TRUE	0.050485	1	conserved Plasmodium protein, unknown function
PF3D7_1134400	6.62335	9.45377	0	8.5504	2.79744	5.48499	18.119	22.0391	10.381	11.7053	15.5611	3.31475	4.18529	0	2.50002	2.57749	1.38313	-2.42468	5.67652	TRUE	0.0506315	1	conserved Plasmodium protein, unknown function
PF3D7_1237900	1920.22	1412.78	794.594	679.146	466.473	1054.64	1452.89	1677.32	1866.22	2000.59	1749.25	417.659	908.209	1100.24	808.703	10.0433	0.72921	-1.1171	7.23903	TRUE	0.0506993	1	conserved Plasmodium protein, unknown function
PF3D7_1241000	1.10389	0.834157	0	0	0	0.38761	0	0	0	0	0	0	0	7.85887	2.61962	-1.17989	-29.2099	31.5259	3.22352	TRUE	0.0507691	1	Plasmodium RNA of unkown function RUF6-15
PF3D7_1209600	17.1103	18.3514	0	2.44297	0.69936	7.72082	2.52823	7.03376	9.90916	2.54463	5.50394	0	0	0	0	3.01004	-0.549904	-28.0517	7.49479	TRUE	0.0508076	1	porphobilinogen deaminase (PBGD)
PF3D7_1444300	199.252	156.821	104.209	137.417	111.898	141.92	185.403	205.386	228.854	232.579	213.056	89.4984	87.8912	102.165	93.185	7.15335	0.581673	-1.19903	1.18755	TRUE	0.0511163	1	apicoplast 1-acyl-sn-glycerol-3-phosphate acyltransferase, putative (AGPAT)
PF3D7_1231100	311.849	371.478	268.338	216.814	307.719	295.24	212.371	175.375	139.2	141.99	167.234	301.643	460.382	314.355	358.793	8.20674	-0.82085	1.10262	1.48979	TRUE	0.0511291	1	Rab GTPase 2 (RAB2)
PF3D7_1420300	44.7076	27.2491	26.0523	69.0139	60.145	45.4336	115.456	127.545	111.36	95.6781	112.51	49.7213	54.4088	31.4355	45.1885	5.51808	1.29591	-1.28702	2.97306	TRUE	0.0512332	1	zinc finger protein, putative
PF3D7_0732200	0.551946	0.278052	0	0	0	0.166	4.63508	4.68917	6.13424	8.14281	5.90033	0	0	0	0	-2.24554	4.80532	-29.594	1.77102	TRUE	0.051638	1	rifin (RIF)
PF3D7_0423500	518.829	531.914	18.2366	31.7586	21.6802	224.484	4.21371	22.508	20.2902	30.0266	19.2596	122.646	196.709	133.601	150.985	7.81222	-3.54534	2.97182	6.72143	TRUE	0.0516691	1	glideosome associated protein with multiple membrane spans 2 (GAPM2)
PF3D7_1135600	13.7986	10.566	2.60523	3.05371	0	6.00471	2.52823	4.68917	5.19051	5.59818	4.50152	0	0	0	0	2.64845	-0.480621	-27.7594	7.44531	TRUE	0.0519196	1	conserved Plasmodium protein, unknown function
PF3D7_0320000	41.3959	25.8589	28.6575	24.4297	29.3731	29.943	42.1371	38.4512	24.0651	30.5355	33.7972	9.94426	8.37059	15.7177	11.3442	4.90551	0.173821	-1.64827	1.26466	TRUE	0.0520895	1	conserved Plasmodium protein, unknown function
PF3D7_0505500	111.493	111.777	52.1045	33.5909	25.177	66.8285	16.0121	18.7567	16.5153	12.2142	15.8746	36.4623	46.0382	47.1532	43.2179	6.07071	-2.08153	1.43377	4.95602	TRUE	0.052141	1	DNA repair protein, putative
PF3D7_0900600	2.75973	3.61468	2.60523	1.22149	3.4968	2.73958	6.32057	12.1918	17.459	11.1964	11.7919	0	4.18529	0	1.3951	1.47227	2.08657	-2.97228	3.05716	TRUE	0.052235	1	rifin (RIF)
PF3D7_1419200	17.1103	12.7904	33.8679	34.2016	25.8763	24.7693	67.4194	35.1688	82.1044	61.0711	61.4409	9.94426	41.8529	15.7177	22.505	4.60215	1.33905	-1.43518	5.3432	TRUE	0.0522364	1	conserved Plasmodium protein, unknown function
PF3D7_0628700	16.0064	13.0685	10.4209	17.7115	14.6866	14.3788	56.8851	54.8633	31.1431	34.607	44.3746	16.5738	12.5559	15.7177	14.9491	3.86576	1.60643	-1.57191	1.20032	TRUE	0.0522666	1	conserved Plasmodium protein, unknown function
PF3D7_1330400.1	394.641	476.581	547.098	429.963	564.384	482.533	297.067	310.892	256.694	261.588	281.56	517.102	581.756	691.581	596.813	8.9138	-0.776468	1.08167	0.6325	TRUE	0.0524912	1	ER lumen protein retaining receptor 1, putative
PF3D7_1464000	724.153	547.763	453.309	453.782	540.606	543.922	862.968	1041	922.967	948.129	943.765	444.177	359.935	502.968	435.693	9.08799	0.794285	-1.11738	0.886233	TRUE	0.0526385	1	YL1 nuclear protein, putative
PF3D7_1302700	754.51	804.405	765.937	1006.5	888.188	843.909	1495.02	1427.38	1865.75	1988.37	1694.13	722.616	820.318	817.323	786.752	9.72116	1.00517	-1.10706	0.592085	TRUE	0.0527201	1	DEAD/DEAH box ATP-dependent RNA helicase, putative
PF3D7_1245200	4.96751	5.00494	13.0261	5.49668	2.09808	6.11867	0.421371	0.468917	1.88746	0.508926	0.821668	9.94426	4.18529	0	4.70985	2.51973	-2.80715	2.7211	4.18271	TRUE	0.0528059	1	conserved Plasmodium membrane protein, unknown function
PF3D7_0631800	0.551946	0.278052	0	0	0.69936	0.305872	5.47782	5.627	2.83119	9.16066	5.77417	0	0	0	0	-1.55048	4.0791	-29.5629	1.8129	TRUE	0.0528827	1	rifin (RIF)
PF3D7_0517100	27.0453	21.41	72.9463	65.9602	36.3667	44.7457	81.3246	49.2363	116.551	115.017	90.5322	36.4623	33.4824	39.2944	36.413	5.45519	1.04494	-1.3217	5.213	TRUE	0.0528872	1	conserved Plasmodium protein, unknown function
PF3D7_1126800	27.5973	21.41	26.0523	12.2149	18.1834	21.0916	16.0121	13.1297	17.459	18.8303	16.3578	46.4066	41.8529	39.2944	42.518	4.38571	-0.354229	1.38682	1.24357	TRUE	0.0529591	1	RNA binding protein, putative
PF3D7_1120700	10.487	14.4587	5.21045	5.49668	2.09808	7.55018	24.4395	13.5986	28.7837	23.4106	22.5581	6.62951	8.37059	0	5.00003	2.97571	1.51992	-1.98117	5.49661	TRUE	0.0529814	1	conserved Plasmodium protein, unknown function
PF3D7_1443900	135.779	129.016	398.6	216.814	211.906	218.423	81.3246	60.9592	30.6712	17.8124	47.6919	129.275	79.5206	125.742	111.513	7.76325	-2.18612	1.22021	7.39964	TRUE	0.0530166	1	heat shock protein 90, putative (HSP90)
PF3D7_1251600	408.44	314.199	427.257	509.359	446.192	421.089	693.155	700.093	1244.78	1256.03	973.514	467.38	456.197	424.379	449.319	8.71766	1.20936	-1.11446	1.83332	TRUE	0.0531284	1	conserved Plasmodium protein, unknown function
PF3D7_0607100	1.10389	0.834157	0	0.610743	0	0.509758	6.32057	6.56484	19.3464	15.2678	11.8749	3.31475	0	0	1.10492	-0.68407	4.25263	-3.06105	4.5765	TRUE	0.0535333	1	MYND finger protein, putative
PF3D7_0718800	0	0.556104	0	2.44297	1.39872	0.879559	5.47782	2.8135	6.13424	7.63389	5.51486	0	0	0	0	-0.0740255	2.53663	-29.4969	3.6003	TRUE	0.0535593	1	conserved Plasmodium protein, unknown function
PF3D7_0417300	199.252	213.266	1000.41	518.521	813.356	548.96	302.544	250.402	157.131	161.838	217.979	755.764	380.862	440.097	525.574	9.09773	-1.32955	1.27202	7.36881	TRUE	0.0535744	1	LETM1-like protein, putative
PF3D7_1456500	93.8308	92.0353	70.3411	8.5504	11.1898	55.1895	1.26411	7.50267	2.35932	3.56248	3.67215	26.518	25.1118	0	17.2099	5.7853	-3.91127	2.31106	8.45555	TRUE	0.0535884	1	conserved Plasmodium protein, unknown function
PF3D7_0922100	2565.44	2432.12	3587.4	4305.74	4224.84	3423.11	5971.67	5538.38	8857.37	9039.54	7351.74	3371.11	3528.2	3442.19	3447.16	11.741	1.10285	-1.09268	1.9471	TRUE	0.0536763	1	ubiquitin-like protein, putative
PF3D7_1252600	1389.8	1280.99	432.468	1069.41	1090.3	1052.59	281.476	414.054	462.427	424.953	395.727	679.525	849.615	958.782	829.307	10.0411	-1.4128	1.06582	3.63944	TRUE	0.054135	1	lysophospholipase, putative
PF3D7_1226000	11.0389	13.0685	15.6314	3.05371	3.4968	9.25785	17.6976	9.37834	22.1776	25.9552	18.8022	3.31475	8.37059	0	3.89511	3.16236	1.06975	-2.10177	6.07464	TRUE	0.0542747	1	conserved Plasmodium protein, unknown function
PF3D7_1236800	11.0389	21.132	5.21045	0	1.39872	7.75601	0.421371	3.75134	1.88746	1.52678	1.89674	9.94426	8.37059	7.85887	8.72457	3.01471	-2.09762	2.22827	13.5171	TRUE	0.0542792	1	protein-S-isoprenylcysteine O-methyltransferase, putative
PF3D7_1360200	137.434	227.169	145.893	248.572	317.51	215.316	124.726	96.128	100.035	109.419	107.577	232.033	175.782	290.778	232.864	7.75324	-1.00392	1.10749	2.48076	TRUE	0.0545407	1	conserved protein, unknown function
PF3D7_0821200	53.5387	42.2639	54.7098	64.128	79.7271	58.8735	114.613	113.478	89.1824	112.473	107.436	66.2951	46.0382	15.7177	42.6837	5.87945	0.867914	-1.26166	2.89223	TRUE	0.0545435	1	conserved Plasmodium protein, unknown function
PF3D7_0813700	40.292	44.2103	127.656	28.0942	17.484	51.5473	68.6835	55.8011	204.789	190.847	130.03	39.7771	62.7794	15.7177	39.4247	5.65772	1.36476	-1.68389	7.97451	TRUE	0.054672	1	ABC transporter, putative
PF3D7_1335500	0.551946	2.78052	2.60523	0	0	1.18754	5.05645	5.15809	7.07797	4.07141	5.34098	0	0	0	0	0.151337	2.26605	-28.0089	4.9461	TRUE	0.0547775	1	conserved Plasmodium protein, unknown function
PF3D7_0420100	476.329	434.874	343.89	580.206	458.78	458.816	584.02	552.384	558.216	525.211	554.958	288.384	301.341	172.895	254.207	8.84295	0.2733	-1.11771	1.19366	TRUE	0.0548806	1	RIO-like serine/threonine kinase (RIO2)
PF3D7_0322300	41.9479	40.0395	39.0784	21.9867	26.5757	33.9256	26.5464	21.1013	8.96543	6.61604	15.8073	36.4623	33.4824	55.0121	41.6522	5.08018	-1.09408	1.36299	4.64613	TRUE	0.0549133	1	diacylglycerol O-acyltransferase (DGAT)
PF3D7_1006300	3.31167	1.94637	0	3.66446	0	1.7845	1.68548	1.87567	9.90916	7.12496	5.14882	0	0	0	0	0.967156	1.39446	-27.9532	5.69029	TRUE	0.0550549	1	conserved Plasmodium protein, unknown function
PF3D7_1477700	1.65584	5.8391	13.0261	2.44297	4.19616	5.43204	5.8992	12.1918	18.4027	7.63389	11.0319	0	4.18529	0	1.3951	2.28577	1.17727	-2.87647	5.7642	TRUE	0.0551379	1	Plasmodium exported protein (PHISTa), unknown function (Pfg14-748)
PF3D7_0809500	19.87	23.9125	7.81568	20.1545	27.2751	19.8056	63.2057	50.643	43.8834	48.8569	51.6472	16.5738	16.7412	23.5766	18.9639	4.34759	1.34331	-1.48486	2.01958	TRUE	0.0551395	1	histone acetyltransferase subunit NuA4, putative
PF3D7_0900500	35.3245	41.1517	0	6.71817	2.09808	17.0585	3.79234	7.03376	1.88746	3.05355	3.94178	23.2033	25.1118	7.85887	18.7246	4.1317	-2.15213	2.2909	10.0321	TRUE	0.055244	1	rifin (RIF)
PF3D7_1449500	136.331	119.284	200.602	195.438	175.539	165.439	229.226	232.114	174.118	200.517	208.994	112.702	92.0765	70.7298	91.836	7.36676	0.340603	-1.17003	1.28626	TRUE	0.0556498	1	transcription factor with AP2 domain(s), putative (ApiAP2)
PF3D7_0624700	11.5909	10.844	5.21045	6.10743	6.29424	8.0094	16.8548	11.7229	33.9742	27.9909	22.6357	3.31475	12.5559	0	5.29021	3.04646	1.45329	-1.95151	4.61248	TRUE	0.0556774	1	N-acetylglucosaminylphosphatidylinositol deacetylase, putative
PF3D7_1317400	20.9739	13.6246	23.447	7.32891	3.4968	13.7742	13.0625	3.28242	4.71865	4.58033	6.41098	16.5738	33.4824	7.85887	19.305	3.73812	-1.05084	1.64303	7.56844	TRUE	0.0556807	1	conserved Plasmodium protein, unknown function
PF3D7_0213600	14.9025	9.17572	36.4732	12.2149	16.7847	17.9102	45.9294	36.5755	23.1214	20.357	31.4958	9.94426	16.7412	0	8.89515	4.08335	0.894826	-1.66344	6.28956	TRUE	0.0557349	1	conserved Plasmodium protein, unknown function
PF3D7_1467200	54.6426	68.1228	59.9202	125.813	151.761	92.052	178.661	229.3	208.564	215.276	207.95	99.4426	117.188	55.0121	90.5477	6.52987	1.17017	-1.17613	4.11935	TRUE	0.0558296	1	conserved Plasmodium protein, unknown function
PF3D7_1321800	221.33	270.823	231.865	314.533	297.228	267.156	461.401	516.278	654.004	649.898	570.395	245.292	209.265	337.931	264.163	8.06255	1.09323	-1.11762	1.14415	TRUE	0.0559065	1	SFT2-like protein, putative
PF3D7_0928300	4.41557	6.67325	33.8679	19.5438	18.1834	16.5368	44.244	38.4512	24.537	23.9195	32.7879	9.94426	12.5559	7.85887	10.1197	3.95738	1.07852	-1.66223	6.60411	TRUE	0.0561595	1	conserved Plasmodium protein, unknown function
PF3D7_0412800	0	0.278052	0	1.22149	0	0.299908	0	0	0	0	0	0	0	7.85887	2.61962	-1.60408	-28.7857	31.547	3.01422	TRUE	0.0561897	1	Plasmodium RNA of unkown function
PF3D7_1353900	170.551	170.446	276.154	361.56	330.098	261.762	554.946	359.19	423.734	460.578	449.612	192.256	230.191	196.472	206.306	8.03097	0.781603	-1.12303	2.3831	TRUE	0.0562313	1	proteasome subunit, putative
PF3D7_1363300	17.1103	21.132	15.6314	31.7586	24.4776	22.022	8.84879	9.84726	4.24678	7.12496	7.51695	9.94426	16.7412	47.1532	24.6129	4.47496	-1.56355	1.57944	3.67062	TRUE	0.0563254	1	mitochondrial ribosomal protein L9 precursor, putative
PF3D7_0829900	86.6555	90.0889	247.497	96.4974	127.983	129.744	175.712	331.524	407.691	403.069	329.499	145.849	138.115	165.036	149.667	7.00377	1.36023	-1.14261	4.82259	TRUE	0.0563779	1	unspecified product
PF3D7_1218700	3.86362	3.05857	0	1.83223	3.4968	2.45024	5.47782	3.28242	5.19051	5.59818	4.88723	0	0	0	0	1.40193	0.887074	-29.3233	1.75223	TRUE	0.0565555	1	conserved Plasmodium protein, unknown function
PF3D7_0530700	278.733	230.227	336.074	410.419	332.196	317.53	188.353	158.494	97.676	113.49	139.503	308.272	242.747	337.931	296.317	8.30999	-1.18558	1.08382	1.95844	TRUE	0.0565606	1	conserved Plasmodium protein, unknown function
PF3D7_1448600	83.3438	75.0741	112.025	87.3362	111.898	93.9353	36.2379	54.8633	40.1085	30.5355	40.4363	82.8689	104.632	86.4476	91.3163	6.54872	-1.21099	1.17659	1.18545	TRUE	0.0566792	1	SNARE protein, putative (VTI1)
PF3D7_1139500.1	1.10389	1.66831	0	1.22149	0	0.798738	2.9496	1.87567	7.54983	9.16066	5.38394	0	0	0	0	-0.0989434	2.52533	-29.4606	3.4228	TRUE	0.0568229	1	AAA family ATPase, putative
PF3D7_1118700	46.9154	54.2202	0	1.83223	2.79744	21.153	11.7984	60.4903	43.4115	62.0889	44.4473	6.62951	16.7412	7.85887	10.4099	4.4489	1.02452	-2.07846	18.1787	TRUE	0.0572013	1	conserved Plasmodium protein, unknown function
PF3D7_0531500	0.551946	3.33663	2.60523	1.22149	2.09808	1.96267	0	0	1.88746	1.01785	0.726327	0	16.7412	110.024	42.2551	0.963456	-1.43023	5.85432	4.025	TRUE	0.0572762	1	unspecified product
PF3D7_1352000	51.8829	44.4884	59.9202	26.8727	22.3795	41.1087	18.119	14.5364	12.2685	10.1785	13.7756	26.518	41.8529	39.2944	35.8884	5.34622	-1.56032	1.36283	2.70056	TRUE	0.0575248	1	conserved Plasmodium protein, unknown function
PF3D7_0823900	17.1103	27.8052	31.2627	9.77188	19.5821	21.1064	12.6411	15.4743	6.6061	6.10711	10.2072	19.8885	16.7412	55.0121	30.5473	4.37552	-1.02162	1.48511	4.91314	TRUE	0.0580754	1	dicarboxylate/tricarboxylate carrier (DTC)
PF3D7_1420000	321.784	318.37	1917.45	1217.21	1190.31	993.024	1010.45	890.473	1009.32	1066.2	994.11	1965.65	1808.05	2365.52	2046.41	9.95321	0.00404611	1.04105	9.95198	TRUE	0.0580787	1	splicing factor 3B subunit 4, putative (SF3B4)
PF3D7_0426000	43.6037	46.9908	112.025	168.565	134.977	101.232	29.0746	60.4903	36.3336	43.7676	42.4165	99.4426	104.632	78.5887	94.2212	6.65703	-1.25094	1.16143	6.12971	TRUE	0.0582986	1	erythrocyte membrane protein 1, PfEMP1 (VAR)
PF3D7_0817100	7.17529	3.33663	7.81568	1.22149	0.69936	4.04969	0.842742	0	0	1.01785	0.465148	6.62951	4.18529	0	3.60493	1.93915	-3.0442	3.13926	6.86303	TRUE	0.0584131	1	GTPase, putative
PF3D7_1323900	166.688	194.358	166.734	513.635	653.902	339.063	640.063	532.221	734.221	697.737	651.061	338.105	259.488	314.355	303.983	8.40787	0.938773	-1.09892	7.39507	TRUE	0.0585616	1	conserved Plasmodium protein, unknown function
PF3D7_1244600	117.564	148.202	200.602	211.317	220.299	179.597	105.343	78.3091	65.1173	80.9192	82.4221	182.311	175.782	172.895	176.996	7.48667	-1.12147	1.10339	1.47769	TRUE	0.0585717	1	ADP-ribosylation factor GTPase-activating protein, putative (ARFGAP)
PF3D7_0806600	276.525	310.584	145.893	243.076	214.004	238.016	188.774	175.844	125.516	117.562	151.924	308.272	322.268	330.073	320.204	7.89895	-0.651551	1.07466	1.83524	TRUE	0.0586329	1	kinesin-like protein, putative
PF3D7_1224300	16258.7	15921.5	27224.6	26267.4	24404.2	22015.3	31179.8	39520.3	51867.8	56049.5	44654.4	21907.2	21508.2	20503.8	21306.4	14.4262	1.02033	-1.0675	1.93882	TRUE	0.0586607	1	polyadenylate-binding protein, putative (PABP)
PF3D7_1114700	1233.6	1254.85	1583.98	1382.72	1420.4	1375.11	751.305	802.786	741.299	816.826	778.054	1624.23	1577.86	1595.35	1599.15	10.425	-0.821327	1.03939	0.194725	TRUE	0.0586982	1	serine/threonine protein kinase, putative (CLK3)
PF3D7_0107900	6.62335	4.44884	33.8679	6.10743	8.39233	11.888	11.7984	4.22025	0.943729	0.508926	4.36782	13.259	33.4824	7.85887	18.2001	3.46653	-1.32903	2.08673	9.64689	TRUE	0.0587532	1	conserved Plasmodium protein, unknown function
PF3D7_1040100	0	1.39026	5.21045	1.22149	0.69936	1.70431	10.5343	10.3162	8.49356	15.2678	11.1529	3.31475	0	0	1.10492	0.343097	3.1356	-2.96895	6.00465	TRUE	0.0589984	1	rifin (RIF)
PF3D7_1346300	3400.54	2308.67	1432.87	2708.03	1919.74	2353.97	3018.7	3042.8	3857.49	4481.6	3600.15	1929.19	1489.96	1721.09	1713.41	11.2013	0.612553	-1.07107	2.28006	TRUE	0.0589989	1	DNA/RNA-binding protein Alba 2 (ALBA2)
PF3D7_1116000	607.692	677.613	93.7881	72.0676	55.2495	301.282	34.1311	194.601	128.819	157.767	128.829	517.102	472.938	259.343	416.461	8.23774	-1.22861	1.69564	10.9445	TRUE	0.0590909	1	rhoptry neck protein 4 (RON4)
PF3D7_0115200	0	1.11221	0	0.610743	0.69936	0.484462	5.05645	3.75134	6.13424	6.61604	5.38952	0	0	0	0	-0.795465	3.22509	-29.4639	2.06703	TRUE	0.0590929	1	rifin (RIF)
PF3D7_1227100	157.305	157.934	343.89	122.149	139.173	184.09	157.593	98.0037	75.4983	82.9549	103.512	195.571	238.562	227.907	220.68	7.5141	-0.820002	1.09003	4.12082	TRUE	0.0591784	1	DNA helicase 60 (DH60)
PF3D7_0512000	51.8829	43.0981	145.893	122.759	96.5117	92.0289	176.133	118.636	143.447	195.428	158.411	112.702	58.5941	31.4355	67.5771	6.50902	0.798473	-1.18043	6.47528	TRUE	0.0591878	1	prefoldin subunit, putative
PF3D7_0413700	18.2142	31.1418	7.81568	8.5504	11.8891	15.5223	42.1371	51.5809	33.9742	33.0802	40.1931	3.31475	29.2971	7.85887	13.4902	4.00924	1.31987	-1.55482	6.90734	TRUE	0.0591894	1	lysine decarboxylase-like protein, putative
PF3D7_1242800	513.309	903.114	823.252	834.885	941.339	803.18	2344.09	1879.89	2525.89	2599.08	2337.24	1050.78	1096.55	1186.69	1111.34	9.64952	1.54107	-1.07301	1.14219	TRUE	0.0594222	1	rab specific GDP dissociation inhibitor (rabGDI)
PF3D7_1476800	176.071	176.841	49.4993	114.82	100.708	123.588	55.1996	62.8349	38.221	42.2408	49.6241	79.5541	104.632	149.319	111.168	6.96039	-1.32712	1.14314	4.4542	TRUE	0.0595393	1	lysophospholipase, putative
PF3D7_0608600	5.51946	5.28299	15.6314	29.3157	26.5757	16.465	48.879	22.9769	31.6149	20.866	31.0842	9.94426	16.7412	0	8.89515	4.03005	0.929256	-1.6452	9.65515	TRUE	0.0595455	1	conserved Plasmodium protein, unknown function
PF3D7_1026100	0.551946	4.44884	0	2.44297	4.19616	2.32798	17.6976	14.0675	16.9871	12.7231	15.3688	3.31475	4.18529	0	2.50002	1.38779	2.55465	-2.41063	4.76659	TRUE	0.0595822	1	conserved Plasmodium protein, unknown function
PF3D7_0205700.2	50.2271	69.7911	59.9202	55.5776	68.5373	60.8107	118.405	131.297	113.247	109.928	118.219	56.3508	33.4824	62.871	50.9014	5.92716	0.958191	-1.23285	0.883819	TRUE	0.0596047	1	conserved Plasmodium protein, unknown function
PF3D7_0935900	28165.8	25138.7	30353.5	45246.9	35066.6	32794.3	62780.5	51846.3	75257.2	82075	67989.7	35620.3	28116.8	33918.9	32552	15.0012	1.05187	-1.06257	1.47206	TRUE	0.0597555	1	ring-exported protein 1 (REX1)
PF3D7_0404900	169.447	189.075	138.077	155.739	137.075	157.883	194.252	214.764	261.413	255.99	231.605	99.4426	133.929	78.5887	103.987	7.30492	0.550525	-1.14334	0.957095	TRUE	0.0598098	1	6-cysteine protein (P41)
PF3D7_0729400	678.341	482.699	416.836	628.454	506.337	542.533	552.418	539.724	764.892	651.934	627.242	354.679	221.821	306.496	294.332	9.08449	0.208371	-1.09134	1.35416	TRUE	0.059974	1	BRIX protein, putative
PF3D7_1234400	5.51946	4.72689	2.60523	5.49668	4.19616	4.50888	12.2198	8.90942	14.6278	11.1964	11.7383	0	0	7.85887	2.61962	2.22136	1.33194	-2.82525	3.29909	TRUE	0.0600106	1	aspartyl protease, putative
PF3D7_1421900	15.4545	24.1905	23.447	1.83223	3.4968	13.6842	16.4335	16.881	30.6712	35.1159	24.7754	6.62951	12.5559	0	6.39513	3.73785	0.891841	-1.78463	11.649	TRUE	0.0601469	1	Ctr copper transporter domain containing protein, putative
PF3D7_1116300	105.422	173.783	109.42	204.599	240.58	166.761	309.708	372.32	414.769	443.274	385.018	172.367	159.041	204.331	178.58	7.38567	1.20305	-1.11342	2.40199	TRUE	0.0605129	1	peptidyl-prolyl cis-trans isomerase (CYP19C)
PF3D7_0520900	1181.72	1112.21	1279.17	1257.52	1275.63	1221.25	2085.79	1804.86	2342.81	2458.62	2173.02	1153.53	1004.47	950.923	1036.31	10.254	0.831461	-1.06751	0.359911	TRUE	0.0606602	1	S-adenosyl-L-homocysteine hydrolase (SAHH)
PF3D7_1447100	144.058	127.626	80.762	160.625	145.467	131.708	256.615	264	191.105	221.892	233.403	125.961	66.9647	125.742	106.222	7.04706	0.81966	-1.14255	1.97384	TRUE	0.0609775	1	conserved Plasmodium protein, unknown function
PF3D7_1106200	8.27919	10.566	13.0261	2.44297	2.09808	7.28247	1.26411	0.937834	0.471865	1.01785	0.922916	9.94426	4.18529	0	4.70985	2.81719	-2.92822	2.55141	4.47141	TRUE	0.0609816	1	conserved Plasmodium protein, unknown function
PF3D7_1330300	32.0129	29.7516	62.5254	62.2958	58.0469	48.9265	84.6956	60.0214	123.157	106.365	93.5598	36.4623	54.4088	23.5766	38.1492	5.59921	0.948459	-1.25896	3.43817	TRUE	0.0610128	1	DnaJ protein, putative
PF3D7_0306300	78.9282	70.6253	192.787	157.572	197.919	139.566	349.317	226.487	254.807	261.079	272.922	102.757	117.188	157.177	125.708	7.11731	0.975118	-1.13191	4.14031	TRUE	0.0611626	1	glutaredoxin 1 (GRX1)
PF3D7_1345900	5.51946	14.1807	5.21045	3.66446	5.59488	6.83398	13.4839	9.84726	8.49356	9.66959	10.3736	0	4.18529	0	1.3951	2.81614	0.559622	-2.7892	3.58565	TRUE	0.0615571	1	conserved Plasmodium protein, unknown function
PF3D7_1135700	89.9671	62.5617	26.0523	80.618	42.661	60.372	66.1553	55.8011	63.2299	71.7585	64.2362	19.8885	8.37059	55.0121	27.7571	5.93292	0.0723349	-1.34842	6.12146	TRUE	0.0617261	1	conserved Plasmodium protein, unknown function
PF3D7_1435400	85.5516	79.2449	91.1829	120.316	218.2	118.899	88.9093	75.4956	76.4421	65.1425	76.4974	182.311	159.041	149.319	163.557	6.8957	-0.638123	1.10011	3.01457	TRUE	0.0618525	1	conserved protein, unknown function
PF3D7_1444000	0.551946	0	2.60523	0	0	0.631434	0	0	0	0	0	0	4.18529	0	1.3951	-1.23426	-29.1555	30.9536	4.05155	TRUE	0.0618739	1	conserved Plasmodium protein, unknown function
PF3D7_1450900	4.96751	6.11715	15.6314	7.32891	2.09808	7.2286	25.7036	17.8188	90.1261	99.7495	58.3495	16.5738	4.18529	15.7177	12.1589	2.77097	3.09529	-2.28025	4.83931	TRUE	0.0619767	1	acetyl-CoA acetyltransferase, putative
PF3D7_1204000	3.86362	3.61468	0	4.2752	0.69936	2.49057	4.63508	4.68917	6.13424	3.05355	4.62801	0	0	0	0	1.43523	0.775917	-29.2454	2.6235	TRUE	0.0619998	1	conserved Plasmodium protein, unknown function
PF3D7_0303300	144.058	119.284	148.498	241.243	238.482	178.313	232.175	267.752	310.015	385.766	298.927	182.311	125.559	102.165	136.679	7.47931	0.74424	-1.11492	2.68903	TRUE	0.0621308	1	DNA-directed RNA polymerase subunit I, putative
PF3D7_0828100	3.86362	4.44884	20.8418	4.2752	1.39872	6.96564	12.6411	1.87567	1.88746	1.52678	4.48276	26.518	12.5559	7.85887	15.6443	2.59032	-0.413313	1.86217	10.3726	TRUE	0.0627439	1	conserved Plasmodium protein, unknown function
PF3D7_0411800	35.8765	37.537	2.60523	1.83223	6.29424	16.829	3.37097	6.56484	3.77492	3.56248	4.3183	19.8885	16.7412	15.7177	17.4491	4.11493	-2.00478	2.02705	8.22016	TRUE	0.0628662	1	conserved Plasmodium protein, unknown function
PF3D7_0935300	7.72724	18.9075	0	14.6578	9.09169	10.0769	27.8105	38.9201	26.4244	15.2678	27.1057	6.62951	4.18529	15.7177	8.84418	3.43365	1.32746	-1.7744	8.07461	TRUE	0.0628907	1	phosphatidylinositol N-acetylglucosaminyltransferase subunit P, putative
PF3D7_1108000	620.939	497.435	508.019	740.831	681.177	609.68	794.706	779.809	946.088	1000.04	880.161	454.121	355.75	447.956	419.276	9.25239	0.529214	-1.0706	0.811383	TRUE	0.0629852	1	IWS1-like protein, putative
PF3D7_1127900	219.674	254.14	127.656	44.5842	51.0533	139.422	49.3004	58.1457	28.7837	33.0802	42.3275	109.387	96.2618	117.883	107.844	7.126	-1.72211	1.34578	6.58254	TRUE	0.0630463	1	conserved Plasmodium protein, unknown function
PF3D7_0706400	1410.77	1062.44	1125.46	1420.59	1197.31	1243.31	667.873	529.876	592.662	644.809	608.805	1306.01	1079.81	1328.15	1237.99	10.2801	-1.03027	1.02361	0.503892	TRUE	0.0631633	1	ribosomal protein, L37e, putative
PF3D7_1005700	20.9739	19.7417	0	1.83223	3.4968	9.20893	13.0625	14.0675	14.6278	12.7231	13.6202	6.62951	0	0	2.20984	3.3041	0.463606	-2.27715	13.0616	TRUE	0.0635812	1	DnaJ protein, putative
PF3D7_1307000	55.1946	82.8596	46.8941	67.7924	97.9105	70.1302	199.73	200.696	150.525	110.946	165.474	53.0361	83.7059	86.4476	74.3965	6.14102	1.22963	-1.16949	2.44394	TRUE	0.0636167	1	PNAS-3 related protein, putative
PF3D7_1340800	2.20778	4.72689	0	1.22149	1.39872	1.91098	3.79234	3.75134	5.19051	6.10711	4.71032	0	0	0	0	1.09133	1.14331	-29.2689	2.09847	TRUE	0.0637008	1	mitochondrial pyruvate carrier protein 1, putative (MPC1)
PF3D7_0933000	799.769	576.958	1867.95	1011.39	1622.52	1175.72	365.75	375.134	469.505	478.899	422.322	891.669	828.688	856.617	858.991	10.198	-1.47581	1.02444	3.92797	TRUE	0.0638239	1	mRNA processing protein, putative
PF3D7_0903100	36.4284	92.0353	23.447	73.2891	65.7399	58.1879	31.6028	25.3215	20.762	9.66959	21.839	66.2951	58.5941	23.5766	49.4886	5.88209	-1.43105	1.22598	6.59944	TRUE	0.0640371	1	retrieval receptor for endoplasmic reticulum membrane proteins, putative
PF3D7_1420100	19.87	20.0198	7.81568	6.71817	2.79744	11.4442	0.842742	2.8135	4.71865	4.07141	3.11157	16.5738	8.37059	7.85887	10.9344	3.55337	-1.92406	1.88212	6.23323	TRUE	0.0641087	1	conserved Plasmodium protein, unknown function
PF3D7_1421800	7.17529	6.3952	5.21045	1.83223	5.59488	5.24161	20.6472	19.6945	38.6929	21.8838	25.2296	6.62951	12.5559	0	6.39513	2.4008	2.2561	-1.8164	4.21559	TRUE	0.0641752	1	conserved Plasmodium protein, unknown function
PF3D7_1440000	52.4348	55.8885	13.0261	6.71817	5.59488	26.7325	2.9496	8.90942	2.83119	3.05355	4.43594	33.1475	16.7412	7.85887	19.2492	4.75638	-2.60734	2.17073	6.25503	TRUE	0.0644735	1	conserved Plasmodium protein, unknown function
PF3D7_1421000	28.7012	41.7078	28.6575	40.309	47.5565	37.3864	14.748	15.4743	8.96543	13.2321	13.1049	36.4623	25.1118	39.2944	33.6228	5.23348	-1.52095	1.34494	1.2532	TRUE	0.0645354	1	conserved Plasmodium protein, unknown function
PF3D7_0200800	1.10389	0.834157	0	0.610743	0	0.509758	3.37097	4.68917	2.83119	9.66959	5.14023	0	0	0	0	-0.733768	3.09342	-29.3939	2.34305	TRUE	0.0645521	1	erythrocyte membrane protein 1 (PfEMP1), truncated
PF3D7_0905700.1	43.6037	34.7565	44.2888	49.4702	44.7591	43.3757	75.4254	60.4903	50.0176	44.2765	57.5525	33.1475	16.7412	15.7177	21.8688	5.43654	0.410754	-1.33992	1.44257	TRUE	0.0647034	1	autophagy-related protein 3, putative (ATG3)
PF3D7_1350000	3.86362	3.33663	2.60523	0	2.79744	2.52058	5.8992	0	7.54983	4.58033	4.50734	0	0	0	0	1.34175	0.831261	-27.7646	7.6634	TRUE	0.064709	1	conserved Plasmodium protein, unknown function
PF3D7_0605900	475.777	806.907	39.0784	180.78	180.435	336.596	55.621	186.629	190.161	177.615	152.507	348.049	468.753	432.238	416.347	8.39874	-1.14619	1.44845	10.289	TRUE	0.0647167	1	long chain polyunsaturated fatty acid elongation enzyme, putative
PF3D7_1359000	1288.24	1297.67	974.355	1196.45	1281.93	1207.73	662.395	600.683	774.33	685.523	680.733	1335.85	1381.15	1414.6	1377.2	10.2385	-0.827526	1.01641	0.361368	TRUE	0.0648302	1	conserved Plasmodium protein, unknown function
PF3D7_1016600	174.967	177.953	70.3411	162.458	200.716	157.287	130.204	139.268	82.5763	79.3924	107.86	202.2	196.709	282.919	227.276	7.30465	-0.551372	1.06776	3.36848	TRUE	0.0649874	1	Plasmodium exported protein (PHISTc), unknown function
PF3D7_0710300	18.7662	24.1905	39.0784	26.2619	32.8699	28.2334	24.0182	15.4743	14.6278	10.6874	16.2019	39.7771	29.2971	55.0121	41.3621	4.79777	-0.77744	1.32045	2.17121	TRUE	0.0650518	1	conserved Plasmodium membrane protein, unknown function
PF3D7_1440200	55.7465	41.1517	218.839	22.5975	16.0853	70.884	3.37097	0.937834	0.471865	1.52678	1.57686	23.2033	16.7412	15.7177	18.5541	6.14069	-5.47902	3.55899	2.48055	TRUE	0.0650596	1	stromal-processing peptidase, putative (SPP)
PF3D7_1424800	0	2.78052	0	1.83223	0	0.92255	0	0	0	0	0	3.31475	0	0	1.10492	0.0170175	-30.4068	30.7637	3.80585	TRUE	0.065242	1	unspecified product
PF3D7_0423000	9.93502	7.22936	0	1.83223	2.09808	4.21894	25.7036	30.9485	25.0088	30.5355	28.0491	3.31475	8.37059	15.7177	9.13436	2.24391	2.56577	-1.78982	7.52676	TRUE	0.0653441	1	conserved Plasmodium protein, unknown function
PF3D7_1320800	33.6687	21.9661	10.4209	4.2752	3.4968	14.7655	4.63508	7.97159	6.13424	8.65174	6.84816	19.8885	12.5559	31.4355	21.2933	3.91641	-1.14342	1.58253	8.40492	TRUE	0.0653594	1	dihydrolipamide succinyltransferase component of 2-oxoglutarate dehydrogenase complex
PF3D7_1444100	51.3309	58.1129	13.0261	7.32891	5.59488	27.0788	48.4577	33.2931	87.2949	73.7942	60.71	9.94426	41.8529	15.7177	22.505	4.7982	1.12534	-1.41776	14.8629	TRUE	0.0653766	1	conserved Plasmodium protein, unknown function
PF3D7_0520600	599.965	499.382	247.497	632.119	541.305	504.053	732.343	762.928	1017.81	1088.59	900.419	454.121	347.379	495.109	432.203	8.9797	0.834729	-1.06089	2.65501	TRUE	0.0654003	1	bis(5'-nucleosyl)-tetraphosphatase [asymmetrical]
PF3D7_1026900	2.20778	3.61468	2.60523	4.2752	2.09808	2.96019	10.5343	7.03376	15.5715	8.65174	10.4478	3.31475	0	0	1.10492	1.59061	1.79477	-2.87337	2.19103	TRUE	0.0654284	1	biotin--acetyl-CoA-carboxylase, putative
PF3D7_1433300	48.5712	51.7177	18.2366	23.819	29.3731	34.3435	13.0625	13.1297	10.381	12.7231	12.3241	39.7771	16.7412	39.2944	31.9375	5.12572	-1.50215	1.35831	3.03864	TRUE	0.0655614	1	chromatin assembly factor 1 P55 subunit, putative
PF3D7_1473900	699.867	639.798	698.201	1062.69	1055.33	831.179	356.059	325.428	321.34	322.15	331.244	921.502	594.312	495.109	670.307	9.6993	-1.32753	1.02044	1.81305	TRUE	0.0657938	1	conserved Plasmodium protein, unknown function
PF3D7_1332800	448.18	600.037	674.754	695.025	914.763	666.552	315.607	275.723	309.071	347.596	311.999	570.138	611.053	723.016	634.736	9.38039	-1.095	1.0229	1.25827	TRUE	0.0659033	1	translation initiation factor 6, putative
PF3D7_1127300	19.3181	24.7466	46.8941	86.7255	95.113	54.5595	159.7	140.206	96.2604	83.9728	120.035	49.7213	46.0382	62.871	52.8768	5.76901	1.13859	-1.2	7.67253	TRUE	0.0660943	1	methyltransferase, putative
PF3D7_0720100	207.532	137.914	119.84	220.478	183.232	173.799	205.629	249.933	227.439	240.213	230.803	99.4426	96.2618	125.742	107.149	7.44461	0.405871	-1.11682	1.21102	TRUE	0.0662019	1	small subunit rRNA processing protein, putative
PF3D7_0600300	16.5584	17.2392	13.0261	9.16114	8.39233	12.8754	34.1311	30.0107	16.5153	12.7231	23.345	13.259	4.18529	0	5.81477	3.69399	0.852506	-1.75997	4.73108	TRUE	0.0662345	1	rifin (RIF)
PF3D7_1458200	13.2467	22.5222	2.60523	18.3223	12.5885	13.857	38.7661	52.5187	28.7837	30.5355	37.651	9.94426	8.37059	23.5766	13.9638	3.86415	1.37071	-1.5565	4.81791	TRUE	0.0663213	1	conserved Plasmodium protein, unknown function
PF3D7_0425600	1.65584	1.11221	0	0	0.69936	0.693481	0.421371	2.8135	7.07797	9.66959	4.99561	0	0	0	0	-0.326001	2.64295	-27.9085	4.71963	TRUE	0.0664307	1	rifin, pseudogene
PF3D7_0506200	32.5648	58.9471	23.447	38.4768	51.7527	41.0377	76.2682	77.8402	75.4983	52.9283	70.6338	36.4623	37.6677	7.85887	27.3296	5.37803	0.764485	-1.28085	3.7298	TRUE	0.0665216	1	transcription initiation factor TFiid, TATA-binding protein (TBP)
PF3D7_0805800	0	1.11221	0	0	1.39872	0.502186	0	0	0	0	0	0	4.18529	0	1.3951	-0.859736	-29.5301	30.9511	3.06919	TRUE	0.0665651	1	conserved Plasmodium protein, unknown function
PF3D7_0718700	2.20778	3.05857	0	1.83223	0.69936	1.55959	6.32057	7.03376	2.83119	2.54463	4.68253	0	0	0	0	0.799025	1.43016	-29.2634	2.12137	TRUE	0.0665896	1	conserved Plasmodium membrane protein, unknown function
PF3D7_0215600	105.974	109.831	72.9463	132.531	104.205	105.097	155.065	108.32	84.9356	96.187	111.127	36.4623	29.2971	86.4476	50.7356	6.72137	0.0749847	-1.20187	3.14722	TRUE	0.0665899	1	conserved Plasmodium protein, unknown function
PF3D7_1243500	19.87	24.4686	2.60523	2.44297	11.1898	12.1153	8.42742	15.0053	20.2902	22.9017	16.6562	9.94426	0	0	3.31475	3.67051	0.385742	-2.00141	11.1589	TRUE	0.0666032	1	endosome sorting protein (SNF7 homologue), putative
PF3D7_1442800	21.5259	15.0148	20.8418	36.0338	32.1706	25.1174	12.6411	6.09592	9.90916	5.59818	8.5611	19.8885	33.4824	15.7177	23.0295	4.6539	-1.55259	1.45412	2.78561	TRUE	0.0667147	1	conserved Plasmodium protein, unknown function
PF3D7_0915900	41.3959	43.6542	57.315	112.987	86.0213	68.2748	121.355	135.986	159.018	161.329	144.422	62.9803	66.9647	62.871	64.272	6.09512	1.07891	-1.16677	2.93852	TRUE	0.0667735	1	conserved Plasmodium protein, unknown function
PF3D7_1407400	50.779	41.4298	62.5254	106.269	76.9296	67.5866	89.3307	91.4388	71.7234	73.7942	81.5718	33.1475	25.1118	47.1532	35.1375	6.07834	0.271787	-1.25348	2.44801	TRUE	0.0668053	1	conserved Plasmodium protein, unknown function
PF3D7_0930800	193.181	163.495	117.235	29.3157	22.3795	105.121	15.1694	16.4121	13.6841	14.7588	15.0061	56.3508	54.4088	39.2944	50.018	6.71623	-2.80871	1.74742	4.92832	TRUE	0.0668647	1	conserved Plasmodium membrane protein, unknown function
PF3D7_1445600	1008.96	886.708	1167.14	1645.34	1443.48	1230.33	1699.39	1641.68	2173.88	2296.27	1952.81	1050.78	912.394	880.193	947.788	10.2648	0.666514	-1.04219	1.43992	TRUE	0.0669861	1	RNA binding protein, putative
PF3D7_1220300	62.3699	71.1814	26.0523	6.10743	4.19616	33.9814	0.842742	4.68917	6.6061	2.0357	3.54343	23.2033	12.5559	15.7177	17.159	5.09406	-3.27082	2.2905	6.87914	TRUE	0.067243	1	Cell cycle associated protein, putative
PF3D7_1140200	30.357	26.693	23.447	4.88594	3.4968	17.776	58.5706	39.389	33.9742	31.0445	40.7446	26.518	12.5559	0	13.0246	4.14283	1.20646	-1.4603	12.6602	TRUE	0.0672819	1	conserved Plasmodium protein, unknown function
PF3D7_0807000	20.9739	34.2004	75.5516	89.7792	119.591	68.0191	154.222	137.862	109.001	139.955	135.26	62.9803	75.3353	39.2944	59.2033	6.08062	0.999026	-1.16576	7.16587	TRUE	0.0677519	1	gas41 homologue, putative
PF3D7_1222600	95.4866	77.2985	39.0784	47.0272	45.4584	60.8698	172.341	335.276	171.759	178.124	214.375	417.659	527.347	369.367	438.124	5.94148	1.8025	1.03334	3.77628	TRUE	0.0679991	1	transcription factor with AP2 domain(s) (ApiAP2)
PF3D7_1303000	9.38308	10.566	20.8418	9.77188	7.69296	11.6511	23.1754	6.09592	22.1776	16.2856	16.9336	6.62951	4.18529	0	3.60493	3.47957	0.603044	-1.98999	4.12911	TRUE	0.0680645	1	conserved Plasmodium protein, unknown function
PF3D7_0408800	0.551946	0.556104	0	1.22149	0	0.465907	0	0	0	0	0	0	4.18529	0	1.3951	-0.970421	-29.4194	30.9504	2.06293	TRUE	0.0680689	1	conserved Plasmodium protein, unknown function
PF3D7_1006100	9.93502	12.2343	15.6314	12.8256	19.5821	14.0417	38.3448	16.4121	69.836	51.4015	43.9986	23.2033	8.37059	15.7177	15.7639	3.79709	1.66197	-1.45674	4.26736	TRUE	0.0684922	1	CCR4-NOT transcription complex subunit 5, putative (NOT5)
PF3D7_1130900	7.17529	6.11715	18.2366	2.44297	1.39872	7.07414	0.421371	0.937834	0	1.01785	0.594264	6.62951	4.18529	0	3.60493	2.71011	-3.47489	2.81469	6.41819	TRUE	0.0685667	1	mitochondrial rpoD precursor, putative
PF3D7_0223500	80.5841	73.9619	161.524	84.2825	99.3092	99.9323	0.421371	6.09592	2.83119	2.0357	2.84605	9.94426	4.18529	15.7177	9.9491	6.63091	-5.13038	1.70706	7.65814	TRUE	0.0687763	1	erythrocyte membrane protein 1, PfEMP1 (VAR)
PF3D7_1351200	60.714	95.0939	216.234	188.72	213.305	154.813	107.45	70.3376	56.6237	58.5265	73.2344	119.331	150.671	196.472	155.491	7.26774	-1.07273	1.07375	5.60689	TRUE	0.0688057	1	conserved Plasmodium protein, unknown function
PF3D7_1118200	179.382	176.007	1289.59	586.924	694.465	585.273	977.581	659.297	802.17	831.585	817.658	371.252	452.012	345.79	389.685	9.18794	0.487431	-1.06757	11.2184	TRUE	0.0688728	1	heat shock protein 90, putative
PF3D7_0910400	34.7726	39.4834	72.9463	39.6983	33.5693	44.094	74.5827	64.2416	82.5763	92.6245	78.5063	23.2033	37.6677	39.2944	33.3884	5.43665	0.857935	-1.2627	1.94495	TRUE	0.0689122	1	selenide water dikinase, putative
PF3D7_1416700	0.551946	0.278052	2.60523	0.610743	0	0.809193	0	0	0	0	0	3.31475	0	0	1.10492	-0.597077	-29.7927	30.7568	2.17778	TRUE	0.0690032	1	conserved Plasmodium protein, unknown function
PF3D7_1430800	6.0714	2.50247	2.60523	1.22149	0.69936	2.61999	0.421371	0.937834	1.88746	0.508926	0.938897	6.62951	4.18529	7.85887	6.22456	1.40118	-1.49511	2.70048	2.86338	TRUE	0.0693509	1	conserved Plasmodium protein, unknown function
PF3D7_1325300	1.65584	0	13.0261	3.66446	2.79744	4.22877	6.32057	4.68917	1.88746	3.05355	3.98769	0	0	0	0	1.8372	0.161372	-27.5901	7.92709	TRUE	0.0696717	1	conserved Plasmodium protein, unknown function
PF3D7_1138300	0.551946	2.22442	0	0.610743	0	0.677421	4.63508	4.22025	8.0217	2.54463	4.85542	0	0	0	0	-0.272862	2.55313	-29.3145	3.13593	TRUE	0.0697687	1	conserved Plasmodium membrane protein, unknown function
PF3D7_1406600	70.649	62.5617	78.1568	5.49668	9.09169	45.1912	1.68548	6.09592	4.24678	5.08926	4.27936	26.518	25.1118	0	17.2099	5.48989	-3.39552	2.09465	8.57427	TRUE	0.0698046	1	ATP-dependent Clp protease, putative (ClpC)
PF3D7_0908800	36.4284	83.1376	101.604	72.6784	98.6098	78.4916	319.821	185.691	179.309	192.374	219.299	86.1836	87.8912	133.601	102.559	6.28665	1.49027	-1.11472	3.45578	TRUE	0.0698843	1	transporter, putative
PF3D7_1330700	4.41557	16.4051	7.81568	4.2752	0.69936	6.72218	31.1815	21.1013	18.8746	14.2499	21.3518	3.31475	12.5559	0	5.29021	2.77801	1.63951	-1.87043	9.47069	TRUE	0.0700428	1	GPI transamidase subunit PIG-U, putative
PF3D7_0406600	1.10389	2.78052	0	0	0	0.776883	0	0	0	0	0	3.31475	0	0	1.10492	-0.206779	-30.183	30.7547	3.47021	TRUE	0.070193	1	conserved Plasmodium protein, unknown function
PF3D7_0723500	16.5584	17.2392	13.0261	14.0471	21.6802	16.5102	34.9738	28.135	23.5932	17.8124	26.1286	3.31475	8.37059	15.7177	9.13436	4.05864	0.649911	-1.69667	2.0522	TRUE	0.0702029	1	dynactin subunit 5, putative
PF3D7_1114100.1	77.2724	89.2548	41.6836	82.4503	87.4201	75.6162	126.411	147.709	178.837	171.508	156.116	59.6656	54.4088	102.165	72.0799	6.25245	1.03392	-1.14665	2.09444	TRUE	0.0702349	1	rhomboid protease ROM1 (ROM1)
PF3D7_0701300	0.551946	1.11221	0	3.66446	2.09808	1.48534	8.84879	4.68917	12.7403	15.7767	10.5138	3.31475	0	0	1.10492	0.694253	2.69882	-2.886	4.83115	TRUE	0.0704292	1	rifin, pseudogene (RIF)
PF3D7_1244800	445.972	394.834	622.649	894.738	701.459	611.93	848.22	661.173	687.507	856.522	763.355	414.344	297.156	400.802	370.768	9.25688	0.319328	-1.04275	2.2087	TRUE	0.0705202	1	cytoplasmic translation machinery associated protein, putative
PF3D7_0610700	52.9868	95.65	23.447	53.7454	68.5373	58.8733	146.216	148.178	148.165	144.535	146.773	76.2393	79.5206	39.2944	65.0181	5.90114	1.29631	-1.14392	3.75313	TRUE	0.0708497	1	conserved Plasmodium protein, unknown function
PF3D7_0816300	9.93502	5.28299	15.6314	4.88594	11.1898	9.38502	47.6149	25.7904	38.6929	29.0088	35.2768	6.62951	20.9265	7.85887	11.805	3.1475	1.99376	-1.55434	3.65045	TRUE	0.0708928	1	conserved Plasmodium protein, unknown function
PF3D7_0934900	48.0193	64.7862	91.1829	132.531	98.6098	87.0259	197.202	170.217	196.296	190.847	188.64	96.1279	92.0765	70.7298	86.3114	6.44078	1.11873	-1.11574	2.36589	TRUE	0.0710755	1	conserved Plasmodium protein, unknown function
PF3D7_1041100	0.551946	0.834157	2.60523	4.2752	2.09808	2.07292	8.84879	13.5986	12.7403	7.63389	10.7054	0	4.18529	0	1.3951	0.969907	2.45047	-2.83386	4.29591	TRUE	0.0711744	1	rifin (RIF)
PF3D7_0311600	82.2399	65.3423	57.315	70.2354	72.0341	69.4333	166.02	95.1902	150.053	123.16	133.606	56.3508	54.4088	70.7298	60.4965	6.12204	0.939938	-1.15747	0.967212	TRUE	0.0712621	1	dolichyl-diphosphooligosaccharide--protein glycosyltransferase subunit 1, putative
PF3D7_1412600	179.382	191.022	424.652	211.928	314.013	264.199	162.649	162.245	90.598	80.9192	124.103	188.941	217.635	361.508	256.028	8.03998	-1.08426	1.0328	4.55951	TRUE	0.0714726	1	deoxyhypusine synthase (DHS)
PF3D7_0422600	40.292	24.7466	15.6314	65.9602	63.6418	42.0544	7.16331	17.3499	12.7403	8.14281	11.3491	39.7771	8.37059	39.2944	29.1473	5.41224	-1.90832	1.33656	7.30536	TRUE	0.0715224	1	conserved Plasmodium protein, unknown function
PF3D7_1317200	65.6815	50.6055	364.732	17.7115	10.4904	101.844	15.5907	11.7229	7.54983	10.6874	11.3877	86.1836	113.003	70.7298	89.9721	6.66307	-3.15335	2.98354	3.88739	TRUE	0.0715663	1	transcription factor with AP2 domain(s) (ApiAP2)
PF3D7_1437700	27.0453	26.1369	5.21045	6.71817	4.19616	13.8614	16.0121	13.5986	31.6149	31.5534	23.1948	9.94426	8.37059	0	6.10495	3.85466	0.679981	-1.71873	9.41575	TRUE	0.0717498	1	succinyl CoA ligase, putative
PF3D7_1479600	0.551946	0.834157	0	0.610743	1.39872	0.679113	4.21371	2.8135	8.49356	3.56248	4.77081	0	0	0	0	-0.405851	2.66019	-30.7313	1.18196	TRUE	0.0720081	1	rifin (RIF)
PF3D7_1466100	68.4413	88.1425	23.447	6.10743	8.39233	38.9061	0.842742	2.34459	3.30305	2.0357	2.13152	9.94426	8.37059	23.5766	13.9638	5.28862	-4.19972	2.66179	4.32685	TRUE	0.072011	1	protein phosphatase containing kelch-like domains (PPKL)
PF3D7_1451200	4941.57	4691.3	4335.1	4265.43	3691.92	4385.06	2623.46	2804.59	2913.76	3204.2	2886.5	5084.83	5558.07	6459.99	5700.97	12.0984	-0.603297	0.981691	0.397288	TRUE	0.0724568	1	conserved Plasmodium protein, unknown function
PF3D7_1477000	84.9996	93.4255	380.363	87.3362	94.4137	148.108	254.93	207.73	137.313	135.374	183.837	424.289	368.306	322.214	371.603	7.18691	0.335589	1.01798	9.07642	TRUE	0.072567	1	Plasmodium exported protein (hyp17), unknown function, pseudogene
PF3D7_0102300	8.83113	4.72689	0	1.22149	1.39872	3.23564	1.26411	3.28242	6.13424	5.59818	4.06974	0	0	0	0	1.80127	0.22022	-27.613	4.63878	TRUE	0.0725947	1	Plasmodium exported protein, unknown function
PF3D7_1408400	103.766	134.021	237.076	149.021	173.441	159.465	120.934	81.5916	49.0739	66.1604	79.4398	195.571	154.856	141.46	163.962	7.31024	-0.997907	1.05138	3.17442	TRUE	0.0726191	1	DNA-repair helicase, putative
PF3D7_0812100	673.926	717.097	976.96	1064.52	1074.22	901.345	708.746	495.176	339.742	367.953	477.905	934.761	832.874	1084.52	950.719	9.8156	-0.91492	0.991157	2.27902	TRUE	0.0729087	1	conserved Plasmodium protein, unknown function
PF3D7_1470300	125.844	103.992	83.3672	196.048	153.16	132.482	55.1996	53.9255	59.4549	52.9283	55.3771	82.8689	150.671	117.883	117.141	7.05449	-1.26324	1.07699	2.15585	TRUE	0.0731298	1	conserved Plasmodium protein, unknown function
PF3D7_0214500	3.86362	9.45377	2.60523	13.4363	6.9936	7.27051	3.37097	1.40675	0	0	1.19443	3.31475	8.37059	7.85887	6.51474	2.91226	-2.62174	2.3531	9.19402	TRUE	0.0732178	1	conserved Plasmodium protein, unknown function
PF3D7_0215200	20.9739	11.6782	26.0523	29.3157	27.9744	23.1989	54.3569	44.5471	33.5024	29.0088	40.3538	16.5738	12.5559	15.7177	14.9491	4.52199	0.813362	-1.43506	2.13532	TRUE	0.0734857	1	conserved Plasmodium protein, unknown function
PF3D7_1459100	39.1881	28.9174	36.4732	29.3157	19.5821	30.6953	39.6089	29.5418	100.035	97.2048	66.5977	36.4623	20.9265	23.5766	26.9885	4.93147	1.12526	-1.27514	4.68432	TRUE	0.0737704	1	GTP-binding protein, putative
PF3D7_1040500	1.10389	0.556104	0	0.610743	0	0.454148	6.32057	2.8135	1.88746	8.14281	4.79108	0	0	0	0	-0.923192	3.18307	-29.2941	2.38115	TRUE	0.0738385	1	rifin (RIF)
PF3D7_0100400	4.96751	12.5123	0	6.71817	12.5885	7.3573	21.0686	22.0391	15.0997	19.3392	19.3866	3.31475	0	15.7177	6.34417	2.98293	1.29424	-1.96447	8.5634	TRUE	0.0738761	1	rifin (RIF)
PF3D7_0712000	240.648	252.471	875.356	289.492	377.655	407.124	0.842742	1.87567	1.41559	1.52678	1.4152	9.94426	0	15.7177	8.554	8.6677	-8.17089	2.50776	3.89681	TRUE	0.0741508	1	erythrocyte membrane protein 1, PfEMP1 (VAR)
PF3D7_0722600	405.68	440.157	630.465	689.529	654.601	564.086	735.293	885.315	1296.21	1252.47	1042.32	497.213	468.753	573.698	513.221	9.13909	0.886463	-1.02375	1.88474	TRUE	0.0742006	1	nucleolar rRNA processing protein, putative
PF3D7_1144000	294.739	367.029	166.734	729.838	474.166	406.501	836	716.505	753.568	921.156	806.807	374.567	334.824	479.391	396.261	8.67016	0.985911	-1.02947	4.8675	TRUE	0.0742226	1	40S ribosomal protein S21e, putative
PF3D7_1311700	52.4348	68.1228	132.867	73.8999	104.904	86.4456	241.867	161.307	327.002	362.864	273.26	125.961	129.744	133.601	129.769	6.41978	1.67426	-1.07584	3.35982	TRUE	0.074687	1	cytochrome c2 precursor, putative
PF3D7_0320100	71.201	55.6104	54.7098	99.5511	88.1194	73.8383	99.4436	85.8118	83.9919	65.6514	83.7247	43.0918	33.4824	31.4355	36.0032	6.21129	0.176554	-1.19873	1.39789	TRUE	0.0747244	1	SNARE protein (SEC22)
PF3D7_1036300	23.1817	24.7466	2.60523	3.66446	2.09808	11.2592	2.52823	7.03376	9.43729	5.08926	6.02213	19.8885	8.37059	31.4355	19.8982	3.56761	-0.979688	1.66497	10.7692	TRUE	0.0747414	1	merozoite surface protein (DBLMSP2)
PF3D7_0622400	1.65584	2.50247	0	0	0	0.831661	16.8548	4.68917	8.96543	11.1964	10.4265	3.31475	0	0	1.10492	0.0711113	3.3121	-2.87912	8.09416	TRUE	0.0749897	1	conserved Apicomplexan protein, unknown function
PF3D7_1244900	22.0778	13.9026	13.0261	25.6512	18.8827	18.7081	7.58468	11.254	5.66237	10.1785	8.66989	43.0918	8.37059	15.7177	22.3934	4.24039	-1.12546	1.43295	3.57076	TRUE	0.0750386	1	conserved Plasmodium protein, unknown function
PF3D7_1332500	61.266	117.338	91.1829	72.6784	123.787	93.2504	406.202	341.841	274.153	332.329	338.631	152.479	125.559	212.19	163.409	6.54396	1.85965	-1.06265	2.11294	TRUE	0.075196	1	SAM-dependent RNA methyltransferase, putative
PF3D7_1140900	27.0453	23.0783	7.81568	2.44297	2.09808	12.4961	2.52823	0.937834	2.83119	0	1.57431	9.94426	12.5559	0	7.50005	3.66707	-3.00079	2.36366	9.6994	TRUE	0.0753119	1	conserved Plasmodium protein, unknown function
PF3D7_0313000	113.701	110.387	132.867	288.271	252.469	179.539	168.127	140.206	140.144	132.83	145.327	79.5541	58.5941	62.871	67.0064	7.49002	-0.306763	-1.10885	3.46951	TRUE	0.0755439	1	conserved Plasmodium protein, unknown function
PF3D7_0220100	1517.85	1334.09	1748.11	1545.18	1763.09	1581.66	586.127	598.338	688.922	740.996	653.596	1325.9	1289.07	1241.7	1285.56	10.627	-1.2748	0.976171	0.369275	TRUE	0.0760727	1	DnaJ protein, putative
PF3D7_1018000	27.5973	35.3126	33.8679	40.9198	30.7719	33.6939	19.3831	24.3837	30.6712	22.3927	24.2077	46.4066	58.5941	62.871	55.9572	5.07454	-0.47747	1.19669	0.722274	TRUE	0.0761004	1	tRNA pseudouridine synthase, putative
PF3D7_1008000	1270.03	1154.19	1732.48	1828.56	1850.51	1567.15	915.218	667.269	869.175	792.906	811.142	1541.36	1653.19	1587.49	1594.01	10.6137	-0.94987	0.97461	0.996158	TRUE	0.0761492	1	inositol polyphosphate kinase, putative (IPK1)
PF3D7_1433400	775.484	640.91	1143.69	456.836	452.486	693.882	559.159	512.526	355.786	352.686	445.039	788.912	1058.88	785.887	877.893	9.43646	-0.638599	0.980666	3.39504	TRUE	0.0763782	1	conserved Plasmodium membrane protein, unknown function
PF3D7_0923800.2	63.4738	61.7276	33.8679	13.4363	10.4904	36.5992	30.7601	25.3215	43.4115	42.2408	35.4335	6.62951	12.5559	23.5766	14.254	5.20458	-0.0579716	-1.45325	8.80317	TRUE	0.0764043	1	thioredoxin reductase (TRXR)
PF3D7_1455000	13.7986	15.849	2.60523	6.10743	6.9936	9.07078	2.10686	1.87567	5.66237	3.05355	3.17461	0	20.9265	15.7177	12.2147	3.24926	-1.58544	1.8614	7.90359	TRUE	0.0764952	1	protein phosphatase, putative
PF3D7_0823200	1494.12	1695.84	1187.98	1561.67	1309.9	1449.9	705.375	652.264	1046.6	1140.5	886.184	1461.81	1824.79	1933.28	1739.96	10.5021	-0.710651	0.972812	1.41129	TRUE	0.076614	1	RNA binding protein, putative
PF3D7_1125600	1.65584	5.8391	0	0	0	1.49899	1.26411	4.22025	4.71865	7.12496	4.33199	0	0	0	0	0.80062	1.31119	-27.7034	7.63506	TRUE	0.0768628	1	conserved Plasmodium protein, unknown function
PF3D7_1465800	21.5259	20.2978	15.6314	9.77188	8.39233	15.1239	47.6149	31.4174	68.4204	59.5443	51.7493	13.259	25.1118	23.5766	20.6491	3.92589	1.76736	-1.35958	3.20217	TRUE	0.0769987	1	dynein beta chain, putative
PF3D7_1462700	38.6362	56.1665	23.447	11.6041	12.5885	28.4885	23.1754	16.881	53.7926	68.1961	40.5113	13.259	20.9265	7.85887	14.0148	4.85022	0.488916	-1.47257	8.34719	TRUE	0.0770804	1	cytochrome c1 precursor, putative
PF3D7_0310800	137.434	117.06	218.839	273.002	310.516	211.37	94.8085	90.9699	96.7322	103.312	96.4556	202.2	196.709	188.613	195.841	7.72218	-1.13044	1.02316	2.65163	TRUE	0.07715	1	conserved Plasmodium protein, unknown function
PF3D7_0906500	876.49	1163.65	424.652	587.535	598.653	730.195	346.788	311.361	292.084	311.972	315.551	573.452	598.497	699.439	623.796	9.51378	-1.21202	0.98166	2.57667	TRUE	0.0774503	1	arginase
PF3D7_1364500	154.545	192.412	237.076	227.196	278.345	217.915	126.833	89.0942	89.6543	85.4995	97.7702	145.849	188.338	267.202	200.463	7.76636	-1.15477	1.02351	1.77742	TRUE	0.0774739	1	exosome complex exonuclease, putative
PF3D7_0708600	1.65584	0.834157	2.60523	3.66446	1.39872	2.03168	12.6411	7.50267	7.54983	17.3035	11.2493	0	0	7.85887	2.61962	0.943014	2.54813	-2.74555	4.69783	TRUE	0.0775819	1	heat shock protein 86 family protein
PF3D7_1003900	1.65584	2.50247	2.60523	3.05371	4.89552	2.94255	16.0121	9.37834	8.0217	5.59818	9.75258	3.31475	0	0	1.10492	1.55656	1.7314	-2.77781	2.67542	TRUE	0.0781844	1	conserved Plasmodium protein, unknown function
PF3D7_0615800	18.7662	23.9125	28.6575	1.22149	4.89552	15.4906	33.2883	32.3553	33.9742	25.9552	31.3933	9.94426	8.37059	15.7177	11.3442	3.90309	1.06957	-1.53915	10.6298	TRUE	0.0784861	1	conserved Plasmodium protein, unknown function
PF3D7_0311400	34.2206	25.3027	20.8418	2.44297	4.19616	17.4009	2.10686	9.37834	4.71865	6.10711	5.57774	16.5738	16.7412	15.7177	16.3442	4.11978	-1.64427	1.56056	10.5774	TRUE	0.0785047	1	protein kinase, putative
PF3D7_1417200	4073.91	3869.1	2579.17	2792.93	2618.41	3186.7	1535.05	1663.25	2284.3	2103.39	1896.5	3298.18	3816.99	3968.73	3694.63	11.638	-0.748913	0.961914	1.30468	TRUE	0.0787348	1	NOT family protein, putative
PF3D7_1103400	72.3049	66.1764	85.9725	37.2553	44.0597	61.1538	56.0424	78.7781	69.836	79.3924	71.0122	33.1475	33.4824	23.5766	30.0688	5.92365	0.226092	-1.21224	1.92359	TRUE	0.0791051	1	iron-sulfur assembly protein, sufD, putative
PF3D7_1141800	70.0971	61.1715	13.0261	4.2752	6.9936	31.1127	4.63508	5.15809	5.66237	3.56248	4.75451	33.1475	33.4824	0	22.21	4.97106	-2.7213	2.27901	7.29954	TRUE	0.0792227	1	phd finger protein, putative
PF3D7_0308900	1058.63	1215.92	1419.85	1870.71	1775.68	1468.16	612.252	596.931	885.218	955.254	762.414	1508.21	1414.63	1540.34	1487.73	10.5198	-0.945376	0.964352	1.65715	TRUE	0.0794571	1	splicing factor 3B subunit 1, putative (SF3B1)
PF3D7_0817200	207.532	195.749	49.4993	164.901	123.787	148.293	95.2299	98.9415	62.2861	68.1961	81.1634	162.423	154.856	180.754	166.011	7.22242	-0.879409	1.02887	4.50618	TRUE	0.0796765	1	conserved Plasmodium protein, unknown function
PF3D7_0710000	170.551	159.88	26.0523	49.4702	38.4648	88.8837	17.6976	33.762	8.49356	16.7946	19.1869	46.4066	66.9647	62.871	58.7474	6.48256	-2.22043	1.6093	5.78924	TRUE	0.0798237	1	conserved Plasmodium protein, unknown function
PF3D7_0525500	159.512	169.612	372.547	370.11	400.734	294.503	195.095	180.533	184.971	157.258	179.464	357.993	334.824	377.226	356.681	8.19941	-0.711793	0.989852	3.1527	TRUE	0.0799183	1	conserved Plasmodium protein, unknown function
PF3D7_1477300	3.31167	2.50247	5.21045	2.44297	4.89552	3.67262	4.63508	6.09592	8.0217	13.2321	7.99619	23.2033	29.2971	15.7177	22.7394	1.79451	1.20105	1.54123	2.03663	TRUE	0.0803911	1	Plasmodium exported protein, unknown function (Pfg14-744)
PF3D7_0508500	411.2	382.044	140.682	102.605	106.303	228.567	106.607	145.364	103.338	103.312	114.655	208.83	284.6	220.048	237.826	7.84107	-0.999901	1.05362	6.96634	TRUE	0.0805253	1	guanidine nucleotide exchange factor (RCC1)
PF3D7_0917000	124.188	119.284	135.472	84.2825	100.009	112.647	47.6149	45.9539	39.6366	46.3122	44.8794	82.8689	92.0765	110.024	94.9898	6.8125	-1.32446	1.07131	0.679221	TRUE	0.0806195	1	conserved Plasmodium protein, unknown function
PF3D7_0500100	172.759	148.758	179.761	246.74	201.416	189.887	6.32057	22.0391	17.459	15.2678	15.2716	36.4623	46.0382	15.7177	32.7394	7.5691	-3.63853	1.16112	4.06605	TRUE	0.0808943	1	erythrocyte membrane protein 1, PfEMP1 (VAR)
PF3D7_1413900	110.941	147.646	130.261	171.008	226.593	157.29	134.417	89.0942	106.17	110.437	110.03	175.682	188.338	306.496	223.505	7.29901	-0.517132	1.01075	2.11588	TRUE	0.0810089	1	DnaJ protein, putative
PF3D7_0909400	1518.4	1487.02	1831.47	1959.26	1942.82	1747.8	852.855	963.156	1115.49	1106.4	1009.48	1809.86	1988.02	2082.6	1960.16	10.7712	-0.791841	0.957092	0.516376	TRUE	0.0811748	1	exoribonuclease, putative
PF3D7_1326200	3.31167	5.56104	2.60523	8.5504	6.29424	5.26452	16.0121	12.1918	6.6061	6.61604	10.3565	0	0	7.85887	2.61962	2.44433	0.93025	-2.64472	4.64141	TRUE	0.0812405	1	conserved Plasmodium protein, unknown function
PF3D7_0525300	98.2463	160.714	0	6.71817	2.79744	53.6952	0.421371	2.8135	3.30305	2.0357	2.14341	36.4623	25.1118	7.85887	23.1443	5.75198	-4.65419	3.45423	6.90621	TRUE	0.0822071	1	conserved Plasmodium protein, unknown function
PF3D7_0714400	17.1103	21.9661	20.8418	13.4363	13.9872	17.4684	42.9799	41.7336	36.8054	42.2408	40.9399	16.5738	8.37059	23.5766	16.1737	4.11808	1.23739	-1.40508	1.27179	TRUE	0.08224	1	calmodulin, putative
PF3D7_0402300	1725.38	1748.67	52.1045	231.472	164.35	784.396	35.8165	169.279	176.477	166.928	137.125	742.505	770.094	345.79	619.463	9.61614	-2.51688	2.17671	7.52504	TRUE	0.0822578	1	reticulocyte binding protein homologue 1,normocyte binding protein 1 (RH1)
PF3D7_1336800	248.928	243.018	1409.43	473.326	519.625	578.865	806.504	617.095	1022.53	1001.57	861.924	424.289	389.232	424.379	412.633	9.17174	0.579659	-1.06299	8.43982	TRUE	0.0823747	1	nuclear movement protein, putative
PF3D7_0710200	125.844	118.172	161.524	42.1413	36.3667	96.8096	181.19	150.522	181.196	200.517	178.356	82.8689	113.003	55.0121	83.628	6.58494	0.893643	-1.07264	6.85211	TRUE	0.0824252	1	conserved Plasmodium protein, unknown function
PF3D7_1437200	359.869	378.707	351.706	205.21	214.004	301.899	107.45	91.9077	101.923	103.821	101.275	185.626	217.635	204.331	202.531	8.23719	-1.57503	0.998935	1.43135	TRUE	0.0826314	1	ribonucleoside-diphosphate reductase, large subunit, putative
PF3D7_0509600	55.7465	53.108	158.919	81.2288	67.838	83.368	165.177	113.478	212.811	205.097	174.141	62.9803	113.003	70.7298	82.2377	6.35826	1.08577	-1.07781	4.54152	TRUE	0.0827883	1	asparagine-tRNA ligase, putative
PF3D7_1337400	316.817	342.004	385.574	437.292	490.252	394.388	907.212	680.399	1017.34	837.183	860.533	411.03	389.232	495.109	431.79	8.62337	1.12572	-0.997326	0.952829	TRUE	0.0829045	1	conserved Plasmodium protein, unknown function
PF3D7_1217600	13.7986	16.4051	2.60523	7.93966	6.9936	9.54844	42.5585	20.6323	58.5112	54.4551	44.0393	13.259	33.4824	0	15.5805	3.34497	2.11548	-1.3766	8.91846	TRUE	0.0830468	1	anaphase promoting complex subunit 10, putative
PF3D7_1305700	0.551946	1.94637	0	0	0	0.499662	0	0	0	0	0	3.31475	0	0	1.10492	-0.810751	-29.5791	30.7345	2.77635	TRUE	0.0833076	1	conserved Plasmodium protein, unknown function
PF3D7_0923900	792.594	787.444	651.307	947.262	874.9	810.701	337.94	315.112	320.868	403.578	344.374	676.21	636.165	699.439	670.605	9.66355	-1.23575	0.961104	0.477746	TRUE	0.0833195	1	RNA binding protein, putative
PF3D7_1322600	9.38308	5.00494	0	1.83223	0	3.24405	0	5.627	5.19051	4.07141	3.72223	0	0	0	0	1.80684	0.0854471	-27.4838	10.5867	TRUE	0.0833547	1	conserved Plasmodium protein, unknown function
PF3D7_1333600	678.341	600.037	570.545	805.57	676.282	666.155	889.514	859.525	1223.07	1210.23	1045.58	639.748	435.271	502.968	525.995	9.38014	0.649932	-0.989942	1.01584	TRUE	0.0835751	1	U3 snoRNA-associated small subunit rRNA processing associated protein, putative
PF3D7_0714600	263.83	193.802	781.568	337.13	490.252	413.316	562.109	664.455	957.413	856.522	760.125	401.085	326.453	416.52	381.353	8.68568	0.88438	-0.996435	5.51631	TRUE	0.0837884	1	conserved Plasmodium protein, unknown function
PF3D7_1408200	1580.77	1297.39	1036.88	1674.05	1358.86	1389.59	830.522	713.223	788.958	846.344	794.762	1518.16	1368.59	1721.09	1535.95	10.4409	-0.806473	0.949978	0.719345	TRUE	0.08402	1	transcription factor with AP2 domain(s) (ApiAP2)
PF3D7_1028400	271.005	285.004	320.443	400.037	303.522	316.002	490.055	406.082	480.358	439.712	454.052	225.403	200.894	251.484	225.927	8.30356	0.523169	-1.01013	0.54484	TRUE	0.0840522	1	nucleolar preribosomal assembly protein, putative
PF3D7_0932300	73.9607	75.9082	197.997	92.8329	122.388	112.617	328.248	273.848	199.127	200.517	250.435	152.479	100.447	110.024	120.983	6.80008	1.16834	-1.04251	3.63859	TRUE	0.0840611	1	M18 aspartyl aminopeptidase (M18AAP)
PF3D7_0314300	6.0714	6.9513	2.60523	3.05371	2.79744	4.29582	2.10686	0.937834	0.471865	1.01785	1.1336	6.62951	4.18529	7.85887	6.22456	2.15548	-1.96319	2.41178	1.71416	TRUE	0.0841333	1	DER1-like protein (Der1-2)
PF3D7_1108400	540.907	597.812	393.389	602.803	600.051	546.993	1294.45	1155.41	1233.45	1366.97	1262.57	593.341	636.165	683.722	637.743	9.09658	1.20557	-0.986261	0.586605	TRUE	0.0841521	1	casein kinase 2, alpha subunit (CK2alpha)
PF3D7_1208900	301.362	340.058	349.1	169.176	161.552	264.25	429.377	454.85	496.402	500.783	470.353	235.348	267.859	196.472	233.226	8.0437	0.833882	-1.00777	2.36027	TRUE	0.0843318	1	conserved Plasmodium protein, unknown function
PF3D7_1008700	778.795	732.668	474.151	111.155	76.9296	434.74	27.8105	55.3322	70.3078	72.2675	56.4295	169.052	217.635	172.895	186.528	8.76415	-2.94605	1.72572	5.40724	TRUE	0.0843762	1	tubulin beta chain
PF3D7_1036900	6636.04	6318.74	7107.06	7487.1	7549.6	7019.71	11014.2	11638.1	16518.6	17238.3	14102.3	7471.46	7387.05	6711.48	7189.99	12.7772	1.00646	-0.971791	0.76881	TRUE	0.0844614	1	conserved Plasmodium protein, unknown function
PF3D7_1013300	37.5323	51.1616	80.762	114.209	95.113	75.7556	44.6653	37.5134	14.1559	23.4106	29.9363	69.6098	66.9647	55.0121	63.8622	6.23961	-1.33446	1.10299	5.09352	TRUE	0.0849515	1	conserved Plasmodium protein, unknown function
PF3D7_1114000	1.10389	1.66831	2.60523	0	0	1.07549	7.16331	3.28242	11.7966	17.3035	9.88645	3.31475	0	0	1.10492	-0.092582	3.39628	-2.80045	7.43711	TRUE	0.0850746	1	dynein light chain type 2, putative
PF3D7_0724600	75.0646	84.8059	52.1045	50.6916	48.9552	62.3244	43.8226	48.7674	47.1865	39.6962	44.8682	96.1279	92.0765	94.3064	94.1703	5.9688	-0.481088	1.06971	0.97949	TRUE	0.0851025	1	protein kinase, putative
PF3D7_0815700	1.10389	2.22442	2.60523	3.66446	3.4968	2.61896	0.421371	0	0.471865	0.508926	0.35054	0	4.18529	7.85887	4.01472	1.38088	-2.89637	3.30701	3.24466	TRUE	0.0852694	1	ubiquitin (Ub)
PF3D7_0524600	18.7662	12.7904	2.60523	4.88594	2.79744	8.36903	8.84879	13.1297	11.7966	17.3035	12.7696	3.31475	4.18529	0	2.50002	3.1371	0.536148	-2.13665	5.57565	TRUE	0.0853712	1	50S ribosomal protein L12, apicoplast, putative
PF3D7_1342500	10.487	14.4587	2.60523	1.83223	1.39872	6.15637	2.52823	17.3499	16.5153	15.7767	13.0425	3.31475	4.18529	0	2.50002	2.71465	0.988339	-2.16857	9.49988	TRUE	0.0854967	1	sporozoite protein essential for cell traversal (SPECT)
PF3D7_1326500	27.0453	21.132	5.21045	7.32891	2.79744	12.7028	2.10686	6.56484	5.19051	3.56248	4.35617	16.5738	25.1118	0	13.8952	3.70879	-1.58768	1.78149	8.08242	TRUE	0.0855869	1	conserved Plasmodium protein, unknown function
PF3D7_1125200	6.0714	13.9026	28.6575	14.0471	12.5885	15.0534	37.0807	36.1066	21.2339	20.357	28.6946	16.5738	4.18529	7.85887	9.53931	3.84118	1.00235	-1.51705	4.38804	TRUE	0.0856451	1	conserved Plasmodium protein, unknown function
PF3D7_0922800	145.714	122.621	169.34	149.632	155.258	148.513	64.8911	70.3376	47.6583	47.3301	57.5543	122.646	104.632	125.742	117.673	7.21208	-1.36492	1.02887	0.717133	TRUE	0.0857469	1	conserved Plasmodium protein, unknown function
PF3D7_0817500	541.459	462.401	539.282	636.394	557.39	547.385	1077.45	852.022	1235.34	1374.1	1134.73	672.895	514.791	534.403	574.03	9.09636	1.05176	-0.981838	0.863006	TRUE	0.085813	1	protein kinase c inhibitor-like protein, putative
PF3D7_0720500	1.65584	4.72689	0	3.66446	2.09808	2.42905	1.68548	0.468917	0	0.508926	0.665832	3.31475	4.18529	7.85887	5.11964	1.40478	-1.9675	2.82599	4.47924	TRUE	0.0859047	1	conserved Plasmodium protein, unknown function
PF3D7_1479500	1.10389	0	0	0	0.69936	0.36065	1.26411	4.22025	6.6061	5.59818	4.42216	0	0	0	0	-1.38321	3.52594	-29.177	3.91362	TRUE	0.0860896	1	stevor
PF3D7_1455300	1314.18	1234.83	52.1045	105.658	83.2239	558	13.4839	62.366	52.377	76.8478	51.2687	318.216	355.75	251.484	308.483	9.1248	-3.44501	2.58987	5.60343	TRUE	0.0861241	1	conserved Plasmodium protein, unknown function
PF3D7_1020000	305.778	241.627	289.18	200.324	200.017	247.385	425.585	449.223	551.61	577.631	501.012	308.272	213.45	227.907	249.876	7.94923	1.01943	-0.999936	1.16485	TRUE	0.0861884	1	large subunit rRNA processing RRM protein, putative
PF3D7_1201600	4.41557	8.06351	0	3.05371	2.79744	3.66605	10.1129	5.627	32.5587	23.9195	18.0545	3.31475	4.18529	7.85887	5.11964	2.04484	2.12814	-1.94841	6.95738	TRUE	0.086195	1	NIMA related kinase 3 (NEK3)
PF3D7_1005100	224.642	240.793	317.838	390.265	358.772	306.462	525.028	589.898	744.602	659.568	629.774	374.567	343.194	227.907	315.223	8.25892	1.03975	-0.991903	1.6534	TRUE	0.086306	1	conserved protein, unknown function
PF3D7_1107800	1497.98	1363.01	1492.79	492.259	407.028	1050.61	597.926	321.208	317.093	313.498	387.431	646.377	724.056	880.193	750.209	10.0363	-1.43839	0.951364	7.33157	TRUE	0.0865855	1	transcription factor with AP2 domain(s) (ApiAP2)
PF3D7_1144500	16.0064	30.3077	26.0523	59.242	66.4392	39.6095	90.1734	99.4104	89.6543	99.7495	94.7469	49.7213	25.1118	55.0121	43.2817	5.31772	1.24823	-1.15097	5.14223	TRUE	0.0866366	1	ubiquitin activating enzyme (E1) subunit Aos1, putative (AOS1)
PF3D7_1216400	815.776	829.986	950.908	992.457	1147.65	947.355	321.506	310.423	361.92	358.284	338.033	759.079	631.98	565.839	652.299	9.88767	-1.48667	0.950165	0.556149	TRUE	0.0866436	1	conserved Plasmodium membrane protein, unknown function
PF3D7_1033800	1.65584	1.11221	0	0	0	0.553609	2.10686	0.937834	6.13424	8.14281	4.33044	0	0	0	0	-0.602641	2.71438	-27.7033	4.76617	TRUE	0.0866732	1	plasmepsin VII
PF3D7_0627800	873.73	1051.04	815.436	756.71	666.49	832.681	396.51	339.496	406.747	431.06	393.453	755.764	845.43	675.863	759.019	9.70182	-1.08179	0.948923	0.678102	TRUE	0.0866739	1	acetyl-CoA synthetase, putative
PF3D7_0602500	25.9414	34.7565	83.3672	39.0875	41.9616	45.0229	54.7782	47.8295	90.1261	95.6781	72.103	19.8885	37.6677	39.2944	32.2835	5.45809	0.713479	-1.19613	4.25207	TRUE	0.0868495	1	geranylgeranyltransferase, putative
PF3D7_0625300	52.9868	53.108	20.8418	4.2752	7.69296	27.7809	5.05645	10.3162	5.19051	6.61604	6.79479	19.8885	20.9265	23.5766	21.4639	4.81066	-2.04707	1.64942	7.27764	TRUE	0.0869678	1	DNA polymerase 1, putative
PF3D7_0914800	23.7337	17.5173	7.81568	2.44297	2.09808	10.7215	0	2.8135	4.24678	6.61604	3.41908	0	0	0	0	3.4425	-1.67657	-27.3575	8.55878	TRUE	0.0871586	1	GINS complex subunit Psf3, putative
PF3D7_0619600	11.0389	3.33663	15.6314	3.66446	2.79744	7.29376	6.32057	1.40675	3.30305	1.52678	3.13929	0	0	0	0	2.77825	-1.11996	-28.6926	4.0072	TRUE	0.0873397	1	conserved Plasmodium protein, unknown function
PF3D7_1013100	485.16	403.454	547.098	762.207	666.49	572.882	830.101	689.777	1062.64	1052.97	908.871	464.066	393.418	526.544	461.343	9.16203	0.665888	-0.980231	1.65671	TRUE	0.0874766	1	U3 snoRNA-associated small subunit rRNA processing protein, putative
PF3D7_1003700	34.7726	44.4884	109.42	53.1346	70.6354	62.4901	138.21	89.0942	154.772	140.972	130.762	72.9246	75.3353	31.4355	59.8985	5.94071	1.09008	-1.08735	4.36691	TRUE	0.0874947	1	conserved Plasmodium protein, unknown function
PF3D7_1420400	1020.55	939.538	1362.53	1442.57	1461.66	1245.37	2164.16	1698.42	2462.66	2392.97	2179.55	1130.33	1017.03	1194.55	1113.97	10.2821	0.807726	-0.968747	1.05008	TRUE	0.0875707	1	glycine--tRNA ligase (GlyRS)
PF3D7_0721200	78.3763	97.8744	96.3934	45.8057	71.3348	77.9569	67.4194	70.8065	33.0305	47.3301	54.6466	102.757	96.2618	141.46	113.493	6.28016	-0.507691	1.04143	2.70312	TRUE	0.0877682	1	conserved Plasmodium protein, unknown function
PF3D7_1469100	54.0907	35.8687	15.6314	73.8999	60.145	47.9271	66.1553	59.0835	52.8488	47.839	56.4817	33.1475	20.9265	15.7177	23.2639	5.60347	0.216536	-1.22364	4.19603	TRUE	0.0879134	1	conserved Plasmodium protein, unknown function
PF3D7_1013900	577.887	582.519	422.047	798.241	730.132	622.165	381.762	324.491	305.768	257.008	317.257	596.656	544.088	699.439	613.395	9.28224	-0.972651	0.949481	1.3636	TRUE	0.0879454	1	initiation factor 2 subunit family, putative
PF3D7_0525200	325.096	278.608	78.1568	107.491	93.7143	176.613	180.347	158.963	207.62	226.472	193.351	102.757	113.003	62.871	92.8771	7.47271	0.122294	-1.03829	7.29365	TRUE	0.0880406	1	conserved Plasmodium protein, unknown function
PF3D7_0212700	22.6298	17.2392	59.9202	18.3223	21.6802	27.9583	18.119	8.90942	4.71865	4.58033	9.08184	26.518	25.1118	15.7177	22.4492	4.74668	-1.55724	1.33935	6.24703	TRUE	0.0882408	1	conserved Plasmodium protein, unknown function
PF3D7_0821700	474.121	596.7	406.415	754.267	785.382	603.377	1065.23	848.74	869.175	1002.58	946.431	434.233	552.459	455.814	480.835	9.23805	0.648307	-0.976571	1.53359	TRUE	0.0882468	1	60S ribosomal protein L22, putative
PF3D7_0724000	20.9739	24.7466	31.2627	20.7653	21.6802	23.8857	41.7157	32.3553	64.6454	51.4015	47.5295	19.8885	33.4824	0	17.7903	4.56079	1.00973	-1.28716	5.38751	TRUE	0.0884599	1	Rab GTPase activator and protein kinase, putative
PF3D7_1459000	1852.33	1757.29	1758.53	2234.1	2167.32	1953.91	2684.13	2743.63	3922.14	4147.24	3374.29	1909.3	1548.56	1736.81	1731.56	10.9322	0.788118	-0.962418	0.938511	TRUE	0.08865	1	ATP-dependent RNA helicase DBP5 (DBP5)
PF3D7_0222600	0.551946	1.11221	0	0.610743	0	0.454979	3.79234	5.15809	5.19051	3.05355	4.29862	0	0	0	0	-0.857276	2.96139	-29.1384	1.74243	TRUE	0.0887545	1	rifin (RIF)
PF3D7_0706600	2.20778	1.66831	2.60523	2.44297	0.69936	1.92473	3.37097	3.75134	14.1559	16.7946	9.5182	3.31475	0	0	1.10492	0.892925	2.35505	-2.74233	4.25567	TRUE	0.0887973	1	conserved Plasmodium protein, unknown function
PF3D7_0524900	327.856	298.628	620.044	629.676	686.073	512.455	727.287	769.493	973.457	973.575	860.953	454.121	418.529	440.097	437.583	8.99994	0.749832	-0.976304	2.64676	TRUE	0.0889694	1	tRNA-YW synthesizing protein, putative
PF3D7_0825800	3.31167	2.50247	0	1.22149	1.39872	1.68687	0.421371	0.937834	0.471865	1.52678	0.839462	6.62951	8.37059	0	5.00003	0.891468	-1.15642	2.71656	3.12539	TRUE	0.0890425	1	conserved Plasmodium protein, unknown function
PF3D7_1107900	79.4802	69.235	226.655	150.853	172.043	139.653	189.196	173.499	123.629	112.473	149.699	89.4984	75.3353	47.1532	70.6623	7.1149	0.111224	-1.05603	4.87743	TRUE	0.0891345	1	mechanosensitive ion channel protein
PF3D7_0219400.2	3.31167	16.6831	5.21045	5.49668	16.7847	9.49732	28.2319	17.3499	22.6495	21.8838	22.5288	6.62951	12.5559	0	6.39513	3.29622	1.19794	-1.65228	6.24002	TRUE	0.0891986	1	ribosome associated membrane protein RAMP4, putative
PF3D7_0201700	6679.65	4787.5	5744.52	8123.49	7561.48	6579.33	3130.37	2705.18	3236.99	3266.29	3084.71	5452.77	5951.49	6184.93	5863.06	12.6838	-1.09283	0.926436	0.835152	TRUE	0.0899143	1	DnaJ protein, putative
PF3D7_1032300	16.0064	12.5123	28.6575	11.6041	15.3859	16.8333	21.9113	25.7904	69.3641	62.5979	44.9159	16.5738	20.9265	15.7177	17.7393	4.01624	1.47196	-1.32719	4.2154	TRUE	0.0899422	1	conserved Plasmodium protein, unknown function
PF3D7_0727100	30.357	21.6881	49.4993	7.93966	8.39233	23.5753	0.842742	0.937834	2.35932	5.59818	2.43452	13.259	12.5559	0	8.60497	4.5275	-3.25693	1.97467	7.36958	TRUE	0.0900008	1	conserved Plasmodium protein, unknown function
PF3D7_1135100	804.737	939.538	859.725	1448.07	1500.83	1110.58	616.466	576.768	626.636	695.702	628.893	1127.02	1042.14	1438.17	1202.44	10.1175	-0.820799	0.933883	1.72074	TRUE	0.0901518	1	protein phosphatase, putative
PF3D7_0608100	115.909	95.65	221.444	124.592	116.793	134.878	87.6452	90.9699	61.3424	67.6871	76.9112	162.423	163.226	133.601	153.083	7.06506	-0.799736	0.998083	2.07189	TRUE	0.090328	1	conserved Plasmodium protein, unknown function
PF3D7_0910000	18.7662	18.9075	10.4209	7.93966	7.69296	12.7454	38.3448	18.7567	65.1173	56.4908	44.6774	19.8885	16.7412	15.7177	17.4491	3.70074	1.78031	-1.33631	4.29907	TRUE	0.0903335	1	SET domain protein, putative (SET4)
PF3D7_1359700	176.071	160.158	31.2627	23.819	43.3603	86.9342	5.47782	16.4121	16.0434	11.7053	12.4097	69.6098	41.8529	23.5766	45.0131	6.44755	-2.81491	1.88131	4.7456	TRUE	0.0904374	1	conserved Plasmodium protein, unknown function
PF3D7_1212400	5.51946	5.56104	5.21045	1.22149	1.39872	3.78223	1.68548	1.40675	7.07797	3.56248	3.43317	0	0	0	0	1.9016	-0.124427	-28.8114	2.77805	TRUE	0.0904403	1	tetratricopeptide repeat family protein, putative
PF3D7_1410500	6.0714	9.17572	2.60523	14.6578	10.4904	8.60012	22.754	23.9148	29.2556	25.4463	25.3427	9.94426	12.5559	0	7.50005	3.16757	1.49575	-1.58155	4.20704	TRUE	0.0906477	1	conserved Plasmodium protein, unknown function
PF3D7_0812800	0.551946	2.50247	0	0	1.39872	0.890627	6.74194	3.75134	3.77492	2.0357	4.07597	0	0	0	0	0.0415963	1.98808	-29.0639	3.35436	TRUE	0.0907062	1	conserved Plasmodium protein, unknown function
PF3D7_1324400	349.934	375.649	117.235	282.774	297.928	284.704	120.091	138.799	147.694	162.347	142.233	238.662	288.785	306.496	277.981	8.15821	-1.00622	0.963756	3.01474	TRUE	0.0907259	1	MSF1-like protein, putative
PF3D7_1032000	48.5712	35.5907	151.103	146.578	153.16	107.001	113.349	78.3091	143.447	116.544	112.912	79.5541	37.6677	39.2944	52.172	6.73099	0.0880499	-1.08129	7.92297	TRUE	0.0908679	1	mitochondrial preribosomal assembly protein rimM precursor, putative
PF3D7_1028200	4.41557	5.8391	0	0.610743	1.39872	2.45283	4.21371	5.15809	15.5715	13.741	9.67108	0	4.18529	0	1.3951	1.47643	1.79521	-2.68515	7.40934	TRUE	0.0909362	1	zinc finger, C3HC4 type, putative
PF3D7_0408900.1	7.17529	8.06351	0	1.83223	0.69936	3.55408	1.68548	2.8135	4.71865	4.58033	3.44949	0	0	0	0	1.94274	-0.159418	-27.3749	4.592	TRUE	0.0911919	1	peptidase, M22 family, putative
PF3D7_0606500	492.888	452.391	442.888	600.971	686.073	535.042	983.902	1158.23	1428.33	1569.02	1284.87	715.987	686.388	573.698	658.691	9.06406	1.26332	-0.962389	1.20591	TRUE	0.0914421	1	polypyrimidine tract binding protein, putative
PF3D7_1459200	303.57	213.822	98.9986	69.0139	76.2303	152.327	263.357	334.338	385.041	369.989	338.181	82.8689	171.597	259.343	171.27	7.25753	1.14406	-1.00425	9.14248	TRUE	0.0914799	1	conserved Plasmodium protein, unknown function
PF3D7_1133100	741.815	694.018	440.283	765.261	532.213	634.718	992.75	950.964	1149.93	1117.09	1052.69	510.472	481.309	628.71	540.164	9.31116	0.728691	-0.964798	1.11424	TRUE	0.0916019	1	conserved membrane protein, unknown function
PF3D7_0905800	270.453	279.164	422.047	416.527	417.518	361.142	202.679	185.222	192.049	208.151	197.025	391.141	418.529	330.073	379.914	8.49507	-0.872839	0.949642	0.937979	TRUE	0.0916334	1	conserved Plasmodium protein, unknown function
PF3D7_1027600	3.31167	5.28299	0	3.05371	1.39872	2.60942	5.8992	4.68917	15.0997	12.7231	9.60279	0	4.18529	0	1.3951	1.54601	1.71595	-2.67546	5.32896	TRUE	0.091661	1	topoisomerase, putative
PF3D7_1351500	0	0.556104	0	0.610743	0.69936	0.373242	0	0	0	0	0	3.31475	0	0	1.10492	-1.30086	-30.5316	32.1663	1.61296	TRUE	0.0916987	1	small nucleolar RNA snoR21
PF3D7_0905200	628.114	634.515	440.283	629.676	679.778	602.473	361.115	343.716	323.699	290.088	329.655	662.951	556.644	675.863	631.819	9.23577	-0.87092	0.937905	0.619441	TRUE	0.0917091	1	mitochondrial carrier protein, putative
PF3D7_0315800	118.668	121.787	62.5254	189.941	127.284	124.041	232.175	254.153	250.56	248.356	246.311	112.702	83.7059	172.895	123.101	6.96269	0.981631	-1.02014	2.98227	TRUE	0.0918935	1	zinc finger protein, putative
PF3D7_0318400	3.31167	3.33663	0	0.610743	0	1.45181	2.10686	6.09592	5.19051	2.0357	3.85725	0	0	0	0	0.708468	1.23888	-27.5389	4.50835	TRUE	0.0924368	1	conserved Plasmodium protein, unknown function
PF3D7_0800700	8.83113	8.61962	15.6314	4.88594	4.89552	8.57271	53.0928	23.9148	22.1776	22.9017	30.5217	86.1836	71.15	39.2944	65.5427	3.00514	1.9282	1.13043	4.39453	TRUE	0.0925201	1	surface-associated interspersed protein 8.3 (SURFIN 8.3) (SURF8.3)
PF3D7_1137300	493.439	531.636	336.074	653.495	565.083	515.945	914.375	978.161	1019.23	871.281	945.761	580.082	410.159	463.673	484.638	9.01259	0.872746	-0.963317	1.20401	TRUE	0.0925601	1	conserved Plasmodium membrane protein, unknown function
PF3D7_1326900	87.7594	83.9718	72.9463	43.3627	43.3603	66.2801	62.3629	56.27	43.8834	34.098	49.1536	102.757	104.632	94.3064	100.565	6.04987	-0.430012	1.03551	2.33912	TRUE	0.0927409	1	conserved Plasmodium membrane protein, unknown function
PF3D7_0109100	86.1035	120.953	7.81568	3.66446	7.69296	45.2459	9.27016	82.9983	78.3295	90.0799	65.1695	29.8328	16.7412	0	15.5247	5.51549	0.510291	-1.96989	14.798	TRUE	0.0928934	1	LCCL domain-containing protein (CCp5)
PF3D7_0825000	187.11	148.202	200.602	191.773	173.441	180.226	55.621	50.643	56.1519	39.1873	50.4008	86.1836	96.2618	125.742	102.729	7.49206	-1.83634	1.01314	0.724487	TRUE	0.092922	1	conserved Plasmodium protein, unknown function
PF3D7_0518200	22.0778	16.127	13.0261	5.49668	3.4968	12.0449	9.69154	13.1297	15.0997	10.1785	12.0248	3.31475	4.18529	0	2.50002	3.59503	-0.00730197	-2.04842	4.65202	TRUE	0.0932202	1	SWIB/MDM2 domain-containing protein, putative
PF3D7_1034900	1192.2	1456.72	474.151	809.234	797.97	946.055	1443.2	1558.68	1426.92	1553.24	1495.51	699.413	744.982	872.335	772.243	9.88723	0.659186	-0.954853	2.93478	TRUE	0.0932272	1	methionine--tRNA ligase, putative
PF3D7_0719600	1393.66	1501.2	3209.64	2389.23	2553.36	2209.42	1540.95	1210.27	966.379	1179.69	1224.32	2267.29	2285.17	2396.96	2316.47	11.1089	-0.851119	0.919807	2.45771	TRUE	0.0933405	1	60S ribosomal protein L11a, putative
PF3D7_1100100	49.1232	53.9421	46.8941	62.9065	60.145	54.6022	27.8105	15.9432	23.5932	38.1694	26.3791	82.8689	50.2235	31.4355	54.8426	5.77487	-1.05418	1.09812	2.50156	TRUE	0.0934416	1	erythrocyte membrane protein 1, PfEMP1 (VAR)
PF3D7_1451500	40.844	43.6542	33.8679	119.706	118.192	71.2527	66.5766	68.4619	75.0265	76.8478	71.7282	19.8885	33.4824	47.1532	33.508	6.16505	-0.00069564	-1.15753	5.86659	TRUE	0.0935525	1	pre-mRNA-splicing factor cwf18, putative
PF3D7_1033100	5382.02	5241.28	5679.39	5301.86	5038.19	5328.55	10245.6	9889.46	13390.6	13709.4	11808.8	5996.39	6198.42	6224.23	6139.68	12.3795	1.14807	-0.943645	0.391524	TRUE	0.0936384	1	S-adenosylmethionine decarboxylase/ornithine decarboxylase (AdoMetDC/ODC)
PF3D7_1037500	161.168	184.627	0	8.5504	6.29424	72.1279	1.26411	22.0391	10.381	8.14281	10.4568	53.0361	62.7794	55.0121	56.9425	6.17886	-2.79318	2.44605	11.1922	TRUE	0.0939033	1	dynamin-like protein (DYN2)
PF3D7_1337000	8.83113	15.2929	28.6575	4.88594	14.6866	14.4708	56.0424	44.5471	38.221	30.5355	42.3365	23.2033	16.7412	7.85887	15.9344	3.77292	1.63155	-1.32236	4.97206	TRUE	0.0940069	1	endopeptidase, putative
PF3D7_0926700	94.3827	80.6351	242.286	176.505	218.2	162.402	370.385	229.769	244.426	205.606	262.547	149.164	117.188	125.742	130.698	7.33552	0.701062	-1.00325	4.39147	TRUE	0.0940769	1	NAD synthase, putative
PF3D7_1344400	14.3506	14.7368	23.447	7.32891	5.59488	13.0916	11.7984	4.22025	5.19051	3.05355	6.06568	13.259	16.7412	23.5766	17.8589	3.65765	-1.0497	1.50164	4.55227	TRUE	0.0942237	1	conserved Plasmodium protein, unknown function
PF3D7_0828500	11.5909	13.6246	2.60523	1.22149	2.79744	6.36791	2.9496	2.8135	1.88746	4.58033	3.05772	0	0	0	0	2.73207	-1.12184	-28.6445	4.01372	TRUE	0.0944991	1	translation initiation factor EIF-2b alpha subunit, putative
PF3D7_0425000	2.75973	3.33663	0	4.2752	2.09808	2.49393	8.00605	11.7229	33.0305	41.7319	23.6229	9.94426	0	7.85887	5.93438	1.46242	3.09838	-2.00228	6.58573	TRUE	0.0945792	1	Plasmodium exported protein, unknown function, pseudogene
PF3D7_1214300	149.577	149.87	125.051	145.357	137.774	141.526	94.3871	97.5347	60.8705	70.7407	80.8833	159.108	184.153	133.601	158.954	7.14678	-0.808786	0.980142	0.80698	TRUE	0.0952306	1	geranylgeranyltransferase type2 beta subunit, putative
PF3D7_1347200	918.438	1573.5	1578.77	1101.78	1958.21	1426.14	3913.69	3311.02	3964.13	3960.97	3787.46	1740.25	1787.12	2389.1	1972.15	10.4777	1.4093	-0.942306	1.79306	TRUE	0.0952365	1	nucleoside transporter 1 (NT1)
PF3D7_0904200	3.86362	3.61468	0	0.610743	0	1.61781	3.37097	3.28242	4.71865	3.56248	3.73363	0	0	0	0	0.854186	1.04618	-28.9346	4.29501	TRUE	0.095277	1	conserved Plasmodium protein, unknown function
PF3D7_1243300	8.83113	8.34157	2.60523	1.22149	0	4.19988	0.842742	3.28242	3.30305	5.59818	3.2566	0	0	0	0	2.12712	-0.429417	-27.2893	6.82443	TRUE	0.0954577	1	conserved Plasmodium protein, unknown function
PF3D7_1323800	241.752	181.846	455.915	338.962	309.117	305.519	211.95	180.533	166.568	138.428	174.37	374.567	330.638	298.637	334.614	8.25105	-0.804899	0.942801	2.2701	TRUE	0.0954665	1	vacuolar protein sorting 52 homologue
PF3D7_1111600	6.0714	10.0099	10.4209	9.77188	8.39233	8.93328	17.6976	7.03376	18.8746	16.7946	15.1001	9.94426	0	0	3.31475	3.14672	0.769904	-1.86857	4.79848	TRUE	0.0954964	1	endonuclease/exonuclease/phosphatase family protein, putative
PF3D7_1037200	2.20778	3.89273	0	1.83223	2.79744	2.14604	10.1129	2.8135	17.9309	20.357	12.8036	6.62951	0	0	2.20984	1.27505	2.40206	-2.20541	6.83534	TRUE	0.0955463	1	conserved Plasmodium protein, unknown function
PF3D7_0920400	42.4998	45.0445	44.2888	48.8594	59.4456	48.0276	32.4456	34.2309	11.3247	18.8303	24.2079	56.3508	46.0382	55.0121	52.4671	5.58748	-0.988864	1.11267	2.53569	TRUE	0.0959053	1	conserved Plasmodium protein, unknown function
PF3D7_1430500	11.0389	11.9562	10.4209	14.0471	11.8891	11.8705	11.377	7.03376	10.8529	7.63389	9.22439	13.259	41.8529	15.7177	23.6099	3.57871	-0.371817	1.37436	1.80787	TRUE	0.0962816	1	conserved Plasmodium protein, unknown function
PF3D7_1358800	565.192	995.705	781.568	750.603	1351.86	888.986	2341.14	1866.76	2574.96	2727.33	2377.55	1166.79	1234.66	1312.43	1237.96	9.79629	1.41896	-0.941917	2.09246	TRUE	0.0962938	1	40S ribosomal protein S13, putative
PF3D7_0916300	9.38308	12.2343	2.60523	5.49668	6.29424	7.20271	1.26411	6.56484	0.943729	3.05355	2.95656	0	0	0	0	2.90098	-1.34028	-28.595	3.28365	TRUE	0.0965343	1	conserved Plasmodium protein, unknown function
PF3D7_0824700	9.38308	8.89767	0	2.44297	0.69936	4.28462	1.26411	5.15809	2.35932	4.07141	3.21323	0	0	0	0	2.20072	-0.520184	-27.2721	5.49239	TRUE	0.0966081	1	conserved Plasmodium membrane protein, unknown function
PF3D7_1475300	4.41557	3.89273	7.81568	0.610743	0.69936	3.48682	2.10686	3.28242	3.30305	4.58033	3.31816	0	0	0	0	1.69139	0.0363706	-28.762	2.91996	TRUE	0.0967249	1	cytochrome c oxidase assembly protein COX11, putative (COX11)
PF3D7_1325100	1255.12	1077.73	1823.66	1848.72	1922.54	1585.55	2977.83	2594.52	3062.87	3535	3042.55	1670.64	1615.52	1477.47	1587.88	10.6305	0.94061	-0.937822	1.29508	TRUE	0.0970166	1	phosphoribosylpyrophosphate synthetase
PF3D7_1011100	54.6426	51.7177	41.6836	56.1883	52.452	51.3369	41.2944	19.2256	10.8529	16.2856	21.9146	59.6656	41.8529	39.2944	46.9376	5.68793	-1.23143	1.11583	3.41531	TRUE	0.0971344	1	conserved Plasmodium protein, unknown function
PF3D7_1238300	544.218	411.795	700.806	453.782	418.218	505.764	1413.7	1488.81	1518.93	1635.18	1514.16	666.266	719.871	982.359	789.498	8.9805	1.58379	-0.941937	1.20452	TRUE	0.0979025	1	cell cycle control protein, putative
PF3D7_1420700	7424.22	6105.75	13768.6	11621.8	12192.6	10222.6	4901.81	4361.4	5314.14	5625.67	5050.75	10325.5	8964.9	9045.56	9445.31	13.3194	-1.0171	0.903149	2.07091	TRUE	0.0979997	1	surface protein, Pf113 (Pf113)
PF3D7_0222000	11.5909	8.06351	7.81568	40.9198	30.0725	19.6925	10.1129	6.09592	11.3247	6.61604	8.5374	0	4.18529	0	1.3951	4.31664	-1.22182	-2.50826	5.55005	TRUE	0.0983747	1	RESA-like protein
PF3D7_1108200	44.7076	36.1468	23.447	23.819	41.9616	34.0164	15.1694	22.0391	8.49356	9.16066	13.7157	36.4623	20.9265	39.2944	32.2277	5.10138	-1.32226	1.21338	3.04876	TRUE	0.0984599	1	D-tyrosyl-tRNA(Tyr) deacylase (DTD)
PF3D7_1441300	215.259	192.69	265.733	324.304	309.117	261.421	200.151	167.872	253.863	267.695	222.395	102.757	179.968	47.1532	109.959	8.02961	-0.232709	-0.989218	3.82777	TRUE	0.098614	1	serine/threonine protein kinase, putative
PF3D7_1220600	25.9414	27.2491	49.4993	47.0272	48.2559	39.5946	23.1754	23.4459	10.8529	10.1785	16.9132	43.0918	37.6677	31.4355	37.3983	5.29443	-1.21228	1.1614	3.0147	TRUE	0.0990807	1	conserved Plasmodium protein, unknown function
PF3D7_1338600	241.2	212.71	62.5254	36.6446	37.7655	118.169	15.5907	167.872	168.456	181.687	133.401	76.2393	50.2235	7.85887	44.7739	6.88995	0.169424	-1.52423	12.3713	TRUE	0.099159	1	conserved Plasmodium protein, unknown function
PF3D7_1026400	22.6298	29.1955	5.21045	4.88594	1.39872	12.6641	9.69154	13.1297	15.0997	10.1785	12.0248	3.31475	4.18529	0	2.50002	3.71948	-0.131734	-2.05126	9.02457	TRUE	0.0995605	1	cell division cycle protein 20 homolog, putative (CDC20)
PF3D7_0308800	3.86362	13.0685	0	1.83223	2.09808	4.17248	6.32057	16.4121	16.5153	16.2856	13.8834	0	4.18529	7.85887	4.01472	2.23809	1.55578	-2.09086	9.3981	TRUE	0.0995768	1	conserved protein, unknown function
PF3D7_0714200	697.659	697.355	885.777	723.73	879.795	776.863	294.538	327.304	421.375	400.525	360.936	759.079	619.424	660.145	679.549	9.60103	-1.10549	0.913455	0.660242	TRUE	0.0996647	1	conserved Plasmodium protein, unknown function
PF3D7_1136700.2	13.2467	14.1807	0	0	0	5.48547	4.63508	13.1297	14.1559	17.8124	12.4333	3.31475	4.18529	0	2.50002	2.59863	1.03533	-2.10101	20.3675	TRUE	0.0997075	1	conserved Plasmodium protein, unknown function
PF3D7_1139200	9.93502	17.7953	15.6314	20.7653	43.3603	21.4975	57.3065	47.3606	62.2861	46.8212	53.4436	6.62951	33.4824	31.4355	23.8491	4.43588	1.30423	-1.23493	6.02474	TRUE	0.100302	1	conserved Plasmodium protein, unknown function
PF3D7_0923700	0	1.39026	2.60523	1.22149	0.69936	1.18327	1.68548	1.87567	4.24678	7.12496	3.73322	0	0	0	0	0.0691924	1.82784	-28.9313	2.93475	TRUE	0.100395	1	conserved protein, unknown function
PF3D7_1133500	9.38308	9.45377	7.81568	7.32891	7.69296	8.33488	13.4839	18.7567	25.4807	16.7946	18.6289	6.62951	8.37059	0	5.00003	3.06895	1.15012	-1.70658	1.95394	TRUE	0.100497	1	conserved Plasmodium protein, unknown function
PF3D7_1000400	1.65584	2.50247	0	0.610743	0.69936	1.09368	3.37097	3.75134	3.30305	4.58033	3.75142	0	0	0	0	0.309572	1.59716	-30.3837	1.40347	TRUE	0.100534	1	rifin (RIF)
PF3D7_0104400	69.5452	60.6154	52.1045	33.5909	18.8827	46.9477	48.4577	68.9308	155.243	146.062	104.673	66.2951	54.4088	23.5766	48.0935	5.55274	1.1565	-1.07052	7.61274	TRUE	0.100747	1	4-hydroxy-3-methylbut-2-enyl diphosphate reductase (LytB)
PF3D7_0506600	1.65584	1.94637	0	1.83223	0.69936	1.22676	3.37097	1.40675	0	1.01785	1.44889	9.94426	4.18529	7.85887	7.32948	0.471905	0.0765089	2.33055	4.88936	TRUE	0.100849	1	histone deacetylase, putative, pseudogene
PF3D7_1112900	10.487	6.11715	0	0	0	3.32082	0	5.627	2.83119	4.58033	3.25963	0	0	0	0	1.84141	-0.141715	-25.8486	13.738	TRUE	0.101317	1	conserved Plasmodium protein, unknown function
PF3D7_1213000	0.551946	1.11221	2.60523	0.610743	0.69936	1.1159	0	0	0.943729	0	0.235932	0	8.37059	0	2.7902	-0.0221426	-2.06878	3.65351	5.46582	TRUE	0.101333	1	unspecified product
PF3D7_1247400	54.0907	57.2788	203.208	78.1751	71.3348	92.8174	177.819	108.32	113.247	131.812	132.799	56.3508	54.4088	86.4476	65.7357	6.50932	0.543947	-1.04047	5.6154	TRUE	0.101348	1	FK506-binding protein (FKBP)-type peptidyl-prolyl isomerase (FKBP35)
PF3D7_0603400	212.499	149.87	216.234	111.155	103.505	158.653	116.72	111.602	60.3987	87.0263	93.9368	139.22	234.377	172.895	182.164	7.30522	-0.751381	0.954937	3.1814	TRUE	0.10142	1	trophozoite exported protein 1 (TEX1)
PF3D7_0512500	13.2467	23.3564	23.447	28.7049	22.3795	22.2269	78.7964	60.4903	40.5804	36.6427	54.1274	33.1475	25.1118	7.85887	22.0394	4.47063	1.28837	-1.20222	3.37275	TRUE	0.10148	1	conserved Plasmodium protein, unknown function
PF3D7_1366500	34.7726	26.693	41.6836	25.0405	21.6802	29.974	16.0121	25.7904	28.3119	25.4463	23.8902	13.259	4.18529	7.85887	8.43439	4.88796	-0.310369	-1.45061	1.92201	TRUE	0.101615	1	nucleoside diphosphate kinase (NDK)
PF3D7_1149100.2	154.545	178.51	416.836	199.102	155.957	220.99	397.353	186.16	325.115	367.444	319.018	155.793	146.485	188.613	163.631	7.77889	0.538632	-0.969179	4.27051	TRUE	0.101819	1	Plasmodium exported protein, unknown function
PF3D7_0925900	2314.31	3094.16	1758.53	2499.77	3022.64	2537.88	3995.02	4850.48	6029.01	6001.25	5218.94	2873.89	2553.03	2837.05	2754.66	11.3097	1.03983	-0.921929	1.29832	TRUE	0.101835	1	conserved Plasmodium protein, unknown function
PF3D7_1463800	2.20778	0.278052	0	0.610743	0	0.619316	1.68548	3.28242	8.49356	2.0357	3.87429	0	0	0	0	-0.53829	2.49167	-28.9876	3.54937	TRUE	0.102074	1	mitochondrial ribosomal protein S6-2 precursor, putative
PF3D7_1143700	4.41557	5.00494	5.21045	6.10743	1.39872	4.42742	6.32057	10.7851	16.9871	15.7767	12.4674	3.31475	4.18529	0	2.50002	2.13604	1.5025	-2.10706	2.88515	TRUE	0.102223	1	conserved Plasmodium protein, unknown function
PF3D7_0819800	17.6623	19.1856	13.0261	8.5504	3.4968	12.3842	32.8669	29.5418	32.5587	24.4284	29.849	13.259	16.7412	0	10.0001	3.6418	1.25817	-1.41434	6.14131	TRUE	0.102269	1	conserved Plasmodium protein, unknown function
PF3D7_0310300	471.914	451.557	643.491	517.91	555.992	528.173	1037.42	847.333	1023.95	1068.74	994.36	500.528	426.9	636.569	521.332	9.04381	0.913816	-0.934524	0.754136	TRUE	0.102308	1	phosphoglycerate mutase, putative
PF3D7_0507700	103.214	102.323	257.917	206.431	240.58	182.093	332.04	266.814	327.002	331.82	314.419	145.849	171.597	165.036	160.828	7.50243	0.794113	-0.969011	3.14791	TRUE	0.102336	1	nuclear protein localization protein 4, putative (NPL4)
PF3D7_0509300	32.0129	20.5759	46.8941	66.571	55.2495	44.2606	48.0363	61.897	75.9702	77.8656	65.9423	43.0918	33.4824	7.85887	28.1443	5.46103	0.581738	-1.13293	5.12306	TRUE	0.102373	1	conserved Plasmodium protein, unknown function
PF3D7_1441500	85.5516	88.1425	93.7881	112.377	116.793	99.3304	63.627	53.4565	42.9397	43.2587	50.8205	96.1279	113.003	94.3064	101.146	6.6346	-0.966808	0.995222	0.728568	TRUE	0.102617	1	conserved Plasmodium protein, unknown function
PF3D7_1316600	360.972	339.224	976.96	368.278	380.452	485.177	210.264	132.704	149.109	158.276	162.588	291.698	460.382	235.766	329.282	8.91845	-1.57326	1.02203	4.02644	TRUE	0.102912	1	choline-phosphate cytidylyltransferase (CCT)
PF3D7_1215200	4.96751	4.17078	5.21045	0	0.69936	3.00962	0.421371	7.97159	0	4.58033	3.24332	0	0	0	0	1.53632	0.156898	-27.2848	10.2031	TRUE	0.103261	1	peptidyl-prolyl cis-trans isomerase (CYP32)
PF3D7_0401600.1	307.434	356.185	323.048	350.566	256.665	318.78	128.097	135.048	117.494	122.651	125.823	205.515	263.674	251.484	240.224	8.31651	-1.34124	0.930827	0.423533	TRUE	0.103405	1	rifin (RIF)
PF3D7_1254800	1.10389	1.11221	0	0.610743	1.39872	0.845113	2.52823	4.22025	4.71865	3.56248	3.7574	0	0	0	0	-0.0956642	2.00468	-30.386	0.831279	TRUE	0.103562	1	rifin (RIF)
PF3D7_1431300	561.881	511.338	489.783	717.623	625.928	581.31	754.254	776.058	1084.82	1025.99	910.281	540.305	435.271	455.814	477.13	9.18368	0.646468	-0.930835	0.903108	TRUE	0.103763	1	large ribosomal subunit associated GTPase, putative
PF3D7_0708200	12.1428	16.9612	10.4209	12.8256	12.5885	12.9878	32.8669	36.1066	41.9959	34.607	36.3941	16.5738	16.7412	7.85887	13.7246	3.72084	1.46471	-1.33669	0.745113	TRUE	0.103816	1	conserved Plasmodium protein, unknown function
PF3D7_1136300	882.009	743.512	1375.56	1907.96	1639.3	1309.67	2726.27	1921.62	2361.21	2552.26	2390.34	1272.87	1205.36	1312.43	1263.55	10.3547	0.868269	-0.919934	2.7759	TRUE	0.1039	1	tudor staphylococcal nuclease (TSN)
PF3D7_0935600	6939.61	7280.52	1597	4422.39	4508.78	4949.66	5020.64	6779.6	8885.68	9363.73	7512.41	4014.17	3867.21	4070.89	3984.09	12.2735	0.601581	-0.915056	5.87306	TRUE	0.103941	1	gametocytogenesis-implicated protein (GIG)
PF3D7_0209200	48.0193	77.0205	106.814	113.598	160.154	101.121	242.288	218.515	183.083	196.954	210.21	125.961	66.9647	125.742	106.222	6.65709	1.05866	-0.991542	3.78387	TRUE	0.103942	1	3'exoribonuclease, putative
PF3D7_1244000	62.9218	49.7713	46.8941	14.6578	10.4904	36.9471	8.84879	12.1918	6.6061	11.1964	9.71078	26.518	25.1118	15.7177	22.4492	5.20203	-1.92332	1.25132	6.70544	TRUE	0.103973	1	glucose inhibited division protein a homologue, putative
PF3D7_1432600	53.5387	51.4397	78.1568	137.417	113.996	86.9096	58.1492	79.247	50.0176	42.2408	57.4137	109.387	100.447	133.601	114.478	6.44142	-0.597845	0.98713	3.61733	TRUE	0.104002	1	conserved Plasmodium protein, unknown function
PF3D7_1309200	259.966	270.545	745.095	691.972	767.198	546.955	292.432	199.29	279.816	271.257	260.699	550.249	481.309	432.238	487.932	9.09331	-1.06705	0.906238	4.87904	TRUE	0.104633	1	protein phosphatase 2c-like protein, putative
PF3D7_0515000	487.92	444.605	1049.91	691.361	711.949	677.148	1113.26	1061.63	1225.9	1336.95	1184.44	669.58	698.944	502.968	623.831	9.40126	0.808719	-0.922683	2.25117	TRUE	0.10525	1	RNA binding protein, putative
PF3D7_0211100	1.10389	3.05857	0	1.22149	0	1.07679	0	0	1.88746	0	0.471865	6.62951	4.18529	0	3.60493	0.298605	-1.38728	3.08622	8.28291	TRUE	0.105452	1	conserved Plasmodium protein, unknown function
PF3D7_0201500	24.8376	24.4686	18.2366	15.8793	6.29424	17.9433	42.1371	130.359	98.1478	89.5709	90.0537	53.0361	46.0382	23.5766	40.8836	4.17446	2.31792	-1.09348	5.69573	TRUE	0.105507	1	Plasmodium exported protein (hyp9), unknown function
PF3D7_0921100	0	3.61468	7.81568	1.22149	0.69936	2.67024	4.21371	0.937834	4.24678	3.56248	3.2402	0	0	0	0	1.21179	0.484994	-27.2883	5.51256	TRUE	0.105556	1	conserved Plasmodium protein, unknown function
PF3D7_1444800	4293.59	5280.21	5098.43	3096.47	3062.5	4166.24	5799.33	4947.54	6536.74	7157.02	6110.16	3255.09	3427.76	3064.96	3249.27	12.0244	0.552555	-0.910969	1.41704	TRUE	0.105613	1	fructose-bisphosphate aldolase (FBPA)
PF3D7_1134300	100.454	97.3183	46.8941	39.0875	25.8763	61.9261	72.0545	82.0605	242.538	212.731	152.346	69.6098	83.7059	55.0121	69.4426	5.96223	1.28868	-1.12118	7.38951	TRUE	0.105617	1	conserved Plasmodium protein, unknown function
PF3D7_1137100	109.837	92.3133	328.259	205.21	177.638	182.651	107.028	118.636	93.901	111.455	107.755	238.662	196.709	180.754	205.375	7.50261	-0.75102	0.935173	4.07936	TRUE	0.105666	1	mitochondrial ribosomal protein S9 precursor, putative
PF3D7_1203600	8.83113	10.0099	2.60523	3.05371	11.1898	7.13794	22.3327	30.0107	41.5241	27.482	30.3374	19.8885	4.18529	7.85887	10.6442	2.91107	2.01167	-1.42462	4.67779	TRUE	0.105881	1	cytochrome c1 heme lyase, putative
PF3D7_1034000	155.097	183.793	184.971	273.613	246.874	208.869	107.028	98.0037	88.7105	75.8299	92.3931	165.738	142.3	227.907	178.648	7.70723	-1.17731	0.941327	1.46155	TRUE	0.105979	1	Sec1 family protein, putative
PF3D7_1368700	11.0389	16.4051	18.2366	7.32891	9.09169	12.4202	18.5403	15.9432	8.49356	7.12496	12.5255	0	4.18529	7.85887	4.01472	3.60751	0.0415442	-1.96167	4.3493	TRUE	0.106077	1	mitochondrial carrier protein, putative
PF3D7_1221700	25.9414	24.7466	104.209	15.8793	24.4776	39.0508	10.1129	6.56484	5.19051	5.08926	6.73938	19.8885	29.2971	23.5766	24.2541	5.26069	-2.50623	1.84435	3.00023	TRUE	0.10621	1	FbpA domain protein, putative
PF3D7_0903700	269.35	264.15	109.42	26.8727	21.6802	138.294	8.42742	17.3499	19.3464	21.3749	16.6247	29.8328	79.5206	78.5887	62.6474	7.11323	-3.05867	1.90537	5.34161	TRUE	0.106215	1	alpha tubulin 1
PF3D7_1233600	2208.89	2004.2	1482.37	1558.62	1595.94	1770	1497.55	1267.48	1500.06	1429.57	1423.67	2446.29	2737.18	2703.45	2628.97	10.7898	-0.314393	0.884767	0.601629	TRUE	0.106385	1	asparagine and aspartate rich protein 1 (AARP1)
PF3D7_1204400	0	2.22442	5.21045	1.83223	0	1.85342	2.9496	1.40675	5.66237	3.56248	3.3953	0	0	0	0	0.665062	1.09783	-27.3545	5.57948	TRUE	0.106501	1	conserved Plasmodium membrane protein, unknown function
PF3D7_0509400	3778.07	3626.36	3996.42	3283.35	3263.92	3589.62	2007.41	1935.22	2450.86	2468.8	2215.57	3666.12	4122.52	4463.84	4084.16	11.8095	-0.696089	0.882161	0.402246	TRUE	0.106713	1	RNA polymerase I (RNAPI)
PF3D7_0615700	98.7983	58.9471	93.7881	193.605	202.115	129.451	159.7	114.416	126.932	134.865	133.978	59.6656	62.7794	78.5887	67.0112	7.0185	0.0474416	-1.0142	4.20549	TRUE	0.106962	1	RNA and export factor binding protein, putative
[truncated: 3,984 more rows]

## Sheet: 3D7_CD9_rif
Table S14. rif genes expression profile of 3D7 long-term cultivated parasites, parasites enriched for the binding to wild-type CHO-745 cells, and parasites enriched for the binding to CD9
[truncated: 187 more rows]

[truncated: 3 more sheets: 3D7_CD9_stevor, 3D7_CD9_surfin, 3D7_CD9_pfmc-2tm]
