# Supplementary material for: Characterisation of Plasmodium falciparum populations selected on the human endothelial receptors P-selectin, E-selectin, CD9 and CD151
Source: Sci Rep. 2017 Jun 22;7:4069. doi: 10.1038/s41598-017-04241-3 (PMC5481354; doi:10.1038/s41598-017-04241-3)
Supplement: Supplementary file 16 — Table S15 [file 41598_2017_4241_MOESM16_ESM.xls]

## Sheet: 3D7_CHO-esele_whole
Table S15. Whole transcriptome profile of 3D7 long-term cultivated parasites, parasites enriched for the binding to wild-type CHO-745 cells, and parasites enriched for the binding to E-selectin
					Generalized lineal model using DEseq1
		Numbers represent the normalized reads count
	ctrl_1	ctrl_2	ctrl_3	ctrl_4	ctrl_5	Average	wild_1	wild_2	wild_3	wild_4	Average	esel_1	esel_2	esel_3	esel_4	Average	X.Intercept.	choTRUE	recTRUE	deviance	converged	p	padj	name
PF3D7_0306600	16.7026	15.3086	8.88575	5.77613	2.68533	9.87168	0.705548	3.90807	2.26801	7.36807	3.56242	0	0.784698	0	0	0.196175	3.33792	-1.51697	-3.8952	6.58433	TRUE	0.00784405	1	conserved Plasmodium protein, unknown function
PF3D7_1364700	1.75817	1.74955	4.44287	0	1.34266	1.85865	1.4111	2.34484	3.78002	1.63735	2.29332	0	0	0	0	0	0.691731	0.505524	-30.4865	2.0929	TRUE	0.0138228	1	conserved Plasmodium protein, unknown function, pseudogene
PF3D7_0700300	0.879086	0.874776	4.44287	1.15523	0	1.47039	2.82219	2.34484	6.04803	5.73072	4.23644	0.926605	0	0	0	0.231651	0.130177	1.95118	-4.12034	4.38264	TRUE	0.0184374	1	rifin (RIF)
PF3D7_1463100	3.51634	2.18694	4.44287	5.77613	4.02799	3.99005	0	3.12645	2.26801	0.818674	1.55328	0	0	0	0	0	1.96581	-1.33662	-29.9184	2.96924	TRUE	0.0202239	1	conserved Plasmodium protein, unknown function, pseudogene
PF3D7_1249700	17.5817	14.4338	8.88575	2.31045	2.68533	9.17941	0	0	0.756003	0	0.189001	3.70642	0.784698	1.99461	2.76756	2.31332	3.22986	-5.62138	3.57872	6.379	TRUE	0.0214459	1	conserved Plasmodium protein, unknown function
PF3D7_1208000	4.39543	10.0599	0	3.46568	2.68533	4.12127	3.52774	0	0	1.63735	1.29127	0	0	0	0	0	2.17934	-1.79662	-28.2292	6.38095	TRUE	0.0281999	1	apicoplast ribosomal protein L29 precursor, putative
PF3D7_0407600	7.03269	7.87298	0	4.6209	2.68533	4.44238	0.705548	0	3.78002	7.36807	2.96341	0.926605	0	0	0	0.231651	2.28637	-0.728759	-3.59429	8.94997	TRUE	0.0289245	1	conserved Plasmodium protein, unknown function
PF3D7_1126800	43.9543	33.6789	44.4287	23.1045	34.9092	36.0151	26.8108	21.8852	27.9721	30.2909	26.7398	7.41284	6.27759	16.9542	6.91889	9.39087	5.15845	-0.417653	-1.50916	2.19377	TRUE	0.0306107	1	RNA binding protein, putative
PF3D7_1021300	26.3726	20.5572	8.88575	6.93136	2.68533	13.0864	8.46657	2.34484	11.34	6.54939	7.17521	0.926605	2.3541	0.997304	2.76756	1.76139	3.76393	-0.918571	-2.05415	6.44195	TRUE	0.0347656	1	conserved Plasmodium membrane protein, unknown function
PF3D7_1305700	0.879086	3.06172	0	0	0	0.78816	0	0	0	0	0	0.926605	0	0	5.53511	1.61543	-0.0378109	-28.1976	28.8511	5.8456	TRUE	0.0380087	1	conserved Plasmodium protein, unknown function
PF3D7_0825700	3.51634	3.06172	0	1.15523	0	1.54666	2.82219	1.56323	0.756003	0.818674	1.49002	0	0	0	0	0	0.81274	-0.231203	-29.8707	2.61173	TRUE	0.0385845	1	conserved Plasmodium protein, unknown function
PF3D7_1204000	6.1536	5.68604	0	8.08658	1.34266	4.25378	7.76103	7.81613	9.82804	4.91205	7.57931	1.85321	1.5694	0.997304	2.76756	1.79687	2.2373	0.685989	-2.10995	3.55174	TRUE	0.0506647	1	conserved Plasmodium protein, unknown function
PF3D7_0911700	43.9543	35.4284	71.086	9.24181	12.084	34.3589	51.505	21.8852	91.4764	70.406	58.8181	12.0459	25.1104	32.911	29.0593	24.7816	5.04233	0.835812	-1.25054	10.3117	TRUE	0.0512398	1	GTP binding protein, putative
PF3D7_0604700	33.4053	27.1181	4.44287	8.08658	5.37065	15.6847	12.6999	16.4139	20.4121	6.54939	14.0188	6.48623	4.70819	5.98382	1.38378	4.64051	4.05374	-0.243369	-1.56736	7.40268	TRUE	0.0580688	1	glyoxalase I (GILP)
PF3D7_1312000	2.63726	3.93649	4.44287	2.31045	5.37065	3.73954	18.3442	15.6323	34.7761	42.5711	27.8309	4.63302	10.2011	6.98113	20.7567	10.643	1.85998	2.9376	-1.41036	4.18457	TRUE	0.0604002	1	malonyl CoA-acyl carrier protein transacylase precursor (MCAT)
PF3D7_0828400	14.9445	12.6843	13.3286	5.77613	1.34266	9.61523	0	3.12645	4.53602	3.2747	2.73429	0.926605	0	0.997304	0	0.480977	3.25293	-1.81045	-2.46762	8.94406	TRUE	0.0636462	1	mitochondrial inner membrane protein, putative (Oxa1)
PF3D7_0531700	0	0	0	0	1.34266	0.268533	0	0	3.02401	3.2747	1.57468	0	0	0	0	0	-2.0113	2.66148	-29.9394	4.71946	TRUE	0.0648717	1	unspecified product
PF3D7_0113100	9.66995	5.24866	13.3286	1.15523	0	5.88049	35.2774	7.81613	9.07204	10.6428	15.7021	0.926605	3.92349	5.98382	6.91889	4.4382	2.42072	1.5548	-1.8487	9.80038	TRUE	0.0651623	1	surface-associated interspersed protein 1.1 (SURFIN 1.1) (SURF1.1)
PFC10_API0010:rRNA	4053.47	4270.66	5753.52	1005.05	2019.36	3420.41	0.705548	0	1.51201	3.2747	1.37306	13.8991	0	5.98382	2.76756	5.66261	11.7398	-11.2986	2.06469	11.481	TRUE	0.0660248	1	unspecified product
PF3D7_0926200	65.9315	74.7933	17.7715	90.1076	48.3359	59.388	4.93883	4.68968	4.53602	0.818674	3.7458	7.41284	2.3541	4.98652	27.6756	10.6073	5.91704	-4.00294	1.43963	10.7632	TRUE	0.0662441	1	conserved Plasmodium protein, unknown function
PF3D7_1131100	50.987	45.9257	48.8716	8.08658	13.4266	33.4595	5.64438	7.03452	3.02401	3.2747	4.7444	2.77981	0.784698	0.997304	0	1.14045	5.05505	-2.80742	-1.99197	5.80324	TRUE	0.0744014	1	serpentine receptor, putative (SR1)
PF3D7_0802700	6.1536	3.06172	0	0	0	1.84306	0	0	1.51201	1.63735	0.787339	4.63302	4.70819	0.997304	6.91889	4.31435	1.11608	-1.48067	2.46244	9.9812	TRUE	0.0772282	1	conserved Plasmodium protein, unknown function
PF3D7_0925400	36.9216	27.1181	17.7715	9.24181	0	18.2106	4.93883	1.56323	0.756003	15.5548	5.70322	0.926605	0.784698	2.99191	0	1.1758	4.19962	-1.69296	-2.23579	12.1344	TRUE	0.0775376	1	protein phosphatase-beta
PF3D7_1206400	7.91177	11.8095	0	0	2.68533	4.48132	0	0	0	0	0	0	1.5694	0	1.38378	0.738294	2.26083	-30.4963	27.7831	5.95329	TRUE	0.0777539	1	rhodanese like protein, putative
PF3D7_1334400	0.879086	1.31216	0	0	0	0.43825	0.705548	0.781613	7.56003	5.73072	3.69448	0	1.5694	0	0	0.392349	-0.747852	2.63049	-3.04943	6.67765	TRUE	0.0779313	1	MSP7-like protein (MSRP4)
PF3D7_1012300	41.317	38.4901	22.2144	8.08658	14.7693	24.9755	7.76103	20.3219	9.07204	13.0988	12.5634	5.55963	4.70819	4.98652	4.15134	4.85142	4.66515	-1.01615	-1.36449	4.52138	TRUE	0.0801166	1	ubiquinol-cytochrome c reductase complex subunit, putative
PF3D7_1149800	4.39543	9.62254	8.88575	11.5523	16.112	10.1136	87.4879	32.0461	27.9721	31.1096	44.6539	12.9725	21.1869	23.9353	19.3729	19.3669	3.33456	2.14755	-1.20672	4.22744	TRUE	0.0812556	1	rifin (RIF)
PF3D7_0221300	0	0	0	2.31045	0	0.46209	0	0	0	0	0	0	2.3541	1.99461	0	1.08718	-1.06023	-28.6179	29.8319	4.45924	TRUE	0.0814874	1	Plasmodium exported protein, unknown function, pseudogene
PF3D7_1371900	7.03269	4.81127	22.2144	10.397	13.4266	11.5764	88.899	25.0116	52.1642	58.9445	56.2549	20.3853	31.3879	21.9407	29.0593	25.6933	3.37858	2.436	-1.13178	4.83894	TRUE	0.0832116	1	Plasmodium exported protein, unknown function
PF3D7_1367900	4.39543	1.74955	0	1.15523	0	1.46004	0.705548	0	6.80403	2.45602	2.4914	0	0	0.997304	0	0.249326	0.734579	0.581678	-3.32481	7.8241	TRUE	0.083982	1	conserved Plasmodium protein, unknown function
PF3D7_0421500	0	0.874776	4.44287	1.15523	0	1.29457	0	0	0	0	0	0	0	1.99461	1.38378	0.844597	-0.0298359	-29.6483	29.3796	4.54512	TRUE	0.0845012	1	rifin, pseudogene
PF3D7_0609600	14.9445	6.12343	17.7715	10.397	5.37065	10.9214	0	0.781613	6.80403	2.45602	2.51042	0	0	0.997304	1.38378	0.595271	3.39118	-2.06793	-2.27621	9.87066	TRUE	0.0851649	1	probable protein, unknown function
PF3D7_1226000	17.5817	20.5572	26.6572	5.77613	6.71331	15.4571	29.633	15.6323	35.5321	41.7524	30.6375	5.55963	7.84698	8.97574	31.8269	13.5523	3.8985	1.03841	-1.21202	8.30315	TRUE	0.0852791	1	conserved Plasmodium protein, unknown function
PF3D7_0600600	0	3.06172	4.44287	1.15523	0	1.73196	0	0	0	0	0	1.85321	0	0.997304	0	0.712628	0.633852	-30.312	29.2172	4.87071	TRUE	0.0856965	1	erythrocyte membrane protein 1 (PfEMP1), exon2 (VAR)
PF3D7_1222200	0	0.874776	0	0	1.34266	0.443488	0.705548	0	1.51201	2.45602	1.16839	0	0	0	0	0	-1.01116	1.23171	-29.5098	2.69146	TRUE	0.0940656	1	small nucleolar RNA snoR15
PF3D7_0515800	4.39543	3.4991	13.3286	8.08658	10.7413	8.01021	2.11664	5.47129	0.756003	1.63735	2.49532	12.9725	4.70819	8.97574	2.76756	7.35599	2.89434	-1.57771	1.57477	5.01924	TRUE	0.0998415	1	BolA-like protein, putative
PF3D7_1240700	0.879086	1.31216	0	5.77613	2.68533	2.13054	0	1.56323	0.756003	3.2747	1.39848	12.9725	2.3541	0.997304	5.53511	5.46474	1.18473	-0.72388	1.98757	7.96884	TRUE	0.102859	1	rifin, pseudogene
PF3D7_1350900	44.8334	29.305	31.1001	18.4836	22.8253	29.3095	26.8108	27.3565	18.9001	11.4614	21.1322	10.1927	16.4787	3.98922	6.91889	9.39486	4.87397	-0.471263	-1.15104	4.01854	TRUE	0.103936	1	transcription factor with AP2 domain(s) (ApiAP2)
PF3D7_0530500	1.75817	4.81127	4.44287	1.15523	0	2.43351	4.93883	7.81613	3.02401	3.2747	4.76342	0	0.784698	0	4.15134	1.23401	1.24452	1.00778	-2.11402	8.05506	TRUE	0.105682	1	conserved Plasmodium membrane protein, unknown function
PF3D7_1131300	4.39543	3.93649	4.44287	0	1.34266	2.82349	0	0	0	0	0	0	0	0.997304	1.38378	0.595271	1.46594	-31.1441	28.7935	4.29457	TRUE	0.106739	1	conserved Plasmodium protein, unknown function
PF3D7_1101300	0	1.31216	4.44287	0	0	1.15101	1.4111	2.34484	10.584	8.18674	5.63168	0.926605	0	1.99461	2.76756	1.42219	-0.429239	2.92015	-2.06894	9.03338	TRUE	0.108712	1	rifin (RIF)
PF3D7_1228200	9.66995	9.62254	8.88575	0	1.34266	5.90418	0.705548	1.56323	0.756003	3.2747	1.57487	0	0.784698	0	0	0.196175	2.54857	-1.90764	-2.73093	7.9972	TRUE	0.109151	1	conserved Plasmodium protein, unknown function
PF3D7_1242100	8.79086	4.37388	0	4.6209	5.37065	4.63126	2.11664	3.12645	0.756003	0.818674	1.70444	0	0	0.997304	0	0.249326	2.31112	-1.53882	-2.78505	4.76554	TRUE	0.109698	1	conserved Plasmodium protein, unknown function
PF3D7_1462000	4.39543	9.18515	4.44287	26.5702	10.7413	11.067	0	0.781613	0.756003	0	0.384404	0.926605	4.70819	0.997304	1.38378	2.00397	3.49545	-4.88057	2.42799	5.05231	TRUE	0.111324	1	thioredoxin-like protein (TLP1)
PF3D7_0307900	16.7026	24.0563	13.3286	4.6209	1.34266	12.0102	4.93883	4.68968	3.78002	2.45602	3.96614	0	2.3541	1.99461	0	1.08718	3.60953	-1.61864	-1.77018	8.57672	TRUE	0.111947	1	conserved Plasmodium protein, unknown function
PF3D7_0715700	4.39543	4.37388	8.88575	0	0	3.53101	1.4111	3.12645	2.26801	0	1.70139	0	0.784698	0	0	0.196175	1.6671	-0.896753	-2.87473	9.18801	TRUE	0.112556	1	conserved Plasmodium protein, unknown function
PF3D7_1104600	10.549	3.93649	4.44287	0	0	3.78568	5.64438	3.12645	1.51201	0	2.57071	0.926605	0	0.997304	0	0.480977	1.94001	-0.566781	-2.39908	11.6264	TRUE	0.112741	1	radial spoke head protein, putative
PF3D7_1141900	1.75817	2.62433	0	1.15523	0	1.10755	0	0.781613	0	2.45602	0.809409	0	0	0	0	0	0.330205	-0.653569	-28.9658	3.73438	TRUE	0.113111	1	inner membrane complex protein 1b, putative (IMC1b)
PF3D7_0604000	18.4608	19.2451	31.1001	5.77613	2.68533	15.4535	1.4111	3.12645	0	1.63735	1.54372	0	0.784698	0	0	0.196175	3.90839	-3.28709	-2.71261	7.0618	TRUE	0.113923	1	conserved Plasmodium protein, unknown function
PF3D7_0933400	1.75817	3.93649	0	0	0	1.13893	0	2.34484	0.756003	0	0.775211	0	0	0	0	0	0.405539	-0.777269	-28.9175	4.91266	TRUE	0.116293	1	conserved Plasmodium protein, unknown function
PF3D7_0813500	41.317	35.4284	26.6572	17.3284	17.4546	27.6371	2.82219	2.34484	0.756003	0.818674	1.68543	0.926605	7.06229	5.98382	4.15134	4.53101	4.79917	-4.03302	1.42497	4.96337	TRUE	0.117704	1	conserved Plasmodium protein, unknown function
PF3D7_0425600	2.63726	1.74955	0	0	1.34266	1.14589	0.705548	4.68968	11.34	15.5548	8.07252	0	0.784698	3.98922	5.53511	2.57726	0.45758	2.55109	-1.71712	10.6256	TRUE	0.118773	1	rifin, pseudogene
PF3D7_1341100	181.971	1319.6	53.3145	1469.45	159.777	636.822	0	0	0	0	0	0	0	0	2.76756	0.691889	9.31527	-38.9934	28.9753	5.22413	TRUE	0.119663	1	U6 spliceosomal RNA
PF3D7_1145700	9.66995	9.62254	0	1.15523	1.34266	4.35807	0	0	0.756003	1.63735	0.598338	0	0	0	0	0	2.22505	-2.98994	-28.5243	4.97057	TRUE	0.12067	1	bin3, bicoid-interacting 3, putative
PF3D7_0816800	1.75817	2.18694	4.44287	0	0	1.6776	0	0	0	0	0	0	0	0.997304	1.38378	0.595271	0.573427	-30.2516	28.8201	4.3199	TRUE	0.123422	1	meiotic recombination protein DMC1, putative (DMC1)
PF3D7_1242300	29.0098	12.2469	0	0	0	8.25134	0	2.34484	0	1.63735	0.995547	0	0	0	0	0	3.07293	-3.08724	-27.8322	6.10123	TRUE	0.123583	1	conserved Plasmodium membrane protein, unknown function
PF3D7_1317500	0.879086	3.06172	4.44287	0	1.34266	1.94527	1.4111	1.56323	2.26801	2.45602	1.92459	0.926605	0	0	0	0.231651	0.812565	0.129757	-2.98424	4.14167	TRUE	0.123666	1	conserved Plasmodium protein, unknown function
PF3D7_1324600	29.0098	24.4937	0	5.77613	1.34266	12.1245	20.4609	12.5058	24.9481	25.3789	20.8234	4.63302	10.9858	9.97304	12.454	9.51146	3.74299	0.636992	-1.13811	12.6715	TRUE	0.127402	1	conserved Plasmodium protein, unknown function
PF3D7_0612400	1.75817	1.31216	4.44287	0	0	1.50264	2.11664	2.34484	0.756003	2.45602	1.91838	0	0.784698	0	0	0.196175	0.288449	0.650051	-3.06544	4.73386	TRUE	0.127405	1	conserved Plasmodium protein, unknown function
PF3D7_1422200	48.3497	57.7352	17.7715	38.1225	44.3079	41.2574	2.11664	5.47129	3.78002	0.818674	3.04666	8.33944	9.41638	5.98382	4.15134	6.97275	5.39665	-3.7879	1.21444	4.28514	TRUE	0.127615	1	conserved Plasmodium protein, unknown function
PF3D7_0425700	0.879086	1.74955	13.3286	1.15523	6.71331	4.76516	2.11664	1.56323	5.29202	9.00542	4.49433	0	1.5694	0.997304	2.76756	1.33356	1.93669	0.225854	-1.81394	8.13364	TRUE	0.128761	1	rifin (RIF)
PF3D7_1435900	0.879086	4.81127	13.3286	0	1.34266	4.07233	65.6159	28.1381	19.6561	35.203	37.1533	12.0459	23.541	17.9515	17.9891	17.8819	1.58656	3.62993	-1.05421	10.8407	TRUE	0.129224	1	conserved Plasmodium protein, unknown function
PF3D7_0727700	30.768	35.8658	48.8716	32.3463	21.4826	33.8669	7.05548	7.03452	3.02401	2.45602	4.89251	11.1193	11.7705	11.9676	8.30267	10.79	5.06007	-2.76412	1.14251	2.31457	TRUE	0.131092	1	conserved Plasmodium protein, unknown function
PF3D7_1313100	5.27452	7.4356	13.3286	2.31045	4.02799	6.47543	7.05548	3.90807	0.756003	0	2.92989	1.85321	0	0	1.38378	0.809247	2.59047	-1.02623	-1.95193	9.94545	TRUE	0.131887	1	conserved Plasmodium protein, unknown function
PF3D7_1348400	55.3824	52.4866	48.8716	13.8627	4.02799	34.9263	13.4054	16.4139	19.6561	11.4614	15.2342	8.33944	7.06229	4.98652	5.53511	6.48084	5.11987	-1.19032	-1.22581	6.752	TRUE	0.13194	1	conserved Plasmodium membrane protein, unknown function
PF3D7_0929600	25.4935	32.3667	0	4.6209	5.37065	13.5704	2.82219	7.81613	3.78002	9.00542	5.85594	0.926605	2.3541	1.99461	0	1.31883	3.82078	-1.27365	-2.08716	6.56734	TRUE	0.13284	1	conserved Plasmodium protein, unknown function
PF3D7_1121500	10.549	13.9964	8.88575	4.6209	4.02799	8.41602	6.34993	2.34484	12.0961	10.6428	7.8584	0.926605	3.13879	4.98652	2.76756	2.95487	3.09968	-0.126331	-1.41203	4.45505	TRUE	0.133339	1	conserved Plasmodium protein, unknown function
PF3D7_1300800	6.1536	14.4338	0	5.77613	4.02799	6.0783	4.23329	4.68968	8.31603	4.09337	5.33309	2.77981	19.6175	13.9623	15.2216	12.8953	2.78251	-0.366888	1.27276	6.75546	TRUE	0.133613	1	erythrocyte membrane protein 1-like (VAR-like)
PF3D7_0625900	0	0.874776	0	0	2.68533	0.71202	2.82219	3.90807	4.53602	7.36807	4.65859	0	0.784698	0.997304	2.76756	1.13739	-0.391816	2.60899	-2.12807	5.73949	TRUE	0.133841	1	conserved Plasmodium protein, unknown function
PF3D7_0300400	0	0.874776	0	0	0	0.174955	4.23329	3.12645	13.6081	4.09337	6.26529	0	2.3541	2.99191	1.38378	1.68245	-1.67868	4.32687	-1.88783	5.8062	TRUE	0.134089	1	stevor
PF3D7_1304200.1	93.1831	89.6645	22.2144	24.2597	9.39864	47.7441	0	1.56323	1.51201	0.818674	0.973477	5.55963	3.13879	3.98922	5.53511	4.55569	5.58766	-5.63564	2.22973	4.0349	TRUE	0.134429	1	CorA-like Mg2 transporter protein, putative
PF3D7_0301000	42.1961	38.4901	0	13.8627	10.7413	21.0581	4.23329	6.2529	6.80403	11.4614	7.18791	7.41284	15.694	26.9272	17.9891	17.0058	4.47216	-1.63063	1.24378	9.10503	TRUE	0.137052	1	acyl-CoA synthetase (ACS2)
PF3D7_1208400	32.5262	35.4284	44.4287	13.8627	9.39864	27.1289	105.127	21.1036	35.5321	30.2909	48.0133	23.1651	20.4022	21.9407	24.908	22.604	4.73415	0.852692	-1.09008	6.09278	TRUE	0.13883	1	amino acid transporter, putative
PF3D7_1250500	11.4281	22.7442	84.4146	32.3463	34.9092	37.1685	122.06	37.5174	69.5523	68.7686	74.4745	42.6238	40.8043	36.9003	37.362	39.4226	5.12798	1.09137	-0.917587	7.09664	TRUE	0.139323	1	adaptor-related protein complex 3, sigma 2 subunit, putative
PF3D7_0826200	5.27452	3.93649	4.44287	0	0	2.73078	7.05548	2.34484	6.04803	7.36807	5.7041	2.77981	0.784698	1.99461	1.38378	1.73572	1.42978	1.08275	-1.71904	6.68886	TRUE	0.13984	1	alpha/beta hydrolase, putative
PF3D7_0919500	7.91177	11.8095	17.7715	2.31045	0	7.96064	1.4111	0.781613	0	0	0.548177	2.77981	0.784698	1.99461	4.15134	2.42761	2.91113	-3.74338	2.07069	8.92621	TRUE	0.141149	1	sugar transporter, putative
PF3D7_0807100	454.487	440.887	195.486	169.818	173.203	286.777	277.986	133.656	210.925	171.922	198.622	73.2018	112.212	101.725	152.216	109.839	8.16894	-0.534851	-0.856544	4.98957	TRUE	0.141333	1	RNA helicase, putative
PF3D7_0827500	51.8661	41.1145	22.2144	20.7941	9.39864	29.0775	9.87767	11.7242	9.07204	10.6428	10.3292	0	10.2011	3.98922	4.15134	4.58541	4.88859	-1.52046	-1.14284	10.1347	TRUE	0.14178	1	apicoplast ribosomal protein L21 precursor, putative
PF3D7_1372600	5.27452	12.2469	26.6572	1.15523	4.02799	9.87237	6.34993	14.069	9.82804	23.7416	13.4971	5.55963	7.06229	3.98922	6.91889	5.88251	3.11228	0.638797	-1.19654	8.04619	TRUE	0.14356	1	rifin (RIF)
PF3D7_0819700	9.66995	14.8712	13.3286	4.6209	2.68533	9.0352	14.111	10.161	19.6561	9.00542	13.2334	4.63302	7.84698	4.98652	5.53511	5.75041	3.15879	0.568671	-1.19659	3.45775	TRUE	0.146646	1	conserved Plasmodium protein, unknown function
PF3D7_0615300	29.0098	29.305	4.44287	2.31045	2.68533	13.5507	20.4609	8.59774	26.4601	15.5548	17.7684	0.926605	7.06229	12.965	11.0702	8.00602	3.858	0.294258	-1.16708	13.3692	TRUE	0.148654	1	GPI-anchored wall transfer protein 1, putative (GWT1)
PF3D7_0817100	11.4281	5.24866	13.3286	2.31045	1.34266	6.7317	1.4111	0	0	1.63735	0.762111	0.926605	3.13879	3.98922	2.76756	2.70554	2.659	-3.05074	1.8256	7.16361	TRUE	0.14943	1	GTPase, putative
PF3D7_1201700	0.879086	1.31216	4.44287	0	0	1.32682	0	1.56323	0.756003	0	0.579807	0	0	0	0	0	0.090148	-0.880962	-28.4984	4.05473	TRUE	0.150408	1	conserved Plasmodium membrane protein, unknown function
PF3D7_0522000	12.3072	10.4973	0	1.15523	4.02799	5.59755	50.0939	28.1381	45.3602	38.4777	40.5175	31.5046	16.4787	14.9596	19.3729	20.5789	2.70114	2.63981	-0.97723	7.81207	TRUE	0.151113	1	conserved Plasmodium protein, unknown function
PF3D7_0104600	75.6014	75.2307	39.9859	47.3643	30.8812	53.8127	12.6999	21.1036	6.04803	6.54939	11.6002	20.3853	19.6175	30.9164	19.3729	22.573	5.76655	-2.22969	0.960335	4.31524	TRUE	0.152131	1	conserved Plasmodium protein, unknown function
PF3D7_1349100	18.4608	21.8694	4.44287	4.6209	5.37065	10.9529	5.64438	10.9426	13.6081	8.18674	9.59544	1.85321	4.70819	2.99191	6.91889	4.11805	3.5462	-0.284772	-1.24679	5.22798	TRUE	0.152285	1	nucleoside diphosphate hydrolase, putative
PF3D7_0213800	4.39543	8.31037	39.9859	21.9493	32.2239	21.373	26.8108	9.37936	11.34	20.4669	16.9993	10.1927	8.63168	2.99191	11.0702	8.22162	4.32634	-0.237701	-1.05678	8.62413	TRUE	0.153531	1	conserved Plasmodium protein, unknown function
PF3D7_0924900	1.75817	0.874776	0	0	0	0.52659	1.4111	1.56323	0	0	0.74358	0	0	0	0	0	-0.711587	0.290349	-28.868	3.04737	TRUE	0.154501	1	conserved protein, unknown function
PF3D7_0825200	8.79086	9.18515	0	2.31045	0	4.05729	1.4111	3.12645	0	1.63735	1.54372	0	0	0.997304	0	0.249326	2.16192	-1.53961	-2.63296	8.96481	TRUE	0.154974	1	translation initiation factor IF-3, putative
PF3D7_0611500	14.9445	6.56082	0	1.15523	2.68533	5.06917	5.64438	6.2529	6.80403	8.18674	6.72201	1.85321	3.13879	1.99461	2.76756	2.43854	2.49756	0.250088	-1.46127	5.45774	TRUE	0.155293	1	conserved Plasmodium protein, unknown function
PF3D7_0803700	65.0524	65.1708	44.4287	25.415	14.7693	42.9672	59.9716	25.0116	88.4524	82.6861	64.0304	7.41284	26.6797	34.9056	70.5727	34.8927	5.43532	0.565279	-0.889367	11.7845	TRUE	0.155322	1	tubulin gamma chain (g-tub)
PF3D7_1039200	0.879086	0.437388	4.44287	0	0	1.15187	0	0.781613	0.756003	0.818674	0.589073	0	0	0	0	0	-0.276651	-0.497275	-28.5153	3.00781	TRUE	0.155579	1	Plasmodium exported protein, unknown function, pseudogene
PF3D7_0700900	13.1863	6.99821	0	35.812	26.8533	16.57	4.23329	1.56323	0.756003	2.45602	2.25213	0	1.5694	0	0	0.392349	4.07599	-2.9006	-2.32985	7.21877	TRUE	0.156228	1	RESA-like protein, pseudogene
PF3D7_1040100	0	2.18694	8.88575	2.31045	1.34266	2.94516	17.6387	17.1955	13.6081	24.5602	18.2506	37.9908	32.1726	36.9003	37.362	36.1064	1.04373	3.14521	0.984507	5.90036	TRUE	0.156763	1	rifin (RIF)
PF3D7_0811700	21.0981	13.559	0	1.15523	0	7.16246	0.705548	7.81613	0.756003	4.09337	3.34276	0	0.784698	0	1.38378	0.542119	2.9055	-1.16821	-2.70176	8.50407	TRUE	0.15739	1	conserved Plasmodium protein, unknown function
PFC10_API0002:rRNA	3700.95	3362.64	4571.72	1296.16	2901.49	3166.59	0	0	3.02401	6.54939	2.39335	16.6789	0.784698	2.99191	0	5.11387	11.6284	-10.3981	1.16072	24.6717	TRUE	0.157882	1	unspecified product
PF3D7_1015700.2	1.75817	2.18694	0	0	1.34266	1.05755	0	1.56323	0	0.818674	0.595475	0	0	0	0	0	0.235652	-0.997365	-28.5275	3.11481	TRUE	0.158542	1	tubulin binding cofactor c, putative
PF3D7_1308600	11.4281	7.4356	8.88575	1.15523	1.34266	6.04947	0	0	0	1.63735	0.409337	0	0	0	0	0	2.57749	-3.92934	-26.4947	6.39623	TRUE	0.159026	1	conserved Plasmodium protein, unknown function
PF3D7_0214500	6.1536	14.8712	4.44287	25.415	13.4266	12.8619	5.64438	2.34484	0	0	1.99731	2.77981	5.49289	6.98113	5.53511	5.19724	3.7348	-2.70932	1.3484	10.8338	TRUE	0.159279	1	conserved Plasmodium protein, unknown function
PF3D7_1102100	0.879086	0	4.44287	0	0	1.06439	0.705548	0	0	1.63735	0.585724	0	0	0	0	0	-0.521002	-0.259665	-28.5085	4.87315	TRUE	0.160166	1	Plasmodium exported protein, unknown function, pseudogene
PF3D7_0833300	1.75817	3.93649	0	0	0	1.13893	0.705548	0.781613	0.756003	0	0.560791	0	0	0	0	0	0.393329	-1.21968	-28.4629	3.3117	TRUE	0.161463	1	erythrocyte membrane protein 1 (PfEMP1), exon2, pseudogene
PF3D7_1372100	5.27452	5.68604	13.3286	6.93136	6.71331	7.58677	132.643	37.5174	116.424	127.713	103.575	34.2844	59.6371	61.8329	73.3403	57.2736	2.78192	3.91276	-0.857083	4.15684	TRUE	0.162676	1	Plasmodium exported protein (PHISTb), unknown function (GEXP04)
PF3D7_0606300	3.51634	4.81127	0	5.77613	6.71331	4.16341	7.05548	3.12645	3.78002	1.63735	3.89982	0	1.5694	2.99191	0	1.14033	2.16457	-0.194668	-1.72387	6.25475	TRUE	0.162826	1	conserved Plasmodium protein, unknown function
PF3D7_0111800	61.536	53.3613	151.058	30.0359	37.5946	66.7171	122.765	34.391	39.3122	36.8403	58.3272	33.3578	18.8328	30.9164	27.6756	27.6956	6.02814	-0.161035	-1.07675	5.63396	TRUE	0.162874	1	conserved Plasmodium protein, unknown function
PF3D7_0726800	0	0.874776	0	1.15523	0	0.406	0.705548	0.781613	1.51201	0	0.749792	0	0	0	0	0	-1.10464	0.693308	-30.3206	1.99364	TRUE	0.16371	1	conserved Plasmodium protein, unknown function
PF3D7_1141200	3.51634	6.56082	0	0	1.34266	2.28397	0.705548	0.781613	0	1.63735	0.781127	2.77981	0	6.98113	2.76756	3.13212	1.41534	-1.78638	2.00471	9.01993	TRUE	0.163888	1	conserved Plasmodium protein, unknown function
PF3D7_0112800	148.566	113.721	26.6572	63.5374	45.6505	79.6263	70.5548	194.622	87.6964	91.6915	111.141	211.266	211.084	213.423	145.297	195.267	6.34276	0.453227	0.81401	7.18987	TRUE	0.165731	1	Plasmodium exported protein (hyp11), unknown function
PF3D7_0624900	13.1863	9.62254	0	2.31045	2.68533	5.56092	4.93883	3.12645	16.6321	29.4723	13.5424	3.70642	3.13879	2.99191	11.0702	5.22684	2.62237	1.13446	-1.40661	8.54484	TRUE	0.1666	1	conserved Plasmodium protein, unknown function
PF3D7_1140000	7.91177	7.4356	4.44287	2.31045	0	4.42014	7.05548	10.9426	19.6561	18.0108	13.9162	3.70642	10.2011	8.97574	1.38378	6.06675	2.22117	1.57596	-1.16479	8.56583	TRUE	0.167919	1	carbonic anhydrase, putative
PF3D7_1208500	21.9772	34.1163	22.2144	6.93136	9.39864	18.9276	3.52774	7.81613	6.04803	0.818674	4.55264	0	2.3541	0	5.53511	1.9723	4.25062	-2.06157	-1.3261	12.5013	TRUE	0.169068	1	conserved Plasmodium protein, unknown function
PF3D7_1344400	22.8562	23.1816	39.9859	13.8627	10.7413	22.1255	19.7553	7.03452	8.31603	4.91205	10.0045	0.926605	4.70819	3.98922	9.68645	4.82762	4.41557	-1.0871	-1.10482	6.86838	TRUE	0.16908	1	conserved Plasmodium protein, unknown function
PF3D7_0607300	6.1536	6.56082	0	1.15523	0	2.77393	3.52774	0.781613	24.9481	22.9229	13.0451	2.77981	5.49289	1.99461	6.91889	4.29655	1.68415	2.01988	-1.6124	9.93806	TRUE	0.170064	1	uroporphyrinogen III decarboxylase (UROD)
PF3D7_0303600	1.75817	4.37388	22.2144	10.397	9.39864	9.62842	9.87767	4.68968	0.756003	0	3.83084	1.85321	0.784698	0.997304	1.38378	1.25475	3.13547	-1.18613	-1.63699	9.36651	TRUE	0.172606	1	plasmoredoxin (Plrx)
PF3D7_1221100	8.79086	3.06172	4.44287	1.15523	1.34266	3.75867	0	0.781613	0.756003	0	0.384404	0	0	0	0	0	1.9078	-3.29191	-27.9051	3.22838	TRUE	0.174516	1	conserved Plasmodium protein, unknown function
PF3D7_0302600	24.6144	27.9928	17.7715	6.93136	8.05598	17.0732	2.11664	3.90807	0.756003	1.63735	2.10452	4.63302	3.13879	6.98113	5.53511	5.07201	4.11084	-3.03885	1.25849	4.21008	TRUE	0.175688	1	ABC transporter, (TAP family), putative
PF3D7_0303900	7.03269	8.31037	0	0	1.34266	3.33714	0.705548	0.781613	2.26801	1.63735	1.34813	0	0.784698	0	0	0.196175	1.8997	-1.47226	-2.53624	6.83259	TRUE	0.177227	1	conserved Plasmodium protein, unknown function
PF3D7_0800700	14.0654	13.559	26.6572	9.24181	9.39864	14.5844	88.899	39.8623	35.5321	36.8403	50.2834	48.1834	25.1104	21.9407	13.8378	27.2681	3.77846	1.87466	-0.87692	5.01258	TRUE	0.1773	1	surface-associated interspersed protein 8.3 (SURFIN 8.3) (SURF8.3)
PF3D7_1220700	1.75817	1.74955	8.88575	0	1.34266	2.74723	4.23329	0	0	1.63735	1.46766	0.926605	0	0	0	0.231651	1.13718	-0.571181	-2.60744	8.95744	TRUE	0.178387	1	conserved Plasmodium protein, unknown function
PF3D7_1252200	65.9315	66.9204	53.3145	30.0359	20.1399	47.2684	120.649	63.3107	198.829	198.938	145.431	63.0091	82.3933	72.8032	116.237	83.6108	5.56594	1.61813	-0.800606	5.78579	TRUE	0.179078	1	chitinase (CHT1)
PF3D7_1372000	106.369	89.6645	586.459	152.49	147.693	216.535	464.25	188.369	324.325	340.568	329.378	163.082	177.342	177.52	221.405	184.837	7.73645	0.627236	-0.834073	8.36515	TRUE	0.179485	1	Plasmodium exported protein (PHISTa), unknown function
PF3D7_1373000	2.63726	1.31216	0	0	0	0.789884	0	0	0	0	0	1.85321	0	0	0	0.463302	-0.165409	-29.5127	28.6038	3.75462	TRUE	0.180571	1	rifin (RIF)
PF3D7_0933700	10.549	14.8712	8.88575	5.77613	2.68533	8.55348	2.82219	5.47129	3.78002	6.54939	4.65572	1.85321	0.784698	2.99191	1.38378	1.7534	3.12467	-0.910134	-1.41356	2.89313	TRUE	0.180731	1	conserved Plasmodium protein, unknown function
PF3D7_1421150	0	13.559	4.44287	6.93136	4.02799	5.79225	9.17212	1.56323	6.04803	4.91205	5.42385	0.926605	1.5694	2.99191	2.76756	2.06387	2.60233	-0.158684	-1.42839	8.13812	TRUE	0.180905	1	C/D small nucleolar RNA
PF3D7_0630100	83.5132	93.1636	31.1001	56.6061	40.2799	60.9326	6.34993	9.37936	6.04803	6.54939	7.08168	22.2385	14.1246	8.97574	8.30267	13.4104	5.95272	-3.12958	0.933836	3.67642	TRUE	0.18135	1	conserved Plasmodium protein, unknown function
PF3D7_0422800	30.768	23.1816	13.3286	10.397	5.37065	16.6092	8.46657	11.7242	12.0961	10.6428	10.7324	9.26605	4.70819	1.99461	4.15134	5.03005	4.08969	-0.666541	-1.08151	4.7096	TRUE	0.181543	1	serpentine receptor, putative (SR12)
PF3D7_0830100	32.5262	38.4901	22.2144	11.5523	13.4266	23.6419	2.11664	0	0	6.54939	2.16651	1.85321	0	0.997304	0	0.712628	4.58121	-3.4852	-1.54121	14.5361	TRUE	0.18273	1	unspecified product
PF3D7_0307400	23.7353	20.9946	8.88575	4.6209	0	11.6473	6.34993	12.5058	19.6561	9.00542	11.8793	2.77981	6.27759	8.97574	4.15134	5.54612	3.60698	-0.037127	-1.09075	11.7524	TRUE	0.183353	1	ATP-dependent Clp protease proteolytic subunit (ClpP)
PF3D7_1131500	2.63726	4.81127	4.44287	0	1.34266	2.64681	0	0	0.756003	0.818674	0.393669	0	0	0	0	0	1.37027	-2.73634	-27.9231	3.81037	TRUE	0.184407	1	conserved Plasmodium protein, unknown function
PF3D7_1254900	0	0	0	0	0	0	0	0	3.78002	0	0.945004	0	0	0	0	0	-30.452	30.3719	-30.6518	2.06261	TRUE	0.184631	1	Plasmodium exported protein, unknown function, fragment
PF3D7_1421100	966.116	930.762	248.801	466.711	592.114	640.901	369.707	677.659	624.459	571.435	560.815	715.339	990.289	1111	950.656	941.82	9.32753	-0.196201	0.747965	4.54387	TRUE	0.189364	1	conserved Plasmodium protein, unknown function
PF3D7_0612000	0.879086	0.437388	0	1.15523	0	0.49434	7.05548	10.161	1.51201	4.91205	5.91012	1.85321	0.784698	4.98652	0	1.90611	-0.804939	3.36823	-1.60899	5.4511	TRUE	0.191123	1	conserved Plasmodium protein, unknown function
PF3D7_1425000	2.63726	14.8712	4.44287	6.93136	2.68533	6.3136	0.705548	0	0	0	0.176387	2.77981	0	0.997304	0	0.94428	2.7195	-5.13287	2.37095	7.46014	TRUE	0.191228	1	Plasmodium RNA of unknown function RUF4
PF3D7_0602300	0	1.31216	0	4.6209	5.37065	2.26074	2.82219	0	0.756003	0	0.894549	1.85321	5.49289	3.98922	1.38378	3.17977	1.2425	-1.36691	1.8165	8.73301	TRUE	0.191712	1	liver merozoite formation protein, putative (PALM)
PF3D7_0218900	0	0.437388	0	0	0	0.0874776	0	0	0	0	0	2.77981	0	0	0	0.694954	-2.95227	-26.7259	29.1712	2.39926	TRUE	0.192918	1	Plasmodium RNA of unknown function RUF2
PF3D7_0320600	17.5817	10.0599	8.88575	2.31045	1.34266	8.0361	0	0	0.756003	0	0.189001	1.85321	0.784698	0	1.38378	1.00542	3.01864	-5.41076	2.38046	6.63772	TRUE	0.19485	1	conserved Plasmodium protein, unknown function
PF3D7_1240900	724.367	761.055	8197.1	3354.78	3069.33	3221.33	2.82219	19.5403	18.1441	18.0108	14.6294	189.027	30.6032	14.9596	17.9891	63.1448	11.6532	-7.78308	2.11121	4.47797	TRUE	0.195192	1	erythrocyte membrane protein 1, PfEMP1 (VAR)
PF3D7_1420500	4.39543	8.74776	17.7715	9.24181	17.4546	11.5222	9.87767	5.47129	8.31603	10.6428	8.57694	0.926605	3.92349	2.99191	8.30267	4.03617	3.45486	-0.354265	-1.13708	4.48724	TRUE	0.196195	1	conserved Plasmodium membrane protein, unknown function
PF3D7_1433200	6.1536	7.87298	13.3286	1.15523	4.02799	6.50768	24.6942	21.1036	19.6561	21.2855	21.6848	13.8991	10.9858	10.9703	8.30267	11.0395	2.57133	1.86758	-0.968068	3.45112	TRUE	0.196799	1	conserved Plasmodium protein, unknown function
PF3D7_1420800	0	0.437388	0	0	0	0.0874776	0	0	0.756003	0.818674	0.393669	0.926605	0	1.99461	9.68645	3.15192	-2.76787	1.40758	2.98557	4.70505	TRUE	0.197627	1	dynein-associated protein, putative
PF3D7_1118800	3.51634	6.99821	0	2.31045	1.34266	2.83353	3.52774	7.81613	12.8521	8.18674	8.09567	0.926605	3.92349	2.99191	5.53511	3.34428	1.74249	1.27317	-1.29911	4.73347	TRUE	0.197951	1	conserved Plasmodium protein, unknown function
PF3D7_0500800	393.831	314.045	1177.36	86.6419	80.5598	410.488	2748.11	1218.53	1896.81	2030.31	1973.44	1464.04	1074.25	1057.14	1162.37	1189.45	8.66727	2.27925	-0.73043	16.8747	TRUE	0.198597	1	mature parasite-infected erythrocyte surface antigen,erythrocyte membrane protein 2 (MESA)
PF3D7_0611200	21.0981	10.4973	8.88575	6.93136	0	9.4825	1.4111	1.56323	2.26801	2.45602	1.92459	1.85321	3.92349	3.98922	9.68645	4.86309	3.27484	-2.33488	1.30339	8.17306	TRUE	0.199309	1	transcription factor with AP2 domain(s), putative (ApiAP2)
PF3D7_1213000	0.879086	1.74955	4.44287	1.15523	1.34266	1.91388	0	0	1.51201	0	0.378002	0	0	0	0	0	0.777205	-2.17396	-27.8924	3.0766	TRUE	0.200898	1	unspecified product
PF3D7_0425500	2.63726	3.06172	0	1.15523	0	1.37084	9.17212	6.2529	31.7521	40.9337	22.0277	7.41284	6.27759	13.9623	11.0702	9.68073	0.788828	3.67106	-1.19125	6.54266	TRUE	0.201408	1	stevor
PF3D7_1415700	22.8562	40.2397	71.086	19.6388	26.8533	36.1348	70.5548	32.0461	48.3842	47.4831	49.6171	42.6238	24.3257	27.9245	17.9891	28.2158	5.11933	0.514073	-0.810401	4.50783	TRUE	0.20287	1	serine C-palmitoyltransferase, putative
PF3D7_1435800	7.03269	11.8095	17.7715	2.31045	1.34266	8.05335	5.64438	1.56323	3.02401	8.18674	4.60459	0.926605	3.92349	1.99461	0	1.71118	2.90772	-0.706392	-1.3354	8.26163	TRUE	0.203204	1	GTPase, putative
PF3D7_1003100	3.51634	3.06172	0	1.15523	0	1.54666	4.23329	2.34484	4.53602	13.9175	6.2579	3.70642	0.784698	1.99461	2.76756	2.31332	0.908523	1.73304	-1.45163	5.66892	TRUE	0.204793	1	conserved Plasmodium protein, unknown function
PF3D7_0411100	6.1536	8.74776	8.88575	11.5523	2.68533	7.60494	4.93883	3.90807	6.04803	5.73072	5.15641	0.926605	1.5694	1.99461	4.15134	2.16049	2.91844	-0.552307	-1.31662	2.21794	TRUE	0.205587	1	conserved Plasmodium protein, unknown function
PF3D7_1221600	10.549	11.8095	4.44287	2.31045	1.34266	6.0909	0.705548	3.90807	3.78002	2.45602	2.71241	0	3.13879	0	0	0.784698	2.6777	-1.24296	-1.60398	9.13502	TRUE	0.205677	1	conserved Plasmodium protein, unknown function
PF3D7_0617300	9.66995	17.4955	0	1.15523	0	5.66414	44.4495	42.9887	61.2363	76.1367	56.2028	25.9449	41.589	27.9245	31.8269	31.8213	2.79043	3.0217	-0.818729	14.8931	TRUE	0.206399	1	conserved Plasmodium protein, unknown function
PF3D7_0402500	0.879086	0	0	1.15523	0	0.406862	0	0.781613	0.756003	0.818674	0.589073	0	0	0	0	0	-1.1922	0.422125	-29.9618	1.9594	TRUE	0.206407	1	rifin, pseudogene (RIF)
PF3D7_1115000	3.51634	6.99821	4.44287	2.31045	2.68533	3.99064	28.9275	9.37936	29.4841	29.4723	24.3158	7.41284	8.63168	11.9676	23.5242	12.8841	2.04859	2.55559	-0.937985	4.25917	TRUE	0.207264	1	conserved Plasmodium protein, unknown function
PF3D7_1361400	12.3072	18.8077	0	1.15523	2.68533	6.99109	2.82219	17.9771	17.3881	12.2801	12.6169	4.63302	4.70819	2.99191	12.454	6.19678	2.99709	0.657915	-1.05984	12.2968	TRUE	0.20778	1	actin-depolymerizing factor 2 (ADF2)
PF3D7_1301400	486.135	440.887	3043.37	941.509	938.521	1170.08	4052.67	1149.75	2087.32	2189.95	2369.92	1663.26	1304.95	1235.66	1367.17	1392.76	10.1883	1.02231	-0.766912	9.89171	TRUE	0.208962	1	Plasmodium exported protein (hyp12), unknown function
PF3D7_1213400	4.39543	11.8095	4.44287	3.46568	9.39864	6.70242	25.3997	10.9426	20.4121	13.9175	17.668	8.33944	10.2011	8.97574	8.30267	8.95473	2.81528	1.32948	-0.978674	2.54175	TRUE	0.20911	1	conserved Plasmodium protein, unknown function
PF3D7_0103800	21.9772	23.1816	26.6572	2.31045	5.37065	15.8994	4.93883	13.2874	6.80403	6.54939	7.89492	21.3119	15.694	9.97304	13.8378	15.2042	3.9544	-0.975605	0.950685	7.4623	TRUE	0.20928	1	actin-related protein (ARP1)
PF3D7_1368300	29.8889	39.3649	13.3286	30.0359	32.2239	28.9684	12.6999	8.59774	15.8761	8.18674	11.3401	7.41284	3.13879	4.98652	8.30267	5.96021	4.8919	-1.38666	-0.95327	2.50047	TRUE	0.210834	1	conserved Plasmodium protein, unknown function
PF3D7_1476400	851.834	718.628	506.488	806.348	871.388	750.937	227.892	336.875	211.681	220.223	249.168	412.339	463.757	419.865	340.409	409.093	9.55383	-1.59288	0.715603	1.21725	TRUE	0.211081	1	serine/threonine protein kinase, FIKK family, pseudogene (FIKK14)
PF3D7_1235100	0	1.74955	0	0	0	0.34991	0	1.56323	0	0.818674	0.595475	0	0	0	0	0	-1.18423	0.427717	-28.5327	2.99191	TRUE	0.211375	1	conserved Plasmodium protein, unknown function
PF3D7_0909000	22.8562	24.4937	0	2.31045	4.02799	10.7377	0	0	0	0.818674	0.204669	0.926605	0	2.99191	1.38378	1.32557	3.46872	-5.81931	2.73448	6.63299	TRUE	0.211482	1	conserved Plasmodium protein, unknown function
PF3D7_1040600	0.879086	0	0	0	0	0.175817	0	0	0.756003	0.818674	0.393669	2.77981	3.13879	2.99191	0	2.22763	-2.29916	0.93567	2.54282	4.82929	TRUE	0.211798	1	rifin (RIF)
PF3D7_1448900	3.51634	3.06172	0	1.15523	0	1.54666	0.705548	0.781613	0	0	0.37179	0	0	0	0	0	0.778526	-2.19155	-27.8762	3.23178	TRUE	0.212558	1	conserved Plasmodium protein, unknown function
PF3D7_1121900	23.7353	26.6807	0	2.31045	0	10.5453	1.4111	3.90807	4.53602	0.818674	2.66846	0	0.784698	0.997304	0	0.445501	3.44241	-2.02607	-2.51458	7.01713	TRUE	0.21275	1	serine/threonine protein kinase, putative
PF3D7_0729800	0.879086	1.31216	0	0	0	0.43825	0	0	0	0	0	1.85321	0	0	0	0.463302	-0.953271	-28.7249	28.5968	2.7447	TRUE	0.213391	1	dynein light chain, putative
PF3D7_1314000	12.3072	12.2469	13.3286	0	1.34266	7.84507	10.5832	10.9426	14.3641	6.54939	10.6098	1.85321	0.784698	5.98382	12.454	5.26893	2.93527	0.473265	-1.07982	13.7627	TRUE	0.214088	1	conserved Plasmodium protein, unknown function
PF3D7_0202400	44.8334	38.9275	928.56	55.4508	28.1959	219.194	2505.4	551.819	1354.76	1475.25	1471.81	871.008	747.818	804.824	927.132	837.695	7.73963	2.78377	-0.813186	28.0519	TRUE	0.214482	1	conserved Plasmodium protein, unknown function
PF3D7_1316400	5.27452	9.18515	0	15.0179	12.084	8.31231	7.05548	4.68968	12.8521	11.4614	9.01466	2.77981	3.13879	2.99191	8.30267	4.3033	3.14906	0.0222813	-1.10928	5.53672	TRUE	0.215198	1	conserved Plasmodium protein, unknown function
PF3D7_0930000	1.75817	0.874776	4.44287	0	0	1.41516	0	0	1.51201	0	0.378002	0	0	0	0	0	0.223629	-1.62118	-27.8916	4.59997	TRUE	0.215212	1	procollagen lysine 5-dioxygenase, putative
PF3D7_0301200	1201.71	1231.68	262.129	903.387	731.751	866.132	246.236	398.623	298.621	271.8	303.82	517.045	483.374	552.506	431.739	496.166	9.76135	-1.51432	0.70776	4.61982	TRUE	0.215256	1	serine/threonine protein kinase, FIKK family (FIKK3)
PF3D7_1433900	8.79086	13.9964	4.44287	4.6209	6.71331	7.71287	4.23329	3.12645	0.756003	2.45602	2.64294	1.85321	1.5694	0	0	0.855652	3.01065	-1.60475	-1.51216	5.07482	TRUE	0.217053	1	protein kinase, putative
PF3D7_1445000	22.8562	24.4937	8.88575	16.1732	5.37065	15.5559	8.46657	4.68968	10.584	3.2747	6.75375	3.70642	1.5694	5.98382	1.38378	3.16085	4.0117	-1.2517	-1.08818	5.06861	TRUE	0.218078	1	conserved Plasmodium protein, unknown function
PF3D7_1476700	10.549	14.8712	17.7715	9.24181	2.68533	11.0238	6.34993	12.5058	5.29202	5.73072	7.46962	2.77981	16.4787	11.9676	27.6756	14.7254	3.41877	-0.518582	0.964249	7.01239	TRUE	0.218355	1	lysophospholipase, putative
PF3D7_0109400	29.0098	31.9293	17.7715	23.1045	14.7693	23.3169	25.3997	17.9771	63.5043	54.8512	40.4331	25.0183	15.694	26.9272	24.908	23.1369	4.57272	0.764141	-0.808181	3.91402	TRUE	0.218406	1	tubulin-specific chaperone a, putative
PF3D7_0419000	8.79086	3.93649	0	8.08658	0	4.16279	0	0.781613	0.756003	0	0.384404	3.70642	0	0.997304	1.38378	1.52188	2.17036	-3.55519	1.97889	9.27754	TRUE	0.220907	1	conserved Plasmodium protein, unknown function
PF3D7_1131700	0	0	0	0	0	0	1.4111	1.56323	0	0	0.74358	0	0	0	0	0	-31.8947	31.4709	-31.7508	1.08809	TRUE	0.221167	1	conserved Plasmodium protein, unknown function
PF3D7_1014800	7.03269	8.74776	0	2.31045	0	3.61818	3.52774	3.12645	3.78002	1.63735	3.01789	0.926605	1.5694	0	1.38378	0.969945	2.03839	-0.441687	-1.64	6.83663	TRUE	0.221432	1	conserved Plasmodium protein, unknown function
PF3D7_1451300	14.9445	22.7442	44.4287	19.6388	20.1399	24.3792	369.001	147.725	532.226	567.341	404.073	168.642	205.591	237.358	381.923	248.379	4.53199	4.12645	-0.703255	5.95847	TRUE	0.223468	1	conserved Plasmodium protein, unknown function
PF3D7_0100600	1.75817	3.4991	4.44287	0	0	1.94003	0.705548	3.12645	2.26801	2.45602	2.13901	7.41284	8.63168	1.99461	4.15134	5.54762	0.841191	0.248707	1.39518	6.17447	TRUE	0.224346	1	rifin (RIF)
PF3D7_1342500	16.7026	22.7442	4.44287	3.46568	2.68533	10.0081	4.23329	28.9197	26.4601	25.3789	21.248	10.1927	10.9858	15.9569	8.30267	11.3595	3.44327	0.963842	-0.896428	9.80651	TRUE	0.224502	1	sporozoite protein essential for cell traversal (SPECT)
PF3D7_1334800	26.3726	39.3649	17.7715	13.8627	24.1679	24.3079	50.0939	46.8968	56.7002	58.1259	52.9542	30.578	34.5267	26.9272	31.8269	30.9647	4.63713	1.08943	-0.773615	1.67655	TRUE	0.225633	1	MSP7-like protein (MSRP2)
PF3D7_0107800	74.7223	52.4866	97.7432	17.3284	12.084	50.8729	56.4438	34.391	60.4803	49.1205	50.1089	12.9725	18.0481	24.9326	63.6538	29.9017	5.63231	0.0149879	-0.762624	11.6721	TRUE	0.226745	1	DNA repair exonuclease Mre11, putative
PF3D7_0622400	2.63726	3.93649	0	0	0	1.31475	28.2219	7.81613	14.3641	18.0108	17.1032	9.26605	10.2011	7.97843	6.91889	8.59111	0.847532	3.2502	-0.987557	7.69691	TRUE	0.226783	1	conserved Apicomplexan protein, unknown function
PF3D7_1209100	45.7125	38.9275	48.8716	53.1404	42.9652	45.9234	21.1664	10.161	2.26801	4.91205	9.62686	23.1651	16.4787	22.938	5.53511	17.0292	5.51673	-2.24243	0.828247	7.56492	TRUE	0.229226	1	conserved Plasmodium protein, unknown function
PF3D7_0305900	2.63726	2.62433	4.44287	0	0	1.94089	0	0.781613	0	0.818674	0.400072	0	3.13879	0.997304	2.76756	1.72591	0.824608	-2.18123	2.13498	7.22623	TRUE	0.230958	1	conserved Plasmodium protein, unknown function
PF3D7_1147600	22.8562	16.1834	4.44287	5.77613	6.71331	11.1944	0.705548	2.34484	3.02401	2.45602	2.13261	0.926605	0.784698	0	1.38378	0.77377	3.55043	-2.46509	-1.50895	4.47462	TRUE	0.231052	1	conserved Plasmodium protein, unknown function
PF3D7_0529100	9.66995	8.74776	13.3286	4.6209	6.71331	8.61611	9.17212	4.68968	3.78002	4.91205	5.63847	3.70642	1.5694	1.99461	2.76756	2.5095	3.05601	-0.557173	-1.18329	1.66705	TRUE	0.231058	1	conserved Plasmodium protein, unknown function
PF3D7_0419300	21.0981	17.4955	8.88575	2.31045	5.37065	11.0321	4.23329	4.68968	8.31603	9.82409	6.76577	4.63302	3.13879	1.99461	2.76756	3.1335	3.51086	-0.755583	-1.09809	4.86863	TRUE	0.231773	1	conserved Plasmodium protein, unknown function
PF3D7_0308800	6.1536	20.5572	0	3.46568	4.02799	6.8409	10.5832	27.3565	26.4601	26.1976	22.6493	11.1193	14.9093	3.98922	19.3729	12.3477	2.98811	1.51193	-0.883103	9.74186	TRUE	0.23288	1	conserved protein, unknown function
PF3D7_0104000	0.879086	1.74955	0	0	0	0.525728	0	7.03452	1.51201	0.818674	2.3413	0.926605	0	0.997304	0	0.480977	-0.534715	1.75834	-2.25277	6.71503	TRUE	0.23376	1	thrombospondin-related sporozoite protein (TRSP)
PF3D7_1301300	13.1863	13.559	62.2002	20.7941	17.4546	25.4388	280.102	118.805	183.709	142.449	181.266	93.5871	115.351	116.685	120.389	111.503	4.52817	2.97409	-0.701666	6.01616	TRUE	0.234908	1	Plasmodium exported protein (PHISTa-like), unknown function, pseudogene
PF3D7_1362600	5.27452	6.12343	4.44287	3.46568	1.34266	4.12983	2.82219	3.12645	5.29202	4.91205	4.03818	1.85321	1.5694	0	2.76756	1.54754	2.07259	-0.0607118	-1.41905	3.32116	TRUE	0.235799	1	conserved Plasmodium protein, unknown function
PF3D7_0211300	2.63726	6.99821	4.44287	1.15523	1.34266	3.31525	3.52774	2.34484	2.26801	3.2747	2.85382	0.926605	1.5694	0.997304	0	0.873326	1.74654	-0.23299	-1.6217	2.74732	TRUE	0.236287	1	conserved Plasmodium protein, unknown function
PF3D7_1117500	58.8988	39.3649	75.5288	11.5523	20.1399	41.0969	35.2774	25.7932	71.8203	45.0271	44.4795	11.1193	22.7563	27.9245	44.2809	26.5202	5.3207	0.154359	-0.757174	8.87381	TRUE	0.236478	1	tyrosine--tRNA ligase
PF3D7_1000800	0	1.31216	0	0	2.68533	0.799498	0	0	0	1.63735	0.409337	0	0	0	0	0	-0.224842	-1.0909	-27.9735	3.98224	TRUE	0.236594	1	stevor, pseudogene
PF3D7_0718900	1.75817	2.18694	0	1.15523	2.68533	1.55713	27.5164	15.6323	19.6561	11.4614	18.5665	4.63302	13.3399	10.9703	9.68645	9.65742	0.848404	3.368	-0.94208	2.65815	TRUE	0.237023	1	conserved Plasmodium protein, unknown function
PF3D7_0312200	54.5033	46.8005	26.6572	11.5523	5.37065	28.9768	2.11664	3.12645	1.51201	2.45602	2.30278	0.926605	0.784698	0.997304	0	0.677152	4.86585	-3.6643	-1.69003	3.63282	TRUE	0.237177	1	TPR domain containing protein
PF3D7_1418500	18.4608	27.9928	4.44287	4.6209	2.68533	11.6405	0	0	0	0	0	0	0	0.997304	0	0.249326	3.57546	-33.2536	27.6713	3.62546	TRUE	0.23752	1	5S ribosomal RNA
PF3D7_1417900	11.4281	13.9964	4.44287	1.15523	6.71331	7.54719	0	4.68968	0	0	1.17242	6.48623	3.13879	1.99461	0	2.90491	2.985	-2.76995	1.37063	14.6795	TRUE	0.237672	1	conserved Plasmodium protein, unknown function
PF3D7_0500700	0.879086	0	0	0	0	0.175817	0	2.34484	0	0	0.58621	0	0	0	0	0	-2.3177	1.54318	-28.5147	2.90433	TRUE	0.239265	1	rifin, pseudogene
PF3D7_1347000	5.27452	9.62254	8.88575	2.31045	0	5.21865	0.705548	2.34484	2.26801	3.2747	2.14827	0.926605	1.5694	0	0	0.624	2.35247	-1.25769	-1.63134	7.19716	TRUE	0.239552	1	G-beta repeat protein, putative
PF3D7_0115700	29.8889	35.4284	71.086	64.6927	46.9932	49.6178	4.23329	7.03452	6.80403	0.818674	4.72263	1.85321	2.3541	4.98652	0	2.29846	5.61088	-3.36684	-0.986621	8.0254	TRUE	0.240644	1	erythrocyte membrane protein 1, PfEMP1 (VAR)
PF3D7_0512100	7.03269	4.81127	26.6572	4.6209	5.37065	9.69855	2.82219	0.781613	1.51201	2.45602	1.89296	1.85321	0	0	0	0.463302	3.17687	-2.25415	-1.97336	5.05495	TRUE	0.240667	1	conserved Plasmodium protein, unknown function
PF3D7_0102300	14.0654	7.4356	0	2.31045	2.68533	5.29935	2.11664	5.47129	9.82804	9.00542	6.60535	1.85321	7.06229	0.997304	1.38378	2.82414	2.56006	0.160154	-1.1667	7.98038	TRUE	0.241702	1	Plasmodium exported protein, unknown function
PF3D7_0412200	16.7026	11.3721	8.88575	32.3463	33.5666	20.5747	21.1664	13.2874	8.31603	9.00542	12.9438	25.0183	24.3257	19.9461	22.1405	22.8576	4.3893	-0.692144	0.818559	3.90884	TRUE	0.242368	1	conserved Plasmodium protein, unknown function
PF3D7_1418700	10.549	25.8059	0	9.24181	2.68533	9.65641	0	0	0	0	0	0	0	0.997304	0	0.249326	3.31913	-32.9973	27.6728	4.24336	TRUE	0.243608	1	5S ribosomal RNA
PF3D7_0605300	16.7026	22.3068	4.44287	3.46568	4.02799	10.1892	25.3997	17.9771	88.4524	74.4994	51.5821	17.6055	23.541	39.8922	33.2107	28.5623	3.45958	2.22871	-0.855329	8.90601	TRUE	0.243674	1	serine/threonine protein kinase (ARK1)
PF3D7_0719100	15.8235	22.3068	26.6572	8.08658	14.7693	17.5287	59.266	23.4484	25.7041	36.8403	36.3147	10.1927	25.895	19.9461	29.0593	21.2733	4.09328	1.09018	-0.777384	4.20564	TRUE	0.244828	1	conserved Plasmodium protein, unknown function
PF3D7_1431000	47.4706	33.6789	31.1001	1.15523	6.71331	24.0236	1.4111	5.47129	3.78002	3.2747	3.48427	0.926605	1.5694	1.99461	0	1.12265	4.58473	-2.78682	-1.57095	6.3603	TRUE	0.245134	1	mitochondrial ribosomal protein L17-2 precursor, putative
PF3D7_0918400	24.6144	25.3685	8.88575	10.397	9.39864	15.7329	67.7326	46.1152	39.3122	40.9337	48.5234	16.6789	38.4502	26.9272	33.2107	28.8168	4.04394	1.55726	-0.752813	3.7787	TRUE	0.245718	1	conserved Plasmodium protein, unknown function
PF3D7_1022900	4.39543	6.56082	0	0	0	2.19125	2.11664	9.37936	3.78002	7.36807	5.66102	2.77981	1.5694	1.99461	2.76756	2.27784	1.42486	1.0722	-1.3244	8.209	TRUE	0.245974	1	PfMNL-3 mitoNEET-like iron-sulfur protein, putative
PF3D7_1428500	1176.22	1084.28	462.059	864.109	922.409	901.816	83.9602	118.024	69.5523	79.4114	87.7369	141.771	139.676	132.641	143.913	139.5	9.81855	-3.36351	0.668992	2.03061	TRUE	0.246491	1	protein kinase, putative
PF3D7_1120700	16.7026	22.7442	8.88575	10.397	4.02799	12.5515	40.9218	22.6668	46.1162	37.659	36.8409	8.33944	21.9716	22.938	33.2107	21.6149	3.71916	1.48441	-0.778733	5.62226	TRUE	0.247568	1	conserved Plasmodium protein, unknown function
PF3D7_0913900	226.804	173.643	142.172	94.7285	77.8744	143.044	56.4438	30.4829	12.0961	12.2801	27.8257	23.1651	21.9716	15.9569	5.53511	16.6572	7.16282	-2.36145	-0.724822	9.23874	TRUE	0.248503	1	arginine--tRNA ligase, putative
PF3D7_0830800	79.9968	56.8604	213.258	68.1583	71.1611	97.8869	281.514	101.61	196.561	194.844	193.632	142.697	89.4556	106.712	146.681	121.386	6.5774	1.01998	-0.675033	5.77957	TRUE	0.248796	1	surface-associated interspersed protein 8.2 (SURFIN 8.2) (SURF8.2)
PF3D7_1116200.2	48.3497	81.7916	106.629	65.8479	98.0144	80.1265	7.76103	7.03452	6.04803	7.36807	7.05291	18.5321	12.5552	7.97843	9.68645	12.188	6.31324	-3.49476	0.796747	2.00027	TRUE	0.248873	1	pyridoxine biosynthesis protein PDX2 (PDX2)
PF3D7_1126600	72.0851	79.1672	111.072	33.5016	44.3079	68.0267	40.9218	35.9542	52.9202	45.8458	43.9105	31.5046	20.4022	26.9272	27.6756	26.6274	6.06838	-0.61192	-0.723466	2.77009	TRUE	0.249671	1	steryl ester hydrolase, putative
PF3D7_1400700	0.879086	0.437388	0	3.46568	1.34266	1.22496	2.82219	0.781613	0	2.45602	1.51496	0	0	0	1.38378	0.345945	0.375484	0.225315	-2.43741	5.41204	TRUE	0.250522	1	stevor
PF3D7_0220900	0	0	0	0	0	0	0	0	0	0	0	0	0	0.997304	1.38378	0.595271	-31.8947	-0.668873	31.7788	0.848717	TRUE	0.251481	1	Plasmodium exported protein, unknown function, pseudogene
PF3D7_0920300	1.75817	1.74955	0	0	0	0.701545	0	0	1.51201	0	0.378002	0	0	0	0	0	-0.319433	-1.07975	-27.89	3.43239	TRUE	0.253733	1	conserved Plasmodium protein, unknown function
PF3D7_1429200	29.0098	27.1181	26.6572	10.397	22.8253	23.2015	4.93883	6.2529	2.26801	5.73072	4.79762	19.4587	6.27759	2.99191	6.91889	8.91177	4.53162	-2.2715	0.902573	5.08544	TRUE	0.25487	1	transcription factor with AP2 domain(s), putative (ApiAP2)
PF3D7_0805800	0	1.74955	0	0	2.68533	0.886975	0	0	0	0	0	0	0	0	1.38378	0.345945	-0.063396	-29.6148	27.9438	3.72973	TRUE	0.255264	1	conserved Plasmodium protein, unknown function
PF3D7_0415600	3.51634	2.18694	8.88575	2.31045	4.02799	4.18549	0	0.781613	3.02401	0.818674	1.15607	1.85321	4.70819	2.99191	2.76756	3.08022	1.89446	-1.69007	1.42947	4.13401	TRUE	0.256176	1	GTP:AMP phosphotransferase (GAK)
PF3D7_1229700	0	0.437388	0	0	0	0.0874776	0	2.34484	0	0	0.58621	0	0	0	0	0	-2.98242	2.20838	-28.5152	2.28202	TRUE	0.256278	1	conserved Plasmodium protein, unknown function
PF3D7_1471600	8.79086	8.74776	4.44287	8.08658	1.34266	6.28215	2.11664	0	6.04803	0.818674	2.24584	0	0.784698	0	2.76756	0.888064	2.70176	-1.52673	-1.5167	9.64015	TRUE	0.256879	1	conserved Plasmodium protein, unknown function
PF3D7_0412500	0.879086	3.4991	0	4.6209	0	1.79982	0	0	0	0	0	0.926605	0	0	0	0.231651	0.97007	-30.6482	27.6282	3.81916	TRUE	0.257218	1	Plasmodium RNA of unkown function RUF6-3
PF3D7_1340400	0.879086	1.74955	0	2.31045	0	0.987818	13.4054	0.781613	21.1681	20.4669	13.9555	4.63302	4.70819	6.98113	12.454	7.19409	0.283693	3.5188	-0.980798	8.80569	TRUE	0.25771	1	conserved Plasmodium protein, unknown function
PF3D7_0315400	15.8235	14.8712	22.2144	4.6209	2.68533	12.0431	2.11664	10.161	3.78002	1.63735	4.42374	3.70642	0.784698	0.997304	2.76756	2.06399	3.53257	-1.38946	-1.13012	7.36674	TRUE	0.257723	1	conserved Plasmodium protein, unknown function
PF3D7_0207800	121.314	122.031	57.7573	28.8806	38.9372	73.7841	89.6046	87.5407	79.3803	79.4114	83.9842	56.5229	58.8524	47.8706	45.6647	52.2276	6.22071	0.171406	-0.683801	4.82262	TRUE	0.25815	1	serine repeat antigen 3 (SERA3)
PF3D7_1303000	14.9445	16.6207	35.543	18.4836	14.7693	20.0722	38.8051	10.161	35.5321	26.1976	27.674	18.5321	14.1246	12.965	19.3729	16.2486	4.25792	0.533742	-0.773706	3.47419	TRUE	0.259696	1	conserved Plasmodium protein, unknown function
PF3D7_1037200	3.51634	6.12343	0	3.46568	5.37065	3.69522	16.9331	4.68968	28.7281	32.747	20.7745	5.55963	7.84698	10.9703	22.1405	11.6294	2.07218	2.30372	-0.860475	7.18292	TRUE	0.260202	1	conserved Plasmodium protein, unknown function
PF3D7_1207300	0	0.437388	0	0	0	0.0874776	0	0.781613	1.51201	0	0.573405	0	0	0	0	0	-2.98627	2.184	-29.9296	1.66468	TRUE	0.260635	1	conserved Plasmodium protein, unknown function
PF3D7_1135500	14.0654	8.74776	13.3286	3.46568	1.34266	8.19002	3.52774	1.56323	8.31603	13.0988	6.62645	0.926605	1.5694	4.98652	5.53511	3.25441	2.98817	-0.264618	-1.07114	8.2714	TRUE	0.262111	1	conserved Plasmodium protein, unknown function
PF3D7_0801200	0	0.437388	0	0	0	0.0874776	0	0	2.26801	0	0.567002	0	0	0	0	0	-2.98822	2.17164	-28.4726	2.22328	TRUE	0.262849	1	5.8S ribosomal RNA
PF3D7_0625700	17.5817	12.6843	53.3145	19.6388	22.8253	25.2089	11.2888	7.03452	3.02401	3.2747	6.1555	10.1927	7.84698	12.965	13.8378	11.2106	4.56928	-1.94042	0.848303	4.84507	TRUE	0.264697	1	conserved Plasmodium protein, unknown function
PF3D7_0417900	2.63726	5.68604	26.6572	3.46568	4.02799	8.49484	12.6999	1.56323	2.26801	6.54939	5.77012	2.77981	2.3541	2.99191	0	2.03146	2.92707	-0.39547	-1.47044	6.0472	TRUE	0.265346	1	conserved Plasmodium protein, unknown function
PF3D7_1477000	135.379	146.962	648.659	165.197	181.259	255.492	426.856	346.255	219.997	217.767	302.719	199.22	186.758	180.512	185.426	187.979	7.9804	0.261551	-0.687477	6.57777	TRUE	0.265504	1	Plasmodium exported protein (hyp17), unknown function, pseudogene
PF3D7_0917200	7.91177	6.56082	4.44287	0	0	3.78309	0.705548	3.90807	2.26801	0	1.72041	0	0.784698	0	1.38378	0.542119	1.95452	-1.17192	-1.76815	10.8146	TRUE	0.265581	1	conserved Plasmodium membrane protein, unknown function
PF3D7_1478600	397.347	345.974	1363.96	206.785	212.141	505.242	853.713	1117.71	644.115	666.401	820.484	581.908	500.638	482.695	550.744	528.996	8.97028	0.710055	-0.633269	9.59165	TRUE	0.266276	1	Plasmodium exported protein (hyp17), unknown function
PF3D7_0626900	8.79086	13.1216	0	17.3284	14.7693	10.802	62.0882	43.7703	80.8923	90.0542	69.2013	26.8715	47.0819	42.8841	53.9674	42.7012	3.54642	2.5661	-0.698617	5.88377	TRUE	0.266563	1	mitochondrial ribosomal protein L46 precursor, putative
PF3D7_1040400	0.879086	0.874776	0	1.15523	1.34266	0.85035	0	2.34484	3.02401	0.818674	1.54688	0	0	0	1.38378	0.345945	-0.102254	0.728978	-2.4477	4.38724	TRUE	0.266593	1	rifin (RIF)
PF3D7_1312500	14.0654	36.7406	0	4.6209	4.02799	11.891	5.64438	40.6439	54.4322	49.9391	37.6649	20.3853	22.7563	21.9407	24.908	22.4976	3.74808	1.48556	-0.743553	16.2753	TRUE	0.267702	1	conserved Plasmodium protein, unknown function
PF3D7_0605600	9.66995	6.99821	4.44287	0	0	4.22221	4.23329	17.9771	9.82804	18.8295	12.717	10.1927	6.27759	2.99191	6.91889	6.59526	2.15995	1.50544	-0.943146	11.9843	TRUE	0.267801	1	nucleoside diphosphate kinase, putative
PF3D7_0420900	145.049	166.645	1421.72	591.476	549.149	574.808	4.93883	2.34484	3.02401	4.09337	3.60026	2.77981	0	0.997304	0	0.94428	9.16564	-7.31673	-1.90186	4.36112	TRUE	0.267894	1	erythrocyte membrane protein 1, PfEMP1 (VAR)
PF3D7_1117000	12.3072	10.4973	0	0	0	4.5609	1.4111	4.68968	4.53602	4.09337	3.68254	0.926605	3.92349	0	0	1.21252	2.33807	-0.460359	-1.49074	12.7702	TRUE	0.268463	1	conserved Plasmodium membrane protein, unknown function
PF3D7_1122900	22.8562	20.1198	8.88575	8.08658	12.084	14.4065	30.3386	17.1955	21.9241	18.8295	22.0719	4.63302	17.2634	13.9623	15.2216	12.7701	3.90222	0.563097	-0.792747	3.69131	TRUE	0.269347	1	dynein heavy chain, putative
PF3D7_1335800	56.2615	39.8023	13.3286	5.77613	8.05598	24.6449	2.11664	11.7242	2.26801	7.36807	5.86923	0.926605	3.13879	2.99191	1.38378	2.11027	4.64254	-2.09246	-1.45496	4.5757	TRUE	0.269761	1	conserved Plasmodium protein, unknown function
PF3D7_0221000	0	0.437388	0	1.15523	0	0.318523	0	3.12645	1.51201	1.63735	1.56895	0	0	0.997304	0	0.249326	-1.46281	2.1079	-2.64788	4.46689	TRUE	0.269942	1	Plasmodium exported protein, unknown function
PF3D7_1114300	0	0	0	0	0	0	0	0.781613	0	1.63735	0.60474	0	0	0	0	0	-31.8947	31.1614	-31.4413	0.93201	TRUE	0.27033	1	unspecified product
PF3D7_0531500	0.879086	5.24866	4.44287	2.31045	4.02799	3.38181	0	0	3.02401	1.63735	1.16534	0	0	0	1.38378	0.345945	1.73451	-1.52118	-2.10177	7.38454	TRUE	0.27059	1	unspecified product
PF3D7_0507200	210.102	182.828	71.086	43.8986	91.3011	119.843	534.1	372.048	801.363	815.4	630.728	193.66	408.043	445.795	583.954	407.863	6.91905	2.3818	-0.629479	8.17745	TRUE	0.271268	1	subtilisin-like protease 3 (SUB3)
PF3D7_1241000	1.75817	1.31216	0	0	0	0.614067	0	0	0	0	0	0	0	0	1.38378	0.345945	-0.517458	-29.1607	27.9756	2.90717	TRUE	0.271349	1	Plasmodium RNA of unkown function RUF6-15
PF3D7_0404000	12.3072	24.4937	0	2.31045	1.34266	8.09081	4.23329	16.4139	10.584	17.1922	12.1058	6.48623	10.2011	4.98652	2.76756	6.11035	3.18959	0.405023	-0.957346	11.3008	TRUE	0.271561	1	conserved Plasmodium protein, unknown function
PF3D7_0601700	9.66995	10.0599	31.1001	12.7075	14.7693	15.6614	74.7881	92.2303	76.3563	88.4168	82.9479	61.1559	58.0677	47.8706	40.1296	51.8059	3.84143	2.53255	-0.676596	2.36741	TRUE	0.272878	1	Plasmodium exported protein (PHISTa), unknown function, pseudogene
PF3D7_0604400	0	1.31216	0	0	1.34266	0.530965	11.9943	0.781613	6.80403	4.91205	6.123	0.926605	3.92349	4.98652	0	2.45915	-0.593829	3.21226	-1.2773	8.33566	TRUE	0.273336	1	conserved Plasmodium protein, unknown function
PF3D7_1417000	4.39543	3.4991	0	1.15523	0	1.80995	9.87767	2.34484	19.6561	17.1922	12.2677	4.63302	3.13879	7.97843	9.68645	6.35917	1.16428	2.45191	-0.970897	8.12999	TRUE	0.273742	1	conserved Plasmodium protein, unknown function
PF3D7_1426400	2.63726	3.93649	0	0	1.34266	1.58328	0	0	0	0	0	0	0.784698	0	0	0.196175	0.807979	-30.4861	27.5137	3.22987	TRUE	0.275162	1	MORN repeat protein, putative
PF3D7_0900100	36.0425	40.2397	53.3145	77.4001	53.7065	52.1407	7.05548	19.5403	16.6321	13.9175	14.2863	4.63302	12.5552	7.97843	8.30267	8.36733	5.69978	-1.86516	-0.762757	3.08059	TRUE	0.275782	1	erythrocyte membrane protein 1, PfEMP1 (VAR)
PF3D7_0315300	27.2517	21.8694	0	9.24181	8.05598	13.2838	14.8165	15.6323	9.82804	5.73072	11.5019	2.77981	7.06229	10.9703	4.15134	6.24095	3.84285	-0.317032	-0.874686	8.43568	TRUE	0.275872	1	conserved Plasmodium protein, unknown function
PF3D7_1322400	2.63726	5.68604	8.88575	1.15523	1.34266	3.94139	38.8051	14.069	46.8722	28.6536	32.1	30.578	10.9858	14.9596	19.3729	18.974	1.81408	3.19121	-0.761561	6.00428	TRUE	0.275954	1	conserved Plasmodium protein, unknown function
PF3D7_0909500	12.3072	27.1181	0	3.46568	4.02799	9.38379	65.6159	42.9887	215.461	210.399	133.616	14.8257	43.9431	57.8436	146.681	65.8232	3.35272	3.70909	-1.0252	10.7723	TRUE	0.276596	1	subpellicular microtubule protein 1, putative (SPM1)
PF3D7_0624800	6.1536	6.56082	8.88575	2.31045	2.68533	5.31919	2.11664	2.34484	6.04803	9.82409	5.0834	1.85321	1.5694	2.99191	2.76756	2.29552	2.35086	-0.0106674	-1.16183	3.03859	TRUE	0.277278	1	conserved Plasmodium protein, unknown function
PF3D7_0105900	21.0981	21.432	4.44287	2.31045	1.34266	10.1252	0.705548	1.56323	0.756003	1.63735	1.16553	4.63302	2.3541	1.99461	4.15134	3.28327	3.39478	-3.18237	1.49387	4.29566	TRUE	0.277422	1	DNA binding protein, putative
PF3D7_1100800	1.75817	0.874776	4.44287	1.15523	0	1.64621	2.11664	3.12645	2.26801	0	1.87778	0	0	1.99461	0	0.498652	0.432481	0.48092	-1.91556	6.88948	TRUE	0.278095	1	Pfmc-2TM Maurer's cleft two transmembrane protein (MC-2TM)
PF3D7_1361500.2	1.75817	2.18694	0	0	0	0.789022	0	5.47129	5.29202	5.73072	4.12351	0.926605	1.5694	1.99461	1.38378	1.4686	0.0405352	1.99853	-1.48357	6.80984	TRUE	0.278237	1	conserved Plasmodium protein, unknown function
PF3D7_0519000	9.66995	13.559	39.9859	5.77613	4.02799	14.6038	5.64438	3.12645	1.51201	0.818674	2.77538	0	0.784698	0	2.76756	0.888064	3.80926	-2.33063	-1.77525	5.57409	TRUE	0.278271	1	conserved Plasmodium protein, unknown function
PF3D7_1131900	2.63726	4.81127	0	3.46568	1.34266	2.45137	3.52774	3.12645	0.756003	2.45602	2.46655	1.85321	7.06229	2.99191	11.0702	5.74441	1.49676	-0.192398	1.19798	4.15675	TRUE	0.278397	1	conserved Plasmodium protein, unknown function
PF3D7_0703200	89.6668	73.0438	119.958	40.4329	34.9092	71.6021	166.509	82.851	234.361	221.861	176.395	69.4954	116.92	100.728	167.437	113.645	6.14001	1.32263	-0.636189	6.00336	TRUE	0.279024	1	conserved Plasmodium protein, unknown function
PF3D7_1372900	0.879086	1.31216	4.44287	1.15523	1.34266	1.8264	16.9331	25.7932	18.9001	14.7361	19.0906	24.0917	43.9431	32.911	27.6756	32.1554	0.485086	3.76969	0.754964	1.78825	TRUE	0.281304	1	erythrocyte membrane protein 1 (PfEMP1), exon2, pseudogene (VAR pseudogene)
PF3D7_1441900	3.51634	7.87298	4.44287	11.5523	25.5106	10.579	21.1664	18.7587	18.1441	7.36807	16.3593	26.8715	30.6032	27.9245	24.908	27.5768	3.43181	0.602356	0.752874	5.6491	TRUE	0.281338	1	transcription factor TFIIH complex subunit Tfb5, putative
PF3D7_0309900	21.9772	22.3068	13.3286	20.7941	17.4546	19.1722	74.7881	46.1152	92.9884	107.246	80.2845	29.6513	57.283	46.8733	69.1889	50.7491	4.29416	2.03272	-0.664268	2.38916	TRUE	0.282158	1	conserved Plasmodium protein, unknown function
PF3D7_1143500	16.7026	24.0563	4.44287	0	2.68533	9.57743	9.17212	12.5058	21.9241	11.4614	13.7659	8.33944	10.9858	3.98922	6.91889	7.55833	3.38134	0.40149	-0.854522	12.7148	TRUE	0.282232	1	conserved Plasmodium protein, unknown function
PF3D7_1038200	9.66995	10.9347	4.44287	13.8627	13.4266	10.4674	5.64438	7.81613	1.51201	2.45602	4.35714	9.26605	11.7705	8.97574	2.76756	8.19495	3.43869	-1.31289	0.930512	4.01152	TRUE	0.282523	1	conserved Plasmodium protein, unknown function
PF3D7_0931300	14.0654	16.1834	119.958	16.1732	14.7693	36.2297	138.993	93.7936	99.0364	87.5981	104.855	69.4954	58.8524	64.8248	74.724	66.9741	5.00963	1.70292	-0.648054	11.7191	TRUE	0.282892	1	asparagine-rich antigen, putative
PF3D7_0607800	18.4608	24.4937	13.3286	1.15523	0	11.4877	2.11664	9.37936	5.29202	7.36807	6.03902	2.77981	5.49289	0.997304	1.38378	2.66345	3.54447	-0.953985	-1.13246	11.2816	TRUE	0.283621	1	GTP-binding protein, putative
PF3D7_0905600	5.27452	5.24866	0	0	0	2.10463	0.705548	1.56323	2.26801	2.45602	1.7482	1.85321	0	0	0	0.463302	1.27842	-0.477647	-1.85281	8.46612	TRUE	0.284558	1	conserved Plasmodium protein, unknown function
PF3D7_1301200	19.3399	14.4338	377.644	65.8479	93.9864	114.25	498.117	91.4487	121.717	154.729	216.503	88.0274	83.178	100.728	131.459	100.848	6.81483	0.943575	-1.10295	8.75615	TRUE	0.284619	1	glycophorin binding protein (GBPH2)
PF3D7_1442000	4.39543	2.62433	8.88575	4.6209	6.71331	5.44794	33.1607	38.299	41.5802	28.6536	35.4234	30.578	71.4076	59.8382	66.4214	57.0613	2.27798	2.86882	0.686971	2.4713	TRUE	0.284761	1	ADP-ribosylation factor, putative
PF3D7_1437700	43.0752	41.1145	8.88575	12.7075	8.05598	22.7678	26.8108	22.6668	50.6522	50.7578	37.7219	19.4587	20.4022	19.9461	33.2107	23.2544	4.58004	0.656666	-0.704571	7.39047	TRUE	0.28493	1	succinyl CoA ligase, putative
PF3D7_0300500	0	0	0	0	0	0	4.23329	0.781613	3.78002	7.36807	4.04075	0.926605	0	1.99461	2.76756	1.42219	-30.452	32.4651	-1.57408	3.21319	TRUE	0.28509	1	rifin (RIF)
PF3D7_1024600	4.39543	4.81127	0	3.46568	1.34266	2.80301	15.5221	9.37936	34.0201	21.2855	20.0518	3.70642	10.2011	9.97304	22.1405	11.5052	1.72742	2.59818	-0.82389	6.2215	TRUE	0.285574	1	RAP protein, putative
PF3D7_0832000	3.51634	7.87298	71.086	24.2597	13.4266	24.0323	52.9161	26.5748	161.785	135.9	94.2939	21.3119	43.1584	51.8598	92.7132	52.2608	4.45914	2.09976	-0.855456	12.0877	TRUE	0.286881	1	stevor
PF3D7_0601200	5.27452	4.37388	13.3286	2.31045	0	5.05749	14.111	8.59774	2.26801	1.63735	6.65351	2.77981	2.3541	4.98652	2.76756	3.222	2.1139	0.626406	-1.05477	8.63446	TRUE	0.287502	1	Pfmc-2TM Maurer's cleft two transmembrane protein (MC-2TM)
PF3D7_0110000	16.7026	24.0563	26.6572	11.5523	13.4266	18.479	20.4609	16.4139	21.1681	23.7416	20.4461	15.7523	10.2011	5.98382	16.6053	12.1356	4.18058	0.172986	-0.7611	2.29603	TRUE	0.287817	1	conserved Plasmodium protein, unknown function
PF3D7_1303200.2	1.75817	2.62433	0	0	1.34266	1.14503	0.705548	0	0	0	0.176387	2.77981	0	0	1.38378	1.0409	0.378367	-2.81487	2.47404	5.73655	TRUE	0.288349	1	SNARE protein, putative (VAMP8)
PF3D7_1330700	7.03269	25.8059	13.3286	8.08658	1.34266	11.1193	52.2105	35.1726	30.2401	22.9229	35.1365	18.5321	23.541	15.9569	27.6756	21.4264	3.51232	1.6237	-0.718353	7.68089	TRUE	0.288377	1	GPI transamidase subunit PIG-U, putative
PF3D7_0728200	8.79086	8.74776	0	0	0	3.50772	2.11664	5.47129	2.26801	2.45602	3.07799	3.70642	0.784698	0	0	1.12278	2.00588	-0.385898	-1.38736	12.4667	TRUE	0.288857	1	actin-like protein, putative (ALP3)
PF3D7_0609400	29.0098	20.5572	66.6431	24.2597	22.8253	32.659	58.5605	25.7932	53.6762	56.4885	48.6296	44.477	21.1869	29.9191	26.2918	30.4687	4.95659	0.647417	-0.674204	4.18503	TRUE	0.289188	1	mitochondrial cardiolipin synthase, putative (CLS)
PF3D7_0727500	11.4281	19.6825	22.2144	1.15523	1.34266	11.1646	0	6.2529	0	4.91205	2.79124	0.926605	0.784698	0.997304	1.38378	1.0231	3.44074	-1.97136	-1.46592	10.9209	TRUE	0.289614	1	conserved Plasmodium protein, unknown function
PF3D7_0934300	3.51634	3.93649	0	0	0	1.49057	0	11.7242	3.78002	1.63735	4.28539	1.85321	2.3541	1.99461	0	1.55048	0.865384	1.23079	-1.40878	11.1554	TRUE	0.289656	1	conserved Plasmodium protein, unknown function
PF3D7_1317600	12.3072	25.8059	75.5288	25.415	20.1399	31.8394	90.3101	41.4255	67.2843	63.0379	65.5145	39.844	44.7278	35.9029	45.6647	41.5349	4.89275	1.14146	-0.658512	5.48912	TRUE	0.289819	1	conserved Plasmodium protein, unknown function
PF3D7_1209600	27.2517	28.8676	0	4.6209	1.34266	12.4166	4.23329	11.7242	15.8761	4.09337	8.98173	6.48623	2.3541	0.997304	5.53511	3.84319	3.71132	-0.54435	-1.23821	9.01377	TRUE	0.290001	1	porphobilinogen deaminase (PBGD)
PF3D7_1466500	2.63726	0.437388	0	6.93136	6.71331	3.34386	7.76103	2.34484	28.7281	26.1976	16.2579	0.926605	5.49289	9.97304	16.6053	8.24947	1.79972	2.22217	-1.00344	11.9009	TRUE	0.290707	1	conserved Plasmodium protein, unknown function
PF3D7_1322600	14.9445	7.87298	0	3.46568	0	5.25662	0	9.37936	8.31603	6.54939	6.0612	4.63302	1.5694	4.98652	0	2.79724	2.55474	0.0401804	-1.07823	16.3991	TRUE	0.292575	1	conserved Plasmodium protein, unknown function
PF3D7_0906000	70.3269	45.051	97.7432	21.9493	13.4266	49.6994	21.872	10.161	21.9241	10.6428	16.15	2.77981	7.06229	11.9676	12.454	8.56594	5.61128	-1.59629	-0.930279	5.64718	TRUE	0.294077	1	RNB-like protein, putative
PF3D7_1431600	61.536	36.3032	13.3286	8.08658	6.71331	25.1935	32.4552	22.6668	48.3842	42.5711	36.5193	23.1651	18.0481	17.9515	31.8269	22.7479	4.70962	0.480814	-0.690019	9.48569	TRUE	0.294694	1	ATP-specific succinyl-CoA synthetase beta subunit, putative
PF3D7_0711900	0	1.31216	0	0	0	0.262433	0	0	0	1.63735	0.409337	0	0	0	0	0	-1.60588	0.300686	-27.984	2.70502	TRUE	0.295468	1	rifin, pseudogene (RIF)
PF3D7_1471700	7.03269	9.18515	4.44287	2.31045	1.34266	4.86276	2.82219	0	2.26801	0.818674	1.47722	1.85321	0	0	0	0.463302	2.33099	-1.75368	-1.62274	7.66199	TRUE	0.295536	1	conserved Plasmodium protein, unknown function
PF3D7_1009300	164.389	140.839	71.086	161.732	135.609	134.731	114.299	146.162	91.4764	78.5927	107.632	130.651	181.265	196.469	149.448	164.458	7.08397	-0.333889	0.611784	2.15597	TRUE	0.295716	1	conserved Plasmodium protein, unknown function
PF3D7_1325300	2.63726	0	22.2144	6.93136	5.37065	7.43073	10.5832	7.81613	3.02401	4.91205	6.58385	0.926605	4.70819	3.98922	2.76756	3.09789	2.60955	0.111879	-1.07941	10.856	TRUE	0.296008	1	conserved Plasmodium protein, unknown function
PF3D7_0401400	0.879086	1.31216	0	0	0	0.43825	2.82219	2.34484	0.756003	6.54939	3.11811	7.41284	7.84698	7.97843	4.15134	6.8474	-0.654414	2.28862	1.15004	4.30687	TRUE	0.296568	1	rifin (RIF)
PF3D7_1203000	101.974	121.156	133.286	75.0897	81.9024	102.682	759.169	565.888	1699.5	1612.79	1159.34	343.77	641.883	724.043	1249.55	739.812	6.67649	3.50257	-0.648481	5.13705	TRUE	0.297246	1	origin recognition complex subunit 1 (ORC1)
PF3D7_1326200	5.27452	8.74776	4.44287	16.1732	12.084	9.34445	26.8108	20.3219	10.584	10.6428	17.0899	22.2385	33.742	26.9272	30.4431	28.3377	3.27077	0.826439	0.727387	3.34824	TRUE	0.297248	1	conserved Plasmodium protein, unknown function
PF3D7_0400100	124.83	122.906	137.729	135.161	104.728	125.071	16.9331	36.7358	37.8002	25.3789	29.212	21.3119	18.8328	11.9676	22.1405	18.5632	6.96464	-2.09682	-0.656287	1.76875	TRUE	0.297316	1	erythrocyte membrane protein 1, PfEMP1 (VAR)
PF3D7_0810100	1.75817	1.74955	0	0	0	0.701545	0	0	0	0	0	0	0	0.997304	0	0.249326	-0.331004	-29.3471	27.6787	2.74901	TRUE	0.297726	1	apicoplast ribosomal protein L33 precursor, putative
PF3D7_0311000	0.879086	0.437388	0	0	0	0.263295	0	0	4.53602	4.09337	2.15735	0	0.784698	0	1.38378	0.542119	-1.56108	2.66566	-2.06532	6.73985	TRUE	0.298246	1	conserved Plasmodium protein, unknown function
PF3D7_0412600	0	0.437388	8.88575	0	0	1.86463	1.4111	2.34484	1.51201	0	1.31699	0	0.784698	0	0	0.196175	0.367598	0.0326023	-2.56881	6.81242	TRUE	0.298936	1	rifin, pseudogene (RIF)
PF3D7_1440300	12.3072	10.0599	26.6572	1.15523	6.71331	11.3786	4.93883	3.90807	3.02401	7.36807	4.80975	3.70642	3.13879	1.99461	0	2.20996	3.39321	-1.12957	-1.05481	7.16194	TRUE	0.299831	1	delta-aminolevulinic acid dehydratase (ALAD)
PF3D7_0619100	29.0098	22.7442	75.5288	40.4329	63.1051	46.1642	29.633	28.1381	13.6081	23.7416	23.7802	28.7247	51.7901	29.9191	40.1296	37.6409	5.48899	-0.916996	0.663209	3.98413	TRUE	0.300351	1	conserved Plasmodium protein, unknown function
PF3D7_1448700	101.095	86.6028	111.072	191.768	165.147	131.137	114.299	143.035	75.6003	72.0433	101.244	151.037	149.093	175.526	141.145	154.2	7.03565	-0.373805	0.606981	2.49013	TRUE	0.300393	1	conserved Plasmodium protein, unknown function
PF3D7_1026300	23.7353	26.6807	26.6572	6.93136	5.37065	17.875	3.52774	9.37936	8.31603	6.54939	6.94313	17.6055	10.2011	7.97843	12.454	12.0598	4.141	-1.34817	0.798596	5.18774	TRUE	0.300411	1	conserved Plasmodium protein, unknown function
PF3D7_0730100	9.66995	10.9347	0	6.93136	4.02799	6.3128	14.8165	17.9771	18.1441	16.3735	16.8278	13.8991	14.9093	4.98652	4.15134	9.48655	2.82519	1.24735	-0.804384	5.29508	TRUE	0.300743	1	tRNA pseudouridine synthase D, putative
PF3D7_1255000	1.75817	0	4.44287	0	1.34266	1.50874	14.111	7.81613	2.26801	0	6.04877	1.85321	2.3541	5.98382	0	2.54778	0.0350878	2.56756	-1.22392	13.0757	TRUE	0.301105	1	rifin (RIF)
PF3D7_0901000	1.75817	0.874776	0	1.15523	0	0.757635	1.4111	0	3.02401	3.2747	1.92745	1.85321	1.5694	4.98652	11.0702	4.86984	-0.150568	1.09354	1.30459	6.14511	TRUE	0.301286	1	rifin (RIF)
PF3D7_1341500	55.3824	54.2361	31.1001	9.24181	6.71331	31.3348	5.64438	37.5174	25.7041	32.747	25.4032	12.0459	17.2634	12.965	19.3729	15.4118	4.98871	-0.323987	-0.722849	10.8915	TRUE	0.301589	1	conserved Plasmodium protein, unknown function
PF3D7_1474400	44.8334	48.9875	17.7715	18.4836	8.05598	27.6264	26.1053	32.0461	38.5562	32.747	32.3636	18.5321	14.1246	21.9407	26.2918	20.2223	4.83207	0.183952	-0.685757	5.22932	TRUE	0.30187	1	conserved Plasmodium protein, unknown function
PF3D7_0611300	26.3726	27.1181	39.9859	3.46568	1.34266	19.657	4.93883	5.47129	8.31603	8.18674	6.72823	1.85321	4.70819	2.99191	2.76756	3.08022	4.25887	-1.50983	-1.11397	6.34571	TRUE	0.302134	1	conserved Plasmodium protein, unknown function
PF3D7_0728400.2	1.75817	3.06172	0	0	0	0.963978	0	0	0	0	0	0	0.784698	0	0	0.196175	0.128072	-29.8062	27.4831	3.13947	TRUE	0.302253	1	conserved Plasmodium protein, unknown function
PF3D7_1249500	10.549	12.2469	8.88575	0	1.34266	6.60486	1.4111	6.2529	2.26801	4.09337	3.50635	0	2.3541	0	4.15134	1.62636	2.73482	-0.930964	-1.18141	12.8514	TRUE	0.302687	1	cutA, putative
PF3D7_0609300	21.0981	23.1816	13.3286	3.46568	6.71331	13.5574	0	0.781613	4.53602	0	1.32941	1.85321	0	0	0	0.463302	3.78277	-3.36805	-1.45439	13.2555	TRUE	0.302877	1	conserved Plasmodium protein, unknown function
PF3D7_0624300	10.549	8.31037	8.88575	2.31045	1.34266	6.27965	0.705548	1.56323	1.51201	0	0.945195	0	0	0	1.38378	0.345945	2.63655	-2.71152	-1.84784	6.67446	TRUE	0.303979	1	conserved Plasmodium protein, unknown function
PF3D7_0727600	7.91177	11.3721	26.6572	6.93136	8.05598	12.1857	0	0.781613	0	0	0.195403	1.85321	0.784698	0	0	0.659477	3.52304	-5.90605	1.88761	6.23111	TRUE	0.304186	1	conserved Plasmodium protein, unknown function
PF3D7_1130310	0	10.4973	4.44287	10.397	5.37065	6.14157	0	0.781613	0	0	0.195403	0	0	0	0	0	2.65154	-5.03286	-25.4652	6.57284	TRUE	0.304222	1	small nucleolar RNA snoR14a
PF3D7_0201400	0.879086	0.437388	4.44287	0	0	1.15187	2.11664	1.56323	3.02401	3.2747	2.49464	1.85321	0	0	1.38378	0.809247	-0.49091	1.8085	-1.6818	5.75425	TRUE	0.304307	1	Plasmodium exported protein (hyp10), unknown function
PF3D7_1219300	451.85	372.217	1861.56	501.368	490.072	735.414	11.9943	9.37936	17.3881	23.7416	15.6258	4.63302	4.70819	6.98113	5.53511	5.46436	9.52129	-5.55584	-1.51685	1.3893	TRUE	0.304408	1	erythrocyte membrane protein 1, PfEMP1 (VAR)
PF3D7_1477100	0	0	0	0	1.34266	0.268533	0	0.781613	0.756003	0	0.384404	0	0	0	0	0	-1.90835	0.5278	-27.9087	2.21934	TRUE	0.304408	1	Plasmodium exported protein (hyp6), unknown function
PF3D7_0422600	64.1733	38.9275	26.6572	124.764	122.182	75.3409	11.9943	28.9197	20.4121	13.0988	18.6062	29.6513	33.742	31.9137	26.2918	30.3997	6.24787	-2.03074	0.710762	4.95283	TRUE	0.304576	1	conserved Plasmodium protein, unknown function
PF3D7_0715400	3.51634	10.4973	0	0	0	2.80273	0.705548	9.37936	0.756003	5.73072	4.14291	0.926605	4.70819	0	0	1.4087	1.69807	0.347537	-1.46025	13.0064	TRUE	0.304691	1	secreted ookinete protein, putative (PSOP20)
PF3D7_1208600	4.39543	8.74776	4.44287	11.5523	6.71331	7.17033	40.2162	21.1036	15.1201	21.2855	24.4313	25.0183	16.4787	10.9703	5.53511	14.5006	2.89524	1.71679	-0.739263	4.23137	TRUE	0.304927	1	mitochondrial import inner membrane translocase subunit tim10, putative (TIM10)
PF3D7_1033800	2.63726	1.74955	0	0	0	0.877362	3.52774	1.56323	9.82804	13.0988	7.00445	1.85321	2.3541	5.98382	2.76756	3.23967	0.182986	2.62226	-1.11318	6.91871	TRUE	0.304986	1	plasmepsin VII
PF3D7_1104700.2	0.879086	6.56082	0	4.6209	8.05598	4.02336	33.1607	17.1955	12.8521	19.6482	20.7141	21.3119	7.06229	12.965	6.91889	12.0645	2.16339	2.21042	-0.774824	6.96465	TRUE	0.305233	1	RNA polymerase subunit, putative
PF3D7_1413200	3.51634	3.4991	4.44287	0	0	2.29166	21.872	33.6094	51.4082	56.4885	40.8445	16.6789	28.2491	25.9299	30.4431	25.3253	1.15878	4.19239	-0.691081	8.1429	TRUE	0.305328	1	conserved Plasmodium protein, unknown function
PF3D7_1120900	2.63726	3.4991	0	1.15523	1.34266	1.72685	1.4111	4.68968	2.26801	0	2.0922	0	2.3541	0	0	0.588524	0.973501	0.0926416	-1.67575	7.05651	TRUE	0.305697	1	heat shock factor binding protein 1, putative
PF3D7_1449000	16.7026	14.8712	0	3.46568	6.71331	8.35056	0	10.161	3.02401	4.09337	4.31959	1.85321	1.5694	1.99461	2.76756	2.04619	3.17902	-1.07556	-1.09646	10.1319	TRUE	0.306076	1	gamete egress and sporozoite traversal protein, putative (GEST)
PF3D7_1479100	4.39543	4.37388	0	5.77613	4.02799	3.71469	0	6.2529	2.26801	4.09337	3.15357	3.70642	4.70819	7.97843	9.68645	6.51987	2.02943	-0.38316	1.0424	6.75774	TRUE	0.306616	1	Plasmodium exported protein, unknown function
PF3D7_0631900	0.879086	0.437388	0	0	0	0.263295	0.705548	0	0	0.818674	0.381056	0	0	0	0	0	-1.70701	0.314917	-29.3398	1.5746	TRUE	0.306891	1	stevor
PF3D7_0105400.2	2.63726	3.93649	0	0	0	1.31475	0	3.90807	0.756003	2.45602	1.78002	1.85321	0	0	0	0.463302	0.649563	0.173701	-1.87883	8.90306	TRUE	0.307399	1	conserved Plasmodium protein, unknown function
PF3D7_1213100	4.39543	69.5447	4.44287	19.6388	4.02799	20.41	7.76103	11.7242	34.7761	36.8403	22.7754	4.63302	8.63168	10.9703	16.6053	10.2101	4.39634	0.11227	-1.16543	7.48488	TRUE	0.30767	1	U1 spliceosomal RNA
PF3D7_1320500	70.3269	48.1127	75.5288	54.2956	38.9372	57.4402	27.5164	14.8506	6.04803	11.4614	14.9691	13.8991	9.41638	8.97574	4.15134	9.11063	5.8322	-1.92505	-0.70038	4.63922	TRUE	0.308904	1	SNARE protein, putative (SNAP23)
PF3D7_0723100	5.27452	2.62433	0	1.15523	2.68533	2.34788	0	0.781613	0	0	0.195403	0	3.13879	0	0	0.784698	1.34878	-3.72603	2.14836	7.00702	TRUE	0.309287	1	conserved Plasmodium protein, unknown function
PF3D7_1226100	39.5589	38.4901	4.44287	18.4836	14.7693	23.149	72.6714	49.2416	96.7684	92.5102	77.7979	19.4587	62.7759	55.849	63.6538	50.4344	4.61561	1.66598	-0.627009	7.53284	TRUE	0.309478	1	hydrolase/phosphatase, putative
PF3D7_1300900	0	0.437388	0	0	0	0.0874776	0	0	0	0	0	0	1.5694	0	0	0.392349	-3.04963	-28.0712	29.8219	1.59267	TRUE	0.309754	1	stevor
PF3D7_0513400	4.39543	13.559	4.44287	1.15523	12.084	7.1273	16.2276	17.9771	10.584	2.45602	11.8112	6.48623	12.5552	3.98922	2.76756	6.44955	2.90384	0.660946	-0.843738	8.52967	TRUE	0.309926	1	GTP binding protein, putative
PF3D7_1479600	0.879086	1.31216	0	1.15523	2.68533	1.20636	7.05548	4.68968	13.6081	5.73072	7.77098	0	4.70819	4.98652	5.53511	3.80746	0.410431	2.54876	-1.04622	5.61706	TRUE	0.310637	1	rifin (RIF)
PF3D7_0523300	7.03269	13.559	13.3286	6.93136	10.7413	10.3186	19.7553	16.4139	9.82804	23.7416	17.4347	21.3119	36.8808	32.911	22.1405	28.3111	3.34272	0.780539	0.703652	2.1206	TRUE	0.311241	1	conserved Plasmodium protein, unknown function
PF3D7_0819400	5.27452	6.12343	8.88575	1.15523	1.34266	4.55632	2.82219	3.90807	9.82804	2.45602	4.75358	3.70642	2.3541	0	2.76756	2.20702	2.0977	0.152354	-1.11073	6.32691	TRUE	0.311333	1	perforin like protein 4 (PPLP4)
PF3D7_0413800	8.79086	5.68604	13.3286	4.6209	2.68533	7.02235	0.705548	0.781613	0	0	0.37179	0.926605	3.13879	0	0	1.01635	2.73008	-4.13219	1.55997	6.89157	TRUE	0.312613	1	apicoplast ribosomal protein L10 precursor, putative
PF3D7_1327900	0.879086	0	0	0	0	0.175817	0	0	0	1.63735	0.409337	0	0	0	0	0	-2.32984	1.02668	-27.986	2.3473	TRUE	0.312617	1	conserved Plasmodium protein, unknown function
PF3D7_0819300	14.0654	7.4356	13.3286	5.77613	2.68533	8.65821	2.11664	0.781613	7.56003	0.818674	2.81924	0.926605	1.5694	0	2.76756	1.31589	3.07214	-1.57075	-1.16792	7.3165	TRUE	0.312941	1	conserved Plasmodium protein, unknown function
PF3D7_1040000	0	0	0	0	1.34266	0.268533	11.9943	7.81613	12.0961	13.9175	11.456	0.926605	2.3541	8.97574	12.454	6.17761	-2.27207	5.78998	-0.931292	7.38	TRUE	0.313153	1	rifin (RIF)
PF3D7_1121200	1.75817	2.18694	8.88575	0	2.68533	3.10324	1.4111	2.34484	9.82804	4.09337	4.41934	0	0.784698	1.99461	5.53511	2.07861	1.29522	0.8473	-1.18926	9.21419	TRUE	0.314929	1	conserved Plasmodium protein, unknown function
PF3D7_1022300	0.879086	0.874776	8.88575	0	0	2.12792	1.4111	0	0.756003	0.818674	0.746443	2.77981	4.70819	0	1.38378	2.21795	0.461933	-0.872159	1.58939	8.32104	TRUE	0.315474	1	zinc transporter, putative
PF3D7_0605400	0	0.874776	0	1.15523	0	0.406	1.4111	0.781613	4.53602	2.45602	2.29619	0	2.3541	0	0	0.588524	-1.02129	2.22011	-1.83087	5.52267	TRUE	0.31627	1	calcium-binding protein, putative
PF3D7_1209700	7.03269	5.68604	17.7715	0	2.68533	6.63511	1.4111	8.59774	4.53602	4.09337	4.65956	4.63302	1.5694	0	2.76756	2.24249	2.52989	-0.313862	-1.06047	10.9346	TRUE	0.316328	1	conserved Plasmodium protein, unknown function
PF3D7_1317300	72.9641	57.2978	66.6431	51.9852	45.6505	58.9082	122.765	28.9197	48.3842	76.9554	69.2561	42.6238	43.9431	59.8382	34.5945	45.2499	5.87643	0.23814	-0.612998	3.94497	TRUE	0.316338	1	conserved Plasmodium protein, unknown function
PF3D7_0812300	8.79086	12.6843	4.44287	4.6209	1.34266	6.37631	53.6216	30.4829	52.1642	35.203	42.8679	20.3853	25.895	24.9326	37.362	27.1437	2.79628	2.62619	-0.665177	4.78738	TRUE	0.316344	1	conserved Plasmodium protein, unknown function
PF3D7_1140900	43.0752	36.3032	13.3286	4.6209	4.02799	20.2712	4.23329	1.56323	4.53602	0	2.58313	0	2.3541	0.997304	0	0.83785	4.35912	-2.9823	-1.53375	7.96242	TRUE	0.316542	1	conserved Plasmodium protein, unknown function
PF3D7_0617600	1.75817	0.437388	4.44287	0	0	1.32769	2.11664	11.7242	40.8242	54.0325	27.1744	9.26605	7.84698	9.97304	23.5242	12.6526	-0.165669	4.92874	-1.11208	8.40655	TRUE	0.316819	1	stevor
PF3D7_1320200	23.7353	30.6172	8.88575	17.3284	16.112	19.3357	55.7383	28.9197	77.1123	58.9445	55.1787	16.6789	30.6032	46.8733	48.4322	35.6469	4.33627	1.44991	-0.635763	4.45165	TRUE	0.317338	1	TBC domain protein, putative
PF3D7_0307600	49.2288	37.178	22.2144	8.08658	5.37065	24.4157	2.11664	4.68968	3.02401	10.6428	5.11827	18.5321	8.63168	8.97574	2.76756	9.72677	4.62615	-2.27816	0.947399	7.49467	TRUE	0.317367	1	conserved Plasmodium protein, unknown function
PF3D7_0107300	17.5817	9.62254	0	3.46568	2.68533	6.67105	8.46657	3.12645	8.31603	8.18674	7.02395	1.85321	3.92349	5.98382	2.76756	3.63202	2.88287	-0.0696325	-0.945556	6.54346	TRUE	0.31737	1	probable protein, unknown function
PF3D7_0503900	7.03269	12.2469	8.88575	4.6209	1.34266	6.82577	0	0.781613	0	0	0.195403	1.85321	0.784698	0	0	0.659477	2.77361	-5.15572	1.88139	6.51168	TRUE	0.317465	1	conserved Plasmodium protein, unknown function
PF3D7_1209800	3.51634	8.31037	4.44287	1.15523	1.34266	3.7535	0.705548	0	0	0	0.176387	0	0	0	0	0	1.9329	-4.35616	-26.8659	3.14629	TRUE	0.318213	1	ATP synthase mitochondrial F1 complex assembly factor 1, putative (ATP11)
PF3D7_0202700	18.4608	12.2469	8.88575	4.6209	5.37065	9.91699	2.82219	13.2874	16.6321	6.54939	9.82277	6.48623	6.27759	0.997304	8.30267	5.51595	3.3429	-0.0482124	-0.843261	6.75861	TRUE	0.319018	1	octaprenyl pyrophosphate synthase (OPP)
PF3D7_0110300	8.79086	7.4356	4.44287	16.1732	4.02799	8.1741	3.52774	1.56323	6.80403	4.91205	4.20176	2.77981	0.784698	1.99461	2.76756	2.08167	3.07499	-1.00425	-1.04734	3.18997	TRUE	0.319138	1	Plasmodium RNA of unknown function RUF5
PF3D7_0630200	0.879086	2.62433	0	0	2.68533	1.23775	0.705548	0.781613	0	0.818674	0.576459	2.77981	0	0.997304	4.15134	1.98211	0.486372	-1.28548	1.74119	5.52599	TRUE	0.320149	1	secreted ookinete protein, putative (PSOP6)
PF3D7_1318400	170.543	131.654	97.7432	31.1911	26.8533	91.5968	72.6714	78.1613	75.6003	96.6036	80.7592	46.3302	64.3453	45.876	56.7349	53.3216	6.52177	-0.186437	-0.598479	7.55289	TRUE	0.320305	1	chromosome segregation protein, putative
PF3D7_1031800	19.3399	27.1181	13.3286	8.08658	12.084	15.9914	47.9773	36.7358	40.8242	49.1205	43.6644	21.3119	25.895	21.9407	42.8971	28.0112	4.04065	1.40776	-0.647753	2.85786	TRUE	0.321208	1	conserved Plasmodium protein, unknown function
PF3D7_0910900	21.0981	38.9275	4.44287	3.46568	6.71331	14.9295	9.87767	14.8506	9.07204	8.18674	10.4968	9.26605	4.70819	5.98382	1.38378	5.33546	3.9727	-0.580826	-0.95567	6.46899	TRUE	0.321641	1	DNA primase large subunit, putative
PF3D7_0420500	4.39543	9.18515	0	0	0	2.71612	0	0.781613	3.78002	0	1.14041	0.926605	0	0	0	0.231651	1.58116	-1.3899	-2.23957	9.15099	TRUE	0.322168	1	conserved Plasmodium protein, unknown function
PF3D7_1217000	21.0981	19.6825	79.9717	57.7613	63.1051	48.3237	19.7553	15.6323	30.2401	25.3789	22.7517	12.0459	14.1246	10.9703	20.7567	14.4744	5.55503	-1.04736	-0.662224	4.99211	TRUE	0.322283	1	conserved Plasmodium protein, unknown function
PF3D7_0813700	64.1733	69.5447	217.701	53.1404	33.5666	87.6251	115.004	93.012	328.105	307.003	210.781	79.688	133.399	146.604	190.961	137.663	6.41154	1.30789	-0.615734	9.79898	TRUE	0.323679	1	ABC transporter, putative
PF3D7_0402600	0	0.874776	0	0	0	0.174955	0	0.781613	0.756003	0	0.384404	0	0	0	0	0	-2.15202	0.771657	-29.3515	1.69739	TRUE	0.323708	1	stevor
PF3D7_1227000	1.75817	3.93649	4.44287	0	0	2.02751	0.705548	1.56323	0	1.63735	0.976531	0	0.784698	0	0	0.196175	0.932116	-0.975447	-2.08775	6.30347	TRUE	0.32397	1	conserved Plasmodium protein, unknown function
PF3D7_1211100	5.27452	4.81127	4.44287	0	1.34266	3.17426	12.6999	10.161	17.3881	22.9229	15.7929	5.55963	3.92349	6.98113	20.7567	9.30523	1.68499	2.29509	-0.799534	7.91608	TRUE	0.323988	1	HSP20-like chaperone
PF3D7_1473300	8.79086	13.559	4.44287	6.93136	1.34266	7.01336	8.46657	17.9771	21.9241	10.6428	14.7526	13.8991	3.13879	12.965	4.15134	8.53854	2.90981	0.972668	-0.78248	6.57414	TRUE	0.324488	1	conserved Plasmodium protein, unknown function
PF3D7_1316300	0	1.31216	0	1.15523	0	0.493478	1.4111	0	4.53602	5.73072	2.91946	0.926605	1.5694	0	1.38378	0.969945	-0.684458	2.22655	-1.58684	6.39601	TRUE	0.324655	1	conserved Plasmodium protein, unknown function
PF3D7_0101800	2.63726	0.874776	4.44287	1.15523	0	1.82203	0	0.781613	3.02401	0.818674	1.15607	0	0	0	1.38378	0.345945	0.659737	-0.453346	-2.05471	6.16287	TRUE	0.325768	1	stevor
PF3D7_1465800	34.2844	31.9293	26.6572	18.4836	16.112	25.4933	79.7269	52.3681	109.62	95.7849	84.3751	25.9449	43.1584	62.8302	91.3294	55.8157	4.67944	1.71929	-0.602021	4.1729	TRUE	0.325947	1	dynein beta chain, putative
PF3D7_0832300	0	0	0	1.15523	1.34266	0.499578	0	0	0	0	0	0.926605	0	0	0	0.231651	-0.967153	-28.711	27.6078	2.43489	TRUE	0.325993	1	Plasmodium exported protein (PHISTa-like), unknown function
PF3D7_1344600	28.1308	20.9946	0	3.46568	2.68533	11.0553	2.82219	7.81613	3.78002	5.73072	5.03726	3.70642	3.92349	0	0	1.90748	3.53124	-1.20061	-1.33907	9.00847	TRUE	0.326131	1	lipoyl synthase (LipA)
PF3D7_0200300	41.317	52.0492	48.8716	13.8627	16.112	34.4425	2.11664	2.34484	10.584	10.6428	6.42207	2.77981	4.70819	2.99191	4.15134	3.65781	5.09518	-2.41798	-0.805744	6.87225	TRUE	0.326303	1	erythrocyte membrane protein 1 (PfEMP1), exon2
PF3D7_1465600	2.63726	2.18694	4.44287	3.46568	1.34266	2.81508	17.6387	15.6323	27.2161	34.3843	23.7178	17.6055	9.41638	13.9623	16.6053	14.3974	1.36958	3.19734	-0.724637	1.87591	TRUE	0.326936	1	conserved Plasmodium protein, unknown function
PF3D7_1211000	43.9543	36.7406	22.2144	11.5523	1.34266	23.1608	24.6942	21.8852	45.3602	51.5765	35.879	14.8257	12.5552	12.965	52.5836	23.2323	4.56209	0.602154	-0.648441	14.5728	TRUE	0.327051	1	kinesin-like protein, putative
PF3D7_1449400	32.5262	35.4284	22.2144	8.08658	5.37065	20.7252	19.7553	35.9542	108.108	90.8728	63.6727	22.2385	20.4022	40.8895	73.3403	39.2176	4.39076	1.60126	-0.707146	10.0909	TRUE	0.328265	1	DNA replication related protein, putative
PF3D7_1476900	0	1.74955	0	2.31045	1.34266	1.08053	5.64438	8.59774	3.02401	5.73072	5.74921	2.77981	3.92349	0.997304	2.76756	2.61704	0.302832	2.2198	-1.1251	3.67306	TRUE	0.328548	1	Plasmodium exported protein, unknown function, pseudogene
PF3D7_1426300	18.4608	29.7424	8.88575	8.08658	8.05598	14.6463	89.6046	54.7129	111.132	75.318	82.692	13.8991	37.6655	63.8275	103.783	54.7939	3.95474	2.41516	-0.602281	9.26094	TRUE	0.328883	1	dynein-associated protein, putative
PF3D7_1329100	540.638	530.552	999.646	158.266	146.35	475.09	326.669	178.208	455.87	489.567	362.578	140.844	200.883	233.369	345.945	230.26	8.88733	-0.385209	-0.655898	8.27968	TRUE	0.32897	1	myosin C (MyoC)
PF3D7_1423400	25.4935	19.6825	17.7715	25.415	33.5666	24.3858	52.2105	25.0116	36.2882	36.8403	37.5877	21.3119	32.9573	19.9461	22.1405	24.0889	4.62137	0.611525	-0.638973	1.60475	TRUE	0.3291	1	conserved Plasmodium membrane protein, unknown function
PF3D7_1012400	98.4576	260.683	555.359	261.081	389.372	312.991	9650.48	3485.99	6791.93	7535.08	6865.87	4701.59	4443.75	4293.39	5301.26	4685	8.28145	4.46379	-0.551415	6.43831	TRUE	0.329346	1	hypoxanthine-guanine phosphoribosyltransferase (HGPRT)
PF3D7_1108800	4.39543	3.4991	35.543	18.4836	14.7693	15.3381	4.93883	4.68968	2.26801	1.63735	3.38347	0.926605	3.92349	7.97843	15.2216	7.01252	3.84006	-2.077	1.01508	7.54262	TRUE	0.329926	1	conserved Plasmodium protein, unknown function
PF3D7_1439200	115.16	120.282	177.715	240.287	294.043	189.497	157.337	121.932	101.304	115.433	124.002	186.248	175.772	189.488	182.659	183.542	7.56469	-0.610308	0.565546	2.44543	TRUE	0.330719	1	conserved Plasmodium protein, unknown function
PF3D7_1403300	9.66995	6.12343	0	0	1.34266	3.42721	0	0.781613	1.51201	0	0.573405	1.85321	0.784698	3.98922	0	1.65678	1.92146	-2.72403	1.55502	9.43203	TRUE	0.330827	1	conserved Plasmodium protein, unknown function
PF3D7_1220000	0.879086	0.874776	0	2.31045	1.34266	1.0814	8.46657	3.12645	2.26801	0.818674	3.66993	2.77981	10.9858	8.97574	6.91889	7.41506	0.241274	1.64538	1.008	4.16057	TRUE	0.330854	1	conserved Plasmodium protein, unknown function
PF3D7_1429300	28.1308	32.8041	84.4146	31.1911	56.3918	46.5865	53.6216	24.23	17.3881	18.0108	28.3126	26.8715	19.6175	14.9596	11.0702	18.1297	5.49782	-0.672151	-0.636283	5.53531	TRUE	0.331201	1	CPW-WPC family protein
PF3D7_0728300	5.27452	11.8095	4.44287	0	1.34266	4.57391	1.4111	1.56323	0	0.818674	0.948249	0	0	0	1.38378	0.345945	2.25226	-2.32584	-1.82763	8.62655	TRUE	0.332291	1	conserved Plasmodium protein, unknown function
PF3D7_0929900	2.63726	6.56082	0	0	0	1.83962	0	0.781613	0	0	0.195403	0	0	0.997304	2.76756	0.941215	1.08652	-3.4627	2.1681	8.72388	TRUE	0.332349	1	conserved Plasmodium protein, unknown function
PF3D7_1435000	21.9772	19.6825	0	4.6209	6.71331	10.5988	2.11664	7.03452	3.78002	9.00542	5.48415	3.70642	1.5694	2.99191	2.76756	2.75882	3.50939	-1.05995	-0.994263	6.55248	TRUE	0.33236	1	cytochrome c oxidase assembly protein, putative
PF3D7_1247700	28.1308	32.8041	0	2.31045	2.68533	13.1861	2.11664	17.9771	12.0961	8.18674	10.0941	1.85321	7.06229	3.98922	5.53511	4.60996	3.7947	-0.460684	-1.12919	9.06856	TRUE	0.332433	1	conserved Plasmodium protein, unknown function
PF3D7_0610000	15.8235	11.3721	8.88575	4.6209	5.37065	9.21459	4.93883	11.7242	19.6561	7.36807	10.9218	3.70642	4.70819	5.98382	11.0702	6.36717	3.23016	0.218466	-0.807245	4.2287	TRUE	0.33249	1	mitochondrial ribosomal protein L19 precursor, putative
PF3D7_0603100	15.8235	17.9329	13.3286	1.15523	0	9.64806	0	3.12645	1.51201	2.45602	1.77362	1.85321	1.5694	4.98652	6.91889	3.832	3.27378	-2.46257	1.08629	12.337	TRUE	0.332777	1	conserved Plasmodium protein, unknown function
PF3D7_1029700	7.03269	7.4356	0	3.46568	5.37065	4.66092	21.872	12.5058	16.6321	8.18674	14.7992	3.70642	5.49289	11.9676	13.8378	8.75119	2.39448	1.49528	-0.781892	4.88369	TRUE	0.334035	1	conserved Plasmodium protein, unknown function
PF3D7_0200900	0	0.437388	0	0	0	0.0874776	0	0	0	1.63735	0.409337	0	0	0	0	0	-3.04285	1.7419	-29.4309	1.77976	TRUE	0.334748	1	stevor, pseudogene
PF3D7_1466000	6.1536	0.874776	4.44287	0	0	2.29425	0.705548	3.90807	2.26801	2.45602	2.33441	0	0	0.997304	2.76756	0.941215	1.07882	0.139234	-1.47094	9.06849	TRUE	0.335079	1	conserved Plasmodium protein, unknown function
PF3D7_0808700	65.0524	59.0474	333.215	228.735	192.001	175.61	8.46657	7.03452	21.9241	18.8295	14.0637	2.77981	4.70819	15.9569	4.15134	6.89905	7.45018	-3.637	-1.02517	4.83533	TRUE	0.335127	1	erythrocyte membrane protein 1, PfEMP1 (VAR)
PF3D7_0937000	0	0.437388	0	0	0	0.0874776	0.705548	0	6.04803	3.2747	2.50707	0.926605	0	1.99461	0	0.730303	-2.68358	4.00795	-1.761	5.93655	TRUE	0.335459	1	Plasmodium exported protein (PHISTb), unknown function
PF3D7_1409200.1	12.3072	8.31037	0	1.15523	1.34266	4.62309	0	4.68968	3.02401	1.63735	2.33776	2.77981	3.92349	6.98113	5.53511	4.80489	2.38037	-1.16313	1.03812	9.45841	TRUE	0.335478	1	conserved Plasmodium protein, unknown function
PF3D7_1470800	77.3596	62.1091	93.3003	15.0179	20.1399	53.5854	11.9943	11.7242	15.1201	5.73072	11.1423	6.48623	5.49289	7.97843	4.15134	6.02722	5.72895	-2.24956	-0.881021	4.14049	TRUE	0.335487	1	conserved Plasmodium protein, unknown function
PF3D7_0216700.2	167.026	143.026	0	12.7075	10.7413	66.7002	45.1551	305.611	365.15	402.788	279.676	138.991	185.974	188.49	221.405	183.715	6.10617	2.02119	-0.606523	30.1138	TRUE	0.335665	1	conserved Plasmodium protein, unknown function
PF3D7_0625100	3.51634	1.74955	0	2.31045	0	1.51527	2.11664	1.56323	1.51201	1.63735	1.70731	0	0.784698	0	1.38378	0.542119	0.764388	0.00882628	-1.74416	4.08895	TRUE	0.335813	1	sphingomyelin synthase 2, putative (SMS2)
PF3D7_0216700.1	172.301	153.523	8.88575	16.1732	17.4546	73.6675	56.4438	302.484	339.445	391.326	272.425	144.55	193.036	200.458	197.88	183.981	6.24617	1.84327	-0.566218	23.7391	TRUE	0.336106	1	conserved Plasmodium protein, unknown function
PF3D7_1479000	1446.1	1436.82	284.344	956.527	798.884	984.534	316.085	569.014	594.218	548.512	506.957	634.724	723.492	786.873	816.429	740.38	9.94596	-0.960305	0.546377	5.47675	TRUE	0.336482	1	acyl-CoA synthetase (ACS1a)
PF3D7_0913600	41.317	41.1145	22.2144	13.8627	14.7693	26.6556	103.716	53.1497	189.757	188.295	133.729	39.844	87.8862	99.7304	132.843	90.0758	4.76741	2.29559	-0.572585	7.83759	TRUE	0.337166	1	conserved Plasmodium protein, unknown function
PF3D7_1359200	57.1406	41.9892	48.8716	41.5881	22.8253	42.483	43.744	28.9197	26.4601	19.6482	29.693	26.8715	21.1869	19.9461	8.30267	19.0768	5.40461	-0.511166	-0.628131	3.39151	TRUE	0.33718	1	high mobility group protein B4, putative (HMGB4)
PF3D7_1240200	50.987	61.6717	66.6431	76.2449	67.1331	64.536	10.5832	4.68968	6.80403	18.0108	10.0219	2.77981	8.63168	8.97574	4.15134	6.13464	6.00978	-2.68733	-0.687646	4.06105	TRUE	0.337264	1	erythrocyte membrane protein 1 (PfEMP1), pseudogene
PF3D7_1441800	17.5817	20.9946	13.3286	20.7941	20.1399	18.5678	8.46657	16.4139	7.56003	2.45602	8.72413	16.6789	22.7563	8.97574	8.30267	14.1784	4.23802	-1.11144	0.713339	4.35108	TRUE	0.338057	1	vacuolar-sorting protein SNF7, putative
PF3D7_0701600	1.75817	3.06172	17.7715	0	0	4.51828	7.76103	0.781613	3.02401	3.2747	3.71034	0.926605	0.784698	1.99461	1.38378	1.27242	1.90066	-0.00546595	-1.56177	6.87448	TRUE	0.338188	1	Pfmc-2TM Maurer's cleft two transmembrane protein (MC-2TM)
PF3D7_0311400	54.5033	39.8023	35.543	4.6209	8.05598	28.5051	3.52774	15.6323	7.56003	9.82409	9.13603	4.63302	6.27759	3.98922	4.15134	4.76279	4.83281	-1.64381	-0.928172	5.9662	TRUE	0.338269	1	protein kinase, putative
PF3D7_0114500	0	0.874776	0	0	0	0.174955	1.4111	0	0	0	0.352774	0	0	0	0	0	-2.16191	0.675533	-27.8028	2.06879	TRUE	0.338509	1	Plasmodium exported protein (hyp10), unknown function
PF3D7_0723000	43.9543	55.1109	31.1001	67.0031	67.1331	52.8603	38.8051	46.8968	19.6561	19.6482	31.2515	62.0825	47.8666	49.8652	29.0593	47.2184	5.74019	-0.773644	0.598218	3.30986	TRUE	0.339237	1	tRNAHis guanylyltransferase, putative
PF3D7_1338700	95.8204	109.784	62.2002	13.8627	14.7693	59.2874	15.5221	31.2645	24.1921	18.0108	22.2474	12.9725	20.4022	5.98382	9.68645	12.2612	5.89499	-1.41973	-0.850736	6.04649	TRUE	0.339872	1	conserved Plasmodium protein, unknown function
PF3D7_0809800	15.8235	13.9964	22.2144	12.7075	8.05598	14.5596	14.111	14.069	8.31603	8.18674	11.1707	5.55963	8.63168	3.98922	8.30267	6.6208	3.82081	-0.337824	-0.758835	1.86401	TRUE	0.340105	1	conserved Plasmodium protein, unknown function
PF3D7_0422000	42.1961	33.2415	57.7573	33.5016	34.9092	40.3211	210.253	155.541	148.933	135.9	162.657	152.89	110.642	82.7762	94.0969	110.101	5.30693	2.03893	-0.56235	1.58655	TRUE	0.340521	1	steroid dehydrogenase, putative
PF3D7_1138100	29.8889	46.3631	4.44287	48.5195	37.5946	33.3618	62.7938	68.0003	48.3842	34.3843	53.3907	60.2293	90.2403	87.7628	81.6429	79.9688	5.1162	0.622767	0.58242	5.47231	TRUE	0.340788	1	ubiquitin related modifier homologue
PF3D7_0618900.2	7.03269	8.31037	0	1.15523	1.34266	3.56819	2.11664	0	4.53602	3.2747	2.48184	0.926605	0.784698	0.997304	1.38378	1.0231	2.00899	-0.697754	-1.30826	6.36733	TRUE	0.34084	1	N-acetylglucosamine transferase (GPI1)
PF3D7_1020400	266.363	273.805	444.287	422.813	432.337	367.921	205.314	313.427	177.661	189.114	221.379	349.33	350.76	349.056	243.545	323.173	8.52085	-0.730501	0.546237	1.78276	TRUE	0.341118	1	S-adenosyl-L-methionine-dependent methyltransferase, putative
PF3D7_1028100	8.79086	6.99821	13.3286	6.93136	16.112	10.4322	40.9218	20.3219	43.8482	31.9283	34.255	17.6055	20.4022	20.9434	29.0593	22.0026	3.32521	1.77364	-0.644747	2.22487	TRUE	0.341197	1	protoporphyrinogen oxidase
PF3D7_1312200	14.9445	6.12343	4.44287	3.46568	1.34266	6.06382	0.705548	3.90807	2.26801	0	1.72041	0.926605	1.5694	0	0	0.624	2.6473	-1.86477	-1.31665	8.09739	TRUE	0.342438	1	conserved Plasmodium protein, unknown function
PF3D7_0815400	8.79086	7.4356	13.3286	3.46568	2.68533	7.14122	0.705548	3.90807	8.31603	4.09337	4.25575	4.63302	1.5694	1.99461	0	2.04926	2.75435	-0.668434	-0.999657	6.79779	TRUE	0.343356	1	conserved Plasmodium protein, unknown function
PF3D7_0716700	13.1863	13.9964	17.7715	1.15523	4.02799	10.0275	54.3272	28.1381	101.304	67.1313	62.7252	12.9725	29.0338	34.9056	84.4105	40.3306	3.26554	2.70547	-0.647664	11.1844	TRUE	0.344272	1	conserved Plasmodium protein, unknown function
PF3D7_0715800	33.4053	24.0563	22.2144	2.31045	4.02799	17.2029	0	7.81613	2.26801	6.54939	4.15838	3.70642	1.5694	0.997304	1.38378	1.91422	4.10287	-2.05539	-1.09526	9.77746	TRUE	0.344429	1	drug/metabolite exporter, drug/metabolite transporter
PF3D7_1319000	45.7125	43.3014	26.6572	8.08658	2.68533	25.2886	8.46657	10.9426	21.1681	18.0108	14.647	4.63302	6.27759	8.97574	15.2216	8.77698	4.67612	-0.804825	-0.761265	9.10404	TRUE	0.344552	1	conserved Plasmodium protein, unknown function
PF3D7_1373500	130.105	116.345	97.7432	214.872	197.371	151.287	6.34993	10.9426	9.07204	11.4614	9.4565	9.26605	6.27759	3.98922	4.15134	5.92105	7.24575	-4.00755	-0.653669	2.74698	TRUE	0.34527	1	erythrocyte membrane protein 1, PfEMP1 (VAR)
PF3D7_1306300	4.39543	6.99821	0	1.15523	1.34266	2.77831	0.705548	0	0	0.818674	0.381056	0	0.784698	3.98922	0	1.19348	1.63821	-3.02991	1.66975	7.4109	TRUE	0.345485	1	SAM dependent methyltransferase, putative
PF3D7_0425300	0	0	0	3.46568	0	0.693136	0	3.90807	43.8482	34.3843	20.5351	3.70642	2.3541	2.99191	22.1405	7.79822	-0.493205	4.85261	-1.41586	12.0737	TRUE	0.345709	1	Plasmodium exported protein (PHISTa), unknown function, pseudogene
PF3D7_1002000	1216.66	1185.76	177.715	708.153	643.135	786.284	321.024	568.233	467.21	477.287	458.438	614.339	698.382	725.04	621.316	664.769	9.62253	-0.78201	0.53624	6.58717	TRUE	0.345962	1	Plasmodium exported protein (hyp2), unknown function
PF3D7_0425000	4.39543	5.24866	0	8.08658	4.02799	4.35173	13.4054	19.5403	52.9202	67.1313	38.2493	4.63302	10.2011	17.9515	51.1998	20.9963	2.2484	3.00817	-0.879343	7.49861	TRUE	0.346206	1	Plasmodium exported protein, unknown function, pseudogene
PF3D7_0820800	36.9216	27.1181	17.7715	23.1045	22.8253	25.5482	35.9829	22.6668	58.2122	54.0325	42.7236	19.4587	29.0338	23.9353	40.1296	28.1394	4.70136	0.715332	-0.607711	2.68314	TRUE	0.346936	1	conserved Plasmodium protein, unknown function
PF3D7_0800100	149.445	117.657	222.144	294.583	257.791	208.324	14.111	24.23	21.1681	10.6428	17.538	10.1927	10.9858	13.9623	11.0702	11.5527	7.69997	-3.5673	-0.602844	2.9166	TRUE	0.347095	1	erythrocyte membrane protein 1, PfEMP1 (VAR)
PF3D7_0417600	24.6144	14.4338	0	1.15523	4.02799	8.84629	3.52774	3.90807	2.26801	3.2747	3.24463	0	2.3541	0.997304	1.38378	1.18379	3.21014	-1.51216	-1.4432	5.87166	TRUE	0.347266	1	conserved Plasmodium protein, unknown function
PF3D7_1317700	53.6242	61.6717	79.9717	130.541	182.602	101.682	17.6387	20.3219	14.3641	9.82409	15.5372	27.7981	36.0961	18.9488	15.2216	24.5162	6.66848	-2.70978	0.664772	3.94628	TRUE	0.347367	1	conserved Plasmodium protein, unknown function
PF3D7_0901400	0	1.74955	4.44287	0	0	1.23848	0	0.781613	0	0	0.195403	0	0	0	0	0	-0.0062268	-2.36488	-26.9181	4.37446	TRUE	0.347558	1	rifin (RIF)
PF3D7_0904300	14.0654	12.6843	8.88575	3.46568	2.68533	8.35728	8.46657	10.9426	12.8521	11.4614	10.9307	1.85321	7.84698	4.98652	11.0702	6.43924	3.09411	0.355428	-0.783616	4.92826	TRUE	0.348836	1	conserved protein, unknown function
PF3D7_1433100	228.562	227.004	168.829	288.806	288.672	240.375	14.111	17.1955	10.584	5.73072	11.9053	19.4587	20.4022	17.9515	13.8378	17.9125	7.91224	-4.33635	0.593329	2.31021	TRUE	0.34926	1	conserved Plasmodium membrane protein, unknown function
PF3D7_0530400	10.549	12.2469	22.2144	0	2.68533	9.53912	3.52774	2.34484	0	0	1.46814	0	0.784698	0	1.38378	0.542119	3.18687	-2.61824	-1.5501	11.1541	TRUE	0.350073	1	conserved Plasmodium protein, unknown function
PF3D7_1336300	2.63726	3.06172	0	2.31045	0	1.60189	0	2.34484	8.31603	1.63735	3.07456	1.85321	0	2.99191	0	1.21128	0.897483	0.721747	-1.32332	9.8826	TRUE	0.350097	1	conserved Plasmodium membrane protein, unknown function
PF3D7_0510800	11.4281	10.4973	13.3286	8.08658	12.084	11.0849	71.9659	35.9542	87.6964	58.9445	63.6402	23.1651	37.6655	50.8625	58.1187	42.453	3.44331	2.5489	-0.588761	2.53308	TRUE	0.350591	1	conserved Plasmodium protein, unknown function
PF3D7_1309900	2.63726	3.93649	4.44287	1.15523	0	2.43437	1.4111	1.56323	2.26801	0.818674	1.51525	0	0	1.99461	0	0.498652	1.22752	-0.625315	-1.60517	5.66388	TRUE	0.351043	1	conserved Plasmodium protein, unknown function
PF3D7_1224700	1352.03	1109.65	257.687	452.849	443.079	723.06	249.058	550.256	483.086	410.156	423.139	504.073	641.883	639.272	660.062	611.323	9.50155	-0.77664	0.530814	7.20261	TRUE	0.351171	1	conserved Plasmodium protein, unknown function
PF3D7_1447500	4.39543	6.56082	13.3286	6.93136	2.68533	6.78031	62.7938	23.4484	60.4803	56.4885	50.8027	27.7981	31.3879	27.9245	47.0485	33.5398	2.61028	3.05689	-0.604078	3.73857	TRUE	0.351462	1	conserved Plasmodium protein, unknown function
PF3D7_1204100	39.5589	39.3649	22.2144	35.812	36.2519	34.6404	275.164	105.518	450.578	385.596	304.214	71.3486	175.772	205.445	357.015	202.395	5.13662	3.11231	-0.589608	6.3126	TRUE	0.351665	1	conserved Plasmodium protein, unknown function
PF3D7_1341700	0.879086	0	0	0	1.34266	0.44435	0	0	0	0	0	0	0.784698	0	0	0.196175	-1.1087	-28.5694	27.4397	2.07838	TRUE	0.352699	1	conserved Plasmodium protein, unknown function
PF3D7_0512400	32.5262	27.5554	31.1001	94.7285	73.8464	51.9513	20.4609	10.9426	4.53602	4.91205	10.2129	14.8257	18.0481	18.9488	13.8378	16.4151	5.70663	-2.34883	0.682289	5.83168	TRUE	0.353335	1	conserved Plasmodium protein, unknown function
PF3D7_1372800	1.75817	0.437388	0	0	0	0.439112	0	0	0	0	0	0	0.784698	0	0	0.196175	-1.03256	-30.0883	28.8818	1.94804	TRUE	0.353507	1	stevor
PF3D7_1421000	45.7125	65.6082	48.8716	76.2449	91.3011	65.5476	24.6942	25.7932	14.3641	21.2855	21.5342	40.7706	34.5267	31.9137	22.1405	32.3379	6.0414	-1.61271	0.590825	1.87149	TRUE	0.353604	1	conserved Plasmodium protein, unknown function
PF3D7_1100100	78.2387	84.8533	79.9717	118.988	115.469	95.5042	46.5662	26.5748	37.8002	61.4006	43.0854	37.9908	14.9093	25.9299	37.362	29.048	6.58023	-1.1514	-0.574831	2.87951	TRUE	0.353814	1	erythrocyte membrane protein 1, PfEMP1 (VAR)
PF3D7_0208800	59.7779	46.8005	39.9859	94.7285	95.329	67.3244	43.744	43.7703	12.0961	10.6428	27.5633	21.3119	22.7563	19.9461	8.30267	18.0792	6.08283	-1.29635	-0.597367	7.21033	TRUE	0.353942	1	conserved Plasmodium protein, unknown function
PF3D7_0522700	7.03269	3.93649	0	1.15523	0	2.42488	0.705548	0.781613	0	0	0.37179	1.85321	1.5694	0	1.38378	1.2016	1.43726	-2.84474	1.67893	6.62493	TRUE	0.354127	1	iron-sulfur assembly protein, putative (SufA)
PF3D7_1210800	0.879086	2.62433	0	0	1.34266	0.969215	0	0	0	0.818674	0.204669	0	0	0	0	0	0.10352	-2.43531	-26.9574	2.65187	TRUE	0.354185	1	small nucleolar RNA snoR14
PF3D7_0601900	72.0851	126.405	102.186	73.9345	63.1051	87.5432	400.046	301.703	208.657	224.317	283.68	240.917	198.529	162.561	181.275	195.82	6.45025	1.698	-0.53459	2.14705	TRUE	0.355579	1	conserved Plasmodium protein, unknown function
PF3D7_1017300.2	65.9315	54.6735	8.88575	38.1225	22.8253	38.0877	54.3272	43.7703	83.1603	63.8566	61.2786	34.2844	35.3114	42.8841	52.5836	41.2659	5.30315	0.634142	-0.573857	5.36726	TRUE	0.355795	1	golgi re-assembly stacking protein 2 (GRASP)
PF3D7_1300200	14.0654	15.3086	44.4287	35.812	53.7065	32.6642	203.903	264.185	148.177	188.295	201.14	310.413	299.755	304.178	250.464	291.202	4.98648	2.66555	0.53409	4.59937	TRUE	0.356732	1	rifin (RIF)
PF3D7_0632500	1051.39	1019.11	6424.39	4236.21	4320.69	3410.36	23.2831	75.0349	82.4043	92.5102	68.3081	316.899	89.4556	88.7601	60.8862	139	11.7354	-5.64172	1.02573	4.60632	TRUE	0.356843	1	erythrocyte membrane protein 1, PfEMP1 (VAR)
PF3D7_0104400	110.765	95.3506	88.8575	63.5374	36.2519	78.9524	81.138	114.897	248.725	234.959	169.93	64.8623	101.226	131.644	170.205	116.984	6.3029	1.10562	-0.540543	6.10432	TRUE	0.356995	1	4-hydroxy-3-methylbut-2-enyl diphosphate reductase (LytB)
PF3D7_1102900	539.759	348.598	62.2002	262.236	236.309	289.82	106.538	187.587	185.977	206.306	171.602	250.183	283.276	247.331	210.334	247.781	8.18812	-0.765425	0.530638	7.1095	TRUE	0.357236	1	Plasmodium exported protein (hyp11), unknown function
PF3D7_0222600	0.879086	1.74955	0	1.15523	0	0.756773	6.34993	8.59774	8.31603	4.91205	7.04394	4.63302	4.70819	1.99461	2.76756	3.52584	-0.035918	2.85272	-0.983922	2.47703	TRUE	0.357544	1	rifin (RIF)
PF3D7_1034300	1.75817	1.31216	0	0	1.34266	0.8826	0	0	0	0.818674	0.204669	0	0	0	0	0	-0.0572982	-2.27262	-26.9593	2.4074	TRUE	0.358552	1	conserved Plasmodium protein, unknown function
PF3D7_0324600	0	0.874776	0	1.15523	0	0.406	0	0	0	0	0	0	0.784698	0	0	0.196175	-1.15311	-29.9677	28.8781	1.82359	TRUE	0.358851	1	stevor
PF3D7_1004500	22.8562	16.1834	8.88575	5.77613	2.68533	11.2774	1.4111	1.56323	4.53602	4.91205	3.1056	7.41284	0.784698	4.98652	9.68645	5.71763	3.54121	-1.91341	0.852514	7.84632	TRUE	0.358861	1	conserved Plasmodium protein, unknown function
PF3D7_1027500	18.4608	11.3721	22.2144	34.6568	33.5666	24.0541	26.8108	18.7587	41.5802	30.2909	29.3602	12.9725	10.9858	22.938	30.4431	19.3348	4.57815	0.297719	-0.616863	4.1402	TRUE	0.359267	1	conserved Plasmodium protein, unknown function
PF3D7_1218100	20.219	23.1816	4.44287	1.15523	5.37065	10.8739	4.23329	10.9426	20.4121	13.9175	12.3764	10.1927	9.41638	6.98113	2.76756	7.33943	3.54734	0.080213	-0.728436	10.0008	TRUE	0.359864	1	conserved Plasmodium protein, unknown function
PF3D7_1450900	7.91177	9.62254	26.6572	13.8627	4.02799	12.4164	43.0384	29.7013	144.397	160.46	94.3991	19.4587	40.8043	72.8032	91.3294	56.0989	3.5288	3.03158	-0.753907	7.2778	TRUE	0.360233	1	acetyl-CoA acetyltransferase, putative
PF3D7_0822000	27.2517	31.4919	8.88575	10.397	17.4546	19.0962	41.6273	27.3565	74.8443	61.4006	51.3072	19.4587	22.7563	34.9056	60.8862	34.5017	4.3211	1.35981	-0.582787	6.0034	TRUE	0.361938	1	mitochondrial ribosomal protein L4 precursor, putative
PF3D7_1422600	24.6144	31.0545	4.44287	6.93136	8.05598	15.0198	4.93883	6.2529	8.31603	5.73072	6.30962	3.70642	2.3541	3.98922	4.15134	3.55027	3.98486	-1.32771	-0.844394	3.93688	TRUE	0.362307	1	conserved Plasmodium protein, unknown function
PF3D7_0620700	22.8562	27.9928	8.88575	5.77613	13.4266	15.7875	34.5718	12.5058	11.34	13.9175	18.0838	5.55963	9.41638	11.9676	19.3729	11.5791	4.04288	0.136555	-0.665394	6.2093	TRUE	0.362675	1	DnaJ protein, putative
PF3D7_0611900	23.7353	17.9329	44.4287	11.5523	8.05598	21.141	31.7497	14.069	29.4841	22.9229	24.5564	12.0459	21.9716	4.98652	24.908	15.978	4.31406	0.304973	-0.627859	6.94305	TRUE	0.362718	1	lsm12, putative
PF3D7_1453200	77.3596	66.483	13.3286	13.8627	13.4266	36.8921	2.82219	3.90807	6.80403	7.36807	5.22559	9.26605	8.63168	10.9703	13.8378	10.6765	5.22573	-2.84252	1.02849	3.51304	TRUE	0.36286	1	conserved Plasmodium protein, unknown function
PF3D7_1300700	2.63726	4.81127	13.3286	15.0179	13.4266	9.84434	64.9104	22.6668	8.31603	11.4614	26.8387	16.6789	18.0481	13.9623	12.454	15.2858	3.24114	1.50712	-0.810658	5.97037	TRUE	0.363867	1	rifin (RIF)
PF3D7_1132100	4.39543	10.0599	17.7715	16.1732	14.7693	12.6339	85.3713	53.9313	157.249	130.169	106.68	25.9449	60.4218	89.7574	116.237	73.0904	3.58787	3.14916	-0.549751	7.28404	TRUE	0.364036	1	conserved Plasmodium protein, unknown function
PF3D7_0516400	73.8432	52.0492	53.3145	64.6927	55.0492	59.7897	28.2219	36.7358	10.584	19.6482	23.7975	44.477	40.8043	21.9407	34.5945	35.4541	5.90568	-1.33269	0.576479	2.97234	TRUE	0.364119	1	phosducin-like protein, putative (PhLP3)
PF3D7_0219700	1309.84	1398.33	186.601	784.398	712.954	878.424	634.993	1083.32	1049.33	1063.46	957.775	1234.24	1436	1472.02	1328.43	1367.67	9.78214	0.121374	0.514009	7.0731	TRUE	0.364609	1	Plasmodium exported protein (PHISTc), unknown function (GEXP20)
PF3D7_1470100	87.0295	87.0402	271.015	120.143	192.001	151.446	248.353	204.001	170.857	158.823	195.508	296.513	284.061	283.234	260.15	280.99	7.22499	0.386233	0.523287	3.581	TRUE	0.364657	1	conserved Plasmodium protein, unknown function
PF3D7_1207200	60.6569	45.4884	4.44287	4.6209	4.02799	23.8474	0.705548	0.781613	1.51201	0	0.749792	1.85321	4.70819	1.99461	1.38378	2.48495	4.59196	-5.00011	1.73683	3.80681	TRUE	0.364928	1	conserved Plasmodium protein, unknown function
PF3D7_1141500	0.879086	0.437388	0	0	0	0.263295	0	0	0	0	0	0.926605	0	0	0	0.231651	-1.73138	-29.3895	29.0419	1.52841	TRUE	0.365817	1	conserved Plasmodium protein, unknown function
PF3D7_1132400	79.1177	77.4177	146.615	85.4867	79.2171	93.5708	203.903	83.6326	75.6003	73.6807	109.204	101	97.3026	49.8652	52.5836	75.1878	6.53086	0.240723	-0.536312	4.59595	TRUE	0.366432	1	conserved Plasmodium membrane protein, unknown function
PF3D7_1345300	1.75817	2.62433	0	1.15523	0	1.10755	0	0.781613	0	1.63735	0.60474	3.70642	2.3541	0.997304	0	1.76445	0.383127	-1.13832	1.61208	5.84358	TRUE	0.366598	1	conserved Plasmodium protein, unknown function
PF3D7_1403800	39.5589	39.3649	137.729	27.7254	21.4826	53.1722	23.9886	13.2874	15.1201	9.00542	15.3504	4.63302	5.49289	9.97304	9.68645	7.44635	5.70899	-1.76769	-1.05198	2.66909	TRUE	0.367647	1	nuclear formin-like protein (MISFIT)
PF3D7_1401300	80.8759	83.5411	195.486	62.3822	67.1331	97.8838	20.4609	41.4255	40.8242	44.2084	36.7297	18.5321	26.6797	28.9218	23.5242	24.4145	6.58846	-1.39053	-0.587671	3.53432	TRUE	0.367817	1	aminopeptidase, putative
PF3D7_0800900	43.0752	48.1127	0	32.3463	36.2519	31.9572	26.8108	71.1268	96.7684	63.8566	64.6406	81.5412	96.5179	107.709	91.3294	94.2743	5.06886	0.945014	0.545005	10.4623	TRUE	0.367966	1	Plasmodium exported protein (hyp7), unknown function, pseudogene
PF3D7_0605700	7.91177	12.6843	0	3.46568	0	4.81234	4.23329	7.03452	8.31603	18.8295	9.60334	4.63302	3.92349	7.97843	5.53511	5.51752	2.48651	0.77268	-0.801467	9.70402	TRUE	0.369524	1	conserved Plasmodium protein, unknown function
PF3D7_1110800	4.39543	6.56082	0	1.15523	2.68533	2.95936	0	0	3.78002	4.09337	1.96835	0	0.784698	0.997304	1.38378	0.791445	1.7276	-0.760397	-1.36233	8.44174	TRUE	0.36977	1	conserved Plasmodium protein, unknown function
PF3D7_0412100	15.8235	17.9329	88.8575	41.5881	61.7625	45.1929	39.5107	17.1955	18.1441	18.8295	23.4199	35.211	28.2491	41.8868	34.5945	34.9853	5.4382	-0.88644	0.575951	6.82921	TRUE	0.370103	1	mitochondrial ribosomal protein S12 precursor, putative
PF3D7_1418300	3.51634	11.3721	17.7715	8.08658	8.05598	9.7605	11.2888	7.81613	14.3641	13.9175	11.8466	4.63302	7.84698	7.97843	8.30267	7.19028	3.19535	0.370816	-0.724734	2.45191	TRUE	0.370795	1	calmodulin, putative
PF3D7_0831900	298.01	296.986	1270.66	1076.67	1185.57	825.58	1689.08	718.302	1350.22	1203.45	1240.26	909.926	790.976	895.579	893.921	872.6	9.68645	0.590011	-0.507319	7.60383	TRUE	0.371082	1	Plasmodium exported protein (PHIST), unknown function, pseudogene
PF3D7_0618600	6.1536	10.4973	13.3286	4.6209	1.34266	7.18862	5.64438	3.12645	1.51201	1.63735	2.98005	2.77981	10.2011	1.99461	6.91889	5.4736	2.77695	-1.19245	0.872656	5.52025	TRUE	0.371787	1	rhomboid protease ROM10 (ROM10)
PF3D7_0604600	25.4935	30.1798	13.3286	17.3284	5.37065	18.3402	13.4054	13.2874	18.1441	41.7524	21.6473	5.55963	13.3399	17.9515	19.3729	14.056	4.24217	0.191475	-0.630716	6.74743	TRUE	0.371868	1	DNA helicase, putative
PF3D7_0831100	12.3072	13.559	97.7432	21.9493	22.8253	33.6768	199.67	75.0349	127.009	129.351	132.766	99.1467	73.7617	74.7978	120.389	92.0237	4.92178	2.13127	-0.530899	10.2686	TRUE	0.372452	1	surface-associated interspersed protein 8.1 (SURFIN 8.1) (SURF8.1)
PF3D7_1478100	372.732	321.043	39.9859	285.341	249.735	253.767	231.42	304.829	319.033	222.679	269.49	329.871	379.009	422.857	404.063	383.95	7.99805	0.0760419	0.510586	6.95703	TRUE	0.373188	1	Plasmodium exported protein (hyp13), unknown function
PF3D7_1039700	0	1.74955	0	0	0	0.34991	6.34993	3.12645	0.756003	2.45602	3.1721	2.77981	0.784698	0	1.38378	1.23707	-0.898636	2.56787	-1.36626	6.05683	TRUE	0.373439	1	Pfmc-2TM Maurer's cleft two transmembrane protein (MC-2TM)
PF3D7_0903800	10.549	11.3721	4.44287	18.4836	24.1679	13.8031	181.326	128.966	263.089	171.103	186.121	53.7431	109.858	125.66	229.707	129.742	3.84148	3.69869	-0.52376	6.38598	TRUE	0.373667	1	LCCL domain-containing protein (CCp4)
PF3D7_1402900	62.4151	73.4812	115.515	56.6061	59.0772	73.4188	47.2717	14.069	19.6561	32.747	28.4359	18.5321	22.7563	15.9569	19.3729	19.1545	6.17953	-1.34865	-0.569659	3.31566	TRUE	0.37419	1	conserved Plasmodium protein, unknown function
PF3D7_0529200	11.4281	8.74776	13.3286	1.15523	6.71331	8.27461	38.0996	21.1036	61.9923	31.9283	38.2809	15.7523	20.4022	21.9407	44.2809	25.594	2.98109	2.27795	-0.592582	6.67272	TRUE	0.375941	1	sugar transporter, putative
PF3D7_0321600	63.2942	48.9875	133.286	46.209	48.3359	68.0225	208.137	125.84	173.881	175.196	170.763	136.211	100.441	112.695	127.308	119.164	6.04926	1.36669	-0.51961	3.06415	TRUE	0.375951	1	ATP-dependent RNA helicase, putative
PF3D7_0936800	4087.75	3878.32	14043.9	20621.9	14302	11386.8	44697.9	20475.1	41798.7	42515.4	37371.8	25453.8	24573.6	26090.5	29633.6	26437.9	13.475	1.71471	-0.499345	8.284	TRUE	0.37632	1	Plasmodium exported protein (PHISTc), unknown function
PF3D7_0712500	0.879086	0.874776	0	0	1.34266	0.619305	0	0	0	0.818674	0.204669	0	0	0	0	0	-0.577738	-1.74554	-28.4086	1.97142	TRUE	0.376354	1	rifin, pseudogene (RIF)
PF3D7_1214800	0	0	0	0	0	0	0.705548	0	0	0	0.176387	0	2.3541	1.99461	0	1.08718	-30.452	27.9967	2.60283	2.75488	TRUE	0.376362	1	conserved Plasmodium protein, unknown function
PF3D7_0200100	188.124	168.394	186.601	421.657	385.344	270.024	15.5221	13.2874	9.82804	9.00542	11.9107	12.9725	7.06229	4.98652	4.15134	7.29315	8.07815	-4.50245	-0.693356	3.21883	TRUE	0.376511	1	erythrocyte membrane protein 1, PfEMP1 (VAR)
PF3D7_1467400	42.1961	30.6172	44.4287	60.0717	61.7625	47.8152	73.377	67.2187	31.7521	36.8403	52.297	88.0274	89.4556	74.7978	51.1998	75.8702	5.57668	0.132591	0.538519	2.87466	TRUE	0.376551	1	50S ribosomal protein L22, apicoplast, putative (L22)
PF3D7_0806400	3.51634	2.18694	0	2.31045	0	1.60275	0	1.56323	0	0	0.390807	0	4.70819	0	0	1.17705	0.838222	-2.20891	1.6946	9.56764	TRUE	0.376646	1	glycosyltransferase family 28 protein, putative
PF3D7_0111200	1.75817	1.31216	0	0	0	0.614067	0	0	0	0.818674	0.204669	0	0	0	0	0	-0.531297	-1.79183	-26.9661	2.52705	TRUE	0.376802	1	conserved Plasmodium protein, unknown function
PF3D7_0615900	47.4706	39.3649	106.629	11.5523	6.71331	42.346	33.8663	31.2645	26.4601	27.0162	29.6518	22.2385	14.1246	14.9596	19.3729	17.6739	5.35728	-0.467025	-0.748501	6.41411	TRUE	0.376855	1	conserved Plasmodium protein, unknown function
PF3D7_0713000	0	0	0	2.31045	0	0.46209	0.705548	1.56323	0.756003	0	0.756194	1.85321	2.3541	1.99461	2.76756	2.24237	-1.10015	0.701512	1.55839	5.00326	TRUE	0.376925	1	rifin (RIF)
PF3D7_0211400	7.91177	10.0599	8.88575	1.15523	2.68533	6.1396	0.705548	3.90807	2.26801	1.63735	2.12974	0.926605	0.784698	1.99461	0	0.926478	2.60511	-1.51987	-1.14237	4.69507	TRUE	0.377231	1	beta-ketoacyl-ACP synthase III (KASIII)
PF3D7_0630000	0	0	0	0	0	0	0	0.781613	0.756003	0	0.384404	0	0	0	0	0	-33.3374	31.9574	-32.2373	0.574699	TRUE	0.377511	1	CPW-WPC family protein
PF3D7_1439100	815.792	740.06	968.546	1633.49	1561.52	1143.88	246.236	263.404	266.113	237.416	253.292	361.376	376.655	357.035	340.409	358.869	10.1598	-2.17514	0.502748	1.80935	TRUE	0.377836	1	DEAD/DEAH box helicase, putative
PF3D7_1215200	7.91177	6.56082	8.88575	0	1.34266	4.9402	0.705548	13.2874	0	7.36807	5.34026	1.85321	5.49289	0.997304	2.76756	2.77774	2.2424	0.166716	-0.912829	14.9746	TRUE	0.378603	1	peptidyl-prolyl cis-trans isomerase (CYP32)
PF3D7_0901300	0.879086	1.74955	0	1.15523	1.34266	1.02531	3.52774	6.2529	1.51201	1.63735	3.2325	2.77981	7.84698	8.97574	5.53511	6.28441	0.270555	1.42318	0.961101	2.46913	TRUE	0.378767	1	rifin (RIF)
PF3D7_1312100	72.0851	76.1055	17.7715	9.24181	4.02799	35.8464	2.82219	20.3219	22.6801	7.36807	13.2981	7.41284	7.06229	3.98922	6.91889	6.34581	5.18088	-1.44826	-1.0667	6.01863	TRUE	0.3791	1	conserved Plasmodium protein, unknown function
PF3D7_0731300	811.396	729.126	3287.73	2473.34	2259.7	1912.26	1073.14	474.439	553.394	573.072	668.511	462.376	400.981	446.792	455.263	441.353	10.9	-1.51518	-0.599127	4.82674	TRUE	0.38083	1	Plasmodium exported protein (PHISTb), unknown function (PfG174)
PF3D7_0612300	0	0	0	0	0	0	0	0	1.51201	0	0.378002	0	0	0	0	0	-31.8947	30.4929	-30.7728	0.916359	TRUE	0.381219	1	conserved protein, unknown function
PF3D7_1456100	0	3.06172	0	0	0	0.612343	0	0.781613	0	0	0.195403	0	0	0	0	0	-0.480456	-1.88605	-26.9227	3.28117	TRUE	0.381991	1	serine hydroxymethyltransferase, putative (SHMT)
PF3D7_0815300	19.3399	14.4338	31.1001	21.9493	16.112	20.587	18.3442	11.7242	49.1402	31.1096	27.5796	15.7523	10.9858	17.9515	29.0593	18.4372	4.31557	0.469648	-0.594291	4.41918	TRUE	0.382796	1	FAD-dependent monooxygenase, putative
PF3D7_0109900.1	17.5817	24.0563	4.44287	8.08658	12.084	13.2503	11.2888	13.2874	12.0961	10.6428	11.8288	12.0459	7.84698	4.98652	4.15134	7.25768	3.81057	-0.246307	-0.687851	3.30193	TRUE	0.382986	1	phosphatidate cytidylyltransferase, putative
PF3D7_0516000	36.0425	21.432	84.4146	13.8627	17.4546	34.6413	38.0996	17.9771	18.9001	19.6482	23.6562	20.3853	14.9093	10.9703	12.454	14.6797	5.04782	-0.4824	-0.686144	4.85966	TRUE	0.383224	1	RAP protein, putative
PF3D7_0221700	167.905	171.019	79.9717	225.269	155.749	159.983	253.997	489.29	282.745	305.365	332.849	469.789	579.892	456.765	375.004	470.362	7.33091	1.04775	0.499281	2.71382	TRUE	0.383225	1	Plasmodium exported protein, unknown function
PF3D7_1400600	2.63726	1.31216	8.88575	2.31045	2.68533	3.56619	9.17212	9.37936	18.9001	18.0108	13.8656	20.3853	18.0481	20.9434	27.6756	21.7631	1.45598	2.33611	0.647149	3.06048	TRUE	0.383685	1	rifin (RIF)
PF3D7_1474300	29.8889	26.2433	66.6431	12.7075	9.39864	28.9763	14.111	14.8506	6.80403	4.09337	9.96475	6.48623	4.70819	7.97843	2.76756	5.4851	4.80946	-1.49073	-0.8524	4.46428	TRUE	0.383772	1	DNA repair metallo-beta-lactamase protein, putative
PF3D7_1215500	0	0	0	0	0	0	0	0	0	0	0	0	0	0	1.38378	0.345945	-31.8947	-0.668873	30.9645	0.78883	TRUE	0.383923	1	conserved Plasmodium protein, unknown function
PF3D7_1235700	50.1079	59.4848	39.9859	12.7075	4.02799	33.2628	6.34993	12.5058	12.0961	13.9175	11.2173	23.1651	12.5552	18.9488	15.2216	17.4727	5.062	-1.57681	0.642221	8.19522	TRUE	0.384053	1	ATP synthase subunit beta, mitochondrial
PF3D7_1130800	1.75817	2.62433	4.44287	1.15523	2.68533	2.53318	4.23329	2.34484	0.756003	0	1.83353	0	0.784698	1.99461	0	0.694827	1.23971	-0.352732	-1.36383	5.61074	TRUE	0.384085	1	armadillo repeat protein PF16, putative
PF3D7_1003900	2.63726	3.93649	4.44287	5.77613	9.39864	5.23828	26.8108	15.6323	12.8521	9.00542	16.0751	7.41284	11.7705	5.98382	15.2216	10.0972	2.36991	1.63933	-0.683221	3.24149	TRUE	0.384143	1	conserved Plasmodium protein, unknown function
PF3D7_0801300	4.39543	5.68604	4.44287	3.46568	5.37065	4.67213	21.1664	5.47129	15.1201	19.6482	15.3515	10.1927	13.3399	5.98382	8.30267	9.45476	2.24323	1.69782	-0.691591	2.33502	TRUE	0.384451	1	von Willebrand factor A-domain related protein (WARP)
PF3D7_0823000	114.281	127.28	191.044	222.959	243.022	179.717	64.9104	61.7474	41.5802	48.3018	54.1349	79.688	77.6851	70.8086	81.6429	77.4562	7.48676	-1.72801	0.516311	1.74931	TRUE	0.38465	1	protein kinase, putative
PF3D7_1117600.2	3.51634	3.06172	0	0	0	1.31561	0	0	0	0.818674	0.204669	0	0	1.99461	1.38378	0.844597	0.592564	-2.93944	2.04505	7.09636	TRUE	0.38653	1	conserved Plasmodium protein, unknown function
PF3D7_0303700	85.2713	64.296	48.8716	10.397	12.084	44.184	7.76103	5.47129	12.8521	12.2801	9.59112	7.41284	4.70819	2.99191	5.53511	5.16201	5.46839	-2.20733	-0.894067	4.35559	TRUE	0.387283	1	dihydrolipoamide acyltransferase, putative
PF3D7_1407600	65.0524	65.1708	17.7715	43.8986	48.3359	48.0458	226.481	161.012	420.338	405.244	303.269	111.193	186.758	217.412	343.177	214.635	5.62286	2.62151	-0.500161	6.14765	TRUE	0.387345	1	conserved Plasmodium protein, unknown function
PF3D7_1252900	197.794	275.554	26.6572	83.1763	122.182	141.073	201.787	432.232	426.386	345.481	351.471	426.238	492.006	481.698	581.187	495.282	7.16131	1.29586	0.494749	8.84298	TRUE	0.387393	1	Plasmodium exported protein, unknown function
PF3D7_1249000	22.8562	31.9293	44.4287	49.6747	63.1051	42.3988	16.9331	10.161	5.29202	5.73072	9.52921	15.7523	17.2634	18.9488	5.53511	14.3749	5.39699	-2.13963	0.602905	4.91135	TRUE	0.387483	1	conserved Plasmodium membrane protein, unknown function
PF3D7_0313600	13.1863	8.74776	0	0	1.34266	4.65534	8.46657	10.161	7.56003	5.73072	7.97957	7.41284	3.92349	3.98922	2.76756	4.52328	2.41633	0.580781	-0.806245	9.67838	TRUE	0.387759	1	conserved Plasmodium protein, unknown function
PF3D7_0519300	39.5589	44.1762	35.543	24.2597	16.112	31.9299	46.5662	21.1036	52.9202	53.2138	43.4509	12.9725	22.7563	37.8976	45.6647	29.8227	5.0004	0.440972	-0.551941	4.99918	TRUE	0.388629	1	cytochrome c oxidase assembly protein (heme A: farnesyltransferase), putative
PF3D7_1037400	51.8661	62.5465	31.1001	13.8627	5.37065	32.9492	15.5221	27.3565	41.5802	40.115	31.1434	21.3119	21.9716	15.9569	24.908	21.0371	5.06654	-0.106846	-0.567162	9.12325	TRUE	0.389029	1	conserved Plasmodium protein, unknown function
PF3D7_1136700.1	29.0098	35.4284	0	3.46568	4.02799	14.3864	10.5832	22.6668	42.3362	29.4723	26.2646	20.3853	18.0481	12.965	17.9891	17.3469	3.98947	0.72451	-0.597045	14.5418	TRUE	0.389086	1	conserved Plasmodium protein, unknown function
PF3D7_0514000	7.03269	8.74776	0	0	1.34266	3.42462	2.11664	10.161	8.31603	4.91205	6.37642	2.77981	7.06229	0.997304	2.76756	3.40174	2.00798	0.66259	-0.87606	9.62177	TRUE	0.38918	1	tubulin-tyrosine ligase, putative (TTL)
PF3D7_1413800	770.079	632.463	906.346	1042.01	1237.93	917.767	153.809	174.3	96.7684	88.4168	128.324	195.514	185.189	177.52	164.67	180.723	9.84169	-2.83786	0.494099	1.97502	TRUE	0.389198	1	diphthamide synthesis protein, putative
PF3D7_0820700	125.709	152.648	79.9717	46.209	46.9932	90.3063	69.8492	50.0232	71.8203	92.5102	71.0507	56.5229	42.3737	35.9029	63.6538	49.6133	6.50644	-0.355842	-0.520593	4.50559	TRUE	0.389309	1	2-oxoglutarate dehydrogenase E1 component
PF3D7_0613500	65.9315	62.9839	71.086	16.1732	24.1679	48.0685	15.5221	39.8623	35.5321	21.2855	28.0505	23.1651	18.8328	11.9676	22.1405	19.0265	5.57258	-0.763226	-0.561547	5.92901	TRUE	0.390419	1	adapter-related protein, putative
PF3D7_1308800	77.3596	86.6028	168.829	79.7106	75.1891	97.5383	60.6771	58.621	167.833	158.004	111.284	53.7431	76.1157	80.7816	102.4	78.26	6.58727	0.210472	-0.509518	4.99374	TRUE	0.39047	1	tyrosine recombinase (INT)
PF3D7_1343400	461.52	440.887	661.988	711.619	776.059	610.415	247.647	343.128	204.121	244.784	259.92	386.394	378.225	382.965	312.734	365.079	9.25274	-1.23085	0.490386	1.39598	TRUE	0.390767	1	DNA repair protein RAD5, putative (RAD5)
PF3D7_1024400	7.03269	8.74776	4.44287	0	1.34266	4.3132	0.705548	5.47129	0	3.2747	2.36288	0	0.784698	0.997304	2.76756	1.13739	2.16237	-0.93214	-1.15285	10.7656	TRUE	0.390944	1	conserved Plasmodium protein, unknown function
PF3D7_1254000	0	0.437388	4.44287	4.6209	0	1.90023	1.4111	2.34484	3.02401	4.91205	2.923	2.77981	0	0.997304	1.38378	1.29022	0.614086	0.928443	-1.19806	7.88758	TRUE	0.392388	1	rifin (RIF)
PF3D7_1102200	20.219	14.4338	0	5.77613	4.02799	8.89138	0	1.56323	9.82804	6.54939	4.48517	0.926605	2.3541	1.99461	4.15134	2.35666	3.25355	-1.09318	-0.960321	10.7464	TRUE	0.392674	1	DnaJ protein, putative
PF3D7_1305400	247.902	198.574	373.201	512.92	496.785	365.877	204.609	139.909	99.7924	102.334	136.661	211.266	215.007	211.428	131.459	192.29	8.51383	-1.41904	0.493255	3.74106	TRUE	0.392676	1	AAR2 protein, putative
PF3D7_1106900	9.66995	6.56082	0	3.46568	4.02799	4.74489	9.87767	19.5403	7.56003	7.36807	11.0865	23.1651	20.4022	10.9703	15.2216	17.4398	2.42556	1.04494	0.65778	4.69925	TRUE	0.392761	1	conserved Plasmodium protein, unknown function
PF3D7_1125100	12.3072	16.1834	4.44287	8.08658	4.02799	9.0096	0.705548	5.47129	4.53602	1.63735	3.08755	3.70642	2.3541	0	0	1.51513	3.24399	-1.62116	-0.932852	8.39262	TRUE	0.392821	1	vacuolar membrane protein-related, putative
PF3D7_1360300	15.8235	17.9329	35.543	13.8627	16.112	19.8548	4.23329	4.68968	2.26801	5.73072	4.23042	1.85321	5.49289	10.9703	9.68645	7.00072	4.25163	-2.17394	0.710217	3.90165	TRUE	0.392938	1	conserved Plasmodium protein, unknown function
PF3D7_0506500	357.788	361.72	586.459	228.735	236.309	354.202	730.242	507.267	581.366	601.726	605.15	489.247	436.292	391.941	409.598	431.77	8.46313	0.77805	-0.486976	2.25005	TRUE	0.393037	1	conserved Plasmodium protein, unknown function
PF3D7_0106500	39.5589	26.2433	22.2144	18.4836	16.112	24.5224	68.4381	26.5748	115.668	92.5102	75.7979	23.1651	29.8185	47.8706	109.318	52.5432	4.6313	1.61276	-0.538433	7.89418	TRUE	0.393651	1	conserved Plasmodium protein, unknown function
PF3D7_0924600	78.2387	71.7316	26.6572	20.7941	4.02799	40.2899	29.633	31.2645	41.5802	38.4777	35.2388	20.3853	22.7563	30.9164	22.1405	24.0496	5.36714	-0.228337	-0.550609	10.312	TRUE	0.393835	1	conserved Plasmodium protein, unknown function
PF3D7_0404200	1.75817	2.18694	0	0	0	0.789022	0	0.781613	0	0	0.195403	0.926605	2.3541	0	0	0.820175	-0.103948	-2.26826	2.15221	5.43193	TRUE	0.394071	1	conserved Plasmodium protein, unknown function
PF3D7_0305000	93.1831	104.536	208.815	82.021	111.441	119.999	102.304	102.391	110.376	103.972	104.761	61.1559	69.0535	57.8436	107.935	73.9969	6.88921	-0.178255	-0.504468	2.43633	TRUE	0.394803	1	elongation factor Ts (EF-Ts)
PF3D7_0202000	9277.87	8275.82	114115	97359	71134.3	60032.4	91036.8	39530.1	64794.8	70328.2	66422.5	53097.2	40233.1	45346.4	49173.9	46962.7	15.8734	0.145986	-0.500158	16.5781	TRUE	0.395446	1	knob-associated histidine-rich protein (KAHRP)
PF3D7_0816300	15.8235	8.31037	26.6572	9.24181	21.4826	16.3031	79.7269	42.9887	61.9923	46.6644	57.8431	27.7981	38.4502	43.8814	49.816	39.9864	3.94141	1.91328	-0.536129	3.27033	TRUE	0.396287	1	conserved Plasmodium protein, unknown function
PF3D7_1110600	11.4281	31.9293	13.3286	5.77613	1.34266	12.761	7.05548	22.6668	18.9001	17.1922	16.4536	14.8257	9.41638	10.9703	6.91889	10.5328	3.7234	0.315146	-0.633774	8.82709	TRUE	0.396316	1	mitochondrial ribosomal protein L11 precursor, putative
PF3D7_0704000	671.622	527.49	537.588	676.962	600.17	602.766	255.408	275.128	176.149	167.828	218.628	325.238	363.315	348.059	186.81	305.856	9.2359	-1.46348	0.485016	1.61264	TRUE	0.39663	1	conserved Plasmodium membrane protein, unknown function
PF3D7_0602400	103.732	108.472	213.258	79.7106	61.7625	113.387	28.9275	17.9771	27.9721	36.8403	27.9293	12.0459	15.694	27.9245	19.3729	18.7593	6.80816	-2.00473	-0.577008	3.59563	TRUE	0.396864	1	elongation factor G (EF-G)
PF3D7_1442100	28.1308	21.8694	4.44287	5.77613	0	12.0438	0	0	0.756003	0.818674	0.393669	4.63302	0	0	0	1.15826	3.62224	-4.98847	1.61264	10.3748	TRUE	0.397729	1	replication factor A protein 3, putative
PF3D7_0802500	370.974	445.261	359.873	485.195	584.058	449.072	249.058	341.565	279.721	252.152	280.624	428.091	407.258	414.879	318.269	392.124	8.81189	-0.679416	0.48295	0.894613	TRUE	0.398265	1	inositol phosphatase, putative
PF3D7_0609900	661.073	500.372	155.501	330.395	369.232	403.314	172.859	360.324	230.581	220.223	245.997	304.853	357.822	391.941	321.037	343.913	8.66108	-0.718679	0.483587	4.35943	TRUE	0.398477	1	conserved Plasmodium protein, unknown function
PF3D7_1358000	89.6668	97.1001	66.6431	40.4329	46.9932	68.1672	52.2105	35.1726	154.225	96.6036	84.5528	32.4312	52.5748	53.8544	99.632	59.6231	6.0974	0.304219	-0.509235	7.10189	TRUE	0.398554	1	patatin-like phospholipase, putative
PF3D7_0517800	5.27452	9.18515	4.44287	3.46568	1.34266	4.74218	55.7383	21.1036	82.4043	68.7686	57.0037	18.5321	36.8808	39.8922	62.27	39.3938	2.35299	3.48003	-0.539411	6.78114	TRUE	0.399406	1	apicortin, putative
PF3D7_1447700	3.51634	24.9311	44.4287	15.0179	22.8253	22.1439	24.6942	8.59774	7.56003	9.00542	12.4643	12.9725	6.27759	10.9703	1.38378	7.90104	4.39319	-0.749305	-0.63931	9.99202	TRUE	0.399418	1	conserved Plasmodium protein, unknown function
PF3D7_1340500	51.8661	67.7951	186.601	101.66	119.497	105.484	137.582	120.368	154.981	132.625	136.389	94.5137	87.1015	86.7655	119.005	96.8464	6.69764	0.393984	-0.495237	3.18448	TRUE	0.400155	1	conserved Plasmodium protein, unknown function
PF3D7_1234500	157.356	139.964	257.687	289.962	280.616	225.117	246.236	233.702	194.293	161.279	208.878	275.202	360.177	303.18	229.707	292.066	7.81104	-0.104416	0.484027	2.08933	TRUE	0.400262	1	conserved Plasmodium protein, unknown function
PF3D7_1452200	13.1863	12.2469	22.2144	17.3284	14.7693	15.949	7.05548	6.2529	7.56003	4.91205	6.44511	12.9725	12.5552	2.99191	12.454	10.2434	3.95546	-1.26539	0.665974	2.39942	TRUE	0.400282	1	aminomethyltransferase, putative
PF3D7_0631800	0.879086	0.437388	0	0	1.34266	0.531827	9.17212	9.37936	4.53602	14.7361	9.45591	4.63302	17.2634	19.9461	19.3729	15.3038	-0.781986	4.0211	0.692231	4.40724	TRUE	0.400981	1	rifin (RIF)
PF3D7_0322300	66.8105	62.9839	66.6431	41.5881	51.0212	57.8094	44.4495	35.1726	14.3641	10.6428	26.1572	20.3853	19.6175	22.938	8.30267	17.8109	5.84916	-1.13779	-0.545725	5.01169	TRUE	0.401301	1	diacylglycerol O-acyltransferase (DGAT)
PF3D7_0713100	11.4281	19.2451	4.44287	39.2777	33.5666	21.5921	3.52774	3.90807	1.51201	6.54939	3.8743	4.63302	2.3541	0.997304	0	1.99611	4.4636	-2.51437	-0.88661	6.79811	TRUE	0.401326	1	Pfmc-2TM Maurer's cleft two transmembrane protein (MC-2TM)
PF3D7_0324900	101.095	99.2871	186.601	224.114	206.77	163.573	40.9218	44.5519	37.0442	42.5711	41.2722	29.6513	23.541	22.938	40.1296	29.065	7.34913	-1.98214	-0.51203	2.40908	TRUE	0.401777	1	erythrocyte membrane protein 1, PfEMP1 (VAR)
PF3D7_1348900	14.9445	13.9964	44.4287	35.812	40.2799	29.8923	34.5718	28.1381	15.1201	22.9229	25.1882	39.844	51.0054	31.9137	23.5242	36.5718	4.85461	-0.199166	0.542757	4.41836	TRUE	0.402337	1	conserved Plasmodium protein, unknown function
PF3D7_0400200	199.553	202.511	111.072	40.4329	44.3079	119.575	54.3272	138.346	104.328	137.537	108.635	79.688	77.6851	70.8086	80.2591	77.1102	6.9092	-0.146353	-0.494161	8.15903	TRUE	0.403746	1	erythrocyte membrane protein 1 (PfEMP1), exon2, pseudogene
PF3D7_0618100	98.4576	88.7898	39.9859	10.397	10.7413	49.6743	12.6999	28.1381	29.4841	15.5548	21.4692	9.26605	18.0481	6.98113	15.2216	12.3792	5.64557	-1.2216	-0.794266	6.09735	TRUE	0.404461	1	conserved Plasmodium protein, unknown function
PF3D7_1363800	6.1536	6.56082	4.44287	2.31045	1.34266	4.16208	0	3.90807	4.53602	4.91205	3.33903	0	3.13879	1.99461	1.38378	1.6293	2.09105	-0.359276	-1.00117	7.4845	TRUE	0.404842	1	conserved Plasmodium membrane protein, unknown function
PF3D7_1016500	65.9315	67.7951	53.3145	43.8986	34.9092	53.1698	88.1935	127.403	69.5523	80.2301	91.3447	70.422	72.1923	55.849	59.5025	64.4914	5.73761	0.775592	-0.501183	1.5934	TRUE	0.405487	1	Plasmodium exported protein (PHISTc), unknown function
PF3D7_0927500	0	0.874776	0	0	0	0.174955	0	1.56323	0	0.818674	0.595475	7.41284	0	0.997304	0	2.10254	-1.91581	1.15366	1.84775	6.43308	TRUE	0.405588	1	dynein light chain, putative
PF3D7_1122700	7.03269	14.8712	0	1.15523	1.34266	4.88035	0.705548	3.12645	4.53602	3.2747	2.91068	0	0.784698	1.99461	2.76756	1.38672	2.43662	-0.899224	-1.13665	7.4657	TRUE	0.406628	1	conserved Plasmodium protein, unknown function
PF3D7_0712200	0	0.437388	0	0	1.34266	0.35601	0	0	0	0.818674	0.204669	0	0	0	0	0	-1.41075	-0.904032	-28.4171	1.91596	TRUE	0.406663	1	rifin, pseudogene (RIF)
PF3D7_1023600	5.27452	5.24866	4.44287	1.15523	0	3.22425	0.705548	1.56323	1.51201	3.2747	1.76387	0	1.5694	0	1.38378	0.738294	1.69466	-0.885264	-1.26325	6.20864	TRUE	0.407152	1	conserved Plasmodium protein, unknown function
PF3D7_1346900	23.7353	18.3703	0	4.6209	0	9.3453	0.705548	7.03452	1.51201	2.45602	2.92702	8.33944	6.27759	2.99191	5.53511	5.78601	3.31514	-1.77143	0.991987	10.0392	TRUE	0.40717	1	conserved Plasmodium protein, unknown function
PF3D7_1341600	7.91177	12.6843	0	2.31045	1.34266	4.84983	0	3.90807	3.02401	1.63735	2.14236	0.926605	1.5694	0	1.38378	0.969945	2.42983	-1.33725	-1.13593	8.31997	TRUE	0.407287	1	dolichyl-phosphate-mannose-glygolipidalpha-mannosyltransferase, putative (ALG9)
PF3D7_1405500	110.765	114.158	173.272	261.081	230.938	178.043	237.77	191.495	124.741	112.977	166.746	248.33	255.027	236.361	189.578	232.324	7.47436	-0.0926022	0.478701	3.21875	TRUE	0.407763	1	COBW domain-containing protein 1, putative (CBWD1)
PF3D7_0823500	11.4281	10.9347	31.1001	16.1732	22.8253	18.4923	93.8379	58.621	77.1123	106.428	83.9997	54.6697	68.2688	49.8652	63.6538	59.1144	4.12204	2.27024	-0.506859	2.54208	TRUE	0.407913	1	membrane skeletal protein IMC1-related
PF3D7_1101800	15.8235	9.62254	8.88575	60.0717	69.8185	32.8444	16.9331	10.9426	16.6321	18.8295	15.8343	4.63302	10.9858	14.9596	5.53511	9.02837	5.05068	-1.0657	-0.803861	5.38094	TRUE	0.408145	1	RESA-like protein
PF3D7_0200700	0	0.437388	0	0	0	0.0874776	0	0	0	0	0	0	0	0.997304	0	0.249326	-3.11641	-28.0044	29.1213	1.21017	TRUE	0.408161	1	rifin (RIF)
PF3D7_1473700	472.069	378.341	297.672	301.514	238.994	337.718	1454.84	2236.19	1680.6	1808.45	1795.02	1568.74	1143.31	1180.81	1296.6	1297.36	8.40142	2.40836	-0.468415	1.40353	TRUE	0.408321	1	conserved Plasmodium protein, unknown function
PF3D7_1240300	737.553	693.697	1164.03	1130.97	1115.75	968.4	38.0996	50.8048	50.6522	54.0325	48.3973	39.844	22.7563	24.9326	51.1998	34.6832	9.91854	-4.32213	-0.487752	2.32937	TRUE	0.408427	1	erythrocyte membrane protein 1, PfEMP1 (VAR)
PF3D7_1409500	14.9445	20.5572	8.88575	3.46568	0	9.57062	5.64438	34.391	22.6801	23.7416	21.6143	11.1193	18.0481	9.97304	17.9891	14.2824	3.33297	1.0989	-0.598332	13.1313	TRUE	0.408592	1	conserved Plasmodium protein, unknown function
PF3D7_1305600	7.03269	8.74776	0	0	2.68533	3.69315	2.11664	0.781613	3.02401	0	1.48057	4.63302	3.92349	1.99461	1.38378	2.98373	2.06274	-1.48193	1.02188	8.65391	TRUE	0.408967	1	membrane integral peptidase, M50 family, putative
PF3D7_0621000	59.7779	59.4848	142.172	49.6747	68.4758	75.917	21.872	14.069	5.29202	7.36807	12.1503	11.1193	6.27759	4.98652	9.68645	8.01745	6.22162	-2.61505	-0.611132	4.71893	TRUE	0.410873	1	conserved Plasmodium protein, unknown function
PF3D7_1430800	9.66995	3.93649	4.44287	2.31045	1.34266	4.34049	0.705548	1.56323	3.02401	0.818674	1.52787	4.63302	1.5694	1.99461	4.15134	3.08709	2.13728	-1.52577	0.996919	3.19898	TRUE	0.410941	1	conserved Plasmodium protein, unknown function
PF3D7_1218700	6.1536	4.81127	0	3.46568	6.71331	4.22877	9.17212	5.47129	8.31603	9.00542	7.99122	3.70642	3.92349	6.98113	4.15134	4.69059	2.2139	0.784959	-0.770037	2.44507	TRUE	0.411491	1	conserved Plasmodium protein, unknown function
PF3D7_0914800	37.8007	27.5554	13.3286	4.6209	4.02799	17.4667	0	4.68968	6.80403	10.6428	5.53412	1.85321	3.13879	0	6.91889	2.97772	4.15118	-1.68897	-0.934214	12.0354	TRUE	0.411827	1	GINS complex subunit Psf3, putative
PF3D7_1212600.1	7.91177	6.56082	8.88575	17.3284	24.1679	12.9709	14.111	14.069	15.8761	16.3735	15.1074	9.26605	7.84698	9.97304	12.454	9.88502	3.69925	0.217616	-0.62093	2.51734	TRUE	0.41228	1	conserved protein, unknown function
PF3D7_0700400	0.879086	0	0	0	0	0.175817	0	0	0	0	0	0	0.784698	0	0	0.196175	-2.35408	-28.7668	28.8465	1.49611	TRUE	0.412858	1	stevor
PF3D7_1448600	132.742	118.095	191.044	165.197	214.826	164.381	60.6771	91.4487	64.2603	49.1205	66.3766	105.633	74.5464	95.7412	95.4807	92.8503	7.35649	-1.30385	0.483691	1.542	TRUE	0.41335	1	SNARE protein, putative (VTI1)
PF3D7_0808900	1.75817	0.874776	0	1.15523	0	0.757635	0	0.781613	2.26801	0.818674	0.967074	0.926605	0	0	0	0.231651	-0.226896	0.175372	-2.00083	3.9342	TRUE	0.414521	1	rifin (RIF)
PF3D7_1024100	18.4608	12.6843	17.7715	2.31045	2.68533	10.7825	4.23329	7.03452	3.78002	8.18674	5.80864	0	2.3541	4.98652	6.91889	3.56488	3.39005	-0.855638	-0.757485	9.78592	TRUE	0.414846	1	conserved Plasmodium protein, unknown function
PF3D7_0900700	0	2.18694	0	0	2.68533	0.974453	0.705548	1.56323	0	0.818674	0.771862	0.926605	3.92349	2.99191	0	1.9605	0.143842	-0.522756	1.38824	6.50432	TRUE	0.414896	1	rifin (RIF)
PF3D7_1454800	3.51634	2.18694	31.1001	26.5702	13.4266	15.36	11.2888	4.68968	4.53602	3.2747	5.94729	19.4587	9.41638	8.97574	1.38378	9.80865	3.84208	-1.26381	0.733658	10.29	TRUE	0.415001	1	conserved Plasmodium protein, unknown function
PF3D7_0721700	28.1308	26.2433	39.9859	73.9345	60.4198	45.7428	212.37	122.713	300.889	297.997	233.492	98.2201	167.925	193.477	213.102	168.181	5.51273	2.35446	-0.474187	4.94227	TRUE	0.415271	1	secreted ookinete protein, putative (PSOP1)
PF3D7_1419000	221.53	192.451	284.344	396.242	304.784	279.87	409.923	368.14	348.517	350.393	369.243	458.669	545.365	577.439	456.647	509.53	8.12745	0.401001	0.464677	1.21287	TRUE	0.41584	1	conserved Plasmodium protein, unknown function
PF3D7_0515600	20.219	24.0563	4.44287	4.6209	2.68533	11.2049	2.11664	5.47129	1.51201	4.09337	3.29833	2.77981	1.5694	1.99461	0	1.58595	3.54744	-1.83001	-1.00094	5.61178	TRUE	0.415939	1	conserved Plasmodium protein, unknown function
PF3D7_1477700	2.63726	9.18515	22.2144	4.6209	8.05598	9.34273	9.87767	20.3219	29.4841	12.2801	17.991	14.8257	7.84698	6.98113	17.9891	11.9107	3.03561	1.13333	-0.608319	6.09516	TRUE	0.416129	1	Plasmodium exported protein (PHISTa), unknown function (Pfg14-748)
PF3D7_0710100	312.955	223.505	75.5288	224.114	225.567	212.334	333.019	400.967	312.985	252.97	324.985	441.99	502.992	501.644	347.328	448.489	7.73952	0.604747	0.464951	3.46986	TRUE	0.416514	1	conserved Plasmodium protein, unknown function
PF3D7_0413500	22.8562	35.4284	22.2144	10.397	12.084	20.596	23.9886	25.7932	32.5081	36.0217	29.5779	20.3853	11.7705	18.9488	30.4431	20.3869	4.37936	0.506506	-0.547399	3.46006	TRUE	0.416586	1	phosphoglucomutase-2 (PGM2)
PF3D7_1216500	37.8007	46.3631	62.2002	6.93136	5.37065	31.7332	24.6942	32.8277	30.9961	22.9229	27.8602	39.844	10.9858	6.98113	17.9891	18.95	4.94427	-0.144116	-0.555792	12.3661	TRUE	0.416826	1	male development gene 1 (MDV1)
PF3D7_1347600	7.03269	6.99821	4.44287	11.5523	1.34266	6.27374	2.11664	5.47129	11.34	8.18674	6.77868	4.63302	0.784698	3.98922	6.91889	4.08146	2.69634	0.0617299	-0.770742	5.74405	TRUE	0.417012	1	conserved Plasmodium protein, unknown function
PF3D7_1146100	6.1536	9.62254	8.88575	8.08658	6.71331	7.89236	4.93883	4.68968	0.756003	6.54939	4.23348	4.63302	1.5694	2.99191	0	2.29858	2.97431	-0.895122	-0.833869	5.09712	TRUE	0.417201	1	conserved Plasmodium protein, unknown function
PF3D7_1476800	280.428	278.179	84.4146	217.182	193.343	210.71	92.4268	104.736	61.2363	67.95	81.5873	136.211	143.6	95.7412	77.4916	113.261	7.72844	-1.37804	0.474965	3.71391	TRUE	0.417482	1	lysophospholipase, putative
PF3D7_1032800	8.79086	10.4973	4.44287	2.31045	1.34266	5.47683	2.82219	7.03452	3.78002	3.2747	4.22786	0.926605	2.3541	1.99461	4.15134	2.35666	2.52656	-0.44836	-0.880339	3.79489	TRUE	0.417762	1	leucine-rich repeat protein (LRR1)
PF3D7_1101400	0	2.18694	0	4.6209	1.34266	1.6301	14.8165	7.81613	18.9001	34.3843	18.9793	7.41284	11.7705	10.9703	19.3729	12.3816	0.882365	3.36237	-0.62696	7.65487	TRUE	0.41809	1	rifin, pseudogene (RIF)
PF3D7_0918500	327.899	481.564	577.573	103.97	102.042	318.61	22.5775	60.1842	68.0403	65.4939	54.074	26.8715	41.589	24.9326	33.2107	31.651	8.31335	-2.55684	-0.771836	3.87444	TRUE	0.418137	1	telomerase RNA
PF3D7_0600400	333.174	316.669	586.459	913.784	1040.56	638.13	218.014	81.2878	83.1603	73.6807	114.036	47.2568	87.1015	81.7789	88.5618	76.1748	9.31738	-2.48355	-0.583141	4.69539	TRUE	0.418459	1	erythrocyte membrane protein 1, PfEMP1 (VAR)
PF3D7_0629100	542.396	522.241	173.272	390.466	379.974	401.67	238.475	364.232	303.913	270.162	294.196	406.779	355.468	453.773	405.447	405.367	8.65478	-0.454193	0.46242	2.65685	TRUE	0.418596	1	nicotinate phosphoribosyltransferase, putative
PF3D7_1149300	167.905	225.255	62.2002	183.681	187.973	165.403	36.6885	43.7703	29.4841	34.3843	36.0818	36.1376	47.0819	51.8598	67.8051	50.7211	7.38116	-2.208	0.488006	3.14372	TRUE	0.418898	1	serine/threonine protein kinase, FIKK family (FIKK11)
PF3D7_0922900	14.0654	18.3703	0	6.93136	9.39864	9.75313	38.8051	17.1955	65.0163	60.5819	45.3997	14.8257	22.7563	48.8679	40.1296	31.6449	3.44175	2.06262	-0.526005	9.1788	TRUE	0.419688	1	beta-ketoacyl-acyl carrier protein reductase (FabG)
PF3D7_0315600	11.4281	17.4955	8.88575	6.93136	2.68533	9.48521	3.52774	2.34484	2.26801	3.2747	2.85382	4.63302	4.70819	0.997304	9.68645	5.00624	3.28524	-1.77129	0.779265	4.4659	TRUE	0.420132	1	conserved Plasmodium protein, unknown function
PF3D7_1405300	56.2615	57.2978	53.3145	61.227	92.6437	64.1489	37.394	42.9887	7.56003	7.36807	23.8277	39.844	27.4644	36.9003	31.8269	34.0089	6.00693	-1.43035	0.511112	7.20041	TRUE	0.42023	1	conserved Plasmodium protein, unknown function
PF3D7_1001000	11.4281	10.0599	119.958	12.7075	5.37065	31.9047	54.3272	2.34484	12.8521	3.2747	18.1997	20.3853	3.13879	2.99191	0	6.629	4.96623	-0.779223	-1.45092	7.18795	TRUE	0.420431	1	Plasmodium exported protein (hyp12), unknown function (PfJ13)
PF3D7_1440700	29.0098	35.8658	124.4	25.415	34.9092	49.9201	57.1494	19.5403	10.584	9.00542	24.0698	27.7981	7.84698	9.97304	9.68645	13.8262	5.60944	-1.01844	-0.799202	5.77409	TRUE	0.420617	1	adaptor complexes medium subunit family
PF3D7_0825800	5.27452	3.93649	0	2.31045	2.68533	2.84136	0.705548	1.56323	0.756003	2.45602	1.3702	0.926605	0	0	1.38378	0.577596	1.6362	-1.19159	-1.37013	3.92853	TRUE	0.420888	1	conserved Plasmodium protein, unknown function
PF3D7_1131600	10.549	10.9347	4.44287	2.31045	2.68533	6.18448	0	1.56323	2.26801	0.818674	1.16248	1.85321	0.784698	3.98922	2.76756	2.34867	2.69312	-2.48448	0.99629	5.30047	TRUE	0.421014	1	conserved Plasmodium protein, unknown function
PF3D7_1139500.1	1.75817	2.62433	0	2.31045	0	1.33859	4.93883	3.12645	12.0961	14.7361	8.72437	5.55963	1.5694	3.98922	9.68645	5.20117	0.714986	2.40764	-0.779033	6.09306	TRUE	0.421043	1	AAA family ATPase, putative
PF3D7_1238500	173.18	149.587	217.701	31.1911	21.4826	118.628	84.6657	165.702	86.9404	103.972	110.32	93.5871	68.2688	95.7412	59.5025	79.2749	6.8749	-0.0895545	-0.475498	11.9897	TRUE	0.421269	1	conserved Plasmodium protein, unknown function
PF3D7_1475400	1.75817	0.874776	4.44287	0	1.34266	1.6837	2.11664	0	18.9001	15.5548	9.14288	3.70642	2.3541	5.98382	8.30267	5.08675	0.372608	2.81787	-0.866877	10.6564	TRUE	0.4213	1	cysteine repeat modular protein 4 (CRMP4)
PF3D7_0921100	0	5.68604	13.3286	2.31045	1.34266	4.53356	7.05548	1.56323	6.80403	5.73072	5.28836	0	0.784698	5.98382	5.53511	3.07591	1.89925	0.505749	-0.841306	12.659	TRUE	0.421322	1	conserved Plasmodium protein, unknown function
PF3D7_0402800	2.63726	4.37388	4.44287	3.46568	1.34266	3.25247	16.9331	5.47129	24.9481	19.6482	16.7502	2.77981	19.6175	6.98113	13.8378	10.804	1.68255	2.38382	-0.631586	5.65858	TRUE	0.421432	1	erythrocyte membrane protein 1 (PfEMP1), pseudogene
PF3D7_1037100	28.1308	30.6172	151.058	24.2597	25.5106	51.9152	89.6046	31.2645	43.8482	43.3897	52.0268	36.1376	25.895	30.9164	37.362	32.5778	5.64484	0.0569313	-0.677451	5.47893	TRUE	0.421498	1	pyruvate kinase 2 (PyKII)
PF3D7_0829600	3.51634	4.37388	0	1.15523	2.68533	2.34616	1.4111	1.56323	3.02401	0	1.49958	0	0	0	2.76756	0.691889	1.3818	-0.790818	-1.38198	7.32626	TRUE	0.421774	1	early transcribed membrane protein 8 (ETRAMP8)
PF3D7_1357200	27.2517	28.4302	102.186	57.7613	53.7065	53.8672	156.632	116.46	293.329	302.909	217.333	81.5412	134.183	179.515	233.859	157.274	5.70109	2.06254	-0.468259	7.15522	TRUE	0.421823	1	glutamate--tRNA ligase, putative
PF3D7_0506900	327.02	386.651	137.729	78.5554	72.5038	200.492	215.192	189.932	417.314	402.788	306.306	172.348	215.792	201.455	300.28	222.469	7.65617	0.602569	-0.462079	9.48059	TRUE	0.421993	1	rhomboid protease ROM4 (ROM4)
PF3D7_1026600	6083.28	4529.59	613.116	867.575	659.247	2550.56	3125.58	4516.16	5739.58	6179.35	4890.17	2597.27	3871.7	3671.08	4145.8	3571.46	11.3179	0.937742	-0.453382	17.027	TRUE	0.422148	1	conserved Plasmodium protein, unknown function
PF3D7_1210000	58.0197	37.178	62.2002	6.93136	8.05598	34.477	5.64438	10.9426	3.02401	0.818674	5.10741	1.85321	0.784698	3.98922	4.15134	2.69461	5.09187	-2.73766	-0.959468	6.47867	TRUE	0.422457	1	mitochondrial ribosomal protein L1-2 precursor, putative
PF3D7_0602500	41.317	54.6735	142.172	73.9345	80.5598	78.5313	91.7212	79.7245	144.397	153.911	117.438	76.9082	90.2403	69.8113	101.016	84.4939	6.26446	0.611095	-0.475615	3.67973	TRUE	0.422652	1	geranylgeranyltransferase, putative
PF3D7_1101700	0	0	0	1.15523	1.34266	0.499578	2.11664	5.47129	6.04803	4.91205	4.637	0	1.5694	4.98652	2.76756	2.33087	-1.12581	3.33696	-1.01073	6.59063	TRUE	0.42266	1	Pfmc-2TM Maurer's cleft two transmembrane protein (MC-2TM)
PF3D7_1430500	17.5817	18.8077	17.7715	26.5702	22.8253	20.7113	19.0498	11.7242	17.3881	12.2801	15.1105	13.8991	11.7705	9.97304	4.15134	9.94848	4.37873	-0.459756	-0.585978	1.84772	TRUE	0.422685	1	conserved Plasmodium protein, unknown function
PF3D7_0420700	230.321	223.068	2847.88	1115.95	1009.68	1085.38	2.82219	0	6.04803	6.54939	3.8549	21.3119	3.92349	8.97574	5.53511	9.93656	10.0834	-8.13773	1.36875	4.62388	TRUE	0.423616	1	erythrocyte membrane protein 1, PfEMP1 (VAR)
PF3D7_1136700.2	21.0981	22.3068	0	0	0	8.68097	7.76103	21.8852	22.6801	28.6536	20.245	7.41284	14.1246	11.9676	20.7567	13.5654	3.31335	1.024	-0.586534	22.327	TRUE	0.424605	1	conserved Plasmodium protein, unknown function
PF3D7_0401900	721.73	680.138	502.045	189.457	212.141	461.102	609.593	1276.37	1028.16	1065.1	994.807	1469.6	1379.5	1440.11	1155.45	1361.16	8.84958	1.10865	0.452447	5.82092	TRUE	0.424819	1	acyl-CoA synthetase (ACS6)
PF3D7_1470600	160.873	125.53	475.387	399.708	388.029	309.906	454.373	354.071	161.029	169.466	284.734	477.201	436.292	384.959	264.302	390.689	8.26877	-0.1151	0.45669	7.31547	TRUE	0.424914	1	RAP protein, putative
PF3D7_1242500	13.1863	8.74776	8.88575	3.46568	1.34266	7.12563	1.4111	2.34484	0.756003	1.63735	1.53732	1.85321	7.06229	1.99461	0	2.72753	2.83393	-2.21737	0.902945	6.62863	TRUE	0.425062	1	conserved protein, unknown function
PF3D7_1216100	5.27452	6.99821	4.44287	1.15523	2.68533	4.11123	4.23329	3.12645	4.53602	4.09337	3.99728	3.70642	4.70819	6.98113	12.454	6.96244	2.08173	-0.0820162	0.776062	2.62662	TRUE	0.425162	1	conserved Plasmodium membrane protein, unknown function
PF3D7_1219900	29.0098	28.4302	44.4287	16.1732	45.6505	32.7385	16.2276	7.81613	9.07204	4.91205	9.50695	27.7981	11.7705	6.98113	9.68645	14.059	5.00882	-1.7544	0.566846	5.25768	TRUE	0.425662	1	D-ribulose-5-phosphate 3-epimerase, putative
PF3D7_1436900	72.0851	71.7316	142.172	199.854	198.714	136.911	164.393	116.46	108.864	107.246	124.241	176.055	153.801	192.48	163.286	171.405	7.09265	-0.135421	0.464023	3.54521	TRUE	0.426002	1	histidine triad protein, putative
PF3D7_1024500	19.3399	14.8712	0	1.15523	1.34266	7.34179	10.5832	10.9426	13.6081	9.00542	11.0348	2.77981	8.63168	6.98113	9.68645	7.01977	3.05079	0.413704	-0.662631	10.8196	TRUE	0.426446	1	conserved Plasmodium protein, unknown function
PF3D7_1004800	13.1863	19.6825	39.9859	23.1045	25.5106	24.2939	52.9161	28.9197	18.1441	15.5548	28.8837	52.8165	47.0819	32.911	31.8269	41.1591	4.54452	0.30988	0.511754	4.26581	TRUE	0.427219	1	ADP/ATP carrier protein, putative
PF3D7_1407700	27.2517	73.4812	8.88575	43.8986	44.3079	39.565	726.714	412.692	1287.47	1399.11	956.498	329.871	533.595	641.267	1183.13	671.966	5.35127	4.55033	-0.509857	8.30893	TRUE	0.427442	1	conserved Plasmodium protein, unknown function
PF3D7_0311900	20.219	19.6825	17.7715	4.6209	6.71331	13.8014	1.4111	0	8.31603	2.45602	3.04579	0	1.5694	3.98922	1.38378	1.7356	3.78216	-2.17402	-0.817964	12.0173	TRUE	0.427974	1	conserved Plasmodium protein, unknown function
PF3D7_1225000	8.79086	6.56082	39.9859	0	5.37065	12.1416	0	0	3.02401	0.818674	0.960672	0.926605	0	0	0	0.231651	3.55411	-3.61336	-1.99459	6.57489	TRUE	0.428149	1	conserved Plasmodium protein, unknown function
PF3D7_0632600	14.0654	17.9329	22.2144	62.3822	48.3359	32.9861	91.0157	325.933	215.461	242.328	218.684	238.137	380.579	322.129	260.15	300.249	5.0499	2.72255	0.457914	7.58231	TRUE	0.428518	1	rifin, pseudogene (RIF)
PF3D7_1444100	81.755	91.4141	22.2144	13.8627	10.7413	43.9975	81.138	55.4945	139.861	118.708	98.8002	24.0917	68.2688	66.8194	125.924	71.2759	5.5046	1.12173	-0.476063	14.982	TRUE	0.428859	1	conserved Plasmodium protein, unknown function
PF3D7_1361700	28.1308	31.9293	0	4.6209	9.39864	14.8159	5.64438	20.3219	15.1201	13.9175	13.751	14.8257	10.2011	6.98113	2.76756	8.69386	3.99672	-0.217142	-0.638732	10.8256	TRUE	0.429347	1	cytochrome c oxidase subunit 2, putative
PF3D7_0723200	4.39543	4.37388	0	0	0	1.75386	2.82219	10.161	7.56003	2.45602	5.7498	3.70642	0.784698	7.97843	0	3.11739	1.11886	1.40406	-0.864455	11.8483	TRUE	0.429617	1	conserved Plasmodium protein, unknown function
PF3D7_1224500	34.2844	55.9857	39.9859	4.6209	10.7413	29.1236	4.23329	14.8506	16.6321	16.3735	13.0224	12.0459	10.9858	2.99191	6.91889	8.23561	4.86117	-1.16068	-0.648023	8.53452	TRUE	0.430044	1	histone chaperone ASF1, putative (ASF1)
PF3D7_1221400	13.1863	10.0599	8.88575	1.15523	1.34266	6.92597	1.4111	4.68968	8.31603	10.6428	6.26489	0.926605	0.784698	7.97843	5.53511	3.80621	2.8015	-0.159812	-0.754803	10.4159	TRUE	0.430272	1	inner membrane complex protein 1h, putative (IMC1h)
PF3D7_1352900	3802.05	3979.79	990.761	2288.5	2665.19	2745.26	2264.81	3756.43	4425.64	3976.3	3605.8	4227.17	4795.29	5226.87	5389.82	4909.79	11.4236	0.392498	0.445339	4.3886	TRUE	0.430374	1	conserved Plasmodium protein, unknown function
PF3D7_0910500	1212.26	909.33	710.86	1148.29	1043.25	1004.8	88.1935	83.6326	32.5081	39.2964	60.9076	101.927	94.9485	81.7789	55.3511	83.5013	9.97355	-4.04435	0.456854	3.54006	TRUE	0.430445	1	DNA repair protein REV1, putative
PF3D7_0531000	237.353	226.567	217.701	296.893	384.001	272.503	89.6046	58.621	26.4601	34.3843	52.2675	91.7339	75.3311	87.7628	33.2107	72.0096	8.09145	-2.38249	0.464665	5.0786	TRUE	0.430845	1	conserved Plasmodium protein, unknown function
PF3D7_1317100	437.785	413.332	177.715	56.6061	68.4758	230.783	21.1664	89.8855	96.7684	89.2355	74.264	48.1834	40.0196	44.8787	41.5134	43.6488	7.85278	-1.63848	-0.766351	5.12141	TRUE	0.430884	1	DNA replication licensing factor MCM4 (MCM4)
PF3D7_1308100	16.7026	6.99821	13.3286	3.46568	1.34266	8.36756	16.2276	19.5403	37.8002	38.4777	28.0114	9.26605	17.2634	18.9488	31.8269	19.3263	3.00908	1.79781	-0.546365	7.95774	TRUE	0.433125	1	CCAAT-binding transcription factor, putative
PF3D7_0929100	24.6144	22.7442	13.3286	23.1045	14.7693	19.7122	47.2717	42.9887	114.156	81.0487	71.3664	26.8715	56.4983	55.849	65.0376	51.0641	4.33681	1.82015	-0.484908	3.54862	TRUE	0.433377	1	conserved Plasmodium protein, unknown function
PF3D7_1439600	29.8889	32.3667	22.2144	4.6209	10.7413	19.9664	11.9943	17.1955	12.0961	9.00542	12.5728	6.48623	10.9858	4.98652	11.0702	8.38219	4.33176	-0.679194	-0.589919	5.25337	TRUE	0.434126	1	conserved Plasmodium protein, unknown function
PF3D7_0924300	53.6242	59.9222	13.3286	21.9493	20.1399	33.7929	32.4552	40.6439	40.8242	40.115	38.5096	28.7247	36.8808	25.9299	16.6053	27.0352	5.12921	0.137646	-0.502633	4.65374	TRUE	0.434379	1	thiamine pyrophosphokinase (TPK)
PF3D7_0210300	23.7353	26.6807	22.2144	4.6209	10.7413	17.5985	7.05548	14.8506	10.584	8.18674	10.1692	21.3119	15.694	6.98113	16.6053	15.1481	4.13543	-0.790324	0.576031	5.02182	TRUE	0.434698	1	monocarboxylate transporter, putative
PF3D7_1009500	43.0752	23.619	44.4287	20.7941	24.1679	31.217	14.111	10.9426	12.0961	7.36807	11.1294	8.33944	7.84698	7.97843	5.53511	7.42499	4.93967	-1.46106	-0.57655	1.71164	TRUE	0.435258	1	metallopeptidase, putative
PF3D7_0515900	41.317	35.8658	115.515	12.7075	13.4266	43.7663	3.52774	4.68968	3.78002	4.91205	4.22737	3.70642	2.3541	0.997304	0	1.76445	5.43418	-3.35527	-1.21995	3.42491	TRUE	0.435994	1	protein phosphatase, putative
PF3D7_1434700	39.5589	44.6136	191.044	53.1404	57.7345	77.2182	43.744	27.3565	153.469	157.185	95.4386	24.0917	40.0196	62.8302	123.156	62.5244	6.23871	0.337473	-0.614611	9.14426	TRUE	0.436033	1	mitochondrial import inner membrane translocase subunit TIM17, putative (TIM17)
PF3D7_0302700	2.63726	6.99821	0	2.31045	5.37065	3.46331	1.4111	3.90807	0.756003	0.818674	1.72346	2.77981	3.92349	4.98652	1.38378	3.2684	1.94145	-1.15748	0.943978	3.78394	TRUE	0.436336	1	CDGSH iron-sulfur domain-containing protein, putative
PF3D7_1010900	62.4151	64.7334	22.2144	106.281	106.07	72.3428	41.6273	53.1497	23.4361	15.5548	33.442	56.5229	55.7136	48.8679	24.908	46.5031	6.19686	-1.13237	0.479694	6.6459	TRUE	0.438069	1	conserved Plasmodium protein, unknown function
PF3D7_0207300	6.1536	6.99821	0	0	1.34266	2.89889	0	3.12645	2.26801	3.2747	2.16729	1.85321	0.784698	0	1.38378	1.00542	1.72292	-0.61655	-1.11668	8.83308	TRUE	0.4383	1	serine repeat antigen 8 (SERA8)
PF3D7_1147000	29.0098	29.7424	4.44287	6.93136	6.71331	15.368	0.705548	5.47129	3.78002	11.4614	5.35457	3.70642	0.784698	5.98382	1.38378	2.96468	3.9983	-1.58516	-0.841455	7.54919	TRUE	0.438692	1	sporozoite asparagine-rich protein (SLARP)
PF3D7_1478400	0.879086	0.437388	0	0	0	0.263295	4.23329	0.781613	3.02401	3.2747	2.8284	1.85321	1.5694	0	1.38378	1.2016	-1.53169	3.0337	-1.2308	3.3524	TRUE	0.439839	1	Plasmodium exported protein, unknown function, pseudogene
PF3D7_0729100	177.575	142.151	106.629	33.5016	33.5666	98.6847	44.4495	52.3681	48.3842	46.6644	47.9666	31.5046	32.9573	41.8868	27.6756	33.5061	6.62774	-1.04387	-0.516097	5.61549	TRUE	0.439994	1	conserved Plasmodium protein, unknown function
PF3D7_1239300	138.017	132.966	133.286	280.72	328.952	202.788	67.027	62.529	59.7242	36.0217	56.3255	77.8348	65.9147	82.7762	83.0267	77.3881	7.66653	-1.85025	0.45694	3.27963	TRUE	0.440229	1	conserved Plasmodium protein, unknown function
PF3D7_1334300	25.4935	16.1834	57.7573	8.08658	4.02799	22.3098	12.6999	10.9426	22.6801	16.3735	15.674	5.55963	12.5552	2.99191	17.9891	9.77396	4.3958	-0.425645	-0.694308	7.37359	TRUE	0.440265	1	MSP7-like protein (MSRP5)
PF3D7_1454100	2.63726	5.24866	0	2.31045	4.02799	2.84487	2.82219	1.56323	2.26801	6.54939	3.30071	5.55963	4.70819	5.98382	6.91889	5.79263	1.68539	0.0317783	0.80996	2.74351	TRUE	0.440446	1	tRNA intron endonuclease, putative
PF3D7_1426500	7.03269	10.0599	0	2.31045	1.34266	4.14915	7.76103	10.161	11.34	10.6428	9.9762	1.85321	7.06229	3.98922	12.454	6.33968	2.27911	1.03855	-0.68108	6.67581	TRUE	0.441119	1	ATP-binding cassette sub-family G member 2 (ABCG2)
PF3D7_1005000	115.16	139.089	133.286	140.938	170.518	139.798	86.7824	116.46	66.5283	53.2138	80.7462	129.725	100.441	120.674	91.3294	110.542	7.12751	-0.792005	0.453529	1.50882	TRUE	0.441533	1	methionine--tRNA ligase, putative
PF3D7_1037000	94.0622	97.9749	124.4	136.317	123.525	115.256	463.545	244.645	649.407	674.588	508.046	199.22	328.789	348.059	622.7	374.692	6.84542	2.14337	-0.440192	4.28886	TRUE	0.441678	1	DNA polymerase zeta catalytic subunit, putative
PF3D7_0212000	11.4281	14.8712	0	10.397	8.05598	8.95046	9.87767	3.90807	9.82804	7.36807	7.74546	2.77981	7.06229	3.98922	5.53511	4.84161	3.28089	-0.32554	-0.677793	4.54008	TRUE	0.441927	1	GDP-fructose:GMP antiporter, putative
PF3D7_1217100.1	4.39543	11.8095	0	3.46568	5.37065	5.00825	7.05548	16.4139	9.07204	9.82409	10.5914	3.70642	9.41638	7.97843	5.53511	6.65909	2.51127	0.892196	-0.659403	4.53605	TRUE	0.442547	1	type IIB DNA topoisomerase, putative
PF3D7_1107800	2385.84	2144.08	2545.77	931.112	781.43	1757.64	1001.17	535.405	508.034	504.303	637.229	588.394	518.686	442.803	334.874	471.189	10.7788	-1.46308	-0.435216	5.45489	TRUE	0.443049	1	transcription factor with AP2 domain(s) (ApiAP2)
PF3D7_1475200	27.2517	20.9946	22.2144	2.31045	2.68533	15.0913	0.705548	2.34484	1.51201	2.45602	1.7546	2.77981	3.92349	1.99461	4.15134	3.21231	3.90339	-3.10242	0.876676	5.34665	TRUE	0.443368	1	conserved protein, unknown function
PF3D7_1013300	59.7779	80.4794	137.729	216.027	182.602	135.323	74.7881	62.529	22.6801	37.659	49.4141	68.5687	64.3453	69.8113	69.1889	67.9786	7.0766	-1.44903	0.459162	5.61138	TRUE	0.443377	1	conserved Plasmodium protein, unknown function
PF3D7_0410000	1390.71	1191.01	622.002	627.288	496.785	865.559	642.048	621.382	651.675	646.753	640.465	490.174	459.833	426.846	517.533	473.597	9.75903	-0.436059	-0.435558	2.74859	TRUE	0.443501	1	conserved Plasmodium protein, unknown function
PF3D7_1348200	144.17	123.343	79.9717	143.248	131.581	124.463	109.36	91.4487	64.2603	78.5927	85.9154	110.266	112.997	112.695	134.227	117.546	6.96737	-0.542301	0.451398	1.13816	TRUE	0.443634	1	step II splicing factor, putative
PF3D7_0200400	0.879086	0	0	0	0	0.175817	0	0	0	0.818674	0.204669	0	0	0	0	0	-2.35282	0.0453447	-28.4244	1.63168	TRUE	0.444205	1	stevor
PF3D7_1106700	279.549	228.317	475.387	529.093	614.939	425.457	369.001	307.174	170.101	184.202	257.619	443.844	386.856	332.102	232.475	348.819	8.73093	-0.721681	0.437647	4.28373	TRUE	0.444305	1	dna2/nam7 helicase family member, putative
PF3D7_1351600	109.886	135.153	22.2144	21.9493	25.5106	62.9426	42.3329	137.564	156.493	157.185	123.394	66.7155	98.0873	94.7439	101.016	90.1406	6.01517	0.931486	-0.453092	12.3829	TRUE	0.444922	1	glycerol kinase (GK)
PF3D7_0621400	72.9641	77.4177	133.286	134.006	145.008	112.536	400.751	390.807	576.83	573.072	485.365	249.257	364.1	420.862	399.912	358.533	6.80664	2.11625	-0.43713	2.25074	TRUE	0.445067	1	Pf77 protein (ALV7)
PF3D7_0908100	3.51634	9.18515	0	1.15523	0	2.77134	0	4.68968	1.51201	3.2747	2.3691	1.85321	2.3541	0	0	1.05183	1.69028	-0.455423	-1.06549	10.9498	TRUE	0.445068	1	conserved Plasmodium membrane protein, unknown function
PF3D7_0919800	730.52	646.897	231.029	404.329	362.519	475.059	476.245	755.82	446.798	443.721	530.646	742.21	831.78	716.064	577.036	716.773	8.89608	0.155516	0.43396	3.52477	TRUE	0.445413	1	TLD domain containing protein
PF3D7_1463200	53.6242	54.6735	62.2002	19.6388	12.084	40.4442	128.41	102.391	182.953	178.471	148.056	47.2568	106.719	127.655	152.216	108.462	5.31793	1.89198	-0.450837	7.58753	TRUE	0.44551	1	replication factor C3 (RFC3)
PF3D7_1357900	59.7779	87.0402	915.232	199.854	263.162	305.013	418.39	157.886	222.265	252.152	262.673	190.881	131.045	153.585	157.751	158.315	8.24483	-0.207634	-0.73059	6.04619	TRUE	0.445581	1	pyrroline carboxylate reductase
PF3D7_0822300	123.072	128.155	102.186	233.356	179.917	153.337	55.0327	46.8968	34.0201	56.4885	48.1095	67.6421	64.3453	62.8302	69.1889	66.0016	7.26522	-1.67703	0.455891	1.78511	TRUE	0.445976	1	small nuclear ribonucleoprotein G, putative (SNRPG)
PF3D7_1004700	6.1536	9.18515	0	0	0	3.06775	2.82219	5.47129	4.53602	0	3.20738	2.77981	2.3541	0	1.38378	1.62942	1.84364	-0.159063	-0.954101	13.3132	TRUE	0.445987	1	conserved Plasmodium protein, unknown function
PF3D7_0729200	0.879086	4.81127	8.88575	2.31045	1.34266	3.64584	27.5164	14.8506	58.2122	32.747	33.3316	11.1193	18.0481	15.9569	47.0485	23.0432	1.63213	3.42683	-0.547719	7.65892	TRUE	0.44601	1	1-cys peroxiredoxin (AOP)
PF3D7_0825900	3.51634	3.4991	0	2.31045	0	1.86518	1.4111	0.781613	1.51201	1.63735	1.33552	0	0.784698	0	1.38378	0.542119	1.07237	-0.655024	-1.38878	4.41289	TRUE	0.446284	1	conserved Plasmodium protein, unknown function
PF3D7_0703600	93.1831	74.7933	8.88575	6.93136	12.084	39.1755	21.1664	62.529	71.8203	78.5927	58.5271	41.6972	40.0196	37.8976	45.6647	41.3198	5.34739	0.522817	-0.502391	14.4199	TRUE	0.447064	1	conserved Plasmodium protein, unknown function
PF3D7_1223600	66.8105	62.5465	66.6431	138.627	136.952	94.3158	40.2162	44.5519	30.9961	29.4723	36.3091	58.3761	55.7136	41.8868	44.2809	50.0643	6.56352	-1.38095	0.46474	2.50778	TRUE	0.447528	1	conserved Plasmodium protein, unknown function
PF3D7_0106600	0.879086	1.74955	0	0	0	0.525728	0	3.90807	3.78002	6.54939	3.55937	0.926605	0.784698	4.98652	0	1.67446	-0.461974	2.28718	-1.06136	8.41165	TRUE	0.44775	1	conserved Plasmodium protein, unknown function
PF3D7_0833000	1.75817	0.874776	0	2.31045	2.68533	1.52575	2.11664	1.56323	9.07204	4.09337	4.21132	7.41284	5.49289	4.98652	11.0702	7.24062	0.712549	1.36106	0.769531	3.47014	TRUE	0.447907	1	rifin (RIF)
PF3D7_0201100	0	0.437388	0	0	0	0.0874776	0	0	0	0	0	0	0.784698	0	0	0.196175	-3.14707	-27.9738	28.831	1.0354	TRUE	0.447932	1	Plasmodium exported protein, unknown function, fragment
PF3D7_0103100	71.206	47.2379	22.2144	20.7941	25.5106	37.3926	9.87767	12.5058	5.29202	4.09337	7.94222	1.85321	5.49289	3.98922	9.68645	5.25544	5.24809	-2.25648	-0.63113	5.20973	TRUE	0.448554	1	conserved Plasmodium protein, unknown function
PF3D7_1025900	283.066	310.108	311.001	117.833	116.812	227.764	249.764	290.76	281.989	286.536	277.262	189.027	200.883	197.466	232.475	204.963	7.82847	0.286604	-0.436194	3.17293	TRUE	0.44865	1	conserved Plasmodium protein, unknown function
PF3D7_0724300	16.7026	19.2451	17.7715	45.0538	29.5386	25.6623	7.76103	7.81613	7.56003	3.2747	6.60297	14.8257	7.84698	10.9703	5.53511	9.79453	4.69291	-1.96635	0.57542	3.23381	TRUE	0.448776	1	3-demethylubiquinone-9 3-methyltransferase, putative
PF3D7_0935400	51.8661	54.6735	17.7715	10.397	4.02799	27.7472	9.87767	27.3565	6.04803	7.36807	12.6626	5.55963	7.06229	7.97843	9.68645	7.5717	4.8198	-1.15777	-0.748205	6.37037	TRUE	0.448857	1	gametocyte development protein 1 (GDV1)
PF3D7_0709400	62.4151	59.0474	22.2144	8.08658	6.71331	31.6953	7.05548	8.59774	5.29202	9.82409	7.69233	4.63302	5.49289	4.98652	1.38378	4.12405	5.00155	-2.05907	-0.877974	4.162	TRUE	0.44903	1	Cg7 protein
PF3D7_1436800	19.3399	28.4302	22.2144	15.0179	13.4266	19.6858	12.6999	7.03452	7.56003	9.00542	9.07496	11.1193	14.9093	5.98382	22.1405	13.5382	4.30144	-1.11756	0.563559	2.7028	TRUE	0.449075	1	ATP-dependent Clp protease proteolytic subunit (ClpR)
PF3D7_1436200	472.948	371.78	39.9859	41.5881	33.5666	191.974	100.893	114.897	204.121	217.767	159.42	63.0091	76.9004	86.7655	161.902	97.1443	7.59143	-0.274841	-0.715956	8.77373	TRUE	0.449274	1	conserved Plasmodium protein, unknown function
PF3D7_1137700	10.549	5.68604	0	4.6209	8.05598	5.78239	2.11664	1.56323	2.26801	0	1.48697	0.926605	0.784698	0.997304	0	0.677152	2.62563	-2.0405	-1.07033	5.35733	TRUE	0.449296	1	conserved Plasmodium protein, unknown function
PF3D7_1303100	17.5817	17.0581	57.7573	24.2597	29.5386	29.2391	57.1494	22.6668	31.7521	26.1976	34.4415	25.9449	21.1869	17.9515	33.2107	24.5735	4.79254	0.315038	-0.494111	4.22907	TRUE	0.44935	1	methyltransferase-like protein, putative
PF3D7_0619700	23.7353	39.8023	4.44287	5.77613	4.02799	15.5569	5.64438	23.4484	22.6801	18.0108	17.4459	12.0459	13.3399	11.9676	9.68645	11.76	4.06354	0.0594353	-0.56183	9.50271	TRUE	0.44944	1	conserved Plasmodium protein, unknown function
PF3D7_1200200	18.4608	28.8676	53.3145	80.8658	87.2731	53.7564	290.686	361.105	195.049	237.416	271.064	446.623	402.55	398.922	217.253	366.337	5.73807	2.34443	0.435128	6.3863	TRUE	0.44949	1	rifin (RIF)
PF3D7_1031300	121.314	115.908	177.715	27.7254	12.084	90.9492	5.64438	34.391	18.1441	18.0108	19.0476	15.7523	15.694	7.97843	4.15134	10.894	6.49871	-2.24815	-0.794186	6.3019	TRUE	0.449841	1	conserved Plasmodium protein, unknown function
PF3D7_1010800	10.549	6.12343	4.44287	11.5523	6.71331	7.87618	3.52774	5.47129	4.53602	1.63735	3.7931	11.1193	3.13879	4.98652	5.53511	6.19492	3.01868	-1.09304	0.704421	2.52667	TRUE	0.449842	1	50S ribosomal protein L22, mitochondrial, putative
PF3D7_1301100	0	0	0	1.15523	0	0.231045	0.705548	0	0	0	0.176387	0	0	0	0	0	-2.05269	-0.42549	-28.2537	1.78431	TRUE	0.450154	1	Plasmodium exported protein (PHISTa), unknown function, pseudogene
PF3D7_1253400	272.517	218.694	62.2002	154.8	115.469	164.736	43.0384	89.8855	89.2084	83.5048	76.4093	71.3486	100.441	119.676	124.54	104.002	7.37675	-1.12154	0.444148	5.04721	TRUE	0.45089	1	acyl-CoA synthetase (ACS3)
PF3D7_1120600	93.1831	87.0402	79.9717	20.7941	12.084	58.6146	28.2219	23.4484	34.7761	34.3843	30.2077	16.6789	17.2634	16.9542	34.5945	21.3727	5.86858	-0.95191	-0.509932	7.79275	TRUE	0.451624	1	conserved Plasmodium protein, unknown function
PF3D7_1129600	52.7452	47.6753	22.2144	18.4836	6.71331	29.5663	6.34993	8.59774	6.04803	2.45602	5.86293	9.26605	10.9858	8.97574	6.91889	9.03661	4.91081	-2.35663	0.629684	5.04417	TRUE	0.451701	1	phosphatidylinositol-4-phosphate-5-kinase, putative
PF3D7_0401200	2.63726	0.437388	0	1.15523	0	0.845974	0.705548	0	0	0	0.176387	0	0.784698	1.99461	0	0.694827	-0.100352	-2.34405	1.94866	4.50449	TRUE	0.451737	1	rifin (RIF)
PF3D7_1438200	0	0	0	0	0	0	0	0	0	0	0	0	0	0.997304	0	0.249326	-33.3374	-0.668873	32.0059	0.553718	TRUE	0.452195	1	tRNA Selenocysteine
PF3D7_1217100.2	8.79086	13.9964	4.44287	4.6209	2.68533	6.90728	23.2831	20.3219	12.8521	12.2801	17.1843	11.1193	10.2011	13.9623	11.0702	11.5882	2.89446	1.20978	-0.570363	3.15221	TRUE	0.453153	1	type IIB DNA topoisomerase, putative
PF3D7_0602700	25.4935	21.8694	17.7715	35.812	29.5386	26.097	28.2219	33.6094	34.0201	36.0217	32.9683	39.844	49.436	45.876	48.4322	45.8971	4.72355	0.319069	0.477428	0.777541	TRUE	0.453673	1	conserved Plasmodium protein, unknown function
PF3D7_1410800	83.5132	54.2361	4.44287	8.08658	4.02799	30.8613	6.34993	21.8852	17.3881	12.2801	14.4758	11.1193	7.06229	2.99191	8.30267	7.36903	4.97058	-1.11552	-0.974192	5.57639	TRUE	0.453948	1	ankyrin-repeat protein, putative
PF3D7_0201500	39.5589	38.4901	31.1001	30.0359	12.084	30.2538	70.5548	217.288	157.249	144.087	147.295	115.826	105.15	112.695	99.632	108.326	4.92799	2.2743	-0.442767	3.89525	TRUE	0.454219	1	Plasmodium exported protein (hyp9), unknown function
PF3D7_1328500	554.703	471.067	275.458	138.627	149.036	317.778	323.846	385.335	290.305	302.909	325.599	252.036	262.874	218.41	233.859	241.795	8.31499	0.0319632	-0.429151	5.14915	TRUE	0.454227	1	alpha/beta-hydrolase, putative
PF3D7_0812220	28.1308	18.3703	39.9859	10.397	9.39864	21.2565	11.9943	7.03452	6.80403	6.54939	8.09556	2.77981	4.70819	5.98382	8.30267	5.44362	4.35007	-1.32983	-0.601366	3.97801	TRUE	0.454304	1	GTPase, putative
PF3D7_1237400	173.18	160.521	795.274	412.416	616.282	431.535	164.393	142.254	86.9404	89.2355	120.706	185.321	207.16	165.552	138.378	174.103	8.74847	-1.83294	0.528799	4.95678	TRUE	0.454636	1	conserved Plasmodium protein, unknown function
PF3D7_1467200	87.0295	107.16	102.186	237.977	291.358	165.142	299.152	382.209	334.153	346.299	340.453	437.357	452.771	466.738	474.636	457.876	7.37115	1.04013	0.427484	3.96904	TRUE	0.455047	1	conserved Plasmodium protein, unknown function
PF3D7_0712900	319.987	310.108	697.531	582.234	539.75	489.922	2.82219	6.2529	5.29202	3.2747	4.41045	6.48623	7.84698	8.97574	1.38378	6.17318	8.93316	-6.79451	0.526812	5.03581	TRUE	0.455307	1	erythrocyte membrane protein 1, PfEMP1 (VAR)
PF3D7_0223300	15.8235	15.3086	13.3286	31.1911	45.6505	24.2605	9.17212	3.12645	6.80403	3.2747	5.59432	3.70642	4.70819	15.9569	9.68645	8.51448	4.61552	-2.12404	0.584288	5.97048	TRUE	0.45563	1	erythrocyte membrane protein 1 (PfEMP1), exon2
PF3D7_0613700	79.1177	86.6028	84.4146	18.4836	16.112	56.9461	27.5164	27.3565	26.4601	21.2855	25.6546	18.5321	15.694	14.9596	23.5242	18.1775	5.82192	-1.14036	-0.503602	6.21581	TRUE	0.455936	1	syntaxin binding protein, putative
PF3D7_1005900	32.5262	36.3032	13.3286	5.77613	6.71331	18.9295	11.9943	5.47129	33.2641	20.4669	17.7991	10.1927	7.06229	6.98113	24.908	12.286	4.29221	-0.138799	-0.560621	10.1664	TRUE	0.456003	1	conserved Plasmodium protein, unknown function
PF3D7_1453100	2.63726	12.2469	0	2.31045	2.68533	3.97598	1.4111	3.12645	0.756003	1.63735	1.73272	2.77981	1.5694	1.99461	6.91889	3.31568	2.17896	-1.38983	0.894848	5.1387	TRUE	0.456526	1	dynactin subunit 4, putative
PF3D7_0313700.2	10.549	10.0599	4.44287	0	1.34266	5.2789	0.705548	3.12645	0.756003	1.63735	1.55634	0.926605	0	1.99461	0	0.730303	2.46255	-1.83294	-1.06375	8.91522	TRUE	0.45687	1	conserved Plasmodium protein, unknown function
PF3D7_0632100	0	0.437388	0	0	0	0.0874776	0	0.781613	0	0	0.195403	0	0	0.997304	2.76756	0.941215	-2.86242	0.49396	2.22194	3.83251	TRUE	0.457367	1	rifin (RIF)
PF3D7_0314100.2	7.91177	6.56082	4.44287	9.24181	0	5.63145	2.11664	1.56323	2.26801	0	1.48697	0	0.784698	1.99461	0	0.694827	2.53079	-1.94577	-1.05492	8.58553	TRUE	0.457524	1	vesicle transport v-SNARE protein, putative
PF3D7_1313400	48.3497	40.6771	57.7573	12.7075	10.7413	34.0466	11.9943	21.1036	12.0961	6.54939	12.9358	7.41284	10.2011	11.9676	5.53511	8.77917	5.06094	-1.36703	-0.548181	6.25305	TRUE	0.457567	1	DEAD box helicase, putative
PF3D7_1111900	7.91177	4.37388	4.44287	0	1.34266	3.61424	1.4111	0.781613	2.26801	0	1.11518	0	0.784698	0.997304	0	0.445501	1.8599	-1.69007	-1.24749	6.87401	TRUE	0.457601	1	conserved Plasmodium protein, unknown function
PF3D7_1235400	36.9216	65.6082	31.1001	17.3284	21.4826	34.4882	118.532	108.644	259.309	240.69	181.794	84.321	120.844	158.571	174.356	134.523	5.13234	2.37366	-0.435596	5.92335	TRUE	0.457817	1	tetQ family GTPase, putative
PF3D7_1237800	71.206	63.8586	22.2144	91.2628	34.9092	56.6902	21.1664	22.6668	21.9241	18.0108	20.942	42.6238	17.2634	39.8922	16.6053	29.0962	5.8512	-1.46256	0.477422	4.8007	TRUE	0.458029	1	ubiquitin-like protein, putative
PF3D7_1335500	0.879086	4.37388	4.44287	0	0	1.93917	8.46657	8.59774	11.34	6.54939	8.73844	9.26605	11.7705	10.9703	22.1405	13.5368	0.903083	2.22518	0.618752	7.34728	TRUE	0.458178	1	conserved Plasmodium protein, unknown function
PF3D7_0301500	296.252	234.877	137.729	377.759	349.092	279.142	373.235	433.014	271.405	302.091	344.936	491.1	473.173	463.746	422.052	462.518	8.12966	0.300545	0.42327	2.26552	TRUE	0.458814	1	Plasmodium exported protein, unknown function
PF3D7_0825400	18.4608	18.8077	8.88575	18.4836	5.37065	14.0017	19.0498	22.6668	42.3362	41.7524	31.4513	16.6789	25.1104	16.9542	30.4431	22.2966	3.86216	1.11199	-0.500017	3.83553	TRUE	0.45887	1	conserved Plasmodium protein, unknown function
PF3D7_1347100	36.0425	35.4284	8.88575	3.46568	4.02799	17.5701	7.76103	9.37936	14.3641	13.0988	11.1508	10.1927	4.70819	4.98652	8.30267	7.04751	4.18978	-0.71168	-0.667729	6.89081	TRUE	0.458898	1	DNA topoisomerase III, putative
PF3D7_0704200	455.367	402.397	1159.59	821.366	891.528	746.049	350.657	298.576	145.909	131.807	231.737	394.734	324.865	293.207	229.707	310.628	9.54028	-1.68371	0.422954	5.31869	TRUE	0.458956	1	tRNA m5C-methyltransferase, putative
PF3D7_1430400	633.821	384.901	506.488	761.294	629.709	583.243	70.5548	96.1384	40.8242	33.5656	60.2707	88.954	92.5944	76.7924	66.4214	81.1906	9.18825	-3.27448	0.430918	3.18436	TRUE	0.459304	1	conserved Plasmodium protein, unknown function
PF3D7_1373300	1.75817	2.62433	4.44287	2.31045	4.02799	3.03276	12.6999	161.012	144.397	147.361	116.368	102.853	207.945	173.531	145.297	157.406	1.46437	5.39752	0.436969	9.78599	TRUE	0.46052	1	rifin (RIF)
PF3D7_1148700	443.938	518.742	2270.31	1595.37	1540.03	1273.68	7002.56	2726.27	4189.77	4289.85	4552.11	4299.45	2908.88	3103.61	3327.99	3409.98	10.3124	1.83992	-0.416785	8.02693	TRUE	0.46053	1	Plasmodium exported protein (PHISTc), unknown function (GEXP12)
PF3D7_0402000	66.8105	54.2361	319.887	2.31045	5.37065	89.7229	126.999	94.5752	83.1603	106.428	102.79	61.1559	58.0677	64.8248	60.8862	61.2337	6.45909	0.224513	-0.747406	11.8115	TRUE	0.460641	1	Plasmodium exported protein (PHISTa), unknown function
PF3D7_0926300	73.8432	53.3613	57.7573	34.6568	21.4826	48.2203	101.599	78.1613	243.433	260.338	170.883	73.2018	87.8862	131.644	214.486	126.804	5.58783	1.82878	-0.433253	7.7532	TRUE	0.460674	1	protein kinase, putative
PF3D7_1023800	32.5262	21.432	0	5.77613	8.05598	13.5581	5.64438	21.1036	37.0442	49.9391	28.4328	8.33944	17.2634	25.9299	27.6756	19.8021	3.881	0.946314	-0.527725	13.7637	TRUE	0.460723	1	conserved Plasmodium protein, unknown function
PF3D7_1418100	11.4281	9.62254	4.44287	10.397	10.7413	9.32637	21.1664	27.3565	46.1162	39.2964	33.4839	8.33944	20.4022	23.9353	42.8971	23.8935	3.28555	1.77922	-0.499103	4.13217	TRUE	0.460753	1	liver specific protein 1, putative (LISP1)
PF3D7_0916300	14.9445	19.2451	4.44287	10.397	12.084	12.2227	2.11664	10.9426	1.51201	4.91205	4.87082	12.0459	2.3541	4.98652	11.0702	7.61418	3.68287	-1.40517	0.631509	6.6019	TRUE	0.460813	1	conserved Plasmodium protein, unknown function
PF3D7_0301700	193.399	168.394	595.345	102.815	103.385	232.668	128.41	252.461	136.837	162.097	169.951	102.853	127.906	98.7331	127.308	114.2	7.85091	-0.442011	-0.573617	4.71613	TRUE	0.46134	1	Plasmodium exported protein, unknown function
PF3D7_1329900	5.27452	12.6843	17.7715	6.93136	5.37065	9.60645	0.705548	1.56323	3.02401	0.818674	1.52787	5.55963	2.3541	0	2.76756	2.67032	3.19481	-2.58336	0.810326	6.09082	TRUE	0.461446	1	conserved Plasmodium protein, unknown function
PF3D7_0317900	32.5262	34.991	39.9859	30.0359	32.2239	33.9526	27.5164	34.391	10.584	6.54939	19.7602	30.578	38.4502	25.9299	15.2216	27.5449	5.07584	-0.769463	0.485478	5.0098	TRUE	0.461998	1	conserved Plasmodium protein, unknown function
PF3D7_1206100	7.03269	13.1216	4.44287	3.46568	1.34266	5.88111	9.17212	21.8852	17.3881	10.6428	14.772	7.41284	11.7705	7.97843	12.454	9.90394	2.66759	1.2166	-0.580339	4.60399	TRUE	0.462072	1	IMP-specific 5'-nucleotidase, putative,haloacid dehalogenase hydrolase, putative
PF3D7_1463300	17.5817	15.3086	8.88575	3.46568	9.39864	10.9281	9.17212	2.34484	12.8521	7.36807	7.93427	0.926605	3.92349	3.98922	12.454	5.32333	3.48762	-0.497414	-0.634261	7.44722	TRUE	0.46272	1	DNA polymerase alpha subunit, putative
PF3D7_0506200	51.8661	92.7263	39.9859	72.7792	99.357	71.3429	127.704	129.748	120.961	85.1421	115.889	152.89	149.877	168.544	153.599	156.228	6.17275	0.684027	0.430709	1.91805	TRUE	0.46312	1	transcription initiation factor TFiid, TATA-binding protein (TBP)
PF3D7_1011400	261.968	284.302	355.43	465.556	523.638	378.179	79.0214	61.7474	29.4841	46.6644	54.2293	109.339	52.5748	81.7789	48.4322	73.0313	8.56258	-2.80101	0.430419	4.01333	TRUE	0.463181	1	proteasome subunit beta type-5
PF3D7_0732400	0.879086	1.31216	0	0	1.34266	0.706783	0.705548	1.56323	2.26801	2.45602	1.7482	0	1.5694	0.997304	0	0.641675	-0.293856	1.09585	-1.36172	3.41977	TRUE	0.463192	1	rifin (RIF)
PF3D7_0223500	128.347	116.345	275.458	159.421	190.658	174.046	0.705548	10.161	4.53602	3.2747	4.66931	5.55963	7.06229	5.98382	8.30267	6.7271	7.43269	-5.21819	0.526269	6.75601	TRUE	0.463308	1	erythrocyte membrane protein 1, PfEMP1 (VAR)
PF3D7_0630800	2.63726	3.4991	0	1.15523	0	1.45832	2.11664	1.56323	1.51201	0.818674	1.50264	5.55963	2.3541	3.98922	0	2.97574	0.803732	-0.210176	1.00556	5.26982	TRUE	0.463581	1	conserved Plasmodium protein, unknown function
PF3D7_1007100	0	1.74955	0	0	0	0.34991	0.705548	0.781613	0.756003	1.63735	0.970128	3.70642	0.784698	1.99461	2.76756	2.31332	-0.946417	0.896086	1.24963	3.62943	TRUE	0.464325	1	conserved Plasmodium protein, unknown function
PF3D7_0501900	58.8988	60.3595	102.186	50.8299	57.7345	66.0018	50.7994	40.6439	10.584	15.5548	29.3955	27.7981	51.7901	45.876	35.9782	40.3606	6.02396	-1.14459	0.457413	5.5302	TRUE	0.464536	1	conserved protein, unknown function
PF3D7_0708000	30.768	44.6136	53.3145	24.2597	30.8812	36.7674	47.9773	21.8852	65.7723	66.3126	50.4868	24.0917	32.1726	35.9029	55.3511	36.8796	5.17795	0.479743	-0.459131	3.79206	TRUE	0.464917	1	cytoskeleton associated protein, putative
PF3D7_1027700.2	18.4608	21.432	4.44287	9.24181	2.68533	11.2526	3.52774	5.47129	10.584	16.3735	8.98914	5.55963	3.92349	5.98382	8.30267	5.9424	3.58449	-0.420955	-0.611842	6.28923	TRUE	0.465454	1	centrin-3 (CEN3)
PF3D7_0505600	42.1961	44.1762	97.7432	107.436	81.9024	74.6908	62.0882	53.1497	29.4841	31.1096	43.9579	73.2018	51.0054	55.849	59.5025	59.8897	6.20777	-0.74894	0.445176	3.47113	TRUE	0.465505	1	conserved Plasmodium protein, unknown function
PF3D7_0805100	31.6471	40.2397	13.3286	2.31045	5.37065	18.5793	20.4609	23.4484	40.8242	40.115	31.2121	12.9725	19.6175	8.97574	48.4322	22.4995	4.27938	0.683853	-0.489585	14.0383	TRUE	0.465575	1	conserved Plasmodium protein, unknown function
PF3D7_0906300	203.069	156.585	177.715	265.702	277.931	216.2	123.471	149.288	90.7204	74.4994	109.495	162.156	174.203	137.628	113.47	146.864	7.75743	-0.982534	0.424464	1.97197	TRUE	0.465756	1	Maf-like protein, putative
PF3D7_0709700	361.304	313.17	275.458	508.299	495.442	390.735	142.521	171.173	175.393	144.905	158.498	226.092	203.237	208.437	210.334	212.025	8.61176	-1.30345	0.419776	1.06495	TRUE	0.465815	1	lysophospholipase, putative
PF3D7_1216600	5.27452	12.6843	0	0	2.68533	4.12882	0	5.47129	7.56003	11.4614	6.12319	2.77981	7.84698	0.997304	2.76756	3.59791	2.26743	0.340014	-0.729185	15.0282	TRUE	0.465938	1	cell traversal protein for ookinetes and sporozoites (CelTOS)
PF3D7_0721200	124.83	153.961	164.386	86.6419	136.952	133.354	112.888	118.024	52.9202	76.1367	89.992	148.257	106.719	125.66	103.783	121.105	7.055	-0.563096	0.428619	2.15924	TRUE	0.465962	1	conserved Plasmodium protein, unknown function
PF3D7_1238600	128.347	124.656	4.44287	11.5523	12.084	56.2162	3.52774	42.2071	15.8761	31.1096	23.1801	9.26605	14.9093	11.9676	11.0702	11.8033	5.82626	-1.29225	-0.971735	6.35574	TRUE	0.466234	1	sphingomyelin phosphodiesterase, putative
PF3D7_1134300	159.994	153.086	79.9717	73.9345	49.6785	103.333	120.649	136.782	388.586	342.206	247.056	93.5871	141.246	203.45	300.28	184.641	6.70208	1.24644	-0.421918	8.54713	TRUE	0.466319	1	conserved Plasmodium protein, unknown function
PF3D7_1224000	194.278	122.031	373.201	185.991	230.938	221.288	365.474	719.866	406.73	391.326	470.849	628.238	692.889	654.232	535.522	627.72	7.77915	1.09994	0.415038	3.23607	TRUE	0.466481	1	GTP cyclohydrolase I (GCH1)
PF3D7_1012800	5.27452	9.18515	13.3286	6.93136	9.39864	8.82366	10.5832	8.59774	15.8761	2.45602	9.37826	10.1927	12.5552	9.97304	23.5242	14.0613	3.0765	0.156401	0.567544	4.02429	TRUE	0.46664	1	conserved Plasmodium protein, unknown function
PF3D7_1362900	24.6144	27.1181	4.44287	4.6209	1.34266	12.4278	2.11664	5.47129	3.78002	8.18674	4.88867	4.63302	1.5694	2.99191	1.38378	2.64453	3.69331	-1.40822	-0.870115	5.57764	TRUE	0.46686	1	conserved Plasmodium protein, unknown function
PF3D7_1470400	7.03269	8.31037	4.44287	12.7075	8.05598	8.10988	9.17212	14.8506	6.04803	10.6428	10.1784	7.41284	7.06229	3.98922	8.30267	6.69175	3.06704	0.279296	-0.609021	1.63941	TRUE	0.467245	1	mitochondrial pyruvate carrier protein 2, putative (MPC2)
PF3D7_1340700	59.7779	49.8622	44.4287	23.1045	22.8253	39.9997	37.394	27.3565	64.2603	87.5981	54.1522	8.33944	37.6655	47.8706	65.0376	39.7283	5.32395	0.434243	-0.453561	8.92428	TRUE	0.467361	1	Rab GTPase 11b (RAB11b)
PF3D7_0811800	28.1308	30.1798	48.8716	43.8986	30.8812	36.3924	15.5221	10.9426	10.584	4.91205	10.4902	2.77981	10.2011	3.98922	12.454	7.35603	5.16507	-1.77012	-0.534465	4.32701	TRUE	0.467904	1	conserved Plasmodium protein, unknown function
PF3D7_1306000	19.3399	24.9311	4.44287	1.15523	1.34266	10.2424	2.11664	6.2529	5.29202	0.818674	3.62006	5.55963	8.63168	4.98652	5.53511	6.17824	3.43418	-1.57745	0.776884	8.07641	TRUE	0.467967	1	conserved Plasmodium protein, unknown function
PF3D7_1205400	207.464	265.057	253.244	428.589	401.456	311.162	48.6828	44.5519	53.6762	54.8512	50.4405	65.7889	67.4841	64.8248	73.3403	67.8595	8.2825	-2.62608	0.427514	1.32912	TRUE	0.468509	1	conserved Plasmodium protein, unknown function
PF3D7_1026000	403.5	378.341	519.816	577.613	484.701	472.794	506.583	355.634	279.721	298.816	360.189	353.963	193.821	262.291	271.221	270.324	8.88407	-0.39136	-0.414334	1.68087	TRUE	0.46863	1	conserved Plasmodium protein, unknown function
PF3D7_1025600	19.3399	3.4991	0	1.15523	1.34266	5.06738	0	0	0.756003	0	0.189001	0.926605	0.784698	0	1.38378	0.77377	2.38209	-4.77825	2.00509	4.08709	TRUE	0.468656	1	cytochrome c oxidase copper chaperone, putative (COX17)
PF3D7_1450800	6.1536	8.31037	0	5.77613	9.39864	5.92775	56.4438	32.8277	170.857	175.196	108.831	42.6238	54.9289	66.8194	127.308	72.9199	2.6948	4.07091	-0.580433	6.5899	TRUE	0.468656	1	conserved Plasmodium protein, unknown function
PF3D7_0210500	55.3824	56.8604	53.3145	38.1225	45.6505	49.8661	20.4609	18.7587	10.584	6.54939	14.0883	13.8991	12.5552	9.97304	2.76756	9.79871	5.63934	-1.82013	-0.500662	4.24098	TRUE	0.468857	1	conserved Plasmodium protein, unknown function
PF3D7_0624100	20.219	14.4338	48.8716	10.397	12.084	21.2011	2.82219	13.2874	6.80403	18.8295	10.4358	2.77981	7.06229	7.97843	9.68645	6.87675	4.31824	-0.939898	-0.610336	6.2955	TRUE	0.468971	1	conserved Plasmodium protein, unknown function
PF3D7_1451800	317.35	308.359	879.689	211.406	182.602	379.881	162.276	77.3797	125.497	158.823	130.994	87.1008	62.7759	84.7709	102.4	84.2618	8.56486	-1.53147	-0.63736	2.95831	TRUE	0.469093	1	sortilin, putative
PF3D7_1404600.2	3.51634	6.56082	22.2144	5.77613	4.02799	8.41913	5.64438	2.34484	13.6081	6.54939	7.03667	3.70642	7.84698	1.99461	4.15134	4.42484	2.86391	-0.0482219	-0.652407	5.79793	TRUE	0.469108	1	adenylyl cyclase alpha (ACalpha)
PF3D7_0502700	40.438	24.9311	31.1001	58.9165	53.7065	41.8184	31.7497	28.9197	5.29202	9.00542	18.7417	32.4312	29.0338	25.9299	16.6053	26.0001	5.39201	-1.16134	0.475721	6.62525	TRUE	0.469222	1	conserved Plasmodium protein, unknown function
PF3D7_0111400	31.6471	36.7406	31.1001	5.77613	4.02799	21.8584	1.4111	5.47129	6.04803	5.73072	4.66528	3.70642	13.3399	4.98652	6.91889	7.23793	4.44315	-2.22656	0.649904	7.56481	TRUE	0.469269	1	conserved Plasmodium protein, unknown function (GEXP19)
PF3D7_1310100	6.1536	7.4356	13.3286	0	2.68533	5.92063	2.82219	2.34484	1.51201	0.818674	1.87443	0.926605	0	5.98382	6.91889	3.45733	2.43997	-1.52518	0.813431	11.1073	TRUE	0.469773	1	conserved Plasmodium protein, unknown function
PF3D7_0503200	69.4478	55.1109	26.6572	8.08658	6.71331	33.2032	11.2888	13.2874	6.80403	9.00542	10.0964	11.1193	2.3541	5.98382	4.15134	5.90213	5.06649	-1.73056	-0.772563	5.21008	TRUE	0.469854	1	conserved Plasmodium protein, unknown function
PF3D7_1234200	91.4249	86.1654	106.629	38.1225	36.2519	71.7187	87.4879	95.3568	223.777	212.855	154.869	83.3944	115.351	116.685	146.681	115.528	6.15095	1.1237	-0.423722	5.52983	TRUE	0.470756	1	conserved Plasmodium protein, unknown function, pseudogene
PF3D7_0314300	9.66995	10.9347	4.44287	5.77613	5.37065	7.23886	3.52774	1.56323	0.756003	1.63735	1.87108	2.77981	5.49289	2.99191	1.38378	3.1621	2.91442	-2.0013	0.783337	2.31386	TRUE	0.471854	1	DER1-like protein (Der1-2)
PF3D7_0510200	189.883	233.128	373.201	322.308	417.568	307.218	553.855	607.313	503.498	478.924	535.898	698.66	691.319	785.876	669.749	711.401	8.26	0.80583	0.408719	1.48362	TRUE	0.472584	1	peptidyl-prolyl cis-trans isomerase (CYP87)
PF3D7_1336600	50.1079	29.7424	35.543	4.6209	8.05598	25.614	1.4111	3.12645	4.53602	2.45602	2.8824	0	1.5694	1.99461	2.76756	1.58289	4.67234	-3.14688	-0.908587	5.70409	TRUE	0.472665	1	conserved Plasmodium protein, unknown function
PF3D7_1034000	247.023	289.113	315.444	517.541	473.96	368.616	179.209	163.357	142.129	121.982	151.669	220.532	206.376	206.442	174.356	201.926	8.52638	-1.28144	0.413113	1.67251	TRUE	0.473323	1	Sec1 family protein, putative
PF3D7_0917000	197.794	187.639	231.029	159.421	192.001	193.577	79.7269	76.5981	63.5043	74.4994	73.5821	126.945	111.427	84.7709	70.5727	98.4289	7.59391	-1.39259	0.421425	0.919139	TRUE	0.473578	1	conserved Plasmodium protein, unknown function
PF3D7_1230400	49.2288	58.1726	31.1001	31.1911	34.9092	40.9204	3.52774	7.81613	10.584	9.00542	7.73333	10.1927	9.41638	10.9703	13.8378	11.1043	5.37228	-2.42478	0.516975	2.12809	TRUE	0.473882	1	ATP-dependent protease subunit ClpQ (ClpQ)
PF3D7_1329300	107.248	104.973	44.4287	77.4001	80.5598	82.922	96.66	72.69	136.837	142.449	112.159	72.2752	96.5179	87.7628	77.4916	83.5119	6.39049	0.418767	-0.424696	2.23039	TRUE	0.473884	1	chromatin assembly factor 1 subunit, putative
PF3D7_1371200	0	0.437388	0	0	0	0.0874776	0	0	0	0.818674	0.204669	0	0	0	0	0	-3.14189	0.838586	-28.4286	1.14463	TRUE	0.473976	1	5.8S ribosomal RNA
PF3D7_1148500	0	0.437388	0	0	0	0.0874776	0	0	0	0.818674	0.204669	0	0	0	0	0	-3.14189	0.838586	-28.4286	1.14463	TRUE	0.473976	1	unspecified product
PF3D7_1030200	239.111	310.108	22.2144	69.3136	34.9092	135.131	194.026	399.404	665.283	700.785	489.874	205.706	349.191	390.943	529.987	368.957	7.10356	1.83259	-0.409493	18.5334	TRUE	0.474074	1	conserved Plasmodium protein, unknown function
PF3D7_1349700	29.0098	81.7916	39.9859	50.8299	42.9652	48.9165	134.76	182.897	124.741	128.532	142.732	184.394	203.237	199.461	175.74	190.708	5.62799	1.52915	0.418324	2.11328	TRUE	0.474152	1	conserved Plasmodium membrane protein, unknown function
PF3D7_1107000	120.435	61.6717	75.5288	115.523	103.385	95.3086	126.293	136.001	80.1363	102.334	111.191	164.936	143.6	161.563	124.54	148.66	6.57835	0.218613	0.419374	1.59845	TRUE	0.474517	1	U6 snRNA-associated Sm-like protein LSm4, putative (LSM4)
PF3D7_0927100	2.63726	12.2469	0	0	1.34266	3.24536	2.82219	1.56323	0.756003	1.63735	1.69469	1.85321	0.784698	0	0	0.659477	1.84167	-1.07764	-1.29384	6.32433	TRUE	0.474599	1	conserved Plasmodium protein, unknown function
PF3D7_0619300	64.1733	54.2361	79.9717	25.415	25.5106	49.8613	32.4552	23.4484	33.2641	36.0217	31.2973	10.1927	30.6032	27.9245	22.1405	22.7152	5.61708	-0.649144	-0.460566	4.4659	TRUE	0.474689	1	conserved Plasmodium protein, unknown function
PF3D7_1020100	4.39543	4.81127	0	0	1.34266	2.10987	0	0	0.756003	4.09337	1.21234	2.77981	5.49289	0.997304	0	2.3175	1.28366	-1.03152	1.01498	10.848	TRUE	0.474968	1	flagellar outer arm dynein-associated protein, putative
PF3D7_1145800	231.2	205.572	724.188	657.324	824.395	528.536	344.307	254.024	175.393	176.015	237.435	368.789	302.894	305.175	283.675	315.133	9.04252	-1.15096	0.408403	6.24838	TRUE	0.475191	1	conserved Plasmodium protein, unknown function
PF3D7_1455900	12.3072	13.9964	0	0	1.34266	5.52926	0	1.56323	0.756003	0.818674	0.784476	1.85321	3.13879	1.99461	0	1.74665	2.56196	-2.92468	1.20926	7.97699	TRUE	0.475627	1	dfg10 like protein, putative
PF3D7_0417500	17.5817	36.3032	26.6572	2.31045	5.37065	17.6447	7.05548	23.4484	10.584	7.36807	12.114	5.55963	9.41638	11.9676	5.53511	8.11969	4.1316	-0.534071	-0.567259	9.05393	TRUE	0.475695	1	memo-like protein
PF3D7_0416500	50.1079	42.4266	17.7715	6.93136	8.05598	25.0587	6.34993	18.7587	0.756003	9.82409	8.92218	8.33944	0	7.97843	5.53511	5.46325	4.67009	-1.51486	-0.717877	12.2089	TRUE	0.477079	1	repressor of RNA polymerase III transcription MAF1, putative
PF3D7_0909200	5.27452	10.0599	4.44287	2.31045	5.37065	5.49168	19.0498	8.59774	20.4121	16.3735	16.1083	5.55963	17.2634	9.97304	11.0702	10.9666	2.53359	1.47696	-0.550695	3.30788	TRUE	0.477268	1	GDP-fucose protein O-fucosyltransferase 2, putative (POFUT2)
PF3D7_1239100	29.0098	41.5519	57.7573	36.9672	28.1959	38.6964	14.8165	20.3219	29.4841	27.8349	23.1144	26.8715	34.5267	29.9191	35.9782	31.8239	5.24876	-0.719119	0.461222	1.66162	TRUE	0.477369	1	mitochondrial ribosomal protein L23 precursor, putative
PF3D7_0916600	26.3726	41.9892	31.1001	63.5374	75.1891	47.6377	129.115	152.415	179.173	153.092	153.449	200.147	216.577	204.447	196.497	204.417	5.58524	1.67632	0.413955	2.41194	TRUE	0.477893	1	methyltransferase, putative
PF3D7_1201800	7.03269	9.62254	0	3.46568	4.02799	4.82978	2.11664	1.56323	0.756003	0	1.10897	0.926605	4.70819	0	2.76756	2.10059	2.40731	-2.2399	0.918258	7.60874	TRUE	0.478	1	cytochrome c oxidase assembly protein COX19, putative (COX19)
PF3D7_1236200	279.549	279.054	168.829	73.9345	98.0144	179.876	74.0825	62.529	67.2843	84.3234	72.0548	94.5137	43.9431	45.876	29.0593	53.348	7.49475	-1.32381	-0.429995	6.20048	TRUE	0.478318	1	conserved Plasmodium protein, unknown function
PF3D7_1420600	43.9543	41.5519	115.515	36.9672	48.3359	57.2648	126.999	95.3568	235.117	239.872	174.336	75.055	97.3026	124.663	226.94	130.99	5.79086	1.65471	-0.415312	6.63144	TRUE	0.478623	1	pantothenate kinase, putative (PANK)
PF3D7_1454600	37.8007	39.8023	106.629	181.37	177.231	108.567	76.9047	67.2187	27.9721	28.6536	50.1873	93.5871	56.4983	75.7951	47.0485	68.2322	6.75729	-1.10718	0.443785	8.78525	TRUE	0.478733	1	mitochondrial ribosomal protein S11 precursor, putative
PF3D7_0911800	65.9315	45.051	159.943	155.956	127.553	110.887	238.475	132.093	270.649	283.261	231.12	140.844	170.28	156.577	228.323	174.006	6.77735	1.07514	-0.410382	4.94949	TRUE	0.478911	1	conserved Plasmodium protein, unknown function
PF3D7_0411700	0.879086	0.437388	0	2.31045	2.68533	1.26245	3.52774	2.34484	3.02401	2.45602	2.83815	8.33944	1.5694	5.98382	4.15134	5.011	0.390962	1.11646	0.815245	2.87802	TRUE	0.478944	1	conserved Plasmodium protein, unknown function
PF3D7_0102700	476.465	542.798	66.6431	135.161	112.784	266.77	100.188	251.679	226.045	223.498	200.353	236.284	281.707	286.226	275.372	269.897	8.06996	-0.423765	0.430041	10.4163	TRUE	0.479002	1	merozoite-associated tryptophan-rich antigen, putative
PF3D7_1132300	14.9445	24.9311	17.7715	12.7075	16.112	17.2933	66.3215	52.3681	37.0442	34.3843	47.5295	74.1284	78.4698	64.8248	40.1296	64.3881	4.12279	1.44867	0.44029	2.10519	TRUE	0.479446	1	nucleic acid binding protein, putative
PF3D7_0408100	448.334	334.602	333.215	521.007	480.673	423.566	450.845	426.761	376.49	406.881	415.244	600.44	513.977	574.447	506.463	548.832	8.72759	-0.0297611	0.402439	0.666972	TRUE	0.479958	1	conserved Plasmodium protein, unknown function
PF3D7_1369600	90.5459	60.7969	133.286	90.1076	79.2171	90.7907	88.1935	75.8165	150.445	139.175	113.407	60.2293	83.178	74.7978	121.772	84.9944	6.48894	0.336268	-0.418307	2.72115	TRUE	0.480076	1	conserved Plasmodium protein, unknown function
PF3D7_0928600	0.879086	7.4356	0	4.6209	0	2.58712	11.9943	7.81613	6.04803	7.36807	8.30663	15.7523	9.41638	9.97304	15.2216	12.5908	1.66651	1.38974	0.593104	7.54962	TRUE	0.480144	1	conserved Plasmodium protein, unknown function
PF3D7_0902200	1364.34	1030.49	941.889	1225.69	1129.18	1138.32	273.047	352.507	281.989	297.997	301.385	429.945	427.661	407.897	326.572	398.019	10.1531	-1.91771	0.401524	0.555436	TRUE	0.480474	1	serine/threonine protein kinase, FIKK family (FIKK9.3)
PF3D7_0908600	203.948	172.331	248.801	385.845	440.393	290.264	226.481	229.013	233.605	239.872	232.242	343.77	282.491	339.083	264.302	307.412	8.18116	-0.321684	0.404722	2.24131	TRUE	0.48059	1	ribosomal RNA methyltransferase, putative
PF3D7_1218800	0	2.18694	0	2.31045	4.02799	1.70508	12.6999	13.2874	6.80403	9.00542	10.4492	8.33944	4.70819	10.9703	2.76756	6.69638	0.901991	2.48392	-0.6317	5.68882	TRUE	0.480908	1	secreted ookinete protein, putative (PSOP17)
PF3D7_1442600	17.5817	13.9964	26.6572	11.5523	12.084	16.3743	76.1992	80.5061	106.596	139.993	100.824	75.9816	60.4218	76.7924	87.178	75.0935	3.96594	2.68942	-0.426149	1.88947	TRUE	0.480914	1	TRAP-like protein,sporozoite-specific transmembrane protein S6 (TREP)
PF3D7_1478500	0	0.437388	0	0	0	0.0874776	7.05548	18.7587	18.1441	8.18674	13.0363	1.85321	8.63168	8.97574	15.2216	8.67055	-2.50421	6.2082	-0.607124	4.96275	TRUE	0.481133	1	Plasmodium exported protein (PHISTa), unknown function, pseudogene
PF3D7_0825100	0	0.437388	0	0	0	0.0874776	0	0.781613	0	0	0.195403	0	0	0	0	0	-3.14754	0.787499	-28.3719	1.11121	TRUE	0.48132	1	conserved Plasmodium protein, unknown function
PF3D7_0901800	6.1536	11.3721	4.44287	2.31045	1.34266	5.12434	7.76103	3.12645	4.53602	4.09337	4.87922	2.77981	3.92349	0.997304	4.15134	2.96299	2.43715	-0.146628	-0.731099	3.81288	TRUE	0.48132	1	Plasmodium exported protein, unknown function
PF3D7_0616400	161.752	181.516	119.958	153.645	143.665	152.107	93.8379	110.207	102.816	80.2301	96.7729	130.651	147.523	135.633	101.016	128.706	7.2537	-0.657108	0.412317	0.672076	TRUE	0.481551	1	conserved Plasmodium protein, unknown function
PF3D7_0103500	58.8988	43.7388	39.9859	5.77613	6.71331	31.0226	10.5832	10.9426	9.82804	9.82409	10.2945	3.70642	10.2011	3.98922	8.30267	6.54985	4.95358	-1.58966	-0.65276	5.97695	TRUE	0.481725	1	conserved Plasmodium protein, unknown function
PF3D7_0911400	192.52	145.213	173.272	93.5733	81.9024	137.296	97.3656	122.713	72.5763	54.8512	86.8766	63.9357	75.3311	70.8086	49.816	64.9728	7.09748	-0.656356	-0.417382	2.97233	TRUE	0.482029	1	conserved Plasmodium protein, unknown function
PF3D7_0522100	94.0622	91.8515	8.88575	26.5702	21.4826	48.5704	33.1607	64.0923	27.2161	30.2909	38.69	27.7981	28.2491	20.9434	31.8269	27.2044	5.64151	-0.367822	-0.509328	7.63286	TRUE	0.482919	1	conserved Plasmodium protein, unknown function
PF3D7_0101700	0.879086	3.06172	0	1.15523	0	1.01921	19.0498	38.299	21.9241	34.3843	28.4143	25.0183	56.4983	40.8895	34.5945	39.2501	0.528781	4.29862	0.469656	5.35548	TRUE	0.483396	1	erythrocyte membrane protein 1 (PfEMP1), exon2, pseudogene (var pseudogene, exon2)
PF3D7_0911300	24.6144	35.8658	8.88575	5.77613	10.7413	17.1767	4.93883	5.47129	9.07204	9.82409	7.32656	2.77981	9.41638	3.98922	2.76756	4.73824	4.16315	-1.29243	-0.592721	5.61718	TRUE	0.48369	1	cysteine repeat modular protein 1 (CRMP1)
PF3D7_1416300	10.549	20.9946	35.543	12.7075	14.7693	18.9127	122.06	76.5981	144.397	134.263	119.329	55.5963	88.6709	88.7601	124.54	89.3918	4.1554	2.74343	-0.418849	3.70957	TRUE	0.484025	1	conserved protein, unknown function
PF3D7_0307700	301.527	251.498	222.144	39.2777	45.6505	172.019	35.9829	154.759	97.5244	135.081	105.837	80.6146	75.3311	73.8005	73.3403	75.7716	7.42553	-0.700305	-0.481479	9.45662	TRUE	0.484268	1	conserved Plasmodium protein, unknown function
PF3D7_0724800	165.268	132.529	8.88575	17.3284	13.4266	67.4875	60.6771	103.173	262.333	236.597	165.695	56.5229	90.2403	129.65	193.729	117.535	6.10928	1.26288	-0.497335	17.1144	TRUE	0.484599	1	kelch protein, putative
PF3D7_1237700	75.6014	104.098	84.4146	77.4001	123.525	93.0079	452.256	478.347	347.005	347.937	406.386	530.018	594.801	559.488	459.414	535.93	6.54169	2.12505	0.399332	0.954545	TRUE	0.484683	1	conserved Plasmodium membrane protein, unknown function
PF3D7_1106600	29.0098	28.4302	39.9859	19.6388	21.4826	27.7095	26.8108	28.1381	14.3641	22.1042	22.8543	24.0917	15.694	11.9676	13.8378	16.3978	4.76553	-0.250952	-0.475235	1.88753	TRUE	0.485178	1	DEAD/DEAH box helicase, putative
PF3D7_0301300	155.598	203.823	204.372	237.977	241.679	208.69	442.378	635.451	853.528	700.785	658.036	623.605	859.245	943.45	1039.22	866.379	7.70498	1.657	0.396735	1.53883	TRUE	0.485202	1	alpha/beta hydrolase, putative
PF3D7_1245200	7.91177	7.87298	22.2144	10.397	4.02799	10.4848	0.705548	0.781613	3.02401	0.818674	1.33246	0	1.5694	0.997304	0	0.641675	3.28863	-2.87262	-0.923313	5.48567	TRUE	0.485359	1	conserved Plasmodium membrane protein, unknown function
PF3D7_1320400	26.3726	25.8059	88.8575	17.3284	38.9372	39.4603	19.7553	17.1955	18.9001	15.5548	17.8514	14.8257	9.41638	18.9488	5.53511	12.1815	5.2465	-1.08802	-0.543758	4.25161	TRUE	0.486203	1	type I signal peptidase (SPB)
PF3D7_1425600	7.91177	10.0599	8.88575	2.31045	2.68533	6.37064	3.52774	3.12645	7.56003	6.54939	5.1909	3.70642	2.3541	3.98922	2.76756	3.20432	2.66226	-0.288077	-0.694363	2.61707	TRUE	0.486261	1	zinc finger protein, putative
PF3D7_1317400	33.4053	21.432	39.9859	13.8627	6.71331	23.0798	21.872	5.47129	7.56003	7.36807	10.5678	10.1927	6.27759	5.98382	6.91889	7.34324	4.48394	-1.07676	-0.529424	6.01542	TRUE	0.486272	1	conserved Plasmodium protein, unknown function
PF3D7_1471500	10.549	14.4338	4.44287	1.15523	4.02799	6.92178	1.4111	3.12645	1.51201	2.45602	2.12639	5.55963	2.3541	0.997304	5.53511	3.61154	2.87164	-1.78906	0.748151	4.986	TRUE	0.486808	1	conserved Plasmodium membrane protein, unknown function
PF3D7_0526200.1	45.7125	47.2379	17.7715	18.4836	17.4546	29.332	29.633	53.9313	58.9682	68.7686	52.8253	28.7247	28.2491	61.8329	37.362	39.0422	4.9164	0.805994	-0.436934	4.82587	TRUE	0.486883	1	ADP-ribosylation factor GTPase-activating protein, putative
PF3D7_1339800	0.879086	0.437388	0	0	0	0.263295	2.11664	0	1.51201	2.45602	1.52117	0.926605	0	0	1.38378	0.577596	-1.58095	2.18661	-1.48899	4.2505	TRUE	0.486892	1	mitotic-spindle organizing protein 1, putative
PF3D7_1413400	42.1961	35.4284	26.6572	5.77613	5.37065	23.0857	0	6.2529	3.78002	4.91205	3.73624	3.70642	2.3541	0.997304	1.38378	2.1104	4.53323	-2.63928	-0.792316	8.26191	TRUE	0.487078	1	30S ribosomal protein S9, putative
PF3D7_0528300	139.775	152.648	26.6572	11.5523	12.084	68.5433	33.8663	42.9887	80.8923	96.6036	63.5877	23.1651	40.8043	35.9029	69.1889	42.2653	6.1183	-0.128016	-0.592341	10.2084	TRUE	0.487432	1	conserved Plasmodium protein, unknown function
PF3D7_1252300	128.347	379.653	466.502	165.197	294.043	286.748	477.656	260.277	300.889	323.376	340.55	278.908	242.472	244.34	268.453	258.543	8.15748	0.254345	-0.397659	4.2622	TRUE	0.487825	1	conserved Plasmodium protein, unknown function
PF3D7_1332100	37.8007	53.3613	8.88575	15.0179	14.7693	25.967	65.6159	53.9313	52.9202	49.1205	55.397	33.3578	45.5125	44.8787	40.1296	40.9696	4.76994	1.0221	-0.435127	5.07173	TRUE	0.487845	1	conserved Plasmodium membrane protein, unknown function
PF3D7_1416000	0	4.37388	4.44287	2.31045	1.34266	2.49397	16.9331	32.0461	20.4121	18.0108	21.8506	8.33944	18.0481	12.965	22.1405	15.3732	1.25313	3.19607	-0.513752	6.15532	TRUE	0.488172	1	conserved Plasmodium protein, unknown function
PF3D7_0532300	2028.93	2053.97	10973.9	6220.89	5733.17	5402.17	8630.26	3259.33	3625.04	3854.32	4842.24	4436.58	3909.37	3316.04	2875.49	3634.37	12.3987	-0.157226	-0.413949	8.33649	TRUE	0.488558	1	Plasmodium exported protein (PHISTb), unknown function
PF3D7_1215100	101.974	98.8497	168.829	114.367	100.7	116.944	122.06	82.851	45.3602	63.8566	78.5319	75.055	55.7136	57.8436	47.0485	58.9152	6.85872	-0.562997	-0.413669	2.48988	TRUE	0.488648	1	conserved Plasmodium protein, unknown function
PF3D7_1437500	236.474	245.375	53.3145	220.648	198.714	190.905	62.7938	60.9658	27.2161	37.659	47.1587	78.7614	61.9912	69.8113	40.1296	62.6734	7.58819	-2.02825	0.412413	5.54069	TRUE	0.488755	1	conserved Plasmodium membrane protein, unknown function
PF3D7_0604200	0	0.437388	0	1.15523	0	0.318523	0	1.56323	1.51201	2.45602	1.38281	1.85321	0	0	0	0.463302	-1.46233	1.92303	-1.5264	5.08422	TRUE	0.48879	1	mitochondrial ribosomal protein L41 precursor, putative
PF3D7_1201900	72.0851	73.0438	164.386	127.075	135.609	114.44	60.6771	35.9542	21.9241	19.6482	34.5509	50.0367	64.3453	35.9029	34.5945	46.2198	6.82553	-1.713	0.421959	4.63779	TRUE	0.489054	1	conserved protein, unknown function
PF3D7_1032300	25.4935	19.6825	48.8716	21.9493	29.5386	29.1071	36.6885	42.9887	111.132	100.697	72.8766	23.1651	40.8043	51.8598	102.4	54.5572	4.80736	1.37949	-0.424974	6.96738	TRUE	0.489301	1	conserved Plasmodium protein, unknown function
PF3D7_1428600	24.6144	24.9311	22.2144	15.0179	6.71331	18.6982	6.34993	21.8852	10.584	17.1922	14.0028	9.26605	15.694	2.99191	11.0702	9.75554	4.22503	-0.420276	-0.513015	5.66776	TRUE	0.489553	1	peptide chain release factor 1, putative
PF3D7_1454900	0.879086	2.18694	0	0	0	0.613205	2.82219	1.56323	0.756003	3.2747	2.10403	0	1.5694	1.99461	0	0.891001	-0.315895	1.38832	-1.18565	5.24047	TRUE	0.489622	1	conserved Plasmodium protein, unknown function
PF3D7_1239700	171.422	206.01	395.416	57.7613	41.6225	174.446	28.2219	32.8277	31.7521	28.6536	30.3638	25.0183	18.8328	17.9515	8.30267	17.5263	7.44134	-2.51708	-0.788789	3.06181	TRUE	0.489668	1	cell division protein FtsH, putative
PF3D7_1243500	31.6471	38.4901	4.44287	4.6209	21.4826	20.1367	14.111	25.0116	32.5081	36.8403	27.1178	14.8257	25.1104	14.9596	23.5242	19.605	4.41468	0.345095	-0.467865	8.11322	TRUE	0.489991	1	endosome sorting protein (SNF7 homologue), putative
PF3D7_1409800	45.7125	46.8005	208.815	20.7941	8.05598	66.0356	2.11664	1.56323	1.51201	3.2747	2.11664	7.41284	6.27759	3.98922	4.15134	5.45774	6.03598	-4.95544	1.37049	1.8152	TRUE	0.490411	1	RNA binding protein Bruno, putative (HoBo)
PF3D7_1475800	14.9445	10.0599	0	4.6209	2.68533	6.46212	2.11664	12.5058	14.3641	13.9175	10.726	6.48623	11.7705	1.99461	8.30267	7.1385	2.85287	0.566811	-0.578439	9.17397	TRUE	0.490448	1	conserved Plasmodium protein, unknown function
PF3D7_0926400	221.53	204.698	128.843	184.836	240.337	196.049	104.421	83.6326	219.997	190.751	149.7	80.6146	82.3933	138.625	152.216	113.462	7.62007	-0.39429	-0.401754	3.6213	TRUE	0.490502	1	monocarboxylate transporter, putative
PF3D7_0920400	67.6896	70.8569	75.5288	92.4181	114.126	84.1239	54.3272	57.0578	18.1441	30.2909	39.955	58.3761	68.2688	46.8733	40.1296	53.4119	6.39509	-1.07422	0.421249	3.23837	TRUE	0.490527	1	conserved Plasmodium protein, unknown function
PF3D7_1004600	47.4706	46.3631	35.543	16.1732	17.4546	32.6009	27.5164	45.3336	25.7041	28.6536	31.8019	19.4587	32.9573	20.9434	19.3729	23.1831	5.03334	-0.0426294	-0.450482	3.50495	TRUE	0.490636	1	conserved Plasmodium membrane protein, unknown function
PF3D7_0807400	8.79086	12.2469	0	3.46568	1.34266	5.16921	9.87767	14.069	23.4361	16.3735	15.9391	10.1927	10.9858	16.9542	5.53511	10.9169	2.59199	1.40177	-0.53562	7.03535	TRUE	0.490743	1	conserved Plasmodium protein, unknown function
PF3D7_0301800	2026.29	1938.5	284.344	931.112	892.871	1214.62	1719.42	2675.46	2927.24	3115.06	2609.3	2844.68	3724.18	3510.51	3589.52	3417.22	10.2487	1.10069	0.389173	7.54402	TRUE	0.490856	1	Plasmodium exported protein, unknown function
PF3D7_1133600	39.5589	41.1145	48.8716	76.2449	60.4198	53.2419	305.502	244.645	226.045	245.602	255.449	129.725	244.041	211.428	189.578	193.693	5.73385	2.26309	-0.399088	1.72934	TRUE	0.491125	1	conserved Plasmodium protein, unknown function
PF3D7_1222800	0	2.62433	0	0	0	0.524866	0.705548	0	0	0	0.176387	0.926605	0.784698	0.997304	0	0.677152	-0.607546	-1.84317	1.92255	4.40412	TRUE	0.491353	1	conserved Plasmodium protein, unknown function
PF3D7_0713200	174.059	192.013	88.8575	450.538	409.512	262.996	1.4111	3.90807	3.78002	8.18674	4.32148	6.48623	2.3541	4.98652	15.2216	7.2621	8.04102	-5.93632	0.728209	4.74722	TRUE	0.491822	1	RESA-like protein
PF3D7_0923400	174.938	153.086	359.873	250.684	163.805	220.477	869.94	762.854	1008.51	987.321	907.156	663.449	675.625	661.213	767.997	692.071	7.77508	2.05012	-0.390511	1.93226	TRUE	0.491914	1	conserved Plasmodium protein, unknown function
PF3D7_1139600	5.27452	3.4991	8.88575	15.0179	6.71331	7.87812	28.2219	35.9542	30.2401	22.1042	29.1301	9.26605	25.895	15.9569	33.2107	21.0822	2.92194	1.9427	-0.47427	4.42985	TRUE	0.492231	1	conserved Plasmodium protein, unknown function
PF3D7_1430700	14.0654	21.432	8.88575	3.46568	0	9.56976	11.9943	7.81613	11.34	15.5548	11.6763	4.63302	7.84698	5.98382	13.8378	8.0754	3.3264	0.218542	-0.552217	10.306	TRUE	0.492452	1	NADP-specific glutamate dehydrogenase (GDH2)
PF3D7_1139800	493.167	485.501	355.43	531.404	524.981	478.097	183.442	171.955	125.497	108.884	147.444	178.835	196.959	229.38	170.205	193.845	8.90275	-1.69853	0.394805	1.06428	TRUE	0.492457	1	conserved Plasmodium protein, unknown function
PF3D7_0220800	495.805	551.984	44.4287	78.5554	51.0212	244.359	94.5434	331.404	582.122	468.282	369.088	174.202	226.778	249.326	394.377	261.171	7.942	0.585721	-0.499547	14.8637	TRUE	0.492822	1	cytoadherence linked asexual protein 2 (CLAG2)
PF3D7_1324800	87.0295	90.9767	342.101	153.645	159.777	166.706	950.373	444.738	876.208	785.109	764.107	517.045	620.696	536.55	658.679	583.243	7.36021	2.21745	-0.389799	5.25509	TRUE	0.493371	1	dihydrofolate synthase/folylpolyglutamate synthase (DHFS-FPGS)
PF3D7_1033300	45.7125	51.6118	84.4146	83.1763	99.357	72.8544	122.765	121.932	102.06	111.34	114.524	177.908	154.586	157.574	114.854	151.23	6.17679	0.662758	0.401849	1.66981	TRUE	0.493728	1	conserved Plasmodium protein, unknown function
PF3D7_1477800	329.657	261.558	26.6572	100.505	84.5877	160.593	10.5832	35.1726	29.4841	30.2909	26.3827	20.3853	65.13	50.8625	34.5945	42.7431	7.33374	-2.61288	0.698019	4.86358	TRUE	0.494062	1	acyl-CoA binding protein (ACBP)
PF3D7_0604300	164.389	140.402	213.258	239.132	226.91	196.818	90.3101	117.242	71.8203	63.0379	85.6026	130.651	100.441	137.628	83.0267	112.937	7.61825	-1.19854	0.400526	1.80233	TRUE	0.494133	1	conserved Plasmodium protein, unknown function
PF3D7_0413900	335.811	283.865	737.517	741.655	773.374	574.444	576.433	654.992	357.589	470.738	514.938	783.908	775.282	656.226	480.171	673.897	9.16364	-0.15538	0.388386	3.96344	TRUE	0.494432	1	ubiquitin carboxyl-terminal hydrolase 13, putative (USP13)
PF3D7_1231600	285.703	292.613	897.46	1199.12	1146.63	764.307	1092.89	622.164	1217.17	1268.13	1050.09	681.981	710.937	884.609	934.05	802.894	9.57644	0.459852	-0.38737	7.21127	TRUE	0.494439	1	pre-mRNA-splicing factor ATP-dependent RNA helicase PRP2, putative (PRP2)
PF3D7_0832800	1.75817	0.874776	0	2.31045	0	0.98868	9.17212	10.9426	23.4361	29.4723	18.2558	5.55963	14.9093	6.98113	23.5242	12.7436	0.196246	3.99214	-0.531887	6.46359	TRUE	0.494683	1	rifin (RIF)
PF3D7_0815700	1.75817	3.4991	4.44287	6.93136	6.71331	4.66896	0.705548	0	0.756003	0.818674	0.570056	0	1.5694	2.99191	0	1.14033	2.20728	-3.01526	1.0484	5.33979	TRUE	0.494983	1	ubiquitin (Ub)
PF3D7_1364600	38.6798	48.5501	62.2002	21.9493	24.1679	39.1095	29.633	12.5058	21.9241	18.8295	20.7231	8.33944	13.3399	16.9542	22.1405	15.1935	5.26403	-0.889307	-0.461422	3.70909	TRUE	0.495178	1	aldo-keto reductase, putative
PF3D7_1147400	8.79086	7.4356	0	1.15523	0	3.47634	0.705548	4.68968	3.02401	0.818674	2.30948	0.926605	1.5694	0.997304	1.38378	1.21927	1.97636	-0.7711	-0.918582	7.08352	TRUE	0.49545	1	conserved Plasmodium protein, unknown function
PF3D7_0728800	29.0098	28.4302	35.543	5.77613	5.37065	20.826	1.4111	7.03452	3.02401	4.91205	4.09542	7.41284	4.70819	6.98113	5.53511	6.15932	4.34886	-2.32252	0.596266	6.24427	TRUE	0.496409	1	conserved Plasmodium protein, unknown function
PF3D7_0524200	1.75817	6.12343	0	2.31045	1.34266	2.30694	10.5832	13.2874	29.4841	18.0108	17.8414	4.63302	9.41638	13.9623	22.1405	12.538	1.5193	2.63732	-0.527337	6.08402	TRUE	0.496531	1	conserved Plasmodium membrane protein, unknown function
PF3D7_0421100	54.5033	75.6681	239.915	210.251	175.889	151.245	0	2.34484	0.756003	0.818674	0.979879	3.70642	0.784698	0.997304	1.38378	1.71805	7.23458	-7.28291	0.832475	5.93745	TRUE	0.496876	1	erythrocyte membrane protein 1, PfEMP1 (VAR)
PF3D7_0500100	275.154	234.003	306.558	466.711	386.687	333.823	10.5832	36.7358	27.9721	24.5602	24.9628	19.4587	22.7563	16.9542	15.2216	18.5977	8.38285	-3.74281	-0.416832	3.29	TRUE	0.497152	1	erythrocyte membrane protein 1, PfEMP1 (VAR)
PF3D7_0929500	0	0.437388	0	0	0	0.0874776	0.705548	0	0	0	0.176387	0	0	0	0	0	-3.15957	0.67337	-28.2457	1.0419	TRUE	0.497257	1	conserved protein, unknown function
PF3D7_1228700	131.863	101.037	26.6572	13.8627	9.39864	56.5636	9.17212	25.7932	24.1921	22.9229	20.5201	8.33944	10.9858	20.9434	6.91889	11.7969	5.83286	-1.47447	-0.795294	4.96166	TRUE	0.497424	1	conserved Plasmodium protein, unknown function
PF3D7_1210200	7.91177	10.4973	17.7715	24.2597	14.7693	15.0419	40.2162	33.6094	23.4361	24.5602	30.4555	32.4312	35.3114	50.8625	47.0485	41.4134	3.87587	1.05351	0.440513	2.51288	TRUE	0.498107	1	zinc finger protein, putative
PF3D7_1345200	49.2288	55.5483	53.3145	71.624	65.7905	59.1012	99.4822	89.8855	165.565	181.746	134.17	52.8165	101.226	114.69	138.378	101.778	5.88748	1.18021	-0.400244	2.78316	TRUE	0.498279	1	rhomboid protease ROM6, putative (ROM6)
PF3D7_1436700	23.7353	21.8694	17.7715	25.415	32.2239	24.203	9.17212	16.4139	3.02401	9.82409	9.60852	12.0459	13.3399	10.9703	17.9891	13.5863	4.61079	-1.34808	0.494449	3.01773	TRUE	0.498407	1	conserved Plasmodium protein, unknown function
PF3D7_0521100	2.63726	3.06172	0	0	0	1.13979	0.705548	0.781613	3.02401	0	1.12779	0	1.5694	0	0	0.392349	0.421768	-0.243396	-1.37439	7.02518	TRUE	0.498544	1	conserved Plasmodium protein, unknown function
PF3D7_0936600	1354.67	989.372	2328.07	3768.35	3540.6	2396.21	4952.95	5384.53	5669.27	5535.88	5385.66	3969.57	3910.15	3781.78	4875.05	4134.14	11.2263	1.16858	-0.381558	4.3635	TRUE	0.499032	1	Plasmodium exported protein (PHISTb), unknown function (GEXP05)
PF3D7_0417700	2.63726	3.4991	0	1.15523	0	1.45832	2.82219	4.68968	1.51201	0.818674	2.46064	0	1.5694	1.99461	1.38378	1.23695	0.791014	0.510053	-1.0007	4.99146	TRUE	0.499714	1	conserved Plasmodium protein, unknown function
PF3D7_1230100	14.0654	17.4955	4.44287	2.31045	5.37065	8.73697	0	3.12645	3.02401	3.2747	2.35629	3.70642	4.70819	4.98652	1.38378	3.69623	3.20923	-1.98534	0.689642	7.37201	TRUE	0.499829	1	conserved Plasmodium protein, unknown function
PF3D7_1202400	25.4935	28.8676	8.88575	1.15523	5.37065	13.9545	19.0498	22.6668	21.9241	37.659	25.3249	13.8991	20.4022	16.9542	22.1405	18.349	3.88346	0.777737	-0.466482	9.70167	TRUE	0.500751	1	peptidyl-prolyl cis-trans isomerase (CYP26)
PF3D7_1118700	74.7223	85.2907	0	3.46568	5.37065	33.7699	19.7553	100.828	69.5523	99.8783	72.5035	44.477	55.7136	53.8544	58.1187	53.0409	5.15653	1.02263	-0.450701	24.3558	TRUE	0.500879	1	conserved Plasmodium protein, unknown function
PF3D7_0217200	87.9086	99.7245	222.144	300.359	294.043	200.836	50.7994	30.4829	26.4601	52.3951	40.0344	55.5963	60.4218	54.8517	44.2809	53.7877	7.64622	-2.32304	0.427688	4.49463	TRUE	0.500987	1	conserved Plasmodium protein, unknown function
PF3D7_0808000	14.9445	25.3685	31.1001	18.4836	21.4826	22.2759	7.76103	8.59774	4.53602	9.82409	7.67972	9.26605	6.27759	15.9569	12.454	10.9886	4.45063	-1.51127	0.509138	1.99964	TRUE	0.501412	1	conserved Plasmodium protein, unknown function
PF3D7_0407500	14.0654	21.8694	39.9859	30.0359	57.7345	32.7382	47.9773	32.0461	22.6801	25.3789	32.0206	37.0642	49.436	42.8841	42.8971	43.0703	5.00646	-0.00442046	0.427093	3.83553	TRUE	0.501601	1	mitochondrial carrier protein, putative
PF3D7_0603500	24.6144	38.9275	26.6572	16.1732	13.4266	23.9598	63.4993	84.4142	50.6522	34.3843	58.2375	35.211	52.5748	52.8571	33.2107	43.4634	4.59157	1.27262	-0.419823	3.37354	TRUE	0.501831	1	cation/H antiporter (CHA)
PF3D7_0308700	110.765	119.407	35.543	33.5016	28.1959	65.4824	25.3997	62.529	65.7723	54.0325	51.9334	24.0917	39.2349	34.9056	58.1187	39.0877	6.05995	-0.362012	-0.414566	7.83851	TRUE	0.501888	1	conserved Plasmodium protein, unknown function
PF3D7_1201100	79.1177	89.6645	573.131	64.6927	64.4478	174.211	258.23	239.174	377.246	353.667	307.079	132.504	214.223	247.331	305.815	224.968	7.41447	0.847962	-0.449519	11.4168	TRUE	0.501948	1	RESA-like protein with PHIST and DnaJ domains
PF3D7_0703300	12.3072	9.62254	35.543	11.5523	16.112	17.0274	24.6942	13.2874	26.4601	21.2855	21.4318	15.7523	11.7705	9.97304	24.908	15.601	3.97245	0.449887	-0.471936	3.71471	TRUE	0.502327	1	conserved Plasmodium protein, unknown function
PF3D7_0302400	16.7026	13.9964	17.7715	61.227	34.9092	28.9213	0	0	3.02401	1.63735	1.16534	0	1.5694	2.99191	4.15134	2.17816	4.86003	-4.64911	0.858227	9.2928	TRUE	0.502372	1	unspecified product
PF3D7_0209100	592.504	637.712	790.831	851.402	1005.65	775.621	709.781	758.946	604.047	710.609	695.846	929.384	992.644	974.366	726.484	905.719	9.59883	-0.15621	0.380429	0.8856	TRUE	0.502398	1	phospholipase A2, putative
PF3D7_1406000	52.7452	48.5501	57.7573	135.161	103.385	79.5198	56.4438	54.7129	35.5321	39.2964	46.4963	77.8348	55.7136	61.8329	51.1998	61.6453	6.31709	-0.777692	0.407554	3.17803	TRUE	0.502404	1	RNA binding protein, putative
PF3D7_1467600	85.2713	71.2942	195.486	155.956	145.008	130.603	2082.78	2000.15	1797.78	1930.43	1952.78	1999.61	1293.97	1275.55	1434.98	1501.03	7.01495	3.91637	-0.379575	2.66459	TRUE	0.502431	1	conserved Plasmodium protein, unknown function
PF3D7_0719400	156.477	132.091	26.6572	21.9493	22.8253	72.0001	47.2717	35.9542	108.108	85.9608	69.3238	48.1834	40.0196	46.8733	62.27	49.3366	6.19272	-0.0776348	-0.492502	9.00708	TRUE	0.502546	1	conserved Plasmodium protein, unknown function
PF3D7_1430600	21.0981	13.1216	17.7715	6.93136	9.39864	13.6642	14.8165	8.59774	4.53602	12.2801	10.0576	4.63302	6.27759	9.97304	6.91889	6.95064	3.75273	-0.421647	-0.537477	2.99382	TRUE	0.502682	1	exodeoxyribonuclease III, putative
PF3D7_1229900.1	39.5589	31.4919	4.44287	19.6388	24.1679	23.8601	4.23329	16.4139	15.8761	8.18674	11.1775	15.7523	6.27759	4.98652	4.15134	7.79193	4.63688	-1.15606	-0.503136	7.16414	TRUE	0.502994	1	conserved Plasmodium protein, unknown function
PF3D7_0201900	1134.02	1009.93	21228	2205.33	1442.02	5403.87	4604.4	1827.41	3309.78	3551.41	3323.25	1509.44	1286.12	1533.85	1923.45	1563.22	12.3996	-0.701174	-1.08809	3.50111	TRUE	0.503052	1	erythrocyte membrane protein 3 (EMP3)
mal_rna_17:rRNA	1206.11	3800.46	844.146	809.813	1474.24	1626.95	229.303	415.037	520.886	561.611	431.709	180.688	171.849	295.202	455.263	275.75	10.6685	-1.91458	-0.647179	3.26218	TRUE	0.50315	1	unspecified product (LSUE)
PF3D7_1319700	22.8562	20.9946	8.88575	2.31045	0	11.0094	2.11664	1.56323	0.756003	0	1.10897	0.926605	0	0.997304	0	0.480977	3.48478	-3.32257	-1.18967	8.09196	TRUE	0.503264	1	ser/thr protein phosphatase 2A regulatory subunit A, putative
PF3D7_0503500	47.4706	44.6136	62.2002	10.397	12.084	35.3531	26.1053	22.6668	35.5321	34.3843	29.6721	17.6055	19.6175	22.938	27.6756	21.9591	5.10965	-0.218911	-0.439244	6.14927	TRUE	0.503294	1	protein kinase, putative
PF3D7_0205400	136.258	147.837	79.9717	211.406	273.903	169.875	276.575	279.817	223.777	176.834	239.251	265.936	331.143	309.164	343.177	312.355	7.41565	0.486828	0.384438	3.0341	TRUE	0.503682	1	conserved Plasmodium protein, unknown function
PF3D7_1014700	8.79086	22.3068	137.729	35.812	20.1399	44.9557	81.138	30.4829	86.1844	112.158	77.4909	36.1376	50.2207	57.8436	81.6429	56.4612	5.39234	0.883508	-0.45974	11.6988	TRUE	0.504093	1	prohibitin, putative
PF3D7_0304100	138.017	153.961	0	11.5523	10.7413	62.8541	11.9943	80.5061	54.4322	38.4777	46.3526	30.578	28.2491	33.9083	17.9891	27.6811	5.99215	-0.457878	-0.741841	11.2684	TRUE	0.504305	1	membrane skeletal protein IMC1-related (ALV2)
PF3D7_1411700	82.6341	73.9186	151.058	213.717	217.511	147.768	119.943	118.805	117.18	133.444	122.343	179.761	183.619	160.566	116.237	160.046	7.20329	-0.268558	0.388612	3.4702	TRUE	0.504828	1	conserved protein, unknown function
PF3D7_0105800	175.817	149.149	26.6572	24.2597	14.7693	78.1306	26.8108	79.7245	77.8683	68.7686	63.2931	28.7247	51.0054	36.9003	55.3511	42.9954	6.30535	-0.321725	-0.558672	8.56259	TRUE	0.50503	1	conserved Plasmodium protein, unknown function
PF3D7_0107100	2.63726	5.24866	4.44287	2.31045	1.34266	3.19638	1.4111	0.781613	3.78002	2.45602	2.10719	0	0	1.99461	2.76756	1.19054	1.66523	-0.591107	-0.941741	5.28396	TRUE	0.505541	1	conserved Plasmodium protein, unknown function
PF3D7_1420900	106.369	114.596	22.2144	58.9165	38.9372	68.2066	53.6216	31.2645	79.3803	85.1421	62.3522	33.3578	35.3114	61.8329	58.1187	47.1552	6.12336	-0.161275	-0.406207	6.88921	TRUE	0.505741	1	mannose-1-phosphate guanyltransferase, putative
PF3D7_1132800	79.1177	147.4	26.6572	9.24181	18.7973	56.2428	53.6216	50.8048	90.7204	72.862	67.0022	50.9633	55.7136	33.9083	55.3511	48.9841	5.8471	0.218918	-0.452061	11.0166	TRUE	0.505906	1	aquaglyceroporin (AQP)
PF3D7_0620600	9.66995	18.3703	26.6572	24.2597	30.8812	21.9677	19.0498	18.7587	14.3641	18.0108	17.5458	21.3119	18.8328	25.9299	30.4431	24.1294	4.43022	-0.297122	0.454424	1.99406	TRUE	0.50593	1	conserved Plasmodium protein, unknown function
PF3D7_1422900	14.0654	16.6207	17.7715	18.4836	24.1679	18.2218	83.9602	76.5981	63.5043	52.3951	69.1144	77.8348	87.1015	102.722	98.2483	91.4767	4.18193	1.92933	0.403525	0.889187	TRUE	0.506141	1	14-3-3 protein, putative
PF3D7_1342200	4.39543	8.31037	31.1001	6.93136	1.34266	10.416	3.52774	1.56323	4.53602	0	2.40675	2.77981	1.5694	0	0	1.0873	3.29708	-2.02394	-1.09204	7.02477	TRUE	0.506292	1	conserved Plasmodium membrane protein, unknown function
PF3D7_1206900	21.0981	13.1216	57.7573	35.812	65.7905	38.7159	139.698	78.9429	123.985	141.631	121.064	72.2752	105.15	96.7385	94.0969	92.065	5.2291	1.69058	-0.395022	5.47017	TRUE	0.506826	1	conserved Plasmodium protein, unknown function
PF3D7_0925600	10.549	12.6843	13.3286	8.08658	12.084	11.3465	14.8165	25.7932	25.7041	37.659	25.9932	17.6055	17.2634	15.9569	24.908	18.9334	3.48853	1.21	-0.461393	1.45967	TRUE	0.50684	1	zinc binding protein (Yippee), putative
PF3D7_1249300	807.001	625.027	1230.68	1253.42	1161.4	1015.51	463.545	488.508	411.266	462.551	456.467	652.33	588.524	641.267	487.09	592.303	9.98701	-1.15265	0.375973	1.37409	TRUE	0.508	1	protein phosphatase, putative
PF3D7_0316300.2	129.226	126.405	26.6572	6.93136	8.05598	59.4551	9.17212	39.8623	30.2401	16.3735	23.912	16.6789	15.694	9.97304	12.454	13.7	5.90446	-1.32511	-0.801749	5.86318	TRUE	0.509368	1	inorganic pyrophosphatase, putative
PF3D7_0815000	9.66995	9.18515	26.6572	3.46568	1.34266	10.0641	0.705548	1.56323	3.78002	1.63735	1.92153	0.926605	0.784698	1.99461	0	0.926478	3.24614	-2.30568	-1.00749	4.39104	TRUE	0.509507	1	selenoprotein (Sel3)
PF3D7_1111000	160.873	244.937	159.943	234.511	276.588	215.371	221.542	170.392	134.569	111.34	159.46	227.018	172.634	222.399	208.951	207.75	7.75396	-0.436649	0.381219	1.74713	TRUE	0.509509	1	tRNA m5C-methyltransferase, putative
PF3D7_0314000	59.7779	57.2978	31.1001	3.46568	9.39864	32.208	3.52774	9.37936	4.53602	4.91205	5.58879	11.1193	9.41638	6.98113	8.30267	8.95486	5.01937	-2.53861	0.684119	5.37048	TRUE	0.509592	1	co-chaperone p23 (P23)
PF3D7_1417100	6.1536	3.06172	0	3.46568	4.02799	3.3418	28.9275	10.9426	39.3122	31.1096	27.573	16.6789	14.1246	13.9623	35.9782	20.186	1.90653	2.87893	-0.463948	5.05149	TRUE	0.511089	1	conserved Plasmodium protein, unknown function
PF3D7_1343500	34.2844	22.7442	66.6431	5.77613	8.05598	27.5007	2.11664	6.2529	7.56003	4.91205	5.21041	1.85321	2.3541	1.99461	5.53511	2.93426	4.74818	-2.36825	-0.855884	3.61087	TRUE	0.511151	1	conserved Plasmodium protein, unknown function
PF3D7_0616300	19.3399	25.8059	35.543	50.8299	17.4546	29.7947	99.4822	109.426	86.1844	83.5048	94.6493	133.431	131.045	119.676	112.086	124.06	4.88015	1.68443	0.390768	2.33842	TRUE	0.51139	1	conserved Plasmodium protein, unknown function
PF3D7_0723700	112.523	100.599	217.701	103.97	100.7	127.099	139.698	78.1613	103.572	110.521	107.988	87.1008	75.3311	80.7816	87.178	82.5979	6.97357	-0.218632	-0.387374	1.99903	TRUE	0.511606	1	metallo-hydrolase/oxidoreductase, putative
PF3D7_0816400	15.8235	26.2433	0	2.31045	2.68533	9.41252	2.82219	7.81613	12.0961	5.73072	7.11627	0.926605	5.49289	7.97843	2.76756	4.29137	3.34371	-0.513576	-0.719486	8.66788	TRUE	0.511688	1	conserved Plasmodium protein, unknown function
PF3D7_0908900	35.1634	30.6172	44.4287	24.2597	21.4826	31.1903	22.5775	26.5748	27.9721	24.5602	25.4212	26.8715	21.9716	11.9676	13.8378	18.6621	4.93927	-0.27147	-0.438523	1.75981	TRUE	0.511712	1	conserved Plasmodium protein, unknown function
PF3D7_0607600	89.6668	76.1055	0	9.24181	4.02799	35.8084	4.93883	24.23	17.3881	15.5548	15.5279	6.48623	12.5552	5.98382	8.30267	8.33198	5.18321	-1.22708	-0.895197	7.34636	TRUE	0.511774	1	conserved Plasmodium protein, unknown function
PF3D7_1122600	27.2517	23.619	8.88575	3.46568	5.37065	13.7185	4.93883	10.161	9.82804	4.09337	7.2553	8.33944	1.5694	6.98113	2.76756	4.91438	3.83765	-0.978581	-0.557186	7.7626	TRUE	0.511803	1	conserved Plasmodium protein, unknown function
PF3D7_0730400	133.621	191.139	0	11.5523	13.4266	69.9477	44.4495	135.219	145.153	150.636	118.864	77.8348	90.2403	75.7951	102.4	86.5675	6.16779	0.725041	-0.457685	22.7112	TRUE	0.512115	1	conserved Plasmodium protein, unknown function
PF3D7_0732100	0	2.62433	0	3.46568	1.34266	1.48653	9.17212	18.7587	13.6081	11.4614	13.2501	12.0459	21.9716	22.938	17.9891	18.7361	0.806861	2.9202	0.501613	5.27337	TRUE	0.512862	1	erythrocyte membrane protein 1 (PfEMP1), pseudogene (VAR)
PF3D7_1325500	21.0981	9.62254	26.6572	1.15523	0	11.7066	1.4111	1.56323	1.51201	1.63735	1.53092	0.926605	0.784698	0.997304	0	0.677152	3.50424	-2.89072	-1.11566	5.80752	TRUE	0.512899	1	conserved Plasmodium protein, unknown function
PF3D7_0222700	0	0.437388	0	0	0	0.0874776	1.4111	0	0	2.45602	0.96678	0	2.3541	0.997304	5.53511	2.22163	-2.68587	2.6317	1.17002	6.10882	TRUE	0.513086	1	rifin (RIF)
PF3D7_0919600	1.75817	6.56082	4.44287	0	1.34266	2.82091	0.705548	3.90807	1.51201	0	1.5314	0	0	2.99191	0	0.747978	1.49144	-0.877263	-1.0302	10.1344	TRUE	0.513161	1	dolichyl-diphosphooligosaccharide-protein glycosyltransferase, putative
PF3D7_0414100	14.9445	16.6207	22.2144	4.6209	4.02799	12.4857	1.4111	1.56323	0.756003	0.818674	1.13725	2.77981	2.3541	0.997304	1.38378	1.87875	3.59464	-3.40434	0.747898	3.38118	TRUE	0.513317	1	conserved Plasmodium membrane protein, unknown function
PF3D7_1301500	29.8889	20.1198	4.44287	3.46568	1.34266	11.852	4.93883	17.1955	11.34	7.36807	10.2106	6.48623	7.06229	6.98113	6.91889	6.86213	3.65244	-0.301787	-0.572027	8.29779	TRUE	0.513478	1	Plasmodium exported protein (PHISTa), unknown function
PF3D7_0115600	76.4805	77.8551	53.3145	86.6419	107.413	80.341	316.085	310.3	162.541	177.652	241.645	342.844	338.205	316.145	257.383	313.644	6.33778	1.57908	0.376459	2.02352	TRUE	0.513485	1	rifin (RIF)
PF3D7_1104800	58.8988	52.4866	488.716	100.505	96.6717	159.456	155.926	34.391	37.0442	32.747	65.027	48.1834	40.8043	24.9326	26.2918	35.053	7.30939	-1.28606	-0.890944	3.55548	TRUE	0.513534	1	metabolite/drug transporter, putative
PF3D7_0525500	254.056	266.807	635.331	700.067	769.346	525.121	326.669	300.921	296.353	252.97	294.228	402.146	383.718	399.919	337.642	380.856	9.03427	-0.833427	0.372406	3.65585	TRUE	0.514135	1	conserved Plasmodium protein, unknown function
PF3D7_1102300	4.39543	2.62433	4.44287	2.31045	1.34266	3.02315	101.599	127.403	82.4043	112.158	105.891	80.6146	94.9485	71.8059	74.724	80.5233	1.52485	5.20148	-0.39416	1.4488	TRUE	0.514473	1	Plasmodium exported protein, unknown function
PF3D7_0814600	36.9216	59.9222	26.6572	25.415	26.8533	35.1538	33.8663	43.7703	89.2084	92.5102	64.8388	31.5046	51.7901	46.8733	66.4214	49.1473	5.16219	0.855938	-0.402027	4.3055	TRUE	0.51451	1	conserved Plasmodium protein, unknown function
PF3D7_1211700	364.821	278.616	111.072	45.0538	67.1331	173.339	103.716	135.219	154.225	185.839	144.75	63.0091	102.795	110.701	153.599	107.526	7.4454	-0.268163	-0.430316	8.59917	TRUE	0.514628	1	DNA replication licensing factor MCM5, putative (MCM5)
PF3D7_1210300	27.2517	29.7424	35.543	54.2956	84.5877	46.2841	76.1992	67.2187	45.3602	20.4669	52.3112	63.0091	77.6851	61.8329	73.3403	68.9668	5.53422	0.175863	0.397697	5.18144	TRUE	0.514836	1	conserved Plasmodium protein, unknown function
PF3D7_1329800	29.8889	24.9311	13.3286	6.93136	6.71331	16.3587	1.4111	7.03452	3.02401	1.63735	3.27674	2.77981	3.13879	1.99461	0	1.9783	4.06359	-2.35499	-0.647076	7.11567	TRUE	0.51485	1	conserved Plasmodium protein, unknown function
PF3D7_0716500	14.0654	15.746	4.44287	8.08658	14.7693	11.422	33.1607	39.0807	31.7521	27.0162	32.7524	21.3119	32.1726	24.9326	17.9891	24.1016	3.59281	1.44089	-0.437282	1.96696	TRUE	0.515192	1	conserved Plasmodium protein, unknown function
PF3D7_1427800	63.2942	64.7334	75.5288	165.197	140.98	101.947	168.626	107.863	69.5523	90.8728	109.228	190.881	145.169	142.614	89.9456	142.152	6.67452	0.0970712	0.381012	4.66323	TRUE	0.515805	1	exosome complex exonuclease rrp41, putative
PF3D7_1113900	18.4608	19.2451	8.88575	9.24181	6.71331	12.5093	43.0384	33.6094	80.8923	79.4114	59.2379	14.8257	47.0819	43.8814	73.3403	44.7823	3.70857	2.17948	-0.409063	6.36313	TRUE	0.51614	1	mitogen-activated protein kinase 2 (MAP2)
PF3D7_0509000	71.206	67.3578	208.815	170.973	279.274	159.525	217.309	159.449	100.548	98.2409	143.887	246.477	200.883	180.512	119.005	186.719	7.30817	-0.139042	0.376668	6.9663	TRUE	0.516226	1	SNAP protein (soluble N-ethylmaleimide-sensitive factor Attachment Protein), putative
PF3D7_1412600	285.703	300.486	724.188	400.863	602.855	462.819	272.341	270.438	145.153	130.169	204.525	347.477	255.812	258.302	196.497	264.522	8.84983	-1.17352	0.371425	4.1683	TRUE	0.516908	1	deoxyhypusine synthase (DHS)
PF3D7_1348700	6.1536	6.99821	0	0	2.68533	3.16743	0.705548	0	0.756003	0.818674	0.570056	1.85321	0.784698	1.99461	0	1.15813	1.81562	-2.62392	1.05959	6.46395	TRUE	0.517019	1	conserved Plasmodium protein, unknown function
PF3D7_0727200	788.54	696.322	839.703	1320.42	1200.34	969.066	631.465	701.889	643.359	637.747	653.615	887.687	835.704	897.574	751.392	843.089	9.92058	-0.568288	0.367309	1.10282	TRUE	0.517175	1	cysteine desulfurase, putative (NFS)
PF3D7_0521900	19.3399	21.432	62.2002	36.9672	37.5946	35.5068	47.9773	60.9658	67.2843	76.9554	63.2957	45.4036	47.8666	48.8679	49.816	47.9885	5.0941	0.889546	-0.399408	2.57215	TRUE	0.517629	1	conserved Plasmodium protein, unknown function
PF3D7_1404600.1	7.91177	4.81127	4.44287	3.46568	2.68533	4.66338	6.34993	9.37936	4.53602	9.82409	7.52235	3.70642	6.27759	2.99191	6.91889	4.9737	2.24847	0.660662	-0.603033	1.74117	TRUE	0.517737	1	adenylyl cyclase alpha (ACalpha)
PF3D7_1408800	0.879086	2.18694	0	4.6209	9.39864	3.41711	34.5718	41.4255	16.6321	15.5548	27.0461	19.4587	54.1442	37.8976	34.5945	36.5237	1.83511	2.92307	0.434654	8.24283	TRUE	0.517931	1	conserved Plasmodium protein, unknown function
PF3D7_1026200	6.1536	3.93649	17.7715	2.31045	2.68533	6.57147	16.9331	7.81613	17.3881	15.5548	14.423	7.41284	5.49289	12.965	15.2216	10.2731	2.43714	1.41386	-0.50768	5.07738	TRUE	0.518251	1	conserved Plasmodium protein, unknown function
PF3D7_1134900	13.1863	17.9329	22.2144	38.1225	41.6225	26.6157	18.3442	10.9426	30.2401	22.9229	20.6125	13.8991	30.6032	34.9056	31.8269	27.8087	4.73229	-0.366867	0.42996	4.49673	TRUE	0.518722	1	conserved Plasmodium protein, unknown function
PF3D7_1213300	0	0.437388	0	0	0	0.0874776	0	0.781613	0	0.818674	0.400072	0.926605	0.784698	2.99191	0	1.1758	-2.80306	1.46084	1.59189	3.28181	TRUE	0.518854	1	conserved Plasmodium protein, unknown function
PF3D7_0608200	0	0.874776	0	0	2.68533	0.71202	0	3.12645	0	1.63735	1.19095	0.926605	0.784698	0	0	0.427826	-0.397639	0.640096	-1.37712	6.4562	TRUE	0.518965	1	conserved Plasmodium protein, unknown function
PF3D7_1017300.1	79.9968	64.296	35.543	33.5016	20.1399	46.6955	62.0882	30.4829	77.8683	81.8674	63.0767	47.2568	43.1584	48.8679	52.5836	47.9667	5.56612	0.412819	-0.396192	4.68669	TRUE	0.519003	1	golgi re-assembly stacking protein 2 (GRASP)
PF3D7_0925000	16.7026	8.74776	4.44287	1.15523	1.34266	6.47823	1.4111	3.90807	5.29202	5.73072	4.08548	0.926605	6.27759	0	2.76756	2.49294	2.76725	-0.74207	-0.675354	10.1334	TRUE	0.519167	1	conserved Plasmodium protein, unknown function
PF3D7_1464100	16.7026	14.4338	4.44287	15.0179	14.7693	13.0733	25.3997	25.0116	34.0201	19.6482	26.0199	21.3119	17.2634	23.9353	13.8378	19.0871	3.77721	0.924807	-0.443883	1.82014	TRUE	0.520152	1	conserved Plasmodium protein, unknown function
PF3D7_1225900	11.4281	14.8712	8.88575	5.77613	2.68533	8.7293	1.4111	6.2529	6.04803	3.2747	4.24668	5.55963	5.49289	4.98652	9.68645	6.43137	3.15869	-1.07579	0.585778	3.78498	TRUE	0.520282	1	conserved Plasmodium protein, unknown function
PF3D7_0504200	50.987	48.9875	8.88575	12.7075	2.68533	24.8506	5.64438	24.23	18.1441	16.3735	16.098	9.26605	10.2011	12.965	11.0702	10.8756	4.68228	-0.67494	-0.565661	7.87993	TRUE	0.520305	1	ATP-dependent helicase, putative
PF3D7_1308400	996.004	862.967	1244	975.011	951.948	1005.99	395.812	353.289	182.197	197.3	282.15	396.587	408.043	391.941	257.383	363.488	9.97359	-1.83314	0.365777	2.16102	TRUE	0.520653	1	conserved Plasmodium protein, unknown function
PF3D7_1117200	8.79086	18.8077	0	4.6209	10.7413	8.59215	10.5832	16.4139	30.2401	45.0271	25.5661	8.33944	13.3399	21.9407	31.8269	18.8617	3.26357	1.41049	-0.451132	9.59864	TRUE	0.520852	1	conserved Plasmodium protein, unknown function
PF3D7_1468300	8.79086	1.74955	8.88575	13.8627	2.68533	7.19484	9.87767	2.34484	3.78002	7.36807	5.84265	11.1193	16.4787	5.98382	0	8.39544	2.7934	-0.243868	0.554885	11.3316	TRUE	0.520934	1	leucine-rich repeat protein (LLR14.1)
PF3D7_0722700	0	3.93649	4.44287	0	0	1.67587	12.6999	18.7587	6.04803	13.0988	12.6513	12.0459	10.2011	7.97843	4.15134	8.59418	0.633197	3.0274	-0.542232	9.91837	TRUE	0.520938	1	conserved Plasmodium protein, unknown function
PF3D7_0518200	35.1634	25.3685	22.2144	10.397	6.71331	19.9713	16.2276	21.8852	24.1921	16.3735	19.6696	17.6055	11.7705	16.9542	11.0702	14.3501	4.32831	-0.0304728	-0.451749	3.96487	TRUE	0.520963	1	SWIB/MDM2 domain-containing protein, putative
PF3D7_0925300	50.1079	38.4901	57.7573	15.0179	25.5106	37.3768	19.0498	20.3219	18.1441	9.82409	16.835	10.1927	21.9716	21.9407	37.362	22.8667	5.19867	-1.12392	0.429825	4.96918	TRUE	0.521048	1	proline--tRNA ligase, putative
PF3D7_1146900	4.39543	11.3721	4.44287	5.77613	8.05598	6.8085	11.2888	18.7587	7.56003	11.4614	12.2672	23.1651	21.9716	15.9569	6.91889	17.0031	2.83723	0.778787	0.483667	3.16511	TRUE	0.521222	1	conserved Plasmodium membrane protein, unknown function
PF3D7_0206300	1860.15	1844.47	2345.84	1757.1	1683.7	1898.25	5110.99	8546.16	6124.38	6456.88	6559.6	5294.62	4785.88	5024.42	5313.71	5104.66	10.8901	1.78932	-0.361798	0.704099	TRUE	0.521393	1	conserved Plasmodium protein, unknown function, pseudogene
PF3D7_0516800	198.673	178.454	35.543	25.415	17.4546	91.1081	25.3997	42.2071	77.1123	93.3289	59.512	38.9174	41.589	28.9218	48.4322	39.4651	6.52148	-0.626792	-0.593022	7.20189	TRUE	0.522456	1	transcription factor with AP2 domain(s) (ApiAP2)
PF3D7_1339700	202.19	165.77	146.615	33.5016	24.1679	114.449	33.8663	53.9313	55.9442	33.5656	44.3269	30.578	40.0196	31.9137	22.1405	31.1629	6.83771	-1.36763	-0.505081	6.0945	TRUE	0.522507	1	conserved Plasmodium protein, unknown function
PF3D7_1366400	503.716	398.898	724.188	1420.93	1086.21	826.789	891.107	844.142	547.346	561.611	711.051	1062.82	903.188	920.512	769.381	913.974	9.69122	-0.217375	0.362254	4.34077	TRUE	0.522907	1	rhoptry protein (Rhop148)
PF3D7_1314800	25.4935	14.4338	8.88575	28.8806	24.1679	20.3723	71.9659	90.6671	66.5283	102.334	82.8739	101	114.566	104.717	112.086	108.092	4.38925	1.9833	0.383515	2.08396	TRUE	0.522985	1	ubiquitin-like protein, putative
PF3D7_0910800	109.007	94.4758	266.572	263.392	240.337	194.757	217.309	222.76	117.936	163.735	180.435	314.119	247.965	222.399	146.681	232.791	7.5976	-0.102198	0.368369	4.66549	TRUE	0.523221	1	nucleotide binding protein, putative
PF3D7_1471000	230.321	266.807	479.83	421.657	507.526	381.228	341.485	292.323	216.973	173.559	256.085	340.064	315.449	336.091	327.955	329.89	8.57156	-0.57093	0.365195	2.41862	TRUE	0.523426	1	RNA 3'-terminal phosphate cyclase-like protein, putative
PF3D7_0628600	595.141	488.562	630.888	987.718	946.577	729.777	323.141	275.128	207.145	242.328	261.935	392.88	324.865	333.1	297.512	337.089	9.51143	-1.4783	0.364022	1.68542	TRUE	0.523439	1	conserved Plasmodium protein, unknown function
PF3D7_1025500	47.4706	41.1145	26.6572	13.8627	14.7693	28.7749	9.17212	14.8506	15.8761	13.9175	13.4541	15.7523	3.13879	11.9676	8.30267	9.79035	4.86419	-1.1154	-0.461157	5.35954	TRUE	0.523478	1	conserved Plasmodium protein, unknown function
PF3D7_1419800.2	36.0425	26.6807	71.086	13.8627	6.71331	30.877	11.2888	12.5058	22.6801	28.6536	18.7821	11.1193	14.1246	9.97304	17.9891	13.3015	4.88621	-0.656417	-0.502033	6.18968	TRUE	0.523679	1	glutathione reductase (GR)
PF3D7_0808500	0	1.31216	0	2.31045	0	0.724523	1.4111	0	0.756003	0.818674	0.746443	0.926605	0	0	0	0.231651	-0.304149	-0.111417	-1.63906	4.4236	TRUE	0.523956	1	Plasmodium RNA of unkown function RUF6-4
PF3D7_1240000	336.69	353.847	350.987	533.714	710.268	457.101	409.218	382.209	350.029	368.403	377.465	554.11	481.02	481.698	424.82	485.412	8.8372	-0.27698	0.362985	1.62855	TRUE	0.524187	1	3-hydroxyisobutyryl-coenzyme A hydrolase, putative
PF3D7_1202800	38.6798	31.9293	57.7573	114.367	119.497	72.4462	86.0768	110.989	92.2324	91.6915	95.2474	135.284	120.844	131.644	106.551	123.581	6.17794	0.395592	0.376255	4.41806	TRUE	0.524327	1	conserved Plasmodium protein, unknown function
PF3D7_1356900	38.6798	41.9892	53.3145	43.8986	36.2519	42.8268	95.249	68.7819	79.3803	102.334	86.4364	58.3761	63.5606	73.8005	69.1889	66.2315	5.40745	1.02611	-0.384633	0.582676	TRUE	0.524378	1	protein kinase 5 (PK5)
PF3D7_0702100	3210.42	2724.93	186.601	725.482	549.149	1479.32	345.718	1169.29	1058.4	1107.67	920.271	1018.34	1312.8	1436.12	1342.27	1277.38	10.5322	-0.686279	0.473081	10.6704	TRUE	0.524481	1	Plasmodium exported protein (PHISTb), unknown function, pseudogene
PF3D7_1108500	120.435	94.9132	35.543	19.6388	14.7693	57.0598	33.8663	36.7358	54.4322	74.4994	49.8834	25.0183	36.0961	26.9272	59.5025	36.886	5.85683	-0.216989	-0.440342	8.95442	TRUE	0.524783	1	succinyl-CoA synthetase alpha subunit, putative
PF3D7_1308000	187.245	168.832	4.44287	10.397	9.39864	76.0631	37.394	96.1384	84.6724	74.4994	73.176	33.3578	51.7901	54.8517	53.9674	48.4917	6.26893	-0.0758328	-0.593882	12.31	TRUE	0.524798	1	conserved Plasmodium membrane protein, unknown function
PF3D7_0316600	585.471	631.588	1519.46	1204.9	939.864	976.257	2870.87	1381.89	1794.75	1918.15	1991.42	1860.62	1395.19	1503.93	1448.82	1552.14	9.92902	1.03058	-0.359541	3.24605	TRUE	0.524872	1	formate-nitrite transporter, putative
PF3D7_0109500	101.974	110.222	151.058	231.045	272.56	173.372	181.326	108.644	146.665	109.702	136.584	117.679	127.121	110.701	66.4214	105.481	7.43728	-0.343358	-0.371081	3.63149	TRUE	0.525092	1	N-acetyltransferase, putative
PF3D7_0303000	443.059	397.586	284.344	541.801	448.449	423.048	95.9545	119.587	96.7684	76.1367	97.1116	110.266	119.274	111.698	160.518	125.439	8.72686	-2.12521	0.368061	1.28344	TRUE	0.525234	1	N-ethylmaleimide sensitive fusion protein (NSF)
PF3D7_1107900	126.588	108.91	386.53	285.341	330.295	247.533	316.791	289.197	198.073	180.927	246.247	326.165	347.621	353.046	240.777	316.902	7.94261	0.0014769	0.364225	4.87412	TRUE	0.525501	1	mechanosensitive ion channel protein
PF3D7_0205000	9.66995	10.0599	17.7715	1.15523	0	7.73132	5.64438	14.069	10.584	8.18674	9.62105	5.55963	7.06229	6.98113	6.91889	6.63048	2.82277	0.442059	-0.536672	9.28671	TRUE	0.525509	1	conserved Plasmodium protein, unknown function
PF3D7_0712800	104.611	102.786	839.703	435.52	327.61	362.046	2.11664	3.90807	3.02401	4.09337	3.28552	4.63302	3.13879	8.97574	8.30267	6.26256	8.49782	-6.78376	0.925366	2.21211	TRUE	0.525552	1	erythrocyte membrane protein 1, PfEMP1 (VAR)
PF3D7_1107600	12.3072	18.3703	35.543	43.8986	36.2519	29.2742	82.5491	61.7474	96.0124	71.2247	77.8834	27.7981	50.2207	66.8194	94.0969	59.7338	4.84331	1.44011	-0.387844	5.06019	TRUE	0.525579	1	conserved Plasmodium protein, unknown function
PF3D7_0620000	9.66995	17.0581	4.44287	3.46568	2.68533	7.46439	2.82219	7.03452	4.53602	4.91205	4.82619	5.55963	2.3541	2.99191	1.38378	3.07235	2.9919	-0.723986	-0.626613	4.13228	TRUE	0.526188	1	conserved Plasmodium protein, unknown function
PF3D7_1427600	34.2844	11.8095	44.4287	5.77613	5.37065	20.3339	10.5832	3.90807	9.07204	9.82409	8.34685	6.48623	7.06229	4.98652	2.76756	5.32565	4.28852	-1.22652	-0.63164	4.99877	TRUE	0.5262	1	CorA-like Mg2 transporter protein, putative
PF3D7_0628900	10.549	13.1216	35.543	0	2.68533	12.3798	0	2.34484	6.80403	2.45602	2.90122	0.926605	2.3541	0.997304	1.38378	1.41545	3.56606	-2.03141	-1.02102	7.44182	TRUE	0.526378	1	RAP protein, putative
PF3D7_1009600	58.0197	41.5519	115.515	17.3284	32.2239	52.9277	9.17212	6.2529	7.56003	7.36807	7.58828	4.63302	1.5694	9.97304	2.76756	4.73575	5.70445	-2.77991	-0.680905	3.60768	TRUE	0.526535	1	protein phosphatase, putative
PF3D7_0817200	330.536	307.921	84.4146	311.911	237.651	254.487	159.454	164.92	99.7924	109.702	133.467	184.394	164.002	191.482	148.064	171.986	7.99978	-0.939317	0.365995	3.78361	TRUE	0.527263	1	conserved Plasmodium protein, unknown function
PF3D7_0510100	435.148	384.464	226.587	203.32	194.686	288.841	184.148	150.851	145.909	158.004	159.728	176.055	224.424	192.48	229.707	205.666	8.17767	-0.858128	0.364423	2.08824	TRUE	0.52746	1	conserved Plasmodium protein, unknown function
PF3D7_0908400	9.66995	10.4973	0	1.15523	1.34266	4.53303	1.4111	4.68968	1.51201	1.63735	2.31253	0	0.784698	1.99461	2.76756	1.38672	2.34388	-1.13765	-0.814262	7.56413	TRUE	0.528514	1	conserved Plasmodium protein, unknown function
PF3D7_0403300	36.9216	40.6771	31.1001	32.3463	22.8253	32.7741	25.3997	41.4255	25.7041	19.6482	28.0444	21.3119	20.4022	18.9488	23.5242	21.0468	5.04332	-0.233629	-0.416153	1.2425	TRUE	0.528815	1	conserved Plasmodium protein, unknown function
PF3D7_0824100	44.8334	35.4284	22.2144	11.5523	6.71331	24.1484	1.4111	5.47129	6.04803	9.00542	5.48396	8.33944	1.5694	2.99191	1.38378	3.57113	4.61027	-2.16162	-0.592699	7.21115	TRUE	0.529173	1	exonuclease, putative
PF3D7_1041000	0.879086	6.12343	0	0	1.34266	1.66904	1.4111	0.781613	2.26801	0	1.11518	0.926605	0	0.997304	0	0.480977	0.955317	-0.788676	-1.19544	6.30983	TRUE	0.529246	1	rifin (RIF)
PF3D7_1367300	7.91177	13.1216	0	16.1732	10.7413	9.58958	62.0882	94.5752	63.5043	65.4939	71.4154	62.0825	103.58	94.7439	112.086	93.1232	3.39328	2.76475	0.382196	5.16337	TRUE	0.529556	1	conserved Plasmodium protein, unknown function
PF3D7_0804600	322.625	302.235	506.488	651.547	561.233	468.826	512.933	511.957	490.646	566.523	520.515	729.238	689.75	684.151	563.198	666.584	8.87164	0.152143	0.35699	1.61576	TRUE	0.530073	1	U2 snRNA/tRNA pseudouridine synthase, putative
PF3D7_0613000.3	0.879086	2.62433	4.44287	0	0	1.58926	4.93883	5.47129	4.53602	5.73072	5.16922	2.77981	3.13879	3.98922	2.76756	3.16885	0.430399	1.93889	-0.70233	4.29367	TRUE	0.530263	1	conserved Plasmodium protein, unknown function
PF3D7_0718700	3.51634	4.81127	0	3.46568	1.34266	2.62719	10.5832	11.7242	4.53602	4.09337	7.7342	1.85321	7.06229	5.98382	5.53511	5.10861	1.60855	1.34467	-0.59955	3.80732	TRUE	0.530713	1	conserved Plasmodium membrane protein, unknown function
PF3D7_1114000	1.75817	2.62433	4.44287	0	0	1.76507	11.9943	5.47129	18.9001	27.8349	16.0502	2.77981	6.27759	9.97304	26.2918	11.3306	0.637104	3.36598	-0.530907	10.1857	TRUE	0.53072	1	dynein light chain type 2, putative
PF3D7_0800600	5.27452	3.06172	0	1.15523	0	1.89829	2.11664	0.781613	6.04803	1.63735	2.64591	0.926605	0.784698	3.98922	0	1.42513	1.13187	0.27447	-0.869496	6.95099	TRUE	0.530779	1	Plasmodium exported protein (PHISTa), unknown function
PF3D7_1349800	220.651	230.941	177.715	458.625	396.085	296.803	182.737	129.748	90.7204	75.318	119.631	145.477	133.399	169.542	167.437	153.964	8.21636	-1.31347	0.363073	3.66424	TRUE	0.530793	1	nucleolar preribosomal associated cytoplasmic ATPase, putative
PF3D7_1103500	3.51634	3.93649	8.88575	5.77613	6.71331	5.7656	12.6999	7.03452	4.53602	11.4614	8.93296	13.8991	11.7705	13.9623	11.0702	12.6755	2.41932	0.740426	0.505972	1.72579	TRUE	0.530833	1	CPW-WPC family protein
PF3D7_1434400	157.356	138.652	26.6572	20.7941	28.1959	74.3311	38.8051	60.9658	99.0364	80.2301	69.7594	38.9174	59.6371	51.8598	55.3511	51.4414	6.24025	-0.116254	-0.439318	8.99062	TRUE	0.530923	1	conserved Plasmodium membrane protein, unknown function
PF3D7_0718500	159.994	157.897	217.701	189.457	171.861	179.382	186.97	194.622	201.853	211.218	198.666	194.587	127.906	144.609	150.832	154.483	7.48299	0.151174	-0.362921	0.544283	TRUE	0.530943	1	prefoldin subunit 3, putative
PF3D7_0827400	31.6471	25.8059	17.7715	36.9672	29.5386	28.3461	10.5832	9.37936	18.9001	7.36807	11.5577	12.9725	14.1246	21.9407	13.8378	15.7189	4.84621	-1.31393	0.442598	1.99042	TRUE	0.531109	1	conserved Plasmodium protein, unknown function
PF3D7_1036600.2	0.879086	2.18694	0	0	0	0.613205	0	0.781613	1.51201	0.818674	0.778073	0	0	0.997304	0	0.249326	-0.42336	0.0563445	-1.63443	4.30291	TRUE	0.531225	1	conserved Plasmodium protein, unknown function
PF3D7_1473200	385.919	416.831	519.816	524.473	503.498	470.107	1200.14	2172.88	1180.12	1295.14	1462.07	1525.19	1098.58	926.496	1024	1143.57	8.87588	1.63791	-0.354406	1.61794	TRUE	0.531389	1	DnaJ protein, putative
PF3D7_1104300	67.6896	52.4866	88.8575	31.1911	36.2519	55.2953	18.3442	23.4484	15.1201	10.6428	16.8889	12.9725	11.7705	11.9676	13.8378	12.6371	5.76646	-1.68757	-0.422319	2.58487	TRUE	0.531488	1	conserved Plasmodium protein, unknown function
PF3D7_1137500	24.6144	16.6207	0	4.6209	1.34266	9.43974	2.82219	5.47129	3.02401	4.09337	3.85272	5.55963	1.5694	0	1.38378	2.1282	3.31338	-1.36917	-0.838316	7.70743	TRUE	0.53189	1	apicoplast ribosomal protein S14p/S29e precursor, putative
PF3D7_0709600	481.739	537.112	546.473	1006.2	1004.31	715.168	976.478	893.384	929.128	888.262	921.813	1170.3	1156.65	1259.6	1126.4	1178.23	9.48269	0.365651	0.354086	1.78668	TRUE	0.531949	1	rRNA/tRNA ribonuclease MRP/P subunit, putative
PF3D7_1024700	29.0098	52.4866	13.3286	25.415	22.8253	28.6131	23.2831	14.069	43.0922	29.4723	27.4791	12.0459	20.4022	27.9245	22.1405	20.6282	4.88662	-0.106348	-0.416116	4.36041	TRUE	0.531992	1	conserved Plasmodium protein, unknown function
PF3D7_1116900	12.3072	14.4338	0	4.6209	0	6.27238	1.4111	6.2529	3.02401	0.818674	2.87667	2.77981	2.3541	0	1.38378	1.62942	2.77442	-1.25108	-0.793274	9.99963	TRUE	0.532044	1	conserved Plasmodium protein, unknown function
PF3D7_0808100	225.925	259.371	324.33	403.174	343.722	311.304	85.3713	67.2187	64.2603	37.659	63.6273	110.266	75.3311	82.7762	59.5025	81.9689	8.28117	-2.28888	0.366208	2.2461	TRUE	0.532074	1	conserved Plasmodium protein, unknown function
PF3D7_0516600	280.428	222.193	879.689	844.47	841.849	613.726	555.972	471.313	552.638	529.682	527.401	631.018	686.611	684.151	696.041	674.455	9.25828	-0.215508	0.354787	5.26382	TRUE	0.532351	1	translation initiation factor IF-2,sporozoite surface antigen MB2 (MB2)
PF3D7_1206300	84.3923	91.8515	17.7715	8.08658	5.37065	41.4945	55.0327	239.955	192.025	185.839	168.213	128.798	123.198	135.633	134.227	130.464	5.43066	1.96315	-0.366501	19.0566	TRUE	0.53238	1	conserved Plasmodium protein, unknown function
PF3D7_1128500	188.124	200.324	288.787	381.225	495.442	310.78	258.23	169.61	105.84	101.516	158.799	224.238	185.974	205.445	199.264	203.73	8.27901	-0.967576	0.359065	4.11875	TRUE	0.533326	1	conserved protein, unknown function
PF3D7_0101600	10.549	10.4973	31.1001	28.8806	29.5386	22.1131	129.115	147.725	83.1603	104.79	116.198	126.018	171.849	167.547	134.227	149.91	4.40751	2.45297	0.367905	3.84086	TRUE	0.533385	1	rifin (RIF)
PF3D7_1139500.2	0	0.437388	0	1.15523	0	0.318523	0	2.34484	1.51201	0.818674	1.16888	0	1.5694	0	0	0.392349	-1.46774	1.68882	-1.44437	4.57911	TRUE	0.534121	1	AAA family ATPase, putative
PF3D7_1349500	1778.39	1766.17	1541.68	2139.48	2302.67	1905.68	619.471	609.658	483.086	469.1	545.329	663.449	714.076	791.859	614.398	695.945	10.8963	-1.80533	0.3519	0.666395	TRUE	0.534596	1	conserved Plasmodium protein, unknown function
PF3D7_1234700	37.8007	37.178	128.843	112.057	122.182	87.6122	146.754	101.61	89.2084	89.2355	106.702	126.018	163.217	131.644	128.691	137.393	6.43234	0.305411	0.364874	5.00302	TRUE	0.534685	1	CPW-WPC family protein
PF3D7_1373200	0	0	0	0	0	0	0	0	0.756003	0	0.189001	0	0	0	0	0	-33.3374	30.9356	-31.2155	0.460725	TRUE	0.534885	1	Plasmodium exported protein, unknown function, fragment
PF3D7_0300600	0	0	0	0	0	0	0	0	0.756003	0	0.189001	0	0	0	0	0	-33.3374	30.9356	-31.2155	0.460725	TRUE	0.534885	1	Plasmodium exported protein, unknown function, fragment
PF3D7_0221800	7.03269	4.37388	0	5.77613	2.68533	3.9736	4.93883	8.59774	10.584	9.82409	8.48618	11.1193	5.49289	16.9542	15.2216	12.197	2.15303	0.930053	0.515381	3.75533	TRUE	0.534903	1	hypothetical protein
PF3D7_1360500	36.0425	29.7424	22.2144	15.0179	16.112	23.8258	70.5548	28.1381	80.8923	81.0487	65.1585	30.578	43.1584	62.8302	63.6538	50.0551	4.5918	1.43413	-0.383608	4.141	TRUE	0.535914	1	guanylyl cyclase beta (GCbeta)
PF3D7_0730900	3010.87	2997.86	17082.8	4177.3	3609.08	6175.59	2908.97	2620.75	2675.5	2887.46	2773.17	1749.43	1729.48	1710.38	1879.17	1767.11	12.5921	-1.15476	-0.650148	2.58199	TRUE	0.536156	1	Plasmodium exported protein, unknown function
PF3D7_0320100	113.402	87.4776	93.3003	188.302	169.175	130.331	166.509	143.035	134.569	105.609	137.431	186.248	175.772	170.539	172.972	176.383	7.02969	0.0730682	0.35988	1.80474	TRUE	0.536219	1	SNARE protein (SEC22)
PF3D7_1453000	274.275	293.925	333.215	485.195	502.156	377.753	405.69	354.852	311.473	248.877	330.223	402.146	418.244	451.779	415.134	421.826	8.56149	-0.194109	0.353121	1.46172	TRUE	0.536231	1	conserved Plasmodium protein, unknown function
PF3D7_0530300	165.268	113.283	31.1001	12.7075	5.37065	65.546	0	8.59774	10.584	21.2855	10.1168	4.63302	9.41638	4.98652	1.38378	5.10493	6.03998	-2.7031	-0.971921	7.15299	TRUE	0.536247	1	conserved Plasmodium membrane protein, unknown function
PF3D7_1428800.1	29.8889	27.9928	53.3145	40.4329	42.9652	38.9189	47.2717	38.299	16.6321	9.00542	27.8021	44.477	30.6032	40.8895	30.4431	36.6032	5.25683	-0.45746	0.39562	4.9084	TRUE	0.536275	1	transcription initiation TFIID-like, putative
PF3D7_1001800	1184.13	1024.8	355.43	1258.04	1384.29	1041.34	806.441	1173.2	1148.37	1111.76	1059.94	1083.2	1344.19	1475.01	1501.4	1350.95	10.0261	0.0236301	0.349958	3.63024	TRUE	0.536372	1	Plasmodium exported protein (PHISTc), unknown function
PF3D7_0909100	7.91177	13.9964	0	1.15523	1.34266	4.88122	2.11664	4.68968	2.26801	2.45602	2.88259	1.85321	1.5694	1.99461	1.38378	1.70025	2.45784	-0.932502	-0.752691	5.32586	TRUE	0.536575	1	conserved Plasmodium membrane protein, unknown function
PF3D7_1312300	6.1536	3.4991	0	1.15523	1.34266	2.43012	0	0	0	2.45602	0.614006	2.77981	0.784698	0	1.38378	1.23707	1.42908	-2.17603	1.0499	7.86265	TRUE	0.536702	1	mitochondrial ribosomal protein S35 precursor, putative
PF3D7_0404100	14.9445	9.18515	8.88575	0	2.68533	7.14014	0.705548	0.781613	3.02401	6.54939	2.76514	2.77981	0.784698	2.99191	0	1.63911	2.84065	-1.38591	-0.70256	11.3262	TRUE	0.53731	1	transcription factor with AP2 domain(s), putative (ApiAP2)
PF3D7_1006300	5.27452	3.06172	0	6.93136	0	3.05352	2.82219	3.12645	15.8761	11.4614	8.32154	7.41284	7.84698	3.98922	2.76756	5.50415	1.77883	1.27574	-0.572085	8.56666	TRUE	0.537398	1	conserved Plasmodium protein, unknown function
PF3D7_0405300	38.6798	24.4937	128.843	67.0031	52.3638	62.2768	493.883	357.197	416.558	453.546	430.296	212.192	388.426	332.102	415.134	336.964	5.90725	2.84196	-0.353041	5.52391	TRUE	0.537996	1	sequestrin (LISP2)
PF3D7_0101000	0	1.31216	4.44287	1.15523	4.02799	2.18765	6.34993	14.069	32.5081	44.2084	24.2839	13.8991	13.3399	14.9596	29.0593	17.8145	0.769432	3.83022	-0.456358	9.04455	TRUE	0.538027	1	rifin (RIF)
PF3D7_0508200	16.7026	17.9329	57.7573	23.1045	12.084	25.5163	86.0768	53.1497	64.2603	63.8566	66.8358	37.9908	56.4983	63.8275	47.0485	51.3413	4.56459	1.49829	-0.380178	4.29717	TRUE	0.538168	1	longevity-assurance (LAG1) domain protein, putative
PF3D7_1132700	96.6995	86.1654	133.286	55.4508	79.2171	90.1638	15.5221	8.59774	9.82804	11.4614	11.3523	7.41284	8.63168	15.9569	1.38378	8.34629	6.48184	-2.9751	-0.419424	5.52715	TRUE	0.538383	1	mitochondrial ribosomal protein L2 precursor
PF3D7_0214900	206.585	160.959	4.44287	4.6209	6.71331	76.6642	69.8492	488.508	406.73	395.42	340.127	239.064	259.735	279.245	286.442	266.122	6.30707	2.10265	-0.353958	38.2973	TRUE	0.53842	1	rhoptry neck protein 6 (RON6)
PF3D7_0726600	22.8562	14.4338	31.1001	15.0179	20.1399	20.7096	38.0996	38.299	31.7521	42.5711	37.6805	37.9908	58.0677	48.8679	52.5836	49.3775	4.3222	0.91335	0.390176	1.23287	TRUE	0.538438	1	conserved Plasmodium protein, unknown function
PF3D7_0829500	11.4281	8.31037	0	1.15523	2.68533	4.71581	2.11664	3.12645	0	8.18674	3.35746	2.77981	0.784698	1.99461	2.76756	2.08167	2.39266	-0.655439	-0.709122	9.38397	TRUE	0.539091	1	conserved Plasmodium protein, unknown function
PF3D7_0418400	36.9216	33.6789	44.4287	25.415	33.5666	34.8022	25.3997	30.4829	7.56003	18.0108	20.3634	14.8257	25.895	13.9623	5.53511	15.0545	5.10599	-0.757791	-0.416053	4.804	TRUE	0.539347	1	conserved Plasmodium protein, unknown function
PF3D7_0310000	23.7353	21.8694	17.7715	10.397	9.39864	16.6344	4.23329	4.68968	7.56003	5.73072	5.55343	1.85321	3.92349	2.99191	6.91889	3.92188	4.06426	-1.59187	-0.537175	2.5313	TRUE	0.539636	1	conserved Plasmodium protein, unknown function
PF3D7_1457500	55.3824	52.4866	26.6572	11.5523	4.02799	30.0213	26.1053	32.0461	63.5043	58.9445	45.1501	22.2385	33.742	37.8976	44.2809	34.5398	4.93806	0.557899	-0.389426	10.8721	TRUE	0.539759	1	vacuolar protein sorting-associated protein 4 (VPS4)
PF3D7_0721100	87.0295	82.6663	142.172	12.7075	20.1399	68.943	34.5718	23.4484	24.1921	22.9229	26.2838	25.9449	16.4787	7.97843	22.1405	18.1356	6.08968	-1.37307	-0.537773	5.98555	TRUE	0.540389	1	conserved Plasmodium protein, unknown function
PF3D7_0908200	127.467	138.652	13.3286	12.7075	13.4266	61.1164	8.46657	28.9197	21.1681	22.9229	20.3693	12.9725	12.5552	8.97574	12.454	11.7393	5.94507	-1.59729	-0.794516	4.35797	TRUE	0.540486	1	conserved Plasmodium protein, unknown function
PF3D7_1241600	6.1536	7.87298	31.1001	1.15523	1.34266	9.52492	1.4111	0.781613	0	0	0.548177	0.926605	2.3541	1.99461	0	1.31883	3.18415	-4.0327	1.28244	4.87766	TRUE	0.540951	1	mitochondrial carrier protein, putative
PF3D7_1203200	164.389	116.345	22.2144	226.424	96.6717	125.209	172.154	186.024	101.304	108.065	141.887	214.972	201.668	173.531	135.61	181.445	6.98621	0.162522	0.355476	7.68087	TRUE	0.540996	1	signal recognition particle SRP14 (SRP14)
PF3D7_1439700	40.438	48.1127	26.6572	16.1732	17.4546	29.7671	124.176	86.759	54.4322	64.6753	82.5107	50.0367	91.025	59.8382	53.9674	63.7168	4.91916	1.44782	-0.371243	4.2477	TRUE	0.541324	1	leucine carboxyl methyltransferase, putative
PF3D7_1427000	57.1406	48.5501	57.7573	48.5195	37.5946	49.9124	136.876	82.0694	233.605	203.85	164.1	58.3761	109.073	147.601	197.88	128.233	5.63501	1.72335	-0.358111	4.41707	TRUE	0.541851	1	conserved Plasmodium protein, unknown function
PF3D7_1142200	3.51634	2.18694	4.44287	4.6209	1.34266	3.22194	0	2.34484	3.02401	5.73072	2.77489	3.70642	1.5694	6.98113	5.53511	4.44801	1.62349	-0.163605	0.675579	5.60676	TRUE	0.542213	1	conserved Plasmodium protein, unknown function
PF3D7_0901700	57.1406	53.3613	26.6572	64.6927	56.3918	51.6487	16.2276	28.9197	14.3641	21.2855	20.1992	33.3578	25.895	17.9515	29.0593	26.5659	5.71089	-1.37574	0.395605	2.16649	TRUE	0.54239	1	Plasmodium exported protein (hyp5), unknown function
PF3D7_0309000	198.673	202.073	191.044	337.326	284.644	242.752	297.741	336.094	257.797	285.717	294.337	444.77	406.474	357.035	290.593	374.718	7.9251	0.276217	0.348701	1.28048	TRUE	0.542435	1	dual specificity phosphatase (YVH1)
PF3D7_0932500	14.9445	21.432	0	0	1.34266	7.54383	4.23329	10.161	7.56003	13.0988	8.76327	4.63302	5.49289	6.98113	6.91889	6.00648	3.08982	0.0381973	-0.548202	13.2516	TRUE	0.542604	1	DHHC-type zinc finger protein, putative
mal_mito_3	260.209	463.631	106.629	40.4329	88.6157	191.904	5.64438	18.7587	6.04803	10.6428	10.2735	3.70642	7.84698	4.98652	5.53511	5.51876	7.58632	-4.22629	-0.893607	2.43065	TRUE	0.542701	1	apocytochrome b (cyb)
PF3D7_1470200	70.3269	73.0438	39.9859	127.075	88.6157	79.8094	178.504	202.438	195.049	180.927	189.229	280.761	233.055	261.294	190.961	241.518	6.33315	1.23083	0.352399	2.15086	TRUE	0.542835	1	conserved Plasmodium protein, unknown function
PF3D7_1422000	0.879086	3.93649	0	1.15523	0	1.19416	3.52774	1.56323	1.51201	4.09337	2.67409	11.1193	3.92349	0.997304	1.38378	4.35596	0.609326	0.809154	0.72505	6.24301	TRUE	0.54285	1	conserved Plasmodium protein, unknown function
PF3D7_1202300	43.9543	55.1109	39.9859	33.5016	37.5946	42.0294	39.5107	40.6439	45.3602	40.9337	41.6121	37.0642	29.0338	30.9164	30.4431	31.8644	5.40054	-0.0216295	-0.384772	0.50346	TRUE	0.543169	1	dynein heavy chain, putative
PF3D7_1130300	0	2.62433	0	2.31045	0	0.986956	0	0	2.26801	0	0.567002	0.926605	1.5694	0	2.76756	1.31589	0.198644	-1.01148	1.17685	7.87781	TRUE	0.543201	1	small nucleolar RNA snoR13
PF3D7_0511100	0.879086	2.62433	0	1.15523	0	0.931728	18.3442	16.4139	28.7281	17.1922	20.1696	7.41284	16.4787	16.9542	17.9891	14.7087	0.363741	3.97068	-0.459843	4.2691	TRUE	0.543315	1	conserved Plasmodium protein, unknown function
PF3D7_1327300	1650.04	1428.51	128.843	82.021	64.4478	670.773	278.691	1406.9	1282.18	1305.79	1068.39	763.522	881.216	738.005	776.3	789.761	9.39318	0.668006	-0.435884	20.6701	TRUE	0.543371	1	conserved Plasmodium protein, unknown function
PF3D7_1134600	40.438	37.6154	53.3145	51.9852	46.9932	46.0692	117.826	114.116	171.613	130.988	133.636	122.312	89.4556	73.8005	131.459	104.257	5.5146	1.54755	-0.359368	1.213	TRUE	0.54357	1	zinc finger protein, putative
PF3D7_0212800	66.8105	63.4213	39.9859	26.5702	26.8533	44.7282	13.4054	26.5748	15.1201	12.2801	16.8451	14.8257	12.5552	11.9676	11.0702	12.6047	5.49612	-1.42228	-0.414509	2.92783	TRUE	0.543753	1	multidrug efflux pump, putative
PF3D7_1006900	66.8105	76.9803	102.186	199.854	234.966	136.159	119.238	163.357	130.789	142.449	138.958	227.945	172.634	159.569	149.448	177.399	7.09026	0.0281372	0.352922	4.40895	TRUE	0.543894	1	PPPDE peptidase, putative
PF3D7_1303800	328.778	256.309	164.386	47.3643	36.2519	166.618	11.9943	20.3219	27.2161	17.1922	19.1811	14.8257	15.694	6.98113	9.68645	11.7968	7.38162	-3.12022	-0.697344	3.39078	TRUE	0.543953	1	conserved Plasmodium protein, unknown function
PF3D7_1314200	21.0981	49.8622	44.4287	6.93136	17.4546	27.955	16.2276	17.1955	22.6801	19.6482	18.9378	11.1193	17.2634	12.965	15.2216	14.1423	4.78238	-0.539488	-0.420662	5.09814	TRUE	0.544097	1	telomerase reverse transcriptase, putative (TERT)
PF3D7_0902400	43.0752	50.737	17.7715	57.7613	49.6785	43.8047	185.559	182.116	213.193	196.482	194.337	179.761	268.367	260.296	283.675	248.025	5.48527	2.11715	0.35167	2.11812	TRUE	0.544186	1	serine/threonine protein kinase, FIKK family (FIKK9.5)
PF3D7_0203400	12.3072	15.746	0	4.6209	0	6.53482	0	6.2529	3.02401	3.2747	3.1379	3.70642	2.3541	0.997304	0	1.76445	2.8292	-1.18595	-0.767166	12.1279	TRUE	0.544243	1	conserved Plasmodium protein, unknown function
PF3D7_1426600	33.4053	37.6154	13.3286	16.1732	12.084	22.5213	3.52774	10.161	6.80403	4.91205	6.3512	4.63302	3.92349	3.98922	5.53511	4.52021	4.53589	-1.87115	-0.500542	3.1759	TRUE	0.544246	1	conserved Plasmodium protein, unknown function
PF3D7_1440500	34.2844	31.0545	62.2002	21.9493	24.1679	34.7313	35.2774	25.7932	15.8761	12.2801	22.3067	14.8257	22.7563	16.9542	12.454	16.7475	5.07284	-0.591387	-0.40769	3.5708	TRUE	0.544247	1	allantoicase, putative
PF3D7_0714300	758.651	670.516	1541.68	1113.64	1170.8	1051.06	646.282	657.337	441.506	454.364	549.872	750.55	754.095	753.962	532.755	697.84	10.0359	-0.932963	0.34396	2.19589	TRUE	0.544331	1	zinc finger protein, putative (ERF2)
PF3D7_0100700	0	0.437388	0	0	1.34266	0.35601	0.705548	0	0	0	0.176387	0	0	0	2.76756	0.691889	-1.39621	-1.05811	1.80951	4.81902	TRUE	0.54469	1	Plasmodium exported protein, unknown function, fragment
PF3D7_1017200	9.66995	17.0581	8.88575	2.31045	4.02799	8.39045	4.23329	8.59774	6.04803	4.91205	5.94778	3.70642	4.70819	0.997304	6.91889	4.0827	3.1062	-0.535068	-0.563544	4.81358	TRUE	0.545008	1	enoyl-CoA hydratase-related protein, putative
PF3D7_0206900.1	170.543	144.775	4.44287	10.397	1.34266	66.3001	11.2888	96.92	82.4043	126.076	79.1722	50.0367	60.4218	52.8571	52.5836	53.9748	6.07434	0.232089	-0.551962	18.0307	TRUE	0.545763	1	merozoite surface protein 5 (MSP5)
PF3D7_1209300	174.938	144.338	84.4146	18.4836	4.02799	85.2405	23.2831	108.644	95.2564	76.1367	75.8301	58.3761	72.1923	45.876	47.0485	55.8732	6.42024	-0.17598	-0.438577	15.0303	TRUE	0.545893	1	zinc finger transcription factor, putative (KROX1)
PF3D7_1001100.2	1167.43	1004.24	186.601	371.983	319.554	609.961	190.498	272.783	303.913	246.421	253.404	286.321	345.267	383.962	339.026	338.644	9.25573	-1.27047	0.418354	5.43952	TRUE	0.545975	1	acyl-CoA binding protein, isoform 1, ACBP1 (ACBP1)
PF3D7_1119800	128.347	137.777	97.7432	194.078	174.546	146.498	255.408	255.587	176.905	144.905	208.201	274.275	265.228	304.178	215.869	264.888	7.20031	0.501659	0.347582	1.76116	TRUE	0.546571	1	alternative splicing factor ASF-1, putative (ASF1)
PF3D7_0403400	1854.87	1791.54	1079.62	1385.12	1448.73	1511.98	996.939	1245.89	949.54	1012.7	1051.27	1360.26	1340.26	1464.04	1160.99	1331.39	10.5629	-0.525018	0.340853	0.840556	TRUE	0.546841	1	conserved Plasmodium protein, unknown function
PF3D7_1034900	1898.83	2291.48	808.603	1530.67	1531.98	1612.31	2416.5	2598.08	2286.15	2498.59	2449.83	3376.55	3066.6	3198.35	2763.41	3101.23	10.6561	0.602388	0.340175	1.90464	TRUE	0.546906	1	methionine--tRNA ligase, putative
PF3D7_1001100.1	1482.14	1315.66	142.172	442.452	335.666	743.618	234.242	393.933	348.517	336.475	328.292	429.945	428.445	511.617	430.355	450.091	9.54095	-1.18216	0.455284	6.50246	TRUE	0.547005	1	acyl-CoA binding protein, isoform 1, ACBP1 (ACBP1)
PF3D7_0933600	213.618	174.955	644.217	381.225	463.219	375.447	329.491	325.933	222.265	238.234	278.981	429.945	381.363	360.027	244.929	354.066	8.54543	-0.421355	0.344283	4.49997	TRUE	0.547103	1	mitochondrial-processing peptidase subunit beta, putative (MAS1)
PF3D7_1306500	28.1308	21.8694	62.2002	13.8627	17.4546	28.7035	19.0498	13.2874	8.31603	13.9175	13.6427	14.8257	7.84698	11.9676	5.53511	10.0439	4.76665	-0.995502	-0.43277	4.6385	TRUE	0.547244	1	MORN repeat protein, putative
PF3D7_1040700	0	0.437388	0	0	0	0.0874776	2.82219	1.56323	7.56003	4.91205	4.21437	4.63302	6.27759	1.99461	13.8378	6.68575	-2.54596	4.62042	0.644672	4.14731	TRUE	0.547903	1	rifin (RIF)
PF3D7_1455000	21.9772	24.9311	4.44287	11.5523	13.4266	15.266	3.52774	3.12645	9.07204	4.91205	5.15957	6.48623	6.27759	6.98113	9.68645	7.35785	4.00474	-1.63782	0.500686	3.26557	TRUE	0.548185	1	protein phosphatase, putative
PF3D7_0208100.2	57.1406	48.1127	48.8716	3.46568	5.37065	32.5922	11.2888	31.2645	23.4361	28.6536	23.6607	21.3119	17.2634	21.9407	9.68645	17.5506	5.01416	-0.451326	-0.421927	12.444	TRUE	0.548326	1	conserved Plasmodium protein, unknown function
PF3D7_0806700	1036.44	987.185	1448.38	1660.06	1950.89	1416.59	1374.41	1428.79	1041.02	1143.69	1246.97	1669.74	1705.93	1595.69	1339.5	1577.72	10.4679	-0.183694	0.339457	1.46036	TRUE	0.54833	1	conserved Plasmodium membrane protein, unknown function
PF3D7_0727900	1217.53	1142.89	1257.33	1816.02	1648.79	1416.51	62.7938	39.0807	68.0403	51.5765	55.3728	76.9082	63.5606	62.8302	78.8754	70.5436	10.4682	-4.67675	0.348011	1.2294	TRUE	0.548331	1	conserved Plasmodium protein, unknown function
PF3D7_1233900	420.203	387.963	781.946	914.939	945.234	690.057	402.868	336.094	250.993	241.509	307.866	454.963	375.871	426.846	303.047	390.182	9.42932	-1.16306	0.342011	3.13651	TRUE	0.548427	1	sentrin-specific protease 1 (SENP1)
PF3D7_1301700	1650.04	1891.27	15319	7883.26	13417.2	8032.16	12408.5	7289.32	11260.7	11636.6	10648.8	9329.98	6983.82	8389.32	8989.02	8423.04	12.9711	0.407284	-0.338284	13.0819	TRUE	0.54855	1	Plasmodium exported protein (hyp8), unknown function (GEXP07)
PF3D7_0416100	142.412	118.97	137.729	33.5016	45.6505	95.6525	22.5775	18.7587	21.9241	25.3789	22.1598	18.5321	14.9093	15.9569	16.6053	16.5009	6.57334	-2.10361	-0.425903	3.70947	TRUE	0.548683	1	glutamyl-tRNA(Gln) amidotransferase subunit A, putative
PF3D7_1340800	3.51634	7.4356	0	2.31045	2.68533	3.18954	6.34993	6.2529	8.31603	9.82409	7.68574	4.63302	3.13879	4.98652	8.30267	5.26525	1.89356	1.04738	-0.568251	3.06234	TRUE	0.548967	1	mitochondrial pyruvate carrier protein 1, putative (MPC1)
PF3D7_0626840	0	1.31216	0	2.31045	1.34266	0.993056	7.05548	5.47129	3.78002	2.45602	4.6907	0	3.92349	0.997304	6.91889	2.95992	0.147138	2.08583	-0.709797	6.97563	TRUE	0.549046	1	small nucleolar RNA snoR35
PF3D7_1121100	1546.31	1371.65	2581.31	2285.04	2615.51	2079.96	1401.92	1482.72	1192.22	1113.4	1297.56	1584.49	1527.02	1786.17	1664.69	1640.59	11.0218	-0.680221	0.338387	1.35581	TRUE	0.549413	1	conserved Plasmodium protein, unknown function
PF3D7_1148000	75.6014	71.7316	22.2144	18.4836	21.4826	41.9027	59.9716	38.299	39.3122	58.1259	48.9272	26.8715	43.9431	50.8625	29.0593	37.6841	5.42702	0.185648	-0.374228	6.25821	TRUE	0.549435	1	serine/threonine protein kinase, putative
PF3D7_1371800	24.6144	24.0563	57.7573	1.15523	5.37065	22.5908	2.82219	7.03452	6.80403	8.18674	6.21187	4.63302	1.5694	2.99191	5.53511	3.68236	4.45567	-1.82262	-0.770104	5.20387	TRUE	0.549471	1	Plasmodium exported protein, unknown function
PF3D7_1447400	48.3497	49.8622	146.615	110.902	126.21	96.3877	171.448	82.0694	58.9682	52.3951	91.2202	106.56	71.4076	63.8275	42.8971	71.1729	6.57165	-0.0595068	-0.356127	6.98865	TRUE	0.549599	1	conserved Plasmodium protein, unknown function
PF3D7_1354800	26.3726	34.991	17.7715	12.7075	14.7693	21.3224	40.9218	42.9887	37.0442	34.3843	38.8347	37.0642	32.9573	28.9218	19.3729	29.5791	4.44668	0.832764	-0.387843	2.28944	TRUE	0.549604	1	metacaspase 1 (MCA1)
PF3D7_0321300	8.79086	14.4338	0	1.15523	0	4.87598	0	5.47129	1.51201	0.818674	1.95049	4.63302	1.5694	2.99191	4.15134	3.33642	2.4413	-1.48459	0.768792	10.8247	TRUE	0.549747	1	conserved Plasmodium protein, unknown function
PF3D7_0900400	6.1536	13.1216	4.44287	11.5523	8.05598	8.66527	37.394	46.1152	14.3641	18.0108	28.971	43.5504	34.5267	28.9218	45.6647	38.1659	3.19593	1.6613	0.395065	3.64624	TRUE	0.550135	1	rifin (RIF)
PF3D7_0923600	11.4281	8.31037	8.88575	6.93136	2.68533	7.64818	8.46657	3.12645	14.3641	8.18674	8.53596	3.70642	3.92349	6.98113	9.68645	6.07437	2.93491	0.159782	-0.517807	3.62134	TRUE	0.550595	1	lipoate protein ligase a type 2 (LplA2)
PF3D7_1227700	1390.71	1257.05	493.159	898.766	1008.34	1009.61	904.512	1265.43	1105.28	1056.91	1083.03	1262.04	1468.96	1504.93	1235.71	1367.91	9.98138	0.0994639	0.336949	2.18391	TRUE	0.551576	1	conserved Plasmodium protein, unknown function
PF3D7_0403800	1960.36	1681.32	502.045	798.261	813.654	1151.13	35.9829	75.8165	71.0643	81.8674	66.1828	82.4678	100.441	96.7385	94.0969	93.4362	10.1698	-4.12171	0.497893	2.51049	TRUE	0.551665	1	alpha/beta hydrolase, putative
PF3D7_0106900	34.2844	30.1798	17.7715	8.08658	10.7413	20.2127	2.82219	16.4139	11.34	4.09337	8.66737	9.26605	5.49289	5.98382	27.6756	12.1046	4.36437	-1.25067	0.44887	9.75254	TRUE	0.55199	1	2-C-methyl-D-erythritol 4-phosphate cytidylyltransferase, putative (IspD)
PF3D7_0510900	194.278	669.204	159.943	247.218	189.315	291.992	4.93883	1.56323	3.02401	4.91205	3.60953	5.55963	4.70819	5.98382	8.30267	6.13858	8.19151	-6.33901	0.758058	1.74302	TRUE	0.552043	1	small nucleolar RNA snoR04
PF3D7_1116600	58.0197	80.042	79.9717	57.7613	72.5038	69.6597	74.7881	53.1497	108.864	102.334	84.7841	58.3761	43.1584	65.8221	98.2483	66.4012	6.11774	0.287864	-0.356639	2.21017	TRUE	0.55268	1	oligosaccharyl transferase STT3 subunit, putative
PF3D7_1356000	14.9445	18.3703	4.44287	5.77613	1.34266	8.97528	16.9331	12.5058	19.6561	15.5548	16.1625	8.33944	3.13879	15.9569	20.7567	12.0479	3.27891	0.73611	-0.448877	8.3032	TRUE	0.552852	1	conserved Plasmodium protein, unknown function
PF3D7_0212400	1785.42	1731.62	1372.85	1762.87	1713.24	1673.2	657.571	516.646	387.83	396.238	489.571	614.339	688.181	706.091	463.566	618.044	10.7087	-1.7733	0.336352	1.11091	TRUE	0.553019	1	conserved Plasmodium membrane protein, unknown function
PF3D7_1126100	58.0197	52.0492	66.6431	23.1045	32.2239	46.4081	16.2276	21.8852	31.7521	31.1096	25.2436	20.3853	18.0481	13.9623	24.908	19.3259	5.52006	-0.863255	-0.389549	2.88581	TRUE	0.553021	1	autophagy-related protein 7, putative (ATG7)
PF3D7_1474700	50.987	49.4248	124.4	83.1763	80.5598	77.7097	102.304	106.299	27.2161	21.2855	64.2764	101.927	91.8097	87.7628	47.0485	82.1369	6.25634	-0.249231	0.355455	8.31934	TRUE	0.553094	1	protein kinase, putative
PF3D7_0724200	120.435	62.1091	235.472	482.884	375.946	255.369	178.504	149.288	151.957	108.065	146.953	221.459	183.619	171.536	168.821	186.359	7.99453	-0.795107	0.342798	8.22242	TRUE	0.553101	1	immunoglobulin-binding protein 1-related, putative
PF3D7_0424800	2344.52	2706.12	537.588	1565.33	1690.41	1768.79	726.714	1596.84	1762.24	1763.42	1462.3	1658.62	1924.87	1867.95	1927.6	1844.76	10.79	-0.276021	0.335213	5.81715	TRUE	0.553118	1	Plasmodium exported protein (PHISTb), unknown function
PF3D7_1459700	10.549	15.746	17.7715	1.15523	4.02799	9.84994	13.4054	6.2529	16.6321	29.4723	16.4407	10.1927	7.84698	17.9515	12.454	12.1113	3.24293	0.794442	-0.444456	8.14903	TRUE	0.553123	1	pyridoxal 5'-phosphate synthase, putative
PF3D7_0902000	358.667	381.84	284.344	473.643	502.156	400.13	139.698	188.369	148.177	144.087	155.083	200.147	205.591	190.485	189.578	196.45	8.6462	-1.36935	0.341313	0.835173	TRUE	0.553151	1	serine/threonine protein kinase, FIKK family (FIKK9.1)
PF3D7_0408500	57.1406	73.0438	26.6572	5.77613	8.05598	34.1347	2.11664	11.7242	2.26801	6.54939	5.66456	2.77981	7.84698	0.997304	1.38378	3.25197	5.10409	-2.60502	-0.765206	5.87049	TRUE	0.553347	1	flap endonuclease 1 (FEN1)
PF3D7_1018900	75.6014	64.296	217.701	259.926	335.666	190.638	91.0157	83.6326	104.328	95.7849	93.6904	52.8165	89.4556	66.8194	81.6429	72.6836	7.56947	-1.01964	-0.366497	6.04417	TRUE	0.554095	1	conserved Plasmodium protein, unknown function
PF3D7_1467500	149.445	190.264	271.015	433.21	421.596	293.106	487.534	483.037	460.406	410.156	460.283	609.706	515.547	641.267	559.046	581.391	8.19454	0.651855	0.336955	2.89673	TRUE	0.554135	1	DNA/RNA-binding protein KIN17, putative
PF3D7_1232700	44.8334	75.6681	8.88575	12.7075	6.71331	29.7616	11.2888	69.5636	49.1402	33.5656	40.8895	26.8715	35.3114	26.9272	33.2107	30.5802	4.95877	0.394074	-0.418508	11.5766	TRUE	0.554282	1	conserved Plasmodium protein, unknown function
PF3D7_1040300	5.27452	11.3721	31.1001	31.1911	14.7693	18.7414	12.6999	15.6323	12.8521	1.63735	10.7054	7.41284	8.63168	6.98113	8.30267	7.83208	4.16138	-0.737971	-0.454209	7.32382	TRUE	0.554707	1	rifin (RIF)
PF3D7_1204700	11.4281	9.18515	4.44287	3.46568	1.34266	5.9729	1.4111	3.90807	5.29202	4.09337	3.67614	9.26605	7.06229	4.98652	0	5.32871	2.64985	-0.775947	0.574974	7.57931	TRUE	0.555102	1	conserved Plasmodium protein, unknown function
PF3D7_1147800.1	33.4053	31.9293	88.8575	47.3643	59.0772	52.1267	321.024	274.346	436.97	480.562	378.226	244.624	303.678	295.202	352.863	299.092	5.66253	2.90052	-0.338905	2.95234	TRUE	0.55526	1	merozoite adhesive erythrocytic binding protein (MAEBL)
PF3D7_0908300.2	2.63726	7.87298	0	0	0	2.10205	0.705548	4.68968	3.78002	3.2747	3.11248	0.926605	3.13879	2.99191	0	1.76433	1.35737	0.276257	-0.760718	9.62889	TRUE	0.555387	1	conserved Plasmodium membrane protein, unknown function
PF3D7_0902900	0.879086	1.31216	4.44287	2.31045	1.34266	2.05745	2.82219	0	0	1.63735	1.11488	0.926605	0	0	1.38378	0.577596	0.85744	-0.691176	-1.07912	5.95973	TRUE	0.555525	1	conserved Plasmodium protein, unknown function
PF3D7_1434000	59.7779	77.8551	66.6431	49.6747	98.0144	70.393	140.404	100.828	84.6724	98.2409	106.036	98.2201	94.9485	72.8032	66.4214	83.0983	6.13878	0.589862	-0.350368	1.52727	TRUE	0.555544	1	CCR4-associated factor 16, putative (CAF16)
PF3D7_0211500	25.4935	22.7442	4.44287	0	0	10.5361	0	5.47129	0.756003	1.63735	1.96616	1.85321	4.70819	4.98652	2.76756	3.57887	3.44102	-2.47303	0.877279	10.8543	TRUE	0.555652	1	GAF domain-related protein, putative
PF3D7_1304800	0.879086	3.4991	0	10.397	1.34266	3.22358	0.705548	0	1.51201	1.63735	0.963726	2.77981	0.784698	1.99461	1.38378	1.73572	1.79262	-1.85149	0.853207	5.52057	TRUE	0.555784	1	small nucleolar RNA snoR16
PF3D7_1146500	0	0.437388	0	0	0	0.0874776	0.705548	0	0	0	0.176387	0.926605	0.784698	0.997304	0	0.677152	-2.91498	0.452816	1.92469	2.35778	TRUE	0.555873	1	leucine-rich repeat protein (LRR10)
PF3D7_1000900	3.51634	4.81127	13.3286	0	1.34266	4.59978	5.64438	8.59774	15.8761	11.4614	10.3949	4.63302	4.70819	7.97843	12.454	7.44341	1.90002	1.47648	-0.504471	8.01202	TRUE	0.556506	1	erythrocyte membrane protein 1 (PfEMP1), truncated
PF3D7_1005300	5.27452	1.31216	0	1.15523	2.68533	2.08545	0	0.781613	3.02401	0	0.951406	0	1.5694	0	0	0.392349	1.1702	-1.24014	-1.10686	7.23314	TRUE	0.557236	1	conserved Plasmodium protein, unknown function
PF3D7_0108100	20.219	17.9329	8.88575	13.8627	5.37065	13.2542	2.82219	3.90807	13.6081	15.5548	8.97328	1.85321	3.92349	2.99191	17.9891	6.68943	3.77527	-0.614069	-0.483231	9.55398	TRUE	0.557236	1	conserved Plasmodium protein, unknown function
PF3D7_0930800	307.68	257.184	199.929	55.4508	42.9652	172.642	25.3997	27.3565	21.9241	23.7416	24.6055	10.1927	15.694	21.9407	17.9891	16.4541	7.43201	-2.81109	-0.582208	3.44419	TRUE	0.5574	1	conserved Plasmodium membrane protein, unknown function
PF3D7_0915000	70.3269	69.5447	17.7715	9.24181	12.084	35.7938	14.8165	42.9887	32.5081	27.8349	29.5371	15.7523	15.694	24.9326	31.8269	22.0514	5.20079	-0.317152	-0.428741	8.66277	TRUE	0.557422	1	type II NADH:ubiquinone oxidoreductase (NDH2)
PF3D7_1009200	328.778	411.582	990.761	779.778	1076.82	717.543	359.124	443.175	477.794	383.14	415.808	557.816	493.575	550.512	494.009	523.978	9.48459	-0.784831	0.333631	3.59213	TRUE	0.55744	1	small subunit rRNA synthesis-associated protein, putative
PF3D7_1246700	16.7026	17.4955	31.1001	16.1732	12.084	18.7111	33.1607	21.8852	16.6321	29.4723	25.2876	31.5046	25.1104	31.9137	44.2809	33.2024	4.16694	0.493724	0.387803	2.00156	TRUE	0.557547	1	conserved Plasmodium protein, unknown function
PF3D7_0107400	15.8235	16.1834	13.3286	6.93136	5.37065	11.5275	12.6999	8.59774	19.6561	26.1976	16.7878	12.9725	9.41638	10.9703	16.6053	12.4911	3.53574	0.532127	-0.4343	3.30017	TRUE	0.557792	1	conserved Plasmodium protein, unknown function
PF3D7_1206500	12.3072	11.8095	4.44287	2.31045	0	6.174	9.17212	9.37936	3.78002	6.54939	7.22022	3.70642	2.3541	5.98382	8.30267	5.08675	2.72278	0.130058	-0.537677	8.28156	TRUE	0.557798	1	Tat binding protein 1(TBP-1)-interacting protein, putative
PF3D7_0109200	36.0425	31.9293	93.3003	79.7106	79.2171	64.04	16.2276	19.5403	24.1921	11.4614	17.8554	19.4587	14.1246	10.9703	9.68645	13.56	5.97818	-1.81914	-0.389078	3.74944	TRUE	0.55805	1	mRNA cleavage factor-like protein, putative
PF3D7_1229900.2	33.4053	26.2433	22.2144	26.5702	16.112	24.909	3.52774	19.5403	7.56003	7.36807	9.49904	6.48623	4.70819	5.98382	11.0702	7.06212	4.65012	-1.4056	-0.449412	4.05021	TRUE	0.558119	1	conserved Plasmodium protein, unknown function
PF3D7_0901900	65.0524	61.2343	4.44287	40.4329	52.3638	44.7053	55.0327	64.0923	25.7041	27.0162	42.9613	33.3578	33.742	40.8895	24.908	33.2243	5.52962	-0.104099	-0.368617	7.53065	TRUE	0.558228	1	probable protein, unknown function
PF3D7_0323200	14.9445	9.62254	13.3286	12.7075	16.112	13.343	12.6999	3.90807	12.8521	13.9175	10.8444	7.41284	7.84698	7.97843	8.30267	7.88523	3.72943	-0.290117	-0.461949	1.76449	TRUE	0.558309	1	conserved Plasmodium protein, unknown function
PF3D7_1149100.2	246.144	280.803	710.86	376.604	299.414	382.765	665.332	310.3	520.886	591.083	521.9	427.165	325.65	351.051	553.511	414.344	8.57301	0.454658	-0.333462	4.04197	TRUE	0.558418	1	Plasmodium exported protein, unknown function
PF3D7_0410400	108.128	116.783	182.158	240.287	264.505	182.372	294.919	265.748	191.269	210.399	240.584	365.082	280.922	314.151	254.615	303.693	7.50847	0.402009	0.33622	2.63195	TRUE	0.558467	1	exosome complex component RRP4, putative (RRP4)
PF3D7_1404700	156.477	193.763	31.1001	54.2956	57.7345	98.6741	6.34993	34.391	19.6561	18.0108	19.602	6.48623	18.0481	13.9623	13.8378	13.0836	6.63464	-2.34268	-0.581575	4.40962	TRUE	0.559187	1	conserved Plasmodium protein, unknown function
mal_rna_11:rRNA	5.27452	111.097	22.2144	27.7254	29.5386	39.1699	1.4111	0	5.29202	0	1.67578	0	0.784698	0.997304	1.38378	0.791445	5.29854	-4.54823	-1.12761	6.10691	TRUE	0.559413	1	unspecified product (SSUA)
PF3D7_0930100	118.677	137.34	66.6431	28.8806	17.4546	73.799	4.23329	49.2416	46.1162	44.2084	35.9499	20.3853	26.6797	31.9137	26.2918	26.3176	6.21428	-1.04759	-0.449028	9.79265	TRUE	0.559831	1	conserved Plasmodium protein, unknown function
PF3D7_1338600	384.161	334.602	106.629	69.3136	72.5038	193.442	26.1053	279.817	269.893	292.267	217.021	129.725	200.883	161.563	178.507	167.67	7.60463	0.156747	-0.371889	14.0591	TRUE	0.559935	1	conserved Plasmodium protein, unknown function
PF3D7_1032900	345.481	322.355	506.488	599.562	606.883	476.154	445.906	425.979	399.17	427.348	424.601	545.77	543.011	557.493	491.241	534.379	8.89418	-0.16421	0.331829	1.18344	TRUE	0.559965	1	RNA polymerase II-associated protein 1, putative
PF3D7_1402100	20.219	27.5554	222.144	124.764	167.833	112.503	129.821	138.346	105.84	102.334	119.085	167.715	142.03	164.555	128.691	150.748	6.78301	0.112925	0.340438	11.8775	TRUE	0.560346	1	conserved Plasmodium protein, unknown function
PF3D7_0713800	19.3399	16.1834	13.3286	16.1732	14.7693	15.9589	68.4381	72.69	83.1603	89.2355	78.381	41.6972	56.4983	70.8086	76.1078	61.278	4.01611	2.27615	-0.357098	0.85697	TRUE	0.560508	1	conserved Plasmodium protein, unknown function
PF3D7_0414000	173.18	140.402	97.7432	17.3284	9.39864	87.6103	30.3386	41.4255	37.8002	30.2909	34.9638	26.8715	27.4644	15.9569	26.2918	24.1462	6.45518	-1.32743	-0.533957	6.75927	TRUE	0.560882	1	chromosome associated protein, putative
PF3D7_1014200	4.39543	5.24866	0	2.31045	0	2.39091	1.4111	3.90807	0	5.73072	2.76247	1.85321	2.3541	1.99461	0	1.55048	1.46303	-0.00594321	-0.76813	8.65089	TRUE	0.560943	1	male gamete fusion factor HAP2, putative (HAP2)
PF3D7_0922800	232.079	192.888	288.787	283.03	298.071	258.971	108.654	117.242	76.3563	76.1367	94.5973	114.899	143.6	107.709	112.086	119.573	8.01453	-1.45064	0.33846	1.04999	TRUE	0.561258	1	conserved Plasmodium protein, unknown function
PF3D7_1311100	123.951	84.4159	35.543	60.0717	76.5318	76.1027	165.098	186.806	208.657	188.295	187.214	133.431	153.801	155.579	149.448	148.065	6.27024	1.27827	-0.338438	2.31608	TRUE	0.56156	1	conserved Plasmodium protein, unknown function
PF3D7_1432200	69.4478	61.2343	26.6572	19.6388	10.7413	37.5439	17.6387	22.6668	20.4121	10.6428	17.8401	11.1193	8.63168	15.9569	17.9891	13.4242	5.25691	-1.09913	-0.422239	5.8781	TRUE	0.561982	1	conserved Plasmodium protein, unknown function
PF3D7_1027900	22.8562	21.432	142.172	143.248	140.98	94.1376	299.858	185.242	232.093	227.591	236.196	165.862	167.925	181.509	233.859	187.289	6.53365	1.35029	-0.335573	10.6376	TRUE	0.562265	1	DHHC-type zinc finger protein, putative
PF3D7_0628800	17.5817	16.1834	31.1001	4.6209	4.02799	14.7028	0.705548	3.12645	8.31603	8.18674	5.08369	2.77981	1.5694	2.99191	6.91889	3.565	3.80376	-1.46425	-0.558539	7.91923	TRUE	0.56264	1	glutamyl-tRNA(Gln) amidotransferase subunit B, putative
PF3D7_0308500	64.1733	67.3578	213.258	166.353	103.385	122.905	76.1992	50.8048	157.249	137.537	105.447	53.7431	88.6709	82.7762	107.935	83.2812	6.92205	-0.201874	-0.341859	6.42758	TRUE	0.562683	1	activator of Hsp90 ATPase, putative
PF3D7_1314100	28.1308	55.5483	102.186	125.92	174.546	97.2662	225.775	207.127	166.321	116.252	178.869	215.899	228.347	238.356	220.021	225.656	6.5964	0.886555	0.335071	6.29236	TRUE	0.563043	1	conserved Plasmodium protein, unknown function
PF3D7_0905000	3.51634	5.68604	0	3.46568	1.34266	2.80215	0	1.56323	1.51201	2.45602	1.38281	2.77981	0	0	0	0.694954	1.63711	-1.18253	-0.927307	7.65801	TRUE	0.563195	1	conserved Plasmodium protein, unknown function
PF3D7_1372200	5889	5679.48	12400.1	30509.5	14523.6	13800.3	61728.4	35653.3	52853.7	58081.7	52079.3	46104.1	34152.4	39632.9	46330.3	41554.9	13.7524	1.91602	-0.325691	7.34035	TRUE	0.56334	1	histidine-rich protein III (HRPIII)
PF3D7_1314600	38.6798	33.2415	168.829	31.1911	46.9932	63.7869	46.5662	61.7474	12.0961	9.00542	32.3538	47.2568	59.6371	38.8949	35.9782	45.4418	5.95762	-0.941052	0.491087	7.18088	TRUE	0.563604	1	lipoate protein ligase a type 1 (LplA1)
PF3D7_0425100	249.66	230.503	88.8575	475.953	318.211	272.637	450.845	1648.42	2093.37	1482.62	1418.81	1296.32	1947.62	1773.21	2100.58	1779.43	8.09753	2.37291	0.326719	8.18997	TRUE	0.563653	1	Plasmodium exported protein (hyp6), unknown function
PF3D7_0101300	0	2.62433	4.44287	0	1.34266	1.68197	2.11664	3.90807	9.82804	8.18674	6.00987	2.77981	3.13879	12.965	16.6053	8.87223	0.481676	2.10229	0.539323	9.47339	TRUE	0.563908	1	Pfmc-2TM Maurer's cleft two transmembrane protein (MC-2TM)
PF3D7_0509200	2.63726	6.12343	0	1.15523	1.34266	2.25172	0	1.56323	0	0.818674	0.595475	0.926605	0	0	0	0.231651	1.32952	-2.09812	-1.27596	5.59691	TRUE	0.564039	1	leucine-rich repeat protein (LRR2)
PF3D7_1208700	21.0981	13.559	26.6572	9.24181	14.7693	17.0651	13.4054	11.7242	32.5081	38.4777	24.0289	14.8257	14.9093	15.9569	27.6756	18.3418	4.04006	0.545043	-0.3984	4.21492	TRUE	0.564042	1	conserved Plasmodium protein, unknown function
PF3D7_1106200	13.1863	16.6207	22.2144	4.6209	4.02799	12.1341	2.11664	1.56323	0.756003	1.63735	1.51831	1.85321	1.5694	0	0	0.855652	3.54921	-2.94376	-0.704051	6.03668	TRUE	0.564444	1	conserved Plasmodium protein, unknown function
PF3D7_1140200	48.3497	41.9892	39.9859	9.24181	6.71331	29.256	98.0711	65.6555	54.4322	49.9391	67.0245	81.5412	51.0054	44.8787	31.8269	52.3131	4.86344	1.20377	-0.354695	9.01764	TRUE	0.564471	1	conserved Plasmodium protein, unknown function
PF3D7_1013500	378.007	321.043	319.887	531.404	506.184	411.305	124.882	97.7016	45.3602	43.3897	77.8334	140.844	112.212	83.7735	55.3511	98.0451	8.68515	-2.40209	0.334899	4.77296	TRUE	0.564604	1	phosphoinositide-specific phospholipase C (PI-PLC)
PF3D7_1459200	483.497	336.351	168.829	130.541	146.35	253.114	440.967	557.29	616.899	595.176	552.583	600.44	684.257	763.935	725.1	693.433	7.98954	1.12048	0.327547	4.65466	TRUE	0.564759	1	conserved Plasmodium protein, unknown function
PF3D7_0216800	23.7353	33.6789	0	0	2.68533	12.0199	3.52774	12.5058	4.53602	10.6428	7.80308	1.85321	7.84698	4.98652	4.15134	4.70951	3.65977	-0.697858	-0.719141	10.205	TRUE	0.565021	1	conserved Plasmodium membrane protein, unknown function
PF3D7_0505200	80.8759	80.042	62.2002	11.5523	32.2239	53.3789	14.111	24.23	19.6561	23.7416	20.4346	16.6789	18.0481	13.9623	13.8378	15.6317	5.73987	-1.38825	-0.380939	5.79565	TRUE	0.565637	1	actin-like protein, putative (ALP2b)
PF3D7_1237600	371.853	297.424	506.488	585.7	703.555	493.004	483.3	425.197	295.597	290.629	373.681	479.981	465.326	514.609	415.134	468.762	8.94447	-0.398728	0.327081	2.21034	TRUE	0.565915	1	rRNA processing WD-repeat protein, putative
PF3D7_0419100	2.63726	3.06172	4.44287	3.46568	1.34266	2.99004	5.64438	4.68968	5.29202	5.73072	5.3392	12.9725	10.2011	5.98382	1.38378	7.63529	1.51273	0.904012	0.539144	2.78352	TRUE	0.566024	1	conserved Plasmodium protein, unknown function
PF3D7_1346600	8.79086	6.99821	0	1.15523	5.37065	4.46299	2.11664	1.56323	3.02401	1.63735	2.08531	3.70642	0.784698	0.997304	8.30267	3.44777	2.2988	-1.2358	0.661829	6.00838	TRUE	0.566099	1	conserved Plasmodium protein, unknown function
PF3D7_1114900	147.686	134.278	17.7715	21.9493	21.4826	68.6336	57.1494	68.7819	106.596	125.257	89.4462	28.7247	67.4841	63.8275	114.854	68.7225	6.13278	0.349816	-0.383569	12.6838	TRUE	0.566279	1	conserved Plasmodium protein, unknown function
PF3D7_0821200	85.2713	66.483	93.3003	121.299	153.064	103.883	191.909	189.15	142.885	180.927	176.218	228.871	215.792	232.372	210.334	221.842	6.69799	0.763228	0.332253	1.46692	TRUE	0.56635	1	conserved Plasmodium protein, unknown function
PF3D7_0216500	43.0752	44.1762	8.88575	4.6209	5.37065	21.2257	7.76103	11.7242	17.3881	9.82409	11.6743	2.77981	7.84698	8.97574	12.454	8.01414	4.45228	-0.907273	-0.555064	6.69055	TRUE	0.566683	1	conserved Plasmodium protein, unknown function
PF3D7_1025100	466.795	616.28	182.158	271.478	253.763	358.095	577.844	850.395	570.026	574.709	643.244	805.219	892.202	922.506	603.327	805.814	8.48996	0.839253	0.325267	3.84436	TRUE	0.566843	1	glucosamine-fructose-6-phosphate aminotransferase, putative
PF3D7_1403500	15.8235	4.81127	4.44287	2.31045	1.34266	5.74616	2.82219	7.03452	7.56003	8.18674	6.40087	5.55963	3.13879	5.98382	2.76756	4.36245	2.57735	0.0975152	-0.542007	5.05887	TRUE	0.567009	1	conserved Plasmodium protein, unknown function
PF3D7_1039600	21.0981	25.8059	26.6572	185.991	140.98	80.1064	9.17212	3.12645	7.56003	4.91205	6.19266	1.85321	4.70819	3.98922	2.76756	3.32954	6.3261	-3.69423	-0.891083	2.52836	TRUE	0.567026	1	RESA-like protein, pseudogene
PF3D7_0300200	14.9445	24.0563	8.88575	18.4836	18.7973	17.0335	231.42	213.38	388.586	372.497	301.471	126.945	199.313	239.353	394.377	239.997	4.14832	4.08748	-0.330417	3.94734	TRUE	0.567473	1	rifin (RIF)
PF3D7_0916400	268.121	308.796	217.701	310.756	288.672	278.809	244.825	236.829	199.585	163.735	211.243	266.862	269.936	276.253	247.696	265.187	8.12561	-0.402743	0.328129	0.58702	TRUE	0.567896	1	conserved Plasmodium protein, unknown function
PF3D7_1322500	96.6995	98.8497	13.3286	9.24181	8.05598	45.2351	10.5832	53.1497	33.2641	41.7524	34.6874	29.6513	18.0481	20.9434	27.6756	24.0796	5.5263	-0.410752	-0.527517	8.81611	TRUE	0.56805	1	DHHC-type zinc finger protein, putative
PF3D7_1254400	0	0.437388	0	0	5.37065	1.16161	1.4111	0.781613	0	0	0.548177	0	2.3541	0.997304	1.38378	1.18379	0.240095	-1.08511	1.0968	7.53619	TRUE	0.568105	1	rifin (RIF)
PF3D7_1025700	20.219	14.8712	0	1.15523	1.34266	7.51761	4.23329	0.781613	4.53602	5.73072	3.82041	2.77981	1.5694	1.99461	2.76756	2.27784	3.00468	-1.07127	-0.757342	6.57933	TRUE	0.568365	1	conserved Plasmodium protein, unknown function
PF3D7_1470500	23.7353	25.8059	22.2144	13.8627	10.7413	19.2719	43.0384	34.391	136.081	129.351	85.7151	33.3578	36.8808	56.8463	130.075	64.29	4.26903	2.15211	-0.420201	6.16794	TRUE	0.568368	1	phosphodiesterase delta, putative (PDEdelta)
PF3D7_1232200	52.7452	56.8604	22.2144	6.93136	4.02799	28.5559	15.5221	14.069	28.7281	26.1976	21.1292	12.0459	8.63168	15.9569	26.2918	15.7315	4.86723	-0.466679	-0.439594	9.71924	TRUE	0.568477	1	lipoamide dehydrogenase (mLipDH)
PF3D7_0113300	1584.11	1636.27	515.373	1290.39	1213.77	1247.98	1377.93	2069.71	1741.08	1889.5	1769.56	2207.17	2285.04	2359.62	1995.41	2211.81	10.2871	0.502106	0.321878	2.72354	TRUE	0.568919	1	Plasmodium exported protein (hyp1), unknown function
PF3D7_1331300	24.6144	39.3649	13.3286	3.46568	8.05598	17.7659	7.05548	34.391	22.6801	19.6482	20.9437	25.9449	10.9858	13.9623	12.454	15.8367	4.20873	0.177967	-0.3988	9.705	TRUE	0.569181	1	signal peptidase 21 kDa subunit (SP21)
PF3D7_1209200	241.749	332.852	235.472	375.448	435.023	324.109	240.592	236.829	154.981	198.938	207.835	327.091	267.582	237.358	210.334	260.592	8.34247	-0.643139	0.326744	1.62735	TRUE	0.569269	1	U6 snRNA-associated Sm-like protein LSm7, putative (LSM7)
PF3D7_1114500	3.51634	2.62433	8.88575	2.31045	1.34266	3.73591	0.705548	0.781613	0	2.45602	0.985796	0	0	1.99461	0	0.498652	1.7362	-1.77394	-0.966511	6.5562	TRUE	0.569528	1	conserved Plasmodium protein, unknown function
PF3D7_0813800	18.4608	18.3703	4.44287	10.397	18.7973	14.0937	163.687	133.656	330.373	331.563	239.82	113.046	189.112	202.453	258.767	190.844	3.90184	4.00384	-0.330396	5.03257	TRUE	0.569851	1	GDP-mannose 4,6-dehydratase, putative
PF3D7_0811900	101.095	97.9749	71.086	49.6747	57.7345	75.513	17.6387	19.5403	12.0961	19.6482	17.2308	32.4312	14.1246	18.9488	23.5242	22.2572	6.24417	-2.13782	0.367085	2.34984	TRUE	0.570282	1	RNA binding protein, putative
PF3D7_1102000	71.206	160.959	79.9717	35.812	22.8253	74.1547	3.52774	4.68968	6.80403	4.09337	4.7787	0	1.5694	4.98652	5.53511	3.02276	6.21479	-3.9584	-0.699342	5.39387	TRUE	0.570412	1	hypothetical protein
PF3D7_0720800	7.91177	17.4955	13.3286	12.7075	14.7693	13.2425	31.7497	15.6323	27.2161	31.9283	26.6316	16.6789	21.9716	17.9515	24.908	20.3775	3.73195	1.00335	-0.389432	1.5868	TRUE	0.570508	1	Ham1-like protein, putative
PF3D7_1132900	17.5817	7.87298	26.6572	1.15523	8.05598	12.2646	11.9943	5.47129	13.6081	10.6428	10.4291	8.33944	7.06229	2.99191	12.454	7.71191	3.49317	-0.109524	-0.453965	7.73236	TRUE	0.570596	1	glycine cleavage H protein (GCVH)
PF3D7_0630300	87.0295	78.7298	31.1001	15.0179	9.39864	44.2552	4.93883	8.59774	9.82804	6.54939	7.4785	12.9725	10.2011	6.98113	15.2216	11.3441	5.48015	-2.57801	0.597494	3.98003	TRUE	0.571679	1	DNA polymerase epsilon, catalytic subunit a, putative
PF3D7_1253700	0	0	0	0	0	0	0	0	1.51201	0.818674	0.58267	0	0	0	6.91889	1.72972	-29.0093	28.2255	1.52549	4.51142	TRUE	0.571682	1	rifin (RIF)
PF3D7_0811000	50.1079	59.4848	17.7715	5.77613	8.05598	28.2393	2.11664	24.23	9.07204	18.8295	13.562	12.9725	9.41638	4.98652	9.68645	9.26545	4.84631	-1.08749	-0.546306	7.99972	TRUE	0.571734	1	cullin-like protein, putative
PF3D7_1369000	113.402	234.003	35.543	123.609	92.6437	119.84	74.7881	78.1613	49.8962	44.2084	61.7635	58.3761	58.8524	91.752	103.783	78.191	6.92519	-0.976136	0.337219	6.03149	TRUE	0.571779	1	glycosylphosphatidylinositol anchor attachment 1 protein, putative
PF3D7_1030700	52.7452	63.8586	66.6431	128.23	161.12	94.5193	208.842	175.081	151.957	127.713	165.898	252.963	177.342	221.402	181.275	208.245	6.56613	0.808205	0.327988	3.59292	TRUE	0.572043	1	RNA methyltransferase, putative
PF3D7_1106100	33.4053	32.3667	26.6572	39.2777	25.5106	31.4435	12.6999	14.069	16.6321	9.82409	13.3063	29.6513	12.5552	14.9596	12.454	17.405	4.98488	-1.25011	0.390905	1.80471	TRUE	0.572214	1	apicoplast ribosomal protein S15 precursor, putative
PF3D7_0103900	36.0425	34.1163	35.543	34.6568	33.5666	34.785	21.872	21.8852	19.6561	17.1922	20.1513	23.1651	10.2011	11.9676	16.6053	15.4848	5.11926	-0.785986	-0.383886	0.998586	TRUE	0.572231	1	parasite-infected erythrocyte surface protein (PIEPS15)
PF3D7_1478800	93.1831	137.777	75.5288	64.6927	146.35	103.506	194.731	274.346	167.077	135.081	192.809	229.798	295.047	263.288	178.507	241.66	6.70168	0.889397	0.326429	2.82024	TRUE	0.572401	1	Plasmodium exported protein, unknown function
PF3D7_0521600	7.91177	15.746	4.44287	12.7075	8.05598	9.77282	35.9829	49.2416	49.1402	37.659	43.0059	46.3302	59.6371	65.8221	48.4322	55.0554	3.38071	2.04567	0.357331	1.87946	TRUE	0.572602	1	conserved Plasmodium protein, unknown function
PF3D7_0317100	27.2517	34.1163	79.9717	97.039	77.8744	63.2506	97.3656	46.8968	44.6042	47.4831	59.0874	61.1559	47.0819	45.876	31.8269	46.4852	5.96591	-0.0802598	-0.343867	5.15434	TRUE	0.57383	1	conserved Plasmodium protein, unknown function
PF3D7_1210900	7.03269	17.0581	0	3.46568	5.37065	6.58543	7.76103	14.069	7.56003	4.91205	8.57553	4.63302	3.92349	3.98922	12.454	6.24993	2.8924	0.20815	-0.492532	6.61882	TRUE	0.573881	1	GPI mannosyltransferase I (PIG-M)
PF3D7_0304000	11.4281	8.74776	0	1.15523	2.68533	4.80329	2.11664	2.34484	6.04803	9.00542	4.87873	1.85321	5.49289	3.98922	1.38378	3.17977	2.43183	-0.150676	-0.579028	6.99371	TRUE	0.573919	1	inner membrane complex protein 1a, putative (IMC1a)
PF3D7_0504900	13.1863	10.9347	0	1.15523	1.34266	5.32378	2.11664	5.47129	6.80403	5.73072	5.03067	1.85321	3.13879	1.99461	6.91889	3.47638	2.58702	-0.259485	-0.571415	7.94037	TRUE	0.574054	1	conserved protein, unknown function
PF3D7_0823600	40.438	24.9311	97.7432	64.6927	60.4198	57.6449	157.337	88.3223	117.18	106.428	117.317	68.5687	112.212	97.7358	94.0969	93.1533	5.8115	1.06304	-0.332758	3.7054	TRUE	0.574791	1	lipoate-protein ligase (LipB)
PF3D7_0603600	75.6014	48.5501	57.7573	25.415	29.5386	47.3725	97.3656	231.357	103.572	104.79	134.271	127.871	116.92	113.693	67.8051	106.572	5.55981	1.50905	-0.331422	4.64497	TRUE	0.57483	1	conserved Plasmodium protein, unknown function
PF3D7_1316100	591.625	523.991	537.588	892.99	918.381	692.915	161.57	186.806	146.665	152.273	161.828	222.385	193.821	197.466	195.113	202.196	9.43714	-2.09882	0.321358	1.14902	TRUE	0.574946	1	inositol polyphosphate kinase, putative (IPK2)
PF3D7_1303900	7.03269	1.31216	8.88575	0	0	3.44612	0	1.56323	0	0.818674	0.595475	0	0	0.997304	0	0.249326	1.63855	-2.40726	-1.23803	8.7614	TRUE	0.575055	1	conserved Plasmodium protein, unknown function
PF3D7_1024000	166.147	140.402	84.4146	50.8299	67.1331	101.785	158.043	103.955	237.385	257.882	189.316	78.7614	132.614	159.569	233.859	151.201	6.67825	0.886291	-0.326199	6.23912	TRUE	0.575103	1	conserved Plasmodium protein, unknown function
PF3D7_1105200	2.63726	1.31216	0	2.31045	1.34266	1.52051	2.82219	3.12645	5.29202	9.00542	5.06152	1.85321	6.27759	1.99461	2.76756	3.22324	0.767234	1.56845	-0.627277	2.5703	TRUE	0.575276	1	conserved Plasmodium protein, unknown function
PF3D7_1019500.1	43.9543	62.9839	4.44287	5.77613	4.02799	24.237	18.3442	30.4829	54.4322	53.2138	39.1183	15.7523	19.6175	33.9083	49.816	29.7735	4.68163	0.607305	-0.40184	14.6082	TRUE	0.575348	1	conserved Plasmodium membrane protein, unknown function
PF3D7_0315200	421.961	363.907	168.829	301.514	275.246	306.291	62.7938	75.8165	73.3323	76.1367	72.0198	63.0091	56.4983	63.8275	45.6647	57.2499	8.2637	-2.09355	-0.329426	1.64251	TRUE	0.575488	1	circumsporozoite- and TRAP-related protein (CTRP)
PF3D7_1242200	152.082	146.962	182.158	164.042	126.21	154.291	175.681	118.024	54.4322	58.1259	101.566	164.936	145.954	119.676	78.8754	127.36	7.26627	-0.599352	0.327562	4.04396	TRUE	0.575538	1	queuine tRNA-ribosyltransferase, putative
PF3D7_0205600	59.7779	61.6717	111.072	145.558	124.868	100.589	75.4936	57.8394	45.3602	42.5711	55.3161	75.055	62.7759	73.8005	67.8051	69.8591	6.64591	-0.855685	0.336073	2.5694	TRUE	0.575765	1	conserved Plasmodium protein, unknown function
PF3D7_0406200	1366.98	1333.16	2225.88	859.488	743.835	1305.87	3218	5018.74	4165.58	4317.69	4180	3755.53	3448.75	2872.24	3359.81	3359.08	10.3492	1.68007	-0.315426	2.92963	TRUE	0.576244	1	sexual stage-specific protein precursor (Pfs16)
PF3D7_1011200.1	19.3399	17.4955	8.88575	38.1225	30.8812	22.945	35.9829	17.1955	32.5081	31.1096	29.199	44.477	29.8185	35.9029	40.1296	37.582	4.55613	0.312276	0.362198	3.17731	TRUE	0.576328	1	conserved Plasmodium protein, unknown function
PF3D7_0212900	122.193	96.2254	17.7715	6.93136	5.37065	49.6984	6.34993	53.9313	31.7521	40.9337	33.2418	22.2385	14.9093	19.9461	31.8269	22.2302	5.65322	-0.599049	-0.583366	9.09541	TRUE	0.576469	1	Leu/Phe-tRNA protein transferase, putative
PF3D7_1430900	16.7026	13.9964	4.44287	1.15523	1.34266	7.52796	6.34993	5.47129	3.02401	8.18674	5.75799	2.77981	3.13879	5.98382	4.15134	4.01344	3.00612	-0.48211	-0.527501	6.81968	TRUE	0.576479	1	cytochrome c oxidase subunit 2, putative
PF3D7_1221800	80.8759	71.7316	93.3003	12.7075	28.1959	57.3623	14.8165	13.2874	38.5562	19.6482	21.5771	12.9725	19.6175	10.9703	22.1405	16.4252	5.82575	-1.39434	-0.39805	7.13058	TRUE	0.576492	1	conserved Plasmodium protein, unknown function
PF3D7_0203300	23.7353	20.5572	8.88575	9.24181	18.7973	16.2435	15.5221	14.8506	3.78002	1.63735	8.94752	13.8991	7.06229	14.9596	12.454	12.0937	4.0674	-0.900747	0.424556	6.82201	TRUE	0.5767	1	ERCC1 nucleotide excision repair protein, putative
PF3D7_0912700	23.7353	22.3068	4.44287	13.8627	12.084	15.2863	35.9829	34.391	39.3122	39.2964	37.2456	34.2844	20.4022	27.9245	33.2107	28.9554	4.01979	1.19913	-0.366322	2.67564	TRUE	0.576711	1	conserved Plasmodium protein, unknown function
PF3D7_0702500	1067.21	1192.32	5171.5	3312.03	2952.51	2739.12	977.184	511.175	580.61	652.483	680.363	504.073	518.686	512.614	480.171	503.886	11.4189	-2.00867	-0.433206	3.46451	TRUE	0.577184	1	Plasmodium exported protein, unknown function
PF3D7_0833400	3.51634	4.37388	13.3286	12.7075	22.8253	11.3503	92.4268	80.5061	84.6724	113.796	92.8502	98.2201	133.399	118.679	117.621	116.98	3.42366	3.11305	0.333554	5.68459	TRUE	0.577316	1	rifin (RIF)
PF3D7_0719500	84.3923	66.9204	44.4287	17.3284	17.4546	46.1049	55.7383	36.7358	110.376	99.0596	75.4775	40.7706	32.1726	65.8221	101.016	59.9453	5.54047	0.697242	-0.338633	9.74415	TRUE	0.577458	1	conserved membrane protein, unknown function
PF3D7_1240100	930.073	1073.35	466.502	774.001	1025.79	853.944	163.687	207.127	223.021	212.855	201.673	282.614	234.625	221.402	267.069	251.428	9.73979	-2.084	0.31807	1.60594	TRUE	0.577654	1	early transcribed membrane protein 12 (ETRAMP12)
PF3D7_0621100	218.892	224.38	66.6431	30.0359	28.1959	113.629	112.182	143.817	141.373	148.18	136.388	81.5412	125.552	107.709	120.389	108.798	6.84613	0.245317	-0.326197	11.822	TRUE	0.577981	1	conserved Plasmodium protein, unknown function
PF3D7_0204100	325.262	291.738	44.4287	25.415	36.2519	144.619	88.1935	121.15	148.933	167.828	131.526	67.6421	105.15	91.752	123.156	96.925	7.18739	-0.14833	-0.440924	9.81602	TRUE	0.577988	1	conserved Plasmodium protein, unknown function
PF3D7_1133500	14.9445	14.8712	13.3286	13.8627	14.7693	14.3553	22.5775	31.2645	40.8242	27.0162	30.4206	8.33944	25.1104	24.9326	35.9782	23.5902	3.85192	1.07487	-0.374632	2.65832	TRUE	0.578012	1	conserved Plasmodium protein, unknown function
PF3D7_0416900	441.301	426.016	728.631	463.246	543.778	520.594	206.02	162.576	105.084	92.5102	141.548	220.532	185.974	190.485	109.318	176.577	9.02141	-1.87593	0.319812	2.77843	TRUE	0.578019	1	conserved Plasmodium protein, unknown function
PF3D7_0931800	346.36	405.459	355.43	489.816	695.499	458.513	441.673	446.301	232.093	287.355	351.855	454.963	497.499	458.76	341.793	438.254	8.84178	-0.382881	0.317033	2.35195	TRUE	0.578157	1	proteasome precursor, putative
PF3D7_0114300	0	0.437388	4.44287	0	1.34266	1.24458	0.705548	0	1.51201	2.45602	1.16839	0	0	0.997304	1.38378	0.595271	-0.272661	0.490707	-1.0892	6.53733	TRUE	0.578334	1	Plasmodium exported protein, unknown function, pseudogene
PF3D7_1135900	67.6896	101.037	48.8716	68.1583	77.8744	72.7261	418.39	337.657	328.861	355.305	360.053	339.137	290.338	285.229	239.394	288.525	6.19894	2.29316	-0.319237	1.08601	TRUE	0.578439	1	3-oxo-5-alpha-steroid 4-dehydrogenase, putative
PF3D7_1037600	761.289	790.797	1532.79	2059.77	2144.23	1457.78	1268.57	1182.58	1280.67	1379.47	1277.82	1691.05	1586.66	1592.69	1483.41	1588.45	10.5091	-0.18962	0.313962	3.19509	TRUE	0.578688	1	DNA repair helicase rad25, putative
PF3D7_0605200	8.79086	9.62254	8.88575	1.15523	0	5.69087	5.64438	7.81613	22.6801	17.1922	13.3332	5.55963	6.27759	9.97304	17.9891	9.94984	2.50209	1.23316	-0.444587	10.7408	TRUE	0.578694	1	conserved Plasmodium protein, unknown function
PF3D7_0614900	90.5459	101.474	31.1001	11.5523	9.39864	48.8142	6.34993	27.3565	21.1681	18.0108	18.2213	12.9725	9.41638	9.97304	16.6053	12.2418	5.62277	-1.4361	-0.57798	5.51285	TRUE	0.57896	1	conserved Plasmodium membrane protein, unknown function
PF3D7_1474000	258.451	202.948	93.3003	55.4508	41.6225	130.355	16.9331	19.5403	35.5321	26.1976	24.5508	24.0917	14.1246	11.9676	16.6053	16.6973	7.0304	-2.41293	-0.555918	3.23575	TRUE	0.579131	1	probable protein, unknown function
PF3D7_1207000	289.219	245.812	44.4287	21.9493	17.4546	123.773	19.7553	63.3107	53.6762	54.0325	47.6937	27.7981	37.6655	35.9029	17.9891	29.8389	6.95707	-1.38159	-0.674622	5.24564	TRUE	0.579135	1	conserved Plasmodium protein, unknown function
PF3D7_1030100	1454.01	1322.66	2874.54	3054.42	3211.65	2383.45	1947.31	1859.46	1883.96	2000.84	1922.89	2654.72	2144.58	2415.47	2339.97	2388.69	11.2184	-0.309315	0.312937	2.37248	TRUE	0.579476	1	pre-mRNA-splicing factor ATP-dependent RNA helicase PRP22, putative (PRP22)
PF3D7_1437300	58.0197	50.2996	8.88575	11.5523	14.7693	28.7053	6.34993	35.1726	8.31603	9.82409	14.9157	13.8991	7.84698	16.9542	2.76756	10.3669	4.8797	-0.982235	-0.513644	7.74446	TRUE	0.579482	1	conserved Plasmodium protein, unknown function
PF3D7_0812200	0.879086	8.31037	0	1.15523	0	2.06894	2.11664	3.12645	2.26801	4.09337	2.90112	0	0	1.99461	5.53511	1.88243	1.33428	0.198878	-0.736798	10.5699	TRUE	0.580309	1	trypsin-like serine protease, putative
PF3D7_1437200	573.164	595.722	599.788	388.156	410.855	513.537	179.915	153.196	163.297	167.01	165.854	164.936	129.475	111.698	125.924	133.008	9.00368	-1.62987	-0.318171	0.867874	TRUE	0.580492	1	ribonucleoside-diphosphate reductase, large subunit, putative
PF3D7_0600800	0	0.874776	0	1.15523	1.34266	0.674533	2.82219	0	0	0	0.705548	0	0.784698	0	5.53511	1.57995	-0.437718	-0.0317249	1.04396	8.75319	TRUE	0.58061	1	rifin, pseudogene (RIF)
PF3D7_1416900	37.8007	35.4284	62.2002	23.1045	18.7973	35.4662	38.0996	23.4484	19.6561	16.3735	24.3944	25.0183	19.6175	20.9434	9.68645	18.8164	5.1084	-0.498134	-0.367077	3.93543	TRUE	0.580744	1	prefoldin subunit 2, putative
PF3D7_1121000	35.1634	42.864	0	13.8627	12.084	20.7948	29.633	50.0232	45.3602	44.2084	42.3062	45.4036	61.9912	57.8436	49.816	53.7636	4.48772	0.91457	0.347151	9.49411	TRUE	0.580816	1	zinc finger, DHHC-type, putative
PF3D7_1242000	36.0425	41.1145	8.88575	39.2777	52.3638	35.5369	28.9275	28.1381	60.4803	59.7632	44.3272	20.3853	39.2349	40.8895	38.7458	34.8139	5.19283	0.276643	-0.349072	4.93429	TRUE	0.580862	1	conserved Plasmodium protein, unknown function
PF3D7_1363200	80.8759	80.9168	137.729	237.977	206.77	148.854	145.343	178.989	102.816	117.07	136.055	171.422	185.974	175.526	146.681	169.9	7.21594	-0.127859	0.320947	3.7249	TRUE	0.580914	1	bifunctional polynucleotide phosphatase/kinase (PNKP)
PF3D7_1239900	518.661	422.954	546.473	764.76	782.772	607.124	953.195	917.614	975.244	981.59	956.911	1180.49	1178.62	1240.65	1154.07	1188.46	9.24586	0.656377	0.312643	0.921116	TRUE	0.580961	1	vesicle fusion and protein sorting subunit 16, putative (VPS16)
PF3D7_1474900	58.8988	83.1037	26.6572	6.93136	14.7693	38.0721	1.4111	5.47129	3.78002	3.2747	3.48427	1.85321	3.13879	2.99191	0	1.99598	5.26102	-3.46269	-0.759036	4.63507	TRUE	0.581033	1	trailer hitch homolog, putative (CITH)
PF3D7_1234000	22.8562	21.8694	39.9859	18.4836	14.7693	23.5929	50.7994	39.0807	18.9001	22.9229	32.9258	43.5504	22.7563	21.9407	13.8378	25.5213	4.50759	0.534685	-0.362044	4.30122	TRUE	0.581036	1	conserved Plasmodium protein, unknown function
PF3D7_0627200	0.879086	3.93649	8.88575	4.6209	4.02799	4.47004	19.7553	18.7587	34.7761	22.9229	24.0533	11.1193	13.3399	22.938	26.2918	18.4222	1.95429	2.63385	-0.394525	3.95799	TRUE	0.581785	1	myosin light chain, putative
PF3D7_1455200.2	5.27452	4.37388	0	0	1.34266	2.19821	0.705548	0	1.51201	0.818674	0.759057	0.926605	0	0.997304	4.15134	1.51881	1.31405	-1.70875	0.902502	7.24676	TRUE	0.582026	1	methyltransferase, putative
PF3D7_0510400	82.6341	62.1091	79.9717	143.248	136.952	100.983	126.999	122.713	74.0883	59.7632	95.8908	110.266	135.753	131.644	102.4	120.016	6.6599	-0.0762045	0.324095	2.96541	TRUE	0.582088	1	conserved Plasmodium protein, unknown function
PF3D7_0624700	18.4608	17.0581	8.88575	11.5523	12.084	13.6082	28.2219	19.5403	54.4322	45.0271	36.8054	6.48623	30.6032	22.938	55.3511	28.8447	3.81507	1.38644	-0.362879	6.7213	TRUE	0.582112	1	N-acetylglucosaminylphosphatidylinositol deacetylase, putative
PF3D7_0209000	39.5589	42.4266	128.843	57.7613	44.3079	62.5796	38.0996	25.0116	55.9442	37.659	39.1786	31.5046	37.6655	53.8544	76.1078	49.7831	5.92282	-0.630567	0.33977	4.98852	TRUE	0.582358	1	6-cysteine protein (P230)
PF3D7_1469200	87.9086	112.846	0	10.397	14.7693	45.1842	11.9943	58.621	59.7242	41.7524	43.023	17.6055	21.1869	41.8868	41.5134	30.5481	5.53365	-0.107088	-0.497044	13.2861	TRUE	0.582511	1	shewanella-like protein phosphatase 1, putative (SHLP1)
PF3D7_0925500	7.03269	8.31037	4.44287	1.15523	1.34266	4.45676	1.4111	0.781613	0.756003	4.91205	1.96519	3.70642	0.784698	0	0	1.12278	2.20383	-1.24062	-0.729929	7.73224	TRUE	0.582521	1	thioredoxin-like protein 2 (TLP2)
PF3D7_0300300	4.39543	7.4356	8.88575	6.93136	9.39864	7.40935	83.9602	149.288	112.644	117.889	115.945	101	182.835	154.582	142.529	145.236	2.84567	4.01142	0.325466	1.67255	TRUE	0.582748	1	erythrocyte membrane protein 1 (PfEMP1), exon2, pseudogene (VAR)
PF3D7_0503400	270.758	634.213	22.2144	35.812	57.7345	204.146	41.6273	281.381	261.577	286.536	217.78	136.211	167.925	136.631	167.437	152.051	7.68109	0.0855055	-0.518252	11.0073	TRUE	0.582748	1	actin-depolymerizing factor 1 (ADF1)
PF3D7_0818100	613.602	755.806	4.44287	41.5881	41.6225	291.412	153.809	241.518	362.882	300.453	264.666	138.991	204.022	173.531	217.253	183.449	8.19227	-0.14429	-0.528892	14.0403	TRUE	0.58286	1	zinc finger protein, putative
PF3D7_0801500	486.135	555.92	648.659	864.109	994.913	709.947	824.08	781.613	721.227	623.83	737.687	1022.04	832.565	940.458	866.245	915.328	9.47152	0.0553715	0.31127	1.385	TRUE	0.582975	1	conserved Plasmodium protein, unknown function
PF3D7_1345700	130.105	167.957	870.803	396.242	499.47	412.916	566.555	415.037	293.329	307.822	395.686	615.266	478.666	474.717	397.144	491.448	8.68015	-0.0518346	0.312787	8.62629	TRUE	0.583017	1	isocitrate dehydrogenase (NADP), mitochondrial precursor (IDH)
PF3D7_1416200	287.461	254.122	44.4287	67.0031	69.8185	144.567	129.115	186.806	307.693	341.387	241.25	81.5412	182.05	189.488	322.42	193.875	7.19424	0.719937	-0.316995	13.0541	TRUE	0.583176	1	metacaspase-like protein (MCA3)
PF3D7_1024200	14.0654	8.31037	17.7715	1.15523	1.34266	8.52903	0	0.781613	0.756003	0.818674	0.589073	0	0	0	1.38378	0.345945	3.03302	-3.8158	-1.11063	6.81102	TRUE	0.58323	1	RNA binding protein, putative
PF3D7_1408900	55.3824	48.9875	53.3145	93.5733	123.525	74.9565	218.72	205.564	198.073	225.954	212.078	242.77	232.271	287.224	294.745	264.252	6.23255	1.49589	0.317009	2.23156	TRUE	0.583294	1	tRNA-dihydrouridine synthase, putative
PF3D7_1027700.1	29.0098	28.4302	8.88575	6.93136	4.02799	15.457	8.46657	8.59774	17.3881	19.6482	13.5251	12.9725	10.2011	8.97574	8.30267	10.113	4.01935	-0.263728	-0.411982	6.41962	TRUE	0.583432	1	centrin-3 (CEN3)
PF3D7_0530800	7.91177	6.99821	17.7715	11.5523	16.112	12.0691	24.6942	38.299	15.8761	29.4723	27.0854	37.9908	32.9573	41.8868	26.2918	34.7817	3.51167	1.24712	0.363603	2.49497	TRUE	0.583599	1	CPW-WPC family protein
PF3D7_1147700	7.91177	11.3721	0	0	0	3.85677	0.705548	10.161	0.756003	1.63735	3.31497	2.77981	0	0.997304	4.15134	1.98211	2.10205	-0.376753	-0.791435	12.2992	TRUE	0.583947	1	mitochondrial ATP synthase delta subunit, putative
PF3D7_0815500	52.7452	56.8604	0	3.46568	4.02799	23.4199	8.46657	29.7013	11.34	9.00542	14.6283	12.0459	7.84698	8.97574	8.30267	9.29281	4.59056	-0.720302	-0.653371	8.51613	TRUE	0.584079	1	conserved Plasmodium protein, unknown function
PF3D7_1126300	227.683	259.371	315.444	410.105	461.876	334.896	75.4936	54.7129	61.2363	65.4939	64.2342	55.5963	36.8808	53.8544	59.5025	51.4585	8.3872	-2.38173	-0.322517	1.65918	TRUE	0.58435	1	DnaJ protein, putative
PF3D7_1330100	50.987	37.6154	35.543	88.9524	48.3359	52.2867	45.1551	27.3565	16.6321	19.6482	27.1979	44.477	39.2349	34.9056	19.3729	34.4976	5.71866	-0.951501	0.347042	3.95706	TRUE	0.584435	1	conserved Plasmodium protein, unknown function
PF3D7_1112900	16.7026	9.62254	0	0	0	5.26503	0	9.37936	4.53602	7.36807	5.32086	3.70642	3.92349	1.99461	4.15134	3.44396	2.54439	-0.138213	-0.625027	15.1086	TRUE	0.584496	1	conserved Plasmodium protein, unknown function
PF3D7_0503000	90.5459	93.1636	53.3145	20.7941	17.4546	55.0545	15.5221	32.0461	48.3842	48.3018	36.0635	24.0917	32.9573	29.9191	26.2918	28.315	5.79555	-0.624337	-0.346039	8.01502	TRUE	0.584625	1	50S ribosomal protein L28, apicoplast, putative
PF3D7_1443800	132.742	132.966	488.716	435.52	467.247	331.438	230.714	193.84	145.153	143.268	178.244	291.88	183.619	199.461	211.718	221.67	8.36651	-0.888643	0.314417	6.12485	TRUE	0.584639	1	zinc finger protein, putative
PF3D7_1440100	206.585	168.394	31.1001	10.397	16.112	86.5177	7.76103	51.5865	28.7281	22.9229	27.7496	8.33944	20.4022	17.9515	20.7567	16.8624	6.44165	-1.64763	-0.719292	5.29107	TRUE	0.584921	1	conserved Plasmodium protein, unknown function
PF3D7_0506300	13.1863	23.619	8.88575	6.93136	8.05598	12.1357	10.5832	13.2874	17.3881	5.73072	11.7474	12.0459	18.0481	16.9542	15.2216	15.5674	3.66134	-0.105722	0.406013	3.23035	TRUE	0.585081	1	conserved Plasmodium protein, unknown function
PF3D7_1336100	16.7026	12.2469	17.7715	13.8627	8.05598	13.7279	11.9943	11.7242	15.8761	15.5548	13.7873	9.26605	8.63168	9.97304	13.8378	10.4271	3.75399	0.0307436	-0.412657	0.990989	TRUE	0.58516	1	conserved Plasmodium protein, unknown function
PF3D7_0626500	5.27452	10.0599	0	8.08658	6.71331	6.02687	27.5164	37.5174	36.2882	30.2909	32.9032	19.4587	28.2491	35.9029	17.9891	25.4	2.75913	2.28086	-0.369529	3.77183	TRUE	0.585186	1	conserved Plasmodium protein, unknown function
PF3D7_0217600	358.667	340.725	302.115	150.179	163.805	263.098	153.809	128.185	104.328	97.4222	120.936	120.459	95.7332	88.7601	83.0267	96.9946	8.03917	-1.12084	-0.317706	2.68779	TRUE	0.585394	1	conserved Plasmodium protein, unknown function
PF3D7_1415300	61.536	57.7352	97.7432	9.24181	9.39864	47.131	23.2831	30.4829	20.4121	25.3789	24.8892	16.6789	17.2634	25.9299	13.8378	18.4275	5.5283	-0.8911	-0.431082	7.18695	TRUE	0.58556	1	RNA-binding protein Nova-1, putative
PF3D7_1316500	358.667	386.214	368.758	377.759	379.974	374.274	404.279	492.416	272.917	265.25	358.716	505	489.652	477.709	307.199	444.89	8.54809	-0.0613507	0.310955	1.38948	TRUE	0.585643	1	conserved Plasmodium protein, unknown function
PF3D7_1357400	70.3269	54.2361	35.543	23.1045	12.084	39.0589	32.4552	36.7358	53.6762	50.7578	43.4063	18.5321	35.3114	34.9056	48.4322	34.2954	5.30464	0.134764	-0.344405	6.00803	TRUE	0.585709	1	conserved Plasmodium protein, unknown function
PF3D7_1016700	2486.06	2011.98	1159.59	2333.56	2391.28	2076.49	1039.27	1571.04	1628.43	1606.24	1461.25	1655.84	1928.79	1942.75	1707.58	1808.74	11.0206	-0.507626	0.307824	1.63857	TRUE	0.585895	1	Plasmodium exported protein (PHISTc), unknown function
PF3D7_1338400	20.219	19.6825	13.3286	2.31045	5.37065	12.1822	11.9943	8.59774	36.2882	22.9229	19.9508	7.41284	14.1246	14.9596	24.908	15.3512	3.63286	0.684946	-0.390917	8.71993	TRUE	0.586157	1	conserved Plasmodium protein, unknown function
PF3D7_1234400	8.79086	7.4356	4.44287	10.397	8.05598	7.82447	20.4609	14.8506	23.4361	18.0108	19.1896	12.0459	37.6655	27.9245	22.1405	24.9441	3.02016	1.24261	0.381398	2.01433	TRUE	0.586338	1	aspartyl protease, putative
PF3D7_0525700	34.2844	58.1726	4.44287	10.397	8.05598	23.0706	0.705548	21.1036	15.8761	14.7361	13.1053	7.41284	13.3399	7.97843	6.91889	8.91251	4.57613	-0.866138	-0.546901	8.49558	TRUE	0.586381	1	conserved Plasmodium protein, unknown function
PF3D7_0420200	23.7353	24.9311	39.9859	32.3463	30.8812	30.376	15.5221	10.161	20.4121	27.8349	18.4825	17.6055	21.1869	28.9218	27.6756	23.8474	4.90081	-0.693998	0.365332	1.96928	TRUE	0.586399	1	holo-(acyl-carrier protein) synthase, putative
PF3D7_1200100	355.151	452.697	319.887	462.09	392.057	396.376	70.5548	156.323	170.857	180.108	144.461	134.358	131.045	93.7466	105.167	116.079	8.63233	-1.45814	-0.314509	2.14427	TRUE	0.586414	1	erythrocyte membrane protein 1, PfEMP1 (VAR)
PF3D7_1463800	3.51634	0.437388	0	1.15523	0	1.02179	2.82219	5.47129	13.6081	3.2747	6.29406	3.70642	3.13879	5.98382	4.15134	4.24509	0.235017	2.41926	-0.573017	5.38521	TRUE	0.586739	1	mitochondrial ribosomal protein S6-2 precursor, putative
PF3D7_1476600	50.1079	37.6154	31.1001	25.415	20.1399	32.8757	129.115	275.128	141.373	163.735	177.338	215.899	119.274	129.65	103.783	142.151	5.05063	2.41958	-0.318114	3.49495	TRUE	0.587108	1	Plasmodium exported protein, unknown function
PF3D7_0701900	4743.55	3405.5	821.931	1843.74	1433.96	2449.74	433.912	1069.25	1064.45	991.414	889.756	957.183	1246.89	1280.54	1094.57	1144.79	11.2592	-1.46195	0.363659	5.55135	TRUE	0.587175	1	Plasmodium exported protein, unknown function
PF3D7_0814700	18.4608	15.3086	8.88575	12.7075	14.7693	14.0264	27.5164	16.4139	59.7242	65.4939	42.2871	20.3853	40.8043	25.9299	45.6647	33.1961	3.85298	1.54838	-0.351608	4.44791	TRUE	0.587521	1	conserved Plasmodium protein, unknown function
PF3D7_1328600	2.63726	3.06172	13.3286	10.397	16.112	9.10732	129.821	112.552	77.1123	81.0487	100.134	75.9816	99.6567	72.8032	70.5727	79.7535	3.04672	3.59931	-0.327346	6.00172	TRUE	0.588065	1	conserved Plasmodium protein, unknown function
PF3D7_1034400	68.5687	73.9186	57.7573	8.08658	10.7413	43.8145	2.82219	7.81613	3.02401	7.36807	5.2576	0.926605	6.27759	0.997304	5.53511	3.43415	5.45221	-3.0614	-0.617747	6.26591	TRUE	0.588134	1	flavoprotein subunit of succinate dehydrogenase (SDHA)
PF3D7_0324500	0	0	0	1.15523	1.34266	0.499578	6.34993	4.68968	0.756003	3.2747	3.76758	0.926605	7.84698	0	0	2.1934	-1.11057	3.02649	-0.706332	10.0236	TRUE	0.58821	1	rifin (RIF)
PF3D7_1443400	53.6242	55.9857	88.8575	18.4836	18.7973	47.1497	13.4054	16.4139	18.9001	15.5548	16.0685	19.4587	16.4787	21.9407	24.908	20.6965	5.52395	-1.51816	0.360389	4.71051	TRUE	0.588288	1	conserved Plasmodium protein, unknown function
PF3D7_0925100	4.39543	6.56082	8.88575	24.2597	16.112	12.0427	23.2831	31.2645	15.1201	15.5548	21.3056	35.211	26.6797	25.9299	22.1405	27.4903	3.58736	0.826161	0.369857	4.75276	TRUE	0.58829	1	conserved Plasmodium protein, unknown function
PF3D7_1021700	2229.36	1933.25	995.204	118.988	138.294	1083.02	195.437	243.082	226.045	199.757	216.08	152.89	126.336	127.655	141.145	137.007	10.0811	-2.32567	-0.657353	4.3884	TRUE	0.588389	1	conserved Plasmodium membrane protein, unknown function
PF3D7_0816500	0.879086	1.74955	0	0	1.34266	0.79426	0.705548	0.781613	0	0	0.37179	0	0	0.997304	2.76756	0.941215	-0.142214	-1.27081	1.23129	4.93604	TRUE	0.588394	1	small heat shock protein HSP20, putative (HSP20)
PF3D7_1308700	17.5817	17.4955	13.3286	3.46568	1.34266	10.6428	3.52774	10.9426	13.6081	13.9175	10.499	8.33944	6.27759	2.99191	13.8378	7.86168	3.42538	-0.0364158	-0.436859	8.65525	TRUE	0.588902	1	conserved Plasmodium protein, unknown function
PF3D7_1138200	5.27452	14.8712	0	4.6209	10.7413	7.10158	23.9886	20.3219	40.0682	35.203	29.8954	32.4312	38.4502	44.8787	37.362	38.2805	3.00172	1.89976	0.357039	5.56573	TRUE	0.589295	1	conserved Plasmodium membrane protein, unknown function
PF3D7_0613000.2	2.63726	2.18694	4.44287	0	0	1.85341	1.4111	3.90807	2.26801	1.63735	2.30613	0.926605	5.49289	3.98922	4.15134	3.64001	0.708511	0.494843	0.661224	5.32159	TRUE	0.589476	1	conserved Plasmodium protein, unknown function
PF3D7_0624200	24.6144	31.4919	35.543	8.08658	5.37065	21.0213	9.87767	9.37936	13.6081	11.4614	11.0816	10.1927	6.27759	9.97304	6.91889	8.34054	4.36046	-0.890594	-0.408073	4.93102	TRUE	0.589569	1	conserved Plasmodium protein, unknown function
PF3D7_0732800	7.03269	8.31037	4.44287	26.5702	25.5106	14.3733	7.05548	8.59774	6.04803	13.0988	8.70001	4.63302	5.49289	9.97304	5.53511	6.40852	3.88034	-0.762149	-0.4385	4.76165	TRUE	0.589772	1	erythrocyte membrane protein 1 (PfEMP1), exon2
PF3D7_0815900	23.7353	24.4937	8.88575	8.08658	6.71331	14.3829	60.6771	44.5519	150.445	117.07	93.186	29.6513	59.6371	85.7682	121.772	74.2073	3.92199	2.61983	-0.332713	8.65812	TRUE	0.589819	1	lipoamide dehydrogenase (aLipDH)
PF3D7_0828500	18.4608	21.432	4.44287	2.31045	5.37065	10.4034	4.93883	4.68968	3.02401	7.36807	5.00515	1.85321	3.92349	2.99191	5.53511	3.57593	3.46862	-1.14785	-0.505544	5.40883	TRUE	0.590049	1	translation initiation factor EIF-2b alpha subunit, putative
PF3D7_1401800	230.321	261.995	159.943	140.938	111.441	180.928	47.9773	52.3681	32.5081	40.9337	43.4468	36.1376	43.9431	31.9137	26.2918	34.5716	7.50328	-2.06201	-0.325318	2.23219	TRUE	0.590154	1	choline kinase (CK)
PF3D7_1421300	19.3399	12.6843	0	9.24181	4.02799	9.05879	11.2888	7.03452	12.8521	5.73072	9.22651	6.48623	6.27759	0.997304	13.8378	6.89973	3.30693	-0.0986298	-0.451359	8.79806	TRUE	0.590427	1	conserved Plasmodium protein, unknown function
PF3D7_0917700	90.5459	101.911	53.3145	136.317	149.036	106.225	14.8165	14.069	13.6081	9.00542	12.8748	15.7523	21.1869	15.9569	12.454	16.3375	6.74133	-3.05321	0.350043	2.2745	TRUE	0.590572	1	XPA binding protein 1, putative
PF3D7_0927400	15.8235	9.62254	0	1.15523	0	5.32026	0	0	1.51201	3.2747	1.19668	0.926605	0.784698	2.99191	4.15134	2.21364	2.50647	-2.26353	0.867501	9.63995	TRUE	0.590616	1	conserved Plasmodium protein, unknown function
PF3D7_0504800	367.458	308.359	71.086	42.7434	53.7065	168.67	63.4993	46.8968	71.8203	84.3234	66.635	29.6513	45.5125	45.876	60.8862	45.4815	7.40306	-1.34492	-0.552149	4.41821	TRUE	0.590628	1	conserved Plasmodium protein, unknown function
PF3D7_0623000	82.6341	95.788	66.6431	47.3643	64.4478	71.3754	81.138	74.2532	99.7924	102.334	89.3795	45.4036	70.6229	81.7789	88.5618	71.5918	6.16331	0.318445	-0.321777	1.73399	TRUE	0.590766	1	chorismate synthase (CS)
PF3D7_1203600	14.0654	15.746	4.44287	5.77613	21.4826	12.3026	37.394	50.0232	66.5283	44.2084	49.5385	52.8165	65.13	54.8517	77.4916	62.5724	3.69549	1.93487	0.335658	3.56212	TRUE	0.59103	1	cytochrome c1 heme lyase, putative
PF3D7_0319800	18.4608	24.4937	48.8716	46.209	84.5877	44.5246	7.76103	11.7242	15.8761	9.82409	11.2963	5.55963	18.0481	15.9569	19.3729	14.7344	5.46191	-1.96472	0.378172	5.56484	TRUE	0.591041	1	conserved Plasmodium protein, unknown function
PF3D7_1364100	264.605	262.433	53.3145	36.9672	24.1679	128.297	149.576	121.932	415.802	261.976	237.321	74.1284	119.274	206.442	330.723	182.642	7.01737	0.873283	-0.379551	14.078	TRUE	0.591136	1	cysteine-rich surface protein (Pf92)
PF3D7_1479200	360.425	262.433	239.915	393.932	406.827	332.706	337.957	601.06	585.146	559.973	521.034	603.22	637.96	659.218	675.284	643.92	8.3801	0.645072	0.305517	1.40084	TRUE	0.591204	1	Plasmodium exported protein (PHISTa), unknown function
PF3D7_1146000	782.387	750.12	897.46	1281.15	1145.29	971.281	564.438	564.325	460.406	493.661	520.707	703.293	623.835	642.264	603.327	643.18	9.92374	-0.8994	0.304781	0.868255	TRUE	0.591219	1	nucleolar preribosomal assembly protein, putative
PF3D7_0513300	1120.83	1159.08	1323.98	1754.79	1783.06	1428.35	3704.13	1744.56	2543.95	2790.86	2695.87	2207.17	2028.45	2187.09	2317.83	2185.13	10.4801	0.91642	-0.303063	1.60113	TRUE	0.591507	1	purine nucleoside phosphorylase (PNP)
PF3D7_1213500	4.39543	2.62433	4.44287	2.31045	0	2.75462	0.705548	1.56323	6.80403	0.818674	2.47287	0.926605	4.70819	0	0	1.4087	1.40349	-0.0959743	-0.709391	8.99273	TRUE	0.592162	1	integral membrane protein GPR180, putative
PF3D7_1250300	18.4608	46.3631	35.543	6.93136	20.1399	25.4876	33.1607	25.0116	30.2401	35.203	30.9039	28.7247	27.4644	12.965	27.6756	24.2074	4.66056	0.289149	-0.352717	5.23359	TRUE	0.592503	1	Hbeta58/Vps26 protein homolog, putative
PF3D7_0911200	14.9445	23.1816	8.88575	2.31045	2.68533	10.4015	0	4.68968	3.78002	3.2747	2.9361	2.77981	2.3541	0.997304	1.38378	1.87875	3.42278	-1.87699	-0.611418	7.87613	TRUE	0.5928	1	conserved Plasmodium protein, unknown function
PF3D7_1000700	0	3.06172	0	5.77613	8.05598	3.37876	21.872	6.2529	3.02401	11.4614	10.6526	13.8991	7.06229	6.98113	2.76756	7.67751	1.84558	1.5705	-0.458352	11.092	TRUE	0.592932	1	Plasmodium exported protein (PHISTa), unknown function, pseudogene
PF3D7_0323600	108.128	92.7263	346.544	400.863	322.239	254.1	220.836	177.426	213.193	213.674	206.282	248.33	243.257	222.399	307.199	255.296	7.98267	-0.29417	0.307122	5.67907	TRUE	0.593278	1	conserved Plasmodium protein, unknown function
PF3D7_0102200	109388	99499.2	11093.9	24744.9	20980.4	53141.3	19351.8	42313.4	37549.9	43377.5	35648.1	43368.8	45234.7	48575.7	46521.2	45925.1	15.6976	-0.576053	0.365458	9.38102	TRUE	0.593357	1	ring-infected erythrocyte surface antigen (RESA)
PF3D7_0706100	79.1177	83.5411	62.2002	25.415	21.4826	54.3513	32.4552	23.4484	49.1402	47.4831	38.1317	16.6789	35.3114	28.9218	40.1296	30.2604	5.76755	-0.514958	-0.336873	5.8875	TRUE	0.593479	1	conserved Plasmodium protein, unknown function
PF3D7_1315200	34.2844	34.5537	35.543	12.7075	17.4546	26.9086	31.7497	43.7703	76.3563	59.7632	52.9099	16.6789	41.589	51.8598	58.1187	42.0616	4.73753	0.987494	-0.334876	5.19559	TRUE	0.593558	1	conserved Plasmodium protein, unknown function
PF3D7_1476300	175.817	168.394	13.3286	2.31045	10.7413	74.1184	16.9331	40.6439	27.9721	25.3789	27.732	15.7523	16.4787	11.9676	22.1405	16.5848	6.22049	-1.4272	-0.743064	6.12261	TRUE	0.593572	1	Plasmodium exported protein (PHISTb), unknown function
PF3D7_1247300	152.961	209.946	275.458	295.738	374.603	261.741	411.334	400.967	284.257	235.778	333.084	396.587	416.675	436.819	395.761	411.46	8.03022	0.349611	0.304821	2.14243	TRUE	0.59376	1	conserved protein, unknown function
PF3D7_1343200	300.647	252.81	346.544	515.231	397.428	362.532	421.212	304.047	207.145	231.685	291.022	406.779	373.516	377.978	279.523	359.449	8.5016	-0.31648	0.304854	2.18954	TRUE	0.593793	1	tRNA guanosine-2'-O-methyltransferase, putative
PF3D7_1223800	228.562	176.705	195.486	373.138	323.582	259.495	115.004	90.6671	107.352	121.164	108.547	187.174	100.441	124.663	125.924	134.551	8.0212	-1.25902	0.309815	2.09879	TRUE	0.59391	1	mitochondrial carrier protein, putative
PF3D7_1246000	7.03269	11.3721	17.7715	33.5016	22.8253	18.5006	67.027	65.6555	120.205	87.5981	85.1213	77.8348	107.504	101.725	138.378	106.36	4.1914	2.21996	0.320155	4.70948	TRUE	0.593912	1	conserved Plasmodium protein, unknown function
PF3D7_0417800	62.4151	56.8604	244.358	45.0538	51.0212	91.9417	119.943	39.8623	58.9682	63.0379	70.4529	76.9082	56.4983	45.876	29.0593	52.0855	6.49468	-0.355662	-0.433823	5.45947	TRUE	0.594199	1	cdc2-related protein kinase 1 (CRK1)
PF3D7_1352600	2.63726	2.62433	0	3.46568	4.02799	2.55105	28.9275	14.8506	28.7281	13.9175	21.6059	11.1193	19.6175	19.9461	15.2216	16.4761	1.50338	2.93154	-0.390695	2.67695	TRUE	0.595075	1	conserved Plasmodium protein, unknown function
PF3D7_0918700	2127.39	2092.46	346.544	1435.95	957.318	1391.93	497.411	1054.4	910.228	925.102	846.784	946.99	1124.47	1098.03	1001.86	1042.84	10.4449	-0.719102	0.300522	6.8596	TRUE	0.595468	1	conserved Plasmodium protein, unknown function
PF3D7_1127800	540.638	454.884	373.201	540.646	542.436	490.361	426.151	643.268	456.626	425.711	487.939	558.743	684.257	678.167	484.322	601.372	8.93908	-0.00853454	0.301766	0.98984	TRUE	0.595621	1	conserved Plasmodium protein, unknown function
PF3D7_0310500	526.573	534.488	839.703	1304.25	1182.89	877.58	919.329	597.934	545.078	462.551	631.223	936.797	755.665	761.94	655.911	777.578	9.77705	-0.474966	0.300866	3.40296	TRUE	0.595733	1	DEAD box helicase, putative
PF3D7_0514700	5.27452	8.31037	13.3286	8.08658	5.37065	8.07415	12.6999	43.7703	15.1201	6.54939	19.5349	19.4587	35.3114	35.9029	9.68645	25.0899	2.92602	1.36165	0.370556	6.96691	TRUE	0.595802	1	conserved Plasmodium protein, unknown function
PF3D7_1147800.2	16.7026	13.9964	48.8716	41.5881	41.6225	32.5563	217.309	201.656	253.261	260.338	233.141	150.11	181.265	181.509	240.777	188.416	4.97344	2.89158	-0.308014	3.92235	TRUE	0.595983	1	merozoite adhesive erythrocytic binding protein (MAEBL)
PF3D7_1223300	152.961	175.393	337.658	340.792	353.12	271.985	295.625	225.105	129.277	157.185	201.798	247.403	277.783	250.323	221.405	249.229	8.08334	-0.426376	0.304671	3.32993	TRUE	0.596146	1	DNA gyrase subunit A (GyrA)
PF3D7_0625600	1539.28	1784.98	1195.13	2728.64	2489.3	1947.47	13.4054	9.37936	25.7041	19.6482	17.0343	10.1927	10.9858	12.965	20.7567	13.725	10.9279	-6.83808	-0.328501	3.90036	TRUE	0.596167	1	poly(A) polymerase PAP, putative
PF3D7_1429100	63.2942	52.9239	106.629	32.3463	45.6505	60.1688	110.065	42.9887	48.3842	54.8512	64.0724	83.3944	35.3114	52.8571	33.2107	51.1934	5.8797	0.122793	-0.322434	5.34945	TRUE	0.596604	1	apicoplast ribosomal protein L15 precursor, putative
PF3D7_1137900	1.75817	4.81127	0	1.15523	0	1.54493	0.705548	0.781613	0.756003	0.818674	0.76546	1.85321	0.784698	2.99191	0	1.40746	0.859246	-1.24626	0.905843	4.16259	TRUE	0.596732	1	conserved Plasmodium protein, unknown function
PF3D7_1036700	14.0654	11.3721	4.44287	6.93136	6.71331	8.705	10.5832	5.47129	2.26801	1.63735	4.98997	3.70642	3.13879	1.99461	5.53511	3.59373	3.18625	-0.858645	-0.505611	3.92255	TRUE	0.59679	1	phosducin-like protein, putative (PhLP2)
PF3D7_1125000	29.0098	39.3649	4.44287	11.5523	4.02799	17.6796	8.46657	18.7587	18.1441	13.9175	14.8217	12.0459	8.63168	10.9703	13.8378	11.3714	4.23777	-0.349349	-0.388744	7.53242	TRUE	0.596813	1	conserved Plasmodium protein, unknown function
PF3D7_1362500	9.66995	5.68604	0	3.46568	0	3.76433	2.11664	1.56323	5.29202	3.2747	3.06165	0.926605	1.5694	3.98922	1.38378	1.96725	2.07571	-0.462119	-0.635364	6.56897	TRUE	0.59699	1	exonuclease, putative
PF3D7_1104700.1	15.8235	15.3086	53.3145	24.2597	18.7973	25.5007	71.9659	25.7932	21.1681	40.115	39.7606	52.8165	21.9716	25.9299	24.908	31.4065	4.57812	0.736298	-0.339682	6.249	TRUE	0.59719	1	RNA polymerase subunit, putative
PF3D7_1148100	6.1536	6.99821	17.7715	4.6209	4.02799	7.91444	1.4111	0	1.51201	0	0.730775	2.77981	0.784698	0	1.38378	1.23707	2.864	-3.28258	0.719605	7.06982	TRUE	0.59762	1	unspecified product
PF3D7_0916800	22.8562	11.8095	71.086	57.7613	53.7065	43.4439	8.46657	2.34484	11.34	6.54939	7.17521	6.48623	8.63168	3.98922	1.38378	5.12273	5.41037	-2.56493	-0.449324	6.74264	TRUE	0.597753	1	conserved Plasmodium protein, unknown function
PF3D7_1004900	17.5817	17.0581	31.1001	3.46568	2.68533	14.3782	0.705548	4.68968	3.78002	4.91205	3.52182	6.48623	1.5694	2.99191	9.68645	5.1835	3.77631	-1.96786	0.531353	7.68239	TRUE	0.597782	1	conserved Plasmodium protein, unknown function
PF3D7_1202100.1	39.5589	33.6789	39.9859	47.3643	56.3918	43.3959	97.3656	78.1613	80.8923	72.0433	82.1156	83.3944	60.4218	55.849	63.6538	65.8298	5.43884	0.920978	-0.318933	0.844988	TRUE	0.597866	1	conserved protein, unknown function
PF3D7_1432600	85.2713	80.9168	133.286	259.926	218.854	155.651	97.3656	132.093	80.1363	67.95	94.3861	109.339	150.662	103.72	103.783	116.876	7.28156	-0.720954	0.309166	4.4722	TRUE	0.597928	1	conserved Plasmodium protein, unknown function
PF3D7_0100100	159.115	149.149	199.929	391.622	316.868	243.337	106.538	103.955	154.225	147.361	128.02	114.899	88.6709	95.7412	114.854	103.541	7.92729	-0.927185	-0.306736	2.86494	TRUE	0.598364	1	erythrocyte membrane protein 1, PfEMP1 (VAR)
PF3D7_1249100	703.269	688.886	1328.42	1573.42	1600.45	1178.89	1080.9	1012.19	951.808	984.046	1007.24	1296.32	1238.25	1254.61	1163.76	1238.24	10.2025	-0.22631	0.297903	2.2626	TRUE	0.598555	1	conserved Plasmodium protein, unknown function
PF3D7_1209400	368.337	382.714	31.1001	36.9672	18.7973	167.583	14.111	130.529	131.545	130.169	101.589	77.8348	62.7759	65.8221	66.4214	68.2135	7.39487	-0.728493	-0.574379	8.71851	TRUE	0.598706	1	conserved Plasmodium protein, unknown function
PF3D7_1252600	2213.54	2015.05	737.517	2022.8	2093.21	1816.42	471.306	690.164	740.883	683.593	646.487	746.843	827.857	816.792	787.37	794.716	10.8279	-1.4915	0.297865	2.66626	TRUE	0.598869	1	lysophospholipase, putative
PF3D7_1220800	2.63726	4.81127	8.88575	5.77613	9.39864	6.30181	7.76103	2.34484	3.02401	1.63735	3.69181	5.55963	3.13879	0.997304	0	2.42393	2.58727	-0.693221	-0.557217	5.92557	TRUE	0.598878	1	conserved Plasmodium protein, unknown function
PF3D7_1453400	614.481	574.728	768.617	830.607	958.661	749.419	141.11	110.989	63.5043	58.1259	93.4322	118.605	120.059	118.679	103.783	115.282	9.54919	-3.0028	0.303113	2.34948	TRUE	0.599072	1	conserved Plasmodium protein, unknown function
PF3D7_0717800	45.7125	37.178	133.286	38.1225	32.2239	57.3046	15.5221	18.7587	17.3881	8.18674	14.9639	22.2385	23.541	31.9137	4.15134	20.4611	5.80868	-1.90449	0.45875	5.02987	TRUE	0.599247	1	conserved Plasmodium protein, unknown function
PF3D7_0818300	18.4608	26.2433	4.44287	18.4836	12.084	15.9429	13.4054	5.47129	24.1921	31.9283	18.7493	7.41284	11.7705	16.9542	22.1405	14.5695	4.07416	0.152966	-0.375677	6.53639	TRUE	0.599418	1	dynactin subunit 6, putative
PF3D7_1438400	472.948	426.016	390.973	259.926	222.882	354.549	318.908	237.61	222.265	213.674	248.114	191.807	184.404	202.453	226.94	201.401	8.46979	-0.514816	-0.301442	1.70489	TRUE	0.599597	1	metacaspase-like protein (MCA2)
PF3D7_0519900	18.4608	22.7442	31.1001	24.2597	20.1399	23.341	85.3713	49.2416	58.2122	36.0217	57.2117	26.8715	53.3595	53.8544	48.4322	45.6294	4.5169	1.32222	-0.327559	2.18202	TRUE	0.599924	1	conserved Plasmodium protein, unknown function
PF3D7_1327200	184.608	127.28	115.515	211.406	196.029	166.968	242.003	276.691	204.877	226.773	237.586	277.981	299.755	311.159	282.291	292.796	7.38764	0.504666	0.301511	1.04583	TRUE	0.599995	1	ribonuclease P protein subunit rpr, putative
PF3D7_1438700	34.2844	37.6154	31.1001	10.397	13.4266	25.3647	19.7553	36.7358	109.62	95.7849	65.4741	36.1376	43.1584	44.8787	85.7943	52.4922	4.66475	1.3673	-0.323648	9.17351	TRUE	0.600597	1	small subunit DNA primase
PF3D7_1018000	43.9543	55.5483	57.7573	77.4001	59.0772	58.7474	32.4552	40.6439	49.1402	36.0217	39.5652	59.3027	46.2972	39.8922	52.5836	49.5189	5.87558	-0.569524	0.323386	0.949091	TRUE	0.600913	1	tRNA pseudouridine synthase, putative
PF3D7_0323000	203.948	161.396	84.4146	250.684	316.868	203.462	23.2831	10.9426	11.34	8.18674	13.4381	23.1651	18.8328	12.965	13.8378	17.2002	7.6743	-3.92209	0.35759	4.13667	TRUE	0.60134	1	translation machinery-associated protein 7, putative (TMA7)
PF3D7_1469000	29.8889	24.4937	26.6572	26.5702	13.4266	24.2073	35.2774	21.1036	18.9001	11.4614	21.6856	17.6055	29.8185	13.9623	5.53511	16.7304	4.5947	-0.153691	-0.357336	4.82424	TRUE	0.601342	1	translation initiation factor IF-1, putative
PF3D7_0115300	0	0.437388	0	3.46568	4.02799	1.58621	11.9943	14.8506	9.82804	21.2855	14.4896	11.1193	16.4787	6.98113	8.30267	10.7204	0.646106	3.20926	-0.422625	7.23918	TRUE	0.601458	1	rifin (RIF)
PF3D7_1125300	96.6995	103.661	244.358	88.9524	107.413	128.217	155.926	85.9774	68.7963	72.0433	95.6858	125.092	68.2688	62.8302	52.5836	77.1935	6.98199	-0.401197	-0.308447	5.01845	TRUE	0.601891	1	DNA-directed RNA polymerase (mtRNAP)
PF3D7_0114000	18.4608	24.9311	35.543	48.5195	42.9652	34.0839	797.975	597.152	662.259	801.482	714.717	432.724	665.424	620.323	608.862	581.834	5.07835	4.40288	-0.29678	2.30043	TRUE	0.602221	1	RESA-like protein with DnaJ domain, putative (GEXP06)
PF3D7_0414200.1	3.51634	6.99821	0	3.46568	2.68533	3.33311	0.705548	1.56323	1.51201	0	0.945195	0	0.784698	0	1.38378	0.542119	1.87122	-1.94738	-0.903896	5.10769	TRUE	0.602441	1	calmodulin-like protein
PF3D7_1319600	20.219	23.619	8.88575	3.46568	10.7413	13.3861	8.46657	12.5058	10.584	16.3735	11.9825	2.77981	12.5552	5.98382	15.2216	9.13509	3.80073	-0.220009	-0.403286	6.21165	TRUE	0.60261	1	conserved Plasmodium protein, unknown function
PF3D7_1339000	1.75817	0.874776	0	3.46568	4.02799	2.02532	14.8165	5.47129	7.56003	14.7361	10.646	16.6789	12.5552	9.97304	17.9891	14.2991	1.08715	2.32555	0.420656	3.80218	TRUE	0.60261	1	probable protein, unknown function
PF3D7_0108600	19.3399	28.8676	26.6572	11.5523	24.1679	22.117	26.1053	21.8852	24.9481	28.6536	25.398	18.5321	20.4022	11.9676	29.0593	19.9903	4.45732	0.209225	-0.352172	1.98053	TRUE	0.602933	1	conserved Plasmodium protein, unknown function
PF3D7_0830200	3100.54	3608.45	1710.51	444.762	651.191	1903.09	117.121	67.2187	232.849	170.284	146.868	42.6238	87.1015	108.706	150.832	97.3158	10.8943	-3.69592	-0.594576	3.68142	TRUE	0.603312	1	unspecified product
PF3D7_1322000	77.3596	107.597	13.3286	4.6209	4.02799	41.3869	6.34993	32.0461	24.9481	18.0108	20.3388	15.7523	15.694	13.9623	6.91889	13.0818	5.38944	-1.04382	-0.631603	6.85457	TRUE	0.603681	1	adenosine-diphosphatase, putative
PF3D7_0309800	122.193	209.946	470.945	505.989	1241.96	510.207	478.361	523.681	443.018	514.127	489.797	655.11	605.003	595.391	547.976	600.87	8.99374	-0.0577158	0.294964	9.86233	TRUE	0.603893	1	YTH domain-containing protein, putative
PF3D7_0319500	511.628	458.383	888.575	779.778	645.821	656.837	746.47	671.406	528.446	586.171	633.123	909.926	854.537	767.924	572.884	776.318	9.35737	-0.0510049	0.294342	1.59473	TRUE	0.603911	1	RNA binding protein, putative
PF3D7_1002200	275.154	295.237	546.473	191.768	151.721	292.071	290.686	452.554	453.602	490.386	421.807	265.009	308.386	336.091	464.95	343.609	8.18163	0.538735	-0.296321	4.17905	TRUE	0.603936	1	tryptophan-rich antigen 3 (PArt)
PF3D7_1249400	14.9445	13.1216	4.44287	2.31045	0	6.96389	9.87767	11.7242	5.29202	5.73072	8.15615	12.0459	7.84698	12.965	11.0702	10.982	2.90859	0.120541	0.424921	9.02545	TRUE	0.604041	1	conserved Plasmodium protein, unknown function
PF3D7_0906800	56.2615	44.1762	284.344	159.421	143.665	137.574	16.9331	14.8506	22.6801	22.1042	19.142	10.1927	12.5552	17.9515	12.454	13.2883	7.0948	-2.83632	-0.526526	2.66823	TRUE	0.60419	1	probable protein, unknown function
PF3D7_1452600	363.063	343.35	559.802	778.622	769.346	562.836	442.378	322.806	303.913	338.931	352.007	433.651	444.924	454.771	394.377	431.931	9.13586	-0.676341	0.295245	2.25035	TRUE	0.604286	1	conserved Plasmodium protein, unknown function
PF3D7_1326500	43.0752	33.2415	8.88575	13.8627	5.37065	20.8872	3.52774	10.9426	8.31603	5.73072	7.12927	5.55963	2.3541	6.98113	5.53511	5.10749	4.42823	-1.59617	-0.490861	5.00653	TRUE	0.604587	1	conserved Plasmodium protein, unknown function
PF3D7_0802000	779.749	806.981	4705	843.315	808.283	1588.67	1452.72	482.255	732.567	747.45	853.749	766.302	503.776	503.639	529.987	575.926	10.6325	-0.894832	-0.567933	3.4803	TRUE	0.605015	1	glutamate dehydrogenase, putative (GDH3)
PF3D7_1141600	15.8235	24.4937	79.9717	16.1732	17.4546	30.7834	3.52774	4.68968	1.51201	1.63735	2.84169	5.55963	0	0.997304	0	1.63923	4.915	-3.40682	-0.767155	6.06997	TRUE	0.605156	1	dolichol phosphate mannose synthase (DPM1)
PF3D7_0631700	1.75817	0.437388	0	10.397	2.68533	3.05558	12.6999	13.2874	26.4601	23.7416	19.0472	10.1927	16.4787	14.9596	16.6053	14.5591	1.66923	2.5814	-0.388772	8.45187	TRUE	0.605305	1	rifin, pseudogene
PF3D7_1457900	766.563	736.124	528.702	771.691	723.695	705.355	388.757	497.888	269.137	275.893	357.919	454.963	511.623	479.703	308.583	438.718	9.46334	-0.979827	0.294037	1.61647	TRUE	0.605424	1	conserved Plasmodium protein, unknown function
PF3D7_1301000	0	0	0	0	1.34266	0.268533	16.9331	11.7242	9.07204	15.5548	13.321	4.63302	7.06229	12.965	15.2216	9.97046	-2.28636	6.02226	-0.433887	4.97151	TRUE	0.605667	1	rifin, pseudogene (RIF)
PF3D7_0425200	127.467	171.019	106.629	301.514	397.428	220.811	269.519	1208.37	1505.96	1340.99	1081.21	1160.11	1334.77	1412.18	1389.31	1324.09	7.79167	2.2867	0.292397	8.79997	TRUE	0.605714	1	Plasmodium exported protein (hyp15), unknown function
PF3D7_1028200	7.03269	9.18515	0	1.15523	2.68533	4.01168	7.05548	8.59774	24.9481	22.1042	15.6764	7.41284	14.9093	9.97304	15.2216	11.8792	2.24636	1.72244	-0.402221	7.2695	TRUE	0.605838	1	zinc finger, C3HC4 type, putative
PF3D7_1023100	37.8007	36.7406	22.2144	32.3463	26.8533	31.191	11.2888	9.37936	6.80403	7.36807	8.71005	15.7523	10.9858	9.97304	8.30267	11.2534	4.98321	-1.85867	0.375182	1.13291	TRUE	0.606103	1	dynein heavy chain, putative
PF3D7_1461000	7.91177	6.99821	13.3286	0	0	5.64772	0	0	1.51201	0.818674	0.58267	0	0	0	1.38378	0.345945	2.4109	-3.2008	-1.08335	10.5724	TRUE	0.60632	1	conserved Plasmodium protein, unknown function
PF3D7_0929700	2.63726	3.06172	0	0	0	1.13979	0	0.781613	0	0	0.195403	0.926605	0	0.997304	0	0.480977	0.384416	-2.75701	1.33964	5.51586	TRUE	0.606358	1	conserved Plasmodium protein, unknown function
PF3D7_0603900	4.39543	2.18694	0	1.15523	1.34266	1.81605	1.4111	2.34484	0	1.63735	1.34832	1.85321	0	0.997304	0	0.712628	1.01131	-0.583403	-0.88419	5.18049	TRUE	0.606619	1	conserved Plasmodium protein, unknown function
PF3D7_1444600	6.1536	3.4991	0	4.6209	4.02799	3.66032	13.4054	17.1955	9.82804	3.2747	10.9259	8.33944	11.7705	14.9596	23.5242	14.6484	2.02582	1.42608	0.408368	4.81451	TRUE	0.606654	1	conserved Plasmodium protein, unknown function
PF3D7_0902800	117.798	104.973	79.9717	12.7075	9.39864	64.9697	23.9886	22.6668	23.4361	18.0108	22.0256	9.26605	16.4787	8.97574	29.0593	15.9449	6.02239	-1.56097	-0.475544	6.90806	TRUE	0.606672	1	serine repeat antigen 9 (SERA9)
PF3D7_1142300	373.612	296.986	168.829	110.902	63.1051	202.687	195.437	208.691	314.497	400.332	279.739	134.358	203.237	224.393	350.096	228.021	7.66857	0.459221	-0.296056	8.53693	TRUE	0.60668	1	conserved Plasmodium membrane protein, unknown function
PF3D7_1100600	0.879086	0	0	0	0	0.175817	0.705548	0.781613	1.51201	1.63735	1.15913	0	1.5694	2.99191	4.15134	2.17816	-2.30314	2.51215	0.884789	4.12367	TRUE	0.606777	1	Plasmodium exported protein (PHISTa), unknown function, pseudogene
PF3D7_1462600	0.879086	0.874776	0	0	0	0.350772	5.64438	3.12645	7.56003	5.73072	5.5154	0	2.3541	1.99461	11.0702	3.85473	-1.00009	3.46412	-0.582684	7.26533	TRUE	0.60706	1	conserved Plasmodium membrane protein, unknown function
PF3D7_1038900	14.9445	17.0581	22.2144	2.31045	10.7413	13.4537	11.2888	5.47129	4.53602	7.36807	7.16604	1.85321	7.06229	2.99191	9.68645	5.39846	3.70347	-0.85966	-0.435622	6.03779	TRUE	0.607127	1	phospholipase, putative
PF3D7_0721500	13.1863	6.56082	4.44287	3.46568	5.37065	6.60526	14.111	4.68968	3.78002	6.54939	7.28251	2.77981	8.63168	7.97843	1.38378	5.19343	2.77684	0.0918185	-0.461193	4.96361	TRUE	0.607795	1	conserved Plasmodium membrane protein, unknown function
PF3D7_0927800	29.8889	57.2978	106.629	70.4688	84.5877	69.7744	82.5491	42.2071	70.3083	72.862	66.9816	50.9633	37.6655	51.8598	76.1078	54.1491	6.10199	-0.0360557	-0.311274	3.69545	TRUE	0.607819	1	cytochrome c oxidase subunit 5B, putative (COX5B)
PF3D7_0410800	682.171	537.112	257.687	249.529	256.449	396.589	308.324	316.553	342.469	326.651	323.5	290.027	240.118	246.334	279.523	264.001	8.63531	-0.297702	-0.293366	3.17913	TRUE	0.608077	1	conserved Plasmodium protein, unknown function
PF3D7_0616100	34.2844	26.6807	17.7715	36.9672	22.8253	27.7058	16.9331	33.6094	11.34	9.00542	17.722	22.2385	29.0338	13.9623	24.908	22.5357	4.81609	-0.668364	0.347237	3.71655	TRUE	0.608083	1	conserved Plasmodium protein, unknown function
PF3D7_1149900	2.63726	3.06172	8.88575	2.31045	1.34266	3.64757	2.11664	0	0	1.63735	0.938498	0	0.784698	2.99191	2.76756	1.63604	1.68266	-1.76588	0.740628	7.17964	TRUE	0.608517	1	stevor
PF3D7_1307800	155.598	136.465	350.987	335.016	444.421	284.497	519.283	528.37	431.678	392.145	467.869	663.449	575.184	578.436	473.252	572.58	8.14787	0.722125	0.291503	3.69692	TRUE	0.60872	1	fork head domain protein, putative
PF3D7_1362400	1327.42	1187.51	884.132	1630.02	1502.44	1306.3	1273.51	1119.27	824.799	973.404	1047.75	1546.5	1410.89	1223.69	940.969	1280.51	10.352	-0.31888	0.289544	1.47977	TRUE	0.60875	1	calpain (Pcalp)
PF3D7_1307300	109.886	95.3506	142.172	122.454	120.84	118.14	119.943	107.863	47.6282	38.4777	78.4779	99.1467	120.059	95.7412	71.9565	96.7258	6.87857	-0.583679	0.30262	3.42616	TRUE	0.608878	1	DEAD box helicase, putative
PF3D7_1121800	14.0654	9.62254	4.44287	3.46568	5.37065	7.39342	5.64438	11.7242	6.80403	4.91205	7.27116	4.63302	5.49289	2.99191	8.30267	5.35512	2.95547	-0.0937598	-0.45778	2.92356	TRUE	0.609025	1	petidase, M16 family
PF3D7_0903200	28.1308	54.6735	71.086	19.6388	18.7973	38.4653	203.903	97.7016	92.9884	80.2301	118.706	115.826	91.8097	96.7385	80.2591	96.1582	5.22307	1.66873	-0.303711	5.75012	TRUE	0.609359	1	Rab GTPase 7 (Rab7)
PF3D7_1130900	11.4281	9.62254	31.1001	4.6209	2.68533	11.8914	0.705548	1.56323	0	1.63735	0.976531	0	0.784698	0	1.38378	0.542119	3.5074	-3.55199	-0.92953	5.25317	TRUE	0.609455	1	mitochondrial rpoD precursor, putative
PF3D7_1231300	58.8988	34.5537	0	6.93136	6.71331	21.4194	7.76103	15.6323	13.6081	10.6428	11.911	4.63302	6.27759	13.9623	6.91889	7.94794	4.46413	-0.890375	-0.584137	6.9871	TRUE	0.609771	1	conserved Plasmodium protein, unknown function
PF3D7_1461100	51.8661	38.9275	31.1001	6.93136	6.71331	27.1077	1.4111	8.59774	8.31603	6.54939	6.21857	4.63302	8.63168	9.97304	11.0702	8.57699	4.7654	-2.13276	0.460257	6.89812	TRUE	0.609776	1	conserved Plasmodium protein, unknown function
PF3D7_0407100	32.5262	33.6789	17.7715	20.7941	36.2519	28.2045	64.9104	102.391	72.5763	74.4994	78.5943	90.8073	116.135	102.722	78.8754	97.1351	4.847	1.44918	0.306909	1.48224	TRUE	0.609806	1	methyltransferase, putative
PF3D7_1321200	5.27452	19.2451	0	9.24181	16.112	9.97467	35.9829	26.5748	12.0961	13.9175	22.1428	30.578	37.6655	32.911	11.0702	28.0562	3.44973	1.02085	0.348414	8.87796	TRUE	0.60998	1	conserved protein, unknown function
PF3D7_0622500	11.4281	9.62254	48.8716	26.5702	49.6785	29.2342	52.2105	48.46	27.2161	41.7524	42.4098	60.2293	56.4983	40.8895	53.9674	52.8961	4.80033	0.606202	0.318866	6.32502	TRUE	0.610043	1	RNA methyltransferase, putative
PF3D7_1430300	4456.97	3780.34	2945.62	3805.31	3231.79	3644.01	1315.14	1314.67	1033.46	1210	1218.32	1648.43	1530.16	1561.78	1209.42	1487.45	11.8315	-1.58082	0.288015	0.635514	TRUE	0.610126	1	acid phosphatase, putative
PF3D7_1202200	15.8235	30.6172	4.44287	3.46568	8.05598	12.481	20.4609	17.9771	18.1441	13.0988	17.4202	20.3853	27.4644	25.9299	15.2216	22.2503	3.75558	0.368136	0.357587	6.20231	TRUE	0.610239	1	mitochondrial phosphate carrier protein (MPC)
PF3D7_0100300	1449.61	1340.16	1648.31	4287.04	4579.82	2660.99	114.299	89.8855	218.485	244.784	166.863	25.9449	98.0873	137.628	215.869	119.382	11.3778	-3.99539	-0.484407	4.82503	TRUE	0.610248	1	erythrocyte membrane protein 1, PfEMP1 (VAR)
PF3D7_1419200	27.2517	20.1198	57.7573	64.6927	49.6785	43.9	112.888	58.621	131.545	98.2409	100.324	73.2018	60.4218	79.7843	112.086	81.3735	5.42933	1.21938	-0.304875	4.22135	TRUE	0.610554	1	conserved Plasmodium protein, unknown function
PF3D7_1250700	53.6242	72.6064	62.2002	122.454	103.385	82.854	117.121	135.219	92.9884	92.5102	109.46	141.771	149.093	117.682	130.075	134.655	6.37768	0.396646	0.299118	1.82184	TRUE	0.610814	1	conserved Plasmodium protein, unknown function
PF3D7_1129900	388.556	463.631	1866.01	671.186	832.451	844.366	228.597	136.001	284.257	275.893	231.187	128.798	138.107	195.472	218.637	170.253	9.71961	-1.8667	-0.441862	3.01265	TRUE	0.610862	1	transporter, putative
PF3D7_1117400	115.16	124.218	66.6431	60.0717	53.7065	83.96	95.249	133.656	176.149	204.669	152.431	77.8348	120.844	120.674	177.124	124.119	6.40324	0.848502	-0.297883	3.79744	TRUE	0.611135	1	conserved Plasmodium protein, unknown function
PF3D7_0100800	0	1.31216	0	0	0	0.262433	0	0	1.51201	8.18674	2.42469	0.926605	0.784698	0.997304	2.76756	1.36904	-1.30157	2.56886	-0.859618	7.7988	TRUE	0.61162	1	rifin (RIF)
PF3D7_0726300	511.628	509.557	191.044	254.15	295.386	352.353	123.471	114.897	100.548	102.334	110.313	75.055	89.4556	110.701	84.4105	89.9055	8.46586	-1.68031	-0.295085	2.65018	TRUE	0.61177	1	mismatch repair protein pms1 homologue, putative
PF3D7_1007000	48.3497	55.9857	35.543	28.8806	32.2239	40.1966	158.043	55.4945	47.6282	41.7524	75.7295	79.688	57.283	57.8436	49.816	61.1577	5.34279	0.901214	-0.308247	4.82578	TRUE	0.611917	1	conserved membrane protein, unknown function
PF3D7_0623400	7.91177	7.87298	0	2.31045	2.68533	4.15611	0.705548	0	2.26801	1.63735	1.15273	2.77981	0.784698	0	4.15134	1.92896	2.19983	-1.99837	0.686661	7.59388	TRUE	0.612122	1	RNA-binding protein mei2 homologue, putative
PF3D7_1132500	7.91177	4.37388	0	2.31045	2.68533	3.45629	5.64438	3.12645	8.31603	3.2747	5.09039	1.85321	3.92349	2.99191	5.53511	3.57593	1.95329	0.397194	-0.531227	3.46639	TRUE	0.612151	1	amino acid transporter, putative
PF3D7_0631500	94.9413	117.22	31.1001	139.782	139.637	104.536	89.6046	76.5981	73.3323	64.6753	76.0526	93.5871	92.5944	102.722	85.7943	93.6745	6.72503	-0.475852	0.300742	3.40525	TRUE	0.612217	1	Plasmodium exported protein (hyp4), unknown function
PF3D7_1412000	94.9413	94.4758	26.6572	17.3284	17.4546	50.1715	0	1.56323	8.31603	4.91205	3.69783	3.70642	1.5694	6.98113	11.0702	5.83179	5.65941	-3.77638	0.638863	7.57587	TRUE	0.612307	1	p1/s1 nuclease, putative
PF3D7_1038800	1587.63	1194.51	1532.79	2488.36	2208.68	1802.39	1239.65	1201.34	940.468	998.783	1095.06	1439.02	1336.34	1364.31	1202.5	1335.54	10.8158	-0.718984	0.286446	1.37295	TRUE	0.612415	1	RESA-like protein with PHIST and DnaJ domains
PF3D7_1359100	266.363	243.188	217.701	604.183	597.485	385.784	330.196	372.829	400.682	297.997	350.426	420.679	383.718	491.671	416.517	428.146	8.5939	-0.140915	0.288942	3.55335	TRUE	0.612505	1	riboflavin kinase / FAD synthase family protein, putative
PF3D7_1475000	0.879086	1.31216	0	1.15523	5.37065	1.74343	0.705548	0	0	0	0.176387	0	1.5694	0	0	0.392349	0.869131	-3.30475	1.23497	5.18369	TRUE	0.612574	1	mediator complex subunit 31, putative
PF3D7_1402000	14.0654	14.4338	39.9859	27.7254	37.5946	26.761	171.448	125.058	106.596	87.5981	122.675	114.899	85.5321	110.701	87.178	99.5775	4.68618	2.25284	-0.300978	3.45654	TRUE	0.612856	1	conserved Plasmodium protein, unknown function
PF3D7_1463500	323.504	366.531	168.829	450.538	480.673	358.015	805.03	1042.67	1189.95	1174.8	1053.11	1243.5	1279.06	1382.26	1232.95	1284.44	8.48807	1.55235	0.286516	2.24099	TRUE	0.612924	1	conserved Plasmodium protein, unknown function
PF3D7_0802900	1.75817	1.31216	0	1.15523	1.34266	1.11364	4.23329	1.56323	8.31603	6.54939	5.16549	7.41284	0.784698	2.99191	2.76756	3.48925	0.350972	2.01744	-0.567026	3.43107	TRUE	0.613082	1	conserved Plasmodium protein, unknown function
PF3D7_0417200	87.0295	88.7898	44.4287	6.93136	10.7413	47.5841	4.93883	4.68968	15.1201	22.9229	11.9179	4.63302	14.1246	7.97843	5.53511	8.06779	5.57926	-2.00616	-0.551476	6.41391	TRUE	0.613611	1	bifunctional dihydrofolate reductase-thymidylate synthase (DHFR-TS)
PF3D7_0522500	20.219	21.432	8.88575	2.31045	1.34266	10.838	1.4111	6.2529	7.56003	4.91205	5.03402	3.70642	6.27759	0	4.15134	3.53384	3.4897	-1.16146	-0.494877	11.0458	TRUE	0.613738	1	50S ribosomal protein L17, apicoplast, putative (RPL17)
PF3D7_0719000	50.987	38.4901	84.4146	68.1583	55.0492	59.4198	194.731	124.276	98.2804	91.6915	127.245	96.3669	134.968	89.7574	92.7132	103.451	5.87127	1.12058	-0.298001	2.42143	TRUE	0.613895	1	conserved Plasmodium protein, unknown function
PF3D7_1410900	547.671	479.815	550.916	824.831	782.772	637.201	956.017	1220.1	977.512	979.953	1033.4	1243.5	1355.17	1275.55	1163.76	1259.5	9.31587	0.697303	0.285503	0.928323	TRUE	0.614045	1	ribosome maturation protein SBDS, putative
PF3D7_1112400	16.7026	13.1216	4.44287	5.77613	4.02799	8.81425	0.705548	0	2.26801	1.63735	1.15273	1.85321	1.5694	0.997304	2.76756	1.79687	3.20576	-3.00514	0.613234	4.67862	TRUE	0.614088	1	conserved Plasmodium protein, unknown function
PF3D7_1342300	7.91177	6.12343	4.44287	0	0	3.69562	2.11664	1.56323	3.02401	1.63735	2.08531	0.926605	0.784698	0.997304	2.76756	1.36904	1.92025	-0.857666	-0.678263	6.74886	TRUE	0.614156	1	tetratricopeptide repeat family protein, putative
PF3D7_0934200	5.27452	4.37388	0	0	1.34266	2.19821	0.705548	3.12645	3.02401	3.2747	2.53268	0.926605	0.784698	1.99461	2.76756	1.61837	1.3397	-0.00451277	-0.688318	5.06772	TRUE	0.614243	1	conserved Plasmodium protein, unknown function
PF3D7_1443000	46.5916	50.2996	8.88575	2.31045	5.37065	22.6916	4.93883	31.2645	12.8521	16.3735	16.3572	15.7523	15.694	3.98922	11.0702	11.6264	4.54737	-0.516996	-0.487009	9.55295	TRUE	0.614468	1	serine/threonine protein kinase (SRPK2)
PF3D7_1020500	72.9641	89.2272	75.5288	115.523	91.3011	88.9088	57.1494	71.9084	64.2603	80.2301	68.387	68.5687	40.8043	48.8679	63.6538	55.4737	6.47799	-0.382651	-0.303386	1.05698	TRUE	0.61477	1	conserved Plasmodium protein, unknown function
PF3D7_0719800	57.1406	59.9222	35.543	93.5733	102.042	69.6443	74.7881	72.69	22.6801	29.4723	49.9076	79.688	51.7901	66.8194	48.4322	61.6824	6.13576	-0.49377	0.305919	5.22645	TRUE	0.61485	1	conserved Plasmodium protein, unknown function
PF3D7_0618400	0.879086	1.31216	4.44287	1.15523	2.68533	2.09493	9.17212	6.2529	27.2161	25.3789	17.005	12.0459	10.2011	7.97843	22.1405	13.0915	0.738774	3.34767	-0.390533	4.85292	TRUE	0.614936	1	conserved Plasmodium membrane protein, unknown function
PF3D7_0314700	83.5132	83.1037	48.8716	18.4836	14.7693	49.7483	11.2888	18.7587	14.3641	17.1922	15.4009	16.6789	10.9858	8.97574	9.68645	11.5817	5.64527	-1.70134	-0.40627	4.6609	TRUE	0.615044	1	zinc finger protein, putative
PF3D7_1040500	1.75817	0.874776	0	1.15523	0	0.757635	10.5832	4.68968	3.02401	13.0988	7.84892	1.85321	9.41638	7.97843	2.76756	5.5039	-0.128006	3.09979	-0.49196	5.02388	TRUE	0.615059	1	rifin (RIF)
PF3D7_1304200.2	91.4249	82.6663	22.2144	20.7941	8.05598	45.0311	0	2.34484	1.51201	1.63735	1.37355	1.85321	0.784698	3.98922	2.76756	2.34867	5.50257	-5.05417	0.766831	4.61663	TRUE	0.615108	1	CorA-like Mg2 transporter protein, putative
PF3D7_0109100	137.137	190.264	13.3286	6.93136	14.7693	72.4861	15.5221	138.346	125.497	144.905	106.067	63.9357	89.4556	87.7628	84.4105	81.3911	6.20811	0.520268	-0.381646	17.9716	TRUE	0.615221	1	LCCL domain-containing protein (CCp5)
PF3D7_0932600	11.4281	13.1216	4.44287	1.15523	1.34266	6.2981	2.82219	1.56323	4.53602	2.45602	2.84436	0.926605	0.784698	0.997304	5.53511	2.06093	2.73696	-1.22662	-0.575357	6.66123	TRUE	0.61589	1	apicoplast ribosomal protein S6, putative (RPS6)
PF3D7_1109100	29.0098	22.7442	84.4146	48.5195	53.7065	47.6789	42.3329	24.23	96.7684	75.318	59.6623	32.4312	40.0196	44.8787	76.1078	48.3593	5.5288	0.369684	-0.308453	6.82047	TRUE	0.616052	1	conserved Plasmodium protein, unknown function
PF3D7_1320300	36.9216	34.991	57.7573	35.812	44.3079	41.958	32.4552	20.3219	23.4361	18.8295	23.7607	18.5321	14.9093	18.9488	23.5242	18.9786	5.36946	-0.797647	-0.331626	1.11148	TRUE	0.616166	1	conserved Plasmodium protein, unknown function
PF3D7_1251400	51.8661	63.4213	66.6431	57.7613	64.4478	60.8279	20.4609	17.9771	6.80403	0	11.3105	7.41284	10.9858	13.9623	2.76756	8.78211	5.92302	-2.4171	-0.347591	14.1052	TRUE	0.616405	1	conserved Plasmodium protein, unknown function
PF3D7_1352100	228.562	244.937	373.201	384.69	393.4	324.958	251.881	256.369	150.445	167.828	206.631	298.367	236.979	253.315	220.021	252.17	8.34192	-0.650922	0.287475	1.73158	TRUE	0.616574	1	ABC transporter, (heavy metal transporter family), putative
PF3D7_1410300	740.19	629.401	950.775	1464.83	1315.81	1020.2	860.063	1025.48	795.315	806.394	871.812	991.467	1090.73	1158.87	1003.24	1061.08	9.99447	-0.226594	0.283464	1.86909	TRUE	0.61661	1	conserved Plasmodium protein, unknown function
PF3D7_0107000	85.2713	60.7969	31.1001	6.93136	1.34266	37.0885	3.52774	17.9771	15.1201	20.4669	14.2729	8.33944	14.1246	3.98922	12.454	9.72681	5.22337	-1.38975	-0.552178	8.36535	TRUE	0.616693	1	centrin-1 (CEN1)
PF3D7_1133200	239.99	228.754	79.9717	21.9493	14.7693	117.087	40.2162	135.219	106.596	128.532	102.641	94.5137	86.3168	74.7978	60.8862	79.1286	6.88125	-0.200148	-0.373945	11.7174	TRUE	0.616889	1	conserved Plasmodium protein, unknown function
PF3D7_0819500	11.4281	13.559	62.2002	11.5523	13.4266	22.4333	14.111	10.9426	12.8521	8.18674	11.5231	15.7523	2.3541	1.99461	12.454	8.13875	4.40863	-0.881195	-0.514923	5.64697	TRUE	0.61721	1	conserved protein, unknown function
PF3D7_1302400	0	0.437388	0	0	0	0.0874776	2.11664	0.781613	0	0	0.724564	0	0	0.997304	0	0.249326	-2.89081	2.43616	-1.54468	3.4835	TRUE	0.61729	1	conserved Plasmodium membrane protein, unknown function
PF3D7_0712000	383.282	397.148	1492.81	547.577	725.038	709.17	1.4111	3.12645	2.26801	2.45602	2.31539	3.70642	2.3541	3.98922	4.15134	3.55027	9.4685	-8.26079	0.610468	1.58012	TRUE	0.617296	1	erythrocyte membrane protein 1, PfEMP1 (VAR)
PF3D7_0510000	11.4281	5.24866	0	11.5523	1.34266	5.91434	11.9943	7.81613	9.82804	17.1922	11.7077	21.3119	10.9858	14.9596	13.8378	15.2738	2.70649	0.841838	0.384729	6.30937	TRUE	0.617648	1	conserved Plasmodium protein, unknown function
PF3D7_0213600	23.7353	14.4338	62.2002	23.1045	32.2239	31.1396	76.9047	60.9658	37.0442	32.747	51.9154	38.9174	43.9431	38.8949	45.6647	41.855	4.88088	0.818014	-0.312217	4.25275	TRUE	0.617773	1	conserved Plasmodium protein, unknown function
PF3D7_1465300	227.683	217.382	493.159	782.088	721.01	488.264	1092.19	951.223	1354	1181.35	1144.69	1249.06	1375.58	1397.22	1547.06	1392.23	8.93023	1.23051	0.282398	4.83231	TRUE	0.617837	1	tRNA 3'-trailer sequence RNase, putative
PF3D7_0608900	52.7452	37.6154	62.2002	11.5523	9.39864	34.7023	1.4111	2.34484	5.29202	0.818674	2.46666	1.85321	3.13879	2.99191	6.91889	3.7257	5.09851	-3.79351	0.560611	4.98675	TRUE	0.617872	1	conserved Plasmodium protein, unknown function
PF3D7_1325700	0	1.31216	0	0	0	0.262433	2.82219	0.781613	0.756003	3.2747	1.90863	2.77981	0	0	1.38378	1.0409	-1.32319	2.25539	-0.897718	5.75271	TRUE	0.618024	1	conserved Plasmodium protein, unknown function
PF3D7_1245500	39.5589	36.7406	17.7715	10.397	6.71331	22.2363	2.11664	10.161	8.31603	9.00542	7.39977	10.1927	9.41638	3.98922	15.2216	9.70495	4.50946	-1.62719	0.38242	7.67696	TRUE	0.618058	1	conserved Plasmodium protein, unknown function
PF3D7_0631400	0	0.874776	4.44287	1.15523	0	1.29457	2.11664	1.56323	1.51201	0.818674	1.50264	0.926605	3.92349	0.997304	4.15134	2.49968	-0.185687	0.778852	0.716799	4.35368	TRUE	0.618321	1	Pfmc-2TM Maurer's cleft two transmembrane protein (MC-2TM)
PF3D7_0600900	0	1.31216	0	2.31045	2.68533	1.26159	17.6387	8.59774	16.6321	27.8349	17.6759	4.63302	7.06229	16.9542	26.2918	13.7353	0.440961	3.70191	-0.385615	7.71185	TRUE	0.618509	1	rifin, pseudogene (RIF)
PF3D7_1307900	36.9216	38.9275	0	3.46568	2.68533	16.4	3.52774	15.6323	15.1201	9.82409	11.026	9.26605	10.2011	4.98652	5.53511	7.49719	4.10032	-0.638587	-0.547657	8.94484	TRUE	0.618764	1	tripartite motif protein, putative
PF3D7_1251300	86.1504	69.1073	26.6572	16.1732	21.4826	43.9141	7.76103	8.59774	5.29202	9.00542	7.66405	12.0459	10.2011	8.97574	11.0702	10.5732	5.47341	-2.53605	0.464365	3.05149	TRUE	0.619158	1	thymidylate kinase (TMK)
PF3D7_1420100	31.6471	31.4919	13.3286	12.7075	5.37065	18.9092	1.4111	4.68968	7.56003	6.54939	5.05255	4.63302	3.92349	0.997304	5.53511	3.77223	4.28252	-1.95128	-0.432507	6.6639	TRUE	0.619561	1	conserved Plasmodium protein, unknown function
PF3D7_0705400	288.34	300.048	66.6431	31.1911	25.5106	142.347	24.6942	65.6555	58.2122	66.3126	53.7186	25.0183	29.0338	38.8949	53.9674	36.7286	7.1584	-1.41133	-0.550307	5.14225	TRUE	0.619676	1	DNA replication licensing factor MCM7, putative (MCM7)
PF3D7_0921000.2	6.1536	16.1834	22.2144	57.7613	38.9372	28.25	129.115	110.207	86.9404	85.1421	102.851	177.908	120.844	108.706	96.8645	126.081	4.81773	1.86692	0.294481	7.80418	TRUE	0.619812	1	ubiquitin conjugating enzyme, putative
PF3D7_1358500	69.4478	87.0402	208.815	192.923	237.651	159.175	485.417	509.612	365.15	353.667	428.461	555.963	568.122	523.585	437.274	521.236	7.30552	1.43754	0.282927	4.04811	TRUE	0.619965	1	zinc finger protein, putative
PF3D7_1409700	13.1863	13.9964	44.4287	8.08658	4.02799	16.7452	4.23329	7.81613	2.26801	1.63735	3.98869	1.85321	2.3541	1.99461	4.15134	2.58831	4.00153	-2.0047	-0.646057	3.3249	TRUE	0.620222	1	conserved Plasmodium protein, unknown function
PF3D7_0603300	95.8204	84.4159	430.959	254.15	299.414	232.952	254.703	254.024	130.789	155.548	198.766	303	250.319	217.412	197.88	242.153	7.85059	-0.215548	0.285175	7.32637	TRUE	0.620255	1	dihydroorotate dehydrogenase, mitochondrial precursor (DHODH)
PF3D7_1011500	75.6014	87.0402	26.6572	67.0031	53.7065	62.0017	69.8492	85.9774	63.5043	83.5048	75.7089	72.2752	54.9289	64.8248	53.9674	61.499	5.9805	0.261697	-0.29911	2.17429	TRUE	0.620267	1	conserved Plasmodium membrane protein, unknown function
PF3D7_1414600	835.132	682.325	977.432	973.855	847.22	863.193	234.947	190.714	201.097	180.927	201.921	167.715	154.586	150.593	190.961	165.964	9.75291	-2.09517	-0.28351	0.504686	TRUE	0.620321	1	RNA guanylyltransferase (Pgt1)
PF3D7_0110500	286.582	268.119	413.187	155.956	131.581	251.085	96.66	103.173	70.3083	75.318	86.3648	104.706	104.365	110.701	102.4	105.543	7.96531	-1.53283	0.289286	2.93479	TRUE	0.620371	1	bromodomain protein, putative
PF3D7_1112700	7.91177	12.2469	17.7715	5.77613	6.71331	10.0839	4.93883	10.9426	11.34	2.45602	7.41937	4.63302	16.4787	6.98113	11.0702	9.79076	3.26173	-0.369493	0.40296	4.64377	TRUE	0.620748	1	conserved Plasmodium protein, unknown function
PF3D7_0507000	12.3072	4.81127	17.7715	5.77613	4.02799	8.93882	23.9886	22.6668	45.3602	37.659	32.4187	27.7981	32.1726	25.9299	16.6053	25.6265	3.01314	2.0052	-0.332665	4.00137	TRUE	0.620937	1	conserved Plasmodium protein, unknown function
PF3D7_0718800	0	0.874776	0	4.6209	2.68533	1.6362	9.17212	4.68968	9.82804	12.2801	8.99249	3.70642	7.06229	5.98382	9.68645	6.60974	0.766746	2.40148	-0.455748	5.974	TRUE	0.620988	1	conserved Plasmodium protein, unknown function
PF3D7_1302200	39.5589	50.737	8.88575	13.8627	13.4266	25.2942	0	0.781613	2.26801	0	0.762406	0	0.784698	2.99191	1.38378	1.2901	4.68731	-5.07699	0.729728	7.61137	TRUE	0.621384	1	early transcribed membrane protein 13 (ETRAMP13)
PF3D7_1423500	77.3596	93.1636	266.572	402.019	359.834	239.79	503.761	300.139	491.402	428.167	430.867	321.532	344.483	335.094	416.517	354.406	7.90148	0.849667	-0.282143	7.29065	TRUE	0.621408	1	conserved Plasmodium protein, unknown function
PF3D7_0215000	134.5	104.973	57.7573	39.2777	38.9372	75.0891	69.8492	125.058	54.4322	78.5927	81.9831	93.5871	57.283	68.814	47.0485	66.6831	6.24467	0.112343	-0.296053	5.55933	TRUE	0.621433	1	acyl-CoA synthetase (ACS9)
PF3D7_0208200	689.203	711.63	466.502	993.494	831.108	738.388	805.03	726.119	684.183	644.297	714.907	888.614	838.058	909.541	835.802	868.004	9.52966	-0.0480278	0.279938	1.06729	TRUE	0.621447	1	RNA binding protein, putative
PF3D7_1454700	947.655	909.33	790.831	1179.49	943.892	954.239	1252.35	825.383	667.551	786.746	883.007	1302.81	1053.07	1026.23	904.991	1071.77	9.89872	-0.1124	0.279541	1.23479	TRUE	0.6215	1	6-phosphogluconate dehydrogenase, decarboxylating, putative
PF3D7_0414400	1.75817	1.31216	0	3.46568	1.34266	1.57574	7.05548	0.781613	2.26801	0	2.52628	5.55963	4.70819	0.997304	4.15134	3.85411	0.793835	0.560112	0.596039	6.45421	TRUE	0.621571	1	conserved Plasmodium protein, unknown function
PF3D7_0706600	3.51634	2.62433	4.44287	4.6209	1.34266	3.30942	5.64438	6.2529	22.6801	27.0162	15.3984	1.85321	14.9093	22.938	45.6647	21.3413	1.67188	2.27103	0.461116	7.33598	TRUE	0.621809	1	conserved Plasmodium protein, unknown function
PF3D7_1205300	6.1536	7.4356	0	0	1.34266	2.98637	0.705548	2.34484	3.78002	2.45602	2.32161	2.77981	0	2.99191	0	1.44293	1.77288	-0.561751	-0.659357	9.61717	TRUE	0.622022	1	conserved Plasmodium protein, unknown function
PF3D7_0928000.2	4.39543	14.8712	0	9.24181	8.05598	7.31288	10.5832	18.7587	8.31603	7.36807	11.2565	19.4587	16.4787	9.97304	12.454	14.5911	3.02063	0.472133	0.378857	5.37289	TRUE	0.622472	1	cytochrome c oxidase subunit 6B, putative (COX6B)
PF3D7_0807200	130.105	181.516	164.386	123.609	80.5598	136.035	155.221	126.621	169.345	145.724	149.228	110.266	124.767	140.62	113.47	122.281	7.08568	0.135749	-0.287149	1.3741	TRUE	0.622654	1	conserved Plasmodium membrane protein, unknown function
PF3D7_1038600	6.1536	5.68604	4.44287	8.08658	5.37065	5.94795	35.2774	27.3565	16.6321	27.8349	26.7752	14.8257	18.0481	30.9164	20.7567	21.1367	2.60653	2.13668	-0.343202	1.49986	TRUE	0.622665	1	Plasmodium exported protein, unknown function
PF3D7_0502300	3.51634	0.874776	0	0	0	0.878224	0	2.34484	0	0	0.58621	0.926605	0	0	0	0.231651	-0.0148562	-0.763609	-1.27586	6.63987	TRUE	0.622963	1	conserved Plasmodium protein, unknown function
PF3D7_1237900	3058.34	2222.37	1355.08	1284.61	895.556	1763.19	2432.73	2795.83	2989.99	3218.21	2859.19	3300.57	3568.81	3742.88	3247.73	3465	10.7846	0.696749	0.277263	3.28548	TRUE	0.623217	1	conserved Plasmodium protein, unknown function
PF3D7_0511400	9.66995	5.68604	4.44287	2.31045	2.68533	4.95893	7.76103	7.03452	3.78002	2.45602	5.2579	9.26605	6.27759	8.97574	4.15134	7.16768	2.35432	0.0442494	0.451956	2.92615	TRUE	0.623277	1	conserved Plasmodium protein, unknown function
PF3D7_1307400	2.63726	2.62433	0	2.31045	1.34266	1.78294	2.82219	1.56323	1.51201	0.818674	1.67902	0	1.5694	0.997304	1.38378	0.98762	0.990916	-0.236513	-0.782171	2.52217	TRUE	0.623316	1	conserved Plasmodium protein, unknown function
PF3D7_0305400	20.219	17.4955	4.44287	24.2597	16.112	16.5058	71.9659	64.8739	106.596	108.065	87.8753	58.3761	66.6994	84.7709	76.1078	71.4885	4.11736	2.33983	-0.298286	2.81826	TRUE	0.623435	1	conserved Plasmodium protein, unknown function
PF3D7_0917500	65.9315	58.1726	17.7715	2.31045	4.02799	29.6428	2.82219	17.9771	8.31603	13.9175	10.7582	10.1927	10.9858	2.99191	4.15134	7.08042	4.90733	-1.48178	-0.590886	7.20293	TRUE	0.623478	1	conserved Plasmodium protein, unknown function
PF3D7_0320200	7.03269	7.4356	4.44287	17.3284	5.37065	8.32204	19.0498	9.37936	15.1201	15.5548	14.776	11.1193	10.2011	7.97843	16.6053	11.476	3.10544	0.780681	-0.376018	2.68442	TRUE	0.62354	1	CPW-WPC family protein
PF3D7_1467000	36.0425	31.4919	31.1001	79.7106	36.2519	42.9194	70.5548	59.4026	84.6724	68.7686	70.8496	88.0274	72.1923	93.7466	94.0969	87.0158	5.43354	0.713237	0.295638	2.24731	TRUE	0.623604	1	conserved Plasmodium membrane protein, unknown function
PF3D7_1239800	450.092	359.096	355.43	83.1763	77.8744	265.134	7.05548	11.7242	8.31603	12.2801	9.84396	5.55963	8.63168	5.98382	6.91889	6.77351	8.05002	-4.75193	-0.53641	2.71834	TRUE	0.623615	1	conserved Plasmodium protein, unknown function
PF3D7_1420300	71.206	42.864	44.4287	130.541	115.469	80.9016	193.32	212.599	178.417	153.911	184.562	172.348	201.668	240.35	285.058	224.856	6.34741	1.1806	0.284141	3.6921	TRUE	0.623965	1	zinc finger protein, putative
PF3D7_1038100	125.709	123.781	426.516	414.726	381.316	294.41	183.442	153.978	96.0124	96.6036	132.509	184.394	168.71	179.515	112.086	161.176	8.19528	-1.14506	0.28323	6.15282	TRUE	0.624234	1	GDP dissociation inhibitor domain containing protein
PF3D7_0800500	1.75817	1.31216	4.44287	1.15523	0	1.73369	12.6999	19.5403	8.31603	13.0988	13.4138	4.63302	10.9858	13.9623	11.0702	10.1628	0.461939	3.28315	-0.402727	3.90897	TRUE	0.624534	1	rifin (RIF)
PF3D7_1301900	7.91177	6.99821	4.44287	4.6209	4.02799	5.60035	11.2888	21.8852	27.2161	24.5602	21.2376	11.1193	18.0481	13.9623	23.5242	16.6635	2.54403	1.86333	-0.355418	1.97395	TRUE	0.624811	1	Plasmodium exported protein, unknown function
PF3D7_0813100	83.5132	102.349	22.2144	17.3284	13.4266	47.7663	16.9331	40.6439	56.7002	52.3951	41.6681	22.2385	39.2349	33.9083	35.9782	32.84	5.61224	-0.232212	-0.343035	9.09125	TRUE	0.625277	1	conserved Plasmodium protein, unknown function
PF3D7_1326800	89.6668	82.2289	284.344	252.994	315.526	204.952	81.138	83.6326	75.6003	80.2301	80.1502	93.5871	102.795	123.666	70.5727	97.6552	7.67078	-1.34616	0.286274	5.22287	TRUE	0.625509	1	syntaxin, Qa-SNARE family (SYN18)
PF3D7_0700600	0.879086	0	0	0	0	0.175817	2.11664	1.56323	0.756003	0.818674	1.31364	0	2.3541	0	0	0.588524	-2.29675	2.69363	-1.05833	4.46227	TRUE	0.62575	1	Plasmodium exported protein, unknown function, pseudogene
PF3D7_1480100	3.51634	4.81127	13.3286	8.08658	4.02799	6.75416	0	1.56323	38.5562	20.4669	15.1466	6.48623	9.41638	10.9703	16.6053	10.8696	2.64097	1.27867	-0.486227	12.4936	TRUE	0.625815	1	erythrocyte membrane protein 1 (PfEMP1), truncated, pseudogene
PF3D7_0414600	59.7779	66.483	8.88575	4.6209	2.68533	28.4906	0	17.9771	6.80403	18.0108	10.698	8.33944	7.84698	6.98113	4.15134	6.82972	4.85502	-1.43809	-0.639004	9.41713	TRUE	0.625853	1	conserved protein, unknown function
PF3D7_0219400.1	33.4053	54.2361	8.88575	45.0538	88.6157	46.0393	190.498	141.472	79.3803	122.801	133.538	106.56	114.566	105.714	110.702	109.386	5.56165	1.49966	-0.287994	6.32781	TRUE	0.625863	1	ribosome associated membrane protein RAMP4, putative
PF3D7_0424700	5284.19	5012.03	13230.9	14992.5	13657.6	10435.4	5871.57	4722.51	8291.84	9192.89	7019.7	4772.01	5844.43	5828.25	6763.91	5802.15	13.3491	-0.571881	-0.274834	4.68498	TRUE	0.625878	1	serine/threonine protein kinase, FIKK family (FIKK4.2)
PF3D7_1128600	7.91177	14.4338	0	3.46568	2.68533	5.69932	7.76103	4.68968	0	0.818674	3.31734	2.77981	3.13879	4.98652	8.30267	4.80195	2.68031	-0.938789	0.492534	10.9408	TRUE	0.626089	1	CCR4-NOT transcription complex subunit 2, putative (NOT2)
PF3D7_0307300	12.3072	11.8095	8.88575	12.7075	14.7693	12.0958	29.633	8.59774	28.7281	36.0217	25.7451	11.1193	21.1869	21.9407	27.6756	20.4806	3.62104	1.06518	-0.335977	3.28714	TRUE	0.626252	1	EB1 homolog, putative
PF3D7_0107700	10.549	9.62254	0	4.6209	0	4.95849	6.34993	9.37936	16.6321	9.00542	10.3417	4.63302	2.3541	6.98113	17.9891	7.98934	2.51101	0.858901	-0.41426	11.1503	TRUE	0.626259	1	conserved Plasmodium membrane protein, unknown function
PF3D7_1250900	54.5033	67.3578	48.8716	54.2956	42.9652	53.5987	9.17212	6.2529	4.53602	4.09337	6.0136	2.77981	7.06229	12.965	8.30267	7.77743	5.75055	-3.15703	0.357551	3.09132	TRUE	0.626571	1	conserved Plasmodium protein, unknown function
PF3D7_0935700	1238.63	824.476	306.558	851.402	527.666	749.747	325.963	408.002	392.366	401.969	382.075	449.403	482.59	520.593	398.528	462.778	9.55302	-0.975346	0.276656	3.54988	TRUE	0.626694	1	Plasmodium exported protein, unknown function
PF3D7_1408700	5881.96	4607.45	3647.6	4713.32	4958.45	4761.76	1660.15	1537.43	1142.32	1161.7	1375.4	1813.37	1775.77	1716.36	1349.18	1663.67	12.2174	-1.79179	0.274569	0.915066	TRUE	0.626735	1	conserved Plasmodium protein, unknown function
PF3D7_0600700	1.75817	2.62433	0	0	0	0.8765	0.705548	0	0.756003	0	0.365388	0.926605	0	0.997304	1.38378	0.826922	0.0561974	-1.48434	1.10821	4.71882	TRUE	0.62678	1	rifin (RIF)
PF3D7_0512900	1.75817	2.62433	8.88575	6.93136	4.02799	4.84552	6.34993	3.90807	4.53602	1.63735	4.10784	4.63302	2.3541	2.99191	1.38378	2.8407	2.13368	-0.089581	-0.51826	2.81032	TRUE	0.626892	1	conserved Plasmodium protein, unknown function
PF3D7_1215600	10.549	8.74776	4.44287	1.15523	1.34266	5.24751	0.705548	4.68968	0.756003	4.91205	2.76582	1.85321	3.92349	0	1.38378	1.79012	2.45329	-0.997054	-0.569426	8.1298	TRUE	0.626937	1	conserved Plasmodium protein, unknown function
PF3D7_1421500	10.549	11.3721	31.1001	35.812	36.2519	25.017	66.3215	44.5519	45.3602	34.3843	47.6545	71.3486	53.3595	50.8625	59.5025	58.7683	4.60565	0.96969	0.301476	4.34501	TRUE	0.627718	1	mitochondrial import inner membrane translocase subunit TIM8, putative (TIM8)
PF3D7_1040900	0	0	0	0	0	0	0.705548	3.12645	2.26801	1.63735	1.93434	1.85321	3.92349	3.98922	2.76756	3.13337	-31.8947	32.843	0.703431	0.687714	TRUE	0.62784	1	rifin (RIF)
PF3D7_0936700	767.442	633.338	453.173	1043.17	1216.45	822.715	728.831	483.818	796.071	833.41	710.533	388.247	648.161	640.269	672.516	587.298	9.68559	-0.212839	-0.27492	3.08025	TRUE	0.627987	1	lysophospholipase, putative
PF3D7_0934100	418.445	433.452	893.017	1120.57	1032.51	779.598	458.606	347.036	320.545	316.827	360.754	509.633	429.23	461.752	345.945	436.64	9.60541	-1.11047	0.275592	3.33017	TRUE	0.628088	1	DNA excision-repair helicase, putative
PF3D7_1243100	153.84	108.035	586.459	509.455	535.722	378.702	280.102	285.289	205.633	234.959	251.496	340.991	313.095	318.14	246.313	304.634	8.55876	-0.584342	0.276846	7.24394	TRUE	0.628587	1	zinc finger protein, putative
PF3D7_1215800	0	1.74955	4.44287	2.31045	0	1.70058	1.4111	0	0	0.818674	0.557442	0.926605	0	1.99461	1.38378	1.07625	0.528454	-1.35749	0.896778	6.75512	TRUE	0.628818	1	conserved Plasmodium protein, unknown function
PF3D7_1306800	203.948	144.775	106.629	261.081	241.679	191.623	141.11	112.552	102.816	116.252	118.183	169.569	115.351	141.617	148.064	143.65	7.5876	-0.702613	0.281113	1.96613	TRUE	0.629059	1	RED-like protein, putative
PF3D7_0418000	80.8759	80.042	39.9859	18.4836	10.7413	46.0257	15.5221	17.1955	19.6561	16.3735	17.1868	8.33944	8.63168	10.9703	24.908	13.2124	5.53758	-1.43442	-0.397423	5.82296	TRUE	0.629446	1	conserved Plasmodium protein, unknown function
PF3D7_0311700	11.4281	9.18515	0	1.15523	0	4.3537	14.111	5.47129	12.8521	13.9175	11.5879	7.41284	9.41638	9.97304	8.30267	8.77623	2.35673	1.17842	-0.400062	10.0707	TRUE	0.629535	1	plasmepsin VI
PF3D7_1459900	24.6144	32.8041	0	1.15523	1.34266	11.9833	11.9943	9.37936	23.4361	4.91205	12.4305	17.6055	8.63168	18.9488	20.7567	16.4857	3.7174	-0.0797213	0.398875	15.4106	TRUE	0.629564	1	conserved Plasmodium membrane protein, unknown function
PF3D7_0709500	1.75817	6.12343	0	2.31045	1.34266	2.30694	0	2.34484	2.26801	4.09337	2.17655	0	1.5694	0	4.15134	1.43018	1.40393	-0.29244	-0.687624	8.58241	TRUE	0.629605	1	conserved Plasmodium protein, unknown function
PF3D7_1210100	21.9772	29.7424	13.3286	9.24181	5.37065	15.9321	2.11664	15.6323	9.07204	4.09337	7.72858	10.1927	4.70819	2.99191	5.53511	5.85697	4.03424	-1.08666	-0.394825	7.4227	TRUE	0.629824	1	syntaxin, Qa-SNARE family (SYN2)
PF3D7_1321500.2	77.3596	62.1091	8.88575	4.6209	6.71331	31.9377	4.93883	42.9887	21.9241	27.8349	24.4216	16.6789	21.1869	18.9488	13.8378	17.6631	5.03118	-0.422249	-0.463521	9.31461	TRUE	0.629897	1	3',5'-cyclic nucleotide phosphodiesterase, putative (PDEbeta)
PF3D7_1121600	3387.12	5255.65	6784.27	6981.03	7821.01	6045.82	3823.36	3434.41	4556.43	4905.5	4179.92	3576.69	3335.75	3273.15	3664.25	3462.46	12.5616	-0.532358	-0.271686	1.61658	TRUE	0.629993	1	circumsporozoite-related antigen,exported protein 1 (EXP1)
PF3D7_1363000	443.938	338.976	302.115	478.264	483.359	409.33	238.475	344.691	253.261	243.146	269.893	335.431	368.024	326.118	276.756	326.582	8.67871	-0.602493	0.275394	0.995222	TRUE	0.630018	1	conserved Plasmodium protein, unknown function
PF3D7_1305500	25.4935	24.4937	53.3145	47.3643	53.7065	40.8745	16.9331	11.7242	3.78002	6.54939	9.74669	12.9725	13.3399	11.9676	11.0702	12.3376	5.33054	-2.04153	0.33957	3.91647	TRUE	0.630088	1	protein phosphatase, putative
PF3D7_1200700	37486.9	27806.9	15234.6	31976.7	26164.5	27733.9	7585.34	9530.21	9909.69	10513.4	9384.66	11927.3	10794.3	11561.7	11024.6	11327	14.7594	-1.56333	0.271388	1.59838	TRUE	0.630098	1	acyl-CoA synthetase (ACS7)
PF3D7_0409900	17.5817	20.9946	4.44287	23.1045	25.5106	18.3269	117.826	114.897	190.513	148.999	143.059	100.073	133.399	89.7574	146.681	117.477	4.26486	2.89555	-0.284874	3.27831	TRUE	0.6301	1	actin-like protein, putative (ALP5b)
PF3D7_1201300	4.39543	4.37388	0	3.46568	6.71331	3.78966	9.17212	17.9771	20.4121	21.2855	17.2117	5.55963	14.9093	27.9245	40.1296	22.1307	2.07334	2.03032	0.350283	6.39124	TRUE	0.630163	1	liver stage associated protein 1 (LSAP1)
PF3D7_1421400	47.4706	75.2307	119.958	150.179	178.574	114.282	304.091	221.978	192.781	189.932	227.196	296.513	307.602	281.24	215.869	275.306	6.83119	0.996744	0.277429	3.95801	TRUE	0.630179	1	DNA-directed RNA polymerase III subunit C, putative
PF3D7_0314800	20.219	18.8077	0	1.15523	2.68533	8.57344	2.82219	3.90807	1.51201	0.818674	2.26523	0	0.784698	1.99461	2.76756	1.38672	3.16759	-1.98548	-0.765447	6.49749	TRUE	0.630467	1	conserved Plasmodium protein, unknown function
PF3D7_1102500	1119.96	886.148	337.658	576.458	569.289	697.902	4042.79	13745.4	7382.37	7618.58	8197.3	7312.76	6427.46	6089.54	7339.56	6792.33	9.44967	3.55126	-0.271242	5.14018	TRUE	0.630474	1	Plasmodium exported protein (PHISTb), unknown function (GEXP02)
PF3D7_0631100	16.7026	6.12343	0	9.24181	5.37065	7.4877	86.0768	157.104	114.912	96.6036	113.674	111.193	91.025	82.7762	87.178	93.043	3.05285	3.7758	-0.288448	5.70527	TRUE	0.63048	1	Plasmodium exported protein (PHISTb), unknown function
PF3D7_0935300	12.3072	29.7424	0	27.7254	17.4546	17.4459	46.5662	64.8739	42.3362	24.5602	44.5841	53.7431	52.5748	67.8167	45.6647	54.9498	4.22686	1.252	0.302108	8.00982	TRUE	0.63055	1	phosphatidylinositol N-acetylglucosaminyltransferase subunit P, putative
PF3D7_1470000	1.75817	3.06172	4.44287	2.31045	2.68533	2.85171	1.4111	0.781613	0	0	0.548177	0.926605	0	2.99191	0	0.979629	1.44646	-2.28558	0.823362	5.66345	TRUE	0.630648	1	autophagy-related protein 12, putative (ATG12)
PF3D7_1361600	7.91177	10.4973	0	4.6209	1.34266	4.87453	1.4111	3.90807	0.756003	2.45602	2.1328	1.85321	4.70819	2.99191	2.76756	3.08022	2.44314	-1.35685	0.548616	4.76825	TRUE	0.630844	1	conserved Plasmodium protein, unknown function
PF3D7_0409600	185.487	197.699	226.587	53.1404	29.5386	138.49	107.949	103.173	74.8443	79.4114	91.3444	82.4678	93.3791	69.8113	53.9674	74.9064	7.10472	-0.591314	-0.284025	8.77142	TRUE	0.630918	1	replication protein A1, large subunit (RPA1)
PF3D7_1434900	2.63726	6.12343	0	1.15523	2.68533	2.52025	0	1.56323	0.756003	0.818674	0.784476	0	0.784698	1.99461	2.76756	1.38672	1.49738	-1.86212	0.775359	5.12747	TRUE	0.631098	1	conserved Plasmodium protein, unknown function
PF3D7_0421200	0.879086	0.874776	0	1.15523	0	0.581818	0	5.47129	2.26801	4.09337	2.95817	2.77981	7.84698	3.98922	2.76756	4.34589	-0.499702	2.056	0.580139	5.37403	TRUE	0.63114	1	rifin (RIF)
PF3D7_0423700	474.706	516.118	279.901	130.541	95.329	299.319	14.8165	25.7932	21.9241	22.9229	21.3642	27.7981	12.5552	14.9596	5.53511	15.212	8.22661	-3.80993	-0.483296	3.61424	TRUE	0.631221	1	early transcribed membrane protein 4 (ETRAMP4)
PF3D7_1230600	87.9086	104.973	84.4146	82.021	114.126	94.6887	289.98	293.105	455.87	501.029	384.996	227.018	308.386	364.016	373.62	318.26	6.56838	2.02024	-0.274898	1.5188	TRUE	0.631635	1	sun-family protein, putative
PF3D7_0619000.1	319.108	270.743	382.087	609.959	429.652	402.31	579.255	418.163	306.937	303.728	402.021	591.174	526.533	459.757	365.317	485.695	8.65183	-0.000597596	0.272983	2.60326	TRUE	0.631791	1	conserved Plasmodium protein, unknown function
PF3D7_1220400	146.807	139.089	97.7432	138.627	124.868	129.427	155.221	209.472	120.961	95.7849	145.36	169.569	178.127	206.442	150.832	176.242	7.02178	0.16181	0.278177	1.49187	TRUE	0.632208	1	debranching enzyme-associated ribonuclease, putative (DRN1)
PF3D7_0506000	26.3726	41.9892	71.086	64.6927	96.6717	60.1624	105.832	113.334	104.328	111.34	108.709	91.7339	74.5464	81.7789	109.318	89.3444	5.89642	0.867859	-0.284389	2.95085	TRUE	0.632292	1	conserved Plasmodium protein, unknown function
PF3D7_0922400	13.1863	9.18515	39.9859	17.3284	2.68533	16.4742	51.505	36.7358	69.5523	77.7741	58.8918	35.211	33.742	68.814	53.9674	47.9336	3.87523	2.00448	-0.299347	8.15867	TRUE	0.632374	1	para-aminobenzoic acid synthetase (pBAS)
PF3D7_1438600	123.951	231.378	106.629	366.207	398.771	245.387	167.92	148.506	142.129	95.7849	138.585	128.798	127.121	178.517	238.01	168.112	7.94438	-0.829528	0.276894	5.57938	TRUE	0.632442	1	conserved protein, unknown function
PF3D7_1114400	6.1536	7.4356	17.7715	3.46568	8.05598	8.57647	1.4111	3.12645	0.756003	1.63735	1.73272	0.926605	2.3541	0.997304	0	1.0695	2.99259	-2.20403	-0.583715	3.85983	TRUE	0.632502	1	conserved Plasmodium protein, unknown function
PF3D7_0731900	1.75817	1.31216	0	0	2.68533	1.15113	4.23329	3.90807	2.26801	4.09337	3.62568	2.77981	3.92349	0	2.76756	2.36772	0.363075	1.49508	-0.605364	4.92183	TRUE	0.632628	1	rifin, pseudogene (RIF)
PF3D7_0814500	712.06	689.761	177.715	745.121	798.884	624.708	543.977	796.464	864.868	781.834	746.786	744.99	907.896	963.396	988.018	901.075	9.29058	0.25394	0.27092	4.34636	TRUE	0.63274	1	conserved Plasmodium protein, unknown function
PF3D7_0704500	293.615	228.754	48.8716	26.5702	30.8812	125.738	28.9275	34.391	71.0643	63.8566	49.5598	34.2844	33.742	28.9218	40.1296	34.2695	6.98026	-1.34935	-0.532662	4.68873	TRUE	0.632748	1	serine/threonine protein kinase, putative
PF3D7_1228600	2369.14	1907.01	119.958	123.609	93.9864	922.74	225.07	1539.78	868.648	939.838	893.333	590.247	718.784	644.258	660.062	653.338	9.85132	-0.0482937	-0.451334	12.7783	TRUE	0.633103	1	merozoite surface protein 9 (MSP9)
PF3D7_1230200	15.8235	17.0581	17.7715	3.46568	2.68533	11.3608	2.11664	8.59774	12.8521	9.82409	8.34763	7.41284	9.41638	8.97574	17.9891	10.9485	3.47949	-0.421733	0.378774	7.33272	TRUE	0.633375	1	vacuolar transporter chaperone, putative, pseudogene
PF3D7_0305300	3287.78	3324.15	1377.29	3002.43	3451.99	2888.73	2165.33	1789.89	1909.66	1712.67	1894.39	2018.14	2310.94	2478.3	2324.75	2283.03	11.4968	-0.609289	0.269204	1.8308	TRUE	0.633458	1	conserved Plasmodium membrane protein, unknown function
PF3D7_1112600	31.6471	24.9311	4.44287	3.46568	5.37065	13.9715	8.46657	15.6323	3.78002	13.0988	10.2444	12.9725	4.70819	4.98652	8.30267	7.74246	3.88524	-0.530568	-0.406064	8.07056	TRUE	0.633751	1	DNA helicase, putative
PF3D7_1025300	38.6798	35.4284	62.2002	16.1732	10.7413	32.6446	1.4111	2.34484	0	2.45602	1.55299	3.70642	0	3.98922	1.38378	2.26985	5.00233	-4.3769	0.550566	8.56723	TRUE	0.633856	1	conserved Plasmodium protein, unknown function
PF3D7_0422100	149.445	106.723	199.929	333.86	279.274	213.846	433.206	301.703	198.073	204.669	284.413	406.779	341.344	341.078	285.058	343.565	7.73914	0.412869	0.272684	4.12418	TRUE	0.634088	1	transmembrane emp24 domain-containing protein, putative
PF3D7_1212300	24.6144	33.6789	22.2144	6.93136	10.7413	19.6361	7.05548	21.8852	15.1201	22.1042	16.5412	19.4587	10.2011	13.9623	8.30267	12.9812	4.30732	-0.261997	-0.340413	5.36776	TRUE	0.634682	1	conserved Plasmodium protein, unknown function
PF3D7_1363300	27.2517	33.2415	26.6572	60.0717	46.9932	38.8431	14.8165	16.4139	6.80403	11.4614	12.374	20.3853	18.8328	21.9407	0	15.2897	5.29076	-1.66112	0.32709	11.2391	TRUE	0.634746	1	mitochondrial ribosomal protein L9 precursor, putative
PF3D7_0405900	414.929	342.912	31.1001	30.0359	22.8253	168.36	43.0384	318.117	203.365	219.405	195.981	151.963	169.495	147.601	128.691	149.438	7.40568	0.208715	-0.390683	14.1963	TRUE	0.634886	1	apical sushi protein (ASP)
PF3D7_0114100	0	1.74955	4.44287	0	0	1.23848	2.82219	3.12645	6.04803	4.91205	4.22718	1.85321	4.70819	1.99461	2.76756	2.83089	-0.180531	2.25886	-0.565591	5.72178	TRUE	0.635193	1	Pfmc-2TM Maurer's cleft two transmembrane protein (MC-2TM)
PF3D7_0726900	51.8661	51.6118	168.829	72.7792	85.9304	86.2033	40.9218	31.2645	16.6321	7.36807	24.0466	24.0917	14.9093	17.9515	19.3729	19.0813	6.40449	-1.81448	-0.337239	5.5669	TRUE	0.635411	1	mitochondrial inner membrane translocase subunit tim50, putative (TIM50)
PF3D7_0511700	21.9772	20.9946	66.6431	46.209	119.497	55.0642	117.121	89.8855	65.7723	37.659	77.6094	57.4495	87.1015	95.7412	138.378	94.6675	5.76083	0.518065	0.283444	9.24011	TRUE	0.635638	1	kinase binding protein CGI-121, putative
PF3D7_0601500	17.5817	4.81127	4.44287	5.77613	5.37065	7.59653	85.3713	130.529	131.545	121.164	117.152	150.11	81.6086	72.8032	80.2591	96.1952	2.99095	3.88113	-0.283413	4.61542	TRUE	0.635825	1	Plasmodium exported protein (PHISTb), unknown function
PF3D7_1137100	174.938	145.213	559.802	388.156	341.036	321.829	179.209	197.748	150.445	179.29	176.673	241.844	260.52	224.393	125.924	213.17	8.32186	-0.856948	0.272086	4.85622	TRUE	0.636242	1	mitochondrial ribosomal protein S9 precursor, putative
PF3D7_1038500	0	0.437388	0	0	1.34266	0.35601	0	1.56323	0.756003	0	0.579807	0	0.784698	0	0	0.196175	-1.39723	0.608054	-1.41563	3.7218	TRUE	0.636255	1	Plasmodium exported protein, unknown function
PF3D7_1252400	210.981	171.019	26.6572	42.7434	33.5666	96.9933	46.5662	83.6326	63.5043	50.7578	61.1152	28.7247	42.3737	53.8544	62.27	46.8057	6.61498	-0.681617	-0.386827	6.41062	TRUE	0.636369	1	reticulocyte binding protein homologue 3, pseudogene (RH3)
PF3D7_1306100	7.03269	4.37388	4.44287	0	0	3.16989	0	0.781613	1.51201	0	0.573405	1.85321	0.784698	0	1.38378	1.00542	1.66391	-2.46647	0.79369	8.79185	TRUE	0.636802	1	conserved Plasmodium protein, unknown function
PF3D7_1343800	757.772	720.815	279.901	413.571	405.484	515.509	289.98	412.692	261.577	198.938	290.797	319.679	372.732	429.838	279.523	350.443	9.01331	-0.82941	0.269414	3.44138	TRUE	0.636885	1	conserved Plasmodium protein, unknown function
PF3D7_0526000	9.66995	12.2469	31.1001	12.7075	6.71331	14.4875	14.111	10.161	5.29202	5.73072	8.82367	5.55963	7.84698	2.99191	11.0702	6.86719	3.74798	-0.603272	-0.381344	4.40247	TRUE	0.636901	1	RAP protein, putative
PF3D7_0809700	9.66995	11.3721	4.44287	2.31045	2.68533	6.09614	2.82219	3.12645	4.53602	3.2747	3.43984	0.926605	3.92349	1.99461	2.76756	2.40307	2.67971	-0.897764	-0.511133	2.90807	TRUE	0.637362	1	RuvB-like protein 1 (RUVB1)
PF3D7_1431500	107.248	61.6717	75.5288	17.3284	17.4546	55.8464	83.9602	165.702	77.1123	93.3289	105.026	119.532	91.025	80.7816	53.9674	86.3265	5.7954	0.919021	-0.280469	9.13129	TRUE	0.637519	1	mitogen-activated protein kinase 1 (MAP1)
PF3D7_0619600	17.5817	5.24866	26.6572	6.93136	5.37065	12.3579	10.5832	2.34484	5.29202	2.45602	5.16903	6.48623	6.27759	12.965	1.38378	6.77814	3.50703	-1.12725	0.400947	7.93841	TRUE	0.63782	1	conserved Plasmodium protein, unknown function
PF3D7_0319200	390.314	342.037	542.03	716.24	551.834	508.491	540.45	506.485	490.646	446.996	496.144	555.963	572.83	608.356	651.76	597.227	8.98911	-0.03447	0.267401	1.22236	TRUE	0.638074	1	endonuclease/exonuclease/phosphatase family protein, putative
PF3D7_1301800	696.236	905.393	519.816	268.012	323.582	542.608	747.175	2376.1	1508.23	1466.25	1524.44	1058.18	1273.57	1297.49	1441.9	1267.78	9.0851	1.48894	-0.265998	5.50178	TRUE	0.638232	1	surface-associated interspersed protein 13.1 (SURFIN 13.1), pseudogene (SURF13.1)
PF3D7_0915100	179.334	265.495	350.987	451.693	452.477	339.997	332.313	386.898	321.301	349.574	347.522	475.348	438.646	381.967	377.772	418.433	8.40814	0.0327983	0.268071	2.00471	TRUE	0.638559	1	ubiquitin conjugating enzyme, putative
PF3D7_0920500	116.918	111.534	0	6.93136	5.37065	48.1509	9.87767	82.851	69.5523	79.4114	60.4231	59.3027	41.589	37.8976	44.2809	45.7675	5.62721	0.289195	-0.400001	18.8959	TRUE	0.638615	1	ADP-ribosylation factor, putative
PF3D7_1472900	56.2615	73.4812	102.186	130.541	196.029	111.7	119.238	96.1384	80.1363	90.0542	96.3916	133.431	125.552	117.682	89.9456	116.653	6.80135	-0.21033	0.276117	3.36741	TRUE	0.638816	1	dihydroorotase, putative
PF3D7_0306200	133.621	120.282	408.744	456.314	453.82	314.556	429.679	390.025	396.902	355.305	392.977	477.201	519.47	474.717	420.669	473.014	8.29233	0.326009	0.267562	5.34443	TRUE	0.638882	1	activator of Hsp90 ATPase (AHA1)
PF3D7_0731200	959.083	1089.1	390.973	652.703	789.486	776.268	285.041	345.473	257.797	283.261	292.893	330.798	436.292	356.038	286.442	352.392	9.60276	-1.40855	0.267213	2.31057	TRUE	0.639041	1	Plasmodium exported protein, unknown function
PF3D7_0312900	36.0425	31.4919	257.687	124.764	89.9584	107.989	230.009	126.621	281.989	372.497	252.779	142.697	190.682	228.383	276.756	209.629	6.71296	1.26867	-0.270826	11.5209	TRUE	0.639085	1	hypothetical protein
PF3D7_1001600	480.86	455.321	53.3145	40.4329	38.9372	213.773	110.065	118.024	173.125	126.076	131.822	58.3761	100.441	100.728	121.772	95.3294	7.74523	-0.702788	-0.46808	7.06882	TRUE	0.639209	1	alpha/beta hydrolase, putative
PF3D7_0528400	287.461	265.932	13.3286	20.7941	26.8533	122.874	20.4609	114.116	89.9644	90.0542	78.6487	47.2568	78.4698	53.8544	42.8971	55.6196	6.95017	-0.653066	-0.498601	8.52757	TRUE	0.639247	1	cell cycle regulator with zn-finger domain, putative
PF3D7_1477600	13.1863	9.62254	44.4287	24.2597	12.084	20.7163	232.125	188.369	351.541	413.43	296.366	111.193	241.687	258.302	372.236	245.854	4.23926	3.97188	-0.270577	7.35229	TRUE	0.639411	1	surface-associated interspersed protein 14.1 (SURFIN 14.1) (SURF14.1)
PF3D7_1103000	0.879086	3.4991	4.44287	3.46568	2.68533	2.99441	19.7553	16.4139	12.0961	24.5602	18.2064	10.1927	22.7563	20.9434	38.7458	23.1595	1.49418	2.69159	0.338443	3.49035	TRUE	0.639496	1	conserved Plasmodium protein, unknown function
PF3D7_1455600	61.536	67.7951	13.3286	3.46568	1.34266	29.4936	6.34993	24.23	15.1201	13.0988	14.6997	9.26605	13.3399	10.9703	6.91889	10.1238	4.90712	-1.03019	-0.532145	7.76839	TRUE	0.639703	1	ferlin, putative
PF3D7_0825300	8.79086	13.9964	4.44287	9.24181	5.37065	8.36852	60.6771	38.299	58.2122	102.334	64.8807	25.0183	49.436	57.8436	80.2591	53.1393	3.16716	2.85212	-0.292035	4.45393	TRUE	0.639888	1	conserved protein, unknown function
PF3D7_0409700	25.4935	26.2433	17.7715	11.5523	5.37065	17.2862	7.05548	6.2529	3.78002	0	4.2721	7.41284	5.49289	7.97843	1.38378	5.56698	4.12859	-2.02367	0.39786	9.86615	TRUE	0.639892	1	peptide chain release factor 2, putative
PF3D7_1205000	142.412	129.467	31.1001	50.8299	64.4478	83.6513	33.8663	79.7245	48.3842	62.2192	56.0486	37.9908	58.0677	48.8679	38.7458	45.918	6.41063	-0.602711	-0.284659	5.59436	TRUE	0.639935	1	conserved Plasmodium protein, unknown function
PF3D7_1415500	5.27452	5.68604	8.88575	1.15523	2.68533	4.73737	0.705548	0.781613	3.78002	1.63735	1.72613	5.55963	0	1.99461	2.76756	2.58045	2.15815	-1.37261	0.564453	6.39254	TRUE	0.640335	1	conserved Plasmodium membrane protein, unknown function
PF3D7_0410300	396.468	449.197	595.345	791.33	729.066	592.281	524.222	518.991	368.174	433.897	461.321	660.669	575.184	513.612	467.717	554.295	9.20963	-0.35998	0.265037	1.61234	TRUE	0.641061	1	protein phosphatase, putative
PF3D7_0213300	0	0.437388	0	0	0	0.0874776	1.4111	2.34484	0.756003	0	1.12798	0	0.784698	0	1.38378	0.542119	-2.79272	2.9696	-1.1193	3.48002	TRUE	0.641386	1	conserved Plasmodium protein, unknown function
PF3D7_1363600	1.75817	1.31216	17.7715	2.31045	0	4.63046	1.4111	1.56323	0.756003	0.818674	1.13725	0.926605	0	0	1.38378	0.577596	2.05155	-1.86452	-1.06183	4.35696	TRUE	0.641416	1	conserved Plasmodium protein, unknown function
PF3D7_1016900	216.255	320.168	364.316	107.436	161.12	233.859	111.477	109.426	137.593	145.724	126.055	149.183	92.5944	81.7789	94.0969	104.413	7.86387	-0.886073	-0.271171	3.77213	TRUE	0.641479	1	early transcribed membrane protein 10.3 (ETRAMP10.3)
PF3D7_0506400	0.879086	2.62433	0	0	1.34266	0.969215	0	0	2.26801	0	0.567002	0	0	0.997304	0	0.249326	0.136365	-0.950455	-1.18811	5.87319	TRUE	0.641751	1	conserved Plasmodium protein, unknown function
PF3D7_1309600	153.84	136.902	111.072	212.562	225.567	167.989	214.487	169.61	280.477	254.608	229.795	164.936	178.127	186.496	233.859	190.854	7.39665	0.447536	-0.268514	1.72462	TRUE	0.641817	1	ribosomal RNA methyltransferase, putative
PF3D7_0832200.2	59.7779	44.6136	1328.42	88.9524	96.6717	323.687	133.349	25.0116	22.6801	28.6536	52.4235	32.4312	28.2491	21.9407	11.0702	23.4228	8.33678	-2.6245	-1.16172	2.16577	TRUE	0.641887	1	Plasmodium exported protein (PHISTa-like), unknown function
PF3D7_1431900	19.3399	17.9329	0	6.93136	13.4266	11.5262	23.2831	21.8852	23.4361	18.0108	21.6538	11.1193	19.6175	22.938	15.2216	17.2241	3.64939	0.787656	-0.328644	5.66387	TRUE	0.642036	1	conserved Plasmodium membrane protein, unknown function
PF3D7_0220600	174.059	172.331	306.558	161.732	138.294	190.595	213.075	526.026	387.83	418.343	386.318	390.101	477.881	507.628	481.555	464.291	7.56494	1.0286	0.265302	2.65322	TRUE	0.642206	1	Plasmodium exported protein (hyp9), unknown function
PF3D7_1370300	4504.44	6879.68	8685.82	10296.5	8978.38	7868.97	9427.53	5879.29	6926.5	7743.02	7494.09	7083.89	5756.55	6135.42	6024.97	6250.21	12.9419	-0.0703501	-0.26185	1.73314	TRUE	0.642271	1	membrane associated histidine-rich protein (MAHRP1)
PF3D7_0621500	24.6144	29.7424	26.6572	75.0897	42.9652	39.8138	14.8165	7.81613	21.1681	11.4614	13.8155	17.6055	10.9858	15.9569	24.908	17.364	5.32567	-1.53596	0.317041	4.07785	TRUE	0.642442	1	conserved Plasmodium protein, unknown function
PF3D7_1315800	159.115	159.209	266.572	246.063	281.959	222.584	332.313	298.576	175.393	150.636	239.229	283.541	293.477	337.089	236.626	287.683	7.79427	0.108159	0.266196	2.57076	TRUE	0.6429	1	Myb1-related transcription factor (MYB1)
PF3D7_0532700	5.27452	10.4973	4.44287	11.5523	9.39864	8.23312	36.6885	42.9887	124.741	107.246	77.916	47.2568	58.8524	58.8409	91.3294	64.0699	3.10863	3.17472	-0.284837	4.86466	TRUE	0.643166	1	erythrocyte membrane protein 1 (PfEMP1), pseudogene (VAR)
PF3D7_0602900	347.239	274.242	155.501	340.792	341.036	291.762	80.4324	145.38	122.473	106.428	113.678	133.431	150.662	141.617	121.772	136.871	8.19317	-1.36454	0.268541	1.88422	TRUE	0.643287	1	conserved Plasmodium protein, unknown function
PF3D7_1315000	132.742	170.581	111.072	189.457	291.358	179.042	171.448	159.449	130.033	75.318	134.062	118.605	161.648	147.601	218.637	161.623	7.48893	-0.421872	0.268362	3.45808	TRUE	0.644068	1	conserved Plasmodium protein, unknown function
PF3D7_0703400	30.768	31.4919	244.358	151.335	150.378	121.666	298.447	179.771	325.081	305.365	277.166	163.082	252.673	221.402	285.058	230.554	6.89745	1.21719	-0.266121	10.906	TRUE	0.644135	1	conserved Plasmodium protein, unknown function
PF3D7_0715900	56.2615	36.3032	39.9859	5.77613	4.02799	28.4709	4.93883	11.7242	13.6081	12.2801	10.6378	9.26605	10.9858	6.98113	4.15134	7.84607	4.82425	-1.41485	-0.42254	7.06034	TRUE	0.644171	1	zinc transporter, putative
PF3D7_0113000	533.605	485.063	4727.22	1284.61	985.514	1603.2	14278.2	8133.47	12230.6	13382.9	12006.3	11410.2	9115.84	9362.69	10210.9	10024.9	10.6426	2.90889	-0.260203	13.2485	TRUE	0.644333	1	glutamic acid-rich protein (GARP)
PF3D7_0720100	330.536	216.944	204.372	417.037	351.778	304.133	344.307	416.6	364.394	386.414	377.929	411.412	500.638	471.725	430.355	453.533	8.25107	0.31087	0.263208	1.34059	TRUE	0.644508	1	small subunit rRNA processing protein, putative
PF3D7_1319900	22.8562	22.3068	8.88575	19.6388	20.1399	18.7655	178.504	68.7819	111.888	76.9554	109.032	54.6697	86.3168	89.7574	130.075	90.2048	4.28397	2.48522	-0.276446	3.6383	TRUE	0.64457	1	conserved Plasmodium protein, unknown function
PF3D7_1429600	51.8661	33.2415	26.6572	79.7106	79.2171	54.1385	9.87767	9.37936	12.8521	4.91205	9.25528	9.26605	18.0481	8.97574	9.68645	11.4941	5.77276	-2.55979	0.321084	3.9273	TRUE	0.644588	1	conserved Plasmodium protein, unknown function (GEXP03)
PF3D7_0613200	14.0654	15.746	0	2.31045	2.68533	6.96142	2.11664	6.2529	1.51201	3.2747	3.28906	0.926605	3.13879	0.997304	4.15134	2.30351	2.92699	-1.21311	-0.53744	6.73766	TRUE	0.644608	1	conserved Plasmodium protein, unknown function
PF3D7_1332600	152.082	143.463	142.172	39.2777	28.1959	101.038	49.3883	64.8739	61.9923	54.0325	57.5717	49.11	41.589	58.8409	40.1296	47.4174	6.65337	-0.806199	-0.279094	6.74571	TRUE	0.644636	1	apurinic/apyrimidinic endonuclease Apn1, putative (APN1)
PF3D7_1200800	2063.21	1785.42	813.046	1489.09	1307.75	1491.7	221.542	368.921	359.102	424.892	343.614	377.128	380.579	397.924	492.625	412.064	10.5438	-2.11932	0.26192	2.40316	TRUE	0.644653	1	serine/threonine protein kinase, FIKK family (FIKK12)
PF3D7_0415700	29.8889	42.4266	0	8.08658	1.34266	16.349	0	2.34484	0.756003	0	0.775211	0	2.3541	1.99461	1.38378	1.43312	4.05932	-4.43184	0.897697	7.32433	TRUE	0.644779	1	conserved Plasmodium protein, unknown function
PF3D7_0514600	210.981	159.209	133.286	179.06	130.238	162.555	120.649	118.805	68.7963	100.697	102.237	151.037	126.336	115.687	99.632	123.173	7.34839	-0.672557	0.269553	1.36103	TRUE	0.644874	1	ribose 5-phosphate epimerase, putative
PF3D7_0916200	112.523	67.3578	235.472	137.472	150.378	140.641	65.6159	51.5865	47.6282	44.2084	52.2598	73.2018	63.5606	60.8356	55.3511	63.2373	7.12009	-1.412	0.275603	2.72729	TRUE	0.644897	1	conserved Plasmodium protein, unknown function
PF3D7_1217700	472.948	381.402	226.587	537.18	508.869	425.397	508.7	415.037	486.866	436.353	461.739	628.238	510.054	538.544	538.29	553.781	8.73576	0.115205	0.262219	1.54797	TRUE	0.644898	1	conserved Plasmodium protein, unknown function
PF3D7_0616500	16.7026	10.4973	31.1001	23.1045	16.112	19.5033	14.111	13.2874	24.9481	17.1922	17.3847	13.8991	26.6797	19.9461	26.2918	21.7042	4.22378	-0.104168	0.318306	2.43715	TRUE	0.64501	1	TRAP-like protein (TLP)
PF3D7_1213700	233.837	284.302	146.615	317.687	414.883	279.465	182.031	170.392	176.149	179.29	176.965	224.238	229.917	205.445	190.961	212.64	8.13102	-0.663687	0.265259	1.80317	TRUE	0.645089	1	RNA polymerase subunit 8c, putative
PF3D7_0205700.2	79.9968	109.784	102.186	105.126	131.581	105.735	198.259	218.852	181.441	176.834	193.846	223.312	261.305	255.31	192.345	233.068	6.72444	0.874352	0.266252	0.652818	TRUE	0.645184	1	conserved Plasmodium protein, unknown function
PF3D7_1219700	15.8235	13.9964	17.7715	8.08658	8.05598	12.7468	96.66	67.2187	77.1123	85.9608	81.738	53.7431	78.4698	60.8356	76.1078	67.2891	3.63914	2.71392	-0.281189	1.58273	TRUE	0.645375	1	raf kinase inhibitor (RKIP)
PF3D7_0931400	284.824	254.997	262.129	307.29	283.302	278.508	314.674	243.863	224.533	236.597	254.917	207.559	201.668	207.439	232.475	212.285	8.122	-0.128038	-0.264362	0.330301	TRUE	0.645445	1	conserved Plasmodium protein, unknown function
PF3D7_1455200.1	6.1536	10.9347	0	0	2.68533	3.95473	2.11664	1.56323	0.756003	0	1.10897	0	4.70819	1.99461	0	1.6757	2.13939	-1.97462	0.652033	11.1412	TRUE	0.645545	1	methyltransferase, putative
PF3D7_0425800	147.686	149.587	950.775	414.726	429.652	418.485	11.9943	10.9426	34.7761	37.659	23.843	6.48623	11.7705	23.9353	22.1405	16.0831	8.70671	-4.13171	-0.571208	3.2573	TRUE	0.6458	1	erythrocyte membrane protein 1, PfEMP1 (VAR)
PF3D7_1475500	0	2.18694	8.88575	1.15523	0	2.44558	7.05548	2.34484	7.56003	15.5548	8.12879	0	2.3541	9.97304	12.454	6.19529	0.696357	2.32413	-0.429707	15.4011	TRUE	0.64596	1	LCCL domain-containing protein (CCp1)
PF3D7_0833500	232.079	241.001	528.702	475.953	524.981	400.543	17.6387	25.0116	27.9721	33.5656	26.047	23.1651	21.1869	21.9407	19.3729	21.4164	8.64244	-3.94073	-0.279275	2.73313	TRUE	0.646211	1	erythrocyte membrane protein 1, PfEMP1 (VAR)
PF3D7_1004200	398.226	346.411	439.844	122.454	147.693	290.926	78.3158	89.8855	115.668	106.428	97.5744	86.1742	60.4218	72.8032	105.167	81.1416	8.18047	-1.5722	-0.268114	4.74862	TRUE	0.646304	1	conserved Plasmodium membrane protein, unknown function
PF3D7_1224100	41.317	50.2996	4.44287	3.46568	4.02799	20.7106	7.05548	29.7013	20.4121	33.5656	22.6836	22.2385	14.1246	15.9569	17.9891	17.5773	4.44874	0.0529103	-0.367082	11.7924	TRUE	0.646517	1	conserved Plasmodium protein, unknown function
PF3D7_1436500	14.0654	11.3721	17.7715	8.08658	8.05598	11.8703	7.76103	1.56323	2.26801	3.2747	3.71674	3.70642	6.27759	6.98113	2.76756	4.93317	3.52841	-1.62497	0.416994	3.11706	TRUE	0.64658	1	GTP-binding protein, putative
PF3D7_1234800	2062.34	1720.25	5038.22	3889.65	3665.47	3275.18	1792.8	1580.42	1728.22	1720.85	1705.57	2176.59	1999.41	2078.38	1908.23	2040.65	11.6767	-0.940672	0.258787	2.61667	TRUE	0.64666	1	Splicing factor 3B subunit 3, putative (SF3B3)
PF3D7_0524600	29.8889	20.1198	4.44287	9.24181	5.37065	13.8128	14.8165	21.8852	18.9001	27.8349	20.8592	15.7523	15.694	11.9676	23.5242	16.7345	3.87949	0.501749	-0.32394	5.31485	TRUE	0.646698	1	50S ribosomal protein L12, apicoplast, putative
PF3D7_1354700	4.39543	2.62433	4.44287	3.46568	1.34266	3.25419	11.9943	10.9426	6.80403	7.36807	9.27725	2.77981	4.70819	5.98382	15.2216	7.17335	1.64842	1.56653	-0.407491	3.03613	TRUE	0.646773	1	conserved Plasmodium protein, unknown function
PF3D7_0511600	23.7353	37.178	22.2144	23.1045	36.2519	28.4968	107.949	64.8739	116.424	79.4114	92.1646	59.3027	66.6994	69.8113	109.318	76.283	4.85152	1.6749	-0.275941	1.96339	TRUE	0.647339	1	conserved Plasmodium protein, unknown function
PF3D7_0304800	9.66995	15.3086	4.44287	4.6209	4.02799	7.61406	0.705548	2.34484	3.78002	2.45602	2.32161	0.926605	0.784698	0.997304	4.15134	1.71499	3.00213	-1.79247	-0.534652	3.96669	TRUE	0.647386	1	conserved Plasmodium membrane protein, unknown function
PF3D7_0315900	21.0981	37.6154	0	9.24181	9.39864	15.4708	31.0441	48.46	31.7521	31.1096	35.5915	33.3578	43.1584	38.8949	59.5025	43.7284	4.0883	1.06496	0.293981	9.13235	TRUE	0.647517	1	conserved Plasmodium protein, unknown function
PF3D7_0513500	9.66995	18.8077	0	17.3284	33.5666	15.8745	114.299	84.4142	58.2122	70.406	81.8328	109.339	112.212	81.7789	92.7132	99.0108	4.07579	2.27917	0.275182	7.97045	TRUE	0.647838	1	mitochondrial import inner membrane translocase subunit TIM16, putative (PAM16)
PF3D7_1369100	37.8007	32.8041	8.88575	33.5016	34.9092	29.5803	36.6885	24.23	36.2882	18.0108	28.8044	34.2844	46.2972	40.8895	19.3729	35.211	4.93207	-0.0825584	0.294433	3.76291	TRUE	0.647944	1	conserved Plasmodium protein, unknown function
PF3D7_1023500	0	1.74955	0	0	0	0.34991	0.705548	3.90807	3.02401	1.63735	2.31874	0.926605	0.784698	0	4.15134	1.46566	-0.92332	2.13425	-0.737641	5.96687	TRUE	0.648157	1	conserved Plasmodium protein, unknown function
PF3D7_0413300	2.63726	4.37388	4.44287	4.6209	5.37065	4.28911	0.705548	1.56323	5.29202	4.91205	3.11821	2.77981	3.13879	0.997304	11.0702	4.49653	2.08707	-0.453124	0.48569	4.81221	TRUE	0.648304	1	rifin (RIF)
PF3D7_0923800.2	101.095	97.1001	57.7573	25.415	20.1399	60.3015	51.505	42.2071	69.5523	67.95	57.8036	31.5046	53.3595	36.9003	69.1889	47.7383	5.92594	-0.0730168	-0.279369	7.01731	TRUE	0.648322	1	thioredoxin reductase (TRXR)
PF3D7_1311700	83.5132	107.16	226.587	139.782	201.399	151.688	404.984	268.875	523.91	583.715	445.371	317.825	379.794	372.992	416.517	371.782	7.23327	1.56556	-0.260675	3.29718	TRUE	0.648358	1	cytochrome c2 precursor, putative
PF3D7_0918600	51.8661	48.1127	102.186	31.1911	26.8533	52.0418	10.5832	10.9426	27.2161	22.9229	17.9162	6.48623	18.0481	13.9623	19.3729	14.4674	5.66355	-1.50166	-0.313055	5.56678	TRUE	0.648775	1	DNA helicase, putative
PF3D7_0417100	5.27452	1.74955	4.44287	1.15523	2.68533	3.0615	0.705548	0.781613	3.02401	0	1.12779	0.926605	1.5694	0	0	0.624	1.55685	-1.37615	-0.738695	5.15044	TRUE	0.6488	1	mRNA-binding protein PUF2 (PUF2)
PF3D7_1202100.2	43.9543	46.8005	39.9859	46.209	42.9652	43.983	81.138	64.8739	59.7242	55.6698	65.3515	73.2018	51.7901	52.8571	37.362	53.8028	5.46431	0.566179	-0.278413	0.886509	TRUE	0.64886	1	conserved protein, unknown function
PF3D7_1360400	40.438	40.6771	71.086	91.2628	115.469	71.7866	130.526	105.518	85.4284	67.1313	97.1509	104.706	140.461	135.633	87.178	116.995	6.15932	0.44322	0.268982	3.72623	TRUE	0.648984	1	conserved Plasmodium protein, unknown function
PF3D7_1352300	36.0425	33.2415	31.1001	47.3643	41.6225	37.8742	34.5718	28.1381	23.4361	27.8349	28.4952	32.4312	37.6655	42.8841	26.2918	34.8181	5.25016	-0.417101	0.29146	0.800564	TRUE	0.649183	1	conserved Plasmodium protein, unknown function
PF3D7_0207900	35.1634	50.737	4.44287	8.08658	8.05598	21.2972	7.05548	10.9426	10.584	11.4614	10.0109	10.1927	3.13879	8.97574	6.91889	7.30652	4.46373	-1.14125	-0.457145	5.09351	TRUE	0.649577	1	serine repeat antigen 2 (SERA2)
PF3D7_0702000	1620.16	1868.08	417.63	672.341	765.318	1068.71	3050.08	4896.81	6034.42	6347.18	5082.12	5246.44	6237.57	6283.02	6510.68	6069.42	10.064	2.24716	0.256131	6.04657	TRUE	0.6497	1	Plasmodium exported protein (hyp12), unknown function
PF3D7_1319800	13.1863	10.9347	8.88575	2.31045	1.34266	7.33197	1.4111	0.781613	0.756003	0	0.737178	2.77981	1.5694	0	0	1.0873	2.88433	-3.29792	0.626366	7.98177	TRUE	0.64991	1	probable protein, unknown function
PF3D7_0203900	3.51634	8.74776	22.2144	2.31045	2.68533	7.89485	0	0	2.26801	2.45602	1.18101	1.85321	0.784698	0.997304	4.15134	1.94664	2.8653	-2.63829	0.683604	6.72437	TRUE	0.650681	1	5'-3' exonuclease, N-terminal resolvase-like domain, putative
PF3D7_1015200.3	370.974	270.743	470.945	495.592	483.359	418.322	208.842	192.277	127.765	139.175	167.015	213.119	193.821	188.49	204.799	200.057	8.70689	-1.32293	0.260245	1.35177	TRUE	0.650693	1	cysteine--tRNA ligase, putative
PF3D7_1010500	1.75817	2.18694	0	4.6209	0	1.7132	2.11664	1.56323	0	3.2747	1.73864	0	0	2.99191	1.38378	1.09392	0.927519	-0.133582	-0.716682	8.13975	TRUE	0.650697	1	ankyrin-repeat protein, putative
PF3D7_0936900	0.879086	5.68604	111.072	5.77613	6.71331	26.0253	7.05548	5.47129	22.6801	15.5548	12.6904	2.77981	6.27759	5.98382	12.454	6.87381	4.66622	-1.00073	-0.889675	4.08642	TRUE	0.650716	1	Plasmodium exported protein (PHISTb), unknown function, pseudogene
PF3D7_0800300	42.1961	39.8023	168.829	68.1583	57.7345	75.3441	7.05548	7.81613	6.04803	15.5548	9.11861	7.41284	8.63168	6.98113	2.76756	6.4483	6.21832	-3.03145	-0.483563	2.62775	TRUE	0.650739	1	erythrocyte membrane protein 1, PfEMP1 (VAR)
PF3D7_1335700	107.248	86.1654	97.7432	30.0359	44.3079	73.1002	15.5221	26.5748	14.3641	16.3735	18.2086	25.0183	31.3879	16.9542	15.2216	22.1455	6.18472	-1.99882	0.291748	4.38741	TRUE	0.651038	1	conserved Plasmodium protein, unknown function
PF3D7_1112100	414.929	343.35	111.072	61.227	45.6505	195.246	319.613	325.151	388.586	376.59	352.485	202.926	308.386	310.162	357.015	294.622	7.62004	0.84136	-0.259035	12.1701	TRUE	0.65119	1	conserved Plasmodium protein, unknown function
PF3D7_1245100	106.369	92.7263	66.6431	85.4867	61.7625	82.5976	0.705548	3.12645	5.29202	4.09337	3.30435	2.77981	7.06229	4.98652	1.38378	4.0531	6.37535	-4.66099	0.356536	5.05065	TRUE	0.651261	1	kinesin-13, putative (KLP8)
PF3D7_1219800	0	0	0	0	0	0	0.705548	0.781613	0	0	0.37179	0.926605	1.5694	0.997304	0	0.873326	-30.452	29.0343	1.25375	1.67445	TRUE	0.651333	1	conserved Plasmodium protein, unknown function
PF3D7_0409000	22.8562	23.1816	0	5.77613	10.7413	12.511	26.1053	19.5403	64.2603	49.1205	39.7566	16.6789	25.1104	27.9245	60.8862	32.65	3.78448	1.52821	-0.294779	11.2774	TRUE	0.651623	1	conserved Plasmodium protein, unknown function
PF3D7_1446000	0	6.12343	0	1.15523	4.02799	2.26133	0	0	2.26801	1.63735	0.976339	0	4.70819	0	1.38378	1.52299	1.34175	-1.38699	0.696364	11.5076	TRUE	0.651786	1	U5 spliceosomal RNA
PF3D7_1328100	441.301	449.635	835.26	813.279	1028.48	713.591	655.454	486.945	285.769	335.656	440.956	742.21	484.944	515.606	363.934	526.673	9.47763	-0.693046	0.256466	4.06656	TRUE	0.651796	1	proteasome subunit beta type 7 precursor, putative
PF3D7_0933300	33.4053	33.6789	8.88575	5.77613	2.68533	16.8863	0.705548	10.9426	3.02401	1.63735	4.07737	6.48623	4.70819	4.98652	6.91889	5.77496	4.11726	-2.09325	0.500169	7.15758	TRUE	0.651858	1	conserved Plasmodium protein, unknown function
PF3D7_1359900	2144.97	1914.01	2114.81	2631.6	2740.37	2309.15	256.114	222.76	212.437	230.047	230.339	311.339	248.749	287.224	253.231	275.136	11.1732	-3.32554	0.256432	0.481499	TRUE	0.651861	1	conserved Plasmodium membrane protein, unknown function
PF3D7_1443100	117.798	102.786	217.701	229.89	233.623	180.36	119.238	101.61	64.2603	84.3234	92.3577	153.816	100.441	104.717	84.4105	110.846	7.48923	-0.959862	0.26402	3.06457	TRUE	0.652076	1	conserved Plasmodium protein, unknown function
PF3D7_1026100	0.879086	6.99821	0	4.6209	8.05598	4.11083	29.633	23.4484	27.2161	20.4669	25.1911	18.5321	23.541	17.9515	20.7567	20.1953	2.20451	2.45101	-0.318853	5.04009	TRUE	0.652121	1	conserved Plasmodium protein, unknown function
PF3D7_1300500	0.879086	7.4356	4.44287	11.5523	17.4546	8.35289	50.7994	27.3565	16.6321	23.7416	29.6324	30.578	32.1726	45.876	37.362	36.4971	3.08458	1.80599	0.298061	7.9424	TRUE	0.652585	1	rifin (RIF)
PF3D7_0416700	3.51634	17.4955	4.44287	10.397	6.71331	8.51302	34.5718	28.9197	25.7041	9.00542	24.5503	33.3578	43.9431	26.9272	16.6053	30.2084	3.19036	1.42916	0.304734	6.05467	TRUE	0.65275	1	CDGSH iron-sulfur domain-containing protein, putative
PF3D7_1213200	16.7026	25.8059	93.3003	63.5374	99.357	59.7407	42.3329	21.1036	15.1201	9.00542	21.8905	32.4312	29.8185	23.9353	22.1405	27.0814	5.87279	-1.41743	0.30696	8.05919	TRUE	0.653037	1	conserved Plasmodium protein, unknown function
PF3D7_0802200	38.6798	65.1708	93.3003	19.6388	36.2519	50.6083	97.3656	93.012	74.8443	55.6698	80.2229	64.8623	64.3453	75.7951	60.8862	66.4722	5.6254	0.700876	-0.271238	4.20631	TRUE	0.65307	1	1-cys peroxiredoxin (1-CysPxn)
PF3D7_0802300	1202.59	990.684	1323.98	1143.67	1157.38	1163.66	1253.76	1057.52	1024.38	1021.71	1089.34	1552.06	1254.73	1314.45	1075.2	1299.11	10.184	-0.0947572	0.254118	0.459653	TRUE	0.653223	1	rRNA processing WD-repeat protein, putative
PF3D7_0930600	207.464	211.258	288.787	376.604	369.232	290.669	486.828	453.336	405.218	382.321	431.926	495.734	540.657	539.542	487.09	515.756	8.18226	0.572416	0.255937	1.19543	TRUE	0.653306	1	peptidyl-prolyl cis-trans isomerase (CYP72)
PF3D7_1124100	1045.23	871.277	1435.05	1796.38	1826.02	1394.79	860.768	684.693	739.371	736.807	755.41	903.44	881.216	959.407	859.326	900.847	10.4455	-0.884369	0.254023	1.46944	TRUE	0.653642	1	neutral-sphingomyelinase activation factor protein, putative
PF3D7_0320800	120.435	143.463	226.587	25.415	36.2519	110.43	24.6942	24.23	51.4082	31.1096	32.8605	11.1193	30.6032	22.938	34.5945	24.8137	6.77677	-1.73852	-0.407709	5.23238	TRUE	0.65373	1	ATP-dependent RNA helicase, putative (DOZI)
PF3D7_0508800	72.9641	60.7969	22.2144	15.0179	8.05598	35.8099	9.87767	34.391	22.6801	41.7524	27.1753	22.2385	20.4022	28.9218	15.2216	21.696	5.19552	-0.433319	-0.319487	8.96689	TRUE	0.653774	1	single-stranded DNA-binding protein (SSB)
PF3D7_0913500	56.2615	55.1109	53.3145	135.161	189.315	97.8327	268.814	149.288	255.529	190.751	216.095	101.927	176.557	178.517	265.685	180.672	6.61896	1.13671	-0.259781	6.51427	TRUE	0.654007	1	protease, putative
PF3D7_1306200	65.0524	41.9892	53.3145	6.93136	8.05598	35.0687	0	2.34484	0.756003	0	0.775211	0	1.5694	0	0	0.392349	5.12572	-5.50155	-0.772364	8.96303	TRUE	0.654204	1	conserved Plasmodium protein, unknown function
PF3D7_1239200	441.301	354.722	275.458	41.5881	37.5946	230.133	14.8165	34.391	40.0682	50.7578	35.0084	17.6055	32.1726	19.9461	29.0593	24.6959	7.84649	-2.71735	-0.503215	4.63161	TRUE	0.654316	1	transcription factor with AP2 domain(s) (ApiAP2)
PF3D7_0408200	66.8105	57.2978	97.7432	124.764	92.6437	87.8519	143.226	124.276	162.541	124.438	138.62	134.358	171.064	194.474	164.67	166.141	6.45032	0.664764	0.261161	1.51733	TRUE	0.654495	1	conserved Plasmodium protein, unknown function
PF3D7_1226600	42.1961	46.3631	53.3145	13.8627	20.1399	35.1753	26.8108	22.6668	21.1681	13.9175	21.1408	27.7981	23.541	24.9326	27.6756	25.9868	5.11559	-0.712279	0.295072	3.41188	TRUE	0.654521	1	proliferating cell nuclear antigen 2 (PCNA2)
PF3D7_0827700	1.75817	0.874776	0	0	0	0.52659	4.93883	0.781613	1.51201	2.45602	2.42212	0	2.3541	0.997304	2.76756	1.52974	-0.595134	1.87631	-0.690991	4.95926	TRUE	0.654789	1	conserved Plasmodium membrane protein, unknown function
PF3D7_1241200	786.782	681.888	750.846	1107.86	1165.43	898.562	659.687	681.567	750.711	741.719	708.421	847.843	868.661	831.752	828.883	844.285	9.81176	-0.343302	0.253151	0.814234	TRUE	0.655077	1	conserved Plasmodium protein, unknown function
PF3D7_0731400	259.33	400.21	71.086	58.9165	77.8744	173.483	83.2546	352.507	408.998	369.222	303.495	156.596	294.262	251.321	314.118	254.074	7.45425	0.791078	-0.256599	14.3888	TRUE	0.655085	1	serine/threonine protein kinase, FIKK family, pseudogene (FIKK7.2)
PF3D7_1012500	203.948	258.496	342.101	487.505	500.813	358.573	639.932	404.094	661.503	638.566	586.024	451.256	455.91	502.641	556.279	491.522	8.48548	0.70935	-0.253888	2.49431	TRUE	0.655437	1	phosphoglucomutase, putative
PF3D7_0514500	0.879086	3.4991	4.44287	2.31045	0	2.2263	21.872	7.81613	16.6321	16.3735	15.6734	13.8991	12.5552	8.97574	13.8378	12.3169	1.05457	2.91688	-0.350427	4.67631	TRUE	0.655631	1	conserved Plasmodium membrane protein, unknown function
PF3D7_1359500	29.0098	20.1198	48.8716	99.3494	72.5038	53.9709	196.848	175.081	198.073	173.559	185.89	118.605	140.461	179.515	182.659	155.31	5.74772	1.79064	-0.260095	5.18188	TRUE	0.655732	1	conserved Plasmodium protein, unknown function
PF3D7_0324700	3.51634	7.4356	13.3286	13.8627	9.39864	9.50838	36.6885	32.8277	27.9721	39.2964	34.1962	30.578	46.2972	52.8571	37.362	41.7736	3.17272	1.92292	0.289815	2.58649	TRUE	0.65577	1	erythrocyte membrane protein 1 (PfEMP1), exon2, pseudogene (VAR)
PF3D7_0714500	478.223	337.664	435.402	605.338	656.562	502.638	192.615	207.127	195.805	178.471	193.504	292.807	211.084	227.385	192.345	230.905	8.9736	-1.37736	0.25524	1.2371	TRUE	0.656019	1	transcription elongation factor s-II, putative
PF3D7_0934400	86.1504	59.9222	22.2144	24.2597	10.7413	40.6576	51.505	18.7587	55.1882	74.4994	49.9878	23.1651	44.7278	52.8571	44.2809	41.2577	5.38299	0.260253	-0.2776	9.93139	TRUE	0.656029	1	transcription factor with AP2 domain(s), putative (ApiAP2)
PF3D7_0511900	15.8235	27.9928	84.4146	62.3822	73.8464	52.8919	128.41	96.1384	148.177	107.246	119.993	97.2935	89.4556	95.7412	117.621	100.028	5.6873	1.21964	-0.263662	5.35013	TRUE	0.656263	1	conserved Plasmodium protein, unknown function
PF3D7_1363400	192.52	209.071	430.959	538.335	554.52	385.081	865.707	712.831	677.379	583.715	709.908	738.504	859.245	896.576	888.386	845.678	8.58676	0.884767	0.252405	3.50516	TRUE	0.656443	1	polyubiquitin binding protein, putative (DOA1)
PF3D7_1000600	7.91177	20.5572	13.3286	4.6209	5.37065	10.3578	9.87767	22.6668	24.9481	21.2855	19.6945	12.0459	18.0481	26.9272	5.53511	15.6391	3.38414	0.914283	-0.319888	6.07476	TRUE	0.656468	1	rifin (RIF)
PF3D7_0307500	21.0981	29.7424	8.88575	4.6209	2.68533	13.4065	2.11664	3.12645	0.756003	1.63735	1.90911	1.85321	0.784698	0.997304	1.38378	1.25475	3.77921	-2.84653	-0.617635	3.42015	TRUE	0.656684	1	conserved Plasmodium protein, unknown function
PF3D7_1472700	130.984	117.22	44.4287	10.397	5.37065	61.68	2.82219	7.03452	7.56003	3.2747	5.17286	4.63302	1.5694	3.98922	2.76756	3.2398	5.95148	-3.58082	-0.67615	3.7428	TRUE	0.656742	1	DNA-directed RNA polymerase, alpha subunit, putative
[truncated: 4,024 more rows]

## Sheet: 3D7_Esele_rif
Table S15. rif gene expression profile of 3D7 long-term cultivated parasites, parasites enriched for the binding to wild-type CHO-745 cells, and parasites enriched for the binding to E-selectin
[truncated: 188 more rows]

[truncated: 3 more sheets: 3D7_E-sele_stevor, 3D7_E-sele_surf, 3D7_E-sele_pfmc-2tm]
