# Supplementary material for: Characterisation of Plasmodium falciparum populations selected on the human endothelial receptors P-selectin, E-selectin, CD9 and CD151
Source: Sci Rep. 2017 Jun 22;7:4069. doi: 10.1038/s41598-017-04241-3 (PMC5481354; doi:10.1038/s41598-017-04241-3)
Supplement: Supplementary file 17 — Table S16 [file 41598_2017_4241_MOESM17_ESM.xls]

## Sheet: 3D7_CD151_Whole
Table S16. Whole transcriptome profile of 3D7 long-term cultivated parasites, parasites enriched for the binding to wild-type CHO-745 cells, and parasites enriched for the binding to CD151
		Numbers represent the normalized reads count
					Generalized lineal model using DEseq1
	ctrl_1	ctrl_2	ctrl_3	ctrl_4	ctrl_5	Average	wild_1	wild_2	wild_3	wild_4	Average	cd15_1	cd15_2	cd15_3	cd15_4	Average	X.Intercept.	choTRUE	recTRUE	deviance	converged	p	padj	name
PF3D7_0925500	7.54679	8.93483	4.8332	1.26332	1.46407	4.80844	1.54854	0.862145	0.842487	5.45358	2.17669	0	0	0	0	0	2.31283	-1.2026	-30.7098	3.66027	TRUE	0.00478136	1	thioredoxin-like protein 2 (TLP2)
PF3D7_1422200	51.8842	62.0735	19.3328	41.6896	48.3143	44.6589	2.3228	6.03501	4.21244	0.90893	3.3698	15.8494	14.2185	13.581	11.7125	13.8404	5.51388	-3.75954	2.03702	4.00027	TRUE	0.00602896	1	conserved Plasmodium protein, unknown function
PF3D7_1208000	4.71675	10.8158	0	3.78997	2.92814	4.45014	3.87134	0	0	1.81786	1.4223	0	0	0	0	0	2.29835	-1.77356	-28.6817	6.61791	TRUE	0.0149751	1	apicoplast ribosomal protein L29 precursor, putative
PF3D7_0315400	16.9803	15.9886	24.166	5.05329	2.92814	13.0233	2.3228	11.2079	4.21244	1.81786	4.89024	0.834179	0	2.14436	0	0.744635	3.64554	-1.35751	-2.64524	9.76203	TRUE	0.0165905	1	conserved Plasmodium protein, unknown function
PF3D7_1425000	2.83005	15.9886	4.8332	7.57993	2.92814	6.83199	0.774268	0	0	0	0.193567	0	6.31935	1.42957	2.70289	2.61295	2.84243	-5.10912	3.65297	8.5022	TRUE	0.0190438	1	Plasmodium RNA of unknown function RUF4
PF3D7_1445000	24.5271	26.3342	9.6664	17.6865	5.85628	16.8141	9.29121	5.17287	11.7948	3.63572	7.47365	2.50254	0.789919	2.14436	1.80192	1.80969	4.1267	-1.22046	-2.05083	4.27589	TRUE	0.0224713	1	conserved Plasmodium protein, unknown function
PF3D7_0728700	14.1502	13.6374	19.3328	1.26332	7.32035	11.1408	1.54854	0.862145	5.05492	4.54465	3.00256	0	0.789919	0.714787	0	0.376176	3.42401	-1.84459	-2.91697	7.33914	TRUE	0.0227541	1	alpha/beta hydrolase, putative
PF3D7_0301000	45.2808	41.3823	0	15.1599	11.7126	22.7071	4.64561	6.89716	7.58238	12.725	7.96254	24.1912	19.748	23.588	29.7317	24.3147	4.604	-1.6166	1.61545	9.88779	TRUE	0.0237175	1	acyl-CoA synthetase (ACS2)
PF3D7_1104700.2	0.943349	7.05381	0	5.05329	8.78442	4.36697	36.3906	18.9672	14.3223	21.8143	22.8736	8.34179	7.10927	7.86266	4.50481	6.95463	2.28137	2.2357	-1.71559	5.83779	TRUE	0.0250839	1	RNA polymerase subunit, putative
PF3D7_1141100	16.0369	15.0481	33.8324	16.4232	17.5688	19.7819	17.0339	12.07	10.9523	9.0893	12.2864	7.50761	2.36976	2.14436	2.70289	3.68115	4.23966	-0.61815	-1.7488	3.02335	TRUE	0.0266795	1	conserved Plasmodium protein, unknown function
PF3D7_1456400	5.66009	7.52406	0	1.26332	0	2.8895	0	0	1.68497	2.72679	1.10294	0	0	0	0	0	1.70639	-1.58448	-28.2788	7.0568	TRUE	0.0362278	1	conserved Plasmodium protein, unknown function
PF3D7_1413000	1.8867	2.35127	4.8332	0	0	1.81423	0	0	0	0	0	2.50254	0	0	2.70289	1.30136	0.662556	-28.7523	28.4461	6.14052	TRUE	0.0376048	1	conserved Plasmodium protein, unknown function
PF3D7_1206400	8.49014	12.6969	0	0	2.92814	4.82303	0	0	0	0	0	4.1709	0.789919	0	0	1.2402	2.37139	-30.4612	28.3929	7.50703	TRUE	0.0398748	1	rhodanese like protein, putative
PF3D7_0803900	81.128	586.407	144.996	247.611	303.062	272.641	1.54854	0	0.842487	0.90893	0.824988	0	0	0	0	0	8.09264	-8.35664	-29.3356	3.00517	TRUE	0.0469389	1	C/D small nucleolar RNA
PF3D7_1208500	23.5837	36.6798	24.166	7.57993	10.2485	20.4516	3.87134	8.62145	6.7399	0.90893	5.0354	1.66836	1.57984	0.714787	1.80192	1.44123	4.36286	-2.0282	-1.82527	6.17937	TRUE	0.050974	1	conserved Plasmodium protein, unknown function
PF3D7_1010400	16.0369	16.4589	0	3.78997	1.46407	7.54997	26.3251	30.1751	33.6995	31.8126	30.5031	81.7495	63.1935	69.3343	64.8693	69.7867	3.15185	1.77864	1.19438	9.27741	TRUE	0.052987	1	conserved Plasmodium protein, unknown function
PF3D7_0513000	20.7537	15.0481	19.3328	25.2664	14.6407	19.0083	59.6186	38.7965	16.8497	19.0875	33.5881	17.5178	14.2185	15.7253	8.10866	13.8926	4.24315	0.828849	-1.2731	3.89934	TRUE	0.0546974	1	conserved Plasmodium protein, unknown function
PF3D7_0926200	70.7512	80.4134	19.3328	98.5391	52.7065	64.3486	5.41987	5.17287	5.05492	0.90893	4.13915	12.5127	13.4286	8.57744	9.00962	10.8821	6.03504	-3.97578	1.38433	5.33547	TRUE	0.0609741	1	conserved Plasmodium protein, unknown function
PF3D7_1320500	75.4679	51.7279	82.1644	59.3761	42.458	62.2389	30.1964	16.3807	6.7399	12.725	16.5105	9.17597	8.68911	5.7183	4.50481	7.02205	5.94667	-1.89735	-1.2362	4.2787	TRUE	0.0648754	1	SNARE protein, putative (SNAP23)
PF3D7_0114900	0.943349	2.82152	9.6664	3.78997	4.39221	4.32269	0.774268	1.72429	3.36995	4.54465	2.60329	0	0.789919	0.714787	0	0.376176	1.91843	-0.547078	-2.71834	4.4766	TRUE	0.0663807	1	Plasmodium exported protein, unknown function, pseudogene
PF3D7_1146100	6.60344	10.3456	9.6664	8.84325	7.32035	8.55581	5.41987	5.17287	0.842487	7.27144	4.67667	2.50254	0.789919	0.714787	0.900962	1.22705	3.08972	-0.866671	-1.93911	3.07541	TRUE	0.0699698	1	conserved Plasmodium protein, unknown function
PF3D7_1447400	51.8842	53.609	159.496	121.279	137.623	104.778	188.147	90.5252	65.714	58.1715	100.639	76.7445	40.2859	45.0316	34.2366	49.0746	6.69015	-0.0360634	-1.03713	7.57651	TRUE	0.0715158	1	conserved Plasmodium protein, unknown function
PF3D7_0111800	66.0344	57.371	164.329	32.8464	40.9939	72.3149	134.723	37.9344	43.8093	40.9019	64.342	23.357	26.8572	23.588	22.5241	24.0816	6.14578	-0.137066	-1.41869	5.00546	TRUE	0.0757818	1	conserved Plasmodium protein, unknown function
PF3D7_0815400	9.43349	7.99432	14.4996	3.78997	2.92814	7.7291	0.774268	4.31072	9.26736	4.54465	4.72425	0	0.789919	0.714787	3.60385	1.27714	2.86464	-0.629186	-1.92253	7.80929	TRUE	0.0758514	1	conserved Plasmodium protein, unknown function
PF3D7_0723100	5.66009	2.82152	0	1.26332	2.92814	2.53462	0	0.862145	0	0	0.215536	3.33672	0	2.14436	2.70289	2.04599	1.47947	-3.71453	3.26242	5.77268	TRUE	0.0765672	1	conserved Plasmodium protein, unknown function
PF3D7_0920200	99.995	86.0565	33.8324	37.8997	38.0658	59.1699	27.8736	29.3129	12.6373	13.634	20.8645	9.17597	12.6387	5.7183	9.00962	9.13565	5.91136	-1.5268	-1.19543	4.77707	TRUE	0.0785999	1	CS-domain containing protein, conserved in Apicomplexa
PF3D7_0717900	66.0344	55.0197	212.661	84.6426	149.335	113.539	45.6818	39.6586	18.5347	16.3607	30.059	12.5127	16.5883	10.007	6.30673	11.3537	6.81065	-1.8997	-1.40407	4.39404	TRUE	0.0809072	1	thioredoxin-like protein
PF3D7_0729800	0.943349	1.41076	0	0	0	0.470822	0	0	0	0	0	0	3.15968	1.42957	0	1.14731	-0.772553	-28.7599	29.7417	3.55872	TRUE	0.0812915	1	dynein light chain, putative
PF3D7_1371900	7.54679	5.17279	24.166	11.3699	14.6407	12.5792	97.5577	27.5886	58.1316	65.443	62.1802	37.5381	33.9665	28.5915	18.0192	29.5288	3.48651	2.47264	-1.07414	5.73055	TRUE	0.0819528	1	Plasmodium exported protein, unknown function
PF3D7_0919500	8.49014	12.6969	19.3328	2.52664	0	8.60929	1.54854	0.862145	0	0	0.60267	3.33672	2.36976	2.85915	3.60385	3.04237	3.01886	-3.70823	2.29179	8.42421	TRUE	0.0863822	1	sugar transporter, putative
PF3D7_1328400	35.8473	21.6317	48.332	35.373	42.458	36.7284	33.2935	23.2779	7.58238	8.18037	18.0835	13.3469	3.94959	8.57744	6.30673	8.04516	5.17246	-0.991642	-1.17274	6.18798	TRUE	0.0864545	1	conserved Plasmodium protein, unknown function
PF3D7_1218800	0	2.35127	0	2.52664	4.39221	1.85402	13.9368	14.6565	7.58238	9.99823	11.5435	5.00507	1.57984	2.85915	6.30673	3.9377	1.01881	2.51095	-1.56296	5.65086	TRUE	0.0906542	1	secreted ookinete protein, putative (PSOP17)
PF3D7_1216100	5.66009	7.52406	4.8332	1.26332	2.92814	4.44176	4.64561	3.44858	5.05492	4.54465	4.42344	10.0101	21.3278	8.57744	9.00962	12.2313	2.20213	-0.0563283	1.46734	2.82438	TRUE	0.091255	1	conserved Plasmodium membrane protein, unknown function
PF3D7_1129700	6.60344	8.93483	9.6664	6.31661	4.39221	7.1827	7.74268	10.3457	4.21244	2.72679	6.25691	3.33672	0.789919	2.85915	0.900962	1.97169	2.81915	-0.170806	-1.65829	2.98803	TRUE	0.094955	1	conserved Plasmodium protein, unknown function
PF3D7_1239400	3.7734	8.93483	0	6.31661	2.92814	4.39059	0	4.31072	0	1.81786	1.53215	0	0	0.714787	0	0.178697	2.26729	-1.66755	-2.95309	8.74808	TRUE	0.0951532	1	conserved Plasmodium protein, unknown function
PF3D7_1406900	10.3768	15.0481	4.8332	0	1.46407	6.34445	0.774268	6.89716	4.21244	0.90893	3.1982	5.83925	11.8488	7.14787	11.7125	9.1371	2.77911	-1.10561	1.51646	11.7368	TRUE	0.0969544	1	radical SAM protein, putative
PF3D7_1317300	78.298	61.6033	72.498	56.8495	49.7784	63.8054	134.723	31.8993	53.9192	85.4395	76.4951	42.5431	43.4455	33.595	37.8404	39.356	5.99102	0.267089	-0.959889	3.90893	TRUE	0.102195	1	conserved Plasmodium protein, unknown function
PF3D7_0715400	3.7734	11.2861	0	0	0	3.0119	0.774268	10.3457	0.842487	6.36251	4.58125	0.834179	0	1.42957	0.900962	0.791179	1.79652	0.394525	-2.52097	10.0195	TRUE	0.102483	1	secreted ookinete protein, putative (PSOP20)
PF3D7_1329800	32.0739	26.8045	14.4996	7.57993	7.32035	17.6556	1.54854	7.7593	3.36995	1.81786	3.62391	6.67343	7.10927	10.007	12.6135	9.1008	4.18102	-2.32775	1.33111	6.11476	TRUE	0.102604	1	conserved Plasmodium protein, unknown function
PF3D7_0608900	56.6009	40.4418	67.6648	12.6332	10.2485	37.5179	1.54854	2.58643	5.89741	0.90893	2.73533	7.50761	7.10927	10.7218	9.00962	8.58708	5.20763	-3.75418	1.64965	4.99014	TRUE	0.1031	1	conserved Plasmodium protein, unknown function
PF3D7_1424300	0.943349	2.35127	0	6.31661	0	1.92225	0	0	0	0	0	0	0.789919	0	1.80192	0.647961	1.05522	-30.5877	28.872	4.82419	TRUE	0.104449	1	small nucleolar RNA snoR26
PF3D7_1009500	46.2241	25.3937	48.332	22.7398	26.3532	33.8086	15.4854	12.07	13.4798	8.18037	12.3039	2.50254	6.31935	5.00351	8.10866	5.48351	5.05253	-1.42892	-1.17278	2.82587	TRUE	0.104833	1	metallopeptidase, putative
PF3D7_1238400	2.83005	4.23229	9.6664	0	1.46407	3.63856	0	3.44858	0.842487	0	1.07277	3.33672	4.73951	4.28872	4.50481	4.21744	1.6336	-1.54186	1.98486	8.61475	TRUE	0.10774	1	conserved Plasmodium protein, unknown function
PF3D7_1404200	0.943349	0.470254	4.8332	5.05329	1.46407	2.55283	34.0678	12.07	10.9523	10.9072	16.9993	9.17597	3.94959	9.29223	5.40577	6.95589	1.01968	3.07133	-1.28987	6.19218	TRUE	0.108605	1	conserved Plasmodium protein, unknown function
PF3D7_1245000	7.54679	16.9291	4.8332	8.84325	4.39221	8.50892	0.774268	0.862145	0	3.63572	1.31803	0	0	0	0.900962	0.225241	3.15644	-2.78367	-2.65807	7.04488	TRUE	0.108631	1	conserved Plasmodium protein, unknown function
PF3D7_1222900	12.2635	7.52406	24.166	3.78997	4.39221	10.4272	1.54854	2.58643	3.36995	2.72679	2.55793	0.834179	0	1.42957	0	0.565938	3.2732	-1.92189	-2.11747	5.12407	TRUE	0.108966	1	conserved Plasmodium protein, unknown function
PF3D7_0626200	50.9408	53.1387	24.166	141.492	120.054	77.9583	99.1062	52.5908	53.0767	36.3572	60.2827	128.464	135.076	104.359	87.3933	113.823	6.30415	-0.389091	0.915733	7.52603	TRUE	0.110253	1	conserved Plasmodium protein, unknown function
PF3D7_0816800	1.8867	2.35127	4.8332	0	0	1.81423	0	0	0	0	0	1.66836	0.789919	0	0	0.614569	0.677859	-30.2103	28.8232	4.67075	TRUE	0.110813	1	meiotic recombination protein DMC1, putative (DMC1)
PF3D7_0810100	1.8867	1.88102	0	0	0	0.753543	0	0	0	0	0	0.834179	0.789919	0.714787	0.900962	0.809962	-0.174301	-30.8009	30.6691	1.84638	TRUE	0.111932	1	apicoplast ribosomal protein L33 precursor, putative
PF3D7_1403200	14.1502	10.8158	9.6664	2.52664	0	7.43182	0	6.03501	0.842487	0.90893	1.94661	0.834179	0	0.714787	0	0.387242	2.89888	-1.94827	-2.28215	11.8578	TRUE	0.115424	1	conserved Plasmodium protein, unknown function
PF3D7_0512800	25.4704	38.5608	91.8308	45.4796	29.2814	46.1246	31.745	24.14	10.1098	12.725	19.68	8.34179	7.89919	7.86266	12.6135	9.17928	5.47769	-1.17653	-1.10662	4.58514	TRUE	0.115806	1	conserved Plasmodium protein, unknown function
PF3D7_1303000	16.0369	17.8697	38.6656	20.2132	16.1048	21.778	42.5847	11.2079	39.5969	29.0858	30.6188	10.8443	19.748	12.1514	17.1183	14.9655	4.37011	0.567499	-1.03507	4.05678	TRUE	0.115898	1	conserved Plasmodium protein, unknown function
PF3D7_1344400	24.5271	24.9235	43.4988	15.1599	11.7126	23.9643	21.6795	7.7593	9.26736	5.45358	11.0399	5.00507	5.52943	3.57394	5.40577	4.87855	4.5263	-1.05479	-1.1893	4.33193	TRUE	0.116063	1	conserved Plasmodium protein, unknown function
PF3D7_1426400	2.83005	4.23229	0	0	1.46407	1.70528	0	0	0	0	0	1.66836	0	0.714787	0	0.595786	0.937565	-30.47	28.7918	4.05104	TRUE	0.116102	1	MORN repeat protein, putative
PF3D7_0600800	0	0.940508	0	1.26332	1.46407	0.73358	3.09707	0	0	0	0.774268	0.834179	3.94959	5.00351	6.30673	4.0235	-0.307812	-0.00944498	2.32524	7.57125	TRUE	0.116486	1	rifin, pseudogene (RIF)
PF3D7_1208600	4.71675	9.40508	4.8332	12.6332	7.32035	7.78172	44.1333	23.2779	16.8497	23.6322	26.9733	21.6887	8.68911	8.57744	11.7125	12.6669	3.01369	1.7414	-1.09496	3.58439	TRUE	0.117236	1	mitochondrial import inner membrane translocase subunit tim10, putative (TIM10)
PF3D7_0320600	18.867	10.8158	9.6664	2.52664	1.46407	8.66799	0	0	0.842487	0	0.210622	1.66836	0	2.85915	0.900962	1.35712	3.12823	-5.37247	2.70244	7.56512	TRUE	0.117765	1	conserved Plasmodium protein, unknown function
PF3D7_0208800	64.1477	50.3172	43.4988	103.592	103.949	73.101	48.0046	48.2801	13.4798	11.8161	30.3951	30.8646	11.8488	11.4366	8.10866	15.5647	6.20211	-1.27404	-0.968557	9.33107	TRUE	0.118423	1	conserved Plasmodium protein, unknown function
PF3D7_1301400	521.672	474.016	3310.74	1029.61	1023.38	1271.88	4447.39	1268.21	2326.11	2431.39	2618.28	1672.53	1321.53	1193.69	1093.77	1320.38	10.3089	1.04548	-0.987685	9.43397	TRUE	0.119	1	Plasmodium exported protein (hyp12), unknown function
PF3D7_0319800	19.8103	26.3342	53.1652	50.5329	92.2364	48.4158	8.51694	12.9322	17.6922	10.9072	12.5121	23.357	27.6472	28.5915	20.7221	25.0794	5.57999	-1.93574	1.00543	4.78047	TRUE	0.119203	1	conserved Plasmodium protein, unknown function
PF3D7_1102100	0.943349	0	4.8332	0	0	1.15531	0.774268	0	0	1.81786	0.648032	0	0	0	0	0	-0.444438	-0.191211	-28.964	5.09429	TRUE	0.119695	1	Plasmodium exported protein, unknown function, pseudogene
PF3D7_1421100	1036.74	1000.7	270.659	510.382	645.655	692.827	405.716	747.479	695.894	634.433	620.881	1039.39	1183.3	1133.65	1101.88	1114.55	9.4403	-0.162193	0.844145	4.60697	TRUE	0.120009	1	conserved Plasmodium protein, unknown function
PF3D7_1334900	0	2.82152	0	0	0	0.564305	0	0	0	0	0	0.834179	2.36976	0	0	0.800984	-0.499018	-29.0335	29.2147	4.2866	TRUE	0.124604	1	MSP7-like protein, fragment, pseudogene
PF3D7_1130300	0	2.82152	0	2.52664	0	1.06963	0	0	2.52746	0	0.631865	0	0	0	0	0	0.271453	-0.932086	-28.939	5.26788	TRUE	0.125515	1	small nucleolar RNA snoR13
PF3D7_0824400	160.369	119.915	285.159	133.912	92.2364	158.318	70.4583	63.7987	5.05492	14.5429	38.4637	30.0304	13.4286	7.86266	23.425	18.6867	7.29413	-2.02686	-1.04756	12.3356	TRUE	0.12596	1	nucleoside transporter 2 (NT2)
PF3D7_0407400	3.7734	7.99432	14.4996	8.84325	14.6407	9.95025	10.8397	17.2429	8.42487	11.8161	12.0809	3.33672	7.89919	6.43308	2.70289	5.09297	3.2378	0.356125	-1.23627	3.19201	TRUE	0.126017	1	conserved Plasmodium protein, unknown function
PF3D7_0506400	0.943349	2.82152	0	0	1.46407	1.04579	0	0	2.52746	0	0.631865	0	0	0	0	0	0.243598	-0.904245	-28.939	4.2241	TRUE	0.126576	1	conserved Plasmodium protein, unknown function
PF3D7_1241500	16.9803	9.87533	67.6648	16.4232	20.497	26.2881	45.6818	25.0022	14.3223	10.9072	23.9784	16.6836	3.94959	10.007	7.2077	9.46197	4.62592	-0.0401862	-1.34376	6.23989	TRUE	0.12751	1	conserved Plasmodium protein, unknown function
PF3D7_0208700.2	62.261	57.371	91.8308	147.809	147.871	101.428	207.504	133.632	88.4611	89.9841	129.895	96.7648	66.3532	69.3343	54.0577	71.6275	6.66182	0.359938	-0.859169	4.89584	TRUE	0.130011	1	conserved Plasmodium protein, unknown function
PF3D7_1221100	9.43349	3.29178	4.8332	1.26332	1.46407	4.05717	0	0.862145	0.842487	0	0.426158	0	0	0	0	0	2.01803	-3.25533	-28.3623	3.35262	TRUE	0.130067	1	conserved Plasmodium protein, unknown function
PF3D7_0727600	8.49014	12.2266	28.9992	7.57993	8.78442	13.2161	0	0.862145	0	0	0.215536	0	0.789919	2.14436	1.80192	1.18405	3.63709	-5.87548	2.49255	6.01659	TRUE	0.135923	1	conserved Plasmodium protein, unknown function
PF3D7_1479000	1551.81	1544.78	309.325	1046.03	871.121	1064.61	346.872	627.641	662.195	608.983	561.423	759.937	1073.5	995.698	1103.68	983.203	10.0591	-0.9262	0.808477	6.15105	TRUE	0.136161	1	acyl-CoA synthetase (ACS1a)
PF3D7_0500800	422.62	337.642	1280.8	94.7491	87.8442	444.731	3015.77	1344.08	2113.8	2254.15	2181.95	1189.54	1199.89	1280.9	1319.91	1247.56	8.78127	2.31015	-0.806532	18.3371	TRUE	0.136183	1	mature parasite-infected erythrocyte surface antigen,erythrocyte membrane protein 2 (MESA)
PF3D7_1240900	777.32	818.242	8917.25	3668.69	3346.86	3505.67	3.09707	21.5536	20.2197	19.9965	16.2167	245.249	37.1262	38.5985	29.7317	87.6763	11.7752	-7.75657	2.43535	4.03197	TRUE	0.138227	1	erythrocyte membrane protein 1, PfEMP1 (VAR)
PF3D7_0805800	0	1.88102	0	0	2.92814	0.961831	0	0	0	0	0	0	1.57984	0	0.900962	0.6202	0.0654447	-29.5979	28.8342	3.99322	TRUE	0.1387	1	conserved Plasmodium protein, unknown function
PF3D7_1140300	4.71675	8.93483	14.4996	1.26332	1.46407	6.17571	0	0	0	0	0	0.834179	0	0	0.900962	0.433785	2.53198	-32.0645	28.2674	4.16023	TRUE	0.138796	1	P-loop containing nucleoside triphosphate hydrolase, putative
PF3D7_1304200.1	99.995	96.4021	24.166	26.5298	10.2485	51.4683	0	1.72429	1.68497	0.90893	1.07955	1.66836	5.52943	5.00351	7.2077	4.85225	5.69623	-5.5962	2.17767	4.48611	TRUE	0.138923	1	CorA-like Mg2 transporter protein, putative
PF3D7_0611200	22.6404	11.2861	9.6664	7.57993	0	10.2346	1.54854	1.72429	2.52746	2.72679	2.13177	5.83925	9.47903	2.85915	4.50481	5.67056	3.38751	-2.30115	1.41568	8.02985	TRUE	0.139103	1	transcription factor with AP2 domain(s), putative (ApiAP2)
PF3D7_1417900	12.2635	15.0481	4.8332	1.26332	7.32035	8.14571	0	5.17287	0	0	1.29322	0.834179	4.73951	2.14436	8.10866	3.95668	3.10155	-2.74402	1.6153	14.4331	TRUE	0.139109	1	conserved Plasmodium protein, unknown function
PF3D7_1429100	67.9211	56.9007	115.997	35.373	49.7784	65.194	120.786	47.4179	53.9192	60.8983	70.7553	36.7039	35.5464	40.0281	43.2462	38.8811	5.99244	0.153339	-0.864993	4.10787	TRUE	0.141065	1	apicoplast ribosomal protein L15 precursor, putative
PF3D7_1457200	44.3374	80.8837	48.332	106.119	112.733	78.4811	332.935	137.081	94.3586	149.974	178.587	143.479	87.681	87.204	84.6904	100.764	6.30614	1.17485	-0.826289	5.971	TRUE	0.141789	1	thioredoxin 1 (TRX1)
PF3D7_0513400	4.71675	14.5779	4.8332	1.26332	13.1766	7.71355	17.8082	19.8293	11.7948	2.72679	13.0398	10.0101	3.15968	7.14787	2.70289	5.75515	3.0206	0.687429	-1.17901	8.82458	TRUE	0.143977	1	GTP binding protein, putative
PF3D7_1132400	84.9014	83.2349	159.496	93.4858	86.3801	101.5	223.763	92.2495	84.2487	81.8037	120.516	106.775	52.9246	58.6125	53.1568	67.8672	6.64635	0.26756	-0.829473	4.82272	TRUE	0.144565	1	conserved Plasmodium membrane protein, unknown function
PF3D7_0532300	2177.25	2208.31	11938	6802.99	6251.58	5875.63	9470.84	3595.14	4039.73	4279.24	5346.24	3822.21	2500.09	2471.73	2354.21	2787.06	12.52	-0.135658	-0.939794	7.43712	TRUE	0.145392	1	Plasmodium exported protein (PHISTb), unknown function
PF3D7_1149800	4.71675	10.3456	9.6664	12.6332	17.5688	10.9862	96.0092	35.3479	31.172	34.5394	49.2671	35.8697	23.6976	20.7288	21.6231	25.4798	3.4518	2.1724	-0.953455	4.58088	TRUE	0.145595	1	rifin (RIF)
PF3D7_1247600	2.83005	4.23229	0	1.26332	0	1.66513	2.3228	3.44858	3.36995	0.90893	2.51256	7.50761	5.52943	6.43308	9.91058	7.34518	1.06089	0.271776	1.54162	4.38026	TRUE	0.147634	1	conserved Plasmodium protein, unknown function
PF3D7_0323000	218.857	173.524	91.8308	274.141	345.52	220.775	25.5508	12.07	12.6373	9.0893	14.8369	10.0101	5.52943	10.007	2.70289	7.06237	7.79157	-3.89655	-1.06735	5.05268	TRUE	0.147823	1	translation machinery-associated protein 7, putative (TMA7)
PF3D7_0600300	28.3005	29.1557	24.166	18.9498	17.5688	23.6282	62.7157	55.1772	29.487	22.7233	42.5258	27.5279	23.6976	17.8697	21.6231	22.6796	4.57053	0.841058	-0.909121	2.63397	TRUE	0.148451	1	rifin (RIF)
PF3D7_0306600	17.9236	16.4589	9.6664	6.31661	2.92814	10.6587	0.774268	4.31072	2.52746	8.18037	3.94821	0.834179	1.57984	2.14436	0.900962	1.36483	3.45236	-1.48497	-1.49775	5.53997	TRUE	0.148482	1	conserved Plasmodium protein, unknown function
PF3D7_1021300	28.3005	22.1019	9.6664	7.57993	2.92814	14.1154	9.29121	2.58643	12.6373	7.27144	7.9466	2.50254	3.15968	3.57394	4.50481	3.43524	3.87864	-0.886065	-1.21477	6.41527	TRUE	0.150712	1	conserved Plasmodium membrane protein, unknown function
PF3D7_1237000	88.6748	73.8299	159.496	142.755	112.733	115.498	168.79	144.84	63.1865	65.443	110.565	90.9255	56.8742	45.7464	57.6616	62.8019	6.83842	-0.0490556	-0.817204	4.6952	TRUE	0.150963	1	ubiquitin-activating enzyme, putative (Uba2)
PF3D7_1034600	33.0172	27.745	14.4996	3.78997	8.78442	17.5672	5.41987	13.7943	8.42487	3.63572	7.81869	11.6785	18.1681	12.1514	22.5241	16.1305	4.17886	-1.21205	1.04253	7.50053	TRUE	0.152305	1	conserved Plasmodium protein, unknown function
PF3D7_1006600	19.8103	23.983	33.8324	34.1097	39.5299	30.253	44.9075	67.2473	30.3295	36.3572	44.7104	24.1912	27.6472	24.3028	20.7221	24.2158	4.90137	0.581231	-0.884076	1.95074	TRUE	0.154378	1	phosducin-like protein, putative (PhLP1)
PF3D7_1440500	36.7906	33.388	67.6648	24.0031	26.3532	37.64	38.7134	28.4508	17.6922	13.634	24.6226	19.1861	5.52943	12.8662	14.4154	12.9993	5.18505	-0.56068	-0.926253	5.03043	TRUE	0.155724	1	allantoicase, putative
PF3D7_0202400	48.1108	41.8526	1010.14	60.6395	30.7455	238.297	2749.42	608.674	1509.74	1637.89	1626.43	840.018	844.423	867.751	823.479	843.918	7.8613	2.80623	-0.946562	27.1441	TRUE	0.156151	1	conserved Plasmodium protein, unknown function
PF3D7_0630800	2.83005	3.76203	0	1.26332	0	1.57108	2.3228	1.72429	1.68497	0.90893	1.66025	3.33672	5.52943	6.43308	6.30673	5.40149	0.950667	-0.211334	1.69477	3.46859	TRUE	0.157131	1	conserved Plasmodium protein, unknown function
PF3D7_1104700.1	16.9803	16.4589	57.9984	26.5298	20.497	27.6929	78.9753	28.4508	23.5896	44.5376	43.8883	32.533	22.1177	23.588	17.1183	23.8392	4.69019	0.766956	-0.881309	5.84902	TRUE	0.157366	1	RNA polymerase subunit, putative
PF3D7_0415600	3.7734	2.35127	9.6664	2.52664	4.39221	4.54198	0	0.862145	3.36995	0.90893	1.28526	6.67343	3.94959	2.85915	2.70289	4.04627	1.9962	-1.64242	1.66159	4.60072	TRUE	0.157725	1	GTP:AMP phosphotransferase (GAK)
PF3D7_0316600	628.27	679.047	1652.95	1317.64	1024.85	1060.55	3150.49	1524.27	2000.06	2129.62	2201.11	1530.72	1270.19	1234.44	1150.53	1296.47	10.0483	1.05578	-0.763668	3.61423	TRUE	0.157751	1	formate-nitrite transporter, putative
PF3D7_0114800	0	1.41076	0	0	1.46407	0.574966	1.54854	0.862145	0	0	0.60267	0	0	0	0	0	-0.633141	-0.0830917	-28.8834	2.87896	TRUE	0.161136	1	Plasmodium exported protein (hyp7), unknown function
PF3D7_1372000	114.145	96.4021	637.982	166.758	161.048	235.267	509.468	207.777	361.427	378.115	364.197	263.601	199.06	149.39	181.093	198.286	7.85641	0.652254	-0.877338	8.59418	TRUE	0.161384	1	Plasmodium exported protein (PHISTa), unknown function
PF3D7_1254900	0	0	0	0	0	0	0	0	4.21244	0	1.05311	0	0	0	0	0	-30.3356	30.4109	-31.1176	2.00966	TRUE	0.161943	1	Plasmodium exported protein, unknown function, fragment
PF3D7_0204400	12.2635	25.864	24.166	20.2132	21.961	20.8935	46.4561	43.9694	32.0145	25.4501	36.9725	24.1912	14.2185	17.8697	23.425	19.9261	4.37337	0.835891	-0.894343	1.81352	TRUE	0.162793	1	dynein light chain, putative
PF3D7_0207300	6.60344	7.52406	0	0	1.46407	3.11832	0	3.44858	2.52746	3.63572	2.40294	0	0.789919	1.42957	0	0.554873	1.83389	-0.579508	-2.04084	9.82616	TRUE	0.166536	1	serine repeat antigen 8 (SERA8)
PF3D7_0604000	19.8103	20.6912	33.8324	6.31661	2.92814	16.7157	1.54854	3.44858	0	1.81786	1.70374	0	0	0.714787	0.900962	0.403937	4.02075	-3.25621	-2.07862	7.25387	TRUE	0.169497	1	conserved Plasmodium protein, unknown function
PF3D7_0711800	0.943349	2.82152	0	2.52664	1.46407	1.55112	0.774268	0.862145	0	0	0.409103	0	0	0	0	0	0.7601	-2.032	-28.3277	2.08924	TRUE	0.169753	1	Plasmodium RNA of unknown function RUF6-2
PF3D7_1403300	10.3768	6.58356	0	0	1.46407	3.68489	0	0.862145	1.68497	0	0.63678	4.1709	3.15968	0	2.70289	2.50836	2.05048	-2.70484	1.97011	11.1752	TRUE	0.171179	1	conserved Plasmodium protein, unknown function
PF3D7_1220800	2.83005	5.17279	9.6664	6.31661	10.2485	6.84687	8.51694	2.58643	3.36995	1.81786	4.0728	1.66836	0	0.714787	3.60385	1.49675	2.70355	-0.666707	-1.49262	5.99903	TRUE	0.171208	1	conserved Plasmodium protein, unknown function
PF3D7_1201800	7.54679	10.3456	0	3.78997	4.39221	5.21491	2.3228	1.72429	0.842487	0	1.22239	1.66836	7.10927	0	6.30673	3.77109	2.53422	-2.22214	1.59167	9.85098	TRUE	0.173028	1	cytochrome c oxidase assembly protein COX19, putative (COX19)
PF3D7_1040300	5.66009	12.2266	33.8324	34.1097	16.1048	20.3867	13.9368	17.2429	14.3223	1.81786	11.83	6.67343	5.52943	5.7183	5.40577	5.83173	4.27804	-0.710123	-1.02399	7.82409	TRUE	0.173164	1	rifin (RIF)
PF3D7_1140100	13.2069	39.0311	38.6656	16.4232	58.5628	33.1779	78.201	44.8315	17.6922	20.9054	40.4075	41.709	11.0589	17.1549	17.1183	21.7602	5.03777	0.300851	-0.896302	9.39728	TRUE	0.174254	1	vacuolar ATP synthase subunit f, putative
PF3D7_0322200	12.2635	12.2266	19.3328	7.57993	2.92814	10.8662	0.774268	1.72429	4.21244	4.54465	2.81391	0	0	2.85915	0.900962	0.940028	3.38076	-1.89929	-1.51877	8.51879	TRUE	0.174665	1	conserved Plasmodium protein, unknown function
PF3D7_0100600	1.8867	3.76203	4.8332	0	0	2.09639	0.774268	3.44858	2.52746	2.72679	2.36927	2.50254	7.10927	6.43308	9.91058	6.48887	0.953741	0.282479	1.45999	6.31887	TRUE	0.178421	1	rifin (RIF)
PF3D7_1479100	4.71675	4.70254	0	6.31661	4.39221	4.02562	0	6.89716	2.52746	4.54465	3.49232	10.0101	9.47903	8.57744	5.40577	8.3681	2.15255	-0.36065	1.27478	6.83342	TRUE	0.178631	1	Plasmodium exported protein, unknown function
PF3D7_0609200	37.734	35.7393	9.6664	41.6896	70.2753	39.0209	33.2935	41.3829	14.3223	12.725	25.4309	20.8545	13.4286	7.14787	14.4154	13.9616	5.32299	-0.652943	-0.870619	7.35158	TRUE	0.178871	1	citrate synthase-like protein, putative
PF3D7_1148700	476.391	557.721	2469.76	1744.65	1679.29	1385.56	7684.61	3007.16	4669.06	4762.8	5030.91	3815.53	2923.49	2755.5	2681.26	3043.95	10.4336	1.86299	-0.724889	8.92676	TRUE	0.178913	1	Plasmodium exported protein (PHISTc), unknown function (GEXP12)
PF3D7_0514000	7.54679	9.40508	0	0	1.46407	3.68319	2.3228	11.2079	9.26736	5.45358	7.06291	1.66836	2.36976	4.28872	2.70289	2.75743	2.12263	0.695103	-1.34656	8.65596	TRUE	0.179243	1	tubulin-tyrosine ligase, putative (TTL)
PF3D7_1333100	0	5.64305	4.8332	2.52664	0	2.60058	0.774268	0	5.05492	1.81786	1.91176	1.66836	0	0	0	0.41709	1.32778	-0.394689	-2.22228	10.9896	TRUE	0.179586	1	conserved Plasmodium protein, unknown function
PF3D7_1421150	0	14.5779	4.8332	7.57993	4.39221	6.27664	10.0655	1.72429	6.7399	5.45358	5.99581	3.33672	3.94959	1.42957	0.900962	2.40421	2.72216	-0.133419	-1.32051	9.21571	TRUE	0.181788	1	C/D small nucleolar RNA
PF3D7_0101800	2.83005	0.940508	4.8332	1.26332	0	1.97342	0	0.862145	3.36995	0.90893	1.28526	0	0	0.714787	0	0.178697	0.767491	-0.410094	-2.72719	5.68487	TRUE	0.182337	1	stevor
PF3D7_1250400	26.4138	15.0481	9.6664	5.05329	0	11.2363	0	4.31072	1.68497	0.90893	1.72616	5.00507	4.73951	5.00351	4.50481	4.81323	3.52451	-2.7477	1.4908	10.0333	TRUE	0.182913	1	conserved Plasmodium protein, unknown function
PF3D7_0302600	26.4138	30.0963	19.3328	7.57993	8.78442	18.4414	2.3228	4.31072	0.842487	1.81786	2.32347	7.50761	3.15968	5.00351	5.40577	5.26914	4.22332	-3.00752	1.17909	4.49212	TRUE	0.183665	1	ABC transporter, (TAP family), putative
PF3D7_1012400	105.655	280.271	604.15	285.511	424.58	340.033	10590.4	3845.16	7568.9	8365.8	7592.57	4684.75	4692.12	4679.71	4447.15	4625.93	8.40004	4.49034	-0.714849	7.0811	TRUE	0.184765	1	hypoxanthine-guanine phosphoribosyltransferase (HGPRT)
PF3D7_1400400	1.8867	0.470254	4.8332	2.52664	0	1.94336	2.3228	0.862145	6.7399	0.90893	2.70844	8.34179	4.73951	6.43308	9.00962	7.131	0.574858	0.868015	1.38888	5.8309	TRUE	0.185894	1	rifin (RIF)
PF3D7_0411400	54.7142	70.5381	101.497	53.0595	83.4519	72.6522	210.601	180.188	82.5637	85.4395	139.698	129.298	71.8826	61.4717	70.275	83.2318	6.16517	0.961468	-0.747952	4.41397	TRUE	0.186812	1	DEAD box ATP-dependent RNA helicase, putative
PF3D7_1242500	14.1502	9.40508	9.6664	3.78997	1.46407	7.69515	1.54854	2.58643	0.842487	1.81786	1.69883	4.1709	3.94959	5.00351	4.50481	4.4072	2.94581	-2.18496	1.37998	3.20152	TRUE	0.186907	1	conserved protein, unknown function
PF3D7_0421100	58.4876	81.3539	260.993	229.925	191.793	164.51	0	2.58643	0.842487	0.90893	1.08446	3.33672	2.36976	2.14436	4.50481	3.08891	7.35586	-7.25813	1.5205	5.101	TRUE	0.186981	1	erythrocyte membrane protein 1, PfEMP1 (VAR)
PF3D7_0504700	6.60344	13.1671	24.166	54.3228	19.0329	23.4585	259.38	174.153	173.552	177.241	196.082	146.816	112.958	101.5	108.115	117.347	4.52727	3.08823	-0.740986	7.51911	TRUE	0.187949	1	conserved Plasmodium protein, unknown function
PF3D7_1462000	4.71675	9.87533	4.8332	29.0564	11.7126	12.0388	0	0.862145	0.842487	0	0.426158	1.66836	0.789919	3.57394	0.900962	1.73329	3.61508	-4.85316	2.04821	4.59758	TRUE	0.188143	1	thioredoxin-like protein (TLP1)
PF3D7_0421500	0	0.940508	4.8332	1.26332	0	1.40741	0	0	0	0	0	0.834179	0	0.714787	0	0.387242	0.11585	-29.6483	28.1842	3.63159	TRUE	0.188259	1	rifin, pseudogene
PF3D7_0425600	2.83005	1.88102	0	0	1.46407	1.23503	0.774268	5.17287	12.6373	17.2697	8.96353	2.50254	2.36976	4.28872	5.40577	3.6417	0.578922	2.57966	-1.29651	7.34205	TRUE	0.188449	1	rifin, pseudogene
PF3D7_0222100	0	0.470254	0	0	1.46407	0.386865	1.54854	0.862145	0.842487	2.72679	1.49499	0	5.52943	4.28872	9.91058	4.93218	-1.27981	1.85428	1.72382	6.47696	TRUE	0.190359	1	Pfmc-2TM Maurer's cleft two transmembrane protein (MC-2TM)
PF3D7_1223900	6.60344	4.70254	0	1.26332	1.46407	2.80667	5.41987	5.17287	7.58238	3.63572	5.45271	4.1709	1.57984	2.14436	0	1.97377	1.69842	0.749966	-1.45834	5.86346	TRUE	0.190517	1	50S ribosomal protein L24, putative
PF3D7_0813500	44.3374	38.0906	28.9992	18.9498	19.0329	29.882	3.09707	2.58643	0.842487	0.90893	1.85873	3.33672	3.94959	5.7183	3.60385	4.15211	4.91245	-4.00242	1.15104	2.95403	TRUE	0.190597	1	conserved Plasmodium protein, unknown function
PF3D7_0824000	23.5837	21.6317	0	5.05329	11.7126	12.3962	0.774268	8.62145	3.36995	5.45358	4.55481	4.1709	8.68911	10.007	15.3164	9.54584	3.75385	-1.57666	1.07526	10.2631	TRUE	0.190925	1	conserved Plasmodium protein, unknown function
PF3D7_1215600	11.3202	9.40508	4.8332	1.26332	1.46407	5.65717	0.774268	5.17287	0.842487	5.45358	3.0608	1.66836	0.789919	0.714787	0.900962	1.01851	2.56384	-0.961862	-1.58395	5.71521	TRUE	0.192725	1	conserved Plasmodium protein, unknown function
PF3D7_1348700	6.60344	7.52406	0	0	2.92814	3.41113	0.774268	0	0.842487	0.90893	0.631421	2.50254	1.57984	4.28872	0.900962	2.31801	1.94447	-2.60613	1.88716	6.31059	TRUE	0.192992	1	conserved Plasmodium protein, unknown function
PF3D7_1253200	167.916	182.459	72.498	197.078	168.368	157.664	363.906	316.407	246.849	149.065	269.057	498.005	490.54	397.422	374.8	440.192	7.31278	0.759223	0.709997	3.45344	TRUE	0.195048	1	Plasmodium exported protein, unknown function
PF3D7_1240700	0.943349	1.41076	0	6.31661	2.92814	2.31977	0	1.72429	0.842487	3.63572	1.55062	38.3722	1.57984	2.14436	3.60385	11.4251	1.27077	-0.64624	2.8889	4.23122	TRUE	0.196387	1	rifin, pseudogene
PF3D7_1317600	13.2069	27.745	82.1644	27.7931	21.961	34.5741	99.1062	45.6937	74.9814	69.9876	72.4422	43.3773	38.706	40.0281	48.652	42.6908	5.00273	1.17656	-0.763949	5.96959	TRUE	0.197388	1	conserved Plasmodium protein, unknown function
PF3D7_1317400	35.8473	23.0424	43.4988	15.1599	7.32035	24.9737	24.0023	6.03501	8.42487	8.18037	11.6606	7.50761	7.10927	4.28872	5.40577	6.07784	4.59424	-1.04421	-0.948767	6.36717	TRUE	0.197583	1	conserved Plasmodium protein, unknown function
PF3D7_1137200	75.4679	68.6571	9.6664	18.9498	10.2485	36.5979	27.8736	50.0044	40.4394	29.9947	37.078	53.3875	63.9834	60.7569	74.7799	63.2269	5.26387	-0.0516975	0.770014	10.2552	TRUE	0.19794	1	conserved Plasmodium protein, unknown function
PFC10_API0010:rRNA	4349.78	4591.56	6258.99	1099.09	2201.96	3700.28	0.774268	0	1.68497	3.63572	1.52374	10.8443	5.52943	0	0	4.09344	11.8532	-11.2638	1.44038	14.7356	TRUE	0.199505	1	unspecified product
PF3D7_0211300	2.83005	7.52406	4.8332	1.26332	1.46407	3.58294	3.87134	2.58643	2.52746	3.63572	3.15524	2.50254	0.789919	0.714787	0	1.00181	1.86084	-0.20229	-1.6525	3.90677	TRUE	0.200343	1	conserved Plasmodium protein, unknown function
PF3D7_0816500	0.943349	1.88102	0	0	1.46407	0.857687	0.774268	0.862145	0	0	0.409103	0	0	0	0	0	-0.0670704	-1.20911	-28.3234	2.21617	TRUE	0.201566	1	small heat shock protein HSP20, putative (HSP20)
PF3D7_1212600.1	8.49014	7.05381	9.6664	18.9498	26.3532	14.1027	15.4854	15.5186	17.6922	18.1786	16.7187	10.0101	6.31935	7.14787	11.7125	8.79747	3.81831	0.244662	-0.930324	3.0218	TRUE	0.202112	1	conserved protein, unknown function
PF3D7_1313100	5.66009	7.99432	14.4996	2.52664	4.39221	7.01457	7.74268	4.31072	0.842487	0	3.22397	2.50254	0.789919	1.42957	0	1.18051	2.69785	-0.99268	-1.45062	9.42316	TRUE	0.202747	1	conserved Plasmodium protein, unknown function
PF3D7_1118000	112.259	103.926	96.664	144.019	158.119	122.997	76.6525	87.9387	22.7472	41.8108	57.2873	54.2216	26.8572	33.595	22.5241	34.2995	6.94617	-1.10542	-0.740291	5.18403	TRUE	0.203405	1	conserved Plasmodium protein, unknown function
PF3D7_0827700	1.8867	0.940508	0	0	0	0.565441	5.41987	0.862145	1.68497	2.72679	2.67345	0	1.57984	0.714787	0	0.573656	-0.498916	1.92242	-2.19452	5.09333	TRUE	0.204008	1	conserved Plasmodium membrane protein, unknown function
PF3D7_0322300	71.6945	67.7166	72.498	45.4796	55.6346	62.6047	48.7789	38.7965	16.0073	11.8161	28.8497	18.3519	14.2185	17.1549	17.1183	16.7109	5.96351	-1.11027	-0.790808	4.12419	TRUE	0.20409	1	diacylglycerol O-acyltransferase (DGAT)
PF3D7_1429300	30.1872	35.269	91.8308	34.1097	61.4909	50.5775	58.8443	26.7265	19.3772	19.9965	31.2361	20.8545	17.3782	14.2957	19.8212	18.0874	5.61215	-0.64424	-0.792743	5.16974	TRUE	0.204744	1	CPW-WPC family protein
PF3D7_1315000	142.446	183.399	120.83	207.185	317.703	194.313	188.147	175.877	144.908	83.6216	148.138	262.766	287.53	208.718	204.518	240.883	7.60738	-0.396217	0.701038	3.46157	TRUE	0.204797	1	conserved Plasmodium protein, unknown function
PF3D7_0706600	3.7734	2.82152	4.8332	5.05329	1.46407	3.5891	6.19414	6.89716	25.2746	29.9947	17.0902	25.8595	44.2355	27.8767	26.1279	31.0249	1.77095	2.32032	0.864539	5.60169	TRUE	0.20585	1	conserved Plasmodium protein, unknown function
PF3D7_1220900	378.283	512.107	749.146	654.401	1297.17	718.22	423.524	250.022	164.285	155.427	248.315	215.218	116.908	146.531	104.512	145.792	9.48748	-1.53115	-0.768482	5.37756	TRUE	0.205939	1	heterochromatin protein 1 (HP1)
PF3D7_1015400	37.734	50.7874	48.332	16.4232	26.3532	35.926	23.228	40.5208	50.5492	46.3555	40.1634	56.7242	56.8742	75.7674	81.0866	67.6131	5.15418	0.172594	0.752363	3.45766	TRUE	0.206153	1	conserved Plasmodium protein, unknown function
PF3D7_0831000	14.1502	15.9886	57.9984	16.4232	24.8892	25.8899	51.1017	12.9322	9.26736	11.8161	21.2793	21.6887	4.73951	7.14787	6.30673	9.97069	4.62222	-0.207594	-1.09857	7.11323	TRUE	0.206213	1	Plasmodium exported protein (PHISTb), unknown function (GEXP09)
PF3D7_1359200	61.3177	45.1444	53.1652	45.4796	24.8892	45.9992	48.0046	31.8993	29.487	21.8143	32.8013	16.6836	17.3782	22.1584	19.8212	19.0103	5.51869	-0.481368	-0.787948	2.14868	TRUE	0.207449	1	high mobility group protein B4, putative (HMGB4)
PF3D7_1224700	1450.87	1193.03	280.326	495.222	483.143	780.519	273.316	606.95	538.349	455.374	468.497	733.243	789.919	726.224	760.412	752.449	9.61227	-0.740461	0.683638	7.67646	TRUE	0.207622	1	conserved Plasmodium protein, unknown function
PF3D7_0712900	343.379	333.41	758.812	636.714	588.556	532.174	3.09707	6.89716	5.89741	3.63572	4.88184	5.00507	10.2689	5.00351	15.3164	8.89847	9.05247	-6.76765	0.859405	4.80623	TRUE	0.209514	1	erythrocyte membrane protein 1, PfEMP1 (VAR)
PF3D7_0114400	0.943349	0.470254	0	0	0	0.282721	0	0	0	0	0	0	0.789919	1.42957	0	0.554873	-1.57344	-29.4017	30.1444	1.91043	TRUE	0.211896	1	erythrocyte membrane protein 1 (PfEMP1), exon2, pseudogene (VAR)
PF3D7_1229700	0	0.470254	0	0	0	0.0940508	0	2.58643	0	0	0.646608	0	0	0	0	0	-2.85297	2.22064	-28.9673	2.4056	TRUE	0.212191	1	conserved Plasmodium protein, unknown function
PF3D7_1254000	0	0.470254	4.8332	5.05329	0	2.07135	1.54854	2.58643	3.36995	5.45358	3.23962	0.834179	1.57984	1.42957	0	0.960898	0.728401	0.961836	-1.72149	7.49159	TRUE	0.212224	1	rifin (RIF)
PF3D7_0827100	129.239	142.487	202.994	96.0125	77.5957	129.666	92.1378	70.6958	24.4321	28.1768	53.8607	45.8798	22.1177	30.0211	32.4346	32.6133	7.0063	-1.25359	-0.726116	6.43646	TRUE	0.212617	1	translation initiation factor IF-2, putative
PF3D7_0203900	3.7734	9.40508	24.166	2.52664	2.92814	8.55985	0	0	2.52746	2.72679	1.31356	4.1709	6.31935	2.85915	2.70289	4.01307	2.95418	-2.57893	1.63023	7.25814	TRUE	0.213192	1	5'-3' exonuclease, N-terminal resolvase-like domain, putative
PF3D7_1470900	324.512	305.665	410.822	448.479	448.005	387.497	364.68	279.335	166.812	189.058	249.971	227.731	124.807	135.81	134.243	155.648	8.59684	-0.630992	-0.683824	2.67778	TRUE	0.213382	1	20S proteasome beta 4 subunit, putative
PF3D7_1127400	3.7734	11.7563	4.8332	24.0031	19.0329	12.6798	10.8397	10.3457	5.05492	1.81786	7.01457	5.83925	1.57984	0.714787	5.40577	3.38491	3.70543	-0.889068	-1.07943	8.73714	TRUE	0.213539	1	conserved Plasmodium protein, unknown function
PF3D7_0932600	12.2635	14.1076	4.8332	1.26332	1.46407	6.78635	3.09707	1.72429	5.05492	2.72679	3.15077	0.834179	0	2.85915	0.900962	1.14857	2.84759	-1.19014	-1.4263	7.48485	TRUE	0.215104	1	apicoplast ribosomal protein S6, putative (RPS6)
PF3D7_1004500	24.5271	17.3994	9.6664	6.31661	2.92814	12.1675	1.54854	1.72429	5.05492	5.45358	3.44533	6.67343	10.2689	2.14436	9.91058	7.24933	3.65512	-1.87944	1.07519	7.08875	TRUE	0.215878	1	conserved Plasmodium protein, unknown function
PF3D7_1108800	4.71675	3.76203	38.6656	20.2132	16.1048	16.6925	5.41987	5.17287	2.52746	1.81786	3.73452	1.66836	7.10927	10.7218	15.3164	8.70395	3.95248	-2.04594	1.21365	7.21432	TRUE	0.216338	1	conserved Plasmodium protein, unknown function
PF3D7_0926900	116.032	102.986	82.1644	73.2727	79.0597	90.7029	120.011	110.354	50.5492	68.1698	87.2712	83.4179	48.1851	45.0316	36.9394	53.3935	6.50841	-0.0605141	-0.709361	3.24234	TRUE	0.217365	1	replication termination factor, putative
PF3D7_0927500	0	0.940508	0	0	0	0.188102	0	1.72429	0	0.90893	0.658305	2.50254	2.36976	5.7183	0.900962	2.87289	-1.6844	1.06029	2.15485	4.96537	TRUE	0.217833	1	dynein light chain, putative
PF3D7_0425700	0.943349	1.88102	14.4996	1.26332	7.32035	5.18153	2.3228	1.72429	5.89741	9.99823	4.98568	2.50254	1.57984	2.14436	1.80192	2.00717	2.02991	0.280991	-1.30491	6.48133	TRUE	0.217846	1	rifin (RIF)
PF3D7_0113100	10.3768	5.64305	14.4996	1.26332	0	6.35656	38.7134	8.62145	10.1098	11.8161	17.3152	15.0152	2.36976	10.007	4.50481	7.9742	2.52402	1.59313	-1.12023	10.8512	TRUE	0.218058	1	surface-associated interspersed protein 1.1 (SURFIN 1.1) (SURF1.1)
PF3D7_1357300	0	0	0	2.52664	0	0.505329	0	0	2.52746	0.90893	0.859098	2.50254	5.52943	1.42957	3.60385	3.26635	-1.00262	0.774942	1.93287	7.75474	TRUE	0.218614	1	dynein light chain, putative
PF3D7_1211500	51.8842	78.0622	72.498	70.746	86.3801	71.9141	98.332	84.4902	35.3845	20.9054	59.778	74.2419	25.2774	22.1584	23.425	36.2757	6.16714	-0.264141	-0.723163	8.28725	TRUE	0.219631	1	mitochondrial ribosomal protein S18 precursor, putative
PF3D7_1446000	0	6.58356	0	1.26332	4.39221	2.44782	0	0	2.52746	1.81786	1.08633	0	0	0.714787	0	0.178697	1.44157	-1.33411	-2.4743	8.59108	TRUE	0.220944	1	U5 spliceosomal RNA
PF3D7_0406900	43.3941	23.983	86.9976	63.1661	51.2424	53.7566	158.725	210.363	504.65	488.096	340.458	358.697	582.96	594.703	628.872	541.308	5.70487	2.70625	0.669196	6.79609	TRUE	0.221079	1	conserved Plasmodium protein, unknown function
PF3D7_1478200	0	0	0	0	0	0	0	0	0	2.72679	0.681698	0	0	0	0	0	-31.7783	31.2141	-31.9207	1.59959	TRUE	0.221447	1	Plasmodium exported protein, unknown function, pseudogene
PF3D7_0831900	319.795	319.302	1382.29	1177.42	1292.77	898.316	1853.6	792.311	1504.68	1336.13	1371.68	857.536	990.558	866.322	756.808	867.806	9.80795	0.613807	-0.660509	8.60671	TRUE	0.221833	1	Plasmodium exported protein (PHIST), unknown function, pseudogene
PF3D7_0109900.1	18.867	25.864	4.8332	8.84325	13.1766	14.3168	12.3883	14.6565	13.4798	11.8161	13.0852	8.34179	10.2689	3.57394	5.40577	6.89761	3.92731	-0.217432	-0.925877	3.40646	TRUE	0.22188	1	phosphatidate cytidylyltransferase, putative
PF3D7_1114300	0	0	0	0	0	0	0	0.862145	0	1.81786	0.670001	0	0	0	0	0	-31.7783	31.1919	-31.8986	0.997688	TRUE	0.225112	1	unspecified product
PF3D7_1250500	12.2635	24.4532	91.8308	35.373	38.0658	40.3973	133.948	41.3829	77.5088	76.3502	82.2975	67.5685	62.4036	40.7429	30.6327	50.3369	5.23955	1.124	-0.709713	8.97888	TRUE	0.225124	1	adaptor-related protein complex 3, sigma 2 subunit, putative
PF3D7_0502700	43.3941	26.8045	33.8324	64.4294	58.5628	45.4046	34.842	31.8993	5.89741	9.99823	20.6593	20.0203	7.89919	13.581	6.30673	11.9518	5.51059	-1.13874	-0.79037	8.29658	TRUE	0.225566	1	conserved Plasmodium protein, unknown function
PF3D7_0400700	2.83005	5.17279	9.6664	22.7398	13.1766	10.7171	22.4538	23.2779	16.0073	29.9947	22.9334	18.3519	11.0589	14.2957	7.2077	12.7286	3.3917	1.12691	-0.846397	5.91382	TRUE	0.225915	1	rifin (RIF)
PF3D7_1306300	4.71675	7.52406	0	1.26332	1.46407	2.99364	0.774268	0	0	0.90893	0.4208	0.834179	0	1.42957	4.50481	1.69214	1.76193	-3.00927	1.98699	7.01172	TRUE	0.227472	1	SAM dependent methyltransferase, putative
PF3D7_0110900	15.0936	13.1671	53.1652	45.4796	46.8502	34.7511	28.6479	31.0372	27.8021	20.9054	27.0981	20.8545	7.89919	23.588	10.8115	15.7883	5.06693	-0.306252	-0.776632	6.23459	TRUE	0.228013	1	adenylate kinase-like protein 1 (AKLP1)
PF3D7_1026300	25.4704	28.6855	28.9992	7.57993	5.85628	19.3183	3.87134	10.3457	9.26736	7.27144	7.68897	10.0101	15.7984	17.8697	12.6135	14.0729	4.25156	-1.31209	0.877755	5.30766	TRUE	0.229287	1	conserved Plasmodium protein, unknown function
PF3D7_1441500	146.219	149.071	173.995	232.451	244.5	189.247	116.914	98.2845	76.6663	77.2591	92.2811	75.9103	60.0338	48.6055	45.9491	57.6247	7.56397	-1.03564	-0.679777	1.73374	TRUE	0.229444	1	conserved Plasmodium protein, unknown function
PF3D7_0305900	2.83005	2.82152	4.8332	0	0	2.09695	0	0.862145	0	0.90893	0.442769	2.50254	2.36976	1.42957	0.900962	1.80071	0.931413	-2.14339	2.06254	5.61223	TRUE	0.229608	1	conserved Plasmodium protein, unknown function
PF3D7_1316400	5.66009	9.87533	0	16.4232	13.1766	9.02705	7.74268	5.17287	14.3223	12.725	9.99071	5.00507	8.68911	3.57394	2.70289	4.99275	3.27188	0.0472997	-0.996487	5.86265	TRUE	0.230763	1	conserved Plasmodium protein, unknown function
PF3D7_0212700	38.6773	29.1557	111.164	37.8997	45.3861	52.4565	33.2935	16.3807	8.42487	8.18037	16.5699	16.6836	7.89919	5.7183	2.70289	8.25099	5.67573	-1.6218	-1.00905	6.27602	TRUE	0.230905	1	conserved Plasmodium protein, unknown function
PF3D7_1432400	16.9803	22.1019	4.8332	0	4.39221	9.66152	1.54854	1.72429	1.68497	1.81786	1.69391	3.33672	2.36976	5.7183	6.30673	4.43288	3.34705	-2.58833	1.38858	6.96902	TRUE	0.231535	1	leucine-rich repeat protein (LRR5)
PF3D7_0604700	35.8473	29.1557	4.8332	8.84325	5.85628	16.9071	13.9368	18.105	22.7472	7.27144	15.5151	10.0101	6.31935	7.86266	9.91058	8.52568	4.17473	-0.217935	-0.867534	7.24983	TRUE	0.23189	1	glyoxalase I (GILP)
PF3D7_1253700	0	0	0	0	0	0	0	0	1.68497	0.90893	0.648476	0	0	0	0	0	-31.7783	31.15	-31.8566	0.955765	TRUE	0.232077	1	rifin (RIF)
PF3D7_1415700	24.5271	43.2634	77.3312	21.4765	29.2814	39.1759	77.4268	35.3479	53.9192	52.718	54.853	30.8646	33.9665	37.8837	30.6327	33.3369	5.23045	0.547771	-0.718479	3.92205	TRUE	0.232607	1	serine C-palmitoyltransferase, putative
PF3D7_1442500	11.3202	20.2209	38.6656	18.9498	21.961	22.2235	22.4538	25.0022	7.58238	9.0893	16.0319	5.83925	9.47903	11.4366	9.00962	8.94112	4.40658	-0.401488	-0.84171	4.23087	TRUE	0.233517	1	protein prenyltransferase alpha subunit, putative
PF3D7_0524700	27.3571	39.5013	86.9976	83.3792	134.694	74.3859	76.6525	63.7987	58.1316	54.5358	63.2797	40.0406	36.3363	43.602	36.0385	39.0043	6.20131	-0.217223	-0.698069	4.98272	TRUE	0.233813	1	mitochondrial import receptor subunit tom22, putative (TOM22)
PF3D7_1002000	1305.6	1274.86	193.328	774.416	701.289	849.897	352.292	626.779	520.657	529.906	507.409	776.621	810.457	797.702	789.243	793.506	9.73516	-0.748232	0.645168	7.10173	TRUE	0.233857	1	Plasmodium exported protein (hyp2), unknown function
PF3D7_0219700	1405.59	1503.4	202.994	857.796	777.421	949.441	696.841	1194.93	1169.37	1180.7	1060.46	1646.67	1702.28	1622.57	1646.96	1654.62	9.89466	0.155776	0.641846	7.65374	TRUE	0.234721	1	Plasmodium exported protein (PHISTc), unknown function (GEXP20)
PF3D7_1236500	1.8867	2.82152	0	0	1.46407	1.23446	1.54854	0	0.842487	2.72679	1.27945	0	0	0	0.900962	0.225241	0.502203	-0.150222	-2.60097	5.21358	TRUE	0.234793	1	conserved Plasmodium protein, unknown function
PF3D7_1140500	24.5271	32.9178	14.4996	5.05329	5.85628	16.5708	2.3228	6.89716	5.89741	3.63572	4.68827	7.50761	7.89919	10.7218	9.91058	9.0098	4.09646	-1.87093	0.946742	5.69007	TRUE	0.235941	1	myosin F, putative (MyoF)
PF3D7_1208200	32.0739	38.5608	43.4988	26.5298	40.9939	36.3314	43.359	47.4179	133.113	125.432	87.3306	114.283	149.295	142.957	150.461	139.249	5.16942	1.27827	0.673839	3.98593	TRUE	0.236398	1	cysteine repeat modular protein 3 (CRMP3)
PF3D7_0518300	122.635	235.597	652.482	174.338	360.161	309.043	578.378	410.381	294.87	307.218	397.712	328.667	217.228	225.158	245.062	254.028	8.25759	0.378133	-0.646966	7.43713	TRUE	0.236677	1	proteasome subunit beta type 1, putative
PF3D7_1245700	12.2635	23.0424	38.6656	18.9498	21.961	22.9765	0	0.862145	0	0	0.215536	0	0.789919	0.714787	1.80192	0.826658	4.47276	-6.71333	1.93885	5.81653	TRUE	0.2371	1	unspecified product
PF3D7_0208700.1	17.9236	34.7988	28.9992	56.8495	61.4909	40.0124	161.048	106.044	58.1316	67.2609	98.121	76.7445	70.3028	54.3238	43.2462	61.1543	5.33065	1.28657	-0.682606	5.46459	TRUE	0.238193	1	conserved Plasmodium protein, unknown function
PF3D7_0202000	9956.11	8897.67	124141	106469	77566.4	65406	99903.7	43603	72207	78081.7	73448.9	47107.8	47183.4	44544.8	40345.1	44795.3	15.9971	0.167371	-0.713394	15.8201	TRUE	0.238511	1	knob-associated histidine-rich protein (KAHRP)
PF3D7_1301300	14.1502	14.5779	67.6648	22.7398	19.0329	27.6331	307.384	131.046	204.724	158.154	200.327	180.183	117.698	89.3484	119.828	126.764	4.63533	3.01123	-0.660884	7.28721	TRUE	0.23873	1	Plasmodium exported protein (PHISTa-like), unknown function, pseudogene
PF3D7_1227300	25.4704	28.2152	4.8332	20.2132	23.4251	20.4314	17.0339	12.07	13.4798	17.2697	14.9633	25.8595	26.0673	28.5915	22.5241	25.7606	4.42572	-0.522186	0.784308	2.44963	TRUE	0.238918	1	conserved Plasmodium protein, unknown function
PF3D7_1104800	63.2044	56.4305	531.652	109.909	105.413	173.322	171.113	37.9344	41.2819	36.3572	71.6716	35.8697	11.0589	22.1584	18.0192	21.7766	7.43039	-1.2667	-1.71905	3.41184	TRUE	0.239945	1	metabolite/drug transporter, putative
PF3D7_0300900	0.943349	1.41076	0	0	0	0.470822	0	0	0	0	0	1.66836	0	0	0	0.41709	-0.846486	-28.686	28.2611	2.82883	TRUE	0.240822	1	stevor-like
PF3D7_1106200	14.1502	17.8697	24.166	5.05329	4.39221	13.1263	2.3228	1.72429	0.842487	1.81786	1.67686	0.834179	1.57984	0	0	0.603504	3.66029	-2.91063	-1.47667	6.20907	TRUE	0.241105	1	conserved Plasmodium protein, unknown function
PF3D7_0418400	39.6207	36.2096	48.332	27.7931	36.6017	37.7114	27.8736	33.6236	8.42487	19.9965	22.4797	10.0101	11.0589	20.014	11.7125	13.1989	5.22023	-0.729114	-0.764709	3.48584	TRUE	0.24173	1	conserved Plasmodium protein, unknown function
PF3D7_0420700	247.157	239.83	3098.08	1220.37	1100.98	1181.28	3.09707	0	6.7399	7.27144	4.2771	47.5482	9.47903	7.86266	4.50481	17.3487	10.2055	-8.11027	2.02123	5.36259	TRUE	0.241782	1	erythrocyte membrane protein 1, PfEMP1 (VAR)
PF3D7_0817000	0.943349	0.940508	0	0	0	0.376771	0	0	0	0	0	0	0	0	1.80192	0.450481	-1.1638	-28.3687	28.3507	2.63683	TRUE	0.241934	1	ubiquitin-activating enzyme, putative
PF3D7_0808800	1.8867	3.29178	4.8332	0	2.92814	2.58796	0	0.862145	3.36995	0	1.05802	0	0	0	0.900962	0.225241	1.27417	-1.19299	-2.34335	7.59011	TRUE	0.242209	1	rifin (RIF)
PF3D7_0728800	31.1305	30.5665	38.6656	6.31661	5.85628	22.5071	1.54854	7.7593	3.36995	5.45358	4.53284	5.00507	7.89919	14.2957	8.10866	8.82717	4.45873	-2.28657	0.974783	7.24956	TRUE	0.242385	1	conserved Plasmodium protein, unknown function
PF3D7_1107800	2560.25	2305.18	2769.42	1018.24	852.088	1901.04	1098.69	590.569	566.151	559.901	703.827	497.171	394.17	417.436	489.222	449.5	10.8919	-1.43276	-0.647052	5.17583	TRUE	0.242989	1	transcription factor with AP2 domain(s) (ApiAP2)
PF3D7_1400800	0.943349	0.470254	0	0	1.46407	0.575534	0	0	0.842487	1.81786	0.665087	2.50254	0.789919	3.57394	3.60385	2.61756	-0.663006	0.0468445	2.0037	4.2127	TRUE	0.24315	1	rifin (RIF)
PF3D7_0612500	5.66009	5.64305	43.4988	16.4232	13.1766	16.8803	16.2596	26.7265	10.9523	12.725	16.6659	15.8494	4.73951	7.14787	8.10866	8.96136	3.90323	0.155682	-0.89789	7.07362	TRUE	0.243919	1	conserved Plasmodium protein, unknown function
PF3D7_0936800	4386.57	4169.74	15277.7	22551.6	15595.3	12396.2	49051.4	22584.7	46580.3	47202.6	41354.7	26738.8	28107.7	26301.3	26003.6	26787.8	13.5975	1.73829	-0.626475	9.25239	TRUE	0.244088	1	Plasmodium exported protein (PHISTc), unknown function
PF3D7_1333000	53.7709	51.7279	111.164	99.8024	128.838	89.0606	301.964	176.74	130.586	157.245	191.634	167.67	105.059	119.369	96.4029	122.125	6.46205	1.12049	-0.650272	4.27189	TRUE	0.244202	1	20 kDa chaperonin (CPN20)
PF3D7_1317500	0.943349	3.29178	4.8332	0	1.46407	2.10648	1.54854	1.72429	2.52746	2.72679	2.13177	0.834179	0.789919	0.714787	0	0.584721	0.918001	0.171132	-1.84148	3.43506	TRUE	0.244855	1	conserved Plasmodium protein, unknown function
PF3D7_0315900	22.6404	40.4418	0	10.1066	10.2485	16.6875	34.0678	53.453	35.3845	34.5394	39.3611	68.4027	69.5129	58.6125	59.4635	63.9979	4.20969	1.0888	0.701439	9.26696	TRUE	0.245609	1	conserved Plasmodium protein, unknown function
PF3D7_1002700	177.35	211.614	77.3312	231.188	183.009	176.098	115.366	134.495	81.7213	59.0805	97.6655	75.9103	73.4625	46.4612	52.2558	62.0224	7.47129	-0.86113	-0.655657	3.84033	TRUE	0.245944	1	conserved Plasmodium protein, unknown function
mal_mito_1	35.8473	81.8242	43.4988	5.05329	14.6407	36.1728	0	0.862145	0.842487	0.90893	0.653391	5.00507	0.789919	0.714787	2.70289	2.30317	5.17912	-5.81328	1.82748	4.83355	TRUE	0.246109	1	cytochrome c oxidase subunit 3 (cox3)
PF3D7_1252900	212.254	296.26	28.9992	90.9592	133.23	152.34	221.441	476.766	475.163	383.569	389.234	538.88	689.599	593.988	589.229	602.924	7.27433	1.33006	0.631457	9.52434	TRUE	0.246626	1	Plasmodium exported protein, unknown function
PF3D7_0324600	0	0.940508	0	1.26332	0	0.440766	0	0	0	0	0	0	0	0.714787	0.900962	0.403937	-1.0107	-28.5218	28.2218	2.0829	TRUE	0.249274	1	stevor
PF3D7_0107600	10.3768	6.58356	4.8332	8.84325	17.5688	9.64114	64.2642	39.6586	101.098	78.168	70.7973	64.2318	140.606	112.222	132.441	112.375	3.30591	2.83964	0.666618	4.23954	TRUE	0.250127	1	serine/threonine protein kinase, putative
PF3D7_1226200	17.9236	27.745	91.8308	138.965	162.512	87.7953	391.005	460.385	620.071	521.726	498.297	693.203	815.986	771.97	792.847	768.501	6.44308	2.51774	0.625087	11.4027	TRUE	0.250388	1	conserved Plasmodium protein, unknown function
PF3D7_0511100	0.943349	2.82152	0	1.26332	0	1.00564	20.131	18.105	32.0145	19.0875	22.3345	15.8494	12.6387	12.1514	9.00962	12.4123	0.482792	3.99862	-0.846828	3.83411	TRUE	0.250565	1	conserved Plasmodium protein, unknown function
PF3D7_1130310	0	11.2861	4.8332	11.3699	5.85628	6.66909	0	0.862145	0	0	0.215536	0	0	0	0	0	2.77154	-5.00875	-25.9197	6.86928	TRUE	0.251525	1	small nucleolar RNA snoR14a
PF3D7_1222300	1045.23	1030.8	2295.77	1227.95	1226.89	1365.33	1853.6	1022.5	885.454	936.198	1174.44	999.346	657.213	754.1	651.396	765.514	10.413	-0.215189	-0.617528	3.55014	TRUE	0.253087	1	endoplasmin, putative (GRP94)
PF3D7_1353300	666.948	526.684	579.984	492.696	430.436	539.35	166.468	107.768	70.7689	61.8073	101.703	66.7343	69.5129	62.9013	63.0673	65.5539	9.07477	-2.40572	-0.63443	2.5275	TRUE	0.253141	1	conserved Plasmodium protein, unknown function
PF3D7_1139200	16.9803	30.0963	28.9992	42.9529	90.7723	41.9602	105.3	87.0766	111.208	83.6216	96.8017	138.474	173.782	137.239	156.767	151.566	5.39552	1.20165	0.646576	5.19518	TRUE	0.253277	1	conserved Plasmodium protein, unknown function
PF3D7_1420800	0	0.470254	0	0	0	0.0940508	0	0	0.842487	0.90893	0.437854	2.50254	4.73951	1.42957	0	2.16791	-2.60448	1.39158	2.33325	4.47383	TRUE	0.254169	1	dynein-associated protein, putative
PF3D7_0908800	62.261	140.606	188.495	150.335	206.434	149.626	587.669	341.409	320.145	343.576	398.2	279.45	254.354	265.901	233.349	258.263	7.21735	1.42014	-0.624744	3.56746	TRUE	0.254269	1	transporter, putative
PF3D7_0217200	94.3349	107.218	241.66	328.464	320.631	218.462	55.7473	33.6236	29.487	58.1715	44.2574	90.9255	68.7229	76.4822	53.1568	72.3219	7.76735	-2.29946	0.708782	5.02683	TRUE	0.254577	1	conserved Plasmodium protein, unknown function
PF3D7_1138100	32.0739	49.8469	4.8332	53.0595	40.9939	36.1615	68.9098	75.0066	53.9192	38.1751	59.0027	100.936	89.2608	88.6336	94.601	93.3578	5.23653	0.646738	0.661326	5.57486	TRUE	0.254918	1	ubiquitin related modifier homologue
PF3D7_0906890	3.7734	4.70254	4.8332	12.6332	20.497	9.28786	77.4268	49.1422	61.5016	81.8037	67.4686	38.3722	47.3951	38.5985	43.2462	41.903	3.21709	2.85908	-0.687324	5.18829	TRUE	0.255399	1	conserved Plasmodium protein, unknown function
PF3D7_0931300	15.0936	17.3994	130.496	17.6865	16.1048	39.3561	152.531	103.457	110.366	97.2556	115.902	96.7648	75.0423	58.6125	64.8693	73.8222	5.1129	1.74421	-0.651372	13.1276	TRUE	0.255885	1	asparagine-rich antigen, putative
PF3D7_1477100	0	0	0	0	1.46407	0.292814	0	0.862145	0.842487	0	0.426158	0	0	0	0	0	-1.79271	0.560314	-28.3672	2.34621	TRUE	0.256308	1	Plasmodium exported protein (hyp6), unknown function
PF3D7_1012800	5.66009	9.87533	14.4996	7.57993	10.2485	9.57269	11.614	9.48359	17.6922	2.72679	10.3792	13.3469	21.3278	19.2992	19.8212	18.4488	3.18799	0.191482	0.826285	3.71005	TRUE	0.256434	1	conserved Plasmodium protein, unknown function
PF3D7_1032500	143.389	137.784	604.15	269.088	382.122	307.307	92.9121	81.0416	42.9668	48.1733	66.2735	50.0507	30.8068	27.8767	26.1279	33.7155	8.25794	-2.20726	-0.975486	3.3481	TRUE	0.257027	1	DER1-like protein, putative (Der1-2)
PF3D7_0213800	4.71675	8.93483	43.4988	24.0031	35.1377	23.2582	29.4222	10.3457	12.6373	22.7233	18.7821	14.181	5.52943	10.7218	13.5144	10.9867	4.43935	-0.206572	-0.777917	8.92668	TRUE	0.258074	1	conserved Plasmodium protein, unknown function
PF3D7_1205200	24.5271	22.1019	0	2.52664	1.46407	10.1239	0	1.72429	0	0	0.431072	2.50254	0.789919	2.85915	1.80192	1.98838	3.38983	-4.61619	2.21998	6.55333	TRUE	0.258096	1	conserved Plasmodium protein, unknown function
PF3D7_1254800	1.8867	1.88102	0	1.26332	2.92814	1.59183	4.64561	7.7593	8.42487	6.36251	6.79807	0.834179	4.73951	3.57394	2.70289	2.96263	0.837557	1.92646	-1.191	2.21958	TRUE	0.258319	1	rifin (RIF)
PF3D7_1415400	115.089	117.563	241.66	118.752	109.805	140.574	198.212	83.628	63.1865	89.9841	108.753	81.7495	63.9834	60.0421	73.8789	69.9135	7.11771	-0.352008	-0.638612	4.3922	TRUE	0.258438	1	conserved Plasmodium protein, unknown function
PF3D7_0302700	2.83005	7.52406	0	2.52664	5.85628	3.74741	1.54854	4.31072	0.842487	0.90893	1.90267	4.1709	2.36976	2.85915	9.00962	4.60236	2.06771	-1.14024	1.26525	4.56059	TRUE	0.25898	1	CDGSH iron-sulfur domain-containing protein, putative
PF3D7_1308500	28.3005	16.4589	0	1.26332	0	9.20454	3.09707	6.89716	4.21244	4.54465	4.68783	5.83925	11.8488	10.007	14.4154	10.5276	3.32124	-1.09454	1.16853	11.502	TRUE	0.259274	1	conserved Plasmodium protein, unknown function
PF3D7_0522700	7.54679	4.23229	0	1.26332	0	2.60848	0.774268	0.862145	0	0	0.409103	0.834179	0	3.57394	1.80192	1.55251	1.55656	-2.82076	1.9102	7.88426	TRUE	0.259582	1	iron-sulfur assembly protein, putative (SufA)
PF3D7_0318000	1.8867	0.940508	4.8332	0	4.39221	2.41052	2.3228	0.862145	0.842487	0	1.00686	0	0	0	0.900962	0.225241	1.09133	-1.06086	-2.2907	5.97349	TRUE	0.259907	1	conserved Plasmodium protein, unknown function
PF3D7_0211200	10.3768	12.6969	0	1.26332	1.46407	5.16022	2.3228	2.58643	0.842487	0.90893	1.66516	1.66836	7.10927	3.57394	3.60385	3.98885	2.55256	-1.80948	1.25533	6.84433	TRUE	0.259978	1	Rab GTPase 5a (RAB5a)
PF3D7_0631900	0.943349	0.470254	0	0	0	0.282721	0.774268	0	0	0.90893	0.4208	0	0	0	0	0	-1.59067	0.342007	-29.7936	1.64073	TRUE	0.260145	1	stevor
PF3D7_0515500	16.9803	14.1076	4.8332	5.05329	1.46407	8.48769	0	1.72429	0.842487	1.81786	1.09616	4.1709	2.36976	1.42957	2.70289	2.66828	3.16343	-3.05846	1.30286	6.10455	TRUE	0.260424	1	amino acid transporter, putative
PF3D7_0401200	2.83005	0.470254	0	1.26332	0	0.912725	0.774268	0	0	0	0.193567	0	0.789919	1.42957	2.70289	1.23059	0.0273579	-2.32365	2.58958	4.67143	TRUE	0.260429	1	rifin (RIF)
PF3D7_0731300	870.711	783.913	3576.57	2704.77	2464.03	2080	1177.66	523.322	616.701	636.251	738.484	537.211	442.355	371.689	363.088	428.586	11.0214	-1.4929	-0.785049	4.89693	TRUE	0.260548	1	Plasmodium exported protein (PHISTb), unknown function (PfG174)
PF3D7_1134900	14.1502	19.2804	24.166	41.6896	45.3861	28.9345	20.131	12.07	33.6995	25.4501	22.8376	26.6937	34.7564	40.7429	46.85	37.2608	4.85159	-0.338517	0.706279	4.33101	TRUE	0.260737	1	conserved Plasmodium protein, unknown function
PF3D7_0905000	3.7734	6.1133	0	3.78997	1.46407	3.02815	0	1.72429	1.68497	2.72679	1.53401	0.834179	0	0	0.900962	0.433785	1.75336	-1.15059	-1.86899	5.66489	TRUE	0.261954	1	conserved Plasmodium protein, unknown function
PF3D7_0715700	4.71675	4.70254	9.6664	0	0	3.81714	1.54854	3.44858	2.52746	0	1.88114	0.834179	1.57984	0	0	0.603504	1.7675	-0.851707	-1.64244	10.6871	TRUE	0.263366	1	conserved Plasmodium protein, unknown function
PF3D7_0907300	89.6182	48.9064	67.6648	78.326	70.2753	70.9581	57.2958	71.558	20.2197	19.0875	42.0403	37.5381	20.5379	20.7288	27.0289	26.4584	6.14861	-0.753714	-0.670697	5.27518	TRUE	0.264349	1	conserved Plasmodium protein, unknown function
PF3D7_0722700	0	4.23229	4.8332	0	0	1.8131	13.9368	20.6915	6.7399	14.5429	13.9778	9.17597	5.52943	5.00351	9.91058	7.40487	0.748595	3.05596	-0.921348	9.84655	TRUE	0.265321	1	conserved Plasmodium protein, unknown function
PF3D7_1327900	0.943349	0	0	0	0	0.18867	0	0	0	1.81786	0.454465	0	0	0	0	0	-2.21789	1.06361	-28.4453	2.47444	TRUE	0.265531	1	conserved Plasmodium protein, unknown function
PF3D7_1459300	14.1502	18.3399	4.8332	12.6332	14.6407	12.9194	24.0023	37.9344	19.3772	9.99823	22.828	41.709	33.1766	40.0281	35.1375	37.5128	3.77576	0.738061	0.715668	3.35585	TRUE	0.2657	1	OPA3-like protein, putative
PF3D7_1148200	24.5271	31.507	9.6664	6.31661	10.2485	16.4531	42.5847	51.7287	74.1389	31.8126	50.0662	76.7445	70.3028	95.0667	73.8789	78.9982	4.12616	1.51988	0.658028	5.65962	TRUE	0.266787	1	unspecified product
PF3D7_0112400	0	0	0	0	0	0	0	0	0	0	0	0.834179	0	1.42957	0	0.565938	-31.7783	-0.639543	31.606	0.824476	TRUE	0.266987	1	unspecified product
PF3D7_1218900	38.6773	51.2577	48.332	66.9561	57.0987	52.4643	94.4606	65.523	36.2269	18.1786	53.5973	44.2115	25.2774	36.4541	29.7317	33.9187	5.7151	0.0308175	-0.661729	5.12429	TRUE	0.2676	1	conserved Plasmodium protein, unknown function
PF3D7_0512900	1.8867	2.82152	9.6664	7.57993	4.39221	5.26935	6.96841	4.31072	5.05492	1.81786	4.53798	2.50254	1.57984	2.14436	1.80192	2.00717	2.24922	-0.0609431	-1.1823	2.43263	TRUE	0.26764	1	conserved Plasmodium protein, unknown function
PF3D7_1477000	145.276	158.005	705.647	180.655	197.649	277.446	468.432	381.93	245.164	241.775	334.325	258.595	217.228	199.426	156.767	208.004	8.09928	0.285959	-0.684705	6.90336	TRUE	0.267743	1	Plasmodium exported protein (hyp17), unknown function, pseudogene
PF3D7_0311200	117.919	102.515	140.163	79.5893	87.8442	105.606	36.3906	35.3479	19.3772	7.27144	24.5968	11.6785	15.0085	22.1584	12.6135	15.3647	6.71392	-2.09056	-0.677738	5.1491	TRUE	0.268294	1	valine--tRNA ligase, putative
PF3D7_1234000	24.5271	23.5127	43.4988	20.2132	16.1048	25.5713	55.7473	43.1072	21.0622	25.4501	36.3417	31.6988	19.748	22.8732	15.3164	22.4091	4.61957	0.565378	-0.698188	3.56653	TRUE	0.268937	1	conserved Plasmodium protein, unknown function
PF3D7_1344800	132.069	151.892	376.989	300.671	278.173	247.959	840.08	544.013	484.43	558.992	606.879	494.668	358.623	400.281	346.87	400.111	7.94463	1.3007	-0.601067	3.66089	TRUE	0.269376	1	aspartate carbamoyltransferase (atcasE)
PF3D7_0810700	0.943349	1.88102	57.9984	15.1599	8.78442	16.9534	38.7134	16.3807	10.9523	18.1786	21.0563	14.181	9.47903	6.43308	7.2077	9.32521	3.93213	0.465205	-1.17697	9.10095	TRUE	0.269433	1	conserved Plasmodium protein, unknown function
PF3D7_1352900	4079.98	4278.84	1077.8	2502.64	2906.18	2969.09	2485.4	4143.47	4931.92	4414.68	3993.87	5689.94	6328.04	6145.02	5949.05	6028.01	11.5368	0.426792	0.593909	4.69557	TRUE	0.269772	1	conserved Plasmodium protein, unknown function
PF3D7_1472500	24.5271	20.6912	14.4996	11.3699	8.78442	15.9744	6.96841	7.7593	8.42487	10.9072	8.51494	14.181	20.5379	12.1514	12.6135	14.8709	4.02464	-0.936977	0.807001	1.93536	TRUE	0.269878	1	conserved Plasmodium protein, unknown function
PF3D7_1429000	6.60344	12.6969	24.166	37.8997	74.6675	31.2067	43.359	28.4508	5.89741	17.2697	23.7442	19.1861	7.89919	12.1514	9.91058	12.2868	4.95929	-0.388235	-0.952196	7.92504	TRUE	0.269922	1	protein archease, putative
PF3D7_1215000	8.49014	8.46457	0	0	2.92814	3.97657	0	18.105	7.58238	0.90893	6.64909	2.50254	0.789919	5.00351	1.80192	2.52447	2.14817	0.583206	-1.3858	12.1438	TRUE	0.270203	1	thioredoxin peroxidase 2 (Trx-Px2)
PF3D7_0914000	283.005	244.062	459.154	451.006	360.161	359.477	122.334	73.2823	60.6591	48.1733	76.1122	60.8951	42.6556	50.7499	44.1471	49.6119	8.48619	-2.23508	-0.618405	2.97131	TRUE	0.270903	1	pseudouridylate synthase, putative
PF3D7_1131100	54.7142	49.3767	53.1652	8.84325	14.6407	36.148	6.19414	7.7593	3.36995	3.63572	5.23978	0.834179	3.15968	1.42957	4.50481	2.48206	5.1658	-2.77443	-1.09306	5.20971	TRUE	0.270988	1	serpentine receptor, putative (SR1)
PF3D7_1240300	791.47	745.823	1266.3	1236.79	1216.64	1051.4	41.8104	56.0394	56.4466	59.9894	53.5715	36.7039	33.9665	32.1654	36.9394	34.9438	10.0371	-4.29421	-0.61638	1.23961	TRUE	0.271543	1	erythrocyte membrane protein 1, PfEMP1 (VAR)
PF3D7_1216500	40.564	49.8469	67.6648	7.57993	5.85628	34.3024	27.0994	36.2101	34.542	25.4501	30.8254	30.0304	15.7984	20.014	9.91058	18.9384	5.05105	-0.105008	-0.701321	11.2505	TRUE	0.271982	1	male development gene 1 (MDV1)
PF3D7_1253400	292.438	235.127	67.6648	169.285	125.91	178.085	47.2303	99.1466	99.4135	92.7109	84.6253	94.2622	131.127	146.531	145.956	129.469	7.49046	-1.088	0.614084	5.2947	TRUE	0.273016	1	acyl-CoA synthetase (ACS3)
PF3D7_1421800	12.2635	10.8158	9.6664	3.78997	11.7126	9.64966	37.9391	36.2101	69.0839	39.084	45.5793	58.3925	78.202	74.3379	76.5818	71.8785	3.28158	2.22877	0.657191	2.57759	TRUE	0.273368	1	conserved Plasmodium protein, unknown function
PF3D7_0918600	55.6576	51.7279	111.164	34.1097	29.2814	56.388	11.614	12.07	30.3295	25.4501	19.8659	17.5178	48.975	23.588	36.9394	31.755	5.77245	-1.46215	0.678045	6.67132	TRUE	0.273485	1	DNA helicase, putative
PF3D7_1405200	30.1872	25.3937	43.4988	64.4294	52.7065	43.2431	3.87134	1.72429	0.842487	1.81786	2.06399	3.33672	3.94959	5.7183	2.70289	3.92687	5.42615	-4.36484	0.92371	3.33502	TRUE	0.273724	1	sybindin-like protein, putative
PF3D7_1350900	48.1108	31.507	33.8324	20.2132	24.8892	31.7105	29.4222	30.1751	21.0622	12.725	23.3461	15.0152	12.6387	12.1514	17.1183	14.2309	4.98735	-0.440616	-0.717946	2.35068	TRUE	0.273808	1	transcription factor with AP2 domain(s) (ApiAP2)
PF3D7_0303600	1.8867	4.70254	24.166	11.3699	10.2485	10.4747	10.8397	5.17287	0.842487	0	4.21378	1.66836	3.15968	0.714787	1.80192	1.83619	3.25329	-1.16473	-1.21819	10.0421	TRUE	0.274377	1	plasmoredoxin (Plrx)
PF3D7_0921000.1	25.4704	31.9773	33.8324	51.7962	32.2095	35.0572	154.854	118.976	69.9264	112.707	114.116	105.107	71.8826	59.3273	59.4635	73.945	5.13033	1.70427	-0.626404	2.55881	TRUE	0.275125	1	ubiquitin conjugating enzyme, putative
PF3D7_0506300	14.1502	25.3937	9.6664	7.57993	8.78442	13.1149	11.614	14.6565	19.3772	6.36251	13.0025	13.3469	24.4875	25.7323	24.326	21.9732	3.77916	-0.0770528	0.756244	3.93958	TRUE	0.275834	1	conserved Plasmodium protein, unknown function
PF3D7_1413500	37.734	31.507	9.6664	3.78997	0	16.5395	2.3228	1.72429	5.05492	5.45358	3.6389	7.50761	12.6387	4.28872	9.91058	8.5864	4.08738	-2.22754	1.2404	8.71241	TRUE	0.275846	1	FeS assembly ATPase SufC (SufC)
PF3D7_0503900	7.54679	13.1671	9.6664	5.05329	1.46407	7.37953	0	0.862145	0	0	0.215536	0.834179	1.57984	0	0.900962	0.828745	2.8865	-5.12443	1.94613	5.9805	TRUE	0.276387	1	conserved Plasmodium protein, unknown function
PF3D7_1141700	60.3743	48.9064	106.33	157.915	130.302	100.766	90.5893	75.0066	53.9192	59.9894	69.8761	56.7242	41.8657	47.8907	34.2366	45.1793	6.64761	-0.520427	-0.629103	3.96635	TRUE	0.276479	1	conserved Plasmodium protein, unknown function
PF3D7_1304800	0.943349	3.76203	0	11.3699	1.46407	3.50787	0.774268	0	1.68497	1.81786	1.06928	3.33672	3.94959	1.42957	2.70289	2.85469	1.92169	-1.83317	1.42112	6.04035	TRUE	0.276483	1	small nucleolar RNA snoR16
PF3D7_0402600	0	0.940508	0	0	0	0.188102	0	0.862145	0.842487	0	0.426158	0	0	0	0	0	-2.0261	0.793978	-29.8102	1.78363	TRUE	0.276537	1	stevor
PF3D7_1455900	13.2069	15.0481	0	0	1.46407	5.94382	0	1.72429	0.842487	0.90893	0.868927	0.834179	2.36976	4.28872	3.60385	2.77413	2.68132	-2.89875	1.69211	7.85964	TRUE	0.277521	1	dfg10 like protein, putative
PF3D7_1131300	4.71675	4.23229	4.8332	0	1.46407	3.04926	0	0	0	0	0	0	0	0	0.900962	0.225241	1.5761	-31.1086	27.2739	4.24222	TRUE	0.277556	1	conserved Plasmodium protein, unknown function
PF3D7_0322600	3.7734	3.29178	0	2.52664	2.92814	2.50399	6.19414	3.44858	0	0	2.41068	0.834179	1.57984	0	0.900962	0.828745	1.46833	-0.184449	-1.57182	8.0576	TRUE	0.277574	1	conserved Plasmodium protein, unknown function
PF3D7_1222200	0	0.940508	0	0	1.46407	0.480915	0.774268	0	1.68497	2.72679	1.29651	0.834179	0	0	0	0.208545	-0.88427	1.25349	-2.65627	4.60883	TRUE	0.277749	1	small nucleolar RNA snoR15
PF3D7_0920300	1.8867	1.88102	0	0	0	0.753543	0	0	1.68497	0	0.421244	1.66836	0.789919	2.14436	2.70289	1.82638	-0.101789	-1.143	2.11133	5.42632	TRUE	0.278101	1	conserved Plasmodium protein, unknown function
PF3D7_0802700	6.60344	3.29178	0	0	0	1.97904	0	0	1.68497	1.81786	0.875709	0.834179	0.789919	4.28872	4.50481	2.60441	1.20671	-1.41933	1.59359	9.75607	TRUE	0.278755	1	conserved Plasmodium protein, unknown function
PF3D7_0613200	15.0936	16.9291	0	2.52664	2.92814	7.4955	2.3228	6.89716	1.68497	3.63572	3.63516	0	1.57984	1.42957	2.70289	1.42807	3.02402	-1.16521	-1.35271	7.32381	TRUE	0.27971	1	conserved Plasmodium protein, unknown function
PF3D7_1429700	168.859	181.048	154.662	304.461	263.532	214.513	299.642	260.368	142.38	167.243	217.408	161.831	135.866	150.82	127.036	143.888	7.74817	0.0163088	-0.595576	2.60189	TRUE	0.280973	1	mitochondrial ribosomal protein L15 precursor, putative
PF3D7_1346900	25.4704	19.7507	0	5.05329	0	10.0549	0.774268	7.7593	1.68497	2.72679	3.23633	10.0101	3.94959	7.86266	8.10866	7.48276	3.43043	-1.74221	1.21448	10.738	TRUE	0.281466	1	conserved Plasmodium protein, unknown function
PF3D7_0405800	1.8867	1.88102	0	0	0	0.753543	0	6.89716	0.842487	0	1.93491	0	0	0	1.80192	0.450481	-0.114063	1.06308	-2.16715	9.18597	TRUE	0.281678	1	conserved Plasmodium protein, unknown function
PF3D7_0218200	53.7709	46.0849	144.996	59.3761	49.7784	70.8012	61.1671	37.9344	23.5896	28.1768	37.717	28.3621	22.1177	27.8767	16.2173	23.6435	6.10315	-0.864477	-0.673732	4.64233	TRUE	0.282008	1	conserved Plasmodium protein, unknown function
PF3D7_1406400	24.5271	21.6317	24.166	6.31661	4.39221	16.2067	3.09707	4.31072	4.21244	0.90893	3.13229	2.50254	5.52943	8.57744	7.2077	5.95428	3.99714	-2.34435	0.924575	6.09047	TRUE	0.282133	1	PPR repeat protein (PPR)
PF3D7_0909600	49.0541	64.4248	14.4996	41.6896	43.9221	42.718	108.397	109.492	194.615	167.243	144.937	150.986	265.413	215.151	246.864	219.603	5.4652	1.71389	0.599657	4.01059	TRUE	0.28225	1	conserved Plasmodium protein, unknown function
PF3D7_1318200	4.71675	2.35127	0	1.26332	1.46407	1.95908	0.774268	1.72429	0	3.63572	1.53357	0	0	0.714787	0.900962	0.403937	1.12404	-0.519765	-1.91771	5.14786	TRUE	0.283257	1	apicoplast glycerol-3-phosphate acyltransferase, putative
PF3D7_1300700	2.83005	5.17279	14.4996	16.4232	14.6407	10.7133	71.2326	25.0022	9.26736	12.725	29.5568	19.1861	11.8488	9.29223	18.9202	14.8118	3.36663	1.52085	-1.0009	5.82508	TRUE	0.283665	1	rifin (RIF)
PF3D7_0707500	1542.38	1435.22	275.492	704.934	635.406	918.685	220.666	338.823	271.281	260.863	272.908	431.271	456.573	381.696	465.797	433.834	9.84614	-1.75392	0.668743	4.99503	TRUE	0.283794	1	conserved Plasmodium protein, unknown function
PF3D7_0418500	118.862	93.5805	62.8316	79.5893	68.8113	84.7349	20.9052	32.7615	12.6373	13.634	19.9845	13.3469	16.5883	12.8662	7.2077	12.5023	6.4157	-2.09432	-0.673897	3.24562	TRUE	0.28391	1	Bet3 transport protein, putative (BET3p)
PF3D7_0521200	1.8867	4.23229	0	0	0	1.2238	2.3228	1.72429	0.842487	0.90893	1.44963	5.83925	2.36976	2.85915	4.50481	3.89324	0.662847	-0.118791	1.41316	5.07991	TRUE	0.285181	1	conserved Plasmodium protein, unknown function
PF3D7_1418600	12.2635	27.2747	0	8.84325	0	9.6763	0	0.862145	0	0	0.215536	0	0	0	0	0	3.31776	-5.54747	-27.3699	5.36182	TRUE	0.28608	1	5S ribosomal RNA
PF3D7_0601900	77.3546	135.903	111.164	80.8526	68.8113	94.8171	439.01	332.788	232.526	249.047	313.343	267.771	216.438	177.982	172.084	208.569	6.56503	1.72673	-0.587402	2.4438	TRUE	0.286251	1	conserved Plasmodium protein, unknown function
PF3D7_0214500	6.60344	15.9886	4.8332	27.7931	14.6407	13.9718	6.19414	2.58643	0	0	2.19514	10.8443	3.15968	1.42957	2.70289	4.53412	3.85415	-2.68846	1.00772	13.3848	TRUE	0.286388	1	conserved Plasmodium protein, unknown function
PF3D7_0800900	46.2241	51.7279	0	35.373	39.5299	34.571	29.4222	78.4552	107.838	70.8966	71.6531	124.293	113.748	112.222	87.3933	109.414	5.18779	0.974509	0.611546	11.1763	TRUE	0.287717	1	Plasmodium exported protein (hyp7), unknown function, pseudogene
PF3D7_0200900	0	0.470254	0	0	0	0.0940508	0	0	0	1.81786	0.454465	0	0	0	0	0	-2.91338	1.76152	-29.8904	1.88325	TRUE	0.287766	1	stevor, pseudogene
PF3D7_1201300	4.71675	4.70254	0	3.78997	7.32035	4.10592	10.0655	19.8293	22.7472	23.6322	19.0685	32.533	32.3867	27.8767	32.4346	31.3077	2.19381	2.05721	0.717044	3.0142	TRUE	0.287994	1	liver stage associated protein 1 (LSAP1)
PF3D7_1474300	32.0739	28.2152	72.498	13.8965	10.2485	31.3864	15.4854	16.3807	7.58238	4.54465	10.9983	10.8443	7.10927	1.42957	1.80192	5.29627	4.92619	-1.46492	-1.0584	6.37016	TRUE	0.288242	1	DNA repair metallo-beta-lactamase protein, putative
PF3D7_1254400	0	0.470254	0	0	5.85628	1.26531	1.54854	0.862145	0	0	0.60267	2.50254	0	6.43308	0	2.23391	0.356197	-1.05913	1.87829	10.8408	TRUE	0.288364	1	rifin (RIF)
PF3D7_0820400	6.60344	16.4589	19.3328	35.373	45.3861	24.6309	34.842	45.6937	58.9741	48.1733	46.9208	81.7495	73.4625	62.9013	72.077	72.5476	4.61769	0.934041	0.628905	5.7163	TRUE	0.289061	1	conserved Plasmodium protein, unknown function
PF3D7_1117600.2	3.7734	3.29178	0	0	0	1.41303	0	0	0	0.90893	0.227233	0	0	0	0	0	0.669476	-2.86144	-27.4076	4.29947	TRUE	0.289394	1	conserved Plasmodium protein, unknown function
PF3D7_1122700	7.54679	15.9886	0	1.26332	1.46407	5.25256	0.774268	3.44858	5.05492	3.63572	3.22837	3.33672	7.89919	2.85915	12.6135	6.67713	2.6049	-0.921136	1.04792	9.15401	TRUE	0.289747	1	conserved Plasmodium protein, unknown function
PF3D7_0618700	33.9606	31.0368	43.4988	66.9561	64.419	47.9742	91.3636	75.0066	55.6041	56.3537	69.582	56.7242	48.975	43.602	31.5337	45.2087	5.58085	0.54031	-0.622162	2.56311	TRUE	0.289779	1	transport protein particle (TRAPP) component, putative
PF3D7_0823900	29.2438	47.0254	57.9984	20.2132	40.9939	39.0949	23.228	28.4508	11.7948	10.9072	18.5952	12.5127	8.68911	12.8662	11.7125	11.4451	5.26293	-1.04446	-0.701605	3.41599	TRUE	0.290022	1	dicarboxylate/tricarboxylate carrier (DTC)
PF3D7_1213300	0	0.470254	0	0	0	0.0940508	0	0.862145	0	0.90893	0.442769	3.33672	2.36976	1.42957	0.900962	2.00925	-2.61441	1.41204	2.20953	2.93447	TRUE	0.290226	1	conserved Plasmodium protein, unknown function
PF3D7_0313500	197.16	179.637	294.825	338.57	319.167	265.872	147.885	89.663	39.5969	38.1751	78.83	69.2369	41.0758	50.7499	47.751	52.2034	8.05179	-1.74973	-0.59615	5.935	TRUE	0.290227	1	GTP-binding protein EngA, putative
PF3D7_1368300	32.0739	42.3229	14.4996	32.8464	35.1377	31.3761	13.9368	9.48359	17.6922	9.0893	12.5505	14.181	3.94959	6.43308	5.40577	7.49237	5.00968	-1.3581	-0.748101	3.65479	TRUE	0.290358	1	conserved Plasmodium protein, unknown function
PF3D7_1416900	40.564	38.0906	67.6648	25.2664	20.497	38.4166	41.8104	25.8643	21.9047	18.1786	26.9395	15.0152	18.9581	20.014	13.5144	16.8754	5.22011	-0.466345	-0.674712	3.38043	TRUE	0.290585	1	prefoldin subunit 2, putative
PF3D7_1131900	2.83005	5.17279	0	3.78997	1.46407	2.65138	3.87134	3.44858	0.842487	2.72679	2.7223	6.67343	7.10927	7.14787	2.70289	5.90836	1.61652	-0.168938	1.11949	3.14681	TRUE	0.290589	1	conserved Plasmodium protein, unknown function
PF3D7_1205100	93.3916	107.218	328.657	140.229	180.081	169.915	126.206	123.287	92.6736	80.8948	105.765	83.4179	63.9834	75.0526	57.6616	70.0289	7.38789	-0.662879	-0.594853	4.19042	TRUE	0.290995	1	O-phosphoseryl-tRNA(Sec) selenium transferase, putative (SEPSECS)
PF3D7_0600600	0	3.29178	4.8332	1.26332	0	1.87766	0	0	0	0	0	0	0	0	0.900962	0.225241	0.754635	-30.2871	27.2897	4.61055	TRUE	0.291017	1	erythrocyte membrane protein 1 (PfEMP1), exon2 (VAR)
PF3D7_1007000	51.8842	60.1925	38.6656	31.583	35.1377	43.4926	173.436	61.2123	53.0767	46.3555	83.5201	62.5634	48.975	52.8942	54.0577	54.6226	5.45735	0.92816	-0.614236	4.8626	TRUE	0.291386	1	conserved membrane protein, unknown function
PF3D7_1369000	121.692	251.586	38.6656	135.175	101.021	129.628	82.0724	86.2145	55.6041	49.0822	68.2433	123.458	118.488	94.3519	76.5818	103.22	7.04045	-0.947364	0.59665	6.13167	TRUE	0.292095	1	glycosylphosphatidylinositol anchor attachment 1 protein, putative
PF3D7_0607500	22.6404	47.9659	4.8332	25.2664	23.4251	24.8262	72.0069	60.3501	17.6922	16.3607	41.6025	50.8849	19.748	12.1514	17.1183	24.9756	4.70225	0.677869	-0.739197	9.5897	TRUE	0.292118	1	para-hydroxybenzoate--polyprenyltransferase, putative
PF3D7_0108900	39.6207	60.1925	0	2.52664	2.92814	21.0536	0.774268	12.9322	6.7399	4.54465	6.24775	13.3469	11.0589	22.1584	15.3164	15.4701	4.44436	-1.80348	1.31119	9.6825	TRUE	0.292318	1	unspecified product
PF3D7_0716500	15.0936	16.9291	4.8332	8.84325	16.1048	12.3608	36.3906	43.1072	35.3845	29.9947	36.2192	24.1912	20.5379	25.0175	20.7221	22.6172	3.71042	1.46847	-0.678977	1.67582	TRUE	0.292614	1	conserved Plasmodium protein, unknown function
PF3D7_0616200	87.7315	79.4729	43.4988	15.1599	10.2485	47.2223	10.8397	36.2101	27.8021	24.5411	24.8483	30.8646	41.0758	37.1689	48.652	39.4403	5.58116	-0.947832	0.667775	10.1382	TRUE	0.29265	1	Ndc80 homologue, putative
PF3D7_0114500	0	0.940508	0	0	0	0.188102	1.54854	0	0	0	0.387134	0	0	0	0	0	-2.03757	0.688413	-28.2504	2.16504	TRUE	0.292793	1	Plasmodium exported protein (hyp10), unknown function
PF3D7_1370300	4833.72	7396.62	9448.9	11260	9790.23	8545.89	10345.8	6485.05	7718.87	8596.66	8286.59	6443.2	5888.06	5121.45	4944.48	5599.3	13.0609	-0.0443708	-0.565535	2.04573	TRUE	0.292929	1	membrane associated histidine-rich protein (MAHRP1)
PF3D7_0415700	32.0739	45.6146	0	8.84325	1.46407	17.5992	0	2.58643	0.842487	0	0.85723	5.83925	0.789919	4.28872	1.80192	3.17995	4.16963	-4.39736	1.89829	7.2718	TRUE	0.294441	1	conserved Plasmodium protein, unknown function
PF3D7_1404100	87.7315	80.4134	256.16	192.025	225.467	168.359	316.675	238.814	184.505	183.604	230.9	191.861	145.345	162.971	118.026	154.551	7.38122	0.470104	-0.579232	4.83197	TRUE	0.294551	1	cytochrome c, putative
PFC10_API0028	1304.65	1218.9	202.994	525.542	585.628	767.543	0	0	0.842487	0	0.210622	0	2.36976	0.714787	0	0.771136	9.58532	-11.8296	1.90107	7.72449	TRUE	0.295719	1	elongation factor (tufA)
PF3D7_1218100	21.697	24.9235	4.8332	1.26332	5.85628	11.7147	4.64561	12.07	22.7472	15.4518	13.7286	8.34179	19.748	30.0211	32.4346	22.6364	3.67244	0.103796	0.724514	12.4485	TRUE	0.296071	1	conserved Plasmodium protein, unknown function
PF3D7_1029000	3.7734	2.35127	9.6664	0	0	3.15821	0	0	0	0	0	0.834179	0	0	0	0.208545	1.48263	-31.0151	27.2431	4.9989	TRUE	0.29662	1	conserved Plasmodium protein, unknown function, pseudogene
PF3D7_1117000	13.2069	11.2861	0	0	0	4.8986	1.54854	5.17287	5.05492	4.54465	4.08024	0.834179	0	2.14436	3.60385	1.6456	2.45384	-0.428797	-1.31757	12.2595	TRUE	0.296825	1	conserved Plasmodium membrane protein, unknown function
PF3D7_0608000	22.6404	42.7931	207.828	34.1097	70.2753	75.5292	146.337	100.009	92.6736	102.709	110.432	85.0863	69.5129	72.9083	58.5625	71.5175	6.16712	0.620172	-0.626873	9.4354	TRUE	0.296829	1	conserved protein, unknown function
PF3D7_1428800.2	37.734	41.3823	57.9984	49.2696	86.3801	54.5529	63.4899	77.593	34.542	23.6322	49.8143	45.0457	28.4371	27.1619	28.8308	32.3689	5.75998	-0.120582	-0.623428	4.34108	TRUE	0.297608	1	transcription initiation TFIID-like, putative
PF3D7_1012300	44.3374	41.3823	24.166	8.84325	16.1048	26.9668	8.51694	22.4158	10.1098	14.5429	13.8964	4.1709	7.89919	12.1514	9.00962	8.30777	4.77806	-0.983799	-0.735565	5.92128	TRUE	0.297611	1	ubiquinol-cytochrome c reductase complex subunit, putative
PF3D7_1338100	384.886	356.452	1300.13	819.896	907.723	753.818	984.094	677.646	443.148	526.271	657.79	578.086	386.27	429.587	387.414	445.339	9.55373	-0.192157	-0.562817	6.03541	TRUE	0.29911	1	proteasome regulatory subunit, putative
PF3D7_1003300	56.6009	72.8894	72.498	45.4796	98.0926	69.1121	226.086	111.217	69.9264	96.3466	125.894	135.137	63.1935	72.9083	63.9683	83.8018	6.10753	0.869212	-0.587983	5.01623	TRUE	0.299676	1	N-acetyltransferase, putative
PF3D7_0502900	2.83005	12.6969	14.4996	5.05329	17.5688	10.5297	33.2935	23.2779	15.1648	16.3607	22.0242	18.3519	8.68911	12.8662	13.5144	13.3554	3.34039	1.12247	-0.724672	5.06316	TRUE	0.299689	1	mitochondrial inner membrane TIM10 associated protein, putative
PF3D7_1423400	27.3571	21.1614	19.3328	27.7931	36.6017	26.4492	57.2958	27.5886	40.4394	40.9019	41.5564	27.5279	31.5968	22.1584	25.2269	26.6275	4.7388	0.638999	-0.643263	1.50106	TRUE	0.300494	1	conserved Plasmodium membrane protein, unknown function
PF3D7_1238700	31.1305	24.9235	19.3328	2.52664	1.46407	15.8755	3.87134	7.7593	5.05492	6.36251	5.76202	8.34179	12.6387	10.7218	9.00962	10.178	4.00269	-1.47968	0.825893	9.15954	TRUE	0.300629	1	conserved Plasmodium protein, unknown function
PF3D7_1220200	4.71675	3.29178	4.8332	0	0	2.56834	0	0.862145	0.842487	0	0.426158	1.66836	0.789919	0.714787	2.70289	1.46899	1.29443	-2.53151	1.77614	6.30989	TRUE	0.300648	1	conserved Plasmodium protein, unknown function, pseudogene
PF3D7_1037800	15.0936	9.40508	0	12.6332	13.1766	10.0617	59.6186	37.0722	53.0767	48.1733	49.4852	83.4179	68.7229	82.9153	68.4731	75.8823	3.45595	2.17342	0.616515	4.32593	TRUE	0.300907	1	dynein intermediate chain, putative
PF3D7_1224800	266.024	274.158	38.6656	123.806	124.446	165.42	72.0069	112.941	139.853	97.2556	105.514	155.991	172.202	143.672	156.767	157.158	7.38928	-0.668196	0.574943	7.27282	TRUE	0.302426	1	conserved Plasmodium protein, unknown function
PF3D7_1435900	0.943349	5.17279	14.4996	0	1.46407	4.41596	72.0069	31.0372	21.9047	39.084	41.0082	41.709	23.6976	22.8732	15.3164	25.899	1.68893	3.67025	-0.664038	12.2087	TRUE	0.3025	1	conserved Plasmodium protein, unknown function
PF3D7_0223300	16.9803	16.4589	14.4996	34.1097	49.7784	26.3654	10.0655	3.44858	7.58238	3.63572	6.18304	10.8443	10.2689	9.29223	11.7125	10.5295	4.73583	-2.09916	0.758107	4.09535	TRUE	0.303156	1	erythrocyte membrane protein 1 (PfEMP1), exon2
PF3D7_1246500	32.0739	32.4475	33.8324	55.5862	73.2035	45.4287	98.332	63.7987	37.0694	41.8108	60.2527	52.5533	40.2859	37.1689	27.9298	39.4845	5.5109	0.403173	-0.610505	4.11578	TRUE	0.303709	1	conserved Plasmodium protein, unknown function
PF3D7_1341100	195.273	1418.76	57.9984	1606.95	174.224	690.64	0	0	0	0	0	0	0.789919	0	0	0.19748	9.43231	-38.9648	27.2091	3.81778	TRUE	0.304207	1	U6 spliceosomal RNA
PF3D7_0929900	2.83005	7.05381	0	0	0	1.97677	0	0.862145	0	0	0.215536	2.50254	0	1.42957	0	0.983028	1.19353	-3.42566	2.21618	8.73987	TRUE	0.30424	1	conserved Plasmodium protein, unknown function
PF3D7_1442000	4.71675	2.82152	9.6664	5.05329	7.32035	5.91566	36.3906	42.2451	46.3368	31.8126	39.1963	60.8951	69.5129	51.4647	60.3645	60.5593	2.38628	2.90651	0.627289	1.70926	TRUE	0.304984	1	ADP-ribosylation factor, putative
PF3D7_1371700	57.5443	58.3115	14.4996	3.78997	2.92814	27.4147	3.87134	22.4158	16.0073	29.9947	18.0723	22.5228	26.8572	32.8802	42.3452	31.1514	4.8281	-0.655976	0.788611	14.2466	TRUE	0.305052	1	serine/threonine protein kinase, FIKK family
PF3D7_0412500	0.943349	3.76203	0	5.05329	0	1.95173	0	0	0	0	0	0	0	0.714787	0	0.178697	1.09079	-30.6233	27.1489	3.86429	TRUE	0.30595	1	Plasmodium RNA of unkown function RUF6-3
PF3D7_0531700	0	0	0	0	1.46407	0.292814	0	0	3.36995	3.63572	1.75142	0	0.789919	0.714787	0	0.376176	-1.93222	2.73362	-2.17179	6.76897	TRUE	0.306258	1	unspecified product
PF3D7_1455200.1	6.60344	11.7563	0	0	2.92814	4.25759	2.3228	1.72429	0.842487	0	1.22239	4.1709	1.57984	4.28872	1.80192	2.96034	2.27935	-1.96892	1.26101	8.64367	TRUE	0.306512	1	methyltransferase, putative
PF3D7_0508200	17.9236	19.2804	62.8316	25.2664	13.1766	27.6957	94.4606	58.6258	71.6114	70.8966	73.8986	50.0507	46.6052	52.8942	45.0481	48.6496	4.67395	1.53391	-0.603203	4.24682	TRUE	0.307145	1	longevity-assurance (LAG1) domain protein, putative
PF3D7_0827400	33.9606	27.745	19.3328	40.4263	32.2095	30.7348	11.614	10.3457	21.0622	8.18037	12.8006	18.3519	22.1177	20.014	21.6231	20.5267	4.96426	-1.28477	0.679803	1.82968	TRUE	0.307206	1	conserved Plasmodium protein, unknown function
PF3D7_1034300	1.8867	1.41076	0	0	1.46407	0.952306	0	0	0	0.90893	0.227233	0	0	0	0	0	0.0592461	-2.2426	-27.4163	2.49691	TRUE	0.307314	1	conserved Plasmodium protein, unknown function
PF3D7_0915500	4.71675	9.87533	14.4996	15.1599	16.1048	12.0713	9.29121	11.2079	20.2197	6.36251	11.7703	16.6836	31.5968	15.0105	14.4154	19.4266	3.54978	0.00832577	0.722543	4.03369	TRUE	0.308125	1	conserved Plasmodium protein, unknown function
PF3D7_1106500	257.534	198.447	792.645	434.583	402.619	417.166	264.8	177.602	113.736	129.977	171.529	135.971	90.8407	119.369	93.7001	109.97	8.69763	-1.27503	-0.64152	4.52794	TRUE	0.308312	1	conserved Plasmodium protein, unknown function
PF3D7_0202600.2	34.9039	25.864	86.9976	35.373	30.7455	42.7768	67.3613	42.2451	40.4394	27.2679	44.3284	42.5431	27.6472	26.4471	18.9202	28.8894	5.35062	0.120988	-0.618762	4.73234	TRUE	0.308754	1	conserved Plasmodium protein, unknown function
PF3D7_1350400	9.43349	17.3994	48.332	48.0062	61.4909	36.9324	168.016	91.3873	284.761	234.504	194.667	216.887	343.615	265.901	323.445	287.462	5.16339	2.4414	0.562404	9.30006	TRUE	0.309263	1	ubiquitin-activating enzyme e1, putative
PF3D7_0301300	166.973	219.138	222.327	260.244	263.532	226.443	485.466	700.923	951.168	778.044	728.9	877.556	1163.55	1123.65	1102.78	1066.88	7.82264	1.6869	0.549664	1.44203	TRUE	0.309937	1	alpha/beta hydrolase, putative
mal_rna_19:rRNA	0.943349	5.17279	0	1.26332	1.46407	1.76871	0	0	0	0	0	0	0	0.714787	0	0.178697	0.975594	-30.5081	27.1456	2.63243	TRUE	0.309951	1	unspecified product (RNA8)
PF3D7_0215100	66.9778	82.7647	67.6648	162.969	175.688	111.213	131.625	127.597	45.4943	78.168	95.7213	86.7546	60.8238	62.1865	46.85	64.1537	6.80405	-0.222899	-0.577475	5.72607	TRUE	0.310121	1	RING zinc finger protein, putative
PF3D7_1444700	4.71675	8.46457	4.8332	6.31661	4.39221	5.74467	27.8736	25.8643	15.1648	21.8143	22.6793	45.8798	39.4959	24.3028	34.2366	35.9788	2.58397	1.91993	0.664397	1.5886	TRUE	0.310385	1	conserved Plasmodium protein, unknown function
PF3D7_1111900	8.49014	4.70254	4.8332	0	1.46407	3.89799	1.54854	0.862145	2.52746	0	1.23454	1.66836	4.73951	2.85915	2.70289	2.99248	1.97419	-1.65529	1.26491	6.57792	TRUE	0.310422	1	conserved Plasmodium protein, unknown function
PF3D7_0732300	0	0.940508	4.8332	0	1.46407	1.44756	0	0	0	0	0	0	0.789919	0	0	0.19748	0.177028	-29.7095	27.2083	3.84143	TRUE	0.310661	1	rifin (RIF)
PF3D7_1105100	4113.95	5627.53	2141.11	1701.69	2774.41	3271.74	2395.58	1469.09	1655.49	1916.93	1859.27	1468.99	1301	1314.49	1009.08	1273.39	11.6765	-0.815911	-0.546063	4.15159	TRUE	0.310706	1	histone H2B (H2B)
PF3D7_1354700	4.71675	2.82152	4.8332	3.78997	1.46407	3.5251	13.1625	12.07	7.58238	8.18037	10.2488	9.17597	3.15968	7.14787	2.70289	5.5466	1.76156	1.59731	-0.883062	2.38762	TRUE	0.311853	1	conserved Plasmodium protein, unknown function
PF3D7_0719000	54.7142	41.3823	91.8308	74.536	60.0268	64.498	213.698	137.081	109.523	101.8	140.526	131.8	75.0423	94.3519	77.4827	94.6693	5.98732	1.14782	-0.570293	2.96543	TRUE	0.31252	1	conserved Plasmodium protein, unknown function
PF3D7_0722800	16.0369	22.1019	4.8332	2.52664	7.32035	10.5638	19.3567	24.14	24.4321	19.9965	21.9813	13.3469	10.2689	15.0105	15.3164	13.4857	3.51813	0.939924	-0.705027	5.04037	TRUE	0.312656	1	conserved Plasmodium protein, unknown function
PF3D7_0515200	2.83005	3.29178	0	3.78997	0	1.98236	10.8397	9.48359	16.0073	10.9072	11.8094	4.1709	6.31935	6.43308	9.00962	6.48324	1.24748	2.31453	-0.867398	4.17766	TRUE	0.312721	1	conserved Plasmodium protein, unknown function
PF3D7_1340200	0.943349	1.88102	0	2.52664	1.46407	1.36302	0	0	0	0	0	0	0.789919	0	0	0.19748	0.554159	-30.0866	27.208	2.05286	TRUE	0.313282	1	conserved Plasmodium protein, unknown function
PF3D7_0702100	3445.11	2929.68	202.994	793.366	598.804	1593.99	379.391	1289.77	1179.48	1229.78	1019.61	1449.8	1603.54	1755.52	1801.02	1652.47	10.6401	-0.646368	0.69666	12.1578	TRUE	0.31442	1	Plasmodium exported protein (PHISTb), unknown function, pseudogene
PF3D7_1324800	93.3916	97.8128	372.156	168.022	174.224	181.121	1042.94	490.56	976.443	871.664	845.401	601.443	587.7	582.551	545.082	579.194	7.47762	2.2459	-0.545612	5.74093	TRUE	0.314428	1	dihydrofolate synthase/folylpolyglutamate synthase (DHFS-FPGS)
PF3D7_0106100	168.859	228.543	531.652	534.385	527.065	398.101	189.696	150.013	87.6187	88.1663	128.873	124.293	86.8911	70.0491	67.5722	87.2013	8.63266	-1.62239	-0.56412	6.02941	TRUE	0.314765	1	vacuolar ATP synthase subunit c, putative
PF3D7_1242200	163.199	158.005	198.161	179.392	137.623	167.276	192.793	130.184	60.6591	64.5341	112.042	104.272	57.6641	77.197	63.9683	75.7754	7.38241	-0.573712	-0.565005	4.071	TRUE	0.31488	1	queuine tRNA-ribosyltransferase, putative
PF3D7_0626100	33.0172	44.2039	222.327	125.069	103.949	105.713	260.154	66.3851	117.948	135.431	144.979	122.624	82.1516	99.3554	80.1856	96.0792	6.6879	0.492325	-0.593973	9.77889	TRUE	0.315199	1	oxidoreductase, short-chain dehydrogenase family, putative
PF3D7_0906910	116.032	125.558	816.811	500.275	669.08	445.551	425.073	241.4	298.24	359.936	331.163	208.545	218.018	222.299	212.627	215.372	8.79258	-0.421131	-0.620741	8.61568	TRUE	0.315338	1	tubulin-specific chaperone, putative
PF3D7_1234300	89.6182	91.2293	28.9992	21.4765	13.1766	48.8999	15.4854	18.105	45.4943	29.9947	27.2698	20.8545	60.0338	49.3203	44.1471	43.5889	5.64351	-0.875169	0.678154	9.31056	TRUE	0.315501	1	DNA polymerase epsilon subunit b, putative
PF3D7_1005400	0.943349	0.940508	0	1.26332	1.46407	0.92225	0	0	0.842487	0	0.210622	0	0	0	0	0	-0.0177862	-2.22708	-28.7974	1.6718	TRUE	0.31599	1	conserved Plasmodium protein, unknown function
PF3D7_1300900	0	0.470254	0	0	0	0.0940508	0	0	0	0	0	0	0	0.714787	0.900962	0.403937	-2.93247	-28.0427	29.6655	1.30794	TRUE	0.316213	1	stevor
PF3D7_1112300	12.2635	11.2861	14.4996	2.52664	2.92814	8.7008	6.19414	2.58643	0	0	2.19514	0	3.15968	0.714787	0	0.968616	3.07785	-1.91699	-1.17742	14.4536	TRUE	0.317027	1	conserved Plasmodium protein, unknown function
PF3D7_1416700	0.943349	0.470254	4.8332	1.26332	0	1.50202	0	0	0	0	0	0	0	0.714787	0	0.178697	0.262467	-29.7949	27.14	2.91168	TRUE	0.317067	1	conserved Plasmodium protein, unknown function
PF3D7_1019800	52.8275	78.0622	28.9992	11.3699	5.85628	35.423	10.0655	22.4158	12.6373	11.8161	14.2337	18.3519	26.0673	23.588	29.7317	24.4347	5.17326	-1.34289	0.780088	7.45562	TRUE	0.317228	1	tRNA methyltransferase, putative
PF3D7_1217500	774.49	887.839	468.82	1188.79	1059.99	875.984	1195.47	1076.82	1069.96	744.414	1021.67	1591.61	1510.32	1453.88	1382.08	1484.47	9.77661	0.220132	0.538995	2.16429	TRUE	0.317924	1	conserved Plasmodium protein, unknown function
PF3D7_0529700	38.6773	45.1444	53.1652	6.31661	17.5688	32.1745	10.8397	16.3807	6.7399	13.634	11.8986	15.0152	21.3278	15.0105	24.326	18.9199	4.97709	-1.40596	0.668945	6.75776	TRUE	0.318181	1	conserved Plasmodium protein, unknown function
PF3D7_1209000	105.655	108.629	188.495	213.501	248.892	173.034	151.756	125.011	69.9264	88.1663	108.715	80.9154	59.2439	77.197	77.4827	73.7098	7.43034	-0.665532	-0.561132	3.37655	TRUE	0.31838	1	conserved Plasmodium protein, unknown function
PF3D7_0510800	12.2635	11.2861	14.4996	8.84325	13.1766	12.0138	78.9753	39.6586	97.7285	65.443	70.4514	40.8748	48.1851	48.6055	48.652	46.5793	3.55674	2.58214	-0.597178	1.54579	TRUE	0.318381	1	conserved Plasmodium protein, unknown function
PF3D7_0928300	7.54679	11.2861	62.8316	40.4263	38.0658	32.0313	81.2981	70.6958	43.8093	42.7197	59.6308	47.5482	33.9665	46.4612	29.7317	39.4269	4.90529	0.993412	-0.596754	8.78332	TRUE	0.318621	1	conserved Plasmodium protein, unknown function
PF3D7_1437200	615.064	640.486	652.482	424.476	448.005	556.103	197.438	168.98	181.977	185.422	183.454	132.634	133.496	114.366	121.63	125.532	9.11845	-1.59914	-0.547469	0.690009	TRUE	0.318687	1	ribonucleoside-diphosphate reductase, large subunit, putative
PF3D7_0628800	18.867	17.3994	33.8324	5.05329	4.39221	15.9089	0.774268	3.44858	9.26736	9.0893	5.64488	1.66836	7.89919	0.714787	0.900962	2.79582	3.92286	-1.43253	-1.00295	9.74808	TRUE	0.318751	1	glutamyl-tRNA(Gln) amidotransferase subunit B, putative
PF3D7_0723500	28.3005	29.1557	24.166	29.0564	45.3861	31.213	64.2642	51.7287	42.1244	31.8126	47.4824	42.5431	22.1177	28.5915	31.5337	31.1965	4.97521	0.595073	-0.607726	1.95566	TRUE	0.319244	1	dynactin subunit 5, putative
PF3D7_1252300	137.729	408.18	507.486	180.655	320.631	310.936	524.179	287.094	335.31	359.028	376.403	255.259	278.841	258.753	240.557	258.352	8.27357	0.282679	-0.543012	4.67008	TRUE	0.32014	1	conserved Plasmodium protein, unknown function
PF3D7_0211100	1.8867	5.17279	0	2.52664	0	1.91723	0	0	3.36995	0	0.842487	1.66836	4.73951	2.14436	0.900962	2.3633	1.16833	-1.41331	1.49185	8.78208	TRUE	0.320311	1	conserved Plasmodium protein, unknown function
PF3D7_1250900	58.4876	72.4191	53.1652	59.3761	46.8502	58.0597	10.0655	6.89716	5.05492	4.54465	6.64055	14.181	11.0589	4.28872	13.5144	10.7608	5.86624	-3.12864	0.683122	2.87126	TRUE	0.320373	1	conserved Plasmodium protein, unknown function
PF3D7_1104400	1052.78	1042.55	1889.78	1620.84	1383.55	1397.9	411.136	246.573	206.409	210.872	268.748	253.59	149.295	167.26	169.381	184.882	10.4479	-2.37756	-0.539998	2.77523	TRUE	0.320673	1	conserved protein, unknown function
PF3D7_1228500	21.697	25.864	43.4988	6.31661	2.92814	20.0609	16.2596	12.9322	22.7472	16.3607	17.0749	21.6887	29.227	28.5915	27.9298	26.8592	4.23459	-0.140576	0.653628	8.08078	TRUE	0.321072	1	RNA pseudouridylate synthase, putative
PF3D7_0929700	2.83005	3.29178	0	0	0	1.22436	0	0.862145	0	0	0.215536	3.33672	0	0.714787	0	1.01288	0.52253	-2.7534	2.24779	7.47287	TRUE	0.321676	1	conserved Plasmodium protein, unknown function
PF3D7_1469000	32.0739	26.3342	28.9992	29.0564	14.6407	26.2209	38.7134	23.2779	21.0622	12.725	23.9446	16.6836	10.2689	17.8697	16.2173	15.2599	4.70935	-0.124988	-0.652578	2.71448	TRUE	0.321748	1	translation initiation factor IF-1, putative
PF3D7_1306400	765.999	752.877	1261.46	1033.4	980.926	958.933	1135.08	796.622	812.158	888.025	907.97	755.766	577.431	609.713	563.101	626.503	9.90383	-0.0772954	-0.535353	1.1716	TRUE	0.322073	1	26S proteasome regulatory subunit, putative
PF3D7_0923100	5.66009	8.46457	24.166	10.1066	19.0329	13.486	33.2935	29.3129	17.6922	14.5429	23.7104	15.0152	20.5379	15.7253	8.10866	14.8468	3.6319	0.937246	-0.674192	4.50007	TRUE	0.322474	1	OTU-like cysteine protease, putative
PF3D7_1332000	201.877	243.592	202.994	164.232	202.042	202.947	236.152	186.223	110.366	133.613	166.588	128.464	107.429	93.6371	126.135	113.916	7.66574	-0.285301	-0.548938	1.65552	TRUE	0.322833	1	syntaxin, Qa-SNARE family (SYN5)
PF3D7_1346800	1.8867	1.88102	0	1.26332	0	1.00621	0.774268	0.862145	0	0.90893	0.636336	5.83925	1.57984	0	0.900962	2.08001	0.249234	-0.904671	1.70509	5.41189	TRUE	0.324249	1	6-cysteine protein (P47)
PF3D7_0202600.1	36.7906	34.7988	115.997	45.4796	33.6736	53.3479	63.4899	36.2101	38.7544	39.084	44.3846	40.8748	26.0673	26.4471	24.326	29.4288	5.67279	-0.199835	-0.594002	4.53977	TRUE	0.324638	1	conserved Plasmodium protein, unknown function
PF3D7_1215100	109.428	106.277	183.662	125.069	109.805	126.848	133.948	91.3873	50.5492	70.8966	86.6954	95.0964	52.1346	42.1724	45.9491	58.8381	6.97476	-0.536223	-0.560336	3.75951	TRUE	0.325137	1	conserved Plasmodium protein, unknown function
PF3D7_0210500	59.431	61.133	57.9984	41.6896	49.7784	54.0061	22.4538	20.6915	11.7948	7.27144	15.5529	10.8443	5.52943	14.2957	9.00962	9.91978	5.75407	-1.79157	-0.648831	3.15667	TRUE	0.325207	1	conserved Plasmodium protein, unknown function
PF3D7_0109300	6.60344	4.23229	9.6664	0	10.2485	6.15012	10.0655	5.17287	5.05492	0.90893	5.30055	3.33672	1.57984	0.714787	5.40577	2.75928	2.52676	-0.111521	-0.973669	9.20567	TRUE	0.326186	1	fatty acid elongation protein, GNS1/SUR4 family, putative
PF3D7_0104000	0.943349	1.88102	0	0	0	0.564873	0	7.7593	1.68497	0.90893	2.5883	0.834179	0.789919	0	1.80192	0.856506	-0.398493	1.76642	-1.62097	7.10412	TRUE	0.326217	1	thrombospondin-related sporozoite protein (TRSP)
PF3D7_0728400.2	1.8867	3.29178	0	0	0	1.0357	0	0	0	0	0	0	0.789919	0	0	0.19748	0.242116	-29.7746	27.2065	3.41674	TRUE	0.326227	1	conserved Plasmodium protein, unknown function
PF3D7_0518800	4.71675	1.41076	4.8332	1.26332	0	2.44481	1.54854	1.72429	0	0	0.818206	0	0.789919	0	0	0.19748	1.17864	-1.45266	-2.04656	6.60042	TRUE	0.326639	1	secreted ookinete protein, putative (PSOP13)
PF3D7_0613700	84.9014	93.1103	91.8308	20.2132	17.5688	61.5249	30.1964	30.1751	29.487	23.6322	28.3727	16.6836	19.748	20.014	15.3164	17.9405	5.93319	-1.10633	-0.660433	5.92135	TRUE	0.326885	1	syntaxin binding protein, putative
PF3D7_0816900	0.943349	1.41076	0	1.26332	0	0.723487	0	0.862145	0	0	0.215536	0	0	0	0	0	-0.313537	-1.91103	-27.375	2.05629	TRUE	0.32694	1	adenylate kinase 2 (AK2)
PF3D7_1214500	5.66009	10.8158	38.6656	17.6865	35.1377	21.5931	27.0994	26.7265	15.1648	19.9965	22.2468	22.5228	11.8488	12.1514	9.91058	14.1084	4.33565	0.140552	-0.657974	6.42869	TRUE	0.327369	1	conserved Plasmodium protein, unknown function
PF3D7_0800700	15.0936	14.5779	28.9992	10.1066	10.2485	15.8051	97.5577	43.9694	39.5969	40.9019	55.5065	53.3875	29.227	32.8802	31.5337	36.7571	3.88725	1.90869	-0.596324	3.97351	TRUE	0.328124	1	surface-associated interspersed protein 8.3 (SURFIN 8.3) (SURF8.3)
PF3D7_1367900	4.71675	1.88102	0	1.26332	0	1.57222	0.774268	0	7.58238	2.72679	2.77086	0	0.789919	0.714787	2.70289	1.0519	0.86263	0.605536	-1.41874	8.7148	TRUE	0.328348	1	conserved Plasmodium protein, unknown function
PF3D7_0732700	0.943349	1.88102	0	1.26332	0	0.817537	6.96841	6.03501	0.842487	1.81786	3.91594	9.17597	3.94959	6.43308	11.7125	7.81779	0.0872164	1.88915	0.986547	4.8796	TRUE	0.328414	1	rifin (RIF)
PF3D7_0901200	0.943349	0.470254	0	2.52664	1.46407	1.08086	0	0.862145	1.68497	0	0.63678	6.67343	0.789919	0.714787	0	2.04453	0.201135	-0.854513	1.68211	6.5651	TRUE	0.328422	1	Plasmodium exported protein, unknown function, fragment
PF3D7_0810800	34.9039	39.5013	575.151	123.806	115.661	177.805	441.333	75.0066	117.106	123.615	189.265	125.961	80.5717	68.6196	72.077	86.8073	7.46269	0.101769	-1.12477	6.19146	TRUE	0.328539	1	dihydropteroate synthetase (DHPS)
PF3D7_1013000	70.7512	84.1755	48.332	87.1692	74.6675	73.0191	135.497	68.1094	33.6995	30.9036	67.0523	74.2419	41.8657	34.3098	30.6327	45.2625	6.20432	-0.135344	-0.568993	6.69342	TRUE	0.328735	1	zinc finger protein, putative
PF3D7_1436400	32.0739	21.1614	19.3328	25.2664	21.961	23.9591	6.96841	10.3457	10.1098	7.27144	8.67386	5.83925	3.15968	2.85915	9.00962	5.21692	4.59658	-1.48044	-0.747179	2.06289	TRUE	0.328804	1	conserved Plasmodium protein, unknown function
PF3D7_0105000	222.63	159.416	140.163	319.62	209.362	210.238	41.0362	51.7287	58.9741	37.2661	47.2513	84.2521	83.7314	52.8942	56.7606	69.4096	7.72026	-2.1579	0.554582	2.40014	TRUE	0.328952	1	unspecified product
PF3D7_1103000	0.943349	3.76203	4.8332	3.78997	2.92814	3.25134	21.6795	18.105	13.4798	27.2679	20.1331	38.3722	38.706	30.7358	18.9202	31.6836	1.60745	2.72339	0.655709	2.71054	TRUE	0.329521	1	conserved Plasmodium protein, unknown function
PF3D7_0914900	203.763	174.934	236.827	243.821	212.29	214.327	158.725	146.565	69.0839	94.5288	117.226	106.775	67.1431	73.6231	73.8789	80.355	7.7413	-0.867825	-0.545338	2.13709	TRUE	0.329568	1	BSD domain, putative
PF3D7_1108600	1341.44	1177.52	2672.76	2313.14	2190.25	1939.02	2624.77	1652.73	1520.69	1637.89	1859.02	1585.77	1223.58	1235.87	1121.7	1291.73	10.9202	-0.0598043	-0.525262	2.75693	TRUE	0.329633	1	endoplasmic reticulum-resident calcium binding protein (ERC)
PF3D7_1244100	765.999	628.259	618.649	606.395	597.34	643.329	723.94	485.387	337.837	306.31	463.369	373.712	304.119	314.506	291.912	321.062	9.32972	-0.473535	-0.529468	1.96585	TRUE	0.329832	1	N-alpha-acetyltransferase 15, NatA auxiliary subunit, putative
PF3D7_1311900	878.258	1157.77	2460.1	2380.1	2449.39	1865.12	1190.82	961.291	843.33	1069.81	1016.31	807.485	656.423	704.065	656.801	706.194	10.8641	-0.874984	-0.52522	3.47901	TRUE	0.330457	1	vacuolar ATP synthase subunit a (vapA)
PF3D7_1478100	399.98	345.166	43.4988	312.041	272.317	274.601	253.96	336.236	355.53	247.229	298.239	448.788	439.195	382.411	453.184	430.895	8.11296	0.107359	0.530826	7.50757	TRUE	0.330541	1	Plasmodium exported protein (hyp13), unknown function
PF3D7_0814400	133.956	120.855	53.1652	208.448	202.042	143.693	332.161	334.512	575.419	520.817	440.727	598.941	683.28	633.301	627.971	635.873	7.17958	1.60409	0.52893	4.22964	TRUE	0.330828	1	phospholipase DDHD1, putative
PF3D7_0509200	2.83005	6.58356	0	1.26332	1.46407	2.4282	0	1.72429	0	0.90893	0.658305	0.834179	2.36976	0.714787	3.60385	1.88064	1.47928	-2.10793	1.52751	5.4308	TRUE	0.330896	1	leucine-rich repeat protein (LRR2)
PF3D7_0213700	68.8645	83.7052	140.163	179.392	188.865	132.198	61.1671	37.0722	15.1648	12.725	31.5323	33.3672	10.2689	18.5845	22.5241	21.1862	7.0414	-2.05921	-0.579203	9.21958	TRUE	0.33092	1	conserved protein, unknown function
PF3D7_1302200	42.4507	54.5495	9.6664	15.1599	14.6407	27.2934	0	0.862145	2.52746	0	0.847401	0.834179	2.36976	4.28872	0.900962	2.0984	4.79856	-5.03889	1.3286	6.64838	TRUE	0.330962	1	early transcribed membrane protein 13 (ETRAMP13)
PF3D7_1373000	2.83005	1.41076	0	0	0	0.848162	0	0	0	0	0	0.834179	0	0	0	0.208545	-0.0715114	-29.461	27.2516	3.05087	TRUE	0.331278	1	rifin (RIF)
PF3D7_1349900	1.8867	2.35127	14.4996	3.78997	4.39221	5.38395	12.3883	6.89716	10.9523	5.45358	8.92284	18.3519	17.3782	5.7183	18.9202	15.0922	2.05295	1.10842	0.750673	5.12981	TRUE	0.33223	1	conserved Plasmodium protein, unknown function
PF3D7_1456100	0	3.29178	0	0	0	0.658356	0	0.862145	0	0	0.215536	0	0	0	0	0	-0.361534	-1.86254	-27.3755	3.41758	TRUE	0.332282	1	serine hydroxymethyltransferase, putative (SHMT)
PF3D7_0306300	134.899	119.445	357.657	325.937	414.332	270.454	641.868	416.416	454.943	466.281	494.877	402.908	333.346	350.246	287.407	343.477	8.07238	0.878617	-0.526884	4.93936	TRUE	0.33336	1	glutaredoxin 1 (GRX1)
PF3D7_1438600	133.012	248.764	115.997	400.473	434.829	266.615	184.276	163.807	158.388	106.345	153.204	235.238	222.757	204.429	224.34	221.691	8.06454	-0.804963	0.532777	5.30091	TRUE	0.333361	1	conserved protein, unknown function
PF3D7_0817100	12.2635	5.64305	14.4996	2.52664	1.46407	7.27938	1.54854	0	0	1.81786	0.841599	0.834179	3.15968	2.85915	0.900962	1.93849	2.76871	-3.01625	1.21987	7.55502	TRUE	0.333364	1	GTPase, putative
PF3D7_1106400	1.8867	0	0	0	1.46407	0.670153	0	0	0.842487	0	0.210622	0	0	0	0	0	-0.494901	-1.7502	-27.3545	2.84747	TRUE	0.333667	1	conserved Plasmodium protein, unknown function
PF3D7_0106200	1.8867	7.05381	0	1.26332	10.2485	4.09046	2.3228	0	2.52746	4.54465	2.34873	2.50254	5.52943	5.7183	5.40577	4.78901	2.16379	-0.93734	1.03493	7.56361	TRUE	0.334458	1	conserved Plasmodium protein, unknown function
PF3D7_0408800	0.943349	0.940508	0	2.52664	0	0.8821	0	0	0	0	0	0	0.789919	0	0	0.19748	-0.0669216	-29.4655	27.2056	2.34207	TRUE	0.334496	1	conserved Plasmodium protein, unknown function
PF3D7_0609600	16.0369	6.58356	19.3328	11.3699	5.85628	11.8359	0	0.862145	7.58238	2.72679	2.79283	0	0	3.57394	1.80192	1.34396	3.50151	-2.02741	-1.01764	13.5346	TRUE	0.335235	1	probable protein, unknown function
PF3D7_0617300	10.3768	18.8102	0	1.26332	0	6.09006	48.7789	47.4179	68.2415	84.5305	62.2422	28.3621	45.0254	39.3133	53.1568	41.4644	2.9148	3.04446	-0.585976	15.8581	TRUE	0.335584	1	conserved Plasmodium protein, unknown function
PF3D7_1138300	0.943349	3.76203	0	1.26332	0	1.19374	8.51694	7.7593	14.3223	4.54465	8.78579	17.5178	14.2185	15.0105	13.5144	15.0653	0.720337	2.41687	0.776102	4.88993	TRUE	0.335695	1	conserved Plasmodium membrane protein, unknown function
PF3D7_0416000	96.2216	96.4021	333.491	224.871	188.865	187.97	156.402	124.149	125.531	152.7	139.695	95.0964	92.4205	115.795	81.9875	96.325	7.53767	-0.411491	-0.535934	4.22085	TRUE	0.33664	1	RNA binding protein, putative
PF3D7_1208400	34.9039	38.0906	48.332	15.1599	10.2485	29.347	115.366	23.2779	39.5969	33.6304	52.9678	41.709	24.4875	37.1689	31.5337	33.7248	4.84416	0.884686	-0.653001	7.07786	TRUE	0.336878	1	amino acid transporter, putative
PF3D7_1444200	9.43349	12.2266	4.8332	2.52664	1.46407	6.0968	4.64561	6.89716	8.42487	5.45358	6.3553	4.1709	11.0589	17.8697	10.8115	10.9777	2.71027	-0.0432234	0.793514	5.25551	TRUE	0.336998	1	calmodulin-like protein
PF3D7_1428500	1262.2	1165.76	502.653	944.965	1005.82	976.279	92.1378	130.184	77.5088	88.1663	96.9992	125.961	149.295	139.383	144.154	139.698	9.9332	-3.33335	0.526328	2.21667	TRUE	0.337285	1	protein kinase, putative
PF3D7_1237300	2.83005	2.35127	0	0	1.46407	1.32908	2.3228	0	1.68497	1.81786	1.45641	0	0.789919	0	0.900962	0.42272	0.600491	-0.0541165	-1.82184	5.21028	TRUE	0.337423	1	conserved Plasmodium protein, unknown function
PF3D7_1338500	5.66009	9.40508	0	3.78997	0	3.77103	0	0	0	0.90893	0.227233	0	0.789919	1.42957	0.900962	0.780114	2.07136	-4.28652	1.87399	7.5479	TRUE	0.337442	1	conserved Plasmodium protein, unknown function
PF3D7_1427700	1.8867	0.470254	0	0	0	0.47139	0	0	1.68497	0	0.421244	4.1709	0	0.714787	1.80192	1.6719	-0.817293	-0.427634	1.97863	6.41744	TRUE	0.338105	1	conserved Plasmodium protein, unknown function (PF14_255a)
PF3D7_1145600	16.0369	13.6374	0	0	0	5.93486	1.54854	6.03501	0.842487	6.36251	3.69714	0.834179	1.57984	2.14436	0.900962	1.36483	2.67907	-0.797799	-1.42118	9.27312	TRUE	0.338442	1	conserved protein, unknown function
PF3D7_1218700	6.60344	5.17279	0	3.78997	7.32035	4.57731	10.0655	6.03501	9.26736	9.99823	8.84152	8.34179	2.36976	7.86266	0.900962	4.86879	2.33279	0.81191	-0.851427	5.27118	TRUE	0.338621	1	conserved Plasmodium protein, unknown function
PF3D7_1354500	371.68	451.914	884.475	390.366	505.104	520.708	855.566	426.762	585.529	593.532	615.347	463.804	438.405	418.15	398.225	429.646	9.01913	0.246202	-0.518316	2.78887	TRUE	0.33938	1	adenylosuccinate synthetase (adsS)
PF3D7_0726400	1401.82	1343.99	1024.64	1191.31	1496.28	1291.61	651.159	579.361	307.508	324.488	465.629	415.421	304.909	270.189	310.832	325.338	10.3356	-1.4724	-0.517439	2.26317	TRUE	0.339619	1	conserved Plasmodium membrane protein, unknown function
PF3D7_1435000	23.5837	21.1614	0	5.05329	7.32035	11.4238	2.3228	7.7593	4.21244	9.99823	6.07319	1.66836	3.94959	5.00351	1.80192	3.10585	3.61919	-1.02286	-0.948358	7.06249	TRUE	0.33964	1	cytochrome c oxidase assembly protein, putative
PF3D7_1339000	1.8867	0.940508	0	3.78997	4.39221	2.20188	16.2596	6.03501	8.42487	16.3607	11.7701	10.8443	29.227	20.014	17.1183	19.3009	1.19874	2.35888	0.714223	4.72423	TRUE	0.33979	1	probable protein, unknown function
PF3D7_1356500	1.8867	0.940508	0	0	0	0.565441	0.774268	2.58643	0.842487	0	1.0508	0	0.789919	0	0	0.19748	-0.569667	0.642556	-2.39721	4.40027	TRUE	0.340863	1	conserved Plasmodium protein, unknown function
PF3D7_1221200	33.0172	42.7931	24.166	46.7429	60.0268	41.3492	48.0046	43.9694	16.8497	37.2661	36.5225	25.0254	23.6976	28.5915	19.8212	24.2839	5.39039	-0.199232	-0.58793	2.90936	TRUE	0.341033	1	conserved Plasmodium protein, unknown function
PF3D7_0302400	17.9236	15.0481	19.3328	66.9561	38.0658	31.4653	0	0	3.36995	1.81786	1.29695	0.834179	2.36976	6.43308	1.80192	2.85974	4.9814	-4.61949	1.17044	8.02237	TRUE	0.341219	1	unspecified product
PF3D7_1305800	0	0	0	0	0	0	0	0	0	0	0	1.66836	0	0	0	0.41709	-31.7783	-0.639543	31.1517	0.99758	TRUE	0.341317	1	conserved Plasmodium protein, unknown function
PF3D7_0321700	149.049	119.445	28.9992	54.3228	40.9939	78.5619	192.793	198.293	299.925	272.679	240.923	282.787	336.505	348.101	417.145	346.135	6.32903	1.5833	0.52281	6.66931	TRUE	0.341369	1	microtubule and actin binding protein, putative
PF3D7_1137900	1.8867	5.17279	0	1.26332	0	1.66456	0.774268	0.862145	0.842487	0.90893	0.846957	0	4.73951	3.57394	0.900962	2.3036	0.998106	-1.23959	1.45765	5.81589	TRUE	0.341394	1	conserved Plasmodium protein, unknown function
PF3D7_0830900	57.5443	50.7874	178.828	31.583	27.8173	69.3121	91.3636	63.7987	46.3368	59.0805	65.1449	52.5533	29.227	30.7358	50.4539	40.7425	6.0674	-0.0414257	-0.678556	6.00032	TRUE	0.341738	1	Plasmodium exported protein, unknown function
PF3D7_1038300	2.83005	0.470254	0	1.26332	0	0.912725	0	0	0	0	0	0	0	0.714787	0	0.178697	-0.0114344	-29.521	27.1229	2.42738	TRUE	0.342268	1	conserved Plasmodium protein, unknown function
PF3D7_1429400	556.576	503.642	657.315	721.357	693.969	626.572	983.32	506.079	448.203	420.835	589.609	523.03	392.59	364.541	371.196	412.839	9.2907	-0.0869414	-0.514354	2.44258	TRUE	0.342947	1	rRNA (adenosine-2'-O-)-methyltransferase, putative
PF3D7_1118800	3.7734	7.52406	0	2.52664	1.46407	3.05763	3.87134	8.62145	14.3223	9.0893	8.97609	4.1709	6.31935	6.43308	2.70289	4.90655	1.86983	1.29417	-0.862244	4.3342	TRUE	0.34336	1	conserved Plasmodium protein, unknown function
PF3D7_0109200	38.6773	34.3285	101.497	87.1692	86.3801	69.6105	17.8082	21.5536	26.9596	12.725	19.7616	17.5178	11.8488	12.8662	9.91058	13.0358	6.09617	-1.79082	-0.600236	3.90759	TRUE	0.343994	1	mRNA cleavage factor-like protein, putative
PF3D7_0728300	5.66009	12.6969	4.8332	0	1.46407	4.93084	1.54854	1.72429	0	0.90893	1.04544	2.50254	1.57984	2.85915	2.70289	2.4111	2.37774	-2.3079	1.19982	7.16388	TRUE	0.344123	1	conserved Plasmodium protein, unknown function
PF3D7_0807200	139.616	195.155	178.828	135.175	87.8442	147.324	170.339	139.667	188.717	161.79	165.128	128.464	131.127	85.7744	113.521	114.721	7.20032	0.167168	-0.525745	1.72892	TRUE	0.345178	1	conserved Plasmodium membrane protein, unknown function
PF3D7_1428800.1	32.0739	30.0963	57.9984	44.2163	46.8502	42.247	51.8759	42.2451	18.5347	9.99823	30.6635	30.8646	18.1681	16.4401	16.2173	20.4225	5.37322	-0.432084	-0.589737	5.67141	TRUE	0.346258	1	transcription initiation TFIID-like, putative
PF3D7_1402000	15.0936	15.5184	43.4988	30.3197	40.9939	29.0849	188.147	137.943	118.791	97.2556	135.534	126.795	86.8911	78.6266	81.9875	93.5751	4.80119	2.28171	-0.535022	4.06773	TRUE	0.346594	1	conserved Plasmodium protein, unknown function
PF3D7_0102200	117385	106976	12068.5	27060.4	22877.5	57273.4	21236.6	46673.1	41845.5	48159.7	39478.7	55119.2	59818.2	60646.8	63776.4	59840.2	15.8056	-0.536842	0.60004	10.7408	TRUE	0.346674	1	ring-infected erythrocyte surface antigen (RESA)
PF3D7_1149300	180.18	242.181	67.6648	200.868	204.97	179.173	40.2619	48.2801	32.857	38.1751	39.8935	64.2318	54.5044	56.4682	56.7606	57.9912	7.49757	-2.1795	0.539611	2.82381	TRUE	0.346744	1	serine/threonine protein kinase, FIKK family (FIKK11)
PF3D7_1101900	0	0	0	1.26332	1.46407	0.545478	0.774268	0.862145	0.842487	1.81786	1.07419	4.1709	1.57984	5.00351	0.900962	2.9138	-0.954976	1.0501	1.45459	3.96616	TRUE	0.347028	1	erythrocyte membrane protein 1 (PfEMP1), truncated, pseudogene
PF3D7_0832300	0	0	0	1.26332	1.46407	0.545478	0	0	0	0	0	0	0	0	0.900962	0.225241	-0.843006	-28.6895	27.3295	2.64542	TRUE	0.347107	1	Plasmodium exported protein (PHISTa-like), unknown function
PF3D7_0916900	436.771	393.603	265.826	773.153	740.819	522.034	751.04	658.678	677.36	445.376	633.113	908.421	962.121	893.484	838.796	900.705	9.03071	0.275674	0.508537	3.31354	TRUE	0.347315	1	conserved Plasmodium protein, unknown function
PF3D7_1447700	3.7734	26.8045	48.332	16.4232	24.8892	24.0444	27.0994	9.48359	8.42487	9.99823	13.7515	10.8443	11.0589	4.28872	8.10866	8.57514	4.50824	-0.721982	-0.689595	8.11986	TRUE	0.348648	1	conserved Plasmodium protein, unknown function
PF3D7_1453300	0	1.88102	0	0	1.46407	0.669017	0	0	0	0	0	0	0.789919	0	0	0.19748	-0.429693	-29.1028	27.2042	2.64614	TRUE	0.349779	1	conserved protein, unknown function
PF3D7_0301900	7.54679	4.23229	4.8332	1.26332	7.32035	5.03919	0.774268	1.72429	4.21244	3.63572	2.58668	1.66836	6.31935	5.7183	6.30673	5.00318	2.33426	-0.972009	0.961526	3.78061	TRUE	0.350459	1	conserved Plasmodium protein, unknown function
PF3D7_1316300	0	1.41076	0	1.26332	0	0.534817	1.54854	0	5.05492	6.36251	3.24149	0.834179	0.789919	0.714787	2.70289	1.26044	-0.555261	2.24712	-1.37646	6.10065	TRUE	0.350634	1	conserved Plasmodium protein, unknown function
PF3D7_0409000	24.5271	24.9235	0	6.31661	11.7126	13.4959	28.6479	21.5536	71.6114	54.5358	44.0872	55.0558	79.7818	62.1865	63.0673	65.0229	3.90738	1.55421	0.561394	10.0679	TRUE	0.350676	1	conserved Plasmodium protein, unknown function
PF3D7_1202100.2	47.1675	50.3172	43.4988	50.5329	46.8502	47.6733	89.0408	71.558	66.5565	61.8073	72.2406	48.3824	56.0842	49.3203	44.1471	49.4835	5.5806	0.594532	-0.545977	0.365181	TRUE	0.350804	1	conserved protein, unknown function
PF3D7_1356600	223.574	297.2	314.158	385.313	442.149	332.479	92.1378	78.4552	46.3368	59.0805	69.0026	75.0761	37.9161	46.4612	32.4346	47.972	8.37692	-2.26783	-0.524768	3.19169	TRUE	0.35118	1	regulator of chromosome condensation, putative
PF3D7_0221300	0	0	0	2.52664	0	0.505329	0	0	0	0	0	0	0	0	0.900962	0.225241	-0.926318	-28.6062	27.3315	3.10589	TRUE	0.351374	1	Plasmodium exported protein, unknown function, pseudogene
PF3D7_0511700	23.5837	22.5722	72.498	50.5329	130.302	59.8978	128.528	99.1466	73.2964	41.8108	85.6956	137.64	122.437	120.084	114.422	123.646	5.8796	0.542431	0.528048	9.10206	TRUE	0.352088	1	kinase binding protein CGI-121, putative
PF3D7_0925300	53.7709	41.3823	62.8316	16.4232	27.8173	40.4451	20.9052	22.4158	20.2197	10.9072	18.612	18.3519	27.6472	33.595	32.4346	28.0072	5.30983	-1.0901	0.588442	3.94796	TRUE	0.352417	1	proline--tRNA ligase, putative
PF3D7_1307500	23.5837	31.507	0	1.26332	2.92814	11.8564	2.3228	10.3457	7.58238	9.0893	7.33506	13.3469	12.6387	15.0105	10.8115	12.9519	3.69841	-0.828109	0.825905	11.4588	TRUE	0.35264	1	conserved Plasmodium protein, unknown function
PF3D7_0903200	30.1872	58.7817	77.3312	21.4765	20.497	41.6547	223.763	107.768	103.626	89.0752	131.058	105.107	86.8911	83.6301	88.2943	90.9805	5.33409	1.70063	-0.527356	6.05295	TRUE	0.353028	1	Rab GTPase 7 (Rab7)
PF3D7_0625900	0	0.940508	0	0	2.92814	0.773729	3.09707	4.31072	5.05492	8.18037	5.16077	0	3.15968	2.85915	3.60385	2.40567	-0.276761	2.64079	-1.0971	6.90698	TRUE	0.353075	1	conserved Plasmodium protein, unknown function
PF3D7_0631400	0	0.940508	4.8332	1.26332	0	1.40741	2.3228	1.72429	1.68497	0.90893	1.66025	3.33672	8.68911	1.42957	1.80192	3.81433	-0.109549	0.848023	1.19397	5.1124	TRUE	0.353215	1	Pfmc-2TM Maurer's cleft two transmembrane protein (MC-2TM)
PF3D7_1434000	64.1477	83.7052	72.498	54.3228	106.877	76.3102	154.079	111.217	94.3586	109.072	117.182	105.941	70.3028	80.7709	68.4731	81.3719	6.25506	0.617811	-0.526363	1.69701	TRUE	0.353331	1	CCR4-associated factor 16, putative (CAF16)
PF3D7_1433900	9.43349	15.0481	4.8332	5.05329	7.32035	8.33769	4.64561	3.44858	0.842487	2.72679	2.91587	1.66836	0.789919	0.714787	2.70289	1.46899	3.12814	-1.57916	-1.02074	3.07145	TRUE	0.353415	1	protein kinase, putative
PF3D7_1306100	7.54679	4.70254	4.8332	0	0	3.41651	0	0.862145	1.68497	0	0.63678	0	0	1.42957	5.40577	1.70884	1.77448	-2.42866	1.40262	13.1259	TRUE	0.353793	1	conserved Plasmodium protein, unknown function
PF3D7_0719100	16.9803	23.983	28.9992	8.84325	16.1048	18.9821	65.0385	25.8643	28.6446	40.9019	40.1123	28.3621	27.6472	20.7288	30.6327	26.8427	4.20486	1.12228	-0.581929	3.33436	TRUE	0.353944	1	conserved Plasmodium protein, unknown function
PF3D7_1000700	0	3.29178	0	6.31661	8.78442	3.67856	24.0023	6.89716	3.36995	12.725	11.7486	11.6785	9.47903	2.85915	3.60385	6.90513	1.96552	1.59245	-0.772081	11.9098	TRUE	0.354525	1	Plasmodium exported protein (PHISTa), unknown function, pseudogene
PF3D7_0414700	72.6379	81.8242	9.6664	7.57993	13.1766	36.977	10.0655	54.3151	48.0218	65.443	44.4613	37.5381	77.4121	69.3343	77.4827	65.4418	5.28104	0.191401	0.559752	17.6149	TRUE	0.354655	1	GTP binding protein, putative
PF3D7_1236600	0	5.64305	0	0	2.92814	1.71424	0	0.862145	1.68497	0	0.63678	1.66836	1.57984	1.42957	2.70289	1.84516	0.996207	-1.6498	1.53162	7.36541	TRUE	0.355121	1	p25-alpha family protein, putative
PF3D7_1372800	1.8867	0.470254	0	0	0	0.47139	0	0	0	0	0	0	0	0	0.900962	0.225241	-0.918958	-28.6135	27.3332	2.24956	TRUE	0.355292	1	stevor
PF3D7_1247100	45.2808	42.3229	48.332	104.856	102.485	68.6552	135.497	142.254	53.0767	79.9859	102.703	101.77	68.7229	75.7674	38.7414	71.2504	6.10643	0.576238	-0.527254	6.05085	TRUE	0.35578	1	conserved Plasmodium protein, unknown function
PF3D7_0413700	31.1305	52.6684	14.4996	17.6865	24.8892	28.1748	77.4268	94.8359	60.6591	59.0805	73.0006	43.3773	41.0758	57.183	58.5625	50.0496	4.8741	1.3159	-0.544756	3.44327	TRUE	0.355816	1	lysine decarboxylase-like protein, putative
PF3D7_1433200	6.60344	8.46457	14.4996	1.26332	4.39221	7.04463	27.0994	23.2779	21.9047	23.6322	23.9785	13.3469	17.3782	12.8662	18.0192	15.4026	2.67841	1.90561	-0.640179	3.6078	TRUE	0.357035	1	conserved Plasmodium protein, unknown function
PF3D7_0217600	384.886	366.328	328.657	164.232	178.616	284.544	168.79	141.392	116.263	108.163	133.652	114.283	94.0004	96.4962	70.275	93.7635	8.15211	-1.08951	-0.51139	2.97898	TRUE	0.357052	1	conserved Plasmodium protein, unknown function
PF3D7_0209400	43.3941	55.0197	24.166	55.5862	39.5299	43.5392	125.431	125.873	67.399	71.8055	97.6272	80.9154	63.9834	64.3308	61.2654	67.6238	5.47413	1.13545	-0.530153	2.29908	TRUE	0.357267	1	conserved protein, unknown function
PF3D7_0109400	31.1305	34.3285	19.3328	25.2664	16.1048	25.2326	27.8736	19.8293	70.7689	60.8983	44.8426	23.357	31.5968	33.595	32.4346	30.2458	4.68883	0.797095	-0.566922	4.10359	TRUE	0.357345	1	tubulin-specific chaperone a, putative
PF3D7_1233800	51.8842	37.6203	24.166	20.2132	11.7126	29.1192	8.51694	30.1751	19.3772	14.5429	18.153	11.6785	16.5883	10.7218	8.10866	11.7743	4.8897	-0.709268	-0.620974	5.38702	TRUE	0.357892	1	conserved Plasmodium protein, unknown function
PF3D7_1474400	48.1108	52.6684	19.3328	20.2132	8.78442	29.8219	28.6479	35.3479	42.9668	36.3572	35.83	19.1861	27.6472	21.4436	27.9298	24.0517	4.9463	0.216405	-0.57531	5.37965	TRUE	0.358169	1	conserved Plasmodium protein, unknown function
PF3D7_1223600	71.6945	67.2463	72.498	151.599	149.335	102.475	44.1333	49.1422	34.542	32.7215	40.1347	65.9001	58.454	58.6125	49.5529	58.1299	6.68335	-1.35617	0.53424	2.68963	TRUE	0.358185	1	conserved Plasmodium protein, unknown function
PF3D7_1017200	10.3768	18.3399	9.6664	2.52664	4.39221	9.0604	4.64561	9.48359	6.7399	5.45358	6.58067	9.17597	10.2689	10.007	14.4154	10.9668	3.22516	-0.508459	0.736458	3.93336	TRUE	0.35822	1	enoyl-CoA hydratase-related protein, putative
PF3D7_1005700	35.8473	33.388	0	3.78997	7.32035	16.0691	24.0023	25.8643	26.1171	22.7233	24.6767	11.6785	20.5379	18.5845	13.5144	16.0788	4.14464	0.480521	-0.615953	11.8608	TRUE	0.358432	1	DnaJ protein, putative
PF3D7_0616800	35.8473	58.7817	125.663	42.9529	68.8113	66.4113	66.587	41.3829	43.8093	37.2661	47.2614	36.7039	33.9665	26.4471	32.4346	32.388	6.0124	-0.448801	-0.54686	3.58762	TRUE	0.358441	1	malate:quinone oxidoreductase, putative
PF3D7_0405600	42.4507	65.3653	67.6648	99.8024	89.3082	72.9183	75.8782	76.7309	34.542	26.359	53.3775	46.714	26.8572	32.8802	40.5433	36.7487	6.18771	-0.448444	-0.540561	4.34799	TRUE	0.359141	1	conserved Plasmodium membrane protein, unknown function
PF3D7_0532400	267.911	248.294	1947.78	403	436.293	660.655	930.67	356.928	315.933	389.931	498.365	357.863	222.757	241.598	216.231	259.612	9.36443	-0.403313	-0.940908	4.4321	TRUE	0.359272	1	Plasmodium exported protein (PHISTb), unknown function
PF3D7_1363800	6.60344	7.05381	4.8332	2.52664	1.46407	4.49623	0	4.31072	5.05492	5.45358	3.70481	2.50254	1.57984	2.14436	0.900962	1.78192	2.2051	-0.324786	-1.03918	5.65271	TRUE	0.359497	1	conserved Plasmodium membrane protein, unknown function
PF3D7_0205300	0.943349	1.41076	4.8332	1.26332	1.46407	1.98294	0.774268	0.862145	0.842487	6.36251	2.21035	0.834179	0.789919	0	1.80192	0.856506	0.720872	0.409752	-1.38877	4.27413	TRUE	0.359941	1	conserved Plasmodium protein, unknown function
PF3D7_0730500	249.987	240.77	28.9992	51.7962	21.961	118.703	91.3636	154.324	202.197	177.241	156.281	179.348	229.076	237.309	242.359	222.023	6.9216	0.366114	0.506875	16.9106	TRUE	0.360009	1	conserved Plasmodium protein, unknown function
PF3D7_1436000	778.263	759.93	2266.77	1095.3	1118.55	1203.76	1770.75	908.7	849.227	846.214	1093.72	1021.04	677.75	690.484	718.067	776.834	10.2303	-0.135198	-0.493664	5.03828	TRUE	0.360406	1	glucose-6-phosphate isomerase (GPI)
PF3D7_0710300	32.0739	40.9121	72.498	54.3228	68.8113	53.7236	44.1333	28.4508	26.1171	19.0875	29.4472	21.6887	22.9076	17.8697	17.1183	19.8961	5.72499	-0.842972	-0.567431	2.4258	TRUE	0.3608	1	conserved Plasmodium membrane protein, unknown function
PF3D7_1236100	1064.1	1487.88	3011.08	2669.4	2756.84	2197.86	840.08	400.035	497.067	519.908	564.273	477.985	413.918	383.126	327.95	400.745	11.101	-1.96069	-0.493785	4.10197	TRUE	0.360848	1	clustered-asparagine-rich protein
PF3D7_1455400	512.239	807.896	159.496	520.489	408.475	481.719	145.562	190.534	132.27	68.1698	134.134	216.052	188.791	187.989	166.678	189.877	8.91815	-1.85034	0.501156	6.06787	TRUE	0.361376	1	hemolysin, putative
PF3D7_1030900	3.7734	7.99432	0	6.31661	5.85628	4.78812	36.3906	45.6937	63.1865	70.8966	54.0418	69.2369	90.0508	74.3379	81.0866	78.678	2.46242	3.29281	0.542638	3.52891	TRUE	0.361481	1	28 kDa ookinete surface protein (Pfs28)
PF3D7_0616000	23.5837	26.8045	91.8308	12.6332	5.85628	32.1417	31.745	16.3807	14.3223	11.8161	18.566	5.00507	7.89919	11.4366	12.6135	9.23858	4.95476	-0.738882	-1.00827	4.45521	TRUE	0.361669	1	pyridoxine kinase (PdxK)
PF3D7_0619400	1326.35	1494	1967.11	1442.71	1689.54	1583.94	805.238	483.663	360.584	412.654	515.535	482.155	309.648	338.809	334.257	366.217	10.6287	-1.61861	-0.493537	2.20152	TRUE	0.3617	1	cell division cycle protein 48 homologue, putative
PF3D7_1230000	209.423	208.793	333.491	266.561	253.284	254.31	233.829	230.193	139.01	123.615	181.662	151.821	120.068	127.232	113.521	128.16	7.98549	-0.480134	-0.503507	1.80778	TRUE	0.362209	1	conserved Plasmodium protein, unknown function
PF3D7_0512500	22.6404	39.5013	43.4988	59.3761	46.8502	42.3734	144.788	111.217	72.4539	65.443	98.4754	99.2673	61.6137	56.4682	56.7606	68.5274	5.39868	1.22361	-0.523917	3.4532	TRUE	0.362802	1	conserved Plasmodium protein, unknown function
PF3D7_0211600	13.2069	10.8158	0	1.26332	2.92814	5.64284	0	0.862145	0	2.72679	0.897234	0.834179	2.36976	4.28872	0.900962	2.0984	2.62171	-2.81643	1.28173	8.49138	TRUE	0.362923	1	dolichol-linked oligosaccharide biosynthesis enzyme, putative
PF3D7_1116900	13.2069	15.5184	0	5.05329	0	6.75571	1.54854	6.89716	3.36995	0.90893	3.18114	0.834179	3.15968	0.714787	0.900962	1.4024	2.87822	-1.20958	-1.17813	8.46586	TRUE	0.36316	1	conserved Plasmodium protein, unknown function
PF3D7_1238100	135.842	124.147	362.49	178.128	144.943	189.11	411.136	277.611	219.889	234.504	285.785	247.751	205.379	180.841	174.787	202.189	7.54485	0.614122	-0.499426	3.97952	TRUE	0.363272	1	calcyclin binding protein, putative
PF3D7_0113000	572.613	521.512	5142.52	1404.81	1074.63	1743.22	15668.9	8971.48	13629.8	14858.3	13282.1	9089.21	9114.87	9937.68	9738.5	9470.07	10.763	2.93423	-0.488037	14.6473	TRUE	0.363661	1	glutamic acid-rich protein (GARP)
PF3D7_1100100	83.9581	91.2293	86.9976	130.122	125.91	103.643	51.1017	29.3129	42.1244	68.1698	47.6772	34.2013	29.227	31.4506	36.9394	32.9546	6.69826	-1.12341	-0.533056	1.77338	TRUE	0.363732	1	erythrocyte membrane protein 1, PfEMP1 (VAR)
PF3D7_1301200	20.7537	15.5184	410.822	72.0094	102.485	124.318	546.633	100.871	135.64	171.788	238.733	125.961	146.135	127.232	115.323	128.663	6.93477	0.964684	-0.891963	9.42853	TRUE	0.364212	1	glycophorin binding protein (GBPH2)
PF3D7_1425700	90.5615	97.3426	202.994	193.288	181.545	153.146	155.628	137.943	87.6187	78.168	114.839	100.101	71.8826	71.4787	79.2847	80.6869	7.24894	-0.405034	-0.509901	3.31148	TRUE	0.364222	1	conserved Plasmodium protein, unknown function
PF3D7_0805900	56.6009	31.507	24.166	21.4765	19.0329	30.5567	31.745	33.6236	33.6995	21.8143	30.2206	24.1912	16.5883	17.8697	22.5241	20.2933	4.95656	-0.0384798	-0.57649	2.65741	TRUE	0.364681	1	conserved protein, unknown function
PF3D7_1476900	0	1.88102	0	2.52664	1.46407	1.17435	6.19414	9.48359	3.36995	6.36251	6.35255	5.83925	3.94959	1.42957	1.80192	3.25509	0.424935	2.24176	-0.966915	4.32598	TRUE	0.364855	1	Plasmodium exported protein, unknown function, pseudogene
PF3D7_1217100.2	9.43349	15.0481	4.8332	5.05329	2.92814	7.45925	25.5508	22.4158	14.3223	13.634	18.9807	16.6836	13.4286	10.007	8.10866	12.057	3.0119	1.23607	-0.655824	3.76944	TRUE	0.364868	1	type IIB DNA topoisomerase, putative
PF3D7_0708000	33.0172	47.9659	57.9984	26.5298	33.6736	39.837	52.6502	24.14	73.2964	73.6234	55.9275	58.3925	91.6306	92.2075	80.1856	80.6041	5.29073	0.51448	0.527895	3.62306	TRUE	0.365163	1	cytoskeleton associated protein, putative
PF3D7_1141900	1.8867	2.82152	0	1.26332	0	1.19431	0	0.862145	0	2.72679	0.897234	0.834179	0	0	0	0.208545	0.458067	-0.636031	-2.11165	5.80448	TRUE	0.365198	1	inner membrane complex protein 1b, putative (IMC1b)
PF3D7_0621200	949.009	980.009	4615.7	1197.63	1428.93	1834.26	2436.62	1221.66	1173.58	1433.38	1566.31	1245.43	906.037	975.684	868.527	998.919	10.8391	-0.225913	-0.648952	5.14918	TRUE	0.365533	1	pyridoxine biosynthesis protein PDX1 (PDX1)
PF3D7_1318700	228.29	218.668	101.497	102.329	62.955	142.748	82.8466	75.8687	114.578	96.3466	92.4101	110.112	131.127	152.25	131.54	131.257	7.16863	-0.638738	0.50653	4.42332	TRUE	0.36605	1	conserved Plasmodium protein, unknown function
PF3D7_1139700	122.635	131.201	4.8332	21.4765	16.1048	59.2501	20.9052	71.558	72.4539	69.0787	58.499	59.2267	94.7903	90.778	105.413	87.5519	5.93912	-0.0697115	0.5826	16.1777	TRUE	0.366805	1	adrenodoxin reductase, putative
PF3D7_1251400	55.6576	68.1868	72.498	63.1661	70.2753	65.9568	22.4538	19.8293	7.58238	0	12.4664	15.0152	5.52943	7.14787	5.40577	8.27457	6.03919	-2.39154	-0.59984	14.2249	TRUE	0.367075	1	conserved Plasmodium protein, unknown function
PF3D7_1369300	13.2069	11.2861	0	5.05329	7.32035	7.37332	8.51694	12.07	5.05492	5.45358	7.77387	18.3519	6.31935	13.581	12.6135	12.7164	3.03572	-0.0759235	0.708155	5.17446	TRUE	0.36817	1	conserved Plasmodium protein, unknown function
PF3D7_0916500	20.7537	28.2152	48.332	16.4232	11.7126	25.0873	29.4222	49.1422	55.6041	47.2644	45.3582	61.7292	80.5717	55.7534	64.8693	65.7309	4.57329	0.929337	0.535751	3.62785	TRUE	0.368404	1	apicoplast Ufd1 precursor (UFD1)
PF3D7_0902100	94.3349	72.8894	14.4996	7.57993	5.85628	39.032	150.982	137.943	254.431	179.968	180.831	219.389	277.262	256.609	268.487	255.436	5.35565	2.1428	0.498368	17.8414	TRUE	0.36849	1	serine/threonine protein kinase, FIKK family (FIKK9.2)
PF3D7_1352500	106.598	167.41	676.648	293.091	508.032	350.356	659.676	388.827	443.148	489.914	495.391	394.567	321.497	368.83	327.049	352.986	8.44108	0.511415	-0.489007	8.17465	TRUE	0.368655	1	thioredoxin-related protein, putative
PF3D7_0404600	392.433	343.285	2252.27	516.699	531.457	807.229	641.094	118.976	145.75	149.974	263.948	194.364	77.4121	115.795	86.4924	118.516	9.65523	-1.611	-1.1553	3.5583	TRUE	0.368939	1	conserved Plasmodium membrane protein, unknown function
PF3D7_1341700	0.943349	0	0	0	1.46407	0.481484	0	0	0	0	0	0	0.789919	0	0	0.19748	-0.992368	-28.5401	27.2026	2.2807	TRUE	0.369214	1	conserved Plasmodium protein, unknown function
PF3D7_1306200	69.8078	45.1444	57.9984	7.57993	8.78442	37.863	0	2.58643	0.842487	0	0.85723	0	1.57984	1.42957	5.40577	2.1038	5.23571	-5.46651	1.28802	9.42043	TRUE	0.369276	1	conserved Plasmodium protein, unknown function
PF3D7_1121000	37.734	46.0849	0	15.1599	13.1766	22.4311	32.5192	55.1772	50.5492	49.0822	46.832	64.2318	63.9834	63.616	79.2847	67.779	4.60623	0.942567	0.533632	9.94165	TRUE	0.369925	1	zinc finger, DHHC-type, putative
PF3D7_1244400	163.199	181.988	367.323	672.087	385.05	353.93	181.179	241.4	643.66	633.525	424.941	341.179	701.448	687.625	651.396	595.412	8.46527	0.265661	0.486859	10.176	TRUE	0.369957	1	conserved Plasmodium protein, unknown function
PF3D7_0417100	5.66009	1.88102	4.8332	1.26332	2.92814	3.31315	0.774268	0.862145	3.36995	0	1.25159	0.834179	3.15968	3.57394	3.60385	2.79291	1.65835	-1.32755	1.1529	4.41753	TRUE	0.36998	1	mRNA-binding protein PUF2 (PUF2)
PF3D7_1141200	3.7734	7.05381	0	0	1.46407	2.45825	0.774268	0.862145	0	1.81786	0.863568	0.834179	0.789919	5.00351	1.80192	2.10738	1.5155	-1.74103	1.31504	6.7711	TRUE	0.372054	1	conserved Plasmodium protein, unknown function
PF3D7_0522000	13.2069	11.2861	0	1.26332	4.39221	6.0297	54.973	31.0372	50.5492	42.7197	44.8198	36.7039	30.0169	25.0175	29.7317	30.3675	2.82319	2.6634	-0.562759	7.58239	TRUE	0.372751	1	conserved Plasmodium protein, unknown function
PF3D7_0115700	32.0739	38.0906	77.3312	70.746	51.2424	53.8968	4.64561	7.7593	7.58238	0.90893	5.22406	3.33672	3.15968	2.14436	4.50481	3.28639	5.72786	-3.33794	-0.685736	5.1761	TRUE	0.373494	1	erythrocyte membrane protein 1, PfEMP1 (VAR)
PF3D7_1221400	14.1502	10.8158	9.6664	1.26332	1.46407	7.47197	1.54854	5.17287	9.26736	11.8161	6.95121	5.83925	3.15968	5.00351	1.80192	3.95109	2.9125	-0.121971	-0.801768	8.03469	TRUE	0.373499	1	inner membrane complex protein 1h, putative (IMC1h)
PF3D7_1416600	35.8473	39.0311	4.8332	6.31661	1.46407	17.4984	0	2.58643	3.36995	2.72679	2.17079	6.67343	3.15968	7.86266	2.70289	5.09966	4.16678	-3.05624	1.24311	6.45958	TRUE	0.373733	1	conserved Plasmodium protein, unknown function
PF3D7_0311000	0.943349	0.470254	0	0	0	0.282721	0	0	5.05492	4.54465	2.39989	5.00507	7.10927	3.57394	4.50481	5.04827	-1.38214	2.63416	1.08321	7.70157	TRUE	0.374179	1	conserved Plasmodium protein, unknown function
PF3D7_1463800	3.7734	0.470254	0	1.26332	0	1.10139	3.09707	6.03501	15.1648	3.63572	6.98314	13.3469	12.6387	7.14787	14.4154	11.8872	0.352748	2.45082	0.765125	6.71756	TRUE	0.374516	1	mitochondrial ribosomal protein S6-2 precursor, putative
PF3D7_1135900	72.6379	108.629	53.1652	74.536	84.916	78.7767	459.141	372.446	366.482	394.476	398.136	365.37	255.144	279.482	236.953	284.237	6.31534	2.32182	-0.486185	1.33113	TRUE	0.3747	1	3-oxo-5-alpha-steroid 4-dehydrogenase, putative
PF3D7_1366700	69.8078	65.8356	28.9992	68.2194	39.5299	54.4784	52.6502	55.1772	25.2746	32.7215	41.4559	41.709	28.4371	23.588	20.7221	28.614	5.79376	-0.419604	-0.535621	3.48084	TRUE	0.375504	1	conserved Plasmodium protein, unknown function
PF3D7_0831100	13.2069	14.5779	106.33	24.0031	24.8892	36.6015	219.118	82.7659	141.538	143.611	146.758	130.132	101.11	97.211	86.4924	103.736	5.02783	2.16982	-0.500845	10.9815	TRUE	0.375514	1	surface-associated interspersed protein 8.1 (SURFIN 8.1) (SURF8.1)
PF3D7_1016000	127.352	143.898	0	7.57993	8.78442	57.5228	6.96841	62.0744	39.5969	30.9036	34.8858	37.5381	72.6725	53.609	86.4924	62.578	5.87516	-0.751334	0.843522	15.749	TRUE	0.375574	1	conserved Plasmodium protein, unknown function
PF3D7_0720600	514.125	445.801	618.649	620.291	590.02	557.777	478.497	413.829	361.427	407.201	415.239	325.33	307.278	300.211	256.774	297.398	9.12248	-0.424651	-0.48153	0.526974	TRUE	0.375911	1	conserved Plasmodium protein, unknown function
PF3D7_1219900	31.1305	30.5665	48.332	17.6865	49.7784	35.4988	17.8082	8.62145	10.1098	5.45358	10.4983	30.0304	11.0589	12.8662	9.91058	15.9665	5.12304	-1.72467	0.597966	5.15744	TRUE	0.376098	1	D-ribulose-5-phosphate 3-epimerase, putative
PF3D7_1401600	1942.36	1621.44	2421.43	3359.17	2793.44	2427.57	2907.37	2399.35	2121.38	2270.51	2424.65	1987.85	1625.65	1782.68	1576.68	1743.22	11.2451	-0.00157381	-0.476032	1.50661	TRUE	0.376391	1	Plasmodium exported protein (PHISTb), unknown function
PF3D7_1121200	1.8867	2.35127	9.6664	0	2.92814	3.3665	1.54854	2.58643	10.9523	4.54465	4.90799	3.33672	15.0085	12.1514	3.60385	8.5251	1.35187	0.940307	0.806348	8.91086	TRUE	0.377011	1	conserved Plasmodium protein, unknown function
PF3D7_1458400	12.2635	23.983	14.4996	16.4232	21.961	17.8261	50.3274	40.5208	10.9523	25.4501	31.8126	37.5381	18.1681	15.7253	14.4154	21.4617	4.17901	0.813896	-0.569934	5.22704	TRUE	0.377131	1	aminotransferase, putative
PF3D7_1014500	158.483	169.291	154.662	247.611	286.958	203.401	163.37	156.91	217.362	184.513	180.539	194.364	264.623	277.337	274.793	252.779	7.67072	-0.174592	0.485645	1.63404	TRUE	0.377407	1	conserved Plasmodium protein, unknown function
PF3D7_1309120	0	1.88102	0	0	0	0.376203	0	0	0	0	0	0.834179	0	0	0	0.208545	-1.14556	-28.3869	27.2583	2.37288	TRUE	0.37758	1	unspecified product
PF3D7_1037100	30.1872	32.9178	164.329	26.5298	27.8173	56.3562	98.332	34.4858	48.8643	48.1733	57.4638	43.3773	29.227	36.4541	27.9298	34.2471	5.76362	0.0815862	-0.747089	5.47327	TRUE	0.37767	1	pyruvate kinase 2 (PyKII)
PF3D7_0406800	8.49014	15.9886	4.8332	10.1066	7.32035	9.34778	19.3567	27.5886	51.3917	51.809	37.5365	42.5431	52.1346	54.3238	69.3741	54.5939	3.3276	1.90122	0.54147	3.51165	TRUE	0.3778	1	conserved Plasmodium protein, unknown function
PF3D7_0906800	60.3743	47.4956	309.325	174.338	156.655	149.638	18.5824	16.3807	25.2746	24.5411	21.1947	8.34179	12.6387	11.4366	12.6135	11.2576	7.21634	-2.81095	-0.912575	2.56104	TRUE	0.37825	1	probable protein, unknown function
PF3D7_1372100	5.66009	6.1133	14.4996	7.57993	7.32035	8.23465	145.562	41.3829	129.743	141.793	114.62	95.9306	91.6306	62.9013	72.077	80.6349	2.89068	3.95019	-0.507726	4.06937	TRUE	0.378318	1	Plasmodium exported protein (PHISTb), unknown function (GEXP04)
PF3D7_1459200	518.842	361.625	183.662	142.755	159.584	273.294	483.917	614.709	687.469	660.792	611.722	794.138	920.256	842.734	846.904	851.008	8.10081	1.15588	0.476342	4.94324	TRUE	0.379156	1	conserved Plasmodium protein, unknown function
PF3D7_0700900	14.1502	7.52406	0	39.163	29.2814	18.0237	4.64561	1.72429	0.842487	2.72679	2.48479	1.66836	1.57984	0	0.900962	1.03729	4.19771	-2.87977	-1.27952	6.25105	TRUE	0.379306	1	RESA-like protein, pseudogene
PF3D7_1442400	317.909	253.467	517.152	133.912	142.015	272.891	453.721	374.171	809.63	638.069	568.898	632.308	861.802	797.702	873.933	791.436	8.08097	1.07102	0.476335	5.96512	TRUE	0.379431	1	conserved Plasmodium protein, unknown function
PF3D7_0614300	661.288	813.539	2658.26	2409.15	2456.71	1799.79	3922.44	2330.38	2397.72	2456.84	2776.84	2473.34	1846.04	1889.9	1793.82	2000.77	10.8122	0.627027	-0.472908	6.75058	TRUE	0.379493	1	organic anion transporter
PF3D7_1202100.1	42.4507	36.2096	43.4988	51.7962	61.4909	47.0892	106.849	86.2145	90.1461	79.9859	90.7988	79.247	56.8742	60.0421	59.4635	63.9067	5.55612	0.948741	-0.507102	0.875092	TRUE	0.379637	1	conserved protein, unknown function
PF3D7_0500300	2.83005	3.76203	0	0	0	1.31842	0.774268	0.862145	0	0.90893	0.636336	0.834179	3.15968	1.42957	1.80192	1.80634	0.670658	-1.32614	1.50921	4.96706	TRUE	0.379916	1	rifin, pseudogene (RIF)
PF3D7_1418200	18.867	11.2861	33.8324	20.2132	10.2485	18.8894	12.3883	11.2079	7.58238	4.54465	8.9308	10.0101	7.10927	4.28872	0.900962	5.57728	4.16446	-1.00172	-0.6791	6.09593	TRUE	0.380065	1	conserved Plasmodium protein, unknown function
PF3D7_0209500	37.734	37.6203	9.6664	6.31661	5.85628	19.4387	10.8397	26.7265	67.399	39.9929	36.2395	36.7039	58.454	65.0456	49.5529	52.4391	4.36995	0.808163	0.535193	12.681	TRUE	0.380145	1	conserved Plasmodium protein, unknown function
PF3D7_1016200	331.116	352.69	449.487	524.279	753.996	482.314	462.238	426.762	378.277	253.592	380.217	628.137	538.725	456.034	492.826	528.93	8.91342	-0.342627	0.476113	2.53051	TRUE	0.380588	1	conserved Plasmodium protein, unknown function
PF3D7_0301800	2174.42	2084.17	309.325	1018.24	973.606	1311.95	1886.89	2951.12	3262.11	3458.48	2889.65	3935.66	4132.86	3937.05	4020.09	4006.41	10.3602	1.13645	0.471433	8.07677	TRUE	0.380739	1	Plasmodium exported protein, unknown function
PF3D7_1228200	10.3768	10.3456	9.6664	0	1.46407	6.37058	0.774268	1.72429	0.842487	3.63572	1.74419	0.834179	0	2.14436	0	0.744635	2.65821	-1.87183	-1.15335	10.1812	TRUE	0.380846	1	conserved Plasmodium protein, unknown function
PF3D7_0916400	287.721	331.999	236.827	339.834	314.775	302.231	268.671	261.23	222.417	181.786	233.526	350.355	302.539	331.661	317.139	325.423	8.24217	-0.374607	0.478618	0.647067	TRUE	0.381398	1	conserved Plasmodium protein, unknown function
PF3D7_1455000	23.5837	26.8045	4.8332	12.6332	14.6407	16.4991	3.87134	3.44858	10.1098	5.45358	5.72084	5.83925	7.89919	12.1514	10.8115	9.17534	4.12256	-1.60753	0.68425	3.86503	TRUE	0.38171	1	protein phosphatase, putative
PF3D7_1040100	0	2.35127	9.6664	2.52664	1.46407	3.20168	19.3567	18.9672	15.1648	27.2679	20.1891	41.709	22.9076	30.7358	26.1279	30.3701	1.15295	3.18155	0.590068	6.4694	TRUE	0.381932	1	rifin (RIF)
PF3D7_1318500	0.943349	1.41076	0	0	0	0.470822	0	0	0	0	0	0	0	0.714787	0	0.178697	-0.880373	-30.0948	28.5454	1.96912	TRUE	0.382069	1	conserved Plasmodium protein, unknown function
PF3D7_1030800	44.3374	59.252	38.6656	40.4263	32.2095	42.9782	23.228	18.105	16.8497	20.9054	19.7721	26.6937	31.5968	32.1654	25.2269	28.9207	5.43777	-1.13191	0.549046	0.841828	TRUE	0.382139	1	calmodulin, putative
PF3D7_1309900	2.83005	4.23229	4.8332	1.26332	0	2.63177	1.54854	1.72429	2.52746	0.90893	1.6773	1.66836	3.94959	1.42957	7.2077	3.56381	1.33807	-0.588695	1.07351	4.24833	TRUE	0.382463	1	conserved Plasmodium protein, unknown function
PF3D7_1242300	31.1305	13.1671	0	0	0	8.85953	0	2.58643	0	1.81786	1.10107	0.834179	0	0	0	0.208545	3.17712	-3.04629	-2.41355	7.67505	TRUE	0.382558	1	conserved Plasmodium membrane protein, unknown function
PF3D7_0722900	6.60344	9.87533	0	1.26332	0	3.54842	3.09707	2.58643	0	1.81786	1.87534	0	0.789919	1.42957	0.900962	0.780114	2.01998	-1.10835	-1.2512	8.91094	TRUE	0.383406	1	conserved Plasmodium protein, unknown function
PF3D7_1454900	0.943349	2.35127	0	0	0	0.658924	3.09707	1.72429	0.842487	3.63572	2.32489	1.66836	0	0	1.80192	0.867571	-0.195346	1.41191	-1.45614	5.88135	TRUE	0.383622	1	conserved Plasmodium protein, unknown function
PF3D7_0616500	17.9236	11.2861	33.8324	25.2664	17.5688	21.1755	15.4854	14.6565	27.8021	19.0875	19.2579	40.8748	24.4875	27.8767	20.7221	28.4903	4.33607	-0.0690641	0.565691	2.7742	TRUE	0.384038	1	TRAP-like protein (TLP)
PF3D7_1403900	58.4876	98.7533	265.826	39.163	57.0987	103.866	55.7473	28.4508	19.3772	20.9054	31.1202	25.8595	11.8488	11.4366	13.5144	15.6648	6.6856	-1.72509	-0.991693	3.08969	TRUE	0.384071	1	phosphatase, putative
PF3D7_1371500	0.943349	0.940508	0	0	0	0.376771	0	0	0	0	0	0	0.789919	0	0	0.19748	-1.20239	-29.7728	28.6442	1.78966	TRUE	0.384139	1	probable protein, unknown function
PF3D7_0320000	70.7512	43.7336	53.1652	50.5329	61.4909	55.9348	77.4268	70.6958	42.9668	54.5358	61.4063	49.2166	47.3951	37.8837	37.8404	43.084	5.80621	0.134501	-0.511685	1.22208	TRUE	0.384441	1	conserved Plasmodium protein, unknown function
PF3D7_0913900	243.384	186.691	154.662	103.592	84.916	154.649	61.9414	33.6236	13.4798	13.634	30.6697	20.0203	21.3278	25.7323	18.9202	21.5002	7.27552	-2.33306	-0.514643	7.45984	TRUE	0.384689	1	arginine--tRNA ligase, putative
PF3D7_0314400	114.145	121.796	198.161	391.63	395.299	244.206	271.768	174.153	131.428	168.152	186.375	160.997	130.337	113.651	129.739	133.681	7.93173	-0.3894	-0.479836	6.08082	TRUE	0.385008	1	serine/threonine protein phosphatase, putative
PF3D7_1431600	66.0344	39.0311	14.4996	8.84325	7.32035	27.1457	35.6163	25.0022	53.9192	47.2644	40.4505	27.5279	37.1262	13.581	33.3356	27.8927	4.82243	0.515367	-0.538072	11.094	TRUE	0.385528	1	ATP-specific succinyl-CoA synthetase beta subunit, putative
PF3D7_1442600	18.867	15.0481	28.9992	12.6332	13.1766	17.7448	83.6209	88.8009	118.791	155.427	111.66	57.5584	88.4709	87.204	82.8885	79.0304	4.07667	2.72589	-0.498023	2.21437	TRUE	0.38676	1	TRAP-like protein,sporozoite-specific transmembrane protein S6 (TREP)
PF3D7_0421600	0	0.470254	0	0	0	0.0940508	0	3.44858	2.52746	0	1.49401	0	0	1.42957	0	0.357394	-2.66217	3.23974	-1.99977	5.64428	TRUE	0.387099	1	erythrocyte membrane protein 1 (PfEMP1)-like pseudogene (VAR pseudogene)
PF3D7_0628500	18.867	27.745	14.4996	32.8464	26.3532	24.0622	32.5192	25.8643	35.3845	41.8108	33.8947	40.8748	53.7145	48.6055	52.2558	48.8626	4.62193	0.460654	0.528054	1.32741	TRUE	0.387433	1	conserved Plasmodium protein, unknown function
PF3D7_0508300	28.3005	71.4786	149.829	101.066	152.263	100.587	188.147	119.838	48.8643	65.443	105.573	100.936	70.3028	58.6125	71.176	75.2567	6.63186	0.0910891	-0.489598	9.08674	TRUE	0.387663	1	triose phosphate transporter (TPT)
PF3D7_1337100	8.49014	9.40508	53.1652	12.6332	14.6407	19.6669	20.9052	18.105	4.21244	6.36251	12.3963	13.3469	5.52943	5.00351	3.60385	6.87091	4.19528	-0.5612	-0.854139	5.61243	TRUE	0.388631	1	protein kinase 6 (PK6)
PF3D7_1134000	925.425	956.026	2962.75	1446.5	1453.82	1548.91	2252.34	1619.11	1118.82	1251.6	1560.47	1403.92	1090.09	1043.59	987.454	1131.26	10.5946	0.0132222	-0.464082	4.79622	TRUE	0.389075	1	heat shock protein 70 (Hsp70-3)
PF3D7_1350700	24.5271	19.7507	91.8308	10.1066	13.1766	31.8783	6.96841	5.17287	10.1098	8.18037	7.60787	10.0101	14.2185	14.2957	22.5241	15.2621	4.94485	-2.01751	1.00376	3.10558	TRUE	0.389437	1	N6-adenine-specific methylase, putative
PF3D7_1372200	6319.49	6106.25	13489.5	33364.3	15836.8	15023.3	67740.7	39326.7	58900	64485	57613.1	44762.9	41979.5	40372.6	40195.5	41827.6	13.8749	1.93922	-0.461941	8.06518	TRUE	0.389527	1	histidine-rich protein III (HRPIII)
PF3D7_0420200	25.4704	26.8045	43.4988	35.373	33.6736	32.9641	17.0339	11.2079	22.7472	30.9036	20.4731	31.6988	27.6472	25.0175	35.1375	29.8753	5.01603	-0.662	0.54575	1.98918	TRUE	0.389537	1	holo-(acyl-carrier protein) synthase, putative
PF3D7_1463600	2.83005	2.35127	0	5.05329	2.92814	2.63255	0	2.58643	0	0	0.646608	3.33672	2.36976	0	0.900962	1.65186	1.50513	-2.14729	1.35812	8.04413	TRUE	0.389688	1	conserved Plasmodium protein, unknown function
PF3D7_1405100	170.746	125.558	111.164	113.699	136.158	131.465	126.206	109.492	42.1244	51.809	82.4078	86.7546	54.5044	44.3168	49.5529	58.7822	7.04256	-0.677074	-0.488615	4.04181	TRUE	0.390675	1	GTPase-activating protein, putative
PF3D7_1414900	23.5837	21.6317	24.166	27.7931	39.5299	27.3409	30.1964	31.8993	49.7067	40.9019	38.1761	31.6988	63.1935	54.3238	69.3741	54.6476	4.77284	0.48133	0.517689	2.064	TRUE	0.390757	1	ATP-dependent protease, putative
PF3D7_0727000	152.823	129.32	159.496	161.705	180.081	156.685	136.271	127.597	59.8166	68.1698	97.9637	78.4128	68.7229	70.0491	63.0673	70.0631	7.29025	-0.675581	-0.483994	1.99085	TRUE	0.390908	1	vacuolar protein sorting-associated protein 53, putative (VPS53)
PF3D7_0628400	22.6404	23.983	0	35.373	29.2814	22.2555	71.2326	109.492	128.901	145.429	113.764	132.634	183.261	146.531	173.886	159.078	4.56365	2.26579	0.484079	7.82455	TRUE	0.391045	1	conserved Plasmodium membrane protein, unknown function
PF3D7_1202000	209.423	141.076	381.823	448.479	481.679	332.496	68.1355	65.523	39.5969	31.8126	51.267	45.0457	33.9665	31.4506	29.7317	35.0486	8.37446	-2.69374	-0.549526	4.03045	TRUE	0.391864	1	ATP-dependent RNA helicase, putative
PF3D7_0933600	229.234	188.102	700.814	416.896	505.104	408.03	361.583	359.514	247.691	264.499	308.322	288.626	186.421	207.288	209.924	223.065	8.66474	-0.396376	-0.467114	4.81799	TRUE	0.392407	1	mitochondrial-processing peptidase subunit beta, putative (MAS1)
PF3D7_0825700	3.7734	3.29178	0	1.26332	0	1.6657	3.09707	1.72429	0.842487	0.90893	1.64319	0.834179	1.57984	0	0	0.603504	0.944505	-0.21974	-1.45139	5.28142	TRUE	0.392568	1	conserved Plasmodium protein, unknown function
PF3D7_1417000	4.71675	3.76203	0	1.26332	0	1.94842	10.8397	2.58643	21.9047	19.0875	13.6046	5.83925	14.2185	7.14787	6.30673	8.3781	1.28849	2.47647	-0.696412	8.548	TRUE	0.392927	1	conserved Plasmodium protein, unknown function
PF3D7_1125300	103.768	111.45	265.826	97.2758	117.126	139.089	171.113	94.8359	76.6663	79.9859	105.65	94.2622	67.1431	58.6125	82.8885	75.7266	7.09722	-0.373381	-0.481705	4.4268	TRUE	0.392967	1	DNA-directed RNA polymerase (mtRNAP)
PF3D7_0607400	87.7315	129.79	106.33	198.342	203.506	145.14	76.6525	58.6258	34.542	24.5411	48.5904	47.5482	22.1177	42.1724	26.1279	34.4916	7.18511	-1.58093	-0.495148	5.35443	TRUE	0.393064	1	G-protein associated signal transduction protein, putative
PF3D7_0731400	278.288	430.282	77.3312	64.4294	84.916	187.049	91.3636	388.827	455.786	409.928	336.476	270.274	526.086	508.214	553.191	464.441	7.56462	0.829489	0.465257	15.92	TRUE	0.393472	1	serine/threonine protein kinase, FIKK family, pseudogene (FIKK7.2)
PF3D7_1245100	114.145	99.6938	72.498	93.4858	67.3472	89.434	0.774268	3.44858	5.89741	4.54465	3.66623	5.83925	3.15968	7.14787	6.30673	5.61338	6.49062	-4.6287	0.627803	4.03077	TRUE	0.393714	1	kinesin-13, putative (KLP8)
PF3D7_0905700.1	74.5246	58.7817	82.1644	102.329	93.7004	82.3	138.594	111.217	89.3036	79.0769	104.548	86.7546	73.4625	76.4822	62.1664	74.7164	6.35957	0.348869	-0.484876	1.36461	TRUE	0.393763	1	autophagy-related protein 3, putative (ATG3)
PF3D7_0113200	52.8275	50.3172	120.83	18.9498	10.2485	50.6346	1.54854	7.7593	12.6373	9.99823	7.98584	12.5127	19.748	12.1514	16.2173	15.1573	5.63729	-2.64268	0.927001	4.82365	TRUE	0.39379	1	Plasmodium exported protein, unknown function
PF3D7_1008600	12.2635	10.8158	0	1.26332	1.46407	5.16135	0	3.44858	4.21244	2.72679	2.59695	1.66836	0.789919	1.42957	0.900962	1.1972	2.51674	-1.14763	-1.10532	7.58272	TRUE	0.3942	1	zinc finger C-x8-C-x5-C-x3-H type, putative
PF3D7_0612600	103.768	102.986	106.33	138.965	137.623	117.934	178.082	192.258	88.4611	85.4395	136.06	116.785	103.479	77.9118	92.7991	97.7438	6.88302	0.205415	-0.477723	2.47779	TRUE	0.39423	1	PP-loop family protein, putative
PF3D7_0921000.2	6.60344	17.3994	24.166	63.1661	42.458	30.7586	141.691	121.562	96.886	94.5288	113.667	92.5939	75.0423	69.3343	87.3933	81.091	4.93916	1.88978	-0.487836	7.95172	TRUE	0.394251	1	ubiquitin conjugating enzyme, putative
PF3D7_0700500	0.943349	1.41076	4.8332	2.52664	1.46407	2.2356	3.87134	6.03501	5.05492	0	3.74032	2.50254	1.57984	1.42957	1.80192	1.82847	0.914748	0.992496	-1.04071	4.30841	TRUE	0.39452	1	rifin (RIF)
PF3D7_0210100.2	0	0.470254	0	0	2.92814	0.679678	0	0.862145	1.68497	0.90893	0.864012	0	0	0.714787	0	0.178697	-0.512802	0.295641	-2.17851	4.61178	TRUE	0.395214	1	60S ribosomal protein L37ae, putative
PF3D7_1201600	7.54679	13.6374	0	6.31661	5.85628	6.67141	18.5824	10.3457	58.1316	42.7197	32.4449	27.5279	52.9246	45.0316	62.1664	46.9126	2.94649	2.07235	0.532637	8.97234	TRUE	0.395263	1	NIMA related kinase 3 (NEK3)
PF3D7_1320900	111.315	80.4134	115.997	112.436	139.087	111.85	112.269	90.5252	51.3917	39.9929	73.5447	77.5786	48.975	46.4612	36.9394	52.4886	6.80207	-0.600558	-0.487521	3.58818	TRUE	0.395283	1	RNA-binding protein, putative
PF3D7_0410600	139.616	154.714	96.664	138.965	143.479	134.687	167.242	128.46	89.3036	94.5288	119.883	94.2622	94.0004	77.9118	78.3837	86.1395	7.08089	-0.175006	-0.477301	1.36276	TRUE	0.395638	1	conserved Plasmodium protein, unknown function
PF3D7_1023800	34.9039	23.0424	0	6.31661	8.78442	14.6095	6.19414	23.2779	41.2819	55.4448	31.5497	26.6937	51.3447	45.0316	58.5625	45.4081	4.01067	0.965814	0.52808	15.4311	TRUE	0.395958	1	conserved Plasmodium protein, unknown function
PF3D7_0324700	3.7734	7.99432	14.4996	15.1599	10.2485	10.3351	40.2619	36.2101	31.172	43.6287	37.8182	48.3824	56.0842	45.7464	66.6712	54.221	3.28573	1.95515	0.519295	2.65393	TRUE	0.396973	1	erythrocyte membrane protein 1 (PfEMP1), exon2, pseudogene (VAR)
PF3D7_1135000.2	0	1.88102	0	1.26332	0	0.628868	1.54854	0.862145	1.68497	2.72679	1.70561	2.50254	3.94959	1.42957	7.2077	3.77235	-0.2858	1.05201	1.14117	4.06272	TRUE	0.396995	1	conserved Plasmodium protein, unknown function
PF3D7_0417000	2.83005	3.76203	38.6656	6.31661	16.1048	13.5358	28.6479	33.6236	10.1098	29.9947	25.594	18.3519	22.1177	18.5845	9.91058	17.2412	3.45851	1.21892	-0.567256	11.0757	TRUE	0.397391	1	conserved Plasmodium protein, unknown function
PF3D7_0630400	16.0369	21.1614	0	5.05329	2.92814	9.03596	3.09707	1.72429	3.36995	0	2.04783	5.00507	3.15968	3.57394	4.50481	4.06087	3.28882	-2.24154	0.9721	7.3711	TRUE	0.397568	1	conserved Plasmodium protein, unknown function
PF3D7_0424700	5670.47	5388.64	14393.3	16395.4	14892.5	11348.1	6443.45	5209.08	9240.4	10206.4	7774.83	4733.97	6309.87	5974.9	5679.66	5674.6	13.47	-0.54542	-0.454285	5.2689	TRUE	0.397655	1	serine/threonine protein kinase, FIKK family (FIKK4.2)
PF3D7_1205300	6.60344	7.99432	0	0	1.46407	3.21237	0.774268	2.58643	4.21244	2.72679	2.57498	1.66836	0	2.14436	0.900962	1.17842	1.88651	-0.52694	-1.11089	7.8836	TRUE	0.397987	1	conserved Plasmodium protein, unknown function
PF3D7_0200600	0	0.940508	0	0	0	0.188102	0	0	0	0.90893	0.227233	0	0	0	0	0	-2.09152	-0.0674744	-28.8833	1.6512	TRUE	0.398267	1	rifin (RIF)
PF3D7_1324600	31.1305	26.3342	0	6.31661	1.46407	13.0491	22.4538	13.7943	27.8021	28.1768	23.0567	17.5178	19.748	12.8662	11.7125	15.4611	3.86291	0.6639	-0.575829	13.0514	TRUE	0.398451	1	conserved Plasmodium protein, unknown function
PF3D7_1030300	2621.57	2268.51	860.309	1493.25	1711.5	1791.02	2103.68	2295.89	3460.09	3172.17	2757.96	3200.74	4064.13	3917.03	3930	3777.98	10.8079	0.62152	0.454025	3.21776	TRUE	0.398491	1	conserved Plasmodium protein, unknown function
PF3D7_1358900	336.776	284.504	1314.63	602.605	729.106	653.524	1007.32	1098.37	991.607	1111.62	1052.23	821.666	785.969	729.083	731.581	767.075	9.34546	0.693765	-0.456006	5.52455	TRUE	0.398547	1	GTP binding protein, putative
PF3D7_0504300	1.8867	2.35127	0	0	0	0.847594	0	0.862145	1.68497	0	0.63678	5.00507	1.57984	0.714787	0	1.82492	0.0749323	-0.728106	1.51994	7.22142	TRUE	0.399026	1	conserved Plasmodium protein, unknown function
PF3D7_0802200	41.5074	70.0678	101.497	21.4765	39.5299	54.8157	106.849	102.595	83.4062	61.8073	88.6644	70.9052	59.2439	52.1795	71.176	63.3761	5.73709	0.733587	-0.485388	4.65137	TRUE	0.399682	1	1-cys peroxiredoxin (1-CysPxn)
PF3D7_0219400.1	35.8473	58.3115	9.6664	49.2696	96.6286	49.9447	209.052	156.048	88.4611	136.34	147.475	113.448	114.538	110.077	86.4924	106.139	5.6816	1.52299	-0.474553	6.96096	TRUE	0.399777	1	ribosome associated membrane protein RAMP4, putative
PF3D7_1314500	82.0714	64.895	57.9984	149.072	162.512	103.31	152.531	119.838	73.2964	69.0787	103.686	98.4331	66.3532	69.3343	63.9683	74.5222	6.69922	-0.00256352	-0.47712	4.67812	TRUE	0.399868	1	cop-coated vesicle membrane protein p24 precursor, putative
PF3D7_1357600	0	0.940508	0	0	1.46407	0.480915	1.54854	2.58643	1.68497	2.72679	2.13668	3.33672	7.10927	2.85915	4.50481	4.45249	-0.820583	1.91163	1.06255	2.90832	TRUE	0.399944	1	conserved Plasmodium protein, unknown function
PF3D7_1130700	60.3743	76.6514	57.9984	11.3699	14.6407	44.2069	119.237	75.0066	56.4466	59.9894	77.67	65.9001	63.9834	50.0351	41.4443	55.3407	5.46554	0.814499	-0.489527	9.04805	TRUE	0.400662	1	structural maintenance of chromosome protein, putative
PF3D7_0201000	0	0	0	1.26332	0	0.252664	0	0	0	0	0	0.834179	0	0	0	0.208545	-1.92669	-29.0485	28.7033	1.96722	TRUE	0.400926	1	rifin (RIF)
PF3D7_1355200	52.8275	70.0678	57.9984	108.646	102.485	78.4049	90.5893	56.9015	99.4135	106.345	88.3123	120.122	119.278	117.225	134.243	122.717	6.29948	0.164995	0.474588	2.08562	TRUE	0.401249	1	RAP protein, putative
PF3D7_0523500	0.943349	0.470254	0	0	0	0.282721	0	0	0	0	0	0	0.789919	0	0	0.19748	-1.62661	-29.3486	28.6431	1.53614	TRUE	0.401532	1	outer arm dynein lc3, putative
PF3D7_1365600	40.564	50.7874	9.6664	20.2132	11.7126	26.5887	54.1987	45.6937	42.1244	27.2679	42.3212	55.89	53.7145	56.4682	73.8789	59.9879	4.80961	0.594712	0.501799	5.72573	TRUE	0.401824	1	DNA topoisomerase VI, b subunit, putative
PF3D7_0516300	335.832	361.155	985.972	870.429	835.984	677.874	1070.81	579.361	470.108	532.633	663.229	658.167	433.665	389.559	455.887	484.32	9.40156	-0.0280879	-0.453722	5.6889	TRUE	0.402051	1	tRNA pseudouridine synthase, putative
PF3D7_0301100	0.943349	0.940508	0	2.52664	2.92814	1.46773	10.0655	3.44858	5.05492	11.8161	7.59627	16.6836	18.1681	5.7183	9.00962	12.3949	0.628696	2.29637	0.705438	4.13282	TRUE	0.402183	1	Plasmodium exported protein (hyp13), unknown function
PF3D7_1434900	2.83005	6.58356	0	1.26332	2.92814	2.72101	0	1.72429	0.842487	0.90893	0.868927	0	1.57984	2.85915	3.60385	2.01071	1.62358	-1.843	1.22619	5.87063	TRUE	0.402184	1	conserved Plasmodium protein, unknown function
PF3D7_1233000	124.522	127.909	67.6648	63.1661	81.9879	93.05	24.0023	28.4508	21.0622	12.725	21.5601	14.181	13.4286	16.4401	16.2173	15.0668	6.55215	-2.12053	-0.51824	2.29692	TRUE	0.402275	1	elongation factor G (EF-G)
PF3D7_0716400	183.953	129.79	111.164	282.984	308.919	203.362	73.5554	75.0066	86.7762	73.6234	77.2404	60.8951	48.975	51.4647	61.2654	55.65	7.67315	-1.40186	-0.473422	2.83035	TRUE	0.402532	1	conserved Plasmodium protein, unknown function
PF3D7_1461700	1.8867	2.82152	0	0	1.46407	1.23446	0.774268	1.72429	1.68497	0.90893	1.27312	2.50254	2.36976	1.42957	5.40577	2.92691	0.560514	-0.21426	1.19416	2.97384	TRUE	0.402537	1	conserved Plasmodium protein, unknown function
PF3D7_0316300.2	138.672	135.903	28.9992	7.57993	8.78442	63.9878	10.0655	43.9694	33.6995	18.1786	26.4782	8.34179	10.2689	13.581	19.8212	13.0032	6.01044	-1.28404	-1.02635	5.91644	TRUE	0.402777	1	inorganic pyrophosphatase, putative
PF3D7_1323600	19.8103	31.507	91.8308	15.1599	11.7126	34.0041	2.3228	12.9322	11.7948	10.9072	9.48924	2.50254	4.73951	7.14787	3.60385	4.49844	5.0527	-1.80815	-1.0708	3.32053	TRUE	0.402927	1	conserved Plasmodium protein, unknown function
PF3D7_0821800	66.9778	169.762	217.494	295.617	428.972	235.765	470.755	375.033	347.105	371.753	391.161	324.496	277.262	280.911	257.675	285.086	7.87968	0.732	-0.45641	6.12902	TRUE	0.40313	1	secretory complex protein 61 beta subunit (Sec61-beta)
PF3D7_0901100	1.8867	0	0	0	0	0.37734	2.3228	1.72429	0.842487	9.0893	3.49472	6.67343	6.31935	9.29223	3.60385	6.47222	-1.19764	2.99231	0.903829	7.20715	TRUE	0.403551	1	rifin (RIF)
PF3D7_0301200	1289.56	1324.24	285.159	987.918	797.918	936.957	270.219	439.694	332.782	301.765	336.115	471.311	433.665	499.636	435.165	459.944	9.87505	-1.48229	0.452584	4.95093	TRUE	0.403824	1	serine/threonine protein kinase, FIKK family (FIKK3)
PF3D7_0822100	53.7709	62.0735	169.162	146.545	263.532	139.017	127.754	118.976	94.3586	74.5323	103.905	74.2419	88.4709	71.4787	65.7702	74.9904	7.10839	-0.408901	-0.470686	6.44216	TRUE	0.404002	1	RNA polymerase II mediator complex protein MED7, putative
PF3D7_1434800	29.2438	40.9121	135.33	18.9498	35.1377	51.9146	74.3297	27.5886	18.5347	25.4501	36.4758	27.5279	18.9581	17.1549	23.425	21.7665	5.65546	-0.465346	-0.74686	4.96192	TRUE	0.404372	1	mitochondrial acidic protein MAM33, putative
PF3D7_1454100	2.83005	5.64305	0	2.52664	4.39221	3.07839	3.09707	1.72429	2.52746	7.27144	3.65507	5.00507	6.31935	6.43308	8.10866	6.46654	1.80681	0.0566159	0.828424	2.94036	TRUE	0.404926	1	tRNA intron endonuclease, putative
PF3D7_0413800	9.43349	6.1133	14.4996	5.05329	2.92814	7.60556	0.774268	0.862145	0	0	0.409103	0	0.789919	1.42957	1.80192	1.00535	2.83961	-4.09797	1.26471	5.2163	TRUE	0.405491	1	apicoplast ribosomal protein L10 precursor, putative
PF3D7_0811500	198.103	213.495	251.326	427.003	436.293	305.244	760.331	751.79	1285.64	977.1	943.714	1088.6	1364.19	1350.95	1346.94	1287.67	8.25438	1.62781	0.448362	2.89854	TRUE	0.406348	1	histone-arginine methyltransferase, putative (CARM1)
PF3D7_0414800	108.485	65.8356	0	10.1066	5.85628	38.0567	5.41987	55.1772	72.4539	48.1733	45.3061	40.8748	75.8322	72.1935	85.5914	68.623	5.31212	0.188428	0.600017	22.1055	TRUE	0.406908	1	conserved Plasmodium protein, unknown function
PF3D7_0906400	33.0172	30.0963	62.8316	69.4827	64.419	51.9694	266.348	176.74	304.98	234.504	245.643	288.626	357.833	328.802	372.097	336.84	5.67849	2.262	0.4554	2.65131	TRUE	0.407385	1	dynein light intermediate chain 2, cytosolic
PF3D7_1418300	3.7734	12.2266	19.3328	8.84325	8.78442	10.5921	12.3883	8.62145	16.0073	15.4518	13.1172	11.6785	7.89919	7.14787	7.2077	8.48332	3.30628	0.406655	-0.62923	2.64863	TRUE	0.407463	1	calmodulin, putative
PF3D7_0922500	2629.11	3716.89	5224.69	6220.6	5679.12	4694.08	4308.8	2869.22	3462.62	3550.28	3547.73	2857.9	2722.06	2521.05	2322.68	2605.92	12.1965	-0.403773	-0.445106	2.08077	TRUE	0.407617	1	phosphoglycerate kinase (PGK)
PF3D7_0417800	66.9778	61.133	265.826	49.2696	55.6346	99.7682	131.625	43.9694	65.714	69.9876	77.8241	47.5482	48.975	52.1795	45.0481	48.4377	6.61303	-0.330442	-0.68437	4.61356	TRUE	0.407656	1	cdc2-related protein kinase 1 (CRK1)
PF3D7_1333900	33.9606	25.3937	28.9992	17.6865	11.7126	23.5505	9.29121	10.3457	20.2197	5.45358	11.3276	5.00507	11.0589	5.7183	8.10866	7.47272	4.54923	-1.04596	-0.602821	3.87201	TRUE	0.408173	1	conserved Plasmodium protein, unknown function
PF3D7_1315500	112.259	136.374	217.494	282.984	264.997	202.821	202.084	140.53	109.523	126.341	144.62	143.479	99.5298	92.2075	85.5914	105.202	7.6606	-0.484174	-0.459462	3.44827	TRUE	0.408691	1	conserved Plasmodium protein, unknown function
PF3D7_0930200	196.217	182.459	4.8332	24.0031	21.961	85.8945	12.3883	92.2495	64.8715	63.6251	58.2836	53.3875	86.8911	100.785	135.144	94.052	6.44744	-0.583082	0.69089	13.7531	TRUE	0.408821	1	leucine-rich repeat protein (LRR8)
PF3D7_1411600	38.6773	29.626	38.6656	11.3699	8.78442	25.4246	3.87134	0.862145	5.89741	3.63572	3.56665	0.834179	8.68911	7.86266	5.40577	5.69793	4.64457	-2.80718	0.680593	8.4968	TRUE	0.408842	1	GTP binding protein, putative
PF3D7_0603300	102.825	90.759	468.82	277.931	326.487	253.365	279.511	280.197	145.75	172.697	219.539	179.348	154.034	157.968	149.56	160.228	7.97042	-0.191928	-0.4545	7.81659	TRUE	0.408922	1	dihydroorotate dehydrogenase, mitochondrial precursor (DHODH)
PF3D7_1009300	176.406	151.422	77.3312	176.865	147.871	145.979	125.431	161.221	101.941	87.2573	118.963	204.374	150.875	141.528	157.668	163.611	7.2005	-0.305992	0.459487	2.2557	TRUE	0.408987	1	conserved Plasmodium protein, unknown function
PF3D7_0911500.2	0	0.940508	0	0	0	0.188102	0	0	0.842487	0	0.210622	0	0	0	0	0	-2.0979	-0.148011	-28.7964	1.58675	TRUE	0.409155	1	conserved Plasmodium protein, unknown function
PF3D7_0900900	0	0.940508	0	0	0	0.188102	0	0	0.842487	0	0.210622	0	0	0	0	0	-2.0979	-0.148011	-28.7964	1.58675	TRUE	0.409155	1	stevor
PF3D7_1444600	6.60344	3.76203	0	5.05329	4.39221	3.96219	14.7111	18.9672	10.9523	3.63572	12.0666	19.1861	21.3278	13.581	19.8212	18.479	2.14567	1.45003	0.610967	4.34736	TRUE	0.409563	1	conserved Plasmodium protein, unknown function
PF3D7_1128400	133.012	161.767	178.828	106.119	105.413	137.028	178.082	165.532	112.051	154.518	152.546	136.805	116.118	94.3519	96.4029	110.92	7.09249	0.16068	-0.459874	1.45857	TRUE	0.409709	1	geranylgeranyl pyrophosphate synthase, putative (GGPPS)
PF3D7_0703300	13.2069	10.3456	38.6656	12.6332	17.5688	18.484	27.0994	14.6565	29.487	23.6322	23.7188	10.8443	18.1681	22.1584	13.5144	16.1713	4.08153	0.487066	-0.550107	3.61486	TRUE	0.409932	1	conserved Plasmodium protein, unknown function
PF3D7_1006300	5.66009	3.29178	0	7.57993	0	3.30636	3.09707	3.44858	17.6922	12.725	9.24073	7.50761	20.5379	13.581	16.2173	14.4609	1.90959	1.29468	0.649962	10.0002	TRUE	0.410286	1	conserved Plasmodium protein, unknown function
PF3D7_0506500	383.943	388.9	637.982	250.138	257.676	383.728	801.367	559.532	647.873	668.064	669.209	544.719	493.699	456.749	469.401	491.142	8.578	0.808346	-0.446362	2.41374	TRUE	0.410305	1	conserved Plasmodium protein, unknown function
PF3D7_1143400	696.192	667.29	758.812	876.745	954.573	790.723	782.785	654.368	638.605	701.694	694.363	611.453	499.229	516.791	412.641	510.028	9.62695	-0.187383	-0.445095	0.699729	TRUE	0.410707	1	translation initiation factor eIF-1A, putative
PF3D7_1017400	229.234	280.271	463.987	860.322	834.519	533.667	2037.87	1311.32	1975.63	2129.62	1863.61	1387.24	1424.22	1446.73	1225.31	1370.88	9.05937	1.80452	-0.442992	5.60473	TRUE	0.411044	1	phosphomannomutase, putative
PF3D7_1004400	326.399	244.062	1377.46	301.934	234.251	496.821	370.874	155.186	70.7689	77.2591	168.522	116.785	61.6137	82.9153	72.077	83.3477	8.95386	-1.55689	-1.01591	3.36369	TRUE	0.411129	1	RNA binding protein, putative
PF3D7_0510100	466.958	413.353	246.493	222.345	212.29	312.288	202.084	166.394	162.6	175.424	176.625	254.425	240.925	217.295	253.17	241.454	8.2906	-0.825975	0.450895	2.09174	TRUE	0.411242	1	conserved Plasmodium protein, unknown function
PF3D7_0913700	131.126	138.255	256.16	166.758	163.976	171.255	58.8443	42.2451	49.7067	44.5376	48.8334	39.2064	37.1262	22.1584	42.3452	35.2091	7.40945	-1.79912	-0.474221	1.87922	TRUE	0.411262	1	conserved Plasmodium protein, unknown function
PF3D7_0500400	0	1.41076	0	0	1.46407	0.574966	10.0655	10.3457	2.52746	2.72679	6.41637	5.00507	2.36976	2.14436	4.50481	3.506	-0.469176	3.15441	-0.882617	5.06915	TRUE	0.411322	1	rifin (RIF)
PF3D7_1001000	12.2635	10.8158	130.496	13.8965	5.85628	34.6657	59.6186	2.58643	14.3223	3.63572	20.0408	7.50761	9.47903	5.00351	7.2077	7.29946	5.08511	-0.758959	-1.45876	4.57078	TRUE	0.411346	1	Plasmodium exported protein (hyp12), unknown function (PfJ13)
PF3D7_0314100.2	8.49014	7.05381	4.8332	10.1066	0	6.09674	2.3228	1.72429	2.52746	0	1.64364	0	1.57984	1.42957	0	0.752353	2.64723	-1.91663	-1.09035	9.35483	TRUE	0.41146	1	vesicle transport v-SNARE protein, putative
PF3D7_0209000	42.4507	45.6146	140.163	63.1661	48.3143	67.9417	41.8104	27.5886	62.344	41.8108	43.3885	60.0609	53.7145	63.616	64.8693	60.5652	6.03673	-0.59731	0.480932	4.21454	TRUE	0.411533	1	6-cysteine protein (P230)
PF3D7_1400900	1.8867	0.470254	0	2.52664	0	0.976719	2.3228	0	0	0.90893	0.807933	0.834179	0	0	0	0.208545	0.0897956	-0.383174	-1.99441	5.32519	TRUE	0.412501	1	Plasmodium exported protein (PHISTa), unknown function, pseudogene
PF3D7_1204600	85.8448	98.2831	115.997	199.605	194.721	138.89	253.96	217.26	148.278	136.34	188.959	167.67	128.757	125.803	129.739	137.992	7.11852	0.443668	-0.45383	3.1587	TRUE	0.413251	1	cytidine/deoxycytidylate deaminase, putative
PF3D7_0900100	38.6773	43.2634	57.9984	84.6426	58.5628	56.6289	7.74268	21.5536	18.5347	15.4518	15.8207	8.34179	11.0589	10.7218	13.5144	10.9092	5.8181	-1.83669	-0.535271	2.65634	TRUE	0.413286	1	erythrocyte membrane protein 1, PfEMP1 (VAR)
PF3D7_1215800	0	1.88102	4.8332	2.52664	0	1.84817	1.54854	0	0	0.90893	0.614366	3.33672	2.36976	0.714787	0	1.60531	0.625861	-1.31101	1.36979	7.90371	TRUE	0.413365	1	conserved Plasmodium protein, unknown function
PF3D7_1460000	2.83005	4.70254	0	8.84325	1.46407	3.56798	13.9368	15.5186	13.4798	13.634	14.1423	17.5178	18.9581	20.7288	27.9298	21.2836	2.01862	1.8033	0.588755	3.86518	TRUE	0.413683	1	biotin protein ligase, putative
PF3D7_0606400	0	1.88102	0	7.57993	7.32035	3.35626	6.96841	9.48359	9.26736	4.54465	7.566	5.83925	16.5883	15.0105	10.8115	12.0624	1.80595	1.11469	0.674304	8.76921	TRUE	0.413916	1	conserved Plasmodium protein, unknown function
PF3D7_0504900	14.1502	11.7563	0	1.26332	1.46407	5.72679	2.3228	6.03501	7.58238	6.36251	5.57568	3.33672	1.57984	4.28872	3.60385	3.20228	2.70196	-0.226699	-0.794863	7.60056	TRUE	0.414263	1	conserved protein, unknown function
PF3D7_1036600.2	0.943349	2.35127	0	0	0	0.658924	0	0.862145	1.68497	0.90893	0.864012	0	3.15968	2.14436	3.60385	2.22697	-0.199157	-0.0220465	1.37449	5.91731	TRUE	0.414444	1	conserved Plasmodium protein, unknown function
PF3D7_1439700	43.3941	51.7279	28.9992	17.6865	19.0329	32.1681	136.271	95.698	60.6591	71.8055	91.1084	100.101	50.5548	60.7569	51.3548	65.692	5.03291	1.47719	-0.472528	4.83024	TRUE	0.414635	1	leucine carboxyl methyltransferase, putative
PF3D7_1414200	600.913	490.945	299.658	920.962	881.37	638.77	171.887	118.976	181.977	129.068	150.477	220.223	217.228	209.433	172.985	204.967	9.32167	-2.08807	0.44575	3.31301	TRUE	0.415077	1	conserved Plasmodium protein, unknown function
PF3D7_1233700	15.0936	14.1076	9.6664	10.1066	10.2485	11.8445	14.7111	16.3807	9.26736	24.5411	16.2251	20.8545	27.6472	25.0175	21.6231	23.7856	3.60046	0.417703	0.554527	1.47872	TRUE	0.415432	1	homocysteine S-methyltransferase, putative
PF3D7_0317900	34.9039	37.6203	43.4988	32.8464	35.1377	36.8014	30.1964	37.9344	11.7948	7.27144	21.7993	15.8494	13.4286	18.5845	12.6135	15.119	5.19113	-0.742591	-0.528302	4.39748	TRUE	0.415867	1	conserved Plasmodium protein, unknown function
PF3D7_0511000	944.292	831.879	1609.46	2286.61	2016.02	1537.65	2176.47	994.053	1626	1919.66	1679.04	1221.24	1392.63	1170.82	1173.05	1239.43	10.586	0.12741	-0.437971	4.04556	TRUE	0.416108	1	translationally-controlled tumor protein homolog (TCTP)
PF3D7_0808000	16.0369	27.2747	33.8324	20.2132	23.4251	24.1565	8.51694	9.48359	5.05492	10.9072	8.49066	12.5127	10.2689	21.4436	6.30673	12.633	4.56484	-1.4807	0.581511	2.82537	TRUE	0.416145	1	conserved Plasmodium protein, unknown function
PF3D7_1422900	15.0936	17.8697	19.3328	20.2132	26.3532	19.7725	92.1378	84.4902	70.7689	58.1715	76.3921	131.8	107.429	100.785	82.8885	105.726	4.2982	1.95756	0.468522	1.18351	TRUE	0.41635	1	14-3-3 protein, putative
PF3D7_1039000	2429.12	1798.25	2271.6	1903.83	1600.23	2000.61	1337.16	871.628	818.897	815.311	960.749	914.26	650.103	651.886	620.763	709.253	10.966	-1.05792	-0.437921	1.43666	TRUE	0.416708	1	serine/threonine protein kinase, FIKK family (FIKK10.2)
PF3D7_0114600	0	0.940508	0	0	0	0.188102	0	0	0	0	0	0.834179	0	0	0	0.208545	-2.09871	-28.8765	28.7046	1.59772	TRUE	0.417246	1	stevor, pseudogene
PF3D7_0618500	41.5074	46.5551	9.6664	11.3699	5.85628	22.991	12.3883	12.07	8.42487	9.0893	10.4931	6.67343	3.94959	6.43308	8.10866	6.29119	4.57187	-1.17969	-0.741134	4.60342	TRUE	0.417278	1	malate dehydrogenase (MDH)
PF3D7_1020200	32.0739	24.9235	9.6664	6.31661	10.2485	16.6458	7.74268	11.2079	7.58238	9.0893	8.90556	22.5228	7.10927	7.14787	17.1183	13.4746	4.11959	-0.96607	0.593457	5.77109	TRUE	0.417309	1	conserved Plasmodium protein, unknown function
PF3D7_1324900	11745.6	11010.5	33382.9	27839.8	30962.1	22988.2	11116.9	7229.08	8307.77	9027.5	8920.32	7395	6649.54	6365.18	5979.69	6597.35	14.4885	-1.36562	-0.435211	4.39778	TRUE	0.417594	1	L-lactate dehydrogenase (LDH)
PF3D7_0721400	19.8103	24.9235	24.166	8.84325	17.5688	19.0624	39.4876	53.453	39.5969	41.8108	43.5871	30.8646	32.3867	37.1689	22.5241	30.7361	4.23892	1.20672	-0.502357	1.92963	TRUE	0.417895	1	conserved Plasmodium protein, unknown function
PF3D7_1023000	333.946	277.45	53.1652	85.9059	71.7394	164.441	24.0023	50.0044	28.6446	31.8126	33.616	52.5533	48.975	71.4787	54.9587	56.9914	7.36848	-2.29773	0.762124	3.73981	TRUE	0.417908	1	conserved Plasmodium membrane protein, unknown function
PF3D7_0833100	3.7734	2.35127	0	6.31661	2.92814	3.07388	13.9368	8.62145	8.42487	8.18037	9.79088	18.3519	12.6387	17.1549	12.6135	15.1897	1.75807	1.53597	0.631796	2.55983	TRUE	0.418024	1	rifin (RIF)
PF3D7_1227100	268.854	267.104	637.982	252.664	291.35	343.591	289.576	180.188	134.798	148.156	188.179	174.343	133.496	135.095	109.917	138.213	8.41518	-0.858875	-0.445475	4.04219	TRUE	0.418187	1	DNA helicase 60 (DH60)
PF3D7_1359100	285.835	261.461	236.827	660.717	651.511	419.27	362.357	411.243	446.518	330.851	387.742	526.367	537.145	513.217	526.162	525.723	8.71416	-0.115188	0.439186	3.90604	TRUE	0.418658	1	riboflavin kinase / FAD synthase family protein, putative
PF3D7_0201800	2044.24	2131.66	3180.24	4497.43	4330.72	3236.86	3701.77	2879.56	3602.47	3897.49	3520.33	2801.17	2693.62	2465.3	2458.73	2604.71	11.6603	0.121243	-0.434589	2.22002	TRUE	0.418832	1	knob associated heat shock protein 40 (KAHsp40)
PF3D7_0920100	19.8103	24.4532	53.1652	69.4827	57.0987	44.802	72.7812	55.1772	36.2269	48.1733	53.0897	55.89	32.3867	27.8767	36.0385	38.048	5.46318	0.2678	-0.482202	4.84326	TRUE	0.419003	1	chaperone, putative
PF3D7_1241600	6.60344	8.46457	33.8324	1.26332	1.46407	10.3256	1.54854	0.862145	0	0	0.60267	3.33672	0	4.28872	0	1.90636	3.29762	-4.00626	1.64871	6.96876	TRUE	0.419428	1	mitochondrial carrier protein, putative
PF3D7_1101300	0	1.41076	4.8332	0	0	1.24879	1.54854	2.58643	11.7948	9.0893	6.25477	1.66836	1.57984	4.28872	6.30673	3.46091	-0.330967	2.97192	-0.854328	8.53259	TRUE	0.419559	1	rifin (RIF)
PF3D7_1106600	31.1305	30.5665	43.4988	21.4765	23.4251	30.0195	29.4222	31.0372	16.0073	24.5411	25.2519	16.6836	15.0085	25.0175	13.5144	17.556	4.87844	-0.219806	-0.521726	1.89425	TRUE	0.41966	1	DEAD/DEAH box helicase, putative
PF3D7_0202800	6.60344	7.05381	0	0	0	2.73145	0.774268	1.72429	1.68497	3.63572	1.95481	3.33672	2.36976	5.7183	3.60385	3.75715	1.70128	-0.746525	0.958715	8.16532	TRUE	0.420009	1	conserved Plasmodium protein, unknown function
PF3D7_0526200.2	34.9039	40.9121	19.3328	26.5298	17.5688	27.8495	20.9052	34.4858	37.9119	44.5376	34.4601	41.709	45.0254	53.609	53.1568	48.375	4.83709	0.268409	0.490762	2.26648	TRUE	0.420063	1	ADP-ribosylation factor GTPase-activating protein, putative
PF3D7_0602800	80.1847	85.5862	115.997	203.395	304.526	157.938	153.305	193.12	223.259	191.784	190.367	255.259	255.934	273.763	250.467	258.856	7.30426	0.268292	0.443497	4.94294	TRUE	0.420408	1	JmjC domain containing protein (JmjC2)
PF3D7_0711500	530.162	466.962	1077.8	907.065	853.552	767.109	1056.88	831.969	696.737	721.691	826.818	759.103	573.481	551.816	561.299	611.425	9.58078	0.110684	-0.435456	2.4439	TRUE	0.42047	1	regulator of chromosome condensation, putative
PF3D7_1328100	473.561	483.421	908.641	889.379	1121.48	775.296	719.295	537.116	318.46	372.661	486.883	499.673	320.707	330.232	288.308	359.73	9.59712	-0.669564	-0.436787	4.24508	TRUE	0.420478	1	proteasome subunit beta type 7 precursor, putative
PF3D7_0406100	2416.86	2085.11	5287.52	4192.97	3784.62	3553.41	2662.71	1644.11	1363.14	1575.18	1811.28	1720.91	1229.9	1261.6	1154.13	1341.64	11.7944	-0.971523	-0.433051	3.45039	TRUE	0.420879	1	vacuolar ATP synthase subunit b
PF3D7_1330000.1	73.5812	53.1387	91.8308	133.912	125.91	95.6746	62.7157	70.6958	47.1793	51.809	58.1	45.8798	45.8153	35.0246	41.4443	42.041	6.5765	-0.715872	-0.4673	2.23373	TRUE	0.421614	1	thioredoxin, putative
PF3D7_1001800	1270.69	1101.81	386.656	1375.76	1509.46	1128.87	884.988	1294.08	1279.74	1234.33	1173.28	1522.38	1725.18	1598.26	1489.29	1583.78	10.1428	0.0535566	0.432851	3.83645	TRUE	0.421782	1	Plasmodium exported protein (PHISTc), unknown function
PF3D7_0936500	53.7709	101.575	33.8324	74.536	108.341	74.4111	123.883	138.805	96.0435	116.343	118.769	97.5989	86.1012	82.9153	80.1856	86.7003	6.23962	0.652398	-0.454063	2.72443	TRUE	0.422525	1	Plasmodium exported protein, unknown function
PF3D7_1249700	18.867	15.5184	9.6664	2.52664	2.92814	9.90131	0	0	0.842487	0	0.210622	0	0.789919	0.714787	0.900962	0.601417	3.33287	-5.57711	1.5124	5.96031	TRUE	0.4229	1	conserved Plasmodium protein, unknown function
PF3D7_0624100	21.697	15.5184	53.1652	11.3699	13.1766	22.9854	3.09707	14.6565	7.58238	20.9054	11.5603	5.83925	3.15968	10.007	9.91058	7.22913	4.43577	-0.909883	-0.672246	6.28755	TRUE	0.423562	1	conserved Plasmodium protein, unknown function
PF3D7_1242600	129.239	134.963	241.66	328.464	281.101	223.085	272.542	202.604	165.97	129.068	192.546	203.54	115.328	132.95	115.323	141.785	7.79794	-0.20856	-0.44184	4.22865	TRUE	0.42357	1	protein geranylgeranyltransferase type II, alpha subunit, putative
PF3D7_1463100	3.7734	2.35127	4.8332	6.31661	4.39221	4.33334	0	3.44858	2.52746	0.90893	1.72124	1.66836	0	1.42957	0	0.774483	2.07931	-1.30349	-1.11864	6.42994	TRUE	0.423841	1	conserved Plasmodium protein, unknown function, pseudogene
PF3D7_1413200	3.7734	3.76203	4.8332	0	0	2.47373	24.0023	37.0722	57.2891	62.7162	45.27	19.1861	37.9161	30.7358	39.6423	31.8701	1.27471	4.22463	-0.505564	8.78362	TRUE	0.424286	1	conserved Plasmodium protein, unknown function
PF3D7_1320400	28.3005	27.745	96.664	18.9498	42.458	42.8235	21.6795	18.9672	21.0622	17.2697	19.7446	16.6836	18.1681	9.29223	7.2077	12.8379	5.36431	-1.06041	-0.620893	3.95073	TRUE	0.424748	1	type I signal peptidase (SPB)
PF3D7_0404200	1.8867	2.35127	0	0	0	0.847594	0	0.862145	0	0	0.215536	0	1.57984	0	1.80192	0.84544	0.011099	-2.24013	1.97162	5.85123	TRUE	0.425127	1	conserved Plasmodium protein, unknown function
PF3D7_1139400	3.7734	13.6374	82.1644	99.8024	87.8442	57.4443	12.3883	5.17287	14.3223	11.8161	10.9249	5.83925	5.52943	4.28872	8.10866	5.94152	5.83234	-2.38238	-0.882221	5.78505	TRUE	0.425253	1	unspecified product
PF3D7_1108200	76.4113	61.133	43.4988	49.2696	87.8442	63.6314	27.8736	40.5208	15.1648	16.3607	24.98	24.1912	14.2185	17.1549	15.3164	17.7202	6.00378	-1.36035	-0.496305	3.16442	TRUE	0.425397	1	D-tyrosyl-tRNA(Tyr) deacylase (DTD)
PF3D7_0608100	198.103	161.767	410.822	257.718	244.5	254.582	161.048	167.256	109.523	120.888	139.679	108.443	129.547	88.6336	84.6904	102.828	7.98236	-0.856257	-0.441928	2.54387	TRUE	0.425801	1	conserved Plasmodium protein, unknown function
PF3D7_0724500	57.5443	56.9007	28.9992	107.382	87.8442	67.7341	78.201	86.2145	78.3513	52.718	73.8712	114.283	109.009	70.0491	111.719	101.265	6.10195	0.105293	0.45428	3.47905	TRUE	0.425976	1	conserved Plasmodium protein, unknown function
PF3D7_1400600	2.83005	1.41076	9.6664	2.52664	2.92814	3.8724	10.0655	10.3457	21.0622	19.9965	15.3675	23.357	22.1177	27.1619	18.0192	22.664	1.55857	2.38145	0.563534	3.24582	TRUE	0.426558	1	rifin (RIF)
PF3D7_0827200	3.7734	4.23229	9.6664	6.31661	1.46407	5.09055	2.3228	3.44858	5.05492	2.72679	3.38827	2.50254	1.57984	1.42957	1.80192	1.82847	2.22849	-0.468847	-0.89384	1.71129	TRUE	0.42688	1	conserved Plasmodium protein, unknown function
PF3D7_0702500	1145.23	1281.91	5625.84	3621.94	3219.49	2978.88	1072.36	563.843	647.03	724.418	751.913	500.507	529.246	445.312	472.104	486.792	11.5399	-1.98548	-0.627293	3.42456	TRUE	0.427416	1	Plasmodium exported protein, unknown function
PF3D7_1140200	51.8842	45.1444	43.4988	10.1066	7.32035	31.5909	107.623	72.4201	60.6591	55.4448	74.0368	51.7191	48.1851	47.1759	67.5722	53.6631	4.97368	1.23721	-0.465761	8.53978	TRUE	0.427492	1	conserved Plasmodium protein, unknown function
PF3D7_0828000	0	5.64305	14.4996	6.31661	14.6407	8.21999	50.3274	31.0372	35.3845	19.9965	34.1864	35.8697	15.7984	20.7288	23.425	23.9555	2.85969	2.23728	-0.515786	11.1701	TRUE	0.427737	1	rhomboid protease ROM3 (ROM3)
PF3D7_1125100	13.2069	17.3994	4.8332	8.84325	4.39221	9.73499	0.774268	6.03501	5.05492	1.81786	3.42052	8.34179	5.52943	5.00351	3.60385	5.61965	3.36699	-1.59762	0.721908	4.68799	TRUE	0.427758	1	vacuolar membrane protein-related, putative
PF3D7_0831800	10707	10185.2	38491.6	20401.4	12424.1	18441.9	83097.5	46050.6	60994.4	64671.3	63703.4	52912	47504.1	44852.9	44449.9	47429.7	14.1705	1.78863	-0.425581	5.74575	TRUE	0.427771	1	histidine-rich protein II (HRPII)
PF3D7_1243400	115.089	73.8299	9.6664	8.84325	7.32035	42.9497	5.41987	36.2101	33.6995	38.1751	28.3761	29.1963	50.5548	35.7394	67.5722	45.7656	5.45876	-0.633614	0.690463	11.637	TRUE	0.428062	1	conserved Plasmodium protein, unknown function
PF3D7_0605800	482.051	398.775	401.155	679.667	595.876	511.505	1520.66	1727.74	2673.21	2509.56	2107.79	2331.53	2932.18	2957.07	3109.22	2832.5	8.99967	2.04183	0.426361	1.8028	TRUE	0.428181	1	DNA repair-like protein, putative
PF3D7_0812220	30.1872	19.7507	43.4988	11.3699	10.2485	23.011	13.1625	7.7593	7.58238	7.27144	8.94392	8.34179	3.94959	4.28872	7.2077	5.94695	4.4593	-1.29476	-0.599097	4.02594	TRUE	0.42822	1	GTPase, putative
PF3D7_0600900	0	1.41076	0	2.52664	2.92814	1.37311	19.3567	9.48359	18.5347	30.9036	19.5697	20.8545	44.2355	23.588	25.2269	28.4762	0.554256	3.73512	0.542634	6.04871	TRUE	0.4283	1	rifin, pseudogene (RIF)
PF3D7_1101000	1.8867	2.82152	0	5.05329	10.2485	4.002	20.131	8.62145	12.6373	3.63572	11.2564	9.17597	6.31935	8.57744	4.50481	7.14439	2.08218	1.41563	-0.657794	6.0688	TRUE	0.42849	1	erythrocyte membrane protein 1 (PfEMP1), truncated
PF3D7_0401400	0.943349	1.41076	0	0	0	0.470822	3.09707	2.58643	0.842487	7.27144	3.44936	8.34179	7.10927	5.00351	4.50481	6.23984	-0.5424	2.3221	0.861842	4.31854	TRUE	0.428495	1	rifin (RIF)
PF3D7_1129800	16.0369	18.8102	48.332	88.4325	57.0987	45.7421	87.4922	73.2823	65.714	69.9876	74.119	55.89	45.0254	65.7604	48.652	53.8319	5.49769	0.71433	-0.461101	6.35186	TRUE	0.429245	1	conserved Plasmodium protein, unknown function
PF3D7_0315600	12.2635	18.8102	9.6664	7.57993	2.92814	10.2496	3.87134	2.58643	2.52746	3.63572	3.15524	9.17597	6.31935	3.57394	1.80192	5.21779	3.39971	-1.74071	0.725669	4.05428	TRUE	0.429389	1	conserved Plasmodium protein, unknown function
PF3D7_0423200	120.749	102.986	19.3328	112.436	147.871	100.675	144.014	95.698	51.3917	40.9019	83.0013	74.2419	69.5129	40.7429	58.5625	60.765	6.67696	-0.300773	-0.451602	8.77432	TRUE	0.429423	1	BSD domain, putative
PF3D7_0913400	10.3768	15.9886	33.8324	32.8464	14.6407	21.537	79.7496	59.488	121.318	72.7144	83.3175	93.4281	146.925	101.5	114.422	114.069	4.35866	2.02204	0.453053	4.05246	TRUE	0.429468	1	conserved Plasmodium protein, unknown function
PF3D7_1371200	0	0.470254	0	0	0	0.0940508	0	0	0	0.90893	0.227233	0	0	0	0	0	-3.01544	0.860981	-28.8878	1.20738	TRUE	0.429678	1	5.8S ribosomal RNA
PF3D7_0101300	0	2.82152	4.8332	0	1.46407	1.82376	2.3228	4.31072	10.9523	9.0893	6.66879	5.83925	15.0085	5.00351	17.1183	10.7424	0.594305	2.13862	0.688166	8.68339	TRUE	0.429728	1	Pfmc-2TM Maurer's cleft two transmembrane protein (MC-2TM)
PF3D7_1247400	92.4482	96.8723	376.989	161.705	149.335	175.47	326.741	199.155	202.197	235.413	240.877	186.856	190.37	159.398	176.589	178.303	7.43006	0.482243	-0.434176	5.38194	TRUE	0.43049	1	FK506-binding protein (FKBP)-type peptidyl-prolyl isomerase (FKBP35)
PF3D7_1128100	284.891	256.759	517.152	362.573	458.254	375.926	329.838	250.884	188.717	214.508	245.987	225.228	196.69	171.549	136.045	182.378	8.54978	-0.607186	-0.431717	2.32268	TRUE	0.430547	1	cochaperone prefoldin complex subunit, putative
PF3D7_1200300	6.60344	6.1133	4.8332	6.31661	5.85628	5.94457	21.6795	15.5186	13.4798	17.2697	16.9869	27.5279	25.2774	26.4471	19.8212	24.7684	2.6039	1.48334	0.543906	0.458713	TRUE	0.430564	1	rifin (RIF)
PF3D7_1210300	29.2438	31.9773	38.6656	59.3761	92.2364	50.2998	83.6209	74.1444	50.5492	22.7233	57.7595	96.7648	71.8826	72.1935	76.5818	79.3557	5.65382	0.19942	0.456842	5.79966	TRUE	0.430967	1	conserved Plasmodium protein, unknown function
PF3D7_1453100	2.83005	13.1671	0	2.52664	2.92814	4.29039	1.54854	3.44858	0.842487	1.81786	1.91437	5.83925	0.789919	5.7183	1.80192	3.53735	2.29923	-1.36598	0.89588	6.19027	TRUE	0.431091	1	dynactin subunit 4, putative
PF3D7_1439800	153.766	225.722	159.496	155.389	200.577	178.99	524.179	378.481	333.625	368.117	401.101	348.687	292.27	260.182	290.11	297.812	7.48656	1.16135	-0.429708	1.01358	TRUE	0.431331	1	vesicle-associated membrane protein, putative
PF3D7_0832700	0	3.29178	0	17.6865	7.32035	5.65973	10.0655	4.31072	5.05492	1.81786	5.31225	1.66836	5.52943	4.28872	0	2.87163	2.56736	-0.15158	-0.877623	12.3744	TRUE	0.431554	1	Plasmodium exported protein (PHISTa-like), unknown function, pseudogene
PF3D7_1246000	7.54679	12.2266	19.3328	36.6363	24.8892	20.1263	73.5554	72.4201	133.955	97.2556	94.2966	116.785	146.135	134.38	117.125	128.606	4.30984	2.24915	0.447994	4.88746	TRUE	0.431763	1	conserved Plasmodium protein, unknown function
PF3D7_1026000	432.997	406.77	565.484	631.661	528.529	513.088	555.924	392.276	311.72	331.76	397.92	375.381	288.32	276.623	244.161	296.121	9.00191	-0.365454	-0.426403	1.57988	TRUE	0.433024	1	conserved Plasmodium protein, unknown function
PF3D7_1440700	31.1305	38.5608	135.33	27.7931	38.0658	54.176	62.7157	21.5536	11.7948	9.99823	26.5156	19.1861	15.0085	11.4366	17.1183	15.6874	5.72609	-0.995199	-0.760387	4.91027	TRUE	0.433113	1	adaptor complexes medium subunit family
PF3D7_0921500	5.66009	3.76203	4.8332	1.26332	0	3.10373	3.09707	0	0.842487	0	0.984889	0	0.789919	0.714787	0	0.376176	1.60468	-1.59226	-1.36766	7.7036	TRUE	0.433168	1	conserved Plasmodium protein, unknown function
PF3D7_1441900	3.7734	8.46457	4.8332	12.6332	27.8173	11.5043	23.228	20.6915	20.2197	8.18037	18.0799	20.0203	26.8572	25.0175	32.4346	26.0824	3.5516	0.627115	0.525652	6.2753	TRUE	0.433472	1	transcription factor TFIIH complex subunit Tfb5, putative
PF3D7_1005500	327.342	353.161	860.309	301.934	383.586	445.266	456.818	300.888	279.706	353.574	347.746	231.068	240.925	295.207	267.586	258.696	8.79055	-0.348572	-0.426803	3.54539	TRUE	0.433489	1	regulator of nonsense transcripts, putative
PF3D7_0706700	28.3005	76.6514	38.6656	41.6896	49.7784	47.0171	122.334	71.558	163.443	144.52	125.464	118.453	194.32	183.7	183.796	170.067	5.57241	1.39868	0.438944	3.44395	TRUE	0.4335	1	DNA mismatch repair protein, putative (MSH2-2)
PF3D7_1248800	9.43349	10.8158	9.6664	7.57993	1.46407	7.79195	2.3228	0.862145	1.68497	2.72679	1.89918	1.66836	0	2.14436	0	0.95318	2.96149	-2.0364	-0.955827	6.25426	TRUE	0.433789	1	conserved Plasmodium protein, unknown function
PF3D7_0410900	367.906	291.087	884.475	971.495	802.31	663.455	281.833	114.665	200.512	181.786	194.699	150.152	143.765	140.813	136.045	142.694	9.37133	-1.76597	-0.448562	4.84266	TRUE	0.433959	1	conserved Plasmodium protein, unknown function
PF3D7_1203600	15.0936	16.9291	4.8332	6.31661	23.4251	13.3195	41.0362	55.1772	74.1389	49.0822	54.8586	75.0761	72.6725	70.0491	84.6904	75.6221	3.8139	1.96355	0.463025	3.62498	TRUE	0.433964	1	cytochrome c1 heme lyase, putative
PF3D7_1001100.2	1252.77	1079.7	202.994	406.79	348.448	658.141	209.052	300.888	338.68	273.588	280.552	467.14	388.64	383.841	371.196	402.704	9.36569	-1.23362	0.5215	5.75944	TRUE	0.434059	1	acyl-CoA binding protein, isoform 1, ACBP1 (ACBP1)
PF3D7_1335500	0.943349	4.70254	4.8332	0	0	2.09582	9.29121	9.48359	12.6373	7.27144	9.67089	8.34179	16.5883	16.4401	18.0192	14.8474	1.02116	2.25333	0.617806	7.42544	TRUE	0.434741	1	conserved Plasmodium protein, unknown function
PF3D7_1468500	6.60344	16.9291	19.3328	7.57993	13.1766	12.7244	32.5192	31.0372	29.487	17.2697	27.5783	33.3672	15.7984	13.581	14.4154	19.2905	3.61693	1.16962	-0.517917	3.61529	TRUE	0.434787	1	derlin-1 (DER1-1)
PF3D7_0712000	411.3	426.991	1623.95	598.815	790.597	770.331	1.54854	3.44858	2.52746	2.72679	2.56284	6.67343	3.94959	3.57394	5.40577	4.90068	9.58785	-8.23385	0.93623	1.64867	TRUE	0.435434	1	erythrocyte membrane protein 1, PfEMP1 (VAR)
PF3D7_0425100	267.911	247.824	96.664	520.489	346.984	295.974	494.757	1818.26	2332.85	1646.07	1572.98	1978.67	2296.29	2107.91	2034.37	2104.31	8.21662	2.40262	0.419891	8.72219	TRUE	0.43568	1	Plasmodium exported protein (hyp6), unknown function
PF3D7_1356400	27.3571	29.1557	14.4996	1.26332	4.39221	15.3336	2.3228	4.31072	10.9523	1.81786	4.85093	4.1709	8.68911	11.4366	7.2077	7.87607	3.9728	-1.69391	0.702563	9.43335	TRUE	0.435878	1	phosphatase 2A regulatory subunit-related protein, putative
PF3D7_1027600	5.66009	8.93483	0	6.31661	2.92814	4.76793	10.8397	8.62145	26.9596	22.7233	17.286	8.34179	35.5464	32.8802	23.425	25.0483	2.47123	1.63866	0.538682	7.132	TRUE	0.436082	1	topoisomerase, putative
PF3D7_0419700	66.0344	76.6514	62.8316	27.7931	16.1048	49.883	76.6525	97.4223	191.245	129.977	123.824	140.976	175.362	174.408	179.291	167.509	5.63919	1.31272	0.436209	6.35448	TRUE	0.436468	1	apical merozoite protein (Pf34)
PF3D7_0408300	515.069	346.107	903.808	675.877	676.4	623.452	521.082	505.217	380.804	355.392	440.624	402.908	323.867	299.496	289.209	328.87	9.28083	-0.497364	-0.422108	2.38062	TRUE	0.436899	1	zinc finger, RAN binding protein, putative
PF3D7_1319500	0.943349	1.41076	9.6664	2.52664	4.39221	3.78787	3.87134	6.03501	5.05492	5.45358	5.10371	6.67343	7.89919	7.86266	10.8115	8.31171	1.5403	0.809095	0.704099	3.00743	TRUE	0.436952	1	conserved Plasmodium protein, unknown function
PF3D7_0401300	0.943349	0.470254	0	0	0	0.282721	0	1.72429	0.842487	0.90893	0.868927	0	0	0.714787	0	0.178697	-1.5268	1.31787	-2.19835	3.10536	TRUE	0.437464	1	rifin (RIF)
PF3D7_1442800	36.7906	25.3937	38.6656	74.536	67.3472	48.5466	23.228	11.2079	17.6922	9.99823	15.5316	33.3672	24.4875	16.4401	13.5144	21.9523	5.6022	-1.64141	0.49552	4.59896	TRUE	0.437677	1	conserved Plasmodium protein, unknown function
PF3D7_1466000	6.60344	0.940508	4.8332	0	0	2.47543	0.774268	4.31072	2.52746	2.72679	2.58481	0.834179	0.789919	0.714787	2.70289	1.26044	1.18149	0.182796	-1.05217	6.8156	TRUE	0.437723	1	conserved Plasmodium protein, unknown function
PF3D7_0906000	75.4679	48.4362	106.33	24.0031	14.6407	53.7757	24.0023	11.2079	24.4321	11.8161	17.8646	7.50761	18.1681	11.4366	8.10866	11.3052	5.72361	-1.563	-0.659571	5.0265	TRUE	0.437936	1	RNB-like protein, putative
PF3D7_0825100	0	0.470254	0	0	0	0.0940508	0	0.862145	0	0	0.215536	0	0	0	0	0	-3.02212	0.803889	-28.8241	1.16695	TRUE	0.438301	1	conserved Plasmodium protein, unknown function
PF3D7_0710100	335.832	240.3	82.1644	245.084	245.964	229.869	365.454	442.28	348.79	280.86	359.346	554.729	495.279	423.154	452.283	481.361	7.8549	0.634373	0.421683	3.58993	TRUE	0.438555	1	conserved Plasmodium protein, unknown function
PF3D7_0513300	1202.77	1246.17	1440.29	1918.99	1944.28	1550.5	4064.9	1924.31	2834.97	3098.54	2980.68	2432.47	2303.4	2226.56	1970.4	2233.21	10.5985	0.942938	-0.416531	1.85552	TRUE	0.438627	1	purine nucleoside phosphorylase (PNP)
PF3D7_0100800	0	1.41076	0	0	0	0.282152	0	0	1.68497	9.0893	2.69357	0	7.10927	5.00351	8.10866	5.05536	-1.0555	2.4655	0.926539	14.4579	TRUE	0.438827	1	rifin (RIF)
PF3D7_1139300	863.164	740.65	5360.02	2466	2478.67	2381.7	2584.51	1124.24	1903.18	1961.47	1893.35	1524.05	1306.53	1274.47	1227.11	1333.04	11.2162	-0.329504	-0.506238	7.18417	TRUE	0.440569	1	transcription factor with AP2 domain(s) (ApiAP2)
PF3D7_1012000	233.951	218.198	570.317	598.815	522.673	428.791	245.443	263.816	203.039	239.958	238.064	185.188	181.681	172.978	171.183	177.758	8.74003	-0.844827	-0.421434	3.38909	TRUE	0.44134	1	ubiquitin-protein ligase e3, putative
PF3D7_1428700	32.0739	46.5551	91.8308	21.4765	20.497	42.4866	32.5192	25.8643	16.8497	18.1786	23.353	15.0152	21.3278	15.7253	12.6135	16.1705	5.35302	-0.806126	-0.530388	4.44723	TRUE	0.441378	1	conserved protein, unknown function
PF3D7_1423200	133.956	90.2888	299.658	371.417	279.637	234.991	590.766	403.484	393.441	446.285	458.494	363.702	366.522	318.795	322.544	342.891	7.86951	0.971314	-0.419224	4.93771	TRUE	0.441431	1	peptidyl-prolyl cis-trans isomerase (CYP52)
PF3D7_0901900	69.8078	65.8356	4.8332	44.2163	57.0987	48.3583	60.3929	70.6958	28.6446	29.9947	47.432	85.0863	72.6725	58.6125	43.2462	64.9044	5.64782	-0.0792694	0.451961	8.54211	TRUE	0.441561	1	probable protein, unknown function
PF3D7_1135200	8.49014	1.41076	4.8332	18.9498	14.6407	9.66492	7.74268	9.48359	23.5896	9.99823	12.7035	15.8494	18.9581	21.4436	18.0192	18.5676	3.28081	0.38589	0.548884	7.50579	TRUE	0.442217	1	conserved Plasmodium protein, unknown function, pseudogene
PF3D7_1424500	1.8867	32.9178	0	29.0564	1.46407	13.065	7.74268	2.58643	26.9596	19.0875	14.0941	10.8443	26.0673	26.4471	22.5241	21.4707	3.82635	-0.0109381	0.609851	17.7203	TRUE	0.442519	1	small nucleolar RNA snoR27
PF3D7_1254700	0.943349	0.470254	4.8332	1.26332	0	1.50202	0.774268	0.862145	2.52746	1.81786	1.49543	0	1.57984	0.714787	0	0.573656	0.129631	0.44723	-1.3479	4.49793	TRUE	0.442744	1	rifin (RIF)
PF3D7_1037700	44.3374	91.6995	19.3328	92.2225	115.661	72.6507	154.079	114.665	131.428	121.797	130.492	109.277	109.009	97.211	71.176	96.6683	6.21095	0.817043	-0.432732	5.29237	TRUE	0.442894	1	enhancer of rudimentary homolog, putative (ERH)
PF3D7_1123600	113.202	153.303	91.8308	65.6927	62.955	97.3966	188.921	158.635	72.4539	87.2573	126.817	131.8	98.7399	87.9188	57.6616	94.0301	6.61328	0.373789	-0.431759	5.02447	TRUE	0.442896	1	RAP protein, putative
PF3D7_1008400	858.448	738.769	1952.61	1270.9	1365.98	1237.34	1989.09	1582.9	1437.28	1697.88	1676.79	1438.96	1283.62	1186.55	1130.71	1259.96	10.2709	0.440555	-0.412335	2.473	TRUE	0.443909	1	26S proteasome regulatory subunit 4, putative
PF3D7_0829500	12.2635	8.93483	0	1.26332	2.92814	5.07796	2.3228	3.44858	0	9.0893	3.71517	2.50254	0.789919	1.42957	3.60385	2.08147	2.50858	-0.62613	-0.840947	10.0677	TRUE	0.443957	1	conserved Plasmodium protein, unknown function
PF3D7_0602300	0	1.41076	0	5.05329	5.85628	2.46407	3.09707	0	0.842487	0	0.984889	3.33672	2.36976	2.85915	0	2.14141	1.36428	-1.34875	1.09351	10.1143	TRUE	0.444091	1	liver merozoite formation protein, putative (PALM)
PF3D7_1024200	15.0936	8.93483	19.3328	1.26332	1.46407	9.21772	0	0.862145	0.842487	0.90893	0.653391	1.66836	0.789919	1.42957	1.80192	1.42244	3.13615	-3.77317	1.14023	4.90661	TRUE	0.444135	1	RNA binding protein, putative
PF3D7_0611500	16.0369	7.05381	0	1.26332	2.92814	5.45644	6.19414	6.89716	7.58238	9.0893	7.44075	2.50254	8.68911	3.57394	3.60385	4.59236	2.61931	0.274542	-0.692078	6.87173	TRUE	0.444141	1	conserved Plasmodium protein, unknown function
PF3D7_0829300	22.6404	42.7931	28.9992	84.6426	58.5628	47.5276	134.723	90.5252	57.2891	82.7127	91.3124	84.2521	62.4036	72.1935	50.4539	67.3258	5.58609	0.927136	-0.439767	4.81164	TRUE	0.445085	1	U6 snRNA-associated Sm-like protein LSm8, putative (LSM8)
PF3D7_1465600	2.83005	2.35127	4.8332	3.78997	1.46407	3.05371	19.3567	17.2429	30.3295	38.1751	26.276	24.1912	22.1177	15.7253	10.8115	18.2114	1.47992	3.2345	-0.526791	2.42483	TRUE	0.445149	1	conserved Plasmodium protein, unknown function
PF3D7_1211600	460.354	458.968	729.813	531.859	448.005	525.8	1087.07	797.484	548.459	569.899	750.728	707.384	604.288	507.499	436.967	564.034	9.0355	0.516727	-0.412572	2.22889	TRUE	0.445797	1	lysine-specific histone demethylase 1, putative (LSD1)
PF3D7_0924900	1.8867	0.940508	0	0	0	0.565441	1.54854	1.72429	0	0	0.818206	1.66836	0	2.14436	4.50481	2.07938	-0.507747	0.23269	1.32325	6.65299	TRUE	0.446102	1	conserved protein, unknown function
PF3D7_1001100.1	1590.49	1414.52	154.662	483.852	366.017	801.908	257.057	434.521	388.387	373.57	363.384	623.132	515.027	488.914	509.044	534.029	9.65005	-1.14475	0.555464	6.92753	TRUE	0.446152	1	acyl-CoA binding protein, isoform 1, ACBP1 (ACBP1)
PF3D7_1231100	532.992	628.259	497.819	448.479	644.19	550.348	390.231	322.442	248.534	253.592	303.7	264.435	202.219	240.883	203.617	227.789	9.10495	-0.858322	-0.415021	1.01027	TRUE	0.446336	1	Rab GTPase 2 (RAB2)
PF3D7_1233300	26.4138	26.3342	4.8332	7.57993	0	13.0322	4.64561	7.7593	1.68497	7.27144	5.34033	10.0101	5.52943	7.86266	10.8115	8.55345	3.79188	-1.37849	0.680652	10.5005	TRUE	0.447325	1	pentatricopeptide repeat protein, putative
PF3D7_0308000	20.7537	17.3994	33.8324	5.05329	5.85628	16.579	0.774268	6.03501	0	6.36251	3.29295	0.834179	0.789919	2.14436	3.60385	1.84308	3.99285	-2.28714	-0.834046	9.49175	TRUE	0.447685	1	DNA polymerase epsilon subunit b, putative
PF3D7_0221600	0	1.41076	4.8332	2.52664	1.46407	2.04693	0	0.862145	0	1.81786	0.670001	0.834179	0	0	0	0.208545	0.820175	-1.42717	-1.68591	6.09629	TRUE	0.447724	1	Plasmodium exported protein, unknown function, pseudogene
PF3D7_0504200	54.7142	52.6684	9.6664	13.8965	2.92814	26.7748	6.19414	26.7265	20.2197	18.1786	17.8297	18.3519	30.8068	20.7288	34.2366	26.031	4.80766	-0.653696	0.54714	11.2399	TRUE	0.447995	1	ATP-dependent helicase, putative
PF3D7_0309100	11.3202	5.17279	0	1.26332	0	3.55126	0.774268	3.44858	2.52746	0	1.68758	3.33672	3.94959	3.57394	1.80192	3.16554	2.01299	-1.25712	0.911472	9.07414	TRUE	0.448458	1	conserved Plasmodium protein, unknown function
PF3D7_0933200	69.8078	46.0849	9.6664	6.31661	2.92814	26.9608	0.774268	3.44858	3.36995	2.72679	2.5799	2.50254	0	1.42957	0	0.983028	4.76676	-3.40228	-1.38104	5.37078	TRUE	0.448529	1	calcyclin binding protein, putative
PF3D7_0311100	265.081	186.691	362.49	210.975	188.865	242.82	347.646	396.586	210.622	218.143	293.249	269.44	218.018	205.144	187.4	220	7.9163	0.27978	-0.414712	2.45815	TRUE	0.448961	1	pre-mRNA splicing factor, putative
PF3D7_1460400	92.4482	113.801	381.823	195.815	224.003	201.578	376.294	398.311	311.72	362.663	362.247	317.822	254.354	244.457	271.19	271.956	7.63716	0.863674	-0.413673	4.57692	TRUE	0.449099	1	ubiquitin carboxyl-terminal hydrolase isozyme L3 (UCHL3)
PF3D7_0503800	1307.48	1172.34	1498.29	3172.2	2868.11	2003.69	2129.24	1548.41	1452.45	1713.33	1710.86	1528.22	1206.21	1230.15	1195.58	1290.04	10.9686	-0.228114	-0.407325	3.60297	TRUE	0.449206	1	60S ribosomal protein L31, putative
PF3D7_0629100	582.046	561.483	188.495	427.003	414.332	434.672	261.702	401.759	338.68	299.947	325.522	454.628	409.178	446.027	421.65	432.871	8.76919	-0.422629	0.411239	2.79096	TRUE	0.449471	1	nicotinate phosphoribosyltransferase, putative
PF3D7_1452200	14.1502	13.1671	24.166	18.9498	16.1048	17.3076	7.74268	6.89716	8.42487	5.45358	7.12957	6.67343	11.8488	12.1514	11.7125	10.5965	4.06985	-1.23408	0.570787	1.01499	TRUE	0.449647	1	aminomethyltransferase, putative
PF3D7_1038900	16.0369	18.3399	24.166	2.52664	11.7126	14.5564	12.3883	6.03501	5.05492	8.18037	7.91465	13.3469	15.0085	11.4366	7.2077	11.7499	3.81164	-0.82375	0.568695	4.93594	TRUE	0.450066	1	phospholipase, putative
PF3D7_1150000	0	0.470254	0	0	2.92814	0.679678	0.774268	0	0	0	0.193567	0	0.789919	1.42957	0.900962	0.780114	-0.512167	-1.79359	1.95583	4.47897	TRUE	0.450124	1	rifin (RIF)
PF3D7_0619500	147.162	150.011	289.992	325.937	396.763	261.973	484.691	243.987	184.505	189.058	275.56	282.787	213.278	172.978	158.569	206.903	8.02961	0.0769529	-0.413769	5.81398	TRUE	0.450191	1	acyl-CoA synthetase (ACS12)
PF3D7_1408800	0.943349	2.35127	0	5.05329	10.2485	3.71928	37.9391	45.6937	18.5347	17.2697	29.8593	58.3925	30.8068	40.7429	36.9394	41.7204	1.9505	2.95071	0.481316	8.11066	TRUE	0.450253	1	conserved Plasmodium protein, unknown function
PF3D7_0619600	18.867	5.64305	28.9992	7.57993	5.85628	13.3891	11.614	2.58643	5.89741	2.72679	5.70616	1.66836	2.36976	2.14436	8.10866	3.57278	3.63315	-1.11133	-0.70198	6.8	TRUE	0.450325	1	conserved Plasmodium protein, unknown function
PF3D7_0701900	5090.31	3661.4	894.142	2016.26	1563.63	2645.15	476.175	1179.41	1186.22	1100.71	985.631	1249.6	1442.39	1370.96	1453.25	1379.05	11.37	-1.42511	0.484598	5.87447	TRUE	0.450686	1	Plasmodium exported protein, unknown function
PF3D7_0113800	87.7315	58.3115	67.6648	35.373	45.3861	58.8934	423.524	371.584	725.381	717.146	559.409	557.232	890.239	724.079	799.153	742.676	5.87594	3.25176	0.408896	3.2797	TRUE	0.451085	1	DBL containing protein, unknown function
PF3D7_1303900	7.54679	1.41076	9.6664	0	0	3.72479	0	1.72429	0	0.90893	0.658305	0.834179	0	0	0	0.208545	1.75332	-2.37642	-1.66984	8.59727	TRUE	0.451832	1	conserved Plasmodium protein, unknown function
PF3D7_0408500	61.3177	78.5324	28.9992	6.31661	8.78442	36.7901	2.3228	12.9322	2.52746	7.27144	6.26347	9.17597	4.73951	9.29223	21.6231	11.2077	5.21515	-2.57175	0.840004	6.47657	TRUE	0.451904	1	flap endonuclease 1 (FEN1)
PF3D7_1301700	1770.67	2033.38	16664.9	8620.91	14630.4	8744.05	13617	8040.36	12548.8	12919.5	11781.4	9485.45	9137.78	8802.6	8196.05	8905.47	13.0936	0.43065	-0.403753	14.4729	TRUE	0.451955	1	Plasmodium exported protein (hyp8), unknown function (GEXP07)
PF3D7_1120700	17.9236	24.4532	9.6664	11.3699	4.39221	13.5611	44.9075	25.0022	51.3917	41.8108	40.7781	47.5482	57.6641	60.0421	58.5625	55.9542	3.83933	1.51071	0.456264	4.21563	TRUE	0.4526	1	conserved Plasmodium protein, unknown function
PF3D7_1350800	5.66009	3.29178	0	0	0	1.79037	0.774268	5.17287	1.68497	0	1.90803	1.66836	0	0	1.80192	0.867571	1.06317	-0.131939	-1.17547	10.4994	TRUE	0.453627	1	conserved Plasmodium protein, unknown function
PF3D7_1406000	56.6009	52.1982	62.8316	147.809	112.733	86.4345	61.9414	60.3501	39.5969	43.6287	51.3793	42.5431	37.9161	37.8837	33.3356	37.9196	6.43738	-0.753821	-0.438459	3.28038	TRUE	0.454478	1	RNA binding protein, putative
PF3D7_1217900	133.956	101.105	82.1644	73.2727	73.2035	92.7401	63.4899	37.9344	23.5896	29.9947	38.7522	32.533	30.0169	30.7358	20.7221	28.502	6.54111	-1.26327	-0.443754	2.8705	TRUE	0.454881	1	conserved protein, unknown function
PF3D7_1373500	139.616	125.088	106.33	234.978	215.218	164.246	6.96841	12.07	10.1098	12.725	10.4683	5.00507	9.47903	6.43308	9.00962	7.4817	7.36463	-3.98028	-0.48314	2.65183	TRUE	0.455113	1	erythrocyte membrane protein 1, PfEMP1 (VAR)
PF3D7_0506800	701.852	663.528	2025.11	1255.74	1710.03	1271.25	950.026	605.225	512.232	489.914	639.349	643.152	413.918	453.89	422.551	483.378	10.3098	-0.989281	-0.403568	5.06504	TRUE	0.455168	1	transcription factor 25, putative (TCF25)
PF3D7_0801100	42.4507	53.609	154.662	11.3699	8.78442	54.1753	179.63	293.991	412.819	411.745	324.546	381.22	477.111	429.587	434.264	430.545	5.65518	2.68692	0.407932	16.7264	TRUE	0.45555	1	28S ribosomal RNA
PF3D7_0929500	0	0.470254	0	0	0	0.0940508	0.774268	0	0	0	0.193567	0	0	0	0	0	-3.0352	0.686246	-28.6933	1.09014	TRUE	0.455557	1	conserved protein, unknown function
PF3D7_0106900	36.7906	32.4475	19.3328	8.84325	11.7126	21.8253	3.09707	18.105	12.6373	4.54465	9.59602	9.17597	14.2185	15.7253	16.2173	13.8343	4.47739	-1.21721	0.530348	7.20391	TRUE	0.455595	1	2-C-methyl-D-erythritol 4-phosphate cytidylyltransferase, putative (IspD)
PF3D7_0305700	162.256	198.917	188.495	252.664	231.323	206.731	634.125	503.492	357.215	426.288	480.28	493.834	305.699	328.802	321.643	362.495	7.69246	1.21535	-0.406029	1.60417	TRUE	0.455783	1	ubiquitin conjugating enzyme E2, putative
PF3D7_0620200	6.60344	4.23229	0	5.05329	1.46407	3.47062	0.774268	1.72429	0	0.90893	0.851872	0.834179	1.57984	2.85915	1.80192	1.76877	1.93063	-2.16774	1.06805	3.82121	TRUE	0.455915	1	conserved Plasmodium protein, unknown function
PF3D7_1115100	16.0369	23.5127	178.828	98.5391	117.126	86.8085	454.495	398.311	366.482	398.112	404.35	342.013	272.522	280.911	324.346	304.948	6.38919	2.2703	-0.407146	12.274	TRUE	0.456549	1	conserved Plasmodium protein, unknown function
PF3D7_1442200	52.8275	59.252	62.8316	40.4263	35.1377	50.095	63.4899	63.7987	140.695	107.254	93.8094	92.5939	135.076	131.521	143.253	125.611	5.63717	0.914174	0.421469	2.6042	TRUE	0.457113	1	GTP binding protein, putative
PF3D7_0218800	812.223	1086.29	821.644	1308.8	1518.24	1109.44	89.0408	90.5252	96.886	89.9841	91.609	106.775	132.706	129.376	117.125	121.496	10.1163	-3.59889	0.407498	1.21188	TRUE	0.457275	1	ribonuclease P
PF3D7_1000800	0	1.41076	0	0	2.92814	0.86778	0	0	0	1.81786	0.454465	0.834179	1.57984	0	2.70289	1.27923	-0.0793667	-1.10245	1.52135	7.07819	TRUE	0.457426	1	stevor, pseudogene
PF3D7_1304200.2	98.1083	88.878	24.166	22.7398	8.78442	48.5353	0	2.58643	1.68497	1.81786	1.52232	1.66836	3.15968	3.57394	4.50481	3.22669	5.61111	-5.01526	1.09339	4.36088	TRUE	0.457535	1	CorA-like Mg2 transporter protein, putative
PF3D7_1473000	0	0	0	0	0	0	0	0.862145	0	0	0.215536	0	0	2.14436	1.80192	0.986571	-30.3356	28.1106	2.20786	2.91058	TRUE	0.457566	1	conserved Plasmodium protein, unknown function
PF3D7_0814100	2.83005	10.3456	0	15.1599	16.1048	8.88805	428.17	282.783	288.131	191.784	297.717	446.286	421.027	372.404	339.663	394.845	3.27066	4.94737	0.407132	8.161	TRUE	0.45766	1	conserved Plasmodium protein, unknown function
PF3D7_1102900	579.216	374.792	67.6648	286.774	257.676	313.225	116.914	206.915	207.252	229.05	190.033	238.575	255.144	250.89	263.081	251.923	8.30111	-0.73128	0.406991	7.59013	TRUE	0.457748	1	Plasmodium exported protein (hyp11), unknown function
PF3D7_0200300	44.3374	55.9602	53.1652	15.1599	17.5688	37.2383	2.3228	2.58643	11.7948	11.8161	7.13004	5.83925	5.52943	5.7183	1.80192	4.72223	5.2071	-2.38028	-0.578261	7.92115	TRUE	0.457757	1	erythrocyte membrane protein 1 (PfEMP1), exon2
PF3D7_1005300	5.66009	1.41076	0	1.26332	2.92814	2.25246	0	0.862145	3.36995	0	1.05802	0	0.789919	0	0.900962	0.42272	1.28676	-1.20557	-1.35969	6.74172	TRUE	0.457929	1	conserved Plasmodium protein, unknown function
PF3D7_1236200	299.985	300.022	183.662	80.8526	106.877	194.28	81.2981	68.9716	74.9814	93.6198	79.7177	65.9001	60.8238	56.4682	54.0577	59.3124	7.60625	-1.28953	-0.426433	4.48539	TRUE	0.457965	1	conserved Plasmodium protein, unknown function
PF3D7_1020100	4.71675	5.17279	0	0	1.46407	2.27072	0	0	0.842487	4.54465	1.34678	3.33672	3.15968	1.42957	2.70289	2.65721	1.40371	-1.00373	1.00572	8.90089	TRUE	0.458154	1	flagellar outer arm dynein-associated protein, putative
PF3D7_1365400	93.3916	114.272	96.664	96.0125	109.805	102.029	79.7496	68.1094	39.5969	39.084	56.635	41.709	45.0254	36.4541	45.0481	42.0591	6.67485	-0.850347	-0.43062	1.45075	TRUE	0.458301	1	ubiquitin-activating enzyme (Uba2)
PF3D7_0609400	31.1305	22.1019	72.498	26.5298	24.8892	35.4299	64.2642	28.4508	59.8166	62.7162	53.8119	49.2166	39.4959	33.595	36.0385	39.5865	5.06683	0.683254	-0.443471	4.00618	TRUE	0.45894	1	mitochondrial cardiolipin synthase, putative (CLS)
PF3D7_1140600	135.842	112.861	57.9984	60.6395	64.419	86.352	62.7157	55.1772	119.633	97.2556	83.6954	106.775	122.437	120.084	98.2049	111.875	6.44843	-0.0616511	0.419191	3.40818	TRUE	0.45895	1	conserved Plasmodium protein, unknown function
PF3D7_1134400	11.3202	15.9886	0	17.6865	5.85628	10.1703	33.2935	40.5208	18.5347	20.9054	28.3136	24.1912	17.3782	27.1619	11.7125	20.111	3.49031	1.33375	-0.491487	6.68222	TRUE	0.459134	1	conserved Plasmodium protein, unknown function
PF3D7_1005800	27.3571	20.2209	4.8332	0	1.46407	10.7751	0	5.17287	3.36995	2.72679	2.8174	5.83925	1.57984	11.4366	2.70289	5.38964	3.48364	-1.99585	0.948521	10.999	TRUE	0.459157	1	conserved Plasmodium membrane protein, unknown function
PF3D7_1416200	308.475	273.218	48.332	73.2727	76.1316	155.886	141.691	206.053	342.892	379.024	267.415	211.047	429.716	367.401	407.235	353.85	7.3051	0.757578	0.40433	12.2678	TRUE	0.459961	1	metacaspase-like protein (MCA3)
PF3D7_0108700	344.322	299.552	956.973	504.065	521.209	525.224	708.455	551.772	490.328	534.451	571.251	496.337	438.405	394.562	401.829	432.783	9.03027	0.127763	-0.400545	3.43657	TRUE	0.459963	1	secreted ookinete protein, putative (PSOP24)
PF3D7_0726300	549.029	547.846	207.828	277.931	322.095	380.946	135.497	126.735	112.051	113.616	121.975	97.5989	91.6306	86.4892	91.8981	91.9042	8.57893	-1.64837	-0.40859	2.56512	TRUE	0.460379	1	mismatch repair protein pms1 homologue, putative
PF3D7_1037200	3.7734	6.58356	0	3.78997	5.85628	4.00064	18.5824	5.17287	32.0145	36.3572	23.0318	24.1912	37.1262	33.595	34.2366	32.2872	2.20193	2.32229	0.488878	6.47717	TRUE	0.460472	1	conserved Plasmodium protein, unknown function
PF3D7_1220300	106.598	120.385	48.332	12.6332	8.78442	59.3466	1.54854	8.62145	11.7948	3.63572	6.40013	17.5178	10.2689	6.43308	13.5144	11.9336	5.89797	-3.22106	0.898498	5.33119	TRUE	0.461133	1	Cell cycle associated protein, putative
PF3D7_1306600	292.438	317.421	401.155	569.758	538.777	423.91	111.495	66.3851	49.7067	57.2626	71.2123	80.0812	50.5548	45.7464	37.8404	53.5557	8.72722	-2.57226	-0.411998	3.65383	TRUE	0.461218	1	vacuolar ATP synthase subunit h, putative
PF3D7_0517100	46.2241	36.2096	135.33	136.439	76.1316	86.0667	149.434	90.5252	208.094	205.418	163.368	194.364	243.295	227.302	201.816	216.694	6.39979	0.952087	0.407732	6.06697	TRUE	0.461876	1	conserved Plasmodium protein, unknown function
PF3D7_1138200	5.66009	15.9886	0	5.05329	11.7126	7.68291	26.3251	22.4158	44.6518	39.084	33.1192	49.2166	48.975	44.3168	39.6423	45.5377	3.12424	1.92479	0.460145	5.83878	TRUE	0.462048	1	conserved Plasmodium membrane protein, unknown function
PF3D7_0927400	16.9803	10.3456	0	1.26332	0	5.71784	0	0	1.68497	3.63572	1.33017	0	2.36976	2.14436	7.2077	2.93045	2.6137	-2.22017	1.14964	11.702	TRUE	0.462387	1	conserved Plasmodium protein, unknown function
PF3D7_0112800	159.426	122.266	28.9992	69.4827	49.7784	85.9905	77.4268	214.674	97.7285	101.8	122.907	161.831	162.723	160.112	168.48	163.287	6.45616	0.484986	0.41008	7.36591	TRUE	0.462954	1	Plasmodium exported protein (hyp11), unknown function
PF3D7_0322400	456.581	318.832	459.154	341.097	336.736	382.48	764.976	718.166	848.385	715.328	761.714	565.573	615.347	588.27	544.181	578.343	8.57725	0.995861	-0.397314	0.54929	TRUE	0.462964	1	regulator of initiation factor 2 (eIF2)
PF3D7_1232700	48.1108	81.3539	9.6664	13.8965	7.32035	32.0696	12.3883	76.7309	54.7617	37.2661	45.2867	38.3722	67.933	73.6231	64.8693	61.1994	5.08701	0.412802	0.436081	16.0086	TRUE	0.463133	1	conserved Plasmodium protein, unknown function
PF3D7_0402700	0	0.470254	0	1.26332	2.92814	0.932343	5.41987	3.44858	15.1648	5.45358	7.3717	1.66836	1.57984	6.43308	8.10866	4.44748	-0.121008	3.0035	-0.731807	6.5953	TRUE	0.463167	1	rifin, pseudogene (RIF)
PF3D7_1000400	2.83005	4.23229	0	1.26332	1.46407	1.95794	6.19414	6.89716	5.89741	8.18037	6.79227	3.33672	5.52943	2.14436	5.40577	4.10407	1.23808	1.52466	-0.731355	2.28129	TRUE	0.463343	1	rifin (RIF)
PF3D7_0314900	44.3374	32.4475	0	6.31661	4.39221	17.4987	6.19414	8.62145	9.26736	6.36251	7.61136	11.6785	14.2185	10.007	14.4154	12.5799	4.20301	-1.27508	0.724219	7.53193	TRUE	0.463577	1	conserved Plasmodium membrane protein, unknown function
PF3D7_1426900	39.6207	35.269	4.8332	17.6865	13.1766	22.1172	19.3567	29.3129	36.2269	39.9929	31.2224	41.709	38.706	36.4541	54.0577	42.7317	4.55629	0.406859	0.453167	5.49214	TRUE	0.463674	1	ubiquinol-cytochrome c reductase hinge protein, putative
PF3D7_1211800	6059.13	7175.61	10159.4	7229.99	8582.37	7841.3	3642.15	2876.98	2683.32	3123.08	3081.38	2563.43	2216.51	2313.05	2289.34	2345.59	12.9367	-1.34735	-0.393638	0.801368	TRUE	0.463702	1	polyubiquitin (PfpUB)
PF3D7_0623400	8.49014	8.46457	0	2.52664	2.92814	4.4819	0.774268	0	2.52746	1.81786	1.2799	1.66836	0.789919	3.57394	3.60385	2.40902	2.31977	-1.96977	0.918141	5.82225	TRUE	0.463924	1	RNA-binding protein mei2 homologue, putative
PF3D7_1210500	16.9803	23.0424	19.3328	51.7962	83.4519	38.9207	2.3228	6.03501	9.26736	5.45358	5.76969	7.50761	9.47903	10.007	10.8115	9.4513	5.29039	-2.76447	0.714499	3.39251	TRUE	0.464026	1	conserved Plasmodium protein, unknown function
PF3D7_0731000	441.487	362.566	82.1644	366.363	191.793	288.875	76.6525	105.182	122.161	89.9841	98.4947	114.283	141.395	132.95	133.342	130.493	8.18417	-1.56232	0.406027	5.55238	TRUE	0.464115	1	unspecified product
PF3D7_1475300	7.54679	6.58356	14.4996	1.26332	1.46407	6.27147	3.87134	6.03501	5.89741	8.18037	5.99603	3.33672	3.15968	6.43308	1.80192	3.68285	2.49246	0.0879171	-0.686673	4.81698	TRUE	0.464288	1	cytochrome c oxidase assembly protein COX11, putative (COX11)
PF3D7_0827900	3698.87	3564.05	9144.41	6250.92	7784.46	6088.54	5378.84	3752.92	4271.41	4645.54	4512.18	3826.38	3411.66	3263	3247.97	3437.25	12.5715	-0.431875	-0.392573	2.88176	TRUE	0.464822	1	protein disulfide isomerase (PDI8)
PF3D7_1007100	0	1.88102	0	0	0	0.376203	0.774268	0.862145	0.842487	1.81786	1.07419	1.66836	0.789919	2.85915	4.50481	2.45556	-0.82063	0.916469	1.19609	3.91284	TRUE	0.464948	1	conserved Plasmodium protein, unknown function
PF3D7_1349800	236.781	248.294	193.328	501.539	431.9	322.368	200.535	143.116	101.098	83.6216	132.093	216.887	192.74	152.964	136.045	174.659	8.33579	-1.28984	0.402478	4.38329	TRUE	0.465065	1	nucleolar preribosomal associated cytoplasmic ATPase, putative
PF3D7_1011300	43.3941	33.8583	48.332	53.0595	70.2753	49.7838	8.51694	8.62145	8.42487	2.72679	7.07251	13.3469	8.68911	9.29223	9.00962	10.0845	5.63299	-2.80548	0.505851	2.52415	TRUE	0.465496	1	conserved Plasmodium membrane protein, unknown function
PF3D7_1320300	39.6207	37.6203	62.8316	39.163	48.3143	45.51	35.6163	22.4158	26.1171	20.9054	26.2636	24.1912	17.3782	14.2957	20.7221	19.1468	5.48446	-0.767971	-0.45942	1.34217	TRUE	0.465584	1	conserved Plasmodium protein, unknown function
PF3D7_0203800	31.1305	22.1019	19.3328	3.78997	2.92814	15.8567	14.7111	6.03501	12.6373	9.99823	10.8454	10.8443	13.4286	20.014	18.0192	15.5766	3.99763	-0.556072	0.520618	8.13493	TRUE	0.465688	1	conserved Plasmodium protein, unknown function
PF3D7_1027900	24.5271	23.0424	154.662	156.652	153.727	102.522	329.064	204.328	258.644	252.683	261.18	211.881	196.69	203.714	178.39	197.669	6.65435	1.37466	-0.402008	11.6221	TRUE	0.46575	1	DHHC-type zinc finger protein, putative
PF3D7_1467300	30.1872	25.3937	53.1652	39.163	38.0658	37.195	163.37	147.427	201.354	174.515	171.667	203.54	229.866	228.017	247.765	227.297	5.17839	2.24506	0.404953	1.14406	TRUE	0.465771	1	1-deoxy-D-xylulose 5-phosphate reductoisomerase (DOXR)
PF3D7_1322800	0	0	0	0	0	0	0	2.58643	2.52746	0	1.27847	2.50254	7.10927	0	1.80192	2.85343	-28.8929	29.2447	1.15921	6.21102	TRUE	0.466074	1	conserved Plasmodium protein, unknown function
PF3D7_1200900	774.49	695.976	357.657	852.742	846.232	705.419	508.694	522.46	501.28	329.942	465.594	578.92	671.431	632.587	564.903	611.96	9.46483	-0.601834	0.39433	2.13137	TRUE	0.466348	1	Plasmodium exported protein (PHISTc), unknown function
PF3D7_0908900	37.734	32.9178	48.332	26.5298	23.4251	33.7877	24.7766	29.3129	31.172	27.2679	28.1324	22.5228	20.5379	25.0175	13.5144	20.3982	5.05228	-0.238355	-0.461306	1.35802	TRUE	0.467158	1	conserved Plasmodium protein, unknown function
PF3D7_1135000.1	0	4.23229	0	1.26332	1.46407	1.39194	12.3883	4.31072	4.21244	8.18037	7.27295	10.0101	11.0589	12.1514	11.7125	11.2332	0.849828	2.016	0.624172	5.69543	TRUE	0.467657	1	conserved Plasmodium protein, unknown function
PF3D7_1470700	80.1847	58.3115	246.493	199.605	197.649	156.449	340.678	284.508	154.175	112.707	223.017	232.736	146.925	135.095	161.272	169.007	7.27272	0.528644	-0.400619	8.1371	TRUE	0.467754	1	conserved Plasmodium protein, unknown function
PF3D7_1317700	57.5443	66.3058	86.9976	142.755	199.113	110.543	19.3567	22.4158	16.0073	10.9072	17.1717	30.8646	21.3278	19.2992	27.0289	24.6301	6.78889	-2.68579	0.518081	3.28037	TRUE	0.467946	1	conserved Plasmodium protein, unknown function
PF3D7_0407100	34.9039	36.2096	19.3328	22.7398	39.5299	30.5432	71.2326	112.941	80.8788	82.7127	86.9412	116.785	119.278	105.788	121.63	115.87	4.9638	1.47797	0.414472	1.36711	TRUE	0.468008	1	methyltransferase, putative
PF3D7_1039200	0.943349	0.470254	4.8332	0	0	1.24936	0	0.862145	0.842487	0.90893	0.653391	0	0	0.714787	0	0.178697	-0.212131	-0.414684	-1.76001	4.77573	TRUE	0.468451	1	Plasmodium exported protein, unknown function, pseudogene
PF3D7_1460800	17.9236	33.388	19.3328	11.3699	20.497	20.5023	39.4876	18.9672	21.0622	34.5394	28.5141	27.5279	52.9246	34.3098	41.4443	39.0516	4.38037	0.453873	0.452999	3.13142	TRUE	0.468576	1	snRNA-activating protein complex subunit 3, putative
PF3D7_0730100	10.3768	11.7563	0	7.57993	4.39221	6.82107	16.2596	19.8293	20.2197	18.1786	18.6218	13.3469	12.6387	11.4366	14.4154	12.9594	2.94798	1.27061	-0.523904	3.50327	TRUE	0.468601	1	tRNA pseudouridine synthase D, putative
PF3D7_0830800	85.8448	61.133	231.994	74.536	77.5957	106.221	308.933	112.079	219.047	216.325	214.096	159.328	161.143	165.116	163.074	162.165	6.6914	1.05093	-0.401003	5.82542	TRUE	0.468822	1	surface-associated interspersed protein 8.2 (SURFIN 8.2) (SURF8.2)
PF3D7_0905700.3	12.2635	13.1671	4.8332	12.6332	7.32035	10.0435	23.228	17.2429	14.3223	21.8143	19.1519	19.1861	8.68911	15.0105	10.8115	13.4243	3.40686	0.852855	-0.512303	1.9422	TRUE	0.46894	1	autophagy-related protein 3, putative (ATG3)
PF3D7_0800500	1.8867	1.41076	4.8332	1.26332	0	1.8788	13.9368	21.5536	9.26736	14.5429	14.8252	13.3469	6.31935	8.57744	11.7125	9.98904	0.570632	3.31885	-0.571795	3.60531	TRUE	0.469101	1	rifin (RIF)
PF3D7_0620600	10.3768	19.7507	28.9992	26.5298	33.6736	23.866	20.9052	20.6915	16.0073	19.9965	19.4001	30.8646	24.4875	28.5915	23.425	26.8422	4.54677	-0.268684	0.468764	2.01455	TRUE	0.469488	1	conserved Plasmodium protein, unknown function
PF3D7_0720400	106.598	112.391	594.483	274.141	279.637	273.45	240.023	214.674	128.901	128.159	177.939	161.831	102.689	131.521	113.521	127.391	8.08317	-0.607747	-0.482292	5.86219	TRUE	0.469673	1	ferrodoxin reductase-like protein
PF3D7_0400900	1.8867	0	14.4996	0	1.46407	3.57007	0	6.89716	4.21244	2.72679	3.4591	0	1.57984	1.42957	3.60385	1.65332	1.35603	0.430368	-1.07052	11.6608	TRUE	0.469733	1	rifin (RIF)
PF3D7_1147800.2	17.9236	15.0481	53.1652	45.4796	45.3861	35.4005	238.474	222.433	282.233	289.04	258.045	149.318	212.488	211.577	209.023	195.602	5.0893	2.92213	-0.399599	4.29281	TRUE	0.470048	1	merozoite adhesive erythrocytic binding protein (MAEBL)
PF3D7_0824200	29.2438	31.507	9.6664	0	2.92814	14.6691	0	6.89716	13.4798	3.63572	6.00317	13.3469	3.94959	8.57744	13.5144	9.84708	3.92595	-1.34311	0.714154	16.0298	TRUE	0.470292	1	conserved Plasmodium protein, unknown function
PF3D7_0934700	488.655	441.098	550.985	830.003	670.544	596.257	764.976	597.466	538.349	630.798	632.897	538.045	447.884	498.921	445.976	482.707	9.21975	0.0861122	-0.39084	1.25877	TRUE	0.47039	1	UBX domain, putative
PF3D7_1340600	739.586	703.03	1981.61	1154.68	1077.55	1131.29	958.543	761.274	854.282	903.477	869.394	686.529	646.944	641.879	679.325	663.669	10.141	-0.377074	-0.389569	2.74403	TRUE	0.470441	1	RNA lariat debranching enzyme, putative (DBR1)
PF3D7_1213600	20.7537	16.9291	0	2.52664	4.39221	8.92033	0.774268	0	5.05492	1.81786	1.91176	3.33672	3.15968	5.00351	2.70289	3.5507	3.25233	-2.31965	0.899839	7.87146	TRUE	0.470715	1	dynein light chain 1, putative (DLC8)
PF3D7_1000100	193.387	193.274	236.827	272.878	225.467	224.366	13.1625	56.9015	17.6922	22.7233	27.6199	22.5228	31.5968	39.3133	54.0577	36.8727	7.80823	-3.0224	0.417753	5.58281	TRUE	0.471148	1	erythrocyte membrane protein 1, PfEMP1 (VAR)
PF3D7_1314000	13.2069	13.1671	14.4996	0	1.46407	8.46753	11.614	12.07	16.0073	7.27144	11.7407	6.67343	7.10927	10.7218	7.2077	7.92805	3.04448	0.510238	-0.56444	10.0017	TRUE	0.471219	1	conserved Plasmodium protein, unknown function
PF3D7_1420300	76.4113	46.0849	48.332	142.755	125.91	87.8987	212.149	234.503	198.827	170.879	204.09	270.274	239.345	281.626	283.803	268.762	6.46763	1.2055	0.39705	3.70283	TRUE	0.471261	1	zinc finger protein, putative
PF3D7_0416800	897.125	884.548	1561.12	1672.64	1632.44	1329.57	1119.59	789.724	754.868	799.859	866.011	768.279	656.423	651.886	569.408	661.499	10.3759	-0.617663	-0.388672	2.01238	TRUE	0.471319	1	small GTP-binding protein sar1 (SAR1)
PF3D7_0112900	18.867	27.2747	0	8.84325	5.85628	12.1682	54.1987	46.5558	34.542	30.9036	41.55	40.0406	58.454	63.616	63.0673	56.2945	3.78022	1.59742	0.437451	8.40477	TRUE	0.471407	1	Plasmodium exported protein, unknown function
PF3D7_0902400	46.2241	54.5495	19.3328	63.1661	54.1706	47.4886	203.632	200.88	237.581	218.143	215.059	286.123	287.53	279.482	279.298	283.108	5.60405	2.14452	0.39664	1.89388	TRUE	0.471988	1	serine/threonine protein kinase, FIKK family (FIKK9.5)
PF3D7_0802000	836.751	867.619	5118.36	922.225	881.37	1725.26	1594.22	531.943	816.37	829.853	943.096	632.308	500.809	516.076	505.44	538.658	10.7516	-0.870277	-0.808057	3.26882	TRUE	0.472347	1	glutamate dehydrogenase, putative (GDH3)
PF3D7_0700300	0.943349	0.940508	4.8332	1.26332	0	1.59608	3.09707	2.58643	6.7399	6.36251	4.69648	1.66836	3.94959	1.42957	3.60385	2.66284	0.198839	2.03027	-0.82216	3.32877	TRUE	0.472503	1	rifin (RIF)
PF3D7_1309400	391.49	326.826	309.325	234.978	207.898	294.103	65.0385	89.663	51.3917	46.3555	63.1122	45.8798	39.4959	48.6055	56.7606	47.6855	8.20044	-2.22038	-0.405024	1.97221	TRUE	0.472952	1	HORMA domain protein, putative
PF3D7_0216700.1	184.896	165.059	9.6664	17.6865	19.0329	79.2683	61.9414	333.65	378.277	434.469	302.084	201.871	371.262	485.34	530.667	397.285	6.35745	1.88101	0.395578	27.8666	TRUE	0.47302	1	conserved Plasmodium protein, unknown function
PF3D7_0807100	487.711	474.016	212.661	185.708	188.865	309.792	305.061	147.427	235.054	190.875	219.604	173.509	188.001	135.095	172.084	167.172	8.28085	-0.501846	-0.393955	4.66396	TRUE	0.473082	1	RNA helicase, putative
PF3D7_0115100	2.83005	4.70254	0	3.78997	0	2.26451	0	0	1.68497	0.90893	0.648476	1.66836	0.789919	0.714787	2.70289	1.46899	1.35582	-1.99539	1.17892	5.84189	TRUE	0.473313	1	Plasmodium exported protein (PHISTa), unknown function
PF3D7_0505300	22.6404	21.6317	0	3.78997	0	9.6124	2.3228	3.44858	10.1098	11.8161	6.92433	4.1709	11.0589	17.1549	10.8115	10.799	3.40672	-0.620394	0.649644	13.9611	TRUE	0.473618	1	UDP-N-acetyl glucosamine:UMP antiporter
PF3D7_1250300	19.8103	49.8469	38.6656	7.57993	21.961	27.5728	36.3906	27.5886	33.6995	39.084	34.1907	24.1912	33.9665	18.5845	23.425	25.0418	4.77296	0.322532	-0.449645	5.15733	TRUE	0.473655	1	Hbeta58/Vps26 protein homolog, putative
PF3D7_0917400	60.3743	49.8469	0	5.05329	5.85628	24.2262	6.96841	42.2451	14.3223	2.72679	16.5656	10.0101	26.0673	30.7358	40.5433	26.8392	4.65621	-0.606447	0.696232	13.9639	TRUE	0.473784	1	conserved Plasmodium protein, unknown function
PF3D7_0221800	7.54679	4.70254	0	6.31661	2.92814	4.29882	5.41987	9.48359	11.7948	10.9072	9.40136	15.0152	12.6387	10.7218	17.1183	13.8735	2.27302	0.957304	0.561811	3.06342	TRUE	0.473968	1	hypothetical protein
PF3D7_1025600	20.7537	3.76203	0	1.26332	1.46407	5.44862	0	0	0.842487	0	0.210622	1.66836	0	0.714787	0.900962	0.821027	2.48744	-4.73221	1.95512	4.22109	TRUE	0.474	1	cytochrome c oxidase copper chaperone, putative (COX17)
PF3D7_0925800	91.5049	103.926	840.977	360.047	392.371	357.765	584.572	265.541	352.16	389.022	397.824	372.044	237.766	299.496	268.487	294.448	8.47007	0.166013	-0.434221	10.5003	TRUE	0.474214	1	conserved Plasmodium protein, unknown function
PF3D7_1019400	599.97	687.982	845.81	1090.25	1263.49	897.5	2192.73	1488.06	1465.93	1686.07	1708.2	1600.79	1282.04	1218	1130.71	1307.88	9.80957	0.928704	-0.385257	2.01343	TRUE	0.474398	1	60S ribosomal protein L30e, putative
PF3D7_1028000	260.364	205.971	952.14	761.783	767.172	589.486	832.338	527.632	771.718	792.587	731.069	633.976	620.086	550.386	432.462	559.228	9.19821	0.31567	-0.386547	6.92944	TRUE	0.474868	1	methyltransferase, putative
PF3D7_1476700	11.3202	15.9886	19.3328	10.1066	2.92814	11.9353	6.96841	13.7943	5.89741	6.36251	8.25566	10.0101	14.2185	12.1514	11.7125	12.0231	3.53126	-0.486561	0.543657	3.48403	TRUE	0.474953	1	lysophospholipase, putative
PF3D7_1329200	40.564	41.8526	19.3328	31.583	26.3532	31.9371	19.3567	11.2079	39.5969	32.7215	25.7207	27.5279	47.3951	34.3098	30.6327	34.9664	5.03195	-0.347985	0.444537	3.66534	TRUE	0.475415	1	conserved Plasmodium protein, unknown function
PF3D7_1403000	1.8867	2.35127	4.8332	0	1.46407	2.10705	3.87134	0	6.7399	7.27144	4.47067	3.33672	1.57984	0	5.40577	2.58058	0.86841	1.28995	-0.81376	10.3095	TRUE	0.475441	1	conserved Plasmodium protein, unknown function
PF3D7_0417500	18.867	39.0311	28.9992	2.52664	5.85628	19.056	7.74268	25.8643	11.7948	8.18037	13.3956	12.5127	5.52943	8.57744	9.91058	9.13254	4.24196	-0.499312	-0.55367	9.03713	TRUE	0.475507	1	memo-like protein
PF3D7_0514800	165.086	163.648	154.662	170.548	203.506	171.49	20.9052	14.6565	8.42487	10.9072	13.7234	10.0101	11.0589	8.57744	10.8115	10.1145	7.4233	-3.64127	-0.445428	1.50412	TRUE	0.476189	1	kinase, putative
PF3D7_0512600	765.056	642.837	454.321	779.47	566.595	641.656	275.639	250.884	159.23	153.609	209.841	214.384	154.034	135.81	136.946	160.293	9.32742	-1.61405	-0.388872	2.13889	TRUE	0.476642	1	Rab GTPase 1b (Rab1b)
PF3D7_0314200	36.7906	27.745	53.1652	56.8495	42.458	43.4017	19.3567	9.48359	16.0073	19.0875	15.9838	25.8595	18.9581	25.7323	17.1183	21.9171	5.42129	-1.4222	0.45615	1.93487	TRUE	0.477125	1	conserved Plasmodium protein, unknown function
PF3D7_0105900	22.6404	23.0424	4.8332	2.52664	1.46407	10.9013	0.774268	1.72429	0.842487	1.81786	1.28973	1.66836	2.36976	3.57394	2.70289	2.57873	3.4975	-3.13863	1.01097	3.78036	TRUE	0.477166	1	DNA binding protein, putative
PF3D7_0323400	1250.88	1327.06	125.663	166.758	161.048	606.281	325.967	845.764	771.718	783.498	681.737	644.82	911.566	946.378	1176.66	919.855	9.24947	0.163525	0.43225	16.8788	TRUE	0.477526	1	Rh5 interacting protein (RIPR)
PF3D7_0321000	285.835	244.062	623.483	558.388	534.385	449.231	672.064	561.256	576.261	613.528	605.777	480.487	482.64	471.045	421.65	463.956	8.80704	0.435624	-0.384791	2.537	TRUE	0.477722	1	conserved Plasmodium protein, unknown function
PF3D7_1330200	33.0172	37.6203	38.6656	51.7962	43.9221	41.0043	78.9753	71.558	31.172	30.9036	53.1522	57.5584	34.7564	28.5915	37.8404	39.6867	5.35804	0.375106	-0.423512	3.37864	TRUE	0.477951	1	conserved Plasmodium protein, unknown function
PF3D7_0100100	170.746	160.357	217.494	428.266	345.52	264.477	116.914	114.665	171.867	163.607	141.764	99.2673	101.9	121.514	109.016	107.924	8.04743	-0.900247	-0.393173	3.18762	TRUE	0.477988	1	erythrocyte membrane protein 1, PfEMP1 (VAR)
PF3D7_0731700	17.9236	7.52406	14.4996	16.4232	16.1048	14.495	22.4538	21.5536	6.7399	13.634	16.0953	12.5127	13.4286	12.1514	7.2077	11.3251	3.84233	0.167672	-0.505942	3.01311	TRUE	0.478001	1	Plasmodium exported protein (hyp9), unknown function
PF3D7_0112500	0	0	0	0	0	0	0	0	0	0.90893	0.227233	0	0	0	0	0	-33.221	31.0716	-31.7783	0.539558	TRUE	0.478056	1	5.8S ribosomal RNA
PF3D7_0112600	0.943349	2.35127	14.4996	0	1.46407	3.85166	3.09707	12.9322	18.5347	12.725	11.8222	18.3519	21.3278	15.0105	13.5144	17.0512	1.2439	2.31632	0.532	10.155	TRUE	0.478136	1	unspecified product
PF3D7_1243200	0	1.88102	0	1.26332	0	0.628868	0	0.862145	0	0	0.215536	0.834179	0.789919	1.42957	0	0.763418	-0.431386	-1.79634	1.85371	4.15374	TRUE	0.478373	1	conserved Plasmodium protein, unknown function
PF3D7_0937300	0	6.58356	0	0	1.46407	1.60952	32.5192	52.5908	44.6518	38.1751	41.9842	43.3773	30.0169	28.5915	20.7221	30.677	1.22724	4.16421	-0.452004	11.463	TRUE	0.479009	1	rifin (RIF)
PF3D7_0208100.1	63.2044	55.49	38.6656	8.84325	4.39221	34.1191	13.1625	23.2779	16.8497	31.8126	21.2757	21.6887	36.3363	22.1584	36.0385	29.0555	5.10571	-0.697196	0.451138	11.8955	TRUE	0.479196	1	conserved Plasmodium protein, unknown function
PF3D7_0625000.1	10.3768	11.7563	0	0	1.46407	4.71945	7.74268	12.07	9.26736	9.0893	9.54234	7.50761	9.47903	16.4401	22.5241	13.9877	2.49857	0.754814	0.551182	11.2041	TRUE	0.479461	1	sphingomyelin synthase 1, putative (SMS1)
PF3D7_1436100	387.716	352.22	222.327	184.445	228.395	275.021	303.513	260.368	164.285	169.061	224.307	186.022	179.312	132.95	187.4	171.421	8.10719	-0.297657	-0.388362	2.67964	TRUE	0.479616	1	conserved Plasmodium membrane protein, unknown function
PF3D7_1348200	154.709	132.612	86.9976	156.652	143.479	134.89	120.011	100.871	71.6114	87.2573	94.9378	156.826	117.698	120.799	104.512	124.959	7.08405	-0.514864	0.396158	1.42915	TRUE	0.479644	1	step II splicing factor, putative
PF3D7_1439400	142.446	124.147	43.4988	25.2664	30.7455	73.2207	41.8104	75.8687	116.263	123.615	89.3892	98.4331	135.076	102.929	135.144	117.896	6.22201	0.259249	0.399925	10.262	TRUE	0.47975	1	ubiquinol-cytochrome c reductase iron-sulfur subunit, putative
PF3D7_0527200	224.517	288.266	521.985	395.42	452.397	376.517	1179.98	1059.58	806.26	843.487	972.327	839.184	723.566	719.791	702.75	746.323	8.55193	1.37339	-0.381673	2.01287	TRUE	0.479993	1	ubiquitin carboxyl-terminal hydrolase, putative
PF3D7_1022400	1875.38	1345.4	2170.11	1393.44	1103.91	1577.65	2510.18	1912.24	1814.72	1938.75	2043.97	1790.15	1532.44	1453.88	1506.41	1570.72	10.6227	0.374488	-0.379967	1.39998	TRUE	0.480059	1	pre-mRNA splicing factor, putative
PF3D7_0201900	1216.92	1085.82	23093	2411.68	1572.41	5875.97	5052.87	2015.69	3688.41	3942.94	3674.98	1962.82	1718.07	1429.57	1537.94	1662.1	12.5204	-0.676867	-1.14473	3.51072	TRUE	0.481069	1	erythrocyte membrane protein 3 (EMP3)
PF3D7_0610500	4.71675	10.3456	14.4996	30.3197	40.9939	20.1751	125.431	87.9387	101.098	81.8037	99.0681	106.775	56.8742	71.4787	63.9683	74.774	4.32606	2.30465	-0.406342	8.08575	TRUE	0.481776	1	conserved protein, unknown function
PF3D7_1236800	18.867	35.7393	9.6664	0	2.92814	13.4402	0.774268	6.89716	3.36995	2.72679	3.44204	7.50761	3.94959	5.00351	8.10866	6.14234	3.79038	-2.01158	0.837297	8.52038	TRUE	0.482377	1	protein-S-isoprenylcysteine O-methyltransferase, putative
PF3D7_0525600	24.5271	27.2747	9.6664	1.26332	5.85628	13.7176	1.54854	29.3129	18.5347	18.1786	16.8937	9.17597	30.8068	22.1584	31.5337	23.4187	3.8596	0.21486	0.474579	16.5846	TRUE	0.482594	1	RNA methyltransferase, putative
PF3D7_1130600	170.746	215.376	410.822	427.003	433.364	331.462	671.29	532.805	475.163	447.194	531.613	487.161	417.867	361.682	366.692	408.35	8.36862	0.685679	-0.380655	3.07913	TRUE	0.483284	1	conserved Plasmodium protein, unknown function
PF3D7_1245200	8.49014	8.46457	24.166	11.3699	4.39221	11.3766	0.774268	0.862145	3.36995	0.90893	1.47882	0	0.789919	0.714787	1.80192	0.826658	3.3981	-2.83383	-0.863173	5.09106	TRUE	0.483763	1	conserved Plasmodium membrane protein, unknown function
PF3D7_0607100	1.8867	1.41076	0	1.26332	0	0.912156	11.614	12.07	34.542	27.2679	21.3735	13.3469	44.2355	35.7394	25.2269	29.6372	0.222476	4.19372	0.474718	5.86727	TRUE	0.483802	1	MYND finger protein, putative
PF3D7_1109100	31.1305	24.4532	91.8308	53.0595	58.5628	51.8074	46.4561	26.7265	107.838	83.6216	66.1606	70.071	108.219	77.9118	93.7001	87.4754	5.64315	0.404305	0.403256	6.82275	TRUE	0.483987	1	conserved Plasmodium protein, unknown function
PF3D7_0526100	1.8867	4.23229	0	0	0	1.2238	0	0	2.52746	1.81786	1.08633	0.834179	0.789919	0	0	0.406024	0.553803	-0.443844	-1.41419	7.47862	TRUE	0.483989	1	conserved Plasmodium membrane protein, unknown function
PF3D7_1344000	30.1872	20.6912	24.166	17.6865	17.5688	22.0599	45.6818	17.2429	39.5969	50.9001	38.3554	48.3824	52.9246	47.8907	56.7606	51.4896	4.45874	0.802682	0.42451	2.32041	TRUE	0.484215	1	aminomethyltransferase, putative
PF3D7_0814500	764.113	741.59	193.328	814.843	871.121	676.999	596.96	878.525	963.805	868.029	826.83	931.778	1095.62	1143.66	1125.3	1074.09	9.40691	0.284504	0.377495	4.72515	TRUE	0.48424	1	conserved Plasmodium protein, unknown function
PF3D7_1368100	146.219	152.833	401.155	280.457	323.559	260.845	171.887	120.7	83.4062	99.9823	118.994	108.443	72.6725	91.4927	90.9972	90.9014	8.01802	-1.12286	-0.389041	3.94056	TRUE	0.484244	1	proteasome regulatory subunit, putative
PF3D7_1207700	39.6207	34.3285	9.6664	3.78997	5.85628	18.6524	1.54854	10.3457	7.58238	3.63572	5.77809	15.0152	5.52943	9.29223	7.2077	9.26115	4.26725	-1.73943	0.68325	7.02159	TRUE	0.484481	1	blood stage antigen 41-3 precursor
PF3D7_1352300	38.6773	35.7393	33.8324	51.7962	45.3861	41.0863	37.9391	31.0372	26.1171	30.9036	31.4993	34.2013	22.9076	12.8662	23.425	23.35	5.36758	-0.389844	-0.434655	1.74145	TRUE	0.484859	1	conserved Plasmodium protein, unknown function
PF3D7_0932700	36.7906	36.2096	77.3312	72.0094	64.419	57.3519	38.7134	31.0372	57.2891	38.1751	41.3037	50.8849	62.4036	54.3238	52.2558	54.967	5.81854	-0.450195	0.412306	2.20764	TRUE	0.484926	1	conserved Plasmodium protein, unknown function
PF3D7_0219900	313.192	382.787	164.329	347.414	477.287	337.001	321.321	356.928	276.336	245.411	299.999	404.577	428.926	354.534	373.899	390.484	8.40191	-0.173037	0.380238	2.28868	TRUE	0.485116	1	Plasmodium exported protein, unknown function
PF3D7_1305100	26.4138	26.3342	19.3328	6.31661	8.78442	17.4364	3.87134	4.31072	17.6922	23.6322	12.3766	15.0152	17.3782	14.2957	22.5241	17.3033	4.13957	-0.515833	0.487378	8.269	TRUE	0.485223	1	conserved Plasmodium protein, unknown function
PF3D7_1010300	665.061	1054.31	67.6648	362.573	355.769	501.075	726.263	1232	1507.21	1502.46	1241.98	1390.58	1748.88	1636.86	1670.38	1611.68	8.97718	1.30121	0.375961	12.4372	TRUE	0.485373	1	succinate dehydrogenase subunit 4, putative (SDH4)
PF3D7_1451300	16.0369	24.4532	48.332	21.4765	21.961	26.4519	404.942	162.945	593.111	629.889	447.722	286.123	355.464	370.26	363.088	343.734	4.64307	4.16333	-0.381227	5.43023	TRUE	0.485384	1	conserved Plasmodium protein, unknown function
PF3D7_1334800	28.3005	42.3229	19.3328	15.1599	26.3532	26.2938	54.973	51.7287	63.1865	64.5341	58.6056	55.89	41.0758	40.7429	37.8404	43.8873	4.75317	1.11964	-0.417134	1.98568	TRUE	0.485479	1	MSP7-like protein (MSRP2)
PF3D7_1468200	228.29	181.518	304.492	670.824	587.092	394.443	193.567	122.425	139.01	149.065	151.017	145.981	99.5298	106.503	95.502	111.879	8.62394	-1.38522	-0.432929	4.2029	TRUE	0.485514	1	conserved protein, unknown function
PF3D7_0717300	356.586	333.41	546.151	559.652	499.248	459.009	472.303	356.066	337.837	322.67	372.219	349.521	258.303	245.887	291.011	286.18	8.84023	-0.300121	-0.379422	1.40629	TRUE	0.485673	1	transcription initiation factor IIE, alpha subunit, putative
PF3D7_1330700	7.54679	27.745	14.4996	8.84325	1.46407	12.0197	57.2958	38.7965	33.6995	25.4501	38.8105	32.533	26.8572	27.1619	27.9298	28.6205	3.62873	1.65099	-0.440987	7.90157	TRUE	0.485802	1	GPI transamidase subunit PIG-U, putative
PF3D7_1427200	25.4704	22.5722	24.166	16.4232	11.7126	20.0689	3.87134	8.62145	3.36995	8.18037	6.01078	12.5127	5.52943	8.57744	8.10866	8.68206	4.31921	-1.7375	0.535305	2.51675	TRUE	0.485818	1	selenoprotein (Sel4)
PF3D7_1411700	88.6748	79.4729	164.329	233.715	237.179	160.674	131.625	131.046	130.586	148.156	135.353	183.519	170.622	147.246	206.32	176.927	7.32356	-0.24304	0.386267	3.70966	TRUE	0.485922	1	conserved protein, unknown function
PF3D7_0102700	511.295	583.585	72.498	147.809	122.982	287.634	109.946	277.611	251.904	248.138	221.9	281.953	342.035	252.32	309.03	296.334	8.17895	-0.385409	0.417493	10.614	TRUE	0.486419	1	merozoite-associated tryptophan-rich antigen, putative
PF3D7_1001300	6.60344	6.1133	0	10.1066	13.1766	7.19999	18.5824	7.7593	21.9047	8.18037	14.1067	18.3519	28.4371	19.2992	13.5144	19.9007	2.95324	0.868078	0.494818	5.57745	TRUE	0.486465	1	Plasmodium exported protein (PHISTa), unknown function
PF3D7_1120100	3915.84	3971.29	8714.26	10380.7	11263.1	7649.04	11977.9	6553.16	9190.69	10058.2	9445	7920.53	7250.67	7135.72	6855.42	7290.58	12.9009	0.304429	-0.373519	4.34889	TRUE	0.486479	1	phosphoglycerate mutase, putative (PGM1)
PF3D7_0207800	130.182	131.201	62.8316	31.583	42.458	79.6511	98.332	96.5602	88.4611	88.1663	92.8799	56.7242	67.933	69.3343	88.2943	70.5715	6.33262	0.204754	-0.396698	5.35675	TRUE	0.486921	1	serine repeat antigen 3 (SERA3)
PF3D7_0316100	200.933	169.291	38.6656	31.583	14.6407	91.0228	2.3228	26.7265	32.0145	21.8143	20.7195	14.181	33.9665	44.3168	48.652	35.2791	6.51705	-2.14517	0.768894	7.06374	TRUE	0.487247	1	mitochondrial ribosomal protein L27 precursor, putative
PF3D7_0912600	61.3177	60.1925	33.8324	70.746	58.5628	56.9303	101.429	53.453	124.688	97.2556	94.2064	120.956	117.698	119.369	136.946	123.742	5.85137	0.706529	0.39317	1.97276	TRUE	0.487366	1	conserved Plasmodium protein, unknown function
PF3D7_0520700	186.783	183.399	299.658	659.454	503.64	366.587	89.0408	87.9387	89.3036	69.9876	84.0677	127.629	150.085	103.644	83.7895	116.287	8.51802	-2.1244	0.468057	3.61737	TRUE	0.487654	1	conserved Plasmodium protein, unknown function
PF3D7_0826700	4744.1	4631.53	8221.27	10581.6	9753.63	7586.42	8605.21	6361.76	6061.69	6762.44	6947.78	6260.51	5296.41	5070.7	4840.87	5367.12	12.8891	-0.126757	-0.372407	2.57471	TRUE	0.487845	1	receptor for activated c kinase (RACK)
PF3D7_0720300	9.43349	8.46457	4.8332	0	0	4.54625	17.0339	12.07	7.58238	10.9072	11.8984	5.83925	3.15968	10.7218	12.6135	8.08355	2.28167	1.29275	-0.561101	11.5018	TRUE	0.488266	1	conserved Plasmodium protein, unknown function
PF3D7_0220600	186.783	185.28	333.491	176.865	150.799	206.644	233.829	580.223	432.196	464.463	427.678	544.719	572.691	561.823	541.478	555.178	7.68047	1.05978	0.376566	2.82098	TRUE	0.488298	1	Plasmodium exported protein (hyp9), unknown function
PF3D7_0606300	3.7734	5.17279	0	6.31661	7.32035	4.51663	7.74268	3.44858	4.21244	1.81786	4.30539	3.33672	4.73951	1.42957	0.900962	2.60169	2.2896	-0.175502	-0.731813	4.11117	TRUE	0.488582	1	conserved Plasmodium protein, unknown function
PF3D7_0924600	83.9581	77.1216	28.9992	22.7398	4.39221	43.4422	32.5192	34.4858	46.3368	42.7197	39.0154	25.8595	34.7564	27.8767	27.9298	29.1056	5.47922	-0.19365	-0.422128	10.9792	TRUE	0.488763	1	conserved Plasmodium protein, unknown function
PF3D7_0824500	32.0739	20.6912	144.996	26.5298	29.2814	50.7144	16.2596	9.48359	3.36995	6.36251	8.86892	8.34179	3.94959	1.42957	3.60385	4.3312	5.64422	-2.49401	-1.03827	2.73843	TRUE	0.488817	1	conserved Plasmodium protein, unknown function
PF3D7_0917900	11567.3	11062.7	19729.1	20584.6	19693.2	16527.4	24147.1	16081.6	21100.1	23284.1	21153.2	17031.4	16597.8	16206.4	15596.6	16358	14.0125	0.356087	-0.370877	1.71669	TRUE	0.489403	1	heat shock protein 70 (HSP70-2)
PF3D7_1300800	6.60344	15.5184	0	6.31661	4.39221	6.56613	4.64561	5.17287	9.26736	4.54465	5.90762	10.8443	8.68911	7.86266	8.10866	8.87619	2.8938	-0.33099	0.586576	4.29679	TRUE	0.48953	1	erythrocyte membrane protein 1-like (VAR-like)
PF3D7_0817800	3.7734	14.1076	0	0	1.46407	3.86902	0.774268	4.31072	1.68497	9.0893	3.96482	5.00507	7.10927	5.7183	7.2077	6.26008	2.2243	-0.250946	0.671862	11.3461	TRUE	0.48959	1	conserved Plasmodium protein, unknown function
PF3D7_0608500	288.665	241.711	376.989	545.755	616.373	413.899	797.496	624.193	563.624	644.432	657.436	552.227	497.649	521.08	458.59	507.386	8.69259	0.668147	-0.373777	2.54383	TRUE	0.490182	1	proteasome subunit alpha type 2, putative
PF3D7_1459900	26.4138	35.269	0	1.26332	1.46407	12.882	13.1625	10.3457	26.1171	5.45358	13.7697	14.181	26.0673	15.7253	24.326	20.0749	3.83298	-0.0477348	0.541243	16.1561	TRUE	0.490471	1	conserved Plasmodium membrane protein, unknown function
PF3D7_1402700	714.115	682.338	2324.77	1763.6	1875.47	1472.06	1516.79	1196.66	1137.36	1207.97	1264.69	1119.47	963.701	948.522	879.339	977.758	10.5217	-0.217124	-0.371253	4.69457	TRUE	0.490729	1	pre-mRNA splicing factor, putative
PF3D7_1145500	36.7906	30.5665	33.8324	21.4765	20.497	28.6326	33.2935	29.3129	8.42487	13.634	21.1663	26.6937	8.68911	15.7253	10.8115	15.4799	4.83225	-0.426253	-0.453541	5.20686	TRUE	0.491122	1	transporter, putative
PF3D7_0526000	10.3768	13.1671	33.8324	13.8965	7.32035	15.7186	15.4854	11.2079	5.89741	6.36251	9.73829	13.3469	14.2185	15.0105	12.6135	13.7974	3.85223	-0.56426	0.499286	3.56166	TRUE	0.491913	1	RAP protein, putative
PF3D7_1437500	253.761	263.812	57.9984	241.294	216.682	206.71	68.9098	67.2473	30.3295	41.8108	52.0744	92.5939	51.3447	57.8977	71.176	68.2531	7.70404	-2.00088	0.38911	5.88869	TRUE	0.492309	1	conserved Plasmodium membrane protein, unknown function
PF3D7_0217400	35.8473	29.626	38.6656	18.9498	17.5688	28.1315	21.6795	25.8643	6.7399	16.3607	17.6611	17.5178	15.7984	10.7218	7.2077	12.8114	4.79337	-0.650323	-0.462473	4.18735	TRUE	0.492459	1	conserved Plasmodium protein, unknown function
PF3D7_0509500	55.6576	48.9064	57.9984	98.5391	81.9879	68.6179	41.8104	26.7265	48.0218	47.2644	40.9558	51.7191	60.8238	57.183	46.85	54.144	6.10234	-0.746394	0.403213	1.79873	TRUE	0.492816	1	conserved Plasmodium protein, unknown function
PF3D7_1235700	53.7709	63.9545	43.4988	13.8965	4.39221	35.9026	6.96841	13.7943	13.4798	15.4518	12.4236	15.0152	11.8488	18.5845	25.2269	17.6689	5.17171	-1.53932	0.509301	8.10951	TRUE	0.492973	1	ATP synthase subunit beta, mitochondrial
PF3D7_0609300	22.6404	24.9235	14.4996	3.78997	7.32035	14.6347	0	0.862145	5.05492	0	1.47927	3.33672	0	0	0	0.834179	3.89345	-3.32826	-0.85485	16.4234	TRUE	0.493011	1	conserved Plasmodium protein, unknown function
PF3D7_1217600	23.5837	27.745	4.8332	16.4232	14.6407	17.4452	78.201	37.9344	104.468	97.2556	79.4648	83.4179	113.748	110.792	109.917	104.469	4.2232	2.08896	0.394849	4.48945	TRUE	0.49316	1	anaphase promoting complex subunit 10, putative
PF3D7_1412200	394.32	288.266	251.326	377.733	352.841	332.897	647.288	584.534	702.634	630.798	641.313	819.998	873.65	804.135	818.975	829.19	8.38134	0.943556	0.370665	0.569017	TRUE	0.493233	1	conserved Plasmodium protein, unknown function
PF3D7_0109100	147.162	204.56	14.4996	7.57993	16.1048	77.9814	17.0339	152.6	139.853	160.881	117.592	78.4128	182.471	195.137	187.4	160.855	6.32215	0.554844	0.452736	24.0901	TRUE	0.493245	1	LCCL domain-containing protein (CCp5)
PF3D7_1356200	49.0541	52.6684	439.821	234.978	286.958	212.696	90.5893	59.488	39.5969	39.9929	57.4168	44.2115	25.2774	35.7394	38.7414	35.9924	7.72564	-1.88184	-0.674389	4.50487	TRUE	0.493312	1	mitochondrial import inner membrane translocase subunit TIM23, putative (TIM23)
PF3D7_1373200	0	0	0	0	0	0	0	0	0.842487	0	0.210622	0	0	0	0	0	-33.221	30.9745	-31.6812	0.496778	TRUE	0.493352	1	Plasmodium exported protein, unknown function, fragment
PF3D7_0300600	0	0	0	0	0	0	0	0	0.842487	0	0.210622	0	0	0	0	0	-33.221	30.9745	-31.6812	0.496778	TRUE	0.493352	1	Plasmodium exported protein, unknown function, fragment
PF3D7_0600500	14.1502	19.7507	0	25.2664	24.8892	16.8113	45.6818	41.3829	13.4798	4.54465	26.2723	26.6937	18.1681	10.7218	21.6231	19.3017	4.16092	0.557692	-0.450809	12.8441	TRUE	0.493546	1	rifin (RIF)
PF3D7_1455200.2	5.66009	4.70254	0	0	1.46407	2.36534	0.774268	0	1.68497	0.90893	0.842043	2.50254	0.789919	3.57394	0	1.7166	1.43174	-1.67829	1.04408	7.42265	TRUE	0.493583	1	methyltransferase, putative
PF3D7_1319000	49.0541	46.5551	28.9992	8.84325	2.92814	27.276	9.29121	12.07	23.5896	19.9965	16.2368	5.83925	14.2185	10.007	15.3164	11.3453	4.78666	-0.767107	-0.51702	9.38653	TRUE	0.493734	1	conserved Plasmodium protein, unknown function
PF3D7_1248000	24.5271	16.4589	14.4996	11.3699	11.7126	15.7136	17.8082	13.7943	18.5347	18.1786	17.0789	14.181	30.0169	35.0246	14.4154	23.4095	3.99254	0.101728	0.458287	2.58303	TRUE	0.494347	1	conserved Plasmodium protein, unknown function
PF3D7_1465500	30.1872	29.1557	48.332	79.5893	81.9879	53.8504	121.56	63.7987	89.3036	71.8055	86.617	136.805	120.068	95.0667	101.809	113.437	5.74538	0.69179	0.388478	4.11648	TRUE	0.494354	1	potassium channel protein (K2)
PF3D7_0614600	7.54679	12.2266	0	3.78997	1.46407	5.00549	1.54854	0.862145	1.68497	3.63572	1.93284	0.834179	0	0.714787	2.70289	1.06296	2.48512	-1.54222	-0.890432	6.55186	TRUE	0.494549	1	conserved Plasmodium protein, unknown function
PF3D7_0523400	626.384	671.052	473.653	539.438	513.888	564.883	171.113	162.945	92.6736	95.4377	130.542	103.438	101.9	107.933	89.1952	100.616	9.14318	-2.11448	-0.375772	1.48448	TRUE	0.494669	1	DnaJ protein, putative
PF3D7_1457800	13.2069	9.87533	4.8332	2.52664	8.78442	7.8453	11.614	12.9322	16.0073	13.634	13.5468	20.8545	18.1681	17.1549	19.8212	18.9997	3.04672	0.712667	0.487865	2.38141	TRUE	0.495054	1	conserved Plasmodium protein, unknown function
PF3D7_0609900	709.398	537.971	169.162	361.31	402.619	436.092	189.696	397.449	256.959	244.502	272.151	332.003	342.825	369.545	363.088	351.865	8.77436	-0.686198	0.370731	4.60482	TRUE	0.496043	1	conserved Plasmodium protein, unknown function
PF3D7_1464500	577.33	545.495	821.644	322.147	345.52	522.427	91.3636	106.044	68.2415	71.8055	84.3636	67.5685	59.2439	63.616	69.3741	64.9506	9.02548	-2.62677	-0.377633	2.57102	TRUE	0.4964	1	conserved Plasmodium membrane protein, unknown function
PF3D7_1458500	81.128	59.7223	19.3328	34.1097	27.8173	44.422	127.754	118.114	125.531	124.523	123.98	134.303	173.782	151.535	186.499	161.53	5.51766	1.43634	0.381554	3.91901	TRUE	0.496462	1	conserved Plasmodium protein, unknown function
PF3D7_0934300	3.7734	4.23229	0	0	0	1.60114	0	12.9322	4.21244	1.81786	4.74062	0.834179	3.15968	1.42957	5.40577	2.7073	0.992763	1.24867	-0.81537	11.6265	TRUE	0.496751	1	conserved Plasmodium protein, unknown function
PF3D7_1103100	4063.95	3149.29	8148.77	7710.05	6474.11	5909.24	4445.07	2987.33	3165.22	3516.65	3528.57	3154.03	2680.19	2540.35	2585.76	2740.08	12.5284	-0.743555	-0.364873	2.80557	TRUE	0.496913	1	60S acidic ribosomal protein P1, putative
PF3D7_1330000.2	25.4704	23.0424	38.6656	73.2727	61.4909	44.3884	37.9391	30.1751	25.2746	31.8126	31.3003	26.6937	20.5379	26.4471	19.8212	23.375	5.46774	-0.499184	-0.420814	3.32913	TRUE	0.497299	1	thioredoxin, putative
PF3D7_0503500	50.9408	47.9659	67.6648	11.3699	13.1766	38.2236	28.6479	25.0022	39.5969	38.1751	32.8555	18.3519	23.6976	30.7358	25.2269	24.5031	5.21901	-0.18139	-0.421659	6.69669	TRUE	0.497386	1	protein kinase, putative
PF3D7_0719500	90.5615	71.9489	48.332	18.9498	19.0329	49.765	61.1671	40.5208	123.003	109.981	83.6679	82.5837	112.168	127.232	115.323	109.327	5.65216	0.73404	0.386485	8.65773	TRUE	0.497673	1	conserved membrane protein, unknown function
PF3D7_1103400	123.579	111.92	159.496	77.0626	92.2364	112.859	102.978	144.84	124.688	141.793	128.575	139.308	178.522	170.834	179.291	166.989	6.80734	0.198913	0.377366	1.3629	TRUE	0.497909	1	iron-sulfur assembly protein, sufD, putative
PF3D7_1335400	2172.53	2122.73	96.664	205.921	166.904	952.95	217.569	1138.03	1090.18	1266.14	927.98	708.218	1354.71	1516.06	1697.41	1319.1	9.89892	-0.04103	0.507449	18.1651	TRUE	0.498234	1	reticulocyte binding protein 2 homologue a (RH2a)
PF3D7_1406500	6.60344	8.46457	4.8332	0	0	3.98024	1.54854	1.72429	1.68497	6.36251	2.83008	0.834179	3.15968	1.42957	0.900962	1.5811	2.04753	-0.557106	-0.82058	8.44806	TRUE	0.498302	1	conserved Plasmodium protein, unknown function
PF3D7_0307800	116.975	110.51	343.157	343.624	165.44	215.941	352.292	321.58	171.025	213.599	264.624	253.59	199.06	183.7	181.994	204.586	7.74286	0.305086	-0.371419	5.68709	TRUE	0.498437	1	conserved Plasmodium protein, unknown function
PF3D7_0727100	51.8842	36.6798	91.8308	16.4232	17.5688	42.8774	1.54854	1.72429	4.21244	9.99823	4.37087	11.6785	6.31935	7.86266	2.70289	7.14085	5.39515	-3.27597	0.719253	5.13389	TRUE	0.498484	1	conserved Plasmodium protein, unknown function
PF3D7_1323100	1556.53	1725.83	3562.07	3357.91	4873.89	3015.24	3435.43	2556.26	2149.18	2534.1	2668.74	2506.71	1995.34	1962.09	1831.66	2073.95	11.5576	-0.175667	-0.363792	3.98976	TRUE	0.498486	1	60S ribosomal protein L6, putative
PF3D7_1409900	435.827	374.322	956.973	693.564	743.747	640.887	388.682	247.435	186.19	201.783	256.023	271.108	168.253	187.989	165.777	198.282	9.32042	-1.32004	-0.36898	3.88006	TRUE	0.498489	1	cytidine diphosphate-diacylglycerol synthase (CDS)
PF3D7_1137600	0	4.23229	0	1.26332	0	1.09912	0	1.72429	0	1.81786	0.885537	0.834179	0	1.42957	5.40577	1.91738	0.450499	-0.64862	1.12144	9.37356	TRUE	0.498996	1	conserved Plasmodium protein, unknown function
PF3D7_0901300	0.943349	1.88102	0	1.26332	1.46407	1.11035	3.87134	6.89716	1.68497	1.81786	3.56783	11.6785	4.73951	3.57394	3.60385	5.89895	0.386476	1.45032	0.721856	2.85627	TRUE	0.499396	1	rifin (RIF)
PF3D7_1225900	12.2635	15.9886	9.6664	6.31661	2.92814	9.43266	1.54854	6.89716	6.7399	3.63572	4.70533	5.00507	11.0589	5.7183	6.30673	7.02224	3.27296	-1.0429	0.58259	4.22026	TRUE	0.499799	1	conserved Plasmodium protein, unknown function
PF3D7_0401100	0	0	0	0	0	0	0	0	0	0	0	0.834179	0	0	0	0.208545	-33.221	-0.639543	31.5943	0.501542	TRUE	0.500058	1	Plasmodium exported protein, unknown function, fragment
PF3D7_0918700	2282.9	2249.69	376.989	1570.31	1043.88	1504.76	545.859	1163.03	1014.35	1027.09	937.584	1193.71	1144.59	1206.56	1279.37	1206.06	10.5576	-0.684817	0.363326	7.44971	TRUE	0.500065	1	conserved Plasmodium protein, unknown function
PF3D7_1427400.1	15.0936	25.864	57.9984	77.0626	67.3472	48.6732	54.973	33.6236	35.3845	20.9054	36.2216	53.3875	63.9834	39.3133	35.1375	47.9554	5.58272	-0.402075	0.403221	6.82047	TRUE	0.500113	1	conserved Plasmodium membrane protein, unknown function
PF3D7_1370500	15.0936	32.9178	28.9992	24.0031	20.497	24.3021	113.043	131.046	176.922	138.157	139.792	160.997	175.362	187.274	202.716	181.587	4.59339	2.53366	0.377438	1.49174	TRUE	0.500208	1	unspecified product
PF3D7_0419400	234.894	192.334	24.166	26.5298	32.2095	102.027	124.657	144.84	255.274	274.497	199.817	230.233	278.841	258.038	266.685	258.449	6.70723	0.935028	0.371488	17.1582	TRUE	0.500255	1	conserved Plasmodium protein, unknown function
PF3D7_0624000	1880.09	2331.05	3122.25	3345.28	3260.48	2787.83	2569.79	2105.36	1930.14	2106.9	2178.05	1956.98	1623.28	1584.68	1613.62	1694.64	11.4447	-0.355838	-0.362068	1.14391	TRUE	0.500678	1	hexokinase (HK)
PF3D7_1024600	4.71675	5.17279	0	3.78997	1.46407	3.02871	17.0339	10.3457	37.9119	23.6322	22.2309	15.0152	22.1177	11.4366	15.3164	15.9715	1.85104	2.62312	-0.477409	4.56817	TRUE	0.501392	1	RAP protein, putative
PF3D7_1460100	489.598	565.716	401.155	525.542	625.158	521.434	12.3883	17.2429	44.6518	20.9054	23.7971	20.8545	33.1766	38.5985	31.5337	31.0408	9.02791	-4.45612	0.385474	3.96293	TRUE	0.50201	1	zinc finger protein, putative
PF3D7_0409600	199.047	212.555	246.493	58.1128	32.2095	149.683	118.463	113.803	83.4062	88.1663	100.96	75.9103	67.933	83.6301	82.8885	77.5905	7.21588	-0.558041	-0.380045	8.96929	TRUE	0.502066	1	replication protein A1, large subunit (RPA1)
PF3D7_0319400	114.145	95.9318	57.9984	10.1066	14.6407	58.5645	24.0023	21.5536	42.1244	33.6304	30.3277	29.1963	41.0758	45.0316	52.2558	41.8899	5.88282	-0.960665	0.466214	9.38009	TRUE	0.50207	1	kinesin-8, putative
PF3D7_1448500	314.135	308.957	154.662	58.1128	33.6736	173.908	17.0339	72.4201	53.9192	49.9912	48.3411	55.89	63.1935	72.1935	95.502	71.6947	7.44566	-1.85109	0.569031	6.59295	TRUE	0.502557	1	conserved Plasmodium protein, unknown function
PF3D7_0110200	17.9236	13.6374	4.8332	24.0031	14.6407	15.0076	17.0339	18.9672	18.5347	27.2679	20.4509	13.3469	16.5883	18.5845	10.8115	14.8328	3.97088	0.381939	-0.459255	2.32649	TRUE	0.502692	1	FAD-linked sulfhydryl oxidase ERV1, putative (ERV1)
PF3D7_0310800	234.894	197.977	405.989	564.705	650.047	410.722	174.21	167.256	172.71	184.513	174.672	161.831	128.757	120.084	130.639	135.328	8.68047	-1.23199	-0.368292	3.84532	TRUE	0.502716	1	conserved Plasmodium protein, unknown function
PF3D7_0718900	1.8867	2.35127	0	1.26332	2.92814	1.68589	30.1964	17.2429	21.9047	12.725	20.5173	23.357	10.2689	18.5845	6.30673	14.6293	0.968224	3.39267	-0.487389	3.74318	TRUE	0.502759	1	conserved Plasmodium protein, unknown function
PF3D7_0615900	50.9408	42.3229	115.997	12.6332	7.32035	45.8428	37.1648	34.4858	29.487	29.9947	32.7831	28.3621	22.9076	21.4436	17.1183	22.4579	5.46847	-0.433354	-0.545688	6.73316	TRUE	0.50289	1	conserved Plasmodium protein, unknown function
PF3D7_0619000.1	342.436	291.087	415.655	667.034	468.502	436.943	635.674	461.247	342.05	337.213	444.046	408.748	334.136	318.795	318.941	345.155	8.77088	0.0238168	-0.363614	2.60413	TRUE	0.503334	1	conserved Plasmodium protein, unknown function
PF3D7_1321400	106.598	181.988	48.332	75.7993	98.0926	102.162	105.3	88.8009	54.7617	64.5341	78.3492	68.4027	57.6641	58.6125	55.8596	60.1347	6.69574	-0.403413	-0.382204	3.73986	TRUE	0.503914	1	DHHC-type zinc finger protein, putative
PF3D7_0709900	42.4507	37.6203	14.4996	8.84325	2.92814	21.2684	13.1625	21.5536	21.9047	36.3572	23.2445	21.6887	41.8657	31.4506	29.7317	31.1842	4.47333	0.0629143	0.427077	10.3124	TRUE	0.504018	1	conserved Plasmodium membrane protein, unknown function
PF3D7_0106800	17.9236	18.8102	24.166	5.05329	4.39221	14.0691	3.09707	9.48359	5.89741	6.36251	6.21015	4.1709	5.52943	4.28872	2.70289	4.17298	3.76808	-1.13761	-0.564523	4.51804	TRUE	0.504025	1	Rab GTPase 5c (RAB5c)
PF3D7_0905700.2	30.1872	43.7336	43.4988	54.3228	33.6736	41.0832	87.4922	81.9037	62.344	74.5323	76.5681	70.071	63.1935	49.3203	51.3548	58.4849	5.35701	0.90181	-0.388961	1.08757	TRUE	0.504047	1	autophagy-related protein 3, putative (ATG3)
PF3D7_1246100	13.2069	16.4589	9.6664	11.3699	7.32035	11.6045	17.8082	20.6915	77.5088	70.8966	46.7263	45.0457	66.3532	68.6196	66.6712	61.6724	3.58533	1.95938	0.40204	6.00192	TRUE	0.504103	1	delta-aminolevulinic acid synthetase (ALAS)
PF3D7_1111700	96.2216	113.801	82.1644	233.715	188.865	142.953	221.441	231.055	157.545	132.704	185.686	235.238	270.942	230.876	221.637	239.673	7.1667	0.370202	0.368056	3.48195	TRUE	0.504124	1	conserved Plasmodium protein, unknown function
PF3D7_1214700	16.9803	16.9291	9.6664	27.7931	23.4251	18.9588	44.1333	30.1751	23.5896	9.0893	26.7468	29.1963	14.2185	17.8697	18.0192	19.8259	4.2815	0.462646	-0.435639	4.5745	TRUE	0.504826	1	conserved Plasmodium protein, unknown function
PF3D7_0424800	2515.91	2909.46	584.817	1711.8	1843.26	1913.05	797.496	1761.36	1963.84	1957.84	1620.13	2012.04	2191.24	2004.26	2098.34	2076.47	10.9033	-0.241424	0.35806	6.34815	TRUE	0.505589	1	Plasmodium exported protein (PHISTb), unknown function
PF3D7_1125200	10.3768	23.5127	53.1652	29.0564	26.3532	28.4929	68.1355	66.3851	37.9119	36.3572	52.1975	57.5584	30.0169	40.0281	30.6327	39.559	4.75299	0.953632	-0.400537	4.92717	TRUE	0.505995	1	conserved Plasmodium protein, unknown function
PF3D7_0827500	55.6576	44.2039	24.166	22.7398	10.2485	31.4031	10.8397	12.9322	10.1098	11.8161	11.4245	8.34179	8.68911	7.86266	8.10866	8.25055	5.00222	-1.48874	-0.469196	3.61712	TRUE	0.506236	1	apicoplast ribosomal protein L21 precursor, putative
PF3D7_1009600	62.261	44.6741	125.663	18.9498	35.1377	57.3372	10.0655	6.89716	8.42487	8.18037	8.39197	3.33672	4.73951	3.57394	9.00962	5.16495	5.81967	-2.74989	-0.706713	2.638	TRUE	0.50641	1	protein phosphatase, putative
PF3D7_1322400	2.83005	6.1133	9.6664	1.26332	1.46407	4.26743	42.5847	15.5186	52.2342	31.8126	35.5375	25.8595	34.7564	17.8697	27.0289	26.3786	1.92524	3.22683	-0.431656	5.70161	TRUE	0.506515	1	conserved Plasmodium protein, unknown function
PF3D7_1217100.1	4.71675	12.6969	0	3.78997	5.85628	5.41197	7.74268	18.105	10.1098	10.9072	11.7162	11.6785	6.31935	7.14787	7.2077	8.08836	2.63443	0.914496	-0.534252	4.47202	TRUE	0.506528	1	type IIB DNA topoisomerase, putative
PF3D7_1365900	2840.42	3079.22	3006.25	4468.37	3979.34	3474.72	2367.71	1913.96	1830.72	2010.55	2030.74	1828.52	1508.75	1550.37	1455.05	1585.67	11.7628	-0.774976	-0.356916	0.831746	TRUE	0.506745	1	60S ribosomal protein L40/UBI, putative
PF3D7_1453400	659.401	617.914	836.143	908.328	1045.35	813.426	154.854	122.425	70.7689	64.5341	103.145	156.826	134.286	105.074	135.144	132.832	9.66736	-2.97815	0.364018	2.81034	TRUE	0.506808	1	conserved Plasmodium protein, unknown function
PF3D7_0711400	50.9408	50.7874	178.828	54.3228	52.7065	77.5172	120.786	77.593	35.3845	58.1715	72.9837	75.0761	37.9161	63.616	43.2462	54.9636	6.22837	-0.0380898	-0.409526	6.79358	TRUE	0.507125	1	sin3 associated polypeptide p18-like protein
PF3D7_1305600	7.54679	9.40508	0	0	2.92814	3.976	2.3228	0.862145	3.36995	0	1.63872	1.66836	2.36976	2.14436	5.40577	2.89706	2.17767	-1.45019	0.797682	8.9194	TRUE	0.507195	1	membrane integral peptidase, M50 family, putative
PF3D7_1479700	0	1.88102	0	2.52664	0	0.881532	4.64561	4.31072	9.26736	8.18037	6.60102	6.67343	3.15968	2.14436	4.50481	4.12057	0.120844	2.60021	-0.684458	5.12748	TRUE	0.507197	1	rifin (RIF)
PF3D7_1430000	49.9975	30.0963	33.8324	56.8495	73.2035	48.7958	65.8127	51.7287	39.5969	38.1751	48.8283	30.0304	41.0758	49.3203	27.9298	37.0891	5.61723	-0.00677815	-0.395818	2.70032	TRUE	0.507255	1	conserved Plasmodium protein, unknown function
PF3D7_1210400	472.618	480.6	531.652	664.507	642.726	558.421	558.247	797.484	1026.99	845.305	807.007	847.526	1155.65	1016.43	1117.19	1034.2	9.12517	0.531234	0.357897	1.23452	TRUE	0.507328	1	general transcription factor 3C polypeptide 5, putative
PF3D7_0908400	10.3768	11.2861	0	1.26332	1.46407	4.87806	1.54854	5.17287	1.68497	1.81786	2.55606	0.834179	0	1.42957	3.60385	1.4669	2.45339	-1.10248	-0.820418	8.17201	TRUE	0.507551	1	conserved Plasmodium protein, unknown function
PF3D7_0934900	82.0714	109.569	169.162	274.141	206.434	168.275	362.357	312.958	350.475	340.849	341.66	441.281	451.834	447.457	414.443	438.753	7.39163	1.02481	0.360849	3.16716	TRUE	0.507939	1	conserved Plasmodium protein, unknown function
PF3D7_1318100	17.9236	13.6374	9.6664	2.52664	0	8.75081	8.51694	9.48359	8.42487	8.18037	8.65144	14.181	7.89919	12.8662	14.4154	12.3404	3.17291	-0.0599255	0.511189	9.05274	TRUE	0.508062	1	ferredoxin, putative
PF3D7_1040000	0	0	0	0	1.46407	0.292814	13.1625	8.62145	13.4798	15.4518	12.6789	4.1709	6.31935	11.4366	12.6135	8.63508	-2.17309	5.83721	-0.554083	4.78577	TRUE	0.508168	1	rifin (RIF)
PF3D7_0109900.2	13.2069	12.2266	4.8332	6.31661	4.39221	8.1951	5.41987	4.31072	2.52746	6.36251	4.65514	0.834179	3.94959	3.57394	3.60385	2.99039	3.10667	-0.888869	-0.634235	2.90121	TRUE	0.508547	1	phosphatidate cytidylyltransferase, putative
PF3D7_1422600	26.4138	33.388	4.8332	7.57993	8.78442	16.1999	5.41987	6.89716	9.26736	6.36251	6.98673	10.8443	7.10927	17.1549	4.50481	9.90332	4.11068	-1.30689	0.511385	6.2057	TRUE	0.508899	1	conserved Plasmodium protein, unknown function
PF3D7_0925400	39.6207	29.1557	19.3328	10.1066	0	19.6432	5.41987	1.72429	0.842487	17.2697	6.31408	1.66836	2.36976	4.28872	7.2077	3.88363	4.31096	-1.65849	-0.700134	12.4218	TRUE	0.508998	1	protein phosphatase-beta
PF3D7_0815700	1.8867	3.76203	4.8332	7.57993	7.32035	5.07644	0.774268	0	0.842487	0.90893	0.631421	0.834179	0.789919	0.714787	2.70289	1.26044	2.32529	-2.98684	0.971738	2.82738	TRUE	0.509264	1	ubiquitin (Ub)
PF3D7_1344500	20.7537	18.3399	9.6664	3.78997	7.32035	11.9741	2.3228	2.58643	4.21244	7.27144	4.09828	5.00507	6.31935	10.007	2.70289	6.00858	3.62817	-1.60179	0.570996	4.91808	TRUE	0.509322	1	conserved Plasmodium protein, unknown function
PF3D7_1135800	18.867	24.9235	14.4996	21.4765	24.8892	20.9311	66.587	38.7965	28.6446	39.9929	43.5053	47.5482	27.6472	33.595	22.5241	32.8286	4.41764	1.02648	-0.406744	2.28707	TRUE	0.509401	1	conserved Plasmodium protein, unknown function
PF3D7_0615300	31.1305	31.507	4.8332	2.52664	2.92814	14.5851	22.4538	9.48359	29.487	17.2697	19.6735	6.67343	20.5379	15.7253	14.4154	14.338	3.98505	0.314271	-0.4559	12.9027	TRUE	0.509665	1	GPI-anchored wall transfer protein 1, putative (GWT1)
PF3D7_0315000	7.54679	5.64305	4.8332	1.26332	10.2485	5.90697	10.0655	12.9322	27.8021	14.5429	16.3357	24.1912	26.8572	20.7288	18.0192	22.4491	2.58171	1.44754	0.459775	4.08527	TRUE	0.510494	1	zinc finger protein, putative
PF3D7_1131000	6.60344	5.64305	0	3.78997	1.46407	3.50011	0	1.72429	0.842487	0.90893	0.868927	2.50254	0.789919	0.714787	2.70289	1.67753	1.95674	-2.17695	0.949959	4.34011	TRUE	0.510822	1	RNA-binding protein s1, putative
PF3D7_1452100	50.9408	60.1925	48.332	104.856	58.5628	64.5768	54.973	61.2123	40.4394	31.8126	47.1093	79.247	69.5129	48.6055	48.652	61.5043	6.022	-0.463431	0.383949	2.59691	TRUE	0.51114	1	leucine-rich repeat protein (LRR3)
PF3D7_1122600	29.2438	25.3937	9.6664	3.78997	5.85628	14.79	5.41987	11.2079	10.9523	4.54465	8.03118	7.50761	11.0589	11.4366	15.3164	11.3299	3.95448	-0.949019	0.495205	6.77962	TRUE	0.511282	1	conserved Plasmodium protein, unknown function
PF3D7_0533000	23.5837	29.626	28.9992	40.4263	65.8831	37.7037	102.203	178.464	226.629	231.777	184.768	121.79	155.614	137.239	158.569	143.303	5.24113	2.28814	-0.366412	3.53964	TRUE	0.511842	1	rifin, pseudogene (RIF)
PF3D7_1206300	90.5615	98.7533	19.3328	8.84325	5.85628	44.6694	60.3929	264.678	213.992	206.327	186.348	158.494	233.816	250.89	315.337	239.634	5.54308	1.99837	0.363158	21.6125	TRUE	0.51192	1	conserved Plasmodium protein, unknown function
PF3D7_1129200	611.29	538.911	995.639	1070.03	1237.14	890.602	1406.07	940.6	1242.67	1384.3	1243.41	1065.25	911.566	953.526	963.128	973.367	9.79758	0.482512	-0.353259	2.23065	TRUE	0.512227	1	26S proteasome regulatory subunit, putative
PF3D7_1337000	15.0936	25.864	53.1652	10.1066	30.7455	26.995	102.978	81.9037	68.2415	54.5358	76.9146	70.071	56.0842	70.0491	39.6423	58.9617	4.66465	1.60112	-0.38329	5.19179	TRUE	0.512464	1	endopeptidase, putative
PF3D7_1340500	55.6576	72.8894	202.994	111.172	130.302	114.603	150.982	132.77	172.71	147.247	150.927	132.634	110.589	106.503	118.927	117.163	6.81475	0.42299	-0.365512	3.45411	TRUE	0.51253	1	conserved Plasmodium protein, unknown function
PF3D7_1419000	237.724	206.912	309.325	433.319	332.344	303.925	449.849	406.07	388.387	389.022	408.332	564.739	522.926	476.048	526.162	522.469	8.24621	0.42742	0.355543	1.29016	TRUE	0.512677	1	conserved Plasmodium protein, unknown function
PF3D7_1203200	176.406	125.088	24.166	247.611	105.413	135.737	188.921	205.19	112.893	119.979	156.746	166.836	91.6306	128.662	100.007	121.784	7.10418	0.188289	-0.364213	8.63426	TRUE	0.512868	1	signal recognition particle SRP14 (SRP14)
PF3D7_0513700	6.60344	8.46457	0	0	1.46407	3.30642	2.3228	4.31072	3.36995	4.54465	3.63703	2.50254	3.15968	2.85915	0	2.13034	1.94803	-0.0890148	-0.752126	8.46938	TRUE	0.513001	1	secreted ookinete protein, putative (PSOP12)
PF3D7_1143500	17.9236	25.864	4.8332	0	2.92814	10.3098	10.0655	13.7943	24.4321	12.725	15.2542	16.6836	22.9076	21.4436	22.5241	20.8897	3.50719	0.423416	0.454206	13.6359	TRUE	0.513133	1	conserved Plasmodium protein, unknown function
PF3D7_1438700	36.7906	40.4418	33.8324	11.3699	14.6407	27.4151	21.6795	40.5208	122.161	106.345	72.6764	72.5736	90.0508	116.51	98.2049	94.3349	4.777	1.40533	0.377667	9.21714	TRUE	0.513258	1	small subunit DNA primase
PF3D7_0928800	19.8103	18.8102	14.4996	3.78997	2.92814	11.9676	5.41987	2.58643	0.842487	4.54465	3.34836	6.67343	6.31935	3.57394	3.60385	5.04264	3.59369	-1.84701	0.586936	6.17086	TRUE	0.513306	1	serine/threonine protein kinase, putative
PF3D7_1129400	1088.62	846.927	1851.12	1517.25	1538.74	1368.53	1742.1	1375.98	1221.61	1321.58	1415.32	1200.38	1166.71	1045.02	1023.49	1108.9	10.4172	0.0497649	-0.352015	1.66526	TRUE	0.513308	1	RNA methyltransferase, putative
PF3D7_0103200	167.916	227.133	275.492	214.765	390.906	255.242	292.673	247.435	184.505	158.154	220.692	213.55	139.816	180.841	154.065	172.068	7.99347	-0.207357	-0.35924	2.57707	TRUE	0.513339	1	nucleoside transporter 4 (NT4)
PF3D7_1028100	9.43349	7.52406	14.4996	7.57993	17.5688	11.3212	44.9075	22.4158	48.8643	35.4483	37.909	26.6937	36.3363	22.8732	27.9298	28.4583	3.43734	1.80775	-0.414641	2.43309	TRUE	0.513496	1	protoporphyrinogen oxidase
PF3D7_0521800	40.564	47.4956	4.8332	31.583	33.6736	31.6299	28.6479	29.3129	25.2746	26.359	27.3986	41.709	26.8572	34.3098	42.3452	36.3053	5.04922	-0.273035	0.405132	4.25297	TRUE	0.513538	1	nucleotide binding protein, putative
PF3D7_1448700	108.485	93.1103	120.83	209.711	180.081	142.443	125.431	157.772	84.2487	79.9859	111.86	165.167	157.984	111.507	141.451	144.027	7.15486	-0.349111	0.364265	2.9802	TRUE	0.51358	1	conserved Plasmodium protein, unknown function
PF3D7_0519000	10.3768	14.5779	43.4988	6.31661	4.39221	15.8325	6.19414	3.44858	1.68497	0.90893	3.05916	3.33672	8.68911	5.00351	4.50481	5.38354	3.90426	-2.28237	0.808058	3.94713	TRUE	0.513971	1	conserved Plasmodium protein, unknown function
PF3D7_0702000	1738.59	2008.45	454.321	735.253	834.519	1154.23	3347.16	5401.34	6724.73	7046.94	5630.04	6485.74	7415.76	7209.34	7599.61	7177.61	10.1754	2.28355	0.350369	6.5356	TRUE	0.514015	1	Plasmodium exported protein (hyp12), unknown function
PF3D7_1148900	15.0936	61.6033	4.8332	30.3197	54.1706	33.2041	207.504	203.466	180.292	223.597	203.715	162.665	176.942	186.559	107.214	158.345	5.12299	2.54739	-0.363079	8.15888	TRUE	0.514389	1	probable protein, unknown function
PF3D7_1346400	4449.78	3851.38	4649.54	4067.9	4040.83	4211.88	1104.88	870.766	779.301	686.242	860.297	788.299	687.229	622.579	600.041	674.537	12.0401	-2.29141	-0.350988	0.700354	TRUE	0.514393	1	conserved Plasmodium protein, unknown function
PF3D7_0424200	1240.5	1203.85	28.9992	169.285	103.949	549.317	48.7789	326.753	259.486	302.674	234.423	205.208	351.514	446.742	491.925	373.847	9.10401	-1.23116	0.673458	10.2286	TRUE	0.514784	1	reticulocyte binding protein homologue 4 (RH4)
PF3D7_0104100	43.3941	38.0906	24.166	5.05329	11.7126	24.4833	6.96841	11.2079	11.7948	12.725	10.674	8.34179	15.0085	17.8697	17.1183	14.5846	4.63666	-1.2233	0.453937	6.69316	TRUE	0.514817	1	conserved Plasmodium membrane protein, unknown function
PF3D7_1457000	480.165	570.418	850.643	840.109	685.184	685.304	1450.2	870.766	1003.4	1074.36	1099.68	965.979	883.129	829.868	769.422	862.099	9.41898	0.683926	-0.351186	1.46629	TRUE	0.51505	1	signal peptide peptidase (SPP)
PF3D7_0314600	89.6182	81.8242	144.996	258.981	247.428	164.569	157.176	150.013	191.245	140.884	159.83	216.052	208.539	215.866	179.291	204.937	7.36101	-0.0405561	0.358679	4.15378	TRUE	0.515974	1	conserved Plasmodium protein, unknown function
PF3D7_1303200.2	1.8867	2.82152	0	0	1.46407	1.23446	0.774268	0	0	0	0.193567	0.834179	0	0.714787	0.900962	0.612482	0.478527	-2.7772	1.58434	3.97405	TRUE	0.516257	1	SNARE protein, putative (VAMP8)
PF3D7_0603100	16.9803	19.2804	14.4996	1.26332	0	10.4047	0	3.44858	1.68497	2.72679	1.96509	4.1709	3.15968	2.85915	2.70289	3.22315	3.38193	-2.42314	0.729265	10.8011	TRUE	0.516582	1	conserved Plasmodium protein, unknown function
PF3D7_0819700	10.3768	15.9886	14.4996	5.05329	2.92814	9.7693	15.4854	11.2079	21.9047	9.99823	14.649	6.67343	14.2185	8.57744	12.6135	10.5207	3.27133	0.602805	-0.480245	4.19748	TRUE	0.516782	1	conserved Plasmodium protein, unknown function
PF3D7_0200400	0.943349	0	0	0	0	0.18867	0	0	0	0.90893	0.227233	0	2.36976	0	0.900962	0.81768	-2.19345	0.0126417	1.88749	4.46649	TRUE	0.516869	1	stevor
PF3D7_0616700	11.3202	17.8697	72.498	15.1599	4.39221	24.248	19.3567	5.17287	5.05492	7.27144	9.21398	8.34179	1.57984	5.7183	4.50481	5.03618	4.54819	-1.34211	-0.874042	3.98958	TRUE	0.516951	1	ras GTPAse, putative
PF3D7_1332500	104.712	198.447	169.162	150.335	259.14	176.359	746.394	628.503	489.485	593.532	614.478	545.553	487.38	472.474	420.749	481.539	7.46244	1.80081	-0.351726	1.96814	TRUE	0.516976	1	SAM-dependent RNA methyltransferase, putative
PF3D7_1212200	2.83005	6.58356	19.3328	0	1.46407	6.04209	0.774268	1.72429	0	0.90893	0.851872	1.66836	1.57984	1.42957	2.70289	1.84516	2.44572	-2.68123	1.11433	5.16663	TRUE	0.517069	1	conserved Plasmodium protein, unknown function
PF3D7_1107500	86.7881	74.7704	173.995	204.658	262.068	160.456	75.104	71.558	71.6114	69.9876	72.0652	54.2216	63.9834	52.8942	52.2558	55.8388	7.32012	-1.14881	-0.368025	3.81859	TRUE	0.517241	1	prefoldin, putative
PF3D7_0511600	25.4704	39.9716	24.166	25.2664	39.5299	30.8809	118.463	71.558	129.743	88.1663	101.983	104.272	145.345	149.39	127.036	131.511	4.96861	1.70386	0.366771	1.7139	TRUE	0.5176	1	conserved Plasmodium protein, unknown function
PF3D7_0931800	371.68	435.925	386.656	535.649	758.388	497.659	484.691	492.285	258.644	319.035	388.664	367.039	263.833	314.506	272.992	304.592	8.96002	-0.357568	-0.351699	2.56483	TRUE	0.517661	1	proteasome precursor, putative
PF3D7_0720200	94.3349	134.963	125.663	226.135	209.362	158.091	188.147	174.153	130.586	129.068	155.488	140.142	113.748	116.51	114.422	121.206	7.30689	-0.0260408	-0.359569	2.25912	TRUE	0.517686	1	conserved Plasmodium protein, unknown function
PF3D7_1224400	551.859	547.846	502.653	723.883	843.304	633.909	952.349	863.869	1290.69	1102.53	1052.36	1137.82	1405.27	1425.29	1391.99	1340.09	9.30896	0.730444	0.348715	1.15195	TRUE	0.517686	1	conserved Plasmodium protein, unknown function
PF3D7_0828500	19.8103	23.0424	4.8332	2.52664	5.85628	11.2138	5.41987	5.17287	3.36995	8.18037	5.53577	2.50254	1.57984	3.57394	7.2077	3.716	3.58087	-1.11485	-0.583225	6.38181	TRUE	0.517698	1	translation initiation factor EIF-2b alpha subunit, putative
PF3D7_1306000	20.7537	26.8045	4.8332	1.26332	1.46407	11.0237	2.3228	6.89716	5.89741	0.90893	4.00657	5.83925	6.31935	6.43308	7.2077	6.44985	3.54129	-1.53833	0.685817	7.86407	TRUE	0.517818	1	conserved Plasmodium protein, unknown function
PF3D7_1225400	237.724	186.221	101.497	243.821	163.976	186.648	181.953	115.527	80.8788	65.443	110.95	121.79	70.3028	81.4857	72.077	86.4139	7.55268	-0.758147	-0.361399	4.22569	TRUE	0.51825	1	conserved Plasmodium protein, unknown function
PF3D7_0923600	12.2635	8.93483	9.6664	7.57993	2.92814	8.27457	9.29121	3.44858	16.0073	9.0893	9.45909	12.5127	10.2689	14.2957	16.2173	13.3237	3.04904	0.193581	0.492519	3.43111	TRUE	0.518286	1	lipoate protein ligase a type 2 (LplA2)
PF3D7_1001400	4177.15	4635.76	9376.41	7505.4	6929.44	6524.83	5174.43	3301.15	4607.56	4780.07	4465.8	3570.29	3606.77	3473.86	3397.53	3512.11	12.6714	-0.546711	-0.346583	2.03897	TRUE	0.518577	1	alpha/beta hydrolase, putative
PF3D7_1347600	7.54679	7.52406	4.8332	12.6332	1.46407	6.80027	2.3228	6.03501	12.6373	9.0893	7.52111	20.0203	7.10927	7.86266	8.10866	10.7752	2.81816	0.0884601	0.521281	5.79826	TRUE	0.518905	1	conserved Plasmodium protein, unknown function
PF3D7_0806400	3.7734	2.35127	0	2.52664	0	1.73026	0	1.72429	0	0	0.431072	0.834179	1.57984	0.714787	0.900962	1.00744	0.951461	-2.17883	1.23763	5.20533	TRUE	0.519212	1	glycosyltransferase family 28 protein, putative
PF3D7_1426300	19.8103	31.9773	9.6664	8.84325	8.78442	15.8163	98.332	60.3501	123.846	83.6216	91.5373	42.5431	92.4205	66.4752	81.0866	70.6314	4.07207	2.44443	-0.374316	5.45278	TRUE	0.519427	1	dynein-associated protein, putative
PF3D7_0915600	404.697	233.246	231.994	519.225	556.346	389.102	391.005	368.998	435.566	315.399	377.742	470.477	498.439	463.897	491.925	481.184	8.60663	-0.0453235	0.349131	2.59486	TRUE	0.520301	1	conserved Plasmodium protein, unknown function
PF3D7_1425200	7.54679	13.6374	4.8332	13.8965	7.32035	9.44685	13.1625	18.9672	28.6446	24.5411	21.3289	20.8545	29.227	29.3063	35.1375	28.6313	3.32072	1.09266	0.425801	2.31533	TRUE	0.520369	1	enoyl-CoA hydratase, putative
PF3D7_0711900	0	1.41076	0	0	0	0.282152	0	0	0	1.81786	0.454465	2.50254	0.789919	0.714787	0.900962	1.22705	-1.30408	0.129827	1.46609	4.75653	TRUE	0.520554	1	rifin, pseudogene (RIF)
PF3D7_1326200	5.66009	9.40508	4.8332	17.6865	13.1766	10.1523	29.4222	22.4158	11.7948	11.8161	18.8622	30.8646	24.4875	21.4436	25.2269	25.5057	3.39021	0.849797	0.432073	3.4868	TRUE	0.520581	1	conserved Plasmodium protein, unknown function
PF3D7_1302400	0	0.470254	0	0	0	0.0940508	2.3228	0.862145	0	0	0.796237	0.834179	0	0	0	0.208545	-2.77296	2.45609	-1.96256	3.56433	TRUE	0.520713	1	conserved Plasmodium membrane protein, unknown function
PF3D7_0213100	599.027	612.271	898.975	1054.87	970.678	827.165	514.888	396.586	330.255	367.208	402.234	382.054	303.329	296.637	282.001	316.005	9.69124	-1.03927	-0.348176	1.57079	TRUE	0.520839	1	heat shock protein 40, putative
PF3D7_0923800.1	95.2782	115.212	62.8316	37.8997	33.6736	68.9791	59.6186	32.7615	82.5637	84.5305	64.8686	76.7445	79.7818	86.4892	91.8981	83.7284	6.12177	-0.1026	0.368412	5.23567	TRUE	0.521212	1	thioredoxin reductase (TRXR)
PF3D7_0619000.2	350.926	316.011	386.656	711.25	500.712	453.111	646.513	480.214	331.94	354.483	453.288	423.763	317.547	355.249	327.95	356.127	8.82411	0.000288697	-0.348152	2.78582	TRUE	0.521459	1	conserved Plasmodium protein, unknown function
PF3D7_1350300	237.724	245.943	251.326	612.711	469.966	363.534	652.708	688.853	849.227	692.605	720.848	828.34	943.163	933.512	960.426	916.36	8.50774	0.985805	0.346225	3.05897	TRUE	0.521751	1	conserved Plasmodium protein, unknown function
PF3D7_0512000	88.6748	72.8894	270.659	253.928	202.042	177.639	323.644	218.123	256.116	349.029	286.728	234.404	220.387	234.45	209.924	224.791	7.45907	0.704463	-0.351043	5.13811	TRUE	0.522074	1	prefoldin subunit, putative
PF3D7_1358000	96.2216	104.396	72.498	44.2163	51.2424	73.7149	57.2958	38.7965	171.867	107.254	93.8034	77.5786	131.916	122.943	149.56	120.5	6.21083	0.340431	0.361532	6.63474	TRUE	0.522176	1	patatin-like phospholipase, putative
PF3D7_1340400	0.943349	1.88102	0	2.52664	0	1.0702	14.7111	0.862145	23.5896	22.7233	15.4715	9.17597	9.47903	10.7218	14.4154	10.948	0.408109	3.5428	-0.499921	8.93745	TRUE	0.52297	1	conserved Plasmodium protein, unknown function
PF3D7_0620700	24.5271	30.0963	9.6664	6.31661	14.6407	17.0494	37.9391	13.7943	12.6373	15.4518	19.9556	10.0101	10.2689	16.4401	22.5241	14.8108	4.159	0.163124	-0.435403	6.13574	TRUE	0.523205	1	DnaJ protein, putative
PF3D7_1443700	20.7537	30.0963	24.166	8.84325	8.78442	18.5287	0.774268	6.89716	9.26736	9.0893	6.50702	10.8443	11.8488	6.43308	7.2077	9.08347	4.20829	-1.51478	0.489118	6.70714	TRUE	0.523322	1	dephospho-CoA kinase, putative (DPCK)
PF3D7_0605900	813.167	1364.68	72.498	373.943	377.73	600.403	102.203	343.134	339.522	317.217	275.519	310.315	429.716	378.837	427.056	386.481	9.23347	-1.1276	0.488373	8.36885	TRUE	0.523454	1	long chain polyunsaturated fatty acid elongation enzyme, putative
PF3D7_1252800	1587.66	1345.4	821.644	1157.2	1096.59	1201.7	198.987	216.398	221.574	185.422	205.595	261.098	288.32	267.33	228.844	261.398	10.232	-2.54832	0.346499	1.00339	TRUE	0.523458	1	Plasmodium exported protein (PHISTb), unknown function
PF3D7_1248900	682.041	708.673	889.309	1003.08	901.867	836.993	561.344	455.212	412.819	395.385	456.19	417.09	329.396	337.379	352.276	359.035	9.70856	-0.875	-0.345612	0.783216	TRUE	0.523537	1	26S protease regulatory subunit 8, putative
PF3D7_1444100	87.7315	98.2831	24.166	15.1599	11.7126	47.4106	89.0408	61.2123	155.86	131.795	109.477	119.288	154.034	130.806	157.668	140.449	5.6175	1.15679	0.359507	12.7677	TRUE	0.523604	1	conserved Plasmodium protein, unknown function
PF3D7_0304300	27.3571	25.3937	43.4988	77.0626	65.8831	47.8391	161.822	127.597	287.288	261.772	209.62	192.695	283.581	301.64	291.912	267.457	5.57327	2.13822	0.35173	5.08328	TRUE	0.523899	1	conserved Plasmodium protein, unknown function
PF3D7_0615700	168.859	99.6938	173.995	400.473	423.116	253.228	293.447	210.363	226.629	240.867	242.827	224.394	180.102	196.566	161.272	190.584	7.98563	-0.0617533	-0.349516	5.53186	TRUE	0.524148	1	RNA and export factor binding protein, putative
PF3D7_0318400	5.66009	5.64305	0	1.26332	0	2.51329	3.87134	11.2079	9.26736	3.63572	6.99557	5.83925	9.47903	8.57744	17.1183	10.2535	1.63569	1.16997	0.548961	7.646	TRUE	0.524261	1	conserved Plasmodium protein, unknown function
PF3D7_0809800	16.9803	15.0481	24.166	13.8965	8.78442	15.7751	15.4854	15.5186	9.26736	9.0893	12.3402	15.0152	9.47903	9.29223	1.80192	8.8971	3.93244	-0.305442	-0.4691	4.54403	TRUE	0.524631	1	conserved Plasmodium protein, unknown function
PF3D7_0833400	3.7734	4.70254	14.4996	13.8965	24.8892	12.3522	101.429	88.8009	94.3586	126.341	102.732	148.484	140.606	124.373	114.422	131.971	3.53744	3.14515	0.361525	6.24123	TRUE	0.525088	1	rifin (RIF)
PF3D7_0725000	82.0714	92.1698	115.997	59.3761	54.1706	80.7569	89.0408	94.8359	67.399	76.3502	81.9064	55.89	59.2439	70.0491	69.3741	63.6393	6.32188	0.0341272	-0.364108	1.51876	TRUE	0.52525	1	exonuclease I, putative
PF3D7_0718500	171.69	169.762	236.827	207.185	187.401	194.573	205.181	214.674	224.944	234.504	219.826	196.032	155.614	167.26	171.183	172.522	7.59974	0.180427	-0.349583	0.396509	TRUE	0.525548	1	prefoldin subunit 3, putative
PF3D7_1470400	7.54679	8.93483	4.8332	13.8965	8.78442	8.79915	10.0655	16.3807	6.7399	11.8161	11.2506	6.67343	7.89919	10.007	7.2077	7.94683	3.1862	0.304635	-0.497669	1.51406	TRUE	0.525951	1	mitochondrial pyruvate carrier protein 2, putative (MPC2)
PF3D7_1471500	11.3202	15.5184	4.8332	1.26332	4.39221	7.46546	1.54854	3.44858	1.68497	2.72679	2.35222	1.66836	3.94959	2.85915	6.30673	3.69596	2.98594	-1.75812	0.650791	4.59691	TRUE	0.526422	1	conserved Plasmodium membrane protein, unknown function
PF3D7_0410000	1492.38	1280.5	676.648	685.984	541.706	935.443	704.583	685.405	726.224	718.055	708.567	558.9	553.733	585.411	537.874	558.98	9.87121	-0.402449	-0.34209	2.86907	TRUE	0.526595	1	conserved Plasmodium protein, unknown function
PF3D7_0627200	0.943349	4.23229	9.6664	5.05329	4.39221	4.85751	21.6795	20.6915	38.7544	25.4501	26.6439	23.357	36.3363	27.1619	54.9587	35.4535	2.05784	2.67771	0.410685	4.4227	TRUE	0.526769	1	myosin light chain, putative
PF3D7_0608300	16.9803	14.1076	33.8324	10.1066	8.78442	16.7623	8.51694	6.03501	5.89741	7.27144	6.9302	4.1709	4.73951	4.28872	6.30673	4.87647	3.97568	-1.18148	-0.512342	2.17848	TRUE	0.526822	1	conserved Plasmodium protein, unknown function
PF3D7_0924200	72.6379	66.7761	231.994	197.078	228.395	159.376	140.917	122.425	80.8788	68.1698	103.097	92.5939	67.1431	80.7709	81.9875	80.6239	7.30249	-0.614114	-0.35536	5.99875	TRUE	0.527055	1	conserved Plasmodium protein, unknown function
PF3D7_1362600	5.66009	6.58356	4.8332	3.78997	1.46407	4.46618	3.09707	3.44858	5.89741	5.45358	4.47416	1.66836	1.57984	3.57394	4.50481	2.83174	2.18907	-0.0299934	-0.66038	2.00751	TRUE	0.527112	1	conserved Plasmodium protein, unknown function
PF3D7_0107700	11.3202	10.3456	0	5.05329	0	5.34381	6.96841	10.3457	18.5347	9.99823	11.4618	8.34179	31.5968	9.29223	14.4154	15.9115	2.64227	0.875531	0.47419	11.2151	TRUE	0.527185	1	conserved Plasmodium membrane protein, unknown function
PF3D7_0501000	919.765	1038.32	3620.07	2578.44	2667.53	2164.83	2397.91	1237.18	1565.34	1641.53	1710.49	1579.94	1301.79	1305.2	1218.1	1351.26	11.0786	-0.338356	-0.340134	5.96654	TRUE	0.527187	1	Plasmodium exported protein, unknown function
PF3D7_1412100	229.234	239.83	91.8308	50.5329	30.7455	128.434	38.7134	45.6937	35.3845	33.6304	38.3555	52.5533	55.2943	62.9013	49.5529	55.0754	7.01211	-1.75068	0.522145	4.73185	TRUE	0.527543	1	conserved Plasmodium protein, unknown function
PF3D7_1242400	14.1502	8.93483	4.8332	0	1.46407	5.87647	2.3228	2.58643	2.52746	1.81786	2.31364	0	2.36976	2.14436	0.900962	1.35377	2.62	-1.40836	-0.752492	8.49872	TRUE	0.527683	1	conserved Plasmodium protein, unknown function
PF3D7_0728400.1	2.83005	2.82152	0	0	0	1.13031	0.774268	0	0	0	0.193567	0	0.789919	0.714787	0.900962	0.601417	0.387071	-2.68746	1.56746	4.83476	TRUE	0.527764	1	conserved Plasmodium protein, unknown function
PF3D7_0211800	1239.56	1092.87	3421.9	2857.63	3013.05	2325	2238.41	1411.33	1362.3	1441.56	1613.4	1536.56	1267.03	1231.58	1064.94	1275.03	11.182	-0.526067	-0.339601	4.71765	TRUE	0.527853	1	asparagine--tRNA ligase, putative
PF3D7_1146900	4.71675	12.2266	4.8332	6.31661	8.78442	7.37551	12.3883	20.6915	8.42487	12.725	13.5574	13.3469	10.2689	7.14787	8.10866	9.71808	2.95158	0.808833	-0.480961	2.18474	TRUE	0.528943	1	conserved Plasmodium membrane protein, unknown function
PF3D7_0702600	8.49014	9.87533	0	10.1066	10.2485	7.74411	40.2619	48.2801	91.8311	115.434	73.9518	69.2369	104.269	110.077	97.3039	95.2218	3.10521	3.10238	0.365882	5.67604	TRUE	0.529091	1	chitinase precursor fragment, truncated
PF3D7_1365300	425.45	371.501	251.326	587.445	594.412	446.027	305.836	256.919	310.035	277.224	287.503	332.837	346.774	390.989	387.414	364.504	8.80395	-0.636477	0.342323	1.81281	TRUE	0.529313	1	conserved Plasmodium protein, unknown function
PF3D7_0309400	1.8867	2.35127	0	2.52664	2.92814	1.93855	3.09707	0	2.52746	3.63572	2.31506	2.50254	3.94959	2.85915	6.30673	3.9045	1.10568	0.106011	0.748191	4.01755	TRUE	0.529316	1	small nucleolar RNA Me18S-Um1356
PF3D7_0716700	14.1502	15.0481	19.3328	1.26332	4.39221	10.8373	59.6186	31.0372	112.893	74.5323	69.5203	85.0863	107.429	82.2005	83.7895	89.6263	3.37203	2.74728	0.366585	9.29431	TRUE	0.529516	1	conserved Plasmodium protein, unknown function
PF3D7_1409200.2	13.2069	7.99432	4.8332	3.78997	2.92814	6.5505	2.3228	4.31072	0.842487	5.45358	3.2324	3.33672	4.73951	7.86266	3.60385	4.88568	2.77226	-1.08799	0.611942	3.8447	TRUE	0.52952	1	conserved Plasmodium protein, unknown function
PF3D7_0708500	594.31	551.138	884.475	818.633	890.154	747.742	1154.43	1100.96	1110.4	1192.52	1139.58	950.13	925.785	896.343	831.588	900.961	9.54507	0.609207	-0.338951	0.778302	TRUE	0.529648	1	heat shock protein 86 family protein
PF3D7_1461000	8.49014	7.52406	14.4996	0	0	6.10276	0	0	1.68497	0.90893	0.648476	0.834179	0	0	4.50481	1.33475	2.51379	-3.15408	1.01493	13.3079	TRUE	0.529851	1	conserved Plasmodium protein, unknown function
PF3D7_1314400	17.9236	14.5779	24.166	22.7398	26.3532	21.1521	24.7766	12.9322	5.89741	9.0893	13.1739	10.8443	4.73951	7.14787	16.2173	9.73726	4.38021	-0.655953	-0.448112	4.43749	TRUE	0.530036	1	conserved Plasmodium protein, unknown function
PF3D7_0803700	69.8078	70.0678	48.332	27.7931	16.1048	46.4211	65.8127	27.5886	98.571	91.802	70.9436	35.8697	66.3532	59.3273	58.5625	55.0282	5.54782	0.60059	-0.366023	7.34878	TRUE	0.530306	1	tubulin gamma chain (g-tub)
PF3D7_0732600	0	0	0	0	0	0	0	0	0	0	0	0	0	0.714787	0	0.178697	-33.221	-0.639543	31.3938	0.423736	TRUE	0.530313	1	Plasmodium exported protein, unknown function, fragment
PF3D7_1438200	0	0	0	0	0	0	0	0	0	0	0	0	0	0.714787	0	0.178697	-33.221	-0.639543	31.3938	0.423736	TRUE	0.530313	1	tRNA Selenocysteine
PF3D7_1245400	33.9606	24.4532	28.9992	15.1599	16.1048	23.7355	3.87134	1.72429	3.36995	3.63572	3.15032	4.1709	3.15968	7.14787	3.60385	4.52057	4.55958	-2.90173	0.52744	2.0918	TRUE	0.530439	1	mitochondrial ribosomal protein L3 precursor, putative
PF3D7_0517500	117.919	156.124	188.495	193.288	187.401	168.645	284.93	202.604	233.369	208.145	232.262	342.013	288.32	258.753	290.11	294.799	7.39447	0.465279	0.343783	0.955898	TRUE	0.530599	1	UTP--glucose-1-phosphate uridylyltransferase, putative
PF3D7_0826400	19.8103	30.0963	4.8332	7.57993	11.7126	14.8065	15.4854	10.3457	19.3772	13.634	14.7106	15.8494	30.0169	24.3028	9.00962	19.7947	3.98999	-0.110449	0.431015	5.59498	TRUE	0.53073	1	dehydrodolichyl diphosphate synthetase, putative
PF3D7_1246600	153.766	154.714	463.987	541.965	502.176	363.321	489.337	496.595	413.661	409.019	452.153	403.743	302.539	371.689	350.474	357.111	8.50038	0.320318	-0.340468	5.51392	TRUE	0.530999	1	pre-mRNA-splicing factor, putative
PF3D7_1434100	93.3916	117.093	164.329	204.658	221.074	160.109	257.831	187.948	104.468	77.2591	156.877	173.509	110.589	102.929	106.314	123.335	7.31976	-0.0256975	-0.347769	5.34833	TRUE	0.531287	1	queuine tRNA-ribosyltransferase, putative
PF3D7_1441200	723.549	962.14	1454.79	1195.1	1540.2	1175.16	2164.85	1562.21	1836.62	2115.99	1919.92	1626.65	1526.12	1475.32	1455.05	1520.79	10.1976	0.70923	-0.336231	1.58954	TRUE	0.532038	1	60S ribosomal protein L1, putative
PF3D7_1012500	218.857	277.92	372.156	533.122	546.098	389.631	702.261	445.729	737.176	708.966	648.533	437.944	526.086	530.372	557.696	513.024	8.60519	0.73586	-0.338165	2.86128	TRUE	0.532407	1	phosphoglucomutase, putative
PF3D7_1023400	10.3768	15.5184	9.6664	6.31661	4.39221	9.25409	30.9707	52.5908	81.7213	90.893	64.044	72.5736	82.1516	91.4927	83.7895	82.5018	3.25885	2.74113	0.366533	4.07293	TRUE	0.532483	1	HORMA domain protein, putative
PF3D7_1034400	73.5812	79.4729	62.8316	8.84325	11.7126	47.2883	3.09707	8.62145	3.36995	8.18037	5.81721	2.50254	3.15968	5.00351	3.60385	3.56739	5.56213	-3.02549	-0.698261	4.4117	TRUE	0.532602	1	flavoprotein subunit of succinate dehydrogenase (SDHA)
PF3D7_1443200	7.54679	13.1671	57.9984	21.4765	30.7455	26.1868	21.6795	13.7943	25.2746	10.9072	17.9139	16.6836	9.47903	16.4401	10.8115	13.3536	4.59643	-0.431365	-0.424263	6.49574	TRUE	0.532666	1	conserved Plasmodium protein, unknown function
PF3D7_1478900	1065.04	1101.33	2576.09	1465.45	1822.77	1606.14	889.633	1820.85	2230.91	2205.07	1786.61	1642.5	2233.89	2463.16	2676.76	2254.08	10.6477	0.155233	0.335344	4.2588	TRUE	0.532876	1	unspecified product
PF3D7_1306500	30.1872	23.5127	67.6648	15.1599	19.0329	31.1115	20.9052	14.6565	9.26736	15.4518	15.0702	13.3469	3.15968	10.7218	17.1183	11.0867	4.8837	-0.968815	-0.448741	5.99351	TRUE	0.532897	1	MORN repeat protein, putative
PF3D7_1020900	548.086	505.053	956.973	1490.72	1431.86	986.538	699.938	562.118	492.012	527.18	570.312	543.051	412.338	436.02	414.443	451.463	9.94569	-0.790037	-0.337199	4.03681	TRUE	0.532905	1	ADP-ribosylation factor (ARF1)
PF3D7_0408700	6.60344	5.64305	4.8332	1.26332	1.46407	3.96142	0.774268	2.58643	4.21244	0	1.89328	1.66836	0	0	2.70289	1.09281	1.99898	-1.07609	-0.842365	8.69524	TRUE	0.533202	1	perforin like protein 1,sporozoite micronemal protein essential for cell traversal (SPECT2)
PF3D7_1425800	34.9039	36.6798	28.9992	36.6363	20.497	31.5432	30.1964	28.4508	32.0145	21.8143	28.119	36.7039	44.2355	37.1689	28.8308	36.7348	4.99062	-0.176468	0.385588	1.04958	TRUE	0.533213	1	conserved Plasmodium protein, unknown function
PF3D7_0927000	28.3005	27.2747	19.3328	24.0031	19.0329	23.5888	60.3929	62.0744	18.5347	27.2679	42.0675	50.8849	22.1177	22.8732	33.3356	32.3029	4.58221	0.813463	-0.383641	4.37711	TRUE	0.533636	1	CS domain protein, putative
PF3D7_1347800	6.60344	9.40508	4.8332	8.84325	7.32035	7.40106	3.09707	6.89716	15.1648	8.18037	8.33484	6.67343	13.4286	15.7253	10.8115	11.6597	2.94196	0.114434	0.489926	2.87462	TRUE	0.534002	1	leucine-rich repeat protein (LRR4.1)
PF3D7_0412700	365.076	361.625	1396.79	560.915	474.358	631.754	1.54854	1.72429	3.36995	12.725	4.84195	0.834179	3.94959	2.85915	3.60385	2.81169	9.3015	-7.03333	-0.776596	4.01044	TRUE	0.534337	1	erythrocyte membrane protein 1, PfEMP1 (VAR)
PF3D7_0810500	295.268	293.438	410.822	389.103	404.083	358.543	277.188	290.543	334.467	407.201	327.35	246.083	283.581	255.179	250.467	258.828	8.48393	-0.129337	-0.338724	0.763436	TRUE	0.534533	1	protein phosphatase, putative
PF3D7_1102300	4.71675	2.82152	4.8332	2.52664	1.46407	3.27244	111.495	140.53	91.8311	124.523	117.095	99.2673	85.3112	75.0526	106.314	91.4862	1.63659	5.23483	-0.356377	1.58121	TRUE	0.534726	1	Plasmodium exported protein, unknown function
PF3D7_0408200	71.6945	61.6033	106.33	136.439	101.021	95.4175	157.176	137.081	181.135	138.157	153.387	192.695	201.429	192.992	191.905	194.756	6.56859	0.692527	0.344411	1.51687	TRUE	0.534761	1	conserved Plasmodium protein, unknown function
PF3D7_1401700	1.8867	3.76203	28.9992	5.05329	14.6407	10.8684	18.5824	35.3479	14.3223	16.3607	21.1533	34.2013	33.1766	24.3028	20.7221	28.1007	3.12875	1.2738	0.410268	9.39536	TRUE	0.53483	1	Plasmodium exported protein, unknown function
PF3D7_1439200	123.579	129.32	193.328	262.771	320.631	205.926	172.662	134.495	112.893	128.159	137.052	194.364	164.303	173.693	163.074	173.859	7.68438	-0.585595	0.342999	2.80901	TRUE	0.535024	1	conserved Plasmodium protein, unknown function
PF3D7_0817200	354.699	331.059	91.8308	341.097	259.14	275.565	174.984	181.912	111.208	121.797	147.475	213.55	177.732	192.278	163.975	186.884	8.1154	-0.910901	0.341562	4.07739	TRUE	0.5351	1	conserved Plasmodium protein, unknown function
PF3D7_0700600	0.943349	0	0	0	0	0.18867	2.3228	1.72429	0.842487	0.90893	1.44963	2.50254	3.15968	2.85915	2.70289	2.80606	-2.19867	2.74087	0.946985	2.45134	TRUE	0.53534	1	Plasmodium exported protein, unknown function, pseudogene
PF3D7_1126300	244.327	278.861	343.157	448.479	503.64	363.693	82.8466	60.3501	68.2415	72.7144	71.0382	67.5685	54.5044	46.4612	54.9587	55.8732	8.5061	-2.35536	-0.347087	1.69529	TRUE	0.535358	1	DnaJ protein, putative
PF3D7_0531200	1.8867	2.82152	0	0	2.92814	1.52727	0	0.862145	0.842487	0	0.426158	0.834179	2.36976	0.714787	0	0.979681	0.764299	-2.00009	1.21702	5.10166	TRUE	0.535761	1	mitochondrial ribosomal protein S16 precursor, putative
PF3D7_1402200	36.7906	35.7393	53.1652	24.0031	33.6736	36.6744	37.1648	68.9716	48.0218	58.1715	53.0824	62.5634	72.6725	65.7604	72.077	68.2683	5.16687	0.562625	0.363568	1.48616	TRUE	0.535802	1	conserved Plasmodium protein, unknown function
PF3D7_0908000	147.162	203.62	72.498	48.0062	38.0658	101.87	32.5192	27.5886	21.0622	30.9036	28.0184	23.357	11.0589	30.0211	12.6135	19.2626	6.67885	-1.87046	-0.538839	3.96298	TRUE	0.53619	1	P1 nuclease, putative
PF3D7_1037300	190.556	428.401	570.317	715.04	869.657	554.795	5269.67	3479.62	4099.54	4540.11	4347.23	3991.55	3359.53	3416.68	3045.25	3453.25	9.11468	2.97121	-0.332144	4.74234	TRUE	0.536393	1	ADP/ATP transporter on adenylate translocase
PF3D7_0819300	15.0936	7.99432	14.4996	6.31661	2.92814	9.36645	2.3228	0.862145	8.42487	0.90893	3.12969	4.1709	0	2.14436	1.80192	2.0293	3.18195	-1.53082	-0.635116	9.01581	TRUE	0.536563	1	conserved Plasmodium protein, unknown function
PF3D7_0901500	1.8867	2.35127	0	1.26332	0	1.10026	1.54854	1.72429	1.68497	0	1.23945	1.66836	0.789919	4.28872	2.70289	2.36247	0.403357	-0.0843761	0.925897	4.07417	TRUE	0.53682	1	rifin (RIF)
PF3D7_0103800	23.5837	24.9235	28.9992	2.52664	5.85628	17.1779	5.41987	14.6565	7.58238	7.27144	8.73254	10.0101	5.52943	5.00351	4.50481	6.26198	4.06505	-0.940761	-0.478785	7.55643	TRUE	0.536947	1	actin-related protein (ARP1)
PF3D7_1348100	16.0369	17.8697	4.8332	5.05329	5.85628	9.92987	2.3228	8.62145	3.36995	1.81786	4.03301	5.00507	7.10927	4.28872	7.2077	5.90269	3.39948	-1.38944	0.548049	4.4065	TRUE	0.537002	1	GTPase, putative
PF3D7_1006500	6.60344	6.1133	9.6664	1.26332	1.46407	5.02211	5.41987	5.17287	5.05492	5.45358	5.27531	5.83925	3.94959	8.57744	12.6135	7.74494	2.2304	0.168865	0.550823	3.66772	TRUE	0.537018	1	conserved Plasmodium protein, unknown function
PF3D7_0211700	48.1108	57.8412	4.8332	13.8965	7.32035	26.4004	95.2349	70.6958	53.0767	70.8966	72.476	54.2216	52.9246	67.9048	50.4539	56.3762	4.82347	1.35631	-0.362217	10.6284	TRUE	0.537491	1	protein kinase, putative (TKL1)
PF3D7_0525300	167.916	271.807	0	13.8965	5.85628	91.8951	0.774268	5.17287	5.89741	3.63572	3.87007	3.33672	13.4286	7.14787	13.5144	9.35691	6.52642	-4.57538	1.27462	5.02524	TRUE	0.537738	1	conserved Plasmodium protein, unknown function
PF3D7_0305000	99.995	112.391	227.16	89.6959	121.518	130.152	112.269	112.941	123.003	115.434	115.912	77.5786	105.059	96.4962	85.5914	91.1814	7.00439	-0.147524	-0.345969	2.04452	TRUE	0.537755	1	elongation factor Ts (EF-Ts)
PF3D7_1349000	1.8867	4.70254	0	0	0	1.31785	0	3.44858	0.842487	0.90893	1.3	0.834179	0.789919	0.714787	0	0.584721	0.673124	-0.302656	-1.12668	6.41925	TRUE	0.537987	1	conserved Plasmodium protein, unknown function
PF3D7_1315600	60.3743	82.7647	43.4988	92.2225	92.2364	74.2193	27.8736	35.3479	35.3845	31.8126	32.6046	35.0355	26.0673	20.7288	18.9202	25.188	6.22849	-1.2018	-0.37216	1.82517	TRUE	0.537991	1	phosphatidylinositol synthase (PIS)
PF3D7_1412500	361.303	532.798	1773.78	885.589	1152.22	941.139	1152.88	951.808	855.124	853.486	953.326	940.12	716.456	700.491	672.118	757.296	9.87417	0.0226791	-0.332146	5.8417	TRUE	0.53809	1	actin II (ACT2)
PF3D7_0616600	41.5074	25.3937	14.4996	2.52664	2.92814	17.3711	7.74268	6.89716	5.05492	7.27144	6.74155	11.6785	7.10927	12.8662	8.10866	9.94065	4.15046	-1.39708	0.56159	6.78585	TRUE	0.538363	1	conserved Plasmodium protein, unknown function
PF3D7_1357900	64.1477	93.5805	995.639	218.555	286.958	331.776	459.141	174.153	247.691	279.951	290.234	241.912	209.329	182.271	147.758	195.317	8.36569	-0.184541	-0.571447	6.49495	TRUE	0.538381	1	pyrroline carboxylate reductase
PF3D7_1412700	168.859	174.934	463.987	282.984	304.526	279.058	313.578	207.777	223.259	210.872	238.872	174.343	191.16	194.422	196.41	189.084	8.11457	-0.214314	-0.337366	2.90277	TRUE	0.53845	1	AAA family ATPase, putative
PF3D7_0504100	11.3202	12.2266	4.8332	3.78997	1.46407	6.7268	0	8.62145	4.21244	6.36251	4.7991	1.66836	9.47903	8.57744	8.10866	6.95837	2.84007	-0.587527	0.548566	10.609	TRUE	0.538592	1	AN1-like zinc finger family protein
PF3D7_0110000	17.9236	25.864	28.9992	12.6332	14.6407	20.0121	22.4538	18.105	23.5896	26.359	22.6269	20.0203	15.0085	14.2957	18.9202	17.0612	4.29289	0.206786	-0.408615	1.42157	TRUE	0.538928	1	conserved Plasmodium protein, unknown function
PF3D7_0412100	16.9803	19.2804	96.664	45.4796	67.3472	49.1503	43.359	18.9672	20.2197	20.9054	25.8628	40.8748	39.4959	35.7394	18.9202	33.7576	5.55618	-0.861002	0.383224	7.91887	TRUE	0.53941	1	mitochondrial ribosomal protein S12 precursor, putative
PF3D7_0504600	36.7906	48.9064	19.3328	8.84325	7.32035	24.2387	11.614	25.8643	11.7948	11.8161	15.2723	8.34179	9.47903	9.29223	18.0192	11.2831	4.64152	-0.70941	-0.440338	7.1865	TRUE	0.539567	1	3-methyl-2-oxobutanoate dehydrogenase (lipoamide), putative
PF3D7_1131700	0	0	0	0	0	0	1.54854	1.72429	0	0	0.818206	0	0	0	0.900962	0.225241	-30.3356	30.0521	-1.92446	2.62967	TRUE	0.539714	1	conserved Plasmodium protein, unknown function
PF3D7_1214800	0	0	0	0	0	0	0.774268	0	0	0	0.193567	0.834179	1.57984	0.714787	0	0.782201	-30.3356	28.0122	1.97457	1.74236	TRUE	0.539729	1	conserved Plasmodium protein, unknown function
PF3D7_1149100.2	264.138	301.903	773.312	411.843	326.487	415.537	730.134	342.271	580.474	656.248	577.282	466.306	468.422	466.041	433.363	458.533	8.6907	0.482473	-0.33227	3.90838	TRUE	0.539863	1	Plasmodium exported protein, unknown function
mal_rna_17:rRNA	1294.27	4086.04	918.308	885.589	1607.55	1758.35	251.637	457.799	580.474	623.526	478.359	236.907	372.842	361.682	309.931	320.34	10.7805	-1.87862	-0.578409	2.77429	TRUE	0.539883	1	unspecified product (LSUE)
PF3D7_0807400	9.43349	13.1671	0	3.78997	1.46407	5.57093	10.8397	15.5186	26.1171	18.1786	17.6635	20.8545	26.0673	24.3028	23.425	23.6624	2.7252	1.41635	0.423257	6.82062	TRUE	0.54052	1	conserved Plasmodium protein, unknown function
PF3D7_0304700	3.7734	2.82152	0	1.26332	1.46407	1.86446	0	1.72429	3.36995	6.36251	2.86419	2.50254	2.36976	0.714787	0.900962	1.62201	1.09429	0.412373	-0.811336	5.25961	TRUE	0.540529	1	conserved Plasmodium protein, unknown function
PF3D7_1344100	332.059	308.487	188.495	318.357	323.559	294.191	256.283	222.433	106.996	126.341	178.013	179.348	124.017	130.091	130.639	141.024	8.20499	-0.728835	-0.336438	2.81083	TRUE	0.541296	1	krox-like protein. putative
PF3D7_0821900	12.2635	7.05381	4.8332	1.26332	0	5.08277	3.09707	4.31072	8.42487	3.63572	4.8671	1.66836	4.73951	3.57394	2.70289	3.17117	2.4095	-0.126953	-0.612256	7.06946	TRUE	0.541343	1	conserved Plasmodium protein, unknown function
PF3D7_1417700	164.143	152.833	256.16	318.357	260.604	230.419	325.192	250.022	227.472	231.777	258.616	253.59	178.522	229.447	158.569	205.032	7.84477	0.170018	-0.334939	2.14877	TRUE	0.541359	1	conserved Plasmodium protein, unknown function
PF3D7_0528900	5.66009	12.2266	9.6664	27.7931	17.5688	14.583	23.228	20.6915	50.5492	43.6287	34.5243	37.5381	48.975	55.7534	36.9394	44.8015	3.88397	1.22467	0.377833	5.05972	TRUE	0.541431	1	conserved Plasmodium protein, unknown function
PF3D7_0221000	0	0.470254	0	1.26332	0	0.346715	0	3.44858	1.68497	1.81786	1.73785	1.66836	0	1.42957	0	0.774483	-1.33521	2.12632	-1.14421	5.48103	TRUE	0.54155	1	Plasmodium exported protein, unknown function
PF3D7_1361700	30.1872	34.3285	0	5.05329	10.2485	15.9635	6.19414	22.4158	16.8497	15.4518	15.2279	16.6836	4.73951	4.28872	18.0192	10.9328	4.10655	-0.179962	-0.483692	11.7323	TRUE	0.541785	1	cytochrome c oxidase subunit 2, putative
PF3D7_1408300	0.943349	0	0	0	5.85628	1.35993	41.8104	21.5536	28.6446	16.3607	27.0923	43.3773	43.4455	33.595	22.5241	35.7355	0.272703	4.48928	0.397969	11.5482	TRUE	0.541939	1	conserved Plasmodium protein, unknown function
PF3D7_1445800	32.0739	31.0368	9.6664	37.8997	21.961	26.5275	161.822	70.6958	136.483	115.434	121.109	160.997	165.883	157.968	129.739	153.646	4.78795	2.13254	0.343111	3.30298	TRUE	0.542271	1	conserved Plasmodium membrane protein, unknown function
PF3D7_0205400	146.219	158.946	86.9976	231.188	298.67	184.404	303.513	308.648	249.376	196.329	264.466	390.396	323.077	313.792	305.426	333.173	7.53463	0.512427	0.333061	3.36333	TRUE	0.542492	1	conserved Plasmodium protein, unknown function
PF3D7_1363900	154.709	211.144	57.9984	160.442	143.479	145.554	43.359	24.14	22.7472	19.9965	27.5607	48.3824	30.8068	34.3098	27.9298	35.3572	7.20045	-2.41356	0.357196	4.08154	TRUE	0.542631	1	unspecified product
PF3D7_0425000	4.71675	5.64305	0	8.84325	4.39221	4.71905	14.7111	21.5536	58.9741	74.5323	42.4428	16.6836	34.7564	32.1654	43.2462	31.7129	2.39732	3.00853	-0.419296	7.04342	TRUE	0.542952	1	Plasmodium exported protein, unknown function, pseudogene
PF3D7_1430700	15.0936	23.0424	9.6664	3.78997	0	10.3185	13.1625	8.62145	12.6373	17.2697	12.9227	2.50254	8.68911	12.8662	13.5144	9.39306	3.44126	0.249833	-0.458615	12.1716	TRUE	0.543222	1	NADP-specific glutamate dehydrogenase (GDH2)
PF3D7_1144900	346.209	281.682	275.492	493.959	515.352	382.539	123.883	129.322	107.838	104.527	116.392	107.609	92.4205	88.6336	80.1856	92.2122	8.58118	-1.71823	-0.336008	1.503	TRUE	0.543722	1	Rab GTPase 6 (RAB6)
PF3D7_1335900	27.3571	29.626	28.9992	69.4827	57.0987	42.5127	33.2935	34.4858	78.3513	68.1698	53.5751	64.2318	60.8238	67.9048	81.0866	68.5117	5.41934	0.323397	0.355248	4.18833	TRUE	0.543973	1	sporozoite surface protein 2 (TRAP)
PF3D7_1338800	15.0936	18.8102	9.6664	5.05329	5.85628	10.8959	1.54854	4.31072	2.52746	2.72679	2.77838	3.33672	3.15968	7.14787	2.70289	4.08679	3.48717	-2.01874	0.573704	3.11359	TRUE	0.544016	1	CPW-WPC family protein
PF3D7_1020000	522.615	408.651	536.485	414.37	418.724	460.169	782.01	825.934	984.867	1031.64	906.112	676.519	739.364	743.379	728.878	722.035	8.84467	0.978854	-0.32759	0.475084	TRUE	0.544235	1	large subunit rRNA processing RRM protein, putative
PF3D7_1422100	45.2808	57.371	53.1652	36.6363	52.7065	49.0319	61.9414	61.2123	61.5016	49.0822	58.4344	81.7495	63.9834	77.9118	74.7799	74.6062	5.61304	0.255969	0.352199	0.575626	TRUE	0.544281	1	mitochondrial ribosomal protein L21 precursor, putative
PF3D7_1007200	124.522	163.178	4.8332	11.3699	2.92814	61.3663	17.0339	104.319	85.0912	71.8055	69.5625	52.5533	107.429	108.648	112.62	95.3125	5.97973	0.139898	0.455037	21.1856	TRUE	0.544485	1	rhoGAP GTPase, putative
mal_mito_2	794.3	1009.64	420.488	150.335	175.688	510.089	3.09707	7.7593	10.9523	9.99823	7.95173	7.50761	16.5883	14.2957	15.3164	13.427	8.99529	-6.00578	0.757716	2.70855	TRUE	0.544522	1	cytochrome c oxidase subunit I (cox1)
PF3D7_0420500	4.71675	9.87533	0	0	0	2.91842	0	0.862145	4.21244	0	1.26865	3.33672	1.57984	4.28872	0	2.30132	1.75925	-1.41581	0.872146	13.1651	TRUE	0.544945	1	conserved Plasmodium protein, unknown function
PF3D7_1319700	24.5271	22.5722	9.6664	2.52664	0	11.8585	2.3228	1.72429	0.842487	0	1.22239	1.66836	0.789919	0	0	0.614569	3.59249	-3.28825	-1.01608	8.8745	TRUE	0.545042	1	ser/thr protein phosphatase 2A regulatory subunit A, putative
PF3D7_1403700	12.2635	15.5184	4.8332	3.78997	1.46407	7.57383	0	0.862145	3.36995	4.54465	2.19419	2.50254	4.73951	4.28872	1.80192	3.33317	3.00896	-1.8944	0.63151	8.21868	TRUE	0.545638	1	translocation associated membrane protein, putative (TRAM)
PF3D7_1474200	24.5271	16.9291	9.6664	5.05329	8.78442	12.9921	0.774268	0.862145	2.52746	0	1.04097	1.66836	0	0.714787	0	0.595786	3.73745	-3.66809	-0.803989	7.78454	TRUE	0.545845	1	conserved Plasmodium membrane protein, unknown function
PF3D7_0602200	111.315	95.4616	154.662	202.132	165.44	145.802	154.854	116.39	74.9814	60.8983	101.781	93.4281	76.6221	74.3379	77.4827	80.4677	7.18401	-0.513991	-0.339807	3.06648	TRUE	0.545884	1	MYND finger protein, putative
PF3D7_0521300	718.832	625.438	1174.47	1894.98	1951.6	1273.06	797.496	888.871	883.769	735.325	826.365	1031.88	1097.2	1031.44	981.148	1035.42	10.3138	-0.623142	0.32536	3.97377	TRUE	0.546075	1	conserved Plasmodium protein, unknown function
PF3D7_1147800.1	35.8473	34.3285	96.664	51.7962	64.419	56.611	352.292	302.613	486.958	533.542	418.851	278.616	342.035	352.39	360.385	333.356	5.7774	2.93282	-0.329291	3.23144	TRUE	0.546698	1	merozoite adhesive erythrocytic binding protein (MAEBL)
PF3D7_1470500	25.4704	27.745	24.166	15.1599	11.7126	20.8508	47.2303	37.9344	151.648	143.611	95.1058	73.4078	152.454	139.383	117.125	120.593	4.38463	2.18615	0.343531	7.04512	TRUE	0.546896	1	phosphodiesterase delta, putative (PDEdelta)
PF3D7_1222800	0	2.82152	0	0	0	0.564305	0.774268	0	0	0	0.193567	0	0.789919	0	1.80192	0.647961	-0.494453	-1.816	1.66272	5.52495	TRUE	0.546914	1	conserved Plasmodium protein, unknown function
PF3D7_1471300	30.1872	35.269	33.8324	2.52664	4.39221	21.2415	5.41987	21.5536	10.1098	9.99823	11.7704	5.83925	7.10927	14.2957	6.30673	8.38775	4.38971	-0.834856	-0.480064	9.79732	TRUE	0.547091	1	conserved Plasmodium protein, unknown function
PF3D7_1469100	92.4482	60.6628	28.9992	152.862	125.91	92.1764	121.56	108.63	94.3586	85.4395	102.497	113.448	69.5129	67.9048	72.9779	80.961	6.54461	0.135091	-0.340817	5.15721	TRUE	0.547408	1	conserved Plasmodium protein, unknown function
PF3D7_1366000	21.697	31.0368	101.497	49.2696	106.877	62.0755	125.431	101.733	93.5161	139.066	114.937	102.604	78.9919	95.7815	85.5914	90.7422	5.91449	0.930155	-0.340878	6.22958	TRUE	0.547507	1	conserved Plasmodium protein, unknown function
PF3D7_0114100	0	1.88102	4.8332	0	0	1.34284	3.09707	3.44858	6.7399	5.45358	4.68478	5.83925	9.47903	5.7183	7.2077	7.06107	-0.0760992	2.30175	0.593709	6.10291	TRUE	0.547566	1	Pfmc-2TM Maurer's cleft two transmembrane protein (MC-2TM)
PF3D7_1214600	14.1502	28.6855	28.9992	84.6426	89.3082	49.1571	141.691	121.562	101.098	99.9823	116.084	125.127	83.7314	75.7674	81.9875	91.6533	5.62768	1.23158	-0.341363	7.79869	TRUE	0.547707	1	adrenodoxin-type ferredoxin, putative
PF3D7_1149200	27152.4	22963	3890.72	10304.9	7519.46	14366.1	3712.61	7267.88	8102.2	8960.24	7010.73	7637.74	9326.57	9583.15	10034	9145.37	13.8106	-1.03522	0.383483	7.232	TRUE	0.54781	1	ring-infected erythrocyte surface antigen
PF3D7_1108100	416.96	397.365	270.659	137.702	152.263	274.99	36.3906	59.488	73.2964	71.8055	60.2451	43.3773	82.1516	82.2005	100.007	76.934	8.1054	-2.19334	0.353366	5.12172	TRUE	0.547859	1	conserved Plasmodium protein, unknown function
PF3D7_1314200	22.6404	53.609	48.332	7.57993	19.0329	30.2388	17.8082	18.9672	25.2746	21.8143	20.9661	15.0152	15.0085	19.2992	14.4154	15.9346	4.89357	-0.504061	-0.393847	5.39144	TRUE	0.548216	1	telomerase reverse transcriptase, putative (TERT)
PF3D7_0821700	810.337	1009.16	753.979	1560.2	1644.15	1155.57	1957.35	1560.48	1551.86	1790.59	1715.07	1640	1328.64	1318.78	1196.48	1370.97	10.1752	0.568825	-0.32307	2.22757	TRUE	0.548303	1	60S ribosomal protein L22, putative
PF3D7_1364100	283.948	282.152	57.9984	40.4263	26.3532	138.176	164.145	134.495	463.368	290.858	263.216	203.54	391.8	350.96	375.701	330.5	7.1332	0.906795	0.328537	19.5425	TRUE	0.548465	1	cysteine-rich surface protein (Pf92)
PF3D7_1215200	8.49014	7.05381	9.6664	0	1.46407	5.33488	0.774268	14.6565	0	8.18037	5.90277	1.66836	9.47903	0.714787	3.60385	3.86651	2.35243	0.201465	-0.605703	16.6705	TRUE	0.548509	1	peptidyl-prolyl cis-trans isomerase (CYP32)
PF3D7_1449500	233.007	201.739	372.156	404.263	367.481	315.729	421.202	426.762	310.878	358.119	379.24	350.355	308.068	270.189	281.1	302.428	8.29926	0.267738	-0.326577	1.69396	TRUE	0.54879	1	transcription factor with AP2 domain(s), putative (ApiAP2)
PF3D7_1131200	24.5271	23.983	24.166	5.05329	8.78442	17.3027	9.29121	7.7593	16.0073	15.4518	12.1274	10.0101	7.10927	7.86266	10.8115	8.94841	4.09802	-0.499422	-0.439838	4.27442	TRUE	0.548993	1	conserved Plasmodium protein, unknown function
PF3D7_1479800	0	0.940508	4.8332	0	0	1.15474	0	3.44858	5.05492	1.81786	2.58034	3.33672	0	1.42957	0.900962	1.41681	-0.589574	1.95287	-0.863034	9.10156	TRUE	0.549114	1	rifin (RIF)
PF3D7_1218300	462.241	575.591	449.487	1025.82	958.965	694.42	338.355	462.109	488.643	437.196	431.576	527.201	523.716	552.53	557.696	540.286	9.44102	-0.687603	0.324158	2.52084	TRUE	0.549388	1	adaptor protein subunit, putative
PF3D7_1219300	484.881	400.186	2025.11	548.282	534.385	798.569	13.1625	10.3457	19.3772	26.359	17.3111	2.50254	6.31935	15.7253	13.5144	9.51541	9.64015	-5.52698	-0.862224	2.2315	TRUE	0.549412	1	erythrocyte membrane protein 1, PfEMP1 (VAR)
PF3D7_1230400	52.8275	62.5438	33.8324	34.1097	38.0658	44.2758	3.87134	8.62145	11.7948	9.99823	8.57146	11.6785	9.47903	14.2957	9.91058	11.341	5.48724	-2.39216	0.410751	2.34917	TRUE	0.549439	1	ATP-dependent protease subunit ClpQ (ClpQ)
PF3D7_0210700	75.4679	70.5381	0	3.78997	5.85628	31.1305	9.29121	15.5186	17.6922	9.0893	12.8978	7.50761	24.4875	22.8732	27.9298	20.6995	4.99647	-1.3075	0.682513	9.51355	TRUE	0.549501	1	syntaxin, Qa-SNARE family (SYN17)
PF3D7_0414300	3.7734	7.05381	19.3328	5.05329	11.7126	9.38517	102.203	79.3173	60.6591	52.718	73.7244	73.4078	51.3447	63.616	42.3452	57.6784	3.02623	3.17848	-0.354285	4.32376	TRUE	0.54956	1	Rab5-interacting protein, putative
PF3D7_0210400	8.49014	3.29178	4.8332	0	0	3.32302	1.54854	4.31072	0	2.72679	2.14651	0.834179	0	1.42957	2.70289	1.24166	1.71823	-0.622329	-0.799702	10.7232	TRUE	0.549761	1	50S ribosomal protein L33, putative
PF3D7_1144700	15.0936	18.3399	14.4996	20.2132	29.2814	19.4855	30.9707	28.4508	53.0767	37.2661	37.4411	36.7039	49.7649	47.8907	58.5625	48.2305	4.29954	0.926828	0.365219	1.7427	TRUE	0.549795	1	apicoplast import protein Tic20, putative (TIC20)
PF3D7_1134300	171.69	164.589	86.9976	80.8526	54.1706	111.66	132.4	150.875	433.038	379.933	274.062	211.047	389.43	370.26	404.532	343.817	6.81498	1.28314	0.327392	7.8322	TRUE	0.549864	1	conserved Plasmodium protein, unknown function
PF3D7_0817900	774.49	581.234	497.819	995.498	770.1	723.828	325.192	247.435	189.56	234.504	249.173	256.093	162.723	207.288	169.381	198.871	9.50084	-1.53971	-0.325394	2.0173	TRUE	0.550206	1	high mobility group protein B2 (HMGB2)
PF3D7_0510500	314.135	310.368	681.481	419.423	448.005	434.682	609.349	497.457	278.021	299.038	420.966	410.416	310.438	305.929	318.04	336.206	8.7584	-0.0407023	-0.32454	3.28415	TRUE	0.550334	1	topoisomerase I
PF3D7_1413700	804.677	660.707	67.6648	136.439	112.733	356.444	171.887	444.867	385.017	379.024	345.199	352.024	434.455	483.196	518.053	446.932	8.48621	-0.0550583	0.372754	13.728	TRUE	0.55038	1	conserved Plasmodium protein, unknown function
PF3D7_1303600	29.2438	46.0849	28.9992	51.7962	70.2753	45.2799	22.4538	17.2429	9.26736	14.5429	15.8767	13.3469	7.10927	13.581	14.4154	12.1131	5.51513	-1.52449	-0.393265	3.06217	TRUE	0.550589	1	conserved Plasmodium protein, unknown function
PF3D7_0713200	186.783	206.441	96.664	492.696	446.541	285.825	1.54854	4.31072	4.21244	9.0893	4.79025	6.67343	6.31935	9.29223	7.2077	7.37318	8.16104	-5.9081	0.630603	3.164	TRUE	0.550611	1	RESA-like protein
PF3D7_1228900	399.98	383.257	488.153	493.959	480.215	449.113	1080.88	876.801	1176.95	1267.05	1100.42	809.988	927.365	892.769	891.051	880.293	8.80986	1.29397	-0.321985	0.504967	TRUE	0.550705	1	conserved Plasmodium protein, unknown function
PF3D7_1304300	6.60344	7.99432	4.8332	3.78997	5.85628	5.81544	3.87134	9.48359	1.68497	2.72679	4.44167	15.8494	3.15968	4.28872	2.70289	6.50017	2.58302	-0.432493	0.548098	5.17237	TRUE	0.55073	1	conserved Plasmodium protein, unknown function
PF3D7_1010700	404.697	473.546	821.644	1091.51	923.828	743.045	1218.7	895.768	752.341	870.755	934.39	940.954	689.599	749.812	609.951	747.579	9.53612	0.331802	-0.32182	3.36303	TRUE	0.550962	1	dolichyl-phosphate-mannose protein mannosyltransferase, putative
PF3D7_0513600	183.01	199.388	202.994	46.7429	64.419	139.311	68.9098	104.319	61.5016	58.1715	73.2256	55.89	54.5044	64.3308	56.7606	57.8715	7.11565	-0.921354	-0.339275	6.25448	TRUE	0.551217	1	deoxyribodipyrimidine photo-lyase, putative
PF3D7_1212000	43.3941	32.9178	106.33	126.332	183.009	98.3966	141.691	114.665	67.399	100.891	106.162	103.438	72.6725	83.6301	76.5818	84.0806	6.60936	0.121028	-0.3367	7.42811	TRUE	0.551328	1	glutathione peroxidase (Trx-G1)
PF3D7_1247700	30.1872	35.269	0	2.52664	2.92814	14.1822	2.3228	19.8293	13.4798	9.0893	11.1803	2.50254	5.52943	10.7218	9.91058	7.16609	3.90846	-0.427279	-0.638892	10.1945	TRUE	0.551618	1	conserved Plasmodium protein, unknown function
PF3D7_1400500	0.943349	0	0	0	1.46407	0.481484	2.3228	0.862145	0	0.90893	1.02347	0	1.57984	0	0	0.394959	-1.00288	1.04404	-1.36985	5.39123	TRUE	0.551642	1	rifin (RIF)
PF3D7_1118100	99.0516	144.838	183.662	186.972	213.754	165.655	42.5847	26.7265	32.857	29.9947	33.0407	35.0355	15.0085	28.5915	25.2269	25.9656	7.36832	-2.32116	-0.348827	2.54695	TRUE	0.551843	1	clathrin assembly protein AP19, putative
PF3D7_0932300	126.409	128.379	367.323	192.025	256.212	214.07	603.154	503.492	355.53	358.119	455.074	449.622	303.329	360.967	340.564	363.621	7.72802	1.10203	-0.323776	3.9468	TRUE	0.551884	1	M18 aspartyl aminopeptidase (M18AAP)
PF3D7_0517000	853.731	993.647	2276.44	1556.41	1688.07	1473.66	4907.31	3470.99	3806.36	4164.72	4087.34	3559.44	3312.92	3195.81	3034.44	3275.65	10.5235	1.47343	-0.319385	2.55326	TRUE	0.552092	1	60S ribosomal protein L12, putative
PF3D7_1337400	541.482	578.412	715.313	904.539	1026.31	753.212	1667	1250.97	1816.4	1495.19	1557.39	1837.7	2071.17	2013.56	1853.28	1943.92	9.55668	1.04825	0.319839	1.41205	TRUE	0.552279	1	conserved Plasmodium protein, unknown function
PF3D7_1446200	1007.5	1201.97	12377.8	4870.11	6447.76	5181.03	10581.9	6001.39	10323	10939.9	9461.55	7557.66	7873.91	7778.31	7141.03	7587.73	12.3378	0.870021	-0.318407	15.811	TRUE	0.552891	1	M17 leucyl aminopeptidase (LAP)
PF3D7_1105200	2.83005	1.41076	0	2.52664	1.46407	1.6463	3.09707	3.44858	5.89741	9.99823	5.61032	3.33672	11.8488	8.57744	9.00962	8.19314	0.891924	1.59052	0.553003	3.01996	TRUE	0.553086	1	conserved Plasmodium protein, unknown function
PF3D7_1328600	2.83005	3.29178	14.4996	11.3699	17.5688	9.91203	142.465	124.149	85.9337	89.9841	110.633	113.448	70.3028	79.3414	86.4924	87.3962	3.15728	3.63267	-0.340692	6.6884	TRUE	0.553252	1	conserved Plasmodium protein, unknown function
PF3D7_1337700	90.5615	85.116	4.8332	15.1599	7.32035	40.5982	34.0678	68.1094	52.2342	45.4465	49.9645	61.7292	48.975	67.19	76.5818	63.619	5.4213	0.22103	0.348759	16.5456	TRUE	0.55349	1	conserved Plasmodium protein, unknown function
PF3D7_1359800	8.49014	12.6969	0	5.05329	8.78442	7.00494	26.3251	36.2101	26.9596	32.7215	30.5541	42.5431	41.8657	40.7429	33.3356	39.6218	2.99396	1.93879	0.375861	3.8365	TRUE	0.55379	1	ADP-ribosylation factor, putative
PF3D7_1343300	191.5	212.555	352.823	178.128	146.407	216.283	127.754	87.0766	62.344	58.1715	83.8366	80.0812	70.3028	55.7534	60.3645	66.6255	7.7471	-1.35681	-0.332488	3.12659	TRUE	0.554164	1	conserved Plasmodium protein, unknown function
PF3D7_1221600	11.3202	12.6969	4.8332	2.52664	1.46407	6.56819	0.774268	4.31072	4.21244	2.72679	3.00605	1.66836	0.789919	5.00351	0	1.86545	2.7949	-1.2131	-0.644944	8.32653	TRUE	0.554276	1	conserved Plasmodium protein, unknown function
PF3D7_1127700	0.943349	3.76203	4.8332	7.57993	11.7126	5.76621	20.9052	22.4158	29.487	35.4483	27.0641	25.0254	45.8153	27.8767	42.3452	35.2656	2.47563	2.2816	0.382312	5.51796	TRUE	0.55458	1	conserved Plasmodium protein, unknown function
PF3D7_1219600	1781.04	1829.29	1570.79	1896.25	1854.98	1786.47	1379.74	930.254	738.019	765.319	953.334	1046.89	706.188	663.322	642.386	764.698	10.8031	-0.906251	-0.318167	1.60384	TRUE	0.554838	1	aminophospholipid-transporting P-ATPase (ATPase2)
PF3D7_1023300	6.60344	7.52406	0	0	0	2.8255	1.54854	1.72429	5.05492	4.54465	3.2181	5.00507	1.57984	4.28872	9.00962	4.97081	1.77184	-0.0910486	0.625559	10.0843	TRUE	0.554978	1	conserved Plasmodium protein, unknown function
PF3D7_1225500	175.463	223.371	169.162	332.254	385.05	257.06	710.778	705.234	925.051	780.771	780.458	932.612	988.189	982.832	990.157	973.448	8.00936	1.59881	0.318789	2.12892	TRUE	0.555167	1	small subunit rRNA processing factor, putative
PF3D7_1113800	31.1305	36.6798	28.9992	40.4263	40.9939	35.646	58.8443	38.7965	58.1316	46.3555	50.532	55.0558	78.202	63.616	60.3645	64.3096	5.16668	0.492898	0.347593	0.793523	TRUE	0.555384	1	conserved Plasmodium membrane protein, unknown function
PF3D7_0625200	16.0369	13.6374	0	2.52664	0	6.44019	3.09707	3.44858	3.36995	7.27144	4.29676	4.1709	0.789919	1.42957	4.50481	2.7238	2.83171	-0.732857	-0.667121	9.24739	TRUE	0.55558	1	conserved Plasmodium protein, unknown function
PF3D7_0516000	38.6773	23.0424	91.8308	15.1599	19.0329	37.5487	41.8104	19.8293	21.0622	21.8143	26.1291	13.3469	26.0673	18.5845	18.9202	19.2297	5.15922	-0.450179	-0.443339	5.15501	TRUE	0.555593	1	RAP protein, putative
PF3D7_0211500	27.3571	24.4532	4.8332	0	0	11.3287	0	6.03501	0.842487	1.81786	2.17384	3.33672	3.94959	5.7183	2.70289	3.92687	3.54689	-2.43394	0.863979	10.7732	TRUE	0.55573	1	GAF domain-related protein, putative
PF3D7_0401700	18.867	20.6912	135.33	2.52664	2.92814	36.0685	24.7766	26.7265	23.5896	28.1768	25.8174	41.709	38.706	39.3133	39.6423	39.8426	5.09807	-0.407923	0.626072	8.71572	TRUE	0.556025	1	Plasmodium exported protein, unknown function, pseudogene
PF3D7_0523100	95.2782	120.385	198.161	92.2225	139.087	129.027	206.729	137.081	165.97	155.427	166.302	104.272	136.656	112.936	176.589	132.613	6.99696	0.380882	-0.327111	2.18478	TRUE	0.55611	1	mitochondrial processing peptidase alpha subunit, putative
PF3D7_0800600	5.66009	3.29178	0	1.26332	0	2.04304	2.3228	0.862145	6.7399	1.81786	2.93568	0	2.36976	3.57394	0.900962	1.71116	1.25174	0.303925	-0.758687	7.651	TRUE	0.556137	1	Plasmodium exported protein (PHISTa), unknown function
PF3D7_0731900	1.8867	1.41076	0	0	2.92814	1.24512	4.64561	4.31072	2.52746	4.54465	4.00711	2.50254	1.57984	2.14436	3.60385	2.45765	0.479296	1.52332	-0.711559	2.76439	TRUE	0.556413	1	rifin, pseudogene (RIF)
PF3D7_1004600	50.9408	49.8469	38.6656	17.6865	19.0329	35.2346	30.1964	50.0044	28.6446	31.8126	35.1645	29.1963	32.3867	20.7288	27.0289	27.3352	5.14588	-0.0101668	-0.363752	3.48186	TRUE	0.556432	1	conserved Plasmodium membrane protein, unknown function
PF3D7_0916100	16.0369	28.6855	28.9992	65.6927	99.5567	47.7942	65.0385	95.698	76.6663	78.168	78.8927	50.8849	68.7229	55.7534	73.8789	62.31	5.58579	0.715806	-0.340571	6.6439	TRUE	0.556483	1	thioredoxin 3 (TRX3)
PF3D7_1236900	69.8078	74.7704	24.166	12.6332	5.85628	37.4467	6.96841	40.5208	26.9596	19.9965	23.6113	20.0203	28.4371	37.8837	40.5433	31.7211	5.2617	-0.701858	0.427534	11.0092	TRUE	0.556806	1	conserved Plasmodium protein, unknown function
PF3D7_1110100	453.751	320.713	565.484	722.62	642.726	541.059	109.946	87.9387	72.4539	79.9859	87.5811	83.4179	58.454	62.1865	75.6808	69.9348	9.07857	-2.6257	-0.325388	1.96846	TRUE	0.557077	1	conserved Plasmodium protein, unknown function
PF3D7_0100400	8.49014	21.1614	0	13.8965	26.3532	13.9803	38.7134	40.5208	26.9596	34.5394	35.1833	43.3773	17.3782	27.1619	20.7221	27.1599	3.91255	1.2244	-0.373557	7.52423	TRUE	0.557158	1	rifin (RIF)
PF3D7_1409300	110.372	100.164	24.166	11.3699	2.92814	49.8	10.8397	38.7965	23.5896	16.3607	22.3967	25.0254	35.5464	28.5915	42.3452	32.8771	5.65906	-1.17445	0.553994	9.11624	TRUE	0.557212	1	DNA damage-inducible protein 1, putative (DDI1)
PF3D7_1237100	341.492	363.506	328.657	151.599	131.766	263.404	304.287	280.197	259.486	262.681	276.663	249.42	226.707	201.57	208.122	221.455	8.03982	0.0722137	-0.321195	3.19847	TRUE	0.557321	1	conserved Plasmodium protein, unknown function
PF3D7_0800800	40.564	40.9121	14.4996	12.6332	2.92814	22.3074	8.51694	10.3457	17.6922	9.0893	11.4111	15.0152	11.8488	15.7253	18.0192	15.1521	4.53717	-1.02497	0.408328	8.06936	TRUE	0.557644	1	Plasmodium exported protein (hyp7), unknown function
PF3D7_1041000	0.943349	6.58356	0	0	1.46407	1.79819	1.54854	0.862145	2.52746	0	1.23454	1.66836	0.789919	0	0	0.614569	1.07849	-0.76472	-1.02483	7.33967	TRUE	0.557926	1	rifin (RIF)
PF3D7_1001200	15.0936	46.0849	28.9992	6.31661	8.78442	21.0557	14.7111	10.3457	11.7948	9.0893	11.4852	6.67343	10.2689	7.86266	9.00962	8.45366	4.39661	-0.872874	-0.444411	5.27496	TRUE	0.55795	1	acyl-CoA binding protein, isoform 2, ACBP2 (ACBP2)
PF3D7_0324900	108.485	106.748	202.994	245.084	225.467	177.756	44.9075	49.1422	41.2819	47.2644	45.649	44.2115	37.1262	30.7358	32.4346	36.127	7.46849	-1.9561	-0.33769	2.35638	TRUE	0.557986	1	erythrocyte membrane protein 1, PfEMP1 (VAR)
PF3D7_1213500	4.71675	2.82152	4.8332	2.52664	0	2.97962	0.774268	1.72429	7.58238	0.90893	2.74747	1.66836	1.57984	0.714787	2.70289	1.66647	1.51377	-0.0555631	-0.73676	5.39975	TRUE	0.558392	1	integral membrane protein GPR180, putative
PF3D7_1430100	8.49014	17.3994	14.4996	3.78997	5.85628	10.0071	3.09707	17.2429	8.42487	7.27144	9.00907	11.6785	13.4286	12.1514	11.7125	12.2428	3.30784	-0.140017	0.446375	4.7752	TRUE	0.558714	1	phosphotyrosyl phosphatase activator, putative
PF3D7_0811400	1901.79	1815.65	3204.41	3235.37	2897.39	2610.92	4611.54	2826.97	4392.73	4338.32	4042.39	3085.63	3354.79	3182.95	3386.72	3252.52	11.3499	0.631115	-0.313656	1.67536	TRUE	0.559166	1	conserved protein, unknown function
PF3D7_0317000	184.896	230.895	372.156	506.592	531.457	365.199	631.802	489.698	375.749	416.29	478.385	458.798	343.615	385.985	347.771	384.042	8.51084	0.391273	-0.316979	3.69798	TRUE	0.559406	1	proteasome component C8, putative
PF3D7_1403600	16.9803	28.6855	0	2.52664	1.46407	9.9313	2.3228	13.7943	10.1098	11.8161	9.51076	13.3469	12.6387	10.7218	15.3164	13.0059	3.49235	-0.247725	0.454805	13.1571	TRUE	0.55962	1	selenoprotein (Sel1)
PF3D7_1361300	0	2.82152	0	0	1.46407	0.857119	0.774268	3.44858	8.42487	2.72679	3.84363	4.1709	3.94959	2.14436	13.5144	5.94482	0.179152	1.76044	0.621712	8.28299	TRUE	0.55973	1	conserved Plasmodium protein, unknown function
PF3D7_1466900	983.913	869.97	1130.97	1782.55	1622.19	1277.92	435.138	300.888	363.112	266.317	341.364	420.426	442.355	433.876	402.73	424.847	10.3196	-1.9043	0.315522	1.92435	TRUE	0.559788	1	rhoptry protein, putative
PF3D7_1004100	45.2808	35.269	91.8308	120.016	136.158	85.7109	379.391	339.685	394.284	299.947	353.327	447.954	458.943	393.848	461.293	440.509	6.41007	2.05485	0.318073	4.67726	TRUE	0.559844	1	hypothetical protein
PF3D7_1409700	14.1502	15.0481	48.332	8.84325	4.39221	18.1532	4.64561	8.62145	2.52746	1.81786	4.40309	0.834179	0.789919	4.28872	4.50481	2.60441	4.11923	-1.97947	-0.758785	4.4134	TRUE	0.560179	1	conserved Plasmodium protein, unknown function
PF3D7_1369600	97.1649	65.3653	144.996	98.5391	86.3801	98.4891	96.7834	83.628	167.655	154.518	125.646	103.438	169.833	161.542	194.608	157.355	6.60445	0.368536	0.324822	2.90839	TRUE	0.560411	1	conserved Plasmodium protein, unknown function
PF3D7_0937500	8.49014	17.3994	4.8332	8.84325	5.85628	9.08445	106.849	82.7659	44.6518	61.8073	74.0185	78.4128	51.3447	59.3273	44.1471	58.308	3.30336	2.90702	-0.344521	3.82194	TRUE	0.560449	1	rifin (RIF)
PF3D7_0721500	14.1502	7.05381	4.8332	3.78997	5.85628	7.1367	15.4854	5.17287	4.21244	7.27144	8.03552	12.5127	9.47903	14.2957	8.10866	11.099	2.89488	0.117046	0.462949	3.5716	TRUE	0.560577	1	conserved Plasmodium membrane protein, unknown function
PF3D7_0105700	207.537	177.756	125.663	46.7429	42.458	120.031	61.1671	32.7615	27.8021	36.3572	39.522	30.8646	22.9076	31.4506	32.4346	29.4144	6.91012	-1.60471	-0.42715	4.81253	TRUE	0.560588	1	asparagine-rich antigen Pfa35-2
PF3D7_1429200	31.1305	29.1557	28.9992	11.3699	24.8892	25.1089	5.41987	6.89716	2.52746	6.36251	5.30175	5.83925	10.2689	6.43308	6.30673	7.212	4.64495	-2.24049	0.447199	2.44429	TRUE	0.56073	1	transcription factor with AP2 domain(s), putative (ApiAP2)
PF3D7_1210000	62.261	39.9716	67.6648	7.57993	8.78442	37.2523	6.19414	12.07	3.36995	0.90893	5.63576	4.1709	3.94959	4.28872	1.80192	3.55278	5.20286	-2.70615	-0.662876	5.86628	TRUE	0.561222	1	mitochondrial ribosomal protein L1-2 precursor, putative
PF3D7_1464400	170.746	115.212	222.327	300.671	187.401	199.271	233.055	200.88	113.736	154.518	175.547	179.348	136.656	134.38	111.719	140.526	7.63479	-0.178884	-0.321151	3.03734	TRUE	0.561253	1	zinc finger protein, putative
PF3D7_1122300	140.559	149.541	77.3312	352.467	317.703	207.52	190.47	160.359	146.593	103.618	150.26	196.032	194.32	165.831	194.608	187.698	7.70508	-0.473457	0.320545	5.61075	TRUE	0.561347	1	conserved Plasmodium protein, unknown function
PF3D7_0109600	97.1649	56.4305	67.6648	173.075	137.623	106.392	110.72	103.457	153.333	147.247	128.689	162.665	168.253	157.253	155.866	161.009	6.73956	0.268044	0.323406	3.21687	TRUE	0.561584	1	cold-shock protein, putative
PF3D7_1351100	94.3349	124.147	106.33	156.652	194.721	135.237	575.281	544.875	526.554	544.449	547.79	464.638	447.094	444.598	404.532	440.215	7.08266	2.01483	-0.315402	1.23631	TRUE	0.561694	1	conserved Plasmodium protein, unknown function
PF3D7_1334500	40.564	31.0368	67.6648	5.05329	11.7126	31.2063	7.74268	12.07	4.21244	12.725	9.18754	11.6785	10.2689	11.4366	18.9202	13.0761	4.91649	-1.71902	0.509324	5.95292	TRUE	0.56206	1	conserved Plasmodium protein, unknown function
PF3D7_1123800	87.7315	102.045	57.9984	20.2132	32.2095	60.0395	55.7473	62.9365	64.029	29.0858	52.9497	52.5533	74.2524	75.0526	65.7702	66.9071	5.92131	-0.194139	0.337262	6.34887	TRUE	0.562163	1	conserved Plasmodium protein, unknown function
PF3D7_0927100	2.83005	13.1671	0	0	1.46407	3.49225	3.09707	1.72429	0.842487	1.81786	1.87043	0.834179	0	2.85915	0	0.923332	1.95348	-1.0465	-0.987351	7.44368	TRUE	0.562184	1	conserved Plasmodium protein, unknown function
PF3D7_0110300	9.43349	7.99432	4.8332	17.6865	4.39221	8.86794	3.87134	1.72429	7.58238	5.45358	4.6579	2.50254	5.52943	2.85915	1.80192	3.17326	3.19487	-0.976195	-0.546577	3.53346	TRUE	0.562217	1	Plasmodium RNA of unknown function RUF5
PF3D7_1253100	566.009	509.755	502.653	1262.06	1109.76	790.048	754.911	619.02	743.916	528.089	661.484	790.802	879.18	834.871	782.035	821.722	9.62687	-0.257263	0.31291	3.29046	TRUE	0.56222	1	Plasmodium exported protein (PHISTa), unknown function
PF3D7_1014000	10.3768	20.2209	0	3.78997	1.46407	7.17036	67.3613	36.2101	128.901	139.066	92.8846	73.4078	153.244	123.658	117.125	116.859	3.11789	3.41899	0.331947	13.9578	TRUE	0.562456	1	GDP-fucose synthase, putative
PF3D7_0307300	13.2069	12.6969	9.6664	13.8965	16.1048	13.1143	32.5192	9.48359	32.0145	39.9929	28.5026	22.5228	26.8572	22.8732	15.3164	21.8924	3.73801	1.09489	-0.379145	3.02889	TRUE	0.562591	1	EB1 homolog, putative
PF3D7_1211200	1153.72	1056.19	1213.13	1478.09	1348.41	1249.91	594.637	594.88	635.235	636.251	615.251	698.208	824.675	779.833	753.204	763.98	10.2876	-1.02253	0.31238	0.317531	TRUE	0.562635	1	conserved Plasmodium protein, unknown function
PF3D7_0213400	6.60344	7.99432	9.6664	8.84325	4.39221	7.49992	51.1017	40.5208	32.857	51.809	44.0721	40.0406	28.4371	33.595	35.1375	34.3025	2.87291	2.58891	-0.361895	1.09778	TRUE	0.562804	1	protein kinase 7 (PK7)
PF3D7_1331400	42.4507	65.8356	9.6664	7.57993	8.78442	26.8634	19.3567	72.4201	78.3513	103.618	68.4365	50.0507	96.3701	87.9188	110.818	86.2895	4.83999	1.25533	0.33564	15.4692	TRUE	0.563053	1	CPW-WPC family protein
PF3D7_1474700	54.7142	53.1387	135.33	90.9592	87.8442	84.3972	112.269	117.252	30.3295	23.6322	70.8705	74.2419	63.9834	42.8872	44.1471	56.3149	6.37321	-0.224952	-0.332977	8.69073	TRUE	0.563157	1	protein kinase, putative
PF3D7_1300500	0.943349	7.99432	4.8332	12.6332	19.0329	9.0874	55.7473	30.1751	18.5347	26.359	32.704	30.0304	33.9665	24.3028	12.6135	25.2283	3.20398	1.82914	-0.374606	9.25507	TRUE	0.563307	1	rifin (RIF)
PF3D7_1309100	3242.29	3396.64	4190.38	5673.58	4136	4127.78	4799.68	3819.3	4415.47	4669.18	4425.91	3805.52	3561.74	3509.6	3402.03	3569.73	12.0111	0.100676	-0.310161	0.867098	TRUE	0.56344	1	60S ribosomal protein L24, putative
PF3D7_1026500	0	15.9886	0	1.26332	0	3.45039	6.96841	18.9672	16.0073	22.7233	16.1665	17.5178	22.1177	23.588	22.5241	21.4369	2.20425	1.80753	0.410603	18.3667	TRUE	0.56345	1	conserved Plasmodium protein, unknown function
PF3D7_0202300	77.3546	39.0311	62.8316	69.4827	32.2095	56.1819	99.1062	97.4223	219.047	199.965	153.885	161.831	196.69	205.859	204.518	192.224	5.80535	1.46007	0.321264	3.77185	TRUE	0.563727	1	Plasmodium exported protein (hyp11), unknown function
PF3D7_1231400	555.633	519.16	241.66	367.627	341.128	405.042	188.921	233.641	210.622	159.063	198.062	236.907	246.455	239.454	263.081	246.474	8.66634	-1.03649	0.315404	1.81723	TRUE	0.563993	1	amino acid transporter, putative
PF3D7_0718800	0	0.940508	0	5.05329	2.92814	1.78439	10.0655	5.17287	10.9523	13.634	9.95616	5.83925	5.52943	8.57744	8.10866	7.0137	0.882592	2.43228	-0.504187	5.92913	TRUE	0.564005	1	conserved Plasmodium protein, unknown function
PF3D7_0936000	456.581	1560.77	1014.97	932.332	1742.24	1141.38	3066.1	2260.54	3134.89	3486.66	2987.05	2636.84	2347.64	2343.07	2311.87	2409.85	10.1569	1.38759	-0.309773	3.99948	TRUE	0.564337	1	ring-exported protein 2 (REX2)
PF3D7_1347400	32.0739	30.0963	14.4996	70.746	32.2095	35.9251	15.4854	24.14	21.9047	23.6322	21.2906	20.8545	18.9581	15.0105	10.8115	16.4087	5.19853	-0.787612	-0.373515	3.6686	TRUE	0.564449	1	conserved Plasmodium protein, unknown function
PF3D7_1300400	3.7734	23.983	14.4996	26.5298	21.961	18.1493	87.4922	60.3501	26.1171	24.5411	49.6251	50.8849	37.1262	40.7429	27.0289	38.9457	4.2004	1.43427	-0.350663	8.23403	TRUE	0.564802	1	rifin (RIF)
PF3D7_1472700	140.559	126.028	48.332	11.3699	5.85628	66.429	3.09707	7.7593	8.42487	3.63572	5.72924	5.83925	10.2689	12.8662	10.8115	9.94648	6.05927	-3.54141	0.796954	4.14117	TRUE	0.564826	1	DNA-directed RNA polymerase, alpha subunit, putative
PF3D7_1116400	465.071	424.639	753.979	624.081	755.46	604.646	236.152	151.737	149.963	148.156	171.502	159.328	143.765	135.81	112.62	137.881	9.23788	-1.81553	-0.314962	1.78511	TRUE	0.565085	1	ER membrane protein Sec12 (SEC12)
PF3D7_0106000	95.2782	92.64	14.4996	29.0564	21.961	50.6871	24.7766	45.6937	29.487	30.9036	32.7152	40.0406	31.5968	42.1724	54.0577	41.9669	5.71126	-0.679974	0.359214	7.72453	TRUE	0.56538	1	conserved Plasmodium protein, unknown function
PF3D7_0415200	78.298	78.0622	53.1652	68.2194	62.955	68.1399	78.201	75.8687	74.1389	74.5323	75.6852	96.7648	91.6306	101.5	90.0962	94.9978	6.10185	0.140142	0.327956	0.328274	TRUE	0.565442	1	conserved Plasmodium protein, unknown function
PF3D7_0804500	882.031	847.868	1401.63	620.291	670.544	884.472	662.773	526.77	512.232	479.006	545.195	480.487	441.565	449.601	386.513	439.541	9.78629	-0.6956	-0.310798	1.83984	TRUE	0.565594	1	conserved Plasmodium membrane protein, unknown function
PF3D7_0203100	113.202	88.4077	19.3328	20.2132	11.7126	50.5736	48.0046	104.319	128.901	90.893	93.0294	90.0913	116.908	128.662	130.639	116.575	5.71149	0.827696	0.325972	13.1939	TRUE	0.565655	1	protein kinase, putative
PF3D7_0809400	66.9778	65.8356	62.8316	5.05329	10.2485	42.1893	10.0655	15.5186	27.8021	39.9929	23.3448	24.1912	23.6976	34.3098	39.6423	30.4602	5.38814	-0.84592	0.386236	12.4481	TRUE	0.56607	1	conserved Plasmodium protein, unknown function
PF3D7_0832200.2	64.1477	47.9659	1445.13	97.2758	105.413	351.986	146.337	27.5886	25.2746	31.8126	57.7531	24.1912	15.7984	20.014	24.326	21.0824	8.45772	-2.60574	-1.45409	2.05208	TRUE	0.566144	1	Plasmodium exported protein (PHISTa-like), unknown function
PF3D7_1214400	27.3571	50.3172	9.6664	20.2132	46.8502	30.8808	107.623	115.527	46.3368	78.168	86.9138	75.9103	69.5129	68.6196	62.1664	69.0523	5.00717	1.43456	-0.332011	5.15232	TRUE	0.566362	1	conserved protein, unknown function
PF3D7_1016600	299.042	300.963	130.496	336.044	420.188	297.346	239.249	256.057	147.435	141.793	196.133	306.144	221.967	208.718	238.755	243.896	8.22223	-0.606364	0.314153	3.54227	TRUE	0.566391	1	Plasmodium exported protein (PHISTc), unknown function
PF3D7_1348500	44.3374	45.1444	14.4996	1.26332	1.46407	21.3418	5.41987	22.4158	17.6922	12.725	14.5632	4.1709	10.2689	12.8662	12.6135	9.97987	4.4536	-0.59067	-0.543132	11.063	TRUE	0.566397	1	TBC domain protein, putative
PF3D7_0821500	105.655	140.136	106.33	238.768	285.493	175.276	337.581	425.037	377.434	344.485	371.134	463.804	442.355	446.742	490.123	460.756	7.45861	1.07717	0.312049	3.07708	TRUE	0.566487	1	ribosome biogenesis protein nep1 homologue, putative
PF3D7_0613000.2	2.83005	2.35127	4.8332	0	0	2.0029	1.54854	4.31072	2.52746	1.81786	2.55114	2.50254	2.36976	5.00351	6.30673	4.04563	0.815695	0.533141	0.66563	5.08568	TRUE	0.566836	1	conserved Plasmodium protein, unknown function
PF3D7_1477900	48.1108	54.5495	9.6664	10.1066	21.961	28.8789	57.2958	69.8337	155.018	170.879	113.257	92.5939	165.093	135.095	173.886	141.667	4.9301	1.89273	0.32342	10.0915	TRUE	0.566838	1	acyl-CoA synthetase, pseudogene (ACS1b)
PF3D7_0622400	2.83005	4.23229	0	0	0	1.41247	30.9707	8.62145	16.0073	19.9965	18.899	22.5228	11.0589	8.57744	14.4154	14.1436	0.98159	3.26052	-0.422845	9.01622	TRUE	0.567089	1	conserved Apicomplexan protein, unknown function
PF3D7_1039700	0	1.88102	0	0	0	0.376203	6.96841	3.44858	0.842487	2.72679	3.49657	2.50254	2.36976	0.714787	2.70289	2.07249	-0.746701	2.55783	-0.768846	5.16207	TRUE	0.567147	1	Pfmc-2TM Maurer's cleft two transmembrane protein (MC-2TM)
PF3D7_1008200	12.2635	13.6374	9.6664	0	1.46407	7.40627	1.54854	1.72429	4.21244	0.90893	2.09855	2.50254	2.36976	4.28872	3.60385	3.19122	2.9068	-1.83415	0.603977	8.30524	TRUE	0.567291	1	endonuclease, putative
PF3D7_1000300	11.3202	11.7563	0	13.8965	16.1048	10.6156	90.5893	43.9694	28.6446	39.084	50.5718	67.5685	59.2439	57.8977	72.077	64.1968	3.52863	2.13311	0.342305	6.2085	TRUE	0.567419	1	rifin (RIF)
PF3D7_0933800	8.49014	10.8158	4.8332	1.26332	7.32035	6.54457	10.0655	5.17287	5.89741	9.0893	7.55626	5.83925	13.4286	10.7218	11.7125	10.4255	2.7834	0.135439	0.463666	3.59374	TRUE	0.567724	1	delta tubulin, putative
PF3D7_1122000	4.71675	7.05381	9.6664	3.78997	0	5.04538	6.96841	3.44858	2.52746	1.81786	3.69058	6.67343	3.15968	5.7183	6.30673	5.46453	2.24868	-0.35497	0.55463	5.49275	TRUE	0.567747	1	conserved Plasmodium protein, unknown function
PF3D7_0905300	48.1108	63.014	33.8324	22.7398	33.6736	40.2741	116.914	106.906	253.589	210.872	172.07	145.981	265.413	214.436	231.547	214.344	5.35461	2.07204	0.317171	4.32285	TRUE	0.567859	1	dynein heavy chain, putative
PF3D7_1103800	325.455	316.951	352.823	40.4263	24.8892	212.109	60.3929	154.324	203.039	171.788	147.386	112.614	218.808	196.566	226.141	188.532	7.72304	-0.51993	0.355551	15.671	TRUE	0.568037	1	CCR4-NOT transcription complex subunit 1, putative (NOT1)
PF3D7_1421700	0	0	4.8332	0	0	0.96664	16.2596	16.3807	10.9523	17.2697	15.2156	8.34179	16.5883	7.14787	12.6135	11.1729	-2.0998	6.02705	-0.446975	6.7232	TRUE	0.568148	1	unspecified product
PF3D7_1204700	12.2635	9.87533	4.8332	3.78997	1.46407	6.44522	1.54854	4.31072	5.89741	4.54465	4.07533	1.66836	3.15968	5.00351	0.900962	2.68313	2.75884	-0.736798	-0.578232	4.66721	TRUE	0.568409	1	conserved Plasmodium protein, unknown function
PF3D7_1440800	24.5271	36.2096	82.1644	5.05329	4.39221	30.4693	5.41987	4.31072	0.842487	5.45358	4.00667	5.83925	3.15968	2.14436	17.1183	7.06539	4.89975	-2.8974	0.812894	5.17	TRUE	0.568422	1	major facilitator superfamily, putative
PF3D7_0630700	72.6379	66.7761	115.997	147.809	144.943	109.632	22.4538	24.14	21.9047	11.8161	20.0786	35.8697	25.2774	22.8732	18.0192	25.5099	6.77092	-2.44175	0.344081	3.22407	TRUE	0.568802	1	conserved Plasmodium protein, unknown function
PF3D7_0322800	0	0.940508	0	0	0	0.188102	2.3228	6.03501	3.36995	4.54465	4.0681	5.00507	0	2.14436	2.70289	2.46308	-1.58966	3.61122	-0.727147	5.50727	TRUE	0.568967	1	conserved Plasmodium protein, unknown function
PF3D7_1019100	107.542	89.3483	24.166	22.7398	19.0329	52.5657	37.1648	80.1794	88.4611	48.1733	63.4947	71.7394	74.2524	93.6371	79.2847	79.7284	5.75906	0.229194	0.329027	9.61813	TRUE	0.569025	1	conserved Plasmodium protein, unknown function
PF3D7_1305000	249.044	218.668	149.829	190.762	147.871	191.235	181.179	85.3523	269.596	169.97	176.524	173.509	245.665	236.595	221.637	219.351	7.58429	-0.120466	0.313356	3.10729	TRUE	0.569217	1	conserved Plasmodium protein, unknown function
PF3D7_1126600	77.3546	85.116	120.83	36.6363	48.3143	73.6502	44.9075	39.6586	58.9741	50.9001	48.6101	30.0304	38.706	42.1724	43.2462	38.5388	6.1807	-0.577625	-0.334744	2.9835	TRUE	0.569978	1	steryl ester hydrolase, putative
PF3D7_0500700	0.943349	0	0	0	0	0.18867	0	2.58643	0	0	0.646608	0	0	0.714787	0	0.178697	-2.19903	1.56564	-1.78455	4.50599	TRUE	0.570022	1	rifin, pseudogene
PF3D7_1221300	208.48	163.648	77.3312	65.6927	77.5957	118.55	67.3613	96.5602	91.8311	83.6216	84.8435	59.2267	67.1431	72.9083	72.077	67.8388	6.90314	-0.496628	-0.322402	3.86822	TRUE	0.570258	1	conserved Plasmodium protein, unknown function
PF3D7_0823400	6.60344	3.76203	19.3328	2.52664	11.7126	8.78749	4.64561	14.6565	9.26736	12.725	10.3236	15.0152	15.0085	13.581	11.7125	13.8293	2.9246	0.439364	0.426264	4.88888	TRUE	0.570391	1	alpha/beta-hydrolase, putative
PF3D7_0724300	17.9236	20.6912	19.3328	49.2696	32.2095	27.8853	8.51694	8.62145	8.42487	3.63572	7.29975	10.8443	7.89919	8.57744	11.7125	9.75837	4.81281	-1.94111	0.412213	2.74843	TRUE	0.570424	1	3-demethylubiquinone-9 3-methyltransferase, putative
PF3D7_1121100	1659.35	1474.72	2808.09	2498.85	2852.01	2258.6	1538.47	1635.49	1328.6	1236.15	1434.68	1685.88	1792.33	1824.14	1787.51	1772.46	11.1406	-0.654106	0.305021	1.50767	TRUE	0.570555	1	conserved Plasmodium protein, unknown function
PF3D7_0212800	71.6945	68.1868	43.4988	29.0564	29.2814	48.3436	14.7111	29.3129	16.8497	13.634	18.6269	12.5127	13.4286	20.014	11.7125	14.417	5.60931	-1.39038	-0.365766	3.47033	TRUE	0.570681	1	multidrug efflux pump, putative
PF3D7_0218500	341.492	285.444	227.16	540.702	418.724	362.704	102.978	102.595	80.0363	83.6216	92.3077	83.4179	72.6725	68.6196	72.077	74.1967	8.50559	-1.97705	-0.315383	1.77614	TRUE	0.570702	1	small nuclear ribonucleoprotein Sm D2, putative (SNRPD2)
PF3D7_0628700	27.3571	22.1019	19.3328	36.6363	30.7455	27.2347	104.526	100.871	55.6041	61.8073	80.7021	75.0761	61.6137	60.7569	59.4635	64.2275	4.78458	1.55038	-0.329896	1.72119	TRUE	0.571136	1	conserved Plasmodium protein, unknown function
PF3D7_0904100	435.827	393.603	386.656	397.946	313.311	385.469	282.608	343.996	159.23	199.965	246.45	277.782	173.782	170.119	173.886	198.892	8.59069	-0.645471	-0.309473	2.0618	TRUE	0.571438	1	adapter-related protein, putative
PF3D7_1117800	318.852	289.206	91.8308	322.147	301.598	264.727	450.624	439.694	207.252	231.777	332.337	389.562	233.026	233.735	217.132	268.364	8.0572	0.319447	-0.30864	5.53973	TRUE	0.571792	1	DNA mismatch repair protein MLH (MLH)
PF3D7_0210800	267.911	318.832	77.3312	238.768	355.769	251.722	309.707	448.315	476.005	334.486	392.128	481.321	481.061	468.185	509.945	485.128	7.98569	0.629464	0.307042	4.3199	TRUE	0.572128	1	conserved Plasmodium protein, unknown function
PF3D7_0417300	340.549	360.685	1855.95	1072.56	1702.71	1066.49	555.924	460.385	280.548	289.04	396.474	413.753	255.934	260.897	248.666	294.812	10.0569	-1.42577	-0.427521	5.35751	TRUE	0.57222	1	LETM1-like protein, putative
PF3D7_1213200	17.9236	27.745	101.497	69.4827	108.341	64.9979	46.4561	23.2779	16.8497	9.99823	24.1455	33.3672	30.8068	36.4541	25.2269	31.4638	5.99368	-1.3965	0.379276	8.20914	TRUE	0.572466	1	conserved Plasmodium protein, unknown function
PF3D7_0620100	0.943349	3.29178	0	0	1.46407	1.13984	0	0.862145	0.842487	3.63572	1.33509	3.33672	3.15968	2.85915	0	2.33888	0.466561	-0.0710657	0.838719	6.99454	TRUE	0.572587	1	conserved Plasmodium protein, unknown function
PF3D7_1401300	86.7881	89.8185	212.661	68.2194	73.2035	106.138	22.4538	45.6937	45.4943	49.0822	40.681	41.709	29.227	20.014	36.0385	31.7471	6.70417	-1.35897	-0.358311	4.1507	TRUE	0.57262	1	aminopeptidase, putative
PF3D7_1436700	25.4704	23.5127	19.3328	27.7931	35.1377	26.2493	10.0655	18.105	3.36995	10.9072	10.6119	8.34179	18.1681	16.4401	12.6135	13.8909	4.72824	-1.322	0.392223	3.66968	TRUE	0.572661	1	conserved Plasmodium protein, unknown function
PF3D7_0417600	26.4138	15.5184	0	1.26332	4.39221	9.51754	3.87134	4.31072	2.52746	3.63572	3.58631	2.50254	1.57984	0.714787	3.60385	2.10025	3.32274	-1.4802	-0.784444	5.18672	TRUE	0.572828	1	conserved Plasmodium protein, unknown function
PF3D7_0406400	777.32	676.225	749.146	1240.58	1225.43	933.74	181.179	155.186	167.655	179.059	170.77	128.464	143.765	161.542	118.026	137.949	9.86727	-2.45134	-0.307644	1.45671	TRUE	0.572959	1	cytosolic glyoxalase II (cGloII)
PF3D7_0915200	28.3005	29.1557	4.8332	37.8997	38.0658	27.651	20.131	22.4158	9.26736	5.45358	14.3169	15.0152	7.89919	9.29223	11.7125	10.9798	4.84242	-0.999545	-0.38861	6.1728	TRUE	0.57305	1	ribonuclease H2 subunit C, putative
PF3D7_1456500	160.369	155.654	130.496	17.6865	23.4251	97.5263	2.3228	13.7943	4.21244	6.36251	6.67302	6.67343	10.2689	17.8697	6.30673	10.2797	6.60682	-3.87128	0.62959	5.35143	TRUE	0.573371	1	conserved Plasmodium protein, unknown function
PF3D7_1469700	0.943349	0	0	0	0	0.18867	1.54854	0.862145	3.36995	1.81786	1.89962	0	0.789919	2.85915	0	0.912267	-2.19047	3.11624	-1.02232	4.94969	TRUE	0.573424	1	mediator of RNA polymerase II transcription subunit 6, putative
PF3D7_1138700	2184.8	2030.56	1043.97	1681.48	1685.14	1725.19	874.922	884.56	1072.49	997.097	957.266	1041.06	1176.19	1233.01	1273.96	1181.05	10.7535	-0.850753	0.303091	1.27603	TRUE	0.573489	1	conserved Plasmodium protein, unknown function
PF3D7_0829400	62.261	49.8469	9.6664	8.84325	7.32035	27.5876	3.87134	25.8643	18.5347	20.9054	17.2939	19.1861	18.9581	26.4471	28.8308	23.3555	4.84093	-0.731501	0.436043	9.77249	TRUE	0.57363	1	prolyl 4-hydroxylase alpha subunit 1, putative
PF3D7_1016700	2667.79	2163.17	1261.46	2551.91	2607.51	2250.37	1140.5	1732.91	1814.72	1783.32	1617.86	1962.82	1985.86	1977.82	2054.19	1995.17	11.1367	-0.476816	0.302446	1.75589	TRUE	0.573721	1	Plasmodium exported protein (PHISTc), unknown function
PF3D7_1456300	33.0172	41.8526	91.8308	45.4796	65.8831	55.6127	75.8782	70.6958	28.6446	24.5411	49.9399	52.5533	36.3363	36.4541	33.3356	39.6698	5.75987	-0.11643	-0.333543	5.19718	TRUE	0.573733	1	conserved Plasmodium protein, unknown function
PF3D7_0901000	1.8867	0.940508	0	1.26332	0	0.818106	1.54854	0	3.36995	3.63572	2.13855	2.50254	3.15968	5.7183	2.70289	3.52085	-0.0439319	1.13603	0.729572	4.54061	TRUE	0.573821	1	rifin (RIF)
PF3D7_1145900	3.7734	11.2861	0	7.57993	10.2485	6.57758	19.3567	12.9322	21.0622	11.8161	16.2918	5.83925	14.2185	13.581	15.3164	12.2388	2.86805	1.15953	-0.41398	4.92086	TRUE	0.574152	1	conserved Plasmodium protein, unknown function
PF3D7_1249200	1.8867	2.35127	9.6664	6.31661	1.46407	4.33701	6.19414	5.17287	6.7399	5.45358	5.89012	9.17597	7.10927	11.4366	5.40577	8.2819	1.86637	0.692795	0.494558	2.839	TRUE	0.574515	1	conserved Plasmodium protein, unknown function
PF3D7_0830300	15.0936	13.6374	96.664	94.7491	101.021	64.233	243.894	163.807	242.636	215.417	216.439	291.963	264.623	253.035	263.081	268.175	5.96589	1.792	0.309111	11.6566	TRUE	0.574827	1	sporozoite invasion-associated protein 2 (SIAP-2)
PF3D7_1362500	10.3768	6.1133	0	3.78997	0	4.05602	2.3228	1.72429	5.89741	3.63572	3.39506	1.66836	2.36976	2.85915	1.80192	2.1748	2.19363	-0.431745	-0.634174	6.14616	TRUE	0.574833	1	exonuclease, putative
PF3D7_1144800	16.9803	13.1671	33.8324	31.583	21.961	23.5048	83.6209	47.4179	124.688	127.25	95.7443	99.2673	131.127	118.655	128.838	119.472	4.49634	2.08453	0.319639	3.69137	TRUE	0.574861	1	conserved Plasmodium protein, unknown function
PF3D7_1228800	749.019	693.625	1358.13	722.62	669.08	838.494	878.019	793.173	593.111	663.519	731.956	689.866	558.473	564.682	560.398	593.355	9.7088	-0.19316	-0.302904	1.82731	TRUE	0.574932	1	conserved Plasmodium protein, unknown function
PF3D7_1117200	9.43349	20.2209	0	5.05329	11.7126	9.28405	11.614	18.105	33.6995	49.9912	28.3524	14.181	26.8572	22.1584	24.326	21.8807	3.38502	1.43781	-0.371079	8.64066	TRUE	0.574981	1	conserved Plasmodium protein, unknown function
PF3D7_1013700	5.66009	8.46457	4.8332	2.52664	0	4.2969	0.774268	2.58643	2.52746	0	1.47204	3.33672	0.789919	3.57394	1.80192	2.37562	2.15025	-1.58988	0.693241	6.96589	TRUE	0.575134	1	conserved Plasmodium protein, unknown function
PF3D7_1346200	12.2635	17.3994	28.9992	114.962	112.733	57.2716	116.14	73.2823	66.5565	58.1715	78.5376	120.122	98.7399	91.4927	81.9875	98.0855	5.8469	0.449157	0.319944	13.4609	TRUE	0.575218	1	mog1 homolog, putative
PF3D7_1209100	49.0541	41.8526	53.1652	58.1128	46.8502	49.807	23.228	11.2079	2.52746	5.45358	10.6042	18.3519	13.4286	10.007	13.5144	13.8255	5.63314	-2.21777	0.371788	6.09049	TRUE	0.575337	1	conserved Plasmodium protein, unknown function
PF3D7_1477500	414.13	415.704	1788.28	821.159	733.499	834.555	2012.32	1168.21	1251.94	1216.15	1412.15	1260.44	1080.61	1143.66	1098.27	1145.75	9.69918	0.764543	-0.301647	6.37835	TRUE	0.575431	1	Plasmodium exported protein (PHISTb), unknown function
PF3D7_0301400	19.8103	10.3456	43.4988	15.1599	10.2485	19.8126	12.3883	5.17287	5.05492	8.18037	7.69911	6.67343	16.5883	7.14787	10.8115	10.3053	4.19402	-1.2455	0.415891	4.90054	TRUE	0.57544	1	Plasmodium exported protein, unknown function
PF3D7_0209600	92.4482	117.093	82.1644	46.7429	68.8113	81.452	134.723	160.359	290.658	304.492	222.558	176.846	317.547	310.218	297.317	275.482	6.35269	1.44509	0.308109	3.94302	TRUE	0.575557	1	transporter, putative
PF3D7_1236000	63.2044	52.6684	48.332	59.3761	58.5628	56.4287	41.8104	40.5208	25.2746	26.359	33.4912	41.709	28.4371	18.5845	17.1183	26.4622	5.82444	-0.757908	-0.341023	2.18738	TRUE	0.575593	1	conserved Plasmodium protein, unknown function
PF3D7_0512700	19.8103	29.1557	101.497	138.965	140.551	85.9959	439.01	318.131	286.446	262.681	326.567	326.164	248.035	249.461	232.448	264.027	6.40906	1.94232	-0.306842	10.1799	TRUE	0.575694	1	orotate phosphoribosyltransferase (OPRT)
PF3D7_0111200	1.8867	1.41076	0	0	0	0.659492	0	0	0	0.90893	0.227233	0	0	0.714787	1.80192	0.629178	-0.365503	-1.82215	1.50391	4.89535	TRUE	0.575881	1	conserved Plasmodium protein, unknown function
PF3D7_0911100	1881.04	1794.49	91.8308	189.498	180.081	827.387	113.043	791.449	778.458	712.601	598.888	462.969	879.18	926.364	1055.03	830.885	9.69479	-0.468711	0.472427	13.7705	TRUE	0.576067	1	conserved Plasmodium protein, unknown function
PF3D7_1003100	3.7734	3.29178	0	1.26332	0	1.6657	4.64561	2.58643	5.05492	15.4518	6.93469	3.33672	4.73951	7.14787	3.60385	4.70699	1.04232	1.74618	-0.547376	5.8161	TRUE	0.576496	1	conserved Plasmodium protein, unknown function
PF3D7_1309800	7.54679	11.2861	4.8332	8.84325	4.39221	7.38031	3.87134	8.62145	1.68497	5.45358	4.90783	2.50254	5.52943	7.86266	11.7125	6.90178	2.95024	-0.658663	0.492663	3.83132	TRUE	0.576636	1	conserved Plasmodium protein, unknown function
PF3D7_1425600	8.49014	10.8158	9.6664	2.52664	2.92814	6.88543	3.87134	3.44858	8.42487	7.27144	5.75406	5.00507	3.15968	4.28872	3.60385	4.01433	2.77456	-0.252522	-0.516295	2.7769	TRUE	0.577126	1	zinc finger protein, putative
PF3D7_1231700	6.60344	6.1133	62.8316	165.495	183.009	84.8104	61.9414	31.0372	64.8715	69.9876	56.9594	32.533	57.6641	39.3133	31.5337	40.261	6.40441	-0.572545	-0.500195	11.1506	TRUE	0.578047	1	conserved Plasmodium protein, unknown function
PF3D7_1007500	70.7512	91.6995	231.994	188.235	289.886	174.513	102.203	108.63	70.7689	47.2644	82.2167	97.5989	97.9499	106.503	106.314	102.091	7.43704	-1.07512	0.311808	5.90372	TRUE	0.578238	1	conserved Plasmodium protein, unknown function
PF3D7_1475700	22.6404	19.2804	14.4996	13.8965	19.0329	17.87	157.176	117.252	51.3917	54.5358	95.0889	97.5989	75.8322	67.19	63.9683	76.1474	4.18489	2.38712	-0.321346	3.61824	TRUE	0.578383	1	tubulin, putative
PF3D7_1251100	522.615	459.908	323.824	713.777	644.19	532.863	290.35	266.403	246.849	318.126	280.432	220.223	227.497	240.883	220.736	227.335	9.05993	-0.928452	-0.302757	1.41095	TRUE	0.578465	1	conserved Plasmodium protein, unknown function
PF3D7_1147500	86.7881	86.5267	164.329	109.909	144.943	118.499	69.6841	59.488	47.1793	29.9947	51.5865	42.5431	52.1346	37.1689	33.3356	41.2956	6.87596	-1.18598	-0.321735	2.5899	TRUE	0.578617	1	farnesyltransferase beta subunit, putative
PF3D7_1474800	463.184	479.189	705.647	827.476	893.082	673.716	660.45	537.116	472.635	495.367	541.392	532.206	396.539	423.154	406.334	439.558	9.39514	-0.314559	-0.30068	1.73559	TRUE	0.578623	1	proteosome subunit alpha type 1, putative
PF3D7_1427800	67.9211	69.5976	82.1644	180.655	153.727	110.813	185.05	118.976	77.5088	100.891	120.606	136.805	89.2608	73.6231	89.1952	97.2211	6.79483	0.119807	-0.31177	4.92958	TRUE	0.578794	1	exosome complex exonuclease rrp41, putative
PF3D7_1454700	1016.93	977.658	860.309	1289.85	1029.24	1034.8	1374.32	910.425	743.916	873.482	975.537	1011.86	707.767	756.245	695.543	792.853	10.0157	-0.0855791	-0.299194	1.43077	TRUE	0.578961	1	6-phosphogluconate dehydrogenase, decarboxylating, putative
PF3D7_0213600	25.4704	15.5184	67.6648	25.2664	35.1377	33.8115	84.3952	67.2473	41.2819	36.3572	57.3204	44.2115	43.4455	47.1759	47.751	45.646	4.99228	0.849685	-0.329578	4.59281	TRUE	0.579259	1	conserved Plasmodium protein, unknown function
PF3D7_0316000	313.192	268.515	9.6664	49.2696	32.2095	134.57	6.19414	66.3851	48.8643	50.9001	43.0859	49.2166	66.3532	83.6301	64.8693	66.0173	7.0806	-1.65203	0.616356	7.8986	TRUE	0.579514	1	conserved Plasmodium protein, unknown function
PF3D7_1447300	5.66009	4.23229	14.4996	25.2664	13.1766	12.567	39.4876	34.4858	70.7689	93.6198	59.5905	71.7394	90.8407	75.7674	60.3645	74.678	3.58279	2.31327	0.326901	7.23265	TRUE	0.57952	1	mitochondrial ribosomal protein S14 precursor, putative
PF3D7_0305300	3528.13	3573.93	1498.29	3283.37	3764.12	3129.57	2376.23	1974.31	2128.12	1901.48	2095.04	2623.49	2747.34	2496.75	2431.7	2574.82	11.6124	-0.579633	0.297488	1.94417	TRUE	0.57975	1	conserved Plasmodium membrane protein, unknown function
PF3D7_1236300	15.0936	19.7507	19.3328	8.84325	2.92814	13.1897	9.29121	5.17287	9.26736	9.99823	8.43242	15.0152	9.47903	10.7218	9.91058	11.2817	3.70175	-0.625622	0.419471	3.75322	TRUE	0.579771	1	conserved Plasmodium protein, unknown function
PF3D7_1419800.1	32.0739	29.1557	67.6648	7.57993	1.46407	27.5877	17.8082	15.5186	17.6922	17.2697	17.0722	13.3469	24.4875	24.3028	28.8308	22.742	4.70253	-0.608798	0.413373	10.2227	TRUE	0.579926	1	glutathione reductase (GR)
PF3D7_0720500	2.83005	7.99432	0	7.57993	4.39221	4.5593	3.09707	0.862145	0	0.90893	1.21704	4.1709	1.57984	1.42957	0.900962	2.02032	2.31617	-2.01075	0.707943	5.60051	TRUE	0.580064	1	conserved Plasmodium protein, unknown function
PF3D7_1322200	529.219	462.73	265.826	72.0094	67.3472	279.426	30.1964	56.9015	41.2819	60.8983	47.3195	42.5431	85.3112	67.19	80.1856	68.8075	8.12762	-2.56365	0.540508	4.34923	TRUE	0.58028	1	conserved Plasmodium protein, unknown function
PF3D7_0509000	76.4113	72.4191	227.16	186.972	304.526	173.498	238.474	175.877	112.051	109.072	158.869	160.162	113.748	130.091	109.917	128.48	7.42829	-0.116187	-0.306642	7.09337	TRUE	0.580308	1	SNAP protein (soluble N-ethylmaleimide-sensitive factor Attachment Protein), putative
PF3D7_1451500	69.8078	73.8299	62.8316	247.611	247.428	140.302	122.334	125.873	133.955	137.248	129.853	166.002	161.143	151.535	163.975	160.664	7.14011	-0.119441	0.307173	6.61968	TRUE	0.580385	1	pre-mRNA-splicing factor cwf18, putative
PF3D7_1449600	109.428	81.3539	72.498	138.965	155.191	111.487	36.3906	47.4179	73.2964	100.891	64.499	61.7292	94.0004	75.7674	89.1952	80.1731	6.80768	-0.797581	0.314856	3.59773	TRUE	0.580587	1	conserved Plasmodium protein, unknown function
PF3D7_0410800	732.039	577.472	280.326	272.878	279.637	428.47	338.355	349.169	381.647	362.663	357.958	281.118	299.379	297.351	284.704	290.638	8.74725	-0.263617	-0.300529	3.31562	TRUE	0.580753	1	conserved Plasmodium protein, unknown function
PF3D7_1129600	56.6009	51.2577	24.166	20.2132	7.32035	31.9116	6.96841	9.48359	6.7399	2.72679	6.47967	10.0101	7.10927	15.0105	3.60385	8.93345	5.01995	-2.32136	0.467353	6.06162	TRUE	0.580767	1	phosphatidylinositol-4-phosphate-5-kinase, putative
PF3D7_0727900	1306.54	1228.77	1367.8	1985.94	1797.88	1537.39	68.9098	43.1072	75.8238	57.2626	61.2759	70.9052	82.1516	75.7674	73.8789	75.6758	10.5864	-4.64874	0.304227	1.29737	TRUE	0.580825	1	conserved Plasmodium protein, unknown function
PF3D7_0416900	473.561	458.027	792.645	506.592	592.948	564.755	226.086	179.326	117.106	102.709	156.307	146.816	119.278	122.943	118.026	126.766	9.13855	-1.84991	-0.302636	2.25482	TRUE	0.581029	1	conserved Plasmodium protein, unknown function
PF3D7_0602000	88.6748	97.3426	82.1644	144.019	102.485	102.937	62.7157	49.1422	49.7067	49.0822	52.6617	75.9103	57.6641	68.6196	60.3645	65.6396	6.69065	-0.97156	0.317501	0.90439	TRUE	0.58104	1	conserved Plasmodium protein, unknown function
PF3D7_0321600	67.9211	52.6684	144.996	50.5329	52.7065	73.765	228.409	138.805	193.772	194.511	188.874	176.012	133.496	153.679	147.758	152.736	6.16206	1.39933	-0.306518	3.31829	TRUE	0.581304	1	ATP-dependent RNA helicase, putative
PF3D7_0718300	13.2069	16.9291	0	2.52664	1.46407	6.82535	0	3.44858	3.36995	6.36251	3.29526	2.50254	2.36976	5.7183	9.00962	4.90005	2.92592	-1.21869	0.581391	10.8399	TRUE	0.581438	1	cysteine repeat modular protein 2 (CRMP2)
PF3D7_0300500	0	0	0	0	0	0	4.64561	0.862145	4.21244	8.18037	4.47514	0.834179	4.73951	2.85915	2.70289	2.78393	-30.3356	32.4955	-0.679636	2.21679	TRUE	0.581754	1	rifin (RIF)
PF3D7_1466200	350.926	267.104	381.823	401.736	305.99	341.516	366.229	442.28	350.475	341.758	375.185	373.712	284.371	312.362	248.666	304.778	8.41417	0.137294	-0.299798	0.840924	TRUE	0.581859	1	conserved Plasmodium protein, unknown function
PF3D7_0423800	339.606	383.727	9.6664	31.583	29.2814	158.773	75.8782	149.151	82.5637	71.8055	94.8496	110.112	138.236	136.524	155.866	135.185	7.32159	-0.754062	0.511231	10.8154	TRUE	0.581883	1	cysteine-rich protective antigen (CyRPA)
PF3D7_1322600	16.0369	8.46457	0	3.78997	0	5.65829	0	10.3457	9.26736	7.27144	6.72113	4.1709	8.68911	11.4366	12.6135	9.22752	2.69099	0.0511228	0.463967	16.175	TRUE	0.581896	1	conserved Plasmodium protein, unknown function
PF3D7_0215600	181.123	185.75	135.33	274.141	218.146	198.898	284.93	199.155	151.648	171.788	201.88	200.203	168.253	147.246	138.748	163.612	7.64072	0.0168699	-0.303457	1.96238	TRUE	0.581903	1	conserved Plasmodium protein, unknown function
PF3D7_0114200	0.943349	0.470254	0	0	2.92814	0.868348	0	0.862145	1.68497	2.72679	1.31848	1.66836	0	0	0.900962	0.64233	-0.130515	0.517783	-1.0552	5.65269	TRUE	0.581911	1	Plasmodium exported protein (hyp4), unknown function
PF3D7_0312200	58.4876	50.3172	28.9992	12.6332	5.85628	31.2587	2.3228	3.44858	1.68497	2.72679	2.54579	2.50254	1.57984	2.14436	0	1.55668	4.97568	-3.62932	-0.692275	5.01122	TRUE	0.582525	1	TPR domain containing protein
PF3D7_0822500	5.66009	13.1671	4.8332	17.6865	20.497	12.3688	147.885	189.672	240.109	206.327	195.998	228.565	255.144	246.602	237.854	242.041	3.68845	3.92613	0.304563	3.58945	TRUE	0.582618	1	dynein light chain 1 (DLC1)
PF3D7_0930800	330.172	276.509	217.494	60.6395	46.8502	186.333	27.8736	30.1751	24.4321	26.359	27.2099	21.6887	45.0254	46.4612	40.5433	38.4296	7.54215	-2.77606	0.498404	4.03606	TRUE	0.583044	1	conserved Plasmodium membrane protein, unknown function
PF3D7_0811800	30.1872	32.4475	53.1652	48.0062	33.6736	39.4959	17.0339	12.07	11.7948	5.45358	11.5881	6.67343	13.4286	9.29223	6.30673	8.92525	5.28088	-1.74169	-0.377271	2.76625	TRUE	0.583319	1	conserved Plasmodium protein, unknown function
PF3D7_0419300	22.6404	18.8102	9.6664	2.52664	5.85628	11.9	4.64561	5.17287	9.26736	10.9072	7.49825	0.834179	4.73951	6.43308	9.91058	5.47934	3.62534	-0.722605	-0.452398	8.09885	TRUE	0.583415	1	conserved Plasmodium protein, unknown function
PF3D7_1132100	4.71675	10.8158	19.3328	17.6865	16.1048	13.7313	93.6864	59.488	175.237	144.52	118.233	121.79	166.673	150.82	146.857	146.535	3.70062	3.18468	0.30988	4.90757	TRUE	0.583426	1	conserved Plasmodium protein, unknown function
PF3D7_0217000	11.3202	4.70254	0	3.78997	2.92814	4.54817	16.2596	16.3807	22.7472	33.6304	22.2545	34.2013	26.8572	22.1584	31.5337	28.6877	2.38172	2.09254	0.367006	4.90432	TRUE	0.583598	1	conserved Plasmodium membrane protein, unknown function
PF3D7_0309300	872.598	831.879	1512.79	2066.79	2039.45	1464.7	1230.31	931.978	878.714	910.748	987.938	1021.87	744.894	771.255	682.929	805.237	10.5159	-0.567612	-0.295035	3.31248	TRUE	0.583997	1	N2227-like protein, putative
PF3D7_0523700	30.1872	41.3823	33.8324	69.4827	84.916	51.9601	194.341	150.013	209.779	168.152	180.571	219.389	219.597	228.017	224.34	222.836	5.70992	1.7866	0.303332	2.79326	TRUE	0.584031	1	conserved Plasmodium membrane protein, unknown function
PF3D7_0501300	11756	13332.2	15606.4	22679.2	11264.5	14927.7	38740.5	27971.4	32182.2	35530.1	33606	30797.1	27407.8	25871	25608.9	27421.2	13.8657	1.17075	-0.293429	1.52742	TRUE	0.584217	1	skeleton-binding protein 1 (SBP1)
PF3D7_1144200	15.0936	32.9178	96.664	55.5862	73.2035	54.693	122.334	48.2801	155.86	124.523	112.749	129.298	143.765	157.253	127.937	139.563	5.72184	1.09525	0.307879	7.84668	TRUE	0.584217	1	conserved Plasmodium protein, unknown function
PF3D7_1308800	83.0147	93.1103	183.662	87.1692	81.9879	105.789	66.587	64.6608	187.032	175.424	123.426	129.298	160.354	150.82	169.381	152.463	6.70192	0.245089	0.305253	5.09484	TRUE	0.584282	1	tyrosine recombinase (INT)
PF3D7_1222600	163.199	130.731	72.498	97.2758	95.1645	111.774	316.675	616.433	306.665	318.126	389.475	496.337	489.75	459.608	469.401	478.774	6.81718	1.78817	0.297847	2.63046	TRUE	0.584376	1	transcription factor with AP2 domain(s) (ApiAP2)
PF3D7_0310900	119.805	88.878	101.497	88.4325	71.7394	94.0705	15.4854	7.7593	18.5347	17.2697	14.7623	19.1861	19.748	14.2957	21.6231	18.7132	6.55416	-2.67022	0.340125	1.76044	TRUE	0.584583	1	conserved Plasmodium protein, unknown function
PF3D7_1241700	41.5074	46.0849	28.9992	8.84325	17.5688	28.6007	16.2596	14.6565	32.0145	19.9965	20.7318	14.181	38.706	25.7323	27.0289	26.4121	4.85594	-0.482465	0.350209	6.06791	TRUE	0.584679	1	replication factor C subunit 4, putative
PF3D7_1150400	98.1083	105.337	1445.13	445.953	415.796	502.064	7.74268	13.7943	11.7948	11.8161	11.287	5.00507	6.31935	5.7183	5.40577	5.61212	8.97033	-5.47403	-1.00754	1.63916	TRUE	0.584688	1	erythrocyte membrane protein 1, PfEMP1 (VAR)
PF3D7_1472900	60.3743	79.0027	111.164	142.755	213.754	121.41	130.851	106.044	89.3036	99.9823	106.545	121.79	90.0508	75.7674	56.7606	86.0922	6.9212	-0.185658	-0.30759	4.46306	TRUE	0.584901	1	dihydroorotase, putative
PF3D7_1038500	0	0.470254	0	0	1.46407	0.386865	0	1.72429	0.842487	0	0.641694	0	0	0	0.900962	0.225241	-1.27844	0.63526	-1.57459	4.20391	TRUE	0.585102	1	Plasmodium exported protein, unknown function
PF3D7_0521000	262.251	201.739	807.144	749.15	887.226	581.502	795.173	737.996	834.905	812.584	795.164	655.665	659.582	604.71	673.019	648.244	9.1798	0.455306	-0.294736	6.11347	TRUE	0.585381	1	conserved Plasmodium protein, unknown function
PF3D7_0313200	45.2808	23.5127	24.166	53.0595	35.1377	36.2313	27.0994	50.8665	28.6446	26.359	33.2424	33.3672	23.6976	26.4471	21.6231	26.2837	5.19496	-0.140285	-0.338275	2.50677	TRUE	0.585481	1	conserved Plasmodium protein, unknown function
PF3D7_0614500	3956.41	3276.26	5451.85	6434.1	6078.82	5039.49	6869.3	5278.05	5962.28	6808.8	6229.61	5533.11	5188.19	4925.6	4698.52	5086.35	12.2989	0.306006	-0.29251	1.39357	TRUE	0.585679	1	60S ribosomal protein L19, putative
PF3D7_1111300	67.9211	41.8526	96.664	202.132	281.101	137.934	39.4876	39.6586	32.0145	13.634	31.1987	42.5431	45.8153	51.4647	33.3356	43.2897	7.10814	-2.14393	0.472208	4.32742	TRUE	0.585767	1	SNARE protein, putative (GS27)
PF3D7_0715800	35.8473	25.864	24.166	2.52664	4.39221	18.5592	0	8.62145	2.52746	7.27144	4.60509	3.33672	1.57984	2.85915	4.50481	3.07013	4.21216	-2.0183	-0.581837	10.0156	TRUE	0.586079	1	drug/metabolite exporter, drug/metabolite transporter
PF3D7_0928700	24.5271	24.9235	28.9992	5.05329	10.2485	18.7503	2.3228	4.31072	2.52746	0	2.29025	2.50254	2.36976	2.85915	5.40577	3.2843	4.20095	-2.99686	0.501362	7.45135	TRUE	0.586794	1	conserved Plasmodium protein, unknown function
PF3D7_0622600	5.66009	10.3456	0	0	0	3.20114	1.54854	6.03501	5.05492	0.90893	3.38685	1.66836	2.36976	2.85915	1.80192	2.1748	1.93189	-0.172386	-0.632156	9.81923	TRUE	0.586927	1	conserved Plasmodium protein, unknown function
PF3D7_0822700	26.4138	29.1557	43.4988	117.489	79.0597	59.1234	182.727	147.427	221.574	199.056	187.696	207.711	225.917	238.739	252.269	231.159	5.88763	1.66462	0.300481	5.80434	TRUE	0.587015	1	conserved Plasmodium protein, unknown function
PF3D7_0516200	4065.83	3817.99	6495.82	8211.59	6150.55	5748.36	3073.07	2423.49	2222.48	2668.62	2596.91	2402.44	2082.23	2117.91	1884.81	2121.85	12.4888	-1.14619	-0.29148	1.83148	TRUE	0.587262	1	40S ribosomal protein S14, putative
PF3D7_0905800	462.241	472.135	782.978	861.586	874.049	690.598	372.423	340.547	342.892	371.753	356.904	470.477	439.985	448.171	391.918	437.638	9.43039	-0.950996	0.294229	1.50586	TRUE	0.587302	1	conserved Plasmodium protein, unknown function
PF3D7_0525900	7.54679	6.1133	0	0	1.46407	3.02483	0.774268	2.58643	3.36995	3.63572	2.59159	0	6.31935	5.7183	3.60385	3.91037	1.81566	-0.450146	0.608855	10.1176	TRUE	0.587422	1	NIMA related kinase 2 (NEK2)
PF3D7_1427500	20.7537	26.3342	19.3328	13.8965	19.0329	19.87	77.4268	49.1422	26.1171	40.9019	48.397	57.5584	25.2774	45.0316	26.1279	38.4988	4.32649	1.27142	-0.330484	3.60944	TRUE	0.587438	1	DNA mismatch repair protein Msh2p, putative
PF3D7_0411000	3207.39	2611.79	8250.27	7390.43	6616.13	5615.2	1356.52	756.963	981.497	1027.09	1030.52	948.462	770.171	786.266	778.431	820.832	12.4548	-2.44561	-0.328241	3.43972	TRUE	0.587515	1	conserved Plasmodium protein, unknown function
PF3D7_1469300	266.024	248.294	82.1644	296.881	225.467	223.766	436.687	363.825	251.061	225.415	319.247	350.355	241.715	213.721	234.25	260.01	7.81602	0.502673	-0.296354	4.3266	TRUE	0.587639	1	small subunit rRNA processing KH domain protein, putative
PF3D7_0810200	36.7906	60.1925	57.9984	13.8965	2.92814	34.3612	6.96841	28.4508	20.2197	24.5411	20.045	12.5127	30.0169	25.0175	35.1375	25.6712	5.07903	-0.756739	0.35911	12.7314	TRUE	0.587802	1	ABC1 family, putative (ABCK1)
PF3D7_1232000	15.0936	15.5184	62.8316	5.05329	5.85628	20.8706	6.19414	4.31072	5.89741	4.54465	5.23673	1.66836	1.57984	5.00351	3.60385	2.96389	4.33428	-1.94481	-0.819359	2.58365	TRUE	0.587813	1	phenylalanyl-tRNA synthetase alpha chain, putative
PF3D7_1401800	247.157	281.682	173.995	154.125	121.518	195.696	52.6502	57.7637	36.2269	45.4465	48.0218	38.3722	33.9665	42.8872	39.6423	38.7171	7.6168	-2.03104	-0.310694	2.02473	TRUE	0.587987	1	choline kinase (CK)
PF3D7_1040900	0	0	0	0	0	0	0.774268	3.44858	2.52746	1.81786	2.14204	2.50254	4.73951	4.28872	2.70289	3.55841	-31.7783	32.8731	0.739726	0.733674	TRUE	0.588341	1	rifin (RIF)
PF3D7_0311600	140.559	110.51	106.33	145.282	150.799	130.696	305.061	175.015	267.911	219.961	241.987	334.506	319.917	268.045	266.685	297.288	7.03368	0.885261	0.296774	1.08513	TRUE	0.588403	1	dolichyl-diphosphooligosaccharide--protein glycosyltransferase subunit 1, putative
PF3D7_0701000	14.1502	19.7507	19.3328	75.7993	73.2035	40.4473	130.077	72.4201	62.344	68.1698	83.2527	75.0761	69.5129	68.6196	54.9587	67.0418	5.35238	1.02776	-0.31288	8.55622	TRUE	0.58844	1	erythrocyte membrane protein 1 (PfEMP1), pseudogene
PF3D7_1009700	119.805	139.665	57.9984	54.3228	36.6017	81.6787	248.54	281.059	404.394	398.112	333.026	397.903	426.556	396.707	413.542	408.677	6.37246	2.00693	0.295422	4.81788	TRUE	0.588516	1	tubulin-tyrosine ligase, putative
PF3D7_0324100	0	1.41076	0	0	0	0.282152	0.774268	0	0.842487	0.90893	0.631421	0.834179	0	2.85915	1.80192	1.37381	-1.275	0.61254	1.12525	4.42138	TRUE	0.588525	1	Pfmc-2TM Maurer's cleft two transmembrane protein (MC-2TM)
PF3D7_1001500	20619.7	17659.9	41396.3	47023.4	37579.7	32855.8	17723	11229.4	16019.9	18528.5	15875.2	13401.1	13596.9	12806.1	12131.5	12983.9	15.0038	-1.04933	-0.290054	3.18483	TRUE	0.58857	1	early transcribed membrane protein 10.1 (ETRAMP10)
PF3D7_0612000	0.943349	0.470254	0	1.26332	0	0.535385	7.74268	11.2079	1.68497	5.45358	6.52228	4.1709	3.15968	5.00351	5.40577	4.43496	-0.688193	3.3941	-0.557878	3.0711	TRUE	0.588716	1	conserved Plasmodium protein, unknown function
PF3D7_0707420	40.564	273.688	77.3312	106.119	156.655	130.871	17.0339	12.9322	7.58238	19.9965	14.3862	25.0254	16.5883	21.4436	19.8212	20.7196	7.03715	-3.19084	0.52658	2.90716	TRUE	0.588782	1	nucleolar RNA snoR36
PF3D7_0219600	163.199	166.47	86.9976	26.5298	20.497	92.7387	13.1625	23.2779	48.0218	45.4465	32.4772	37.5381	34.7564	48.6055	54.0577	43.7394	6.5416	-1.52137	0.430473	7.39476	TRUE	0.588841	1	replication factor C subunit 1, putative
PF3D7_1310600	110.372	106.277	72.498	21.4765	20.497	66.2241	70.4583	96.5602	116.263	133.613	104.224	105.941	134.286	132.95	141.451	128.657	6.05714	0.645956	0.304289	8.43346	TRUE	0.589194	1	secretory complex protein 61 alpha,Rab GTPase 5b (Sec61-alpha)
PF3D7_1414700	1496.15	1348.69	778.145	1531.15	1447.96	1320.42	538.89	579.361	685.785	586.26	597.574	729.907	729.885	743.379	721.671	731.21	10.3679	-1.14499	0.291184	1.12491	TRUE	0.589401	1	ubiquitin carboxyl-terminal hydrolase, putative
PF3D7_1136000	96.2216	75.7109	9.6664	25.2664	19.0329	45.1796	144.014	111.217	67.399	82.7127	101.336	106.775	82.1516	66.4752	72.077	81.8697	5.55943	1.10401	-0.308386	10.3201	TRUE	0.589461	1	conserved Plasmodium protein, unknown function
PF3D7_1224500	36.7906	60.1925	43.4988	5.05329	11.7126	31.4495	4.64561	16.3807	18.5347	18.1786	14.4349	20.0203	15.7984	17.8697	20.7221	18.6026	4.97202	-1.1242	0.368775	9.54943	TRUE	0.589528	1	histone chaperone ASF1, putative (ASF1)
PF3D7_0516600	300.928	238.889	956.973	923.488	917.971	667.65	610.123	519.873	615.858	588.078	583.483	729.072	719.616	731.942	675.722	714.088	9.37942	-0.190858	0.291413	5.93223	TRUE	0.589734	1	translation initiation factor IF-2,sporozoite surface antigen MB2 (MB2)
PF3D7_1351600	117.919	145.308	24.166	24.0031	27.8173	67.8427	46.4561	151.737	174.395	174.515	136.776	94.2622	212.488	172.264	194.608	168.405	6.12769	0.967405	0.300733	14.464	TRUE	0.589973	1	glycerol kinase (GK)
PF3D7_0922200	8204.31	7272.95	6650.48	9161.61	8153.4	7888.55	5843.4	5117.69	5631.18	6054.39	5661.66	4917.49	4669.21	4606.8	4341.74	4633.81	12.9456	-0.478601	-0.289027	0.3023	TRUE	0.590121	1	S-adenosylmethionine synthetase (SAMS)
PF3D7_0207200	3.7734	10.3456	0	1.26332	0	3.07646	0.774268	6.89716	2.52746	2.72679	3.23142	6.67343	3.94959	5.7183	2.70289	4.76105	1.89882	-0.213197	0.568983	8.38047	TRUE	0.590171	1	iron-sulfur assembly protein, putative
PF3D7_1335300	2774.39	2595.33	96.664	214.765	134.694	1163.17	95.2349	603.501	626.81	585.351	477.724	405.411	744.894	852.026	906.368	727.175	10.1848	-1.28485	0.606172	9.47959	TRUE	0.590206	1	reticulocyte binding protein 2 homologue b (RH2b)
PF3D7_1423500	83.0147	100.164	289.992	439.636	392.371	261.035	552.827	331.063	547.617	475.371	476.719	371.21	371.262	398.136	416.244	389.213	8.02345	0.873596	-0.292639	8.08493	TRUE	0.59026	1	conserved Plasmodium protein, unknown function
PF3D7_0317800	77.3546	76.1811	144.996	126.332	144.943	113.961	302.739	269.851	309.193	279.042	290.206	221.057	257.514	229.447	237.854	236.468	6.82098	1.35998	-0.295463	1.46707	TRUE	0.590408	1	proteasome regulatory protein, putative
PF3D7_0316700	107.542	88.4077	304.492	174.338	114.197	157.795	231.506	154.324	113.736	143.611	160.794	164.333	129.547	105.788	123.432	130.775	7.2798	0.0495615	-0.298598	4.73054	TRUE	0.590501	1	HVA22/TB2/DP1 family protein, putative
PF3D7_0815300	20.7537	15.5184	33.8324	24.0031	17.5688	22.3353	20.131	12.9322	54.7617	34.5394	30.591	21.6887	60.8238	43.602	27.9298	38.5111	4.42698	0.507403	0.334337	5.57938	TRUE	0.590534	1	FAD-dependent monooxygenase, putative
PF3D7_1117600.1	2.83005	3.76203	4.8332	0	0	2.28506	0	1.72429	0.842487	0.90893	0.868927	0	1.57984	3.57394	0.900962	1.51368	1.10165	-1.31961	0.837497	7.56308	TRUE	0.590537	1	conserved Plasmodium protein, unknown function
PF3D7_0728900	398.093	394.073	492.986	453.533	446.541	437.045	310.481	402.621	251.061	249.047	303.303	251.922	230.656	240.883	266.685	247.537	8.77034	-0.5257	-0.293204	0.723343	TRUE	0.59059	1	RNA binding protein, putative
PF3D7_0832400	0.943349	0.470254	0	0	0	0.282721	0	0.862145	0	0	0.215536	0.834179	0	0	1.80192	0.659026	-1.54088	-0.684306	1.6016	3.72243	TRUE	0.590764	1	stevor
PF3D7_1475800	16.0369	10.8158	0	5.05329	2.92814	6.96684	2.3228	13.7943	16.0073	15.4518	11.894	10.8443	8.68911	25.7323	17.1183	15.596	2.98074	0.586966	0.39773	9.60092	TRUE	0.59137	1	conserved Plasmodium protein, unknown function
PF3D7_1401200	35.8473	40.9121	241.66	18.9498	26.3532	72.7445	69.6841	57.7637	131.428	188.149	111.756	123.458	165.093	125.803	157.668	143.006	6.10616	0.697579	0.356103	13.0969	TRUE	0.59139	1	Plasmodium exported protein, unknown function
PF3D7_1368200	688.645	822.004	2315.1	2128.7	2376.18	1666.13	1101.78	854.385	837.432	912.566	926.542	831.676	762.272	718.361	720.77	758.27	10.701	-0.845266	-0.289171	4.97524	TRUE	0.591474	1	RNAse L inhibitor protein, putative
PF3D7_0621000	64.1477	63.9545	154.662	54.3228	74.6675	82.351	24.0023	15.5186	5.89741	8.18037	13.3997	15.0152	4.73951	11.4366	9.91058	10.2755	6.3385	-2.59018	-0.387724	5.226	TRUE	0.591475	1	conserved Plasmodium protein, unknown function
PF3D7_1003500	1074.47	1015.28	831.31	2036.47	1588.52	1309.21	2657.29	2165.71	2049.77	2377.76	2312.63	2138.84	1834.19	1801.98	1799.22	1893.56	10.3553	0.820041	-0.288445	2.16182	TRUE	0.591581	1	40S ribosomal protein S20e, putative
PF3D7_0417900	2.83005	6.1133	28.9992	3.78997	4.39221	9.22494	13.9368	1.72429	2.52746	7.27144	6.365	5.00507	4.73951	5.00351	1.80192	4.13751	3.0178	-0.343729	-0.620783	5.43049	TRUE	0.59165	1	conserved Plasmodium protein, unknown function
PF3D7_1468800	310.362	254.407	526.819	505.329	417.26	402.835	1083.2	894.044	667.25	732.598	844.273	861.707	662.742	625.439	612.654	690.635	8.65036	1.07125	-0.289837	2.12765	TRUE	0.591707	1	U2 snRNP auxiliary factor, putative
PF3D7_1361500.2	1.8867	2.35127	0	0	0	0.847594	0	6.03501	5.89741	6.36251	4.57373	0.834179	5.52943	3.57394	1.80192	2.93487	0.18274	2.00426	-0.625509	8.67195	TRUE	0.591766	1	conserved Plasmodium protein, unknown function
PF3D7_1431800	37.734	30.5665	96.664	36.6363	32.2095	46.7621	16.2596	6.89716	32.0145	11.8161	16.7468	13.3469	26.8572	19.2992	26.1279	21.4078	5.48888	-1.42158	0.352142	6.06973	TRUE	0.591868	1	apyrase, putative
PF3D7_0516900	2453.65	3112.61	5886.84	4678.08	4913.42	4208.92	5317.67	4086.56	3851.01	4426.49	4420.43	4283.51	3501.71	3519.61	3181.3	3621.53	12.0388	0.0711875	-0.287591	2.16635	TRUE	0.592113	1	60S ribosomal protein L8, putative
PF3D7_1203800	11.3202	38.0906	28.9992	44.2163	74.6675	39.4587	2.3228	6.03501	3.36995	2.72679	3.61364	0	9.47903	7.14787	3.60385	5.05769	5.30669	-3.45579	0.497178	9.08738	TRUE	0.592148	1	unspecified product
PF3D7_0320700	24.5271	28.2152	14.4996	5.05329	1.46407	14.7519	3.09707	27.5886	20.2197	20.9054	17.9527	13.3469	17.3782	27.8767	33.3356	22.9843	3.93378	0.228742	0.35951	13.6057	TRUE	0.592412	1	signal peptidase complex subunit 2, putative (SPC2)
PF3D7_1031400.1	98.1083	92.64	28.9992	8.84325	4.39221	46.5966	3.09707	30.1751	16.8497	10.9072	15.2573	13.3469	21.3278	15.7253	39.6423	22.5106	5.55763	-1.62744	0.560962	8.576	TRUE	0.592427	1	OTU-like cysteine protease, putative
PF3D7_0505800	388.66	311.778	976.306	914.645	1040.95	726.469	929.895	685.405	892.194	982.554	872.512	702.379	714.087	747.667	692.84	714.243	9.50205	0.266979	-0.288746	4.45641	TRUE	0.592672	1	small ubiquitin-related modifier, putative (SUMO)
PF3D7_1215300	8.49014	13.6374	72.498	5.05329	2.92814	20.5214	15.4854	3.44858	4.21244	3.63572	6.69552	2.50254	4.73951	2.14436	4.50481	3.47281	4.31361	-1.56805	-0.951154	3.05031	TRUE	0.592683	1	10 kDa chaperonin (CPN10)
PF3D7_1209500.2	28.3005	25.864	0	0	0	10.8329	3.87134	18.9672	20.2197	20.9054	15.9909	13.3469	22.1177	17.8697	29.7317	20.7665	3.62071	0.374934	0.378985	25.1586	TRUE	0.592694	1	cGMP-specific phosphodiesterase (PDE1)
PF3D7_1316600	616.95	573.71	1812.45	761.783	796.454	912.269	386.36	243.987	266.226	282.677	294.812	221.057	229.076	223.728	253.17	231.758	9.83027	-1.62653	-0.347302	2.73883	TRUE	0.592697	1	choline-phosphate cytidylyltransferase (CCT)
PF3D7_0604800	10.3768	13.1671	48.332	5.05329	8.78442	17.1427	12.3883	5.17287	5.89741	9.0893	8.13697	6.67343	4.73951	5.00351	5.40577	5.45556	3.99989	-0.973975	-0.579068	3.3019	TRUE	0.592781	1	RAP protein, putative
PF3D7_0505200	86.7881	86.0565	67.6648	12.6332	35.1377	57.656	15.4854	26.7265	21.9047	26.359	22.6189	15.0152	26.8572	25.0175	46.85	28.435	5.85115	-1.35326	0.329601	7.99022	TRUE	0.592874	1	actin-like protein, putative (ALP2b)
PF3D7_0404300	146.219	130.731	357.657	228.661	140.551	200.764	2690.58	2262.27	2177.83	2503.19	2408.47	2041.24	1944.78	1967.09	1939.77	1973.22	7.63413	3.59978	-0.287567	2.83008	TRUE	0.592901	1	conserved Plasmodium protein, unknown function
PF3D7_1011200.1	20.7537	18.8102	9.6664	41.6896	33.6736	24.9187	39.4876	18.9672	36.2269	34.5394	32.3053	25.0254	29.227	22.8732	25.2269	25.5881	4.67602	0.33823	-0.337053	3.25184	TRUE	0.592928	1	conserved Plasmodium protein, unknown function
PF3D7_1362700	190.556	138.725	115.997	44.2163	39.5299	105.805	67.3613	86.2145	89.3036	98.1645	85.261	60.8951	75.8322	66.4752	72.9779	69.0451	6.72815	-0.314674	-0.304075	6.08649	TRUE	0.592951	1	conserved Plasmodium protein, unknown function
PF3D7_1421300	20.7537	13.6374	0	10.1066	4.39221	9.77797	12.3883	7.7593	14.3223	6.36251	10.2081	9.17597	18.1681	15.7253	10.8115	13.4702	3.43131	-0.0768293	0.399688	6.45889	TRUE	0.593062	1	conserved Plasmodium protein, unknown function
PF3D7_1405400	46.2241	33.8583	96.664	41.6896	42.458	52.1788	17.0339	22.4158	11.7948	13.634	16.2196	14.181	11.8488	7.14787	18.0192	12.7992	5.66014	-1.64012	-0.34778	3.45359	TRUE	0.593176	1	DNA mismatch repair protein, putative
PF3D7_1006000	12.2635	13.1671	19.3328	15.1599	17.5688	15.4984	35.6163	26.7265	77.5088	90.893	57.6862	63.3976	79.7818	74.3379	69.3741	71.7228	3.91465	1.9345	0.315382	3.36962	TRUE	0.593396	1	conserved Plasmodium protein, unknown function
PF3D7_0730000	1.8867	5.64305	4.8332	1.26332	1.46407	3.01807	0.774268	0.862145	5.05492	0	1.67283	1.66836	0.789919	1.42957	0	0.971963	1.56513	-0.818513	-0.768613	6.00587	TRUE	0.593425	1	conserved Plasmodium protein, unknown function
PF3D7_1107200	87.7315	107.218	304.492	204.658	264.997	193.819	260.154	259.505	228.314	235.413	245.847	215.218	211.698	200.855	174.787	200.64	7.58541	0.356236	-0.293112	3.97995	TRUE	0.593534	1	conserved Plasmodium protein, unknown function
PF3D7_0908300.2	2.83005	8.46457	0	0	0	2.25892	0.774268	5.17287	4.21244	3.63572	3.44882	0	3.94959	2.14436	2.70289	2.19921	1.48319	0.297595	-0.641842	10.7308	TRUE	0.594098	1	conserved Plasmodium membrane protein, unknown function
PF3D7_1339500	3.7734	0.940508	0	2.52664	0	1.44811	0.774268	1.72429	0.842487	0	0.835261	0.834179	0	0.714787	0	0.387242	0.671894	-0.926835	-1.08928	4.69395	TRUE	0.594193	1	mitochondrial ribosomal protein L49 precursor, putative
PF3D7_0705700	221.687	513.988	207.828	315.83	531.457	358.158	518.759	368.998	467.58	518.09	468.357	438.778	381.531	352.39	360.385	383.271	8.48892	0.382559	-0.289275	3.10254	TRUE	0.594247	1	40S ribosomal protein S29, putative
PF3D7_1435300	902.785	812.129	67.6648	108.646	62.955	390.836	70.4583	187.085	268.753	272.679	199.744	177.68	292.27	324.513	340.564	283.757	8.61414	-0.972268	0.50665	8.97716	TRUE	0.594311	1	NAD(P)H-dependent glutamate synthase, putative
PF3D7_0910800	116.975	101.575	289.992	288.037	262.068	211.73	238.474	245.711	131.428	181.786	199.35	201.037	146.925	158.683	144.154	162.7	7.71728	-0.0780313	-0.29318	4.44164	TRUE	0.594625	1	nucleotide binding protein, putative
PF3D7_0515400	431.11	346.577	19.3328	26.5298	11.7126	167.053	20.9052	105.182	60.6591	75.4412	65.5468	75.0761	91.6306	105.788	130.639	100.784	7.39034	-1.35617	0.620905	8.58674	TRUE	0.594652	1	conserved Plasmodium protein, unknown function
PF3D7_1308600	12.2635	7.99432	9.6664	1.26332	1.46407	6.53033	0	0	0	1.81786	0.454465	0	0	0	0.900962	0.225241	2.68668	-3.89359	-1.07251	9.09318	TRUE	0.594943	1	conserved Plasmodium protein, unknown function
PF3D7_1409200.1	13.2069	8.93483	0	1.26332	1.46407	4.97382	0	5.17287	3.36995	1.81786	2.59017	1.66836	7.10927	2.85915	3.60385	3.81016	2.49022	-1.12577	0.566451	10.0978	TRUE	0.594981	1	conserved Plasmodium protein, unknown function
PF3D7_0828200	102.825	92.1698	227.16	54.3228	43.9221	104.08	82.8466	50.0044	37.0694	39.9929	52.4783	40.8748	41.8657	42.8872	36.0385	40.4165	6.67804	-0.963587	-0.377283	4.43292	TRUE	0.595221	1	leucine--tRNA ligase, putative
PF3D7_1129300	178.293	151.892	33.8324	16.4232	26.3532	81.3588	51.1017	58.6258	57.2891	74.5323	60.3872	69.2369	80.5717	80.0561	80.1856	77.5126	6.37078	-0.454951	0.360566	9.77426	TRUE	0.59559	1	conserved Plasmodium protein, unknown function
PF3D7_1227700	1492.38	1351.51	536.485	982.864	1099.52	1092.55	992.611	1395.81	1231.72	1173.43	1198.39	1442.3	1538.76	1451.73	1410.01	1460.7	10.0955	0.131394	0.285577	2.25912	TRUE	0.595771	1	conserved Plasmodium protein, unknown function
PF3D7_1342800	101.882	167.41	430.155	83.3792	87.8442	174.134	155.628	87.0766	81.7213	103.618	107.011	100.101	65.5633	83.6301	72.077	80.3429	7.42911	-0.687285	-0.4137	4.34184	TRUE	0.595824	1	phosphoenolpyruvate carboxykinase (PEPCK)
PF3D7_1019900	187.726	144.368	28.9992	20.2132	21.961	80.6536	0.774268	7.7593	5.05492	0.90893	3.62436	4.1709	2.36976	9.29223	9.91058	6.43587	6.33935	-4.48276	0.829286	4.11193	TRUE	0.595863	1	autophagy-related protein 8 (ATG8)
PF3D7_0618900.1	14.1502	11.7563	9.6664	0	1.46407	7.40741	1.54854	6.03501	5.05492	5.45358	4.52301	3.33672	6.31935	6.43308	9.00962	6.27469	2.90545	-0.734736	0.476898	9.53621	TRUE	0.596066	1	N-acetylglucosamine transferase (GPI1)
PF3D7_1453200	83.0147	71.4786	14.4996	15.1599	14.6407	39.7587	3.09707	4.31072	7.58238	8.18037	5.79264	5.83925	5.52943	15.0105	9.00962	8.84721	5.33251	-2.80086	0.615694	3.66876	TRUE	0.596185	1	conserved Plasmodium protein, unknown function
PF3D7_0725900	8.49014	20.2209	38.6656	11.3699	8.78442	17.5062	0	0	2.52746	1.81786	1.08633	1.66836	0	0	0.900962	0.64233	4.07439	-3.97208	-0.789021	8.63303	TRUE	0.596252	1	unspecified product
PF3D7_0916600	28.3005	45.1444	33.8324	69.4827	81.9879	51.7496	141.691	168.118	199.669	169.97	169.862	203.54	202.219	213.721	213.528	208.252	5.70503	1.70311	0.294048	2.71182	TRUE	0.596281	1	methyltransferase, putative
PF3D7_1318900	46.2241	28.2152	33.8324	74.536	77.5957	52.0807	353.066	306.923	495.382	494.458	412.458	489.663	552.153	450.316	522.558	503.673	5.71198	2.97607	0.288268	3.27092	TRUE	0.596554	1	conserved Plasmodium protein, unknown function
PF3D7_0208600	60.3743	37.1501	72.498	21.4765	23.4251	42.9848	31.745	15.5186	15.1648	23.6322	21.5151	30.8646	29.227	29.3063	18.9202	27.0795	5.38957	-0.960903	0.331649	4.36169	TRUE	0.596635	1	ribosome-recycling factor, putative (RRF)
PF3D7_1032800	9.43349	11.2861	4.8332	2.52664	1.46407	5.9087	3.09707	7.7593	4.21244	3.63572	4.67613	6.67343	5.52943	9.29223	4.50481	6.49998	2.64998	-0.426717	0.481873	3.89377	TRUE	0.596777	1	leucine-rich repeat protein (LRR1)
PF3D7_0514200	51.8842	101.105	77.3312	126.332	149.335	101.197	112.269	62.0744	64.029	91.802	82.5435	69.2369	63.1935	63.616	72.077	67.0308	6.66566	-0.29827	-0.300876	2.91359	TRUE	0.597544	1	conserved Plasmodium protein, unknown function
PF3D7_0934500	417.904	485.772	236.827	648.084	557.81	469.279	787.43	656.092	561.939	602.621	652.02	615.624	496.859	546.097	481.114	534.924	8.87796	0.470854	-0.285608	2.22734	TRUE	0.59765	1	vacuolar ATP synthase subunit e, putative
PF3D7_0712400	895.238	963.55	4533.54	2342.2	2456.71	2238.25	3.87134	4.31072	3.36995	4.54465	4.02417	0.834179	4.73951	2.85915	1.80192	2.55869	11.1277	-9.1198	-0.645789	2.53685	TRUE	0.59783	1	erythrocyte membrane protein 1, PfEMP1 (VAR)
PF3D7_1446700	24.5271	36.6798	24.166	3.78997	5.85628	19.0038	6.19414	10.3457	14.3223	17.2697	12.033	12.5127	18.1681	10.7218	20.7221	15.5312	4.25948	-0.67429	0.369291	8.15379	TRUE	0.59819	1	conserved Plasmodium protein, unknown function
PF3D7_1143200	63.2044	49.8469	4.8332	11.3699	7.32035	27.3149	3.87134	12.9322	15.1648	10.9072	10.7189	8.34179	23.6976	12.1514	17.1183	15.3273	4.8152	-1.39489	0.5175	6.57918	TRUE	0.598197	1	DnaJ protein, putative
PF3D7_1313300	2.83005	0.940508	14.4996	0	0	3.65403	3.09707	1.72429	7.58238	5.45358	4.46433	3.33672	2.36976	4.28872	1.80192	2.94928	1.26207	0.894714	-0.589416	8.95176	TRUE	0.59833	1	peptidyl-prolyl cis-trans isomerase, putative
PF3D7_1012100	53.7709	45.6146	33.8324	8.84325	5.85628	29.5835	6.96841	14.6565	16.8497	11.8161	12.5727	11.6785	8.68911	24.3028	20.7221	16.3481	4.89628	-1.24575	0.381426	8.58881	TRUE	0.598399	1	conserved Plasmodium protein, unknown function
PF3D7_1313700	16.0369	18.3399	14.4996	24.0031	32.2095	21.0178	6.19414	9.48359	6.7399	8.18037	7.6495	8.34179	16.5883	7.86266	7.2077	10.0001	4.40868	-1.47527	0.390048	1.98486	TRUE	0.598676	1	septum formation protein MAF homologue, putative
PF3D7_1246300	1202.77	1169.52	903.808	1538.73	1447.96	1252.56	2051.03	1922.58	1519	1504.28	1749.23	1755.11	1412.38	1283.76	1299.19	1437.61	10.2914	0.481118	-0.283066	1.11606	TRUE	0.598761	1	conserved Plasmodium protein, unknown function
PF3D7_0618300	1572.56	2079.46	4088.89	3961.78	5381.92	3416.92	3698.68	2707.13	2780.21	3229.43	3103.86	2912.12	2281.29	2613.26	2401.06	2551.93	11.7381	-0.138231	-0.282478	3.90305	TRUE	0.598875	1	60S ribosomal protein L27a, putative
PF3D7_0617600	1.8867	0.470254	4.8332	0	0	1.43803	2.3228	12.9322	45.4943	59.9894	30.1847	14.181	27.6472	20.014	24.326	21.5421	-0.105515	5.01952	-0.485016	9.92109	TRUE	0.598964	1	stevor
PF3D7_1217000	22.6404	21.1614	86.9976	63.1661	68.8113	52.5553	21.6795	17.2429	33.6995	28.1768	25.1997	34.2013	30.8068	32.1654	28.8308	31.5011	5.67124	-1.01635	0.322666	5.13666	TRUE	0.598965	1	conserved Plasmodium protein, unknown function
PF3D7_1348000	29.2438	22.1019	4.8332	7.57993	11.7126	15.0943	13.1625	13.7943	28.6446	23.6322	19.8084	17.5178	30.8068	27.1619	25.2269	25.1784	4.00997	0.296791	0.348016	5.04794	TRUE	0.599027	1	conserved Plasmodium protein, unknown function
PF3D7_0423300	99.0516	101.105	14.4996	15.1599	11.7126	48.3057	10.0655	87.9387	25.2746	40.9019	41.0452	27.5279	60.0338	61.4717	68.4731	54.3766	5.63035	-0.272334	0.406936	12.2489	TRUE	0.599063	1	conserved Plasmodium protein, unknown function
PF3D7_0319200	418.847	367.739	589.65	783.26	601.732	552.246	593.089	558.67	546.774	496.276	548.702	638.147	670.641	691.199	673.019	668.251	9.10805	-0.00814477	0.284348	1.36745	TRUE	0.599071	1	endonuclease/exonuclease/phosphatase family protein, putative
PF3D7_1218500	5412.94	4990.33	3687.73	5338.8	5133.03	4912.57	1516.79	1923.44	2275.56	2372.31	2022.03	2090.45	2628.85	2608.26	2508.28	2458.96	12.2625	-1.28089	0.28227	0.890653	TRUE	0.599168	1	conserved Plasmodium protein, unknown function
PF3D7_0611700	324.512	243.121	43.4988	387.84	213.754	242.545	168.016	147.427	156.703	213.599	171.436	175.178	134.286	141.528	109.917	140.227	7.93396	-0.512544	-0.289676	7.40416	TRUE	0.599631	1	60S ribosomal protein L39, putative
PF3D7_0524100	1179.19	1208.08	1126.14	1209	1513.85	1247.25	1386.71	2167.43	2211.53	2123.26	1972.23	2146.34	2530.11	2385.24	2529.9	2397.9	10.2848	0.660847	0.281958	0.763925	TRUE	0.599913	1	conserved Plasmodium protein, unknown function
PF3D7_1442700	76.4113	77.1216	9.6664	6.31661	7.32035	35.3673	6.19414	19.8293	2.52746	4.54465	8.27389	12.5127	4.73951	14.2957	20.7221	13.0675	5.16593	-2.11779	0.658733	6.26069	TRUE	0.600143	1	conserved Plasmodium protein, unknown function
PF3D7_0613300	279.231	306.135	14.4996	17.6865	8.78442	125.267	27.0994	193.983	116.263	120.888	114.558	113.448	133.496	152.964	219.835	154.936	6.98518	-0.145576	0.435796	17.4535	TRUE	0.600183	1	rhoptry protein (ROP14)
PF3D7_0603900	4.71675	2.35127	0	1.26332	1.46407	1.95908	1.54854	2.58643	0	1.81786	1.48821	1.66836	0.789919	0	0.900962	0.83981	1.12949	-0.558702	-0.844	4.56368	TRUE	0.600326	1	conserved Plasmodium protein, unknown function
PF3D7_0608800	308.475	673.874	2484.26	280.457	286.958	806.806	165.693	132.77	58.9741	86.3484	110.947	73.4078	57.6641	50.7499	56.7606	59.6456	9.65509	-2.86132	-0.895464	1.77165	TRUE	0.600648	1	ornithine aminotransferase (OAT)
PF3D7_0718600	66.0344	53.1387	82.1644	39.163	32.2095	54.542	66.587	75.0066	53.9192	62.7162	64.5572	47.5482	48.1851	56.4682	56.7606	52.2405	5.74654	0.265987	-0.305414	1.84089	TRUE	0.600849	1	conserved Plasmodium protein, unknown function
PF3D7_0109500	109.428	118.504	164.329	252.664	297.206	188.426	198.987	119.838	163.443	121.797	151.016	122.624	108.219	120.084	143.253	123.545	7.55723	-0.31836	-0.290169	3.43462	TRUE	0.600869	1	N-acetyltransferase, putative
PF3D7_1303700	80.1847	69.1273	33.8324	56.8495	45.3861	57.076	61.9414	24.14	38.7544	28.1768	38.2532	47.5482	41.0758	57.183	44.1471	47.4885	5.85814	-0.598782	0.31067	2.96978	TRUE	0.600958	1	conserved Plasmodium protein, unknown function
PF3D7_1015900	6116.67	7028.89	20642.6	12208.7	15771	12353.6	23701.9	14189.2	17404.1	18727.6	18505.7	16703.6	14841.8	15054.8	14348.7	15237.2	13.5924	0.583292	-0.280369	4.31291	TRUE	0.601081	1	enolase (ENO)
PF3D7_1409100	165.086	147.189	144.996	37.8997	40.9939	107.233	147.885	226.744	233.369	202.691	202.672	155.157	172.202	155.824	180.192	165.844	6.73977	0.923112	-0.289281	6.68176	TRUE	0.601174	1	aldo-keto reductase, putative
PF3D7_0731600	193.387	234.186	700.814	250.138	263.532	328.411	593.089	515.562	596.481	613.528	579.665	484.658	427.346	486.055	507.242	476.325	8.34606	0.833012	-0.28329	4.28746	TRUE	0.60126	1	acyl-CoA synthetase (ACS5)
PF3D7_1134500	463.184	472.135	734.646	563.442	622.229	571.127	182.727	113.803	93.5161	69.0787	114.781	102.604	94.7903	87.9188	90.9972	94.0776	9.1555	-2.31203	-0.287759	2.33754	TRUE	0.601327	1	alpha/beta hydrolase, putative
PF3D7_0409400	229.234	241.24	608.983	1018.24	819.879	583.515	855.566	666.438	419.559	511.728	613.322	699.042	404.438	446.742	466.698	504.23	9.18704	0.0735336	-0.282684	7.93365	TRUE	0.601358	1	heat shock protein 40 (DnaJ)
PF3D7_0312800	3479.07	2960.72	4770.37	6871.21	5332.14	4682.7	2984.03	2332.96	2314.31	2623.17	2563.62	2439.97	2007.18	2022.85	1973.11	2110.78	12.193	-0.869049	-0.280415	1.88629	TRUE	0.601559	1	60S ribosomal protein L26, putative
PF3D7_0420600	94.3349	75.2406	4.8332	1.26332	2.92814	35.72	7.74268	20.6915	10.1098	9.0893	11.9083	10.8443	15.7984	22.1584	27.0289	18.9575	5.18175	-1.60829	0.671043	7.99676	TRUE	0.601582	1	conserved Plasmodium protein, unknown function
PF3D7_1373100	0	0.470254	0	0	0	0.0940508	0	0	0.842487	1.81786	0.665087	0.834179	0	0	0	0.208545	-2.79862	2.19963	-1.67903	3.27106	TRUE	0.601664	1	rifin (RIF)
PF3D7_0827800	1144.28	940.508	1812.45	1797.71	1505.06	1440	2058	1511.34	1688.34	1843.31	1775.25	1608.3	1370.51	1471.03	1395.59	1461.36	10.4909	0.302874	-0.28072	1.39087	TRUE	0.601731	1	SET domain protein, putative (SET3)
PF3D7_0100900	0	0.940508	0	3.78997	8.78442	2.70298	3.87134	1.72429	10.9523	13.634	7.54548	7.50761	10.2689	11.4366	11.7125	10.2314	1.44509	1.46569	0.44441	10.8164	TRUE	0.601788	1	rifin (RIF)
PF3D7_1362900	26.4138	29.1557	4.8332	5.05329	1.46407	13.384	2.3228	6.03501	4.21244	9.0893	5.41489	3.33672	6.31935	2.85915	1.80192	3.57928	3.80425	-1.37219	-0.589039	5.83428	TRUE	0.601824	1	conserved Plasmodium protein, unknown function
PF3D7_1238500	185.84	160.827	236.827	34.1097	23.4251	128.206	92.9121	182.775	96.886	115.434	122.002	85.9204	101.9	115.081	95.502	99.6007	6.9851	-0.0545624	-0.292184	12.692	TRUE	0.601986	1	conserved Plasmodium protein, unknown function
PF3D7_1432800	146.219	115.682	241.66	125.069	95.1645	144.759	76.6525	64.6608	64.8715	47.2644	63.3623	63.3976	71.0927	89.3484	87.3933	77.808	7.1621	-1.17599	0.295816	2.32545	TRUE	0.602022	1	conserved Plasmodium protein, unknown function
PF3D7_1345500	16.0369	10.8158	4.8332	2.52664	5.85628	8.01378	3.87134	3.44858	1.68497	1.81786	2.70569	2.50254	0.789919	1.42957	2.70289	1.85623	3.06721	-1.62542	-0.563155	3.24034	TRUE	0.602125	1	ubiquitin conjugating enzyme (UBC)
PF3D7_0806100	115.089	113.331	135.33	212.238	177.152	150.628	198.987	185.361	111.208	136.34	157.974	165.167	101.9	118.655	131.54	129.316	7.23501	0.0687171	-0.289164	2.19671	TRUE	0.602568	1	conserved Plasmodium protein, unknown function
PF3D7_1443100	126.409	110.51	236.827	251.401	254.748	195.979	130.851	112.079	71.6114	93.6198	102.04	106.775	71.0927	80.0561	75.6808	83.4011	7.60841	-0.935143	-0.291344	3.07884	TRUE	0.602685	1	conserved Plasmodium protein, unknown function
PF3D7_1016300	6614.76	5767.66	125658	31420.1	29053	39702.8	33572.2	13368.4	23826.4	26283.5	24262.6	15806.9	16458	16559.5	14726.2	15887.6	15.2769	-0.710455	-0.610833	5.06641	TRUE	0.602795	1	glycophorin binding protein (GBP)
PF3D7_1315200	36.7906	37.1501	38.6656	13.8965	19.0329	29.1071	34.842	48.2801	85.0912	66.3519	58.6413	70.071	71.8826	87.204	60.3645	72.3805	4.84946	1.02377	0.304834	3.6705	TRUE	0.602867	1	conserved Plasmodium protein, unknown function
PF3D7_0702400	1628.22	1173.28	7269.13	6634.97	8314.45	5004.01	742.523	459.523	504.65	574.444	570.285	455.462	394.17	385.985	369.394	401.253	12.2887	-3.13315	-0.507188	3.2834	TRUE	0.602915	1	conserved Plasmodium protein, unknown function
PF3D7_1034500	70.7512	63.4843	43.4988	11.3699	4.39221	38.6993	3.09707	21.5536	6.7399	6.36251	9.43827	8.34179	15.0085	7.14787	22.5241	13.2555	5.27957	-2.04327	0.489083	8.56237	TRUE	0.602954	1	conserved Plasmodium protein, unknown function
PF3D7_1207200	65.0911	48.9064	4.8332	5.05329	4.39221	25.6552	0.774268	0.862145	1.68497	0	0.830347	0.834179	2.36976	0	3.60385	1.70195	4.69687	-4.95849	1.0176	5.15033	TRUE	0.60302	1	conserved Plasmodium protein, unknown function
PF3D7_0815500	56.6009	61.133	0	3.78997	4.39221	25.1832	9.29121	32.7615	12.6373	9.99823	16.1721	13.3469	10.2689	10.7218	8.10866	10.6116	4.69719	-0.682171	-0.607051	8.68879	TRUE	0.603056	1	conserved Plasmodium protein, unknown function
PF3D7_0623700	76.4113	78.5324	178.828	90.9592	71.7394	99.2941	58.0701	74.1444	148.278	106.345	96.7093	112.614	125.597	123.658	111.719	118.397	6.60666	-0.0114362	0.292386	3.66288	TRUE	0.603259	1	ATP dependent DEAD-box helicase, putative
PF3D7_0204300	837.694	604.747	845.81	1143.31	1005.82	887.474	1204.76	862.145	637.763	582.624	821.823	905.084	636.675	594.703	570.309	676.693	9.79341	-0.110644	-0.280418	2.49436	TRUE	0.603328	1	conserved Plasmodium protein, unknown function
PF3D7_1423600	43.3941	47.4956	183.662	48.0062	46.8502	73.8815	49.5531	59.488	32.857	52.718	48.654	50.0507	38.706	34.3098	26.1279	37.2986	6.16588	-0.561521	-0.383093	4.29222	TRUE	0.603442	1	serine/threonine protein kinase, putative
PF3D7_0415900	4672.41	5431.43	7124.13	9111.08	8258.81	6919.57	8132.13	6263.48	6133.31	7202.36	6932.82	6430.69	5384.09	5556.04	5489.56	5715.09	12.7564	0.00282468	-0.278668	1.37734	TRUE	0.60346	1	60S ribosomal protein L15, putative
PF3D7_0422600	68.8645	41.8526	28.9992	136.439	133.23	81.8771	13.1625	31.8993	22.7472	14.5429	20.588	27.5279	21.3278	22.1584	36.0385	26.7631	6.36659	-2.00341	0.377583	4.80761	TRUE	0.603567	1	conserved Plasmodium protein, unknown function
PF3D7_0521100	2.83005	3.29178	0	0	0	1.22436	0.774268	0.862145	3.36995	0	1.25159	3.33672	0.789919	3.57394	0.900962	2.15038	0.590863	-0.261636	0.782738	6.74733	TRUE	0.60358	1	conserved Plasmodium protein, unknown function
PF3D7_1018800	60.3743	47.4956	77.3312	109.909	70.2753	73.0771	251.637	120.7	241.794	214.508	207.16	266.103	228.287	266.616	249.566	252.643	6.1845	1.51022	0.28625	2.42744	TRUE	0.60368	1	conserved protein, unknown function
PF3D7_0212000	12.2635	15.9886	0	11.3699	8.78442	9.6813	10.8397	4.31072	10.9523	8.18037	8.57079	10.0101	11.0589	14.2957	9.91058	11.3188	3.40815	-0.306498	0.401211	4.44737	TRUE	0.603835	1	GDP-fructose:GMP antiporter, putative
PF3D7_1365200	0	1.41076	0	1.26332	0	0.534817	11.614	12.07	13.4798	8.18037	11.3361	9.17597	6.31935	7.14787	10.8115	8.36368	-0.448691	3.95241	-0.442482	3.52304	TRUE	0.603915	1	conserved Plasmodium protein, unknown function
PF3D7_0416700	3.7734	18.8102	4.8332	11.3699	7.32035	9.2214	37.9391	31.8993	28.6446	9.99823	27.1203	21.6887	24.4875	25.7323	13.5144	21.3557	3.30773	1.45564	-0.34464	5.70708	TRUE	0.60399	1	CDGSH iron-sulfur domain-containing protein, putative
PF3D7_0517800	5.66009	9.87533	4.8332	3.78997	1.46407	5.12453	61.1671	23.2779	91.8311	76.3502	63.1566	54.2216	92.4205	90.778	74.7799	78.05	2.47472	3.50608	0.30595	6.12531	TRUE	0.604007	1	apicortin, putative
PF3D7_1323500	412.244	518.69	778.145	854.006	737.891	660.195	401.845	346.582	304.138	301.765	338.582	358.697	250.404	249.461	255.873	278.609	9.36529	-0.96185	-0.281393	1.81558	TRUE	0.604457	1	plasmepsin V (PMV)
PF3D7_0902500	2435.73	2495.64	797.478	1553.89	1907.68	1838.08	3567.82	4689.2	5048.18	4958.22	4565.86	5307.88	5721.38	5570.34	5543.62	5535.8	10.8453	1.31133	0.277914	2.99309	TRUE	0.604612	1	serine/threonine protein kinase, FIKK family (FIKK9.6)
PF3D7_1342700	162.256	142.957	67.6648	437.109	288.422	219.682	48.7789	43.9694	40.4394	53.6269	46.7036	36.7039	37.1262	34.3098	28.8308	34.2427	7.783	-2.2376	-0.447467	2.77838	TRUE	0.604699	1	transcription activator, putative
PF3D7_1303100	18.867	18.3399	62.8316	26.5298	32.2095	31.7555	62.7157	25.0022	35.3845	29.0858	38.047	29.1963	30.0169	31.4506	31.5337	30.5494	4.90412	0.347341	-0.318371	4.10501	TRUE	0.604725	1	methyltransferase-like protein, putative
PF3D7_1424400	3348.89	3434.73	12213.5	7890.71	9469.6	7271.49	10314.8	8001.56	8654.03	9715.56	9171.49	8167.45	7651.94	7258.66	7186.07	7566.03	12.8276	0.335348	-0.27762	4.96454	TRUE	0.604763	1	60S ribosomal protein L7-3, putative
PF3D7_0618200	303.758	271.807	502.653	974.021	957.501	601.948	984.094	687.129	915.783	1023.46	902.616	748.259	770.961	733.371	722.572	743.791	9.23326	0.584711	-0.279215	5.43222	TRUE	0.604968	1	conserved Plasmodium protein, unknown function
PF3D7_1476000	8.49014	47.4956	33.8324	20.2132	54.1706	32.8404	160.273	107.768	97.7285	101.8	116.893	115.117	98.7399	86.4892	81.0866	95.3581	5.03545	1.83394	-0.294104	6.19198	TRUE	0.605172	1	conserved Plasmodium protein, unknown function
PF3D7_1319100	1319.75	1486	1846.28	2567.07	2746.59	1993.14	201.31	210.363	237.581	199.965	212.305	249.42	256.724	250.175	274.793	257.778	10.9608	-3.23077	0.279949	1.58976	TRUE	0.605309	1	conserved protein, unknown function
PF3D7_0511300	80.1847	82.7647	62.8316	73.2727	92.2364	78.258	28.6479	35.3479	20.2197	14.5429	24.6896	19.1861	24.4875	15.0105	20.7221	19.8516	6.29718	-1.67014	-0.316956	1.78038	TRUE	0.605424	1	MORN repeat protein, putative
PF3D7_0901800	6.60344	12.2266	4.8332	2.52664	1.46407	5.53079	8.51694	3.44858	5.05492	4.54465	5.39127	2.50254	7.10927	2.14436	3.60385	3.84	2.55463	-0.119522	-0.495262	4.19133	TRUE	0.605463	1	Plasmodium exported protein, unknown function
PF3D7_1323400	1582.94	1895.59	1822.12	3150.72	4081.83	2506.64	8620.7	6778.18	7817.44	8852.07	8017.1	7098.03	6464.7	6571.75	6331.96	6616.61	11.2918	1.6771	-0.276988	2.65204	TRUE	0.605672	1	60S ribosomal protein L23a, putative
PF3D7_0719600	2381.96	2538.9	5954.5	4942.12	5345.32	4232.56	2831.5	2225.19	1725.41	2106.9	2222.25	2293.16	1722.81	1761.24	1558.66	1833.97	12.0468	-0.929012	-0.277065	3.33214	TRUE	0.605989	1	60S ribosomal protein L11a, putative
PF3D7_1427000	61.3177	52.1982	62.8316	53.0595	40.9939	54.0802	150.208	90.5252	260.329	226.324	181.846	183.519	236.186	273.049	193.707	221.615	5.74976	1.75669	0.285676	2.79127	TRUE	0.606017	1	conserved Plasmodium protein, unknown function
PF3D7_0921100	0	6.1133	14.4996	2.52664	1.46407	4.92072	7.74268	1.72429	7.58238	6.36251	5.85297	0.834179	2.36976	7.14787	6.30673	4.16464	1.99832	0.553068	-0.489834	10.4795	TRUE	0.606204	1	conserved Plasmodium protein, unknown function
PF3D7_1230300	12.2635	10.8158	14.4996	3.78997	5.85628	9.44504	3.87134	0.862145	7.58238	10.9072	5.80576	2.50254	11.0589	8.57744	9.00962	7.78712	3.19519	-0.663497	0.430865	6.55643	TRUE	0.606264	1	subpellicular microtubule protein 2, putative (SPM2)
PF3D7_0402000	71.6945	58.3115	347.99	2.52664	5.85628	97.2758	139.368	104.319	92.6736	118.161	113.631	93.4281	70.3028	86.4892	72.077	80.5743	6.57268	0.255577	-0.49596	12.9615	TRUE	0.606264	1	Plasmodium exported protein (PHISTa), unknown function
PF3D7_0717700	691.475	700.678	2518.1	2066.79	2787.59	1752.93	4088.91	2745.93	3835.84	3990.2	3665.22	3178.22	3266.31	2973.51	2686.67	3026.18	10.7742	1.06553	-0.276401	6.61281	TRUE	0.606772	1	serine--tRNA ligase, putative
PF3D7_1469400	30.1872	42.7931	111.164	29.0564	32.2095	49.082	115.366	101.733	37.0694	45.4465	74.9037	90.0913	56.8742	57.183	39.6423	60.9477	5.54294	0.684865	-0.298068	8.00397	TRUE	0.607185	1	nucleoside transporter 3, putative (NT3)
PF3D7_1408000	724.492	1083.47	1474.13	1556.41	1589.98	1285.69	776.59	572.464	644.503	696.241	672.449	618.127	559.263	558.963	482.916	554.817	10.3277	-0.93436	-0.277412	1.75112	TRUE	0.607235	1	plasmepsin II
PF3D7_0705300	121.692	101.575	48.332	12.6332	14.6407	59.7746	6.96841	15.5186	10.9523	17.2697	12.6773	12.5127	11.0589	22.1584	27.0289	18.1897	5.91003	-2.24755	0.522096	5.03953	TRUE	0.607273	1	origin recognition complex subunit 2, putative (ORC2)
PF3D7_1124900	524.502	511.166	821.644	778.206	692.505	665.605	1382.07	1023.37	997.505	1145.25	1137.05	1101.12	941.583	872.04	838.796	938.384	9.37684	0.774257	-0.277063	1.08476	TRUE	0.607294	1	60S ribosomal protein L35, putative
PF3D7_0104500	121.692	94.9913	125.663	190.762	222.539	151.129	553.601	421.589	370.694	386.295	433.045	409.582	344.405	373.834	299.119	356.735	7.2403	1.51815	-0.279689	2.23347	TRUE	0.607685	1	conserved protein, unknown function
PF3D7_0732200	0.943349	0.470254	0	0	0	0.282721	8.51694	8.62145	10.9523	14.5429	10.6584	10.0101	17.3782	12.1514	17.1183	14.1645	-1.33796	4.75004	0.411258	2.3641	TRUE	0.607873	1	rifin (RIF)
PF3D7_1310100	6.60344	7.99432	14.4996	0	2.92814	6.4051	3.09707	2.58643	1.68497	0.90893	2.06935	1.66836	6.31935	0.714787	3.60385	3.07659	2.54796	-1.48923	0.556129	7.90946	TRUE	0.608001	1	conserved Plasmodium protein, unknown function
PF3D7_1030400	8.49014	12.2266	4.8332	27.7931	16.1048	13.8896	165.693	106.906	97.7285	102.709	118.259	113.448	95.5802	90.778	86.4924	96.5747	3.85582	3.03036	-0.292615	3.98528	TRUE	0.608355	1	conserved Plasmodium protein, unknown function
PF3D7_1360400	43.3941	43.7336	77.3312	99.8024	125.91	78.0342	143.24	116.39	95.201	74.5323	107.341	94.2622	85.3112	95.0667	76.5818	87.8055	6.27884	0.467667	-0.290038	3.73607	TRUE	0.608436	1	conserved Plasmodium protein, unknown function
PF3D7_0307200	5362.94	4466	7215.97	8344.24	7201.76	6518.18	7277.34	5628.08	5881.4	6715.18	6375.5	5808.39	5165.28	5140.75	4964.3	5269.68	12.6701	-0.0318154	-0.274825	1.10851	TRUE	0.608479	1	60S ribosomal protein L7, putative
PF3D7_1229400	636.761	874.202	676.648	1039.71	1177.11	880.887	1871.4	1203.55	1614.21	1688.79	1594.49	1362.21	1519.8	1287.33	1099.17	1317.13	9.78358	0.855307	-0.275691	1.56667	TRUE	0.608506	1	macrophage migration inhibitory factor (MIF)
PF3D7_1331700	3512.09	3070.76	7370.63	7706.26	8522.35	6036.42	771.17	576.775	417.874	492.64	564.615	683.193	388.64	381.696	354.979	452.127	12.5593	-3.41812	-0.320617	3.63439	TRUE	0.608919	1	glutamine--tRNA ligase, putative
PF3D7_0923800.2	108.485	104.396	62.8316	27.7931	21.961	65.0934	56.5215	46.5558	77.5088	75.4412	64.0068	82.5837	78.9919	68.6196	83.7895	78.4962	6.03749	-0.0375902	0.294372	6.60165	TRUE	0.60915	1	thioredoxin reductase (TRXR)
PF3D7_0526400	9.43349	20.2209	9.6664	12.6332	11.7126	12.7333	22.4538	28.4508	23.5896	21.8143	24.0771	42.5431	24.4875	27.1619	27.0289	30.3053	3.71876	0.870756	0.331571	1.4887	TRUE	0.609347	1	conserved Plasmodium protein, unknown function
PF3D7_1009200	352.813	442.509	1077.8	852.742	1174.18	780.01	394.102	488.836	532.452	425.379	460.192	468.809	512.657	626.868	620.763	557.274	9.60475	-0.758674	0.276176	4.24925	TRUE	0.609671	1	small subunit rRNA synthesis-associated protein, putative
PF3D7_1226800	46.2241	65.8356	53.1652	39.163	46.8502	50.2476	27.8736	34.4858	26.1171	18.1786	26.6638	16.6836	25.2774	22.8732	20.7221	21.3891	5.65214	-0.914653	-0.317852	1.22012	TRUE	0.609677	1	ataxin-3, putative (ATX3)
PF3D7_0727400	321.682	386.549	430.155	584.918	572.451	459.151	758.008	624.193	401.866	460.828	561.224	638.147	410.758	415.291	389.216	463.353	8.84271	0.289801	-0.27656	2.40495	TRUE	0.609697	1	proteasome subunit alpha type 5, putative
PF3D7_1120000	1129.19	814.95	1377.46	744.097	822.807	977.701	10902.5	9437.9	11147.8	11214.4	10675.6	8798.09	8686.74	8721.83	9114.13	8830.2	9.93166	3.45038	-0.273805	1.08539	TRUE	0.609761	1	conserved Plasmodium protein, unknown function
PF3D7_1314800	27.3571	15.5184	9.6664	31.583	26.3532	22.0956	78.9753	100.009	74.1389	113.616	91.6848	115.117	119.278	107.218	107.214	112.207	4.50807	2.0102	0.291749	2.25646	TRUE	0.609765	1	ubiquitin-like protein, putative
PF3D7_1444800	7338.31	8930.12	9458.57	6405.04	6411.16	7708.64	10656.2	9096.49	11671	12782.3	11051.5	8747.2	9024.03	9313.67	9480.82	9141.43	12.9122	0.519783	-0.273749	0.724824	TRUE	0.609767	1	fructose-bisphosphate aldolase (FBPA)
PF3D7_0822400	149.049	118.504	91.8308	260.244	180.081	159.942	206.729	158.635	122.161	138.157	156.421	144.313	123.227	128.662	118.026	128.557	7.32844	-0.0389287	-0.283216	2.68821	TRUE	0.609883	1	conserved Plasmodium protein, unknown function
PF3D7_1020500	78.298	95.9318	82.1644	126.332	99.5567	96.4566	62.7157	79.3173	71.6114	89.0752	75.6799	70.9052	56.0842	67.9048	52.2558	61.7875	6.59566	-0.354196	-0.29189	0.872907	TRUE	0.610068	1	conserved Plasmodium protein, unknown function
PF3D7_1466500	2.83005	0.470254	0	7.57993	7.32035	3.64012	8.51694	2.58643	32.0145	29.0858	18.0509	8.34179	21.3278	15.7253	9.00962	13.6011	1.9119	2.26009	-0.403445	11.8816	TRUE	0.610181	1	conserved Plasmodium protein, unknown function
PF3D7_0917100	82.0714	51.2577	43.4988	98.5391	73.2035	69.7141	85.1694	92.2495	48.8643	59.0805	71.3409	62.5634	60.0338	68.6196	41.4443	58.1653	6.13607	0.0208905	-0.29406	2.53296	TRUE	0.610623	1	N-glycosylase/DNA lyase, putative
PF3D7_0713000	0	0	0	2.52664	0	0.505329	0.774268	1.72429	0.842487	0	0.835261	0	1.57984	2.14436	2.70289	1.60677	-0.967382	0.71248	0.938716	6.2822	TRUE	0.610638	1	rifin (RIF)
PF3D7_1400200	9.43349	5.64305	4.8332	12.6332	11.7126	8.8511	58.8443	105.182	76.6663	63.6251	76.0794	67.5685	48.975	65.7604	64.8693	61.7933	3.1799	3.06936	-0.299965	2.08503	TRUE	0.611029	1	rifin (RIF)
PF3D7_0927800	32.0739	61.6033	115.997	77.0626	92.2364	75.7946	90.5893	46.5558	78.3513	80.8948	74.0978	47.5482	67.933	64.3308	62.1664	60.4946	6.21894	-0.00733225	-0.292667	3.56846	TRUE	0.611106	1	cytochrome c oxidase subunit 5B, putative (COX5B)
PF3D7_1125700	732.039	652.712	33.8324	78.326	76.1316	314.608	60.3929	480.214	538.349	550.812	407.442	259.43	539.515	608.284	665.811	518.26	8.3066	0.363685	0.347253	21.1255	TRUE	0.611758	1	kelch protein, putative
PF3D7_1449700	730.152	620.265	753.979	1173.63	1298.63	915.33	240.797	254.333	237.581	244.502	244.303	271.108	338.875	298.781	273.892	295.664	9.83839	-1.90587	0.27535	1.62359	TRUE	0.61205	1	exosome complex exonuclease RRP6, putative (RRP6)
PF3D7_1336000	407.527	435.925	193.328	456.059	581.235	414.815	388.682	324.166	289.816	274.497	319.29	428.768	391.01	355.964	370.295	386.509	8.70074	-0.381919	0.275519	2.36282	TRUE	0.61233	1	conserved Plasmodium protein, unknown function
PF3D7_0936100	104.712	143.898	449.487	525.542	768.636	398.455	293.447	237.952	318.46	293.585	285.861	239.409	240.135	220.869	234.25	233.666	8.6351	-0.475912	-0.290906	8.38387	TRUE	0.612358	1	early transcribed membrane protein
PF3D7_0832200.1	78.298	55.9602	1478.96	97.2758	106.877	363.474	156.402	20.6915	23.5896	37.2661	59.4873	35.0355	19.748	21.4436	23.425	24.913	8.50408	-2.60941	-1.25589	2.14546	TRUE	0.612389	1	Plasmodium exported protein (PHISTa-like), unknown function
PF3D7_1311500	951.839	924.99	1425.79	1262.06	1411.36	1195.21	785.882	712.994	578.789	690.787	692.113	640.649	526.876	554.675	568.507	572.677	10.2222	-0.787333	-0.273318	0.868061	TRUE	0.61256	1	26S proteasome regulatory subunit 7, putative
PF3D7_0917000	212.254	201.739	251.326	174.338	209.362	209.804	87.4922	84.4902	70.7689	82.7127	81.366	98.4331	95.5802	92.2075	109.917	99.0346	7.70964	-1.36324	0.283249	0.368539	TRUE	0.612716	1	conserved Plasmodium protein, unknown function
PF3D7_1451100	8284.49	11724.8	25031.1	15554	21174.8	16353.9	32993.9	22640.8	30041.4	33393.2	29767.3	25590.9	25207.9	24290.6	23567.4	24664.2	13.9972	0.864247	-0.27131	3.10038	TRUE	0.612829	1	elongation factor 2
PF3D7_1458700	81.128	72.8894	24.166	6.31661	14.6407	39.8281	4.64561	6.03501	9.26736	7.27144	6.80485	6.67343	11.8488	10.007	11.7125	10.0604	5.33134	-2.56583	0.565	3.91573	TRUE	0.612924	1	exonuclease V, mitochondrial, putative
PF3D7_1203300	51.8842	41.3823	33.8324	5.05329	5.85628	27.6017	4.64561	3.44858	8.42487	7.27144	5.94762	4.1709	7.10927	9.29223	12.6135	8.29647	4.78885	-2.21801	0.480313	6.11637	TRUE	0.613077	1	conserved Plasmodium protein, unknown function
PF3D7_0323600	116.032	99.6938	376.989	438.373	351.377	276.493	242.346	195.707	237.581	237.231	228.216	228.565	283.581	298.066	295.516	276.432	8.10378	-0.269496	0.276526	6.35325	TRUE	0.613154	1	conserved Plasmodium protein, unknown function
PF3D7_0307500	22.6404	31.9773	9.6664	5.05329	2.92814	14.4531	2.3228	3.44858	0.842487	1.81786	2.10793	3.33672	1.57984	4.28872	3.60385	3.20228	3.89376	-2.8175	0.603766	4.07322	TRUE	0.613244	1	conserved Plasmodium protein, unknown function
PF3D7_1476200	190.556	141.546	2174.94	497.749	354.305	671.819	154.079	48.2801	51.3917	52.718	76.6173	55.89	26.8572	42.8872	32.4346	39.5173	9.39081	-3.13108	-0.9553	1.94472	TRUE	0.613507	1	Plasmodium exported protein (PHISTb), unknown function
PF3D7_1307300	117.919	102.515	154.662	133.912	131.766	128.155	131.625	118.976	53.0767	42.7197	86.5995	99.2673	65.5633	56.4682	63.0673	71.0915	6.99525	-0.558121	-0.285857	3.91003	TRUE	0.613715	1	DEAD box helicase, putative
PF3D7_1111400	39.6207	27.745	38.6656	127.596	125.91	71.9073	72.7812	71.558	51.3917	43.6287	59.8399	60.0609	41.8657	42.1724	51.3548	48.8635	6.17593	-0.272354	-0.293479	7.07888	TRUE	0.614327	1	conserved Plasmodium protein, unknown function
PF3D7_1478500	0	0.470254	0	0	0	0.0940508	7.74268	20.6915	20.2197	9.0893	14.4358	12.5127	9.47903	10.007	11.7125	10.9278	-2.38202	6.23294	-0.402092	2.83623	TRUE	0.61434	1	Plasmodium exported protein (PHISTa), unknown function, pseudogene
PF3D7_1119900	1643.31	1461.55	1744.78	3079.98	2882.75	2162.48	1475.75	1405.3	1904.86	1810.59	1649.13	1695.05	2096.44	2036.43	2130.78	1989.68	11.0786	-0.391128	0.27084	2.08754	TRUE	0.61435	1	conserved Plasmodium protein, unknown function
PF3D7_0519800	1398.04	1208.08	2353.77	2707.3	2461.1	2025.66	994.934	871.628	868.604	933.472	917.159	912.592	690.389	727.653	709.958	760.148	10.9836	-1.14261	-0.270908	2.04803	TRUE	0.614948	1	conserved protein, unknown function
PF3D7_0304500	5.66009	9.87533	24.166	2.52664	2.92814	9.03124	2.3228	2.58643	6.7399	3.63572	3.82121	5.83925	7.89919	5.7183	1.80192	5.31467	2.99617	-1.06396	0.483605	5.47983	TRUE	0.615007	1	1-cys-glutaredoxin-like protein-1 (GLP1)
PF3D7_1415500	5.66009	6.1133	9.6664	1.26332	2.92814	5.12625	0.774268	0.862145	4.21244	1.81786	1.91668	3.33672	3.94959	1.42957	2.70289	2.85469	2.26683	-1.33217	0.574289	3.40945	TRUE	0.615025	1	conserved Plasmodium membrane protein, unknown function
PF3D7_1213100	4.71675	74.7704	4.8332	21.4765	4.39221	22.0378	8.51694	12.9322	38.7544	40.9019	25.2763	4.1709	17.3782	30.7358	18.0192	17.576	4.51382	0.144821	-0.521372	9.53415	TRUE	0.615156	1	U1 spliceosomal RNA
PF3D7_0716900	30.1872	56.9007	96.664	37.8997	84.916	61.3135	135.497	117.252	62.344	38.1751	88.3169	129.298	65.5633	40.7429	54.0577	72.4154	5.90699	0.558503	-0.2879	8.32912	TRUE	0.615245	1	drug metabolite transporter, putative
PF3D7_0213500	27.3571	30.0963	67.6648	21.4765	46.8502	38.689	56.5215	59.488	31.172	31.8126	44.7485	42.5431	33.1766	34.3098	35.1375	36.2918	5.21922	0.265258	-0.303144	3.38442	TRUE	0.615247	1	conserved Plasmodium protein, unknown function
PF3D7_0516400	79.2413	55.9602	57.9984	70.746	60.0268	64.7946	30.9707	40.5208	11.7948	21.8143	26.2752	40.0406	29.227	26.4471	34.2366	32.4878	6.02171	-1.30559	0.30474	2.69268	TRUE	0.61546	1	phosducin-like protein, putative (PhLP3)
PF3D7_1116300	180.18	293.909	202.994	423.213	503.64	320.787	569.087	684.543	740.546	791.678	696.463	592.267	603.498	553.96	557.696	576.855	8.32846	1.11541	-0.271801	2.97895	TRUE	0.615541	1	peptidyl-prolyl cis-trans isomerase (CYP19C)
PF3D7_1410800	89.6182	58.3115	4.8332	8.84325	4.39221	33.1997	6.96841	24.14	19.3772	13.634	16.0299	13.3469	11.8488	8.57744	8.10866	10.4704	5.07851	-1.07643	-0.613851	5.64164	TRUE	0.615986	1	ankyrin-repeat protein, putative
PF3D7_1425500	2.83005	3.76203	0	0	0	1.31842	0	4.31072	1.68497	0.90893	1.72616	1.66836	1.57984	0.714787	7.2077	2.79267	0.71981	0.0600885	0.685104	8.76582	TRUE	0.615994	1	conserved Plasmodium protein, unknown function
PF3D7_0717000	4.71675	8.46457	0	2.52664	0	3.14159	0	3.44858	2.52746	2.72679	2.17571	6.67343	0.789919	2.85915	2.70289	3.25635	1.87757	-0.767844	0.590226	9.04658	TRUE	0.616324	1	conserved Plasmodium membrane protein, unknown function
PF3D7_0826600	6.60344	8.93483	24.166	44.2163	23.4251	21.4691	51.8759	32.7615	90.1461	81.8037	64.1468	56.7242	72.6725	89.3484	95.502	78.5618	4.38273	1.62021	0.292804	8.41246	TRUE	0.616407	1	SNARE protein, putative (VAMP7)
PF3D7_1324000	373.566	355.982	1072.97	1293.64	1222.5	863.732	790.527	572.464	553.514	526.271	610.694	588.93	501.599	490.344	444.174	506.262	9.75254	-0.498172	-0.27062	5.93115	TRUE	0.616572	1	conserved Plasmodium protein, unknown function
PF3D7_0936200	31.1305	27.2747	265.826	35.373	55.6346	83.0478	68.1355	33.6236	58.9741	66.3519	56.7713	24.1912	47.3951	45.7464	37.8404	38.7933	6.35011	-0.522959	-0.549148	4.25209	TRUE	0.616656	1	Plasmodium exported protein (hyp11), unknown function
PF3D7_1415600	173.576	127.909	415.655	207.185	199.113	224.688	63.4899	48.2801	48.0218	54.5358	53.5819	48.3824	38.706	41.4576	44.1471	43.1733	7.79988	-2.05596	-0.31209	2.42814	TRUE	0.617423	1	conserved Plasmodium protein, unknown function
PF3D7_1427400.2	18.867	23.983	14.4996	75.7993	62.955	39.2208	48.7789	31.8993	45.4943	30.9036	39.269	56.7242	63.9834	42.8872	29.7317	48.3316	5.31795	-0.0217173	0.299241	6.9713	TRUE	0.61759	1	conserved Plasmodium membrane protein, unknown function
PF3D7_0604200	0	0.470254	0	1.26332	0	0.346715	0	1.72429	1.68497	2.72679	1.53401	1.66836	0	1.42957	0	0.774483	-1.33748	1.94602	-0.962347	5.18109	TRUE	0.61797	1	mitochondrial ribosomal protein L41 precursor, putative
PF3D7_0817500	925.425	782.032	1000.47	1316.38	1166.86	1038.23	1979.8	1566.52	2205.63	2454.11	2051.52	1696.72	1738.61	1706.91	1672.19	1703.61	10.0198	0.982678	-0.268089	0.97478	TRUE	0.618111	1	protein kinase c inhibitor-like protein, putative
PF3D7_0709400	66.9778	63.4843	24.166	8.84325	7.32035	34.1583	7.74268	9.48359	5.89741	10.9072	8.50771	2.50254	4.73951	7.86266	8.10866	5.80334	5.11058	-2.02281	-0.550435	4.35544	TRUE	0.618216	1	Cg7 protein
PF3D7_1005100	383.943	407.24	589.65	807.263	751.068	587.833	964.737	1084.58	1329.44	1177.97	1139.18	1251.27	1432.91	1370.96	1433.43	1372.14	9.19852	0.955253	0.268444	1.86917	TRUE	0.618263	1	conserved protein, unknown function
PF3D7_0823500	12.2635	11.7563	33.8324	17.6865	24.8892	20.0856	102.978	64.6608	85.9337	118.161	92.9333	97.5989	66.3532	69.3343	71.176	76.1156	4.23336	2.30471	-0.288124	2.9503	TRUE	0.618273	1	membrane skeletal protein IMC1-related
PF3D7_0709700	387.716	336.702	299.658	555.862	540.242	424.036	156.402	188.81	195.457	160.881	175.387	219.389	199.06	206.573	222.538	211.89	8.72988	-1.2755	0.272741	1.2272	TRUE	0.618274	1	lysophospholipase, putative
PF3D7_1232800	2.83005	10.3456	9.6664	6.31661	0	5.83173	0.774268	0.862145	0	0	0.409103	0	0	0	0.900962	0.225241	2.50872	-3.76939	-1.01641	8.11927	TRUE	0.618718	1	conserved Plasmodium protein, unknown function
PF3D7_0505100	605.63	567.126	1034.3	958.861	890.154	811.215	863.308	540.565	347.105	361.754	528.183	617.292	358.623	408.858	368.493	438.317	9.66228	-0.617229	-0.269235	3.79065	TRUE	0.618728	1	conserved Plasmodium protein, unknown function
PF3D7_1003000	148.106	126.028	9.6664	18.9498	20.497	64.6494	29.4222	61.2123	68.2415	48.1733	51.7623	50.0507	67.1431	69.3343	79.2847	66.4532	6.04945	-0.356018	0.360752	10.936	TRUE	0.618917	1	conserved Plasmodium protein, unknown function
PF3D7_0721100	93.3916	88.878	154.662	13.8965	21.961	74.5579	37.9391	25.8643	26.9596	25.4501	29.0533	20.0203	24.4875	11.4366	30.6327	21.6443	6.20179	-1.3406	-0.427108	5.84239	TRUE	0.618988	1	conserved Plasmodium protein, unknown function
PF3D7_1468300	9.43349	1.88102	9.6664	15.1599	2.92814	7.81378	10.8397	2.58643	4.21244	8.18037	6.45475	10.8443	2.36976	7.86266	13.5144	8.64779	2.90784	-0.214093	0.413391	7.54507	TRUE	0.619017	1	leucine-rich repeat protein (LLR14.1)
PF3D7_0411200	6.60344	11.2861	48.332	2.52664	0	13.7496	10.8397	1.72429	1.68497	9.99823	6.06181	1.66836	5.52943	5.7183	0.900962	3.45426	3.70313	-1.10277	-0.805711	6.54243	TRUE	0.619118	1	conserved Plasmodium protein, unknown function
PF3D7_0311400	58.4876	42.7931	38.6656	5.05329	8.78442	30.7568	3.87134	17.2429	8.42487	10.9072	10.1116	10.0101	15.7984	15.7253	11.7125	13.3116	4.9427	-1.60822	0.401801	7.79505	TRUE	0.619354	1	protein kinase, putative
[truncated: 4,021 more rows]

## Sheet: CD151_rif
Table S16. rif gene expression profile of 3D7 long-term cultivated parasites, parasites enriched for the binding to wild-type CHO-745 cells, and parasites enriched for the binding to CD151
[truncated: 188 more rows]

[truncated: 3 more sheets: CD151_stevor, CD151_surf, CD151_pfmc-2tm]
